# Supplementary material for: Efficient Reconstruction of Predictive Consensus Metabolic Network Models
Source: PLoS Comput Biol. 2016 Aug 26;12(8):e1005085. doi: 10.1371/journal.pcbi.1005085 (PMC5001716; doi:10.1371/journal.pcbi.1005085)
Supplement: S1 Dataset — This file contains the original models, the input models, the BCMs, and the RCMs for COMMGEN as well as an overview of the changes made between original and input models. (ZIP) [file pcbi.1005085.s001.zip › S4-Models/Input/Scerevisiae/iMM904_COMMGEN/reactions.tsv]

R4CAACCE6_B-389	0.01 MNXM115@MNXC3 + 1 MNXM1@MNXC3 + 1 MNXM31@MNXC3 <==> 1 MNXM449@MNXC3 + 0.01 MNXM90149@MNXC3	R_ETHAPT_SC	1*uniprot:EPT1_YEAST	MNXR68816	2.7.8.1	model:S_Phospholipid_Biosynthesis	bigg:ETHAPT_SC;ec:2.7.8.1;imm904:ETHAPT_SC;ind750:ETHAPT_SC;seed:rxn09549	-999999.0	999999.0			0	0
RDEC5BB54_LR-1353	0.01 MNXM1190@MNXC3 + 0.01 MNXM1741@MNXC3 + 0.015 MNXM224@MNXC3 + 0.03 MNXM272@MNXC3 + 0.655 MNXM56353@MNXC3 + 0.27 MNXM686@MNXC3 + 0.02 MNXM88@MNXC3 --> 1 MNXM12@MNXC3 + 2.62 MNXM1@MNXC3 + 0.01 maranas_iMM904_fecostest_SC@MNXC3	R_FECOSTAT_SC	1*uniprot:ARE1_YEAST			model:S_Sterol_Metabolism		0	999999.0			0	0
R9D09F47_LR-937	0.01 MNXM1190@MNXC3 + 0.015 MNXM224@MNXC3 + 0.03 MNXM272@MNXC3 + 0.01 MNXM482@MNXC3 + 0.655 MNXM56353@MNXC3 + 0.27 MNXM686@MNXC3 + 0.02 MNXM88@MNXC3 --> 1 MNXM12@MNXC3 + 2.62 MNXM1@MNXC3 + 0.01 maranas_iMM904_lanostest_SC@MNXC3	R_LANOSTAT_SC	1*uniprot:ARE1_YEAST			model:S_Sterol_Metabolism		0	999999.0			0	0
R94188482_LR-872	0.01 MNXM1190@MNXC3 + 0.015 MNXM224@MNXC3 + 0.03 MNXM272@MNXC3 + 0.01 MNXM52365@MNXC3 + 0.655 MNXM56353@MNXC3 + 0.27 MNXM686@MNXC3 + 0.02 MNXM88@MNXC3 --> 1 MNXM12@MNXC3 + 2.62 MNXM1@MNXC3 + 0.01 maranas_iMM904_epistest_SC@MNXC3	R_EPISTAT_SC	1*uniprot:ARE1_YEAST			model:S_Sterol_Metabolism		0	999999.0			0	0
R8277A81B_LR-746	0.01 MNXM1190@MNXC3 + 0.015 MNXM224@MNXC3 + 0.03 MNXM272@MNXC3 + 0.655 MNXM56353@MNXC3 + 0.01 MNXM574@MNXC3 + 0.27 MNXM686@MNXC3 + 0.02 MNXM88@MNXC3 --> 1 MNXM12@MNXC3 + 2.62 MNXM1@MNXC3 + 0.01 maranas_iMM904_zymstest_SC@MNXC3	R_ZYMSTAT_SC	1*uniprot:ARE1_YEAST			model:S_Sterol_Metabolism		0	999999.0			0	0
R9698FE1_LR-890	0.01 MNXM1190@MNXC3 + 0.015 MNXM224@MNXC3 + 0.03 MNXM272@MNXC3 + 0.655 MNXM56353@MNXC3 + 0.27 MNXM686@MNXC3 + 0.02 MNXM88@MNXC3 + 0.01 MNXM922@MNXC3 --> 1 MNXM12@MNXC3 + 2.62 MNXM1@MNXC3 + 0.01 maranas_iMM904_ergstest_SC@MNXC3	R_ERGSTAT_SC	1*uniprot:ARE1_YEAST;1*uniprot:ARE2_YEAST			model:S_Sterol_Metabolism		0	999999.0			0	0
R1DD0B1C8_RL-96	0.01 MNXM12202@MNXC3 + 0.01 MNXM90149@MNXC3 <-- 0.01 MNXM8858@MNXC3 + 0.01 MNXM96694@MNXC3	R_MIP2CS124_SC	1*uniprot:IPT1_YEAST	MNXR69446		model:S_Sphingolipid_Metabolism	bigg:MIP2CS124_SC;imm904:MIP2CS124_SC;ind750:MIP2CS124_SC;seed:rxn09593	-999999.0	0			0	0
RA1E0E5C5_LR-972	0.01 MNXM12202@MNXC3 + 1 MNXM2@MNXC3 --> 1 MNXM1@MNXC3 + 1 MNXM64020@MNXC3 + 1 maranas_iMM904_man2mi1p_D@MNXC3	R_MIP2C124PLC_SC	1*uniprot:ISC1_YEAST			model:S_Sphingolipid_Metabolism		0	999999.0			0	0
RE05F0DDA_RL-1359	0.01 MNXM12203@MNXC3 + 0.01 MNXM90149@MNXC3 <-- 0.01 MNXM8859@MNXC3 + 0.01 MNXM96694@MNXC3	R_MIP2CS126_SC	1*uniprot:IPT1_YEAST	MNXR69447		model:S_Sphingolipid_Metabolism	bigg:MIP2CS126_SC;imm904:MIP2CS126_SC;ind750:MIP2CS126_SC;seed:rxn09592	-999999.0	0			0	0
RD1C61E6_LR-1266	0.01 MNXM12203@MNXC3 + 1 MNXM2@MNXC3 --> 1 MNXM1@MNXC3 + 1 MNXM63798@MNXC3 + 1 maranas_iMM904_man2mi1p_D@MNXC3	R_MIP2C126PLC_SC	1*uniprot:ISC1_YEAST			model:S_Sphingolipid_Metabolism		0	999999.0			0	0
RDF7E5E25_RL-1356	0.01 MNXM12204@MNXC3 + 0.01 MNXM90149@MNXC3 <-- 0.01 MNXM8860@MNXC3 + 0.01 MNXM96694@MNXC3	R_MIP2CS224_SC	1*uniprot:IPT1_YEAST	MNXR69448		model:S_Sphingolipid_Metabolism	bigg:MIP2CS224_SC;imm904:MIP2CS224_SC;ind750:MIP2CS224_SC;seed:rxn09591	-999999.0	0			0	0
R2B4B3EA4_LR-196	0.01 MNXM12204@MNXC3 + 1 MNXM2@MNXC3 --> 1 MNXM1@MNXC3 + 1 MNXM64019@MNXC3 + 1 maranas_iMM904_man2mi1p_D@MNXC3	R_MIP2C224PLC_SC	1*uniprot:ISC1_YEAST			model:S_Sphingolipid_Metabolism		0	999999.0			0	0
R22F1E237_RL-134	0.01 MNXM12205@MNXC3 + 0.01 MNXM90149@MNXC3 <-- 0.01 MNXM8861@MNXC3 + 0.01 MNXM96694@MNXC3	R_MIP2CS226_SC	1*uniprot:IPT1_YEAST	MNXR69449		model:S_Sphingolipid_Metabolism	bigg:MIP2CS226_SC;imm904:MIP2CS226_SC;ind750:MIP2CS226_SC;seed:rxn09590	-999999.0	0			0	0
RB0D6C27A_LR-1071	0.01 MNXM12205@MNXC3 + 1 MNXM2@MNXC3 --> 1 MNXM1@MNXC3 + 1 MNXM63797@MNXC3 + 1 maranas_iMM904_man2mi1p_D@MNXC3	R_MIP2C226PLC_SC	1*uniprot:ISC1_YEAST			model:S_Sphingolipid_Metabolism		0	999999.0			0	0
RCD0E82E6_RL-1245	0.01 MNXM12206@MNXC3 + 0.01 MNXM1@MNXC3 + 0.01 MNXM90149@MNXC3 <-- 0.01 MNXM8862@MNXC3 + 0.01 MNXM96694@MNXC3	R_MIP2CS324_SC	1*uniprot:IPT1_YEAST	MNXR69450		model:S_Sphingolipid_Metabolism	bigg:MIP2CS324_SC;imm904:MIP2CS324_SC;ind750:MIP2CS324_SC;seed:rxn09589	-999999.0	0			0	0
REE6A9F73_LR-1458	0.01 MNXM12206@MNXC3 + 1 MNXM2@MNXC3 --> 1 MNXM1@MNXC3 + 1 MNXM63174@MNXC3 + 1 maranas_iMM904_man2mi1p_D@MNXC3	R_MIP2C324PLC_SC	1*uniprot:ISC1_YEAST			model:S_Sphingolipid_Metabolism		0	999999.0			0	0
R2E68EC2C_RL-211	0.01 MNXM12207@MNXC3 + 0.01 MNXM1@MNXC3 + 0.01 MNXM90149@MNXC3 <-- 0.01 MNXM8863@MNXC3 + 0.01 MNXM96694@MNXC3	R_MIP2CS326_SC	1*uniprot:IPT1_YEAST	MNXR69451		model:S_Sphingolipid_Metabolism	bigg:MIP2CS326_SC;imm904:MIP2CS326_SC;ind750:MIP2CS326_SC;seed:rxn09588	-999999.0	0			0	0
R6BB51AB_LR-613	0.01 MNXM12207@MNXC3 + 1 MNXM2@MNXC3 --> 1 MNXM1@MNXC3 + 1 MNXM63157@MNXC3 + 1 maranas_iMM904_man2mi1p_D@MNXC3	R_MIP2C326PLC_SC	1*uniprot:ISC1_YEAST			model:S_Sphingolipid_Metabolism		0	999999.0			0	0
R53FBB19_RL-451	0.01 MNXM171@MNXC4 + 1 MNXM9@MNXC4 <-- 1 MNXM2@MNXC4 + 0.01 MNXM92566@MNXC4	R_PGPPAm_SC		MNXR69689	3.1.3.27	model:S_Phospholipid_Biosynthesis	bigg:PGPPAm_SC;ec:3.1.3.27	-999999.0	0			0	0
RDDA879A0_RL-1344	0.01 MNXM2903@MNXC3 + 1 MNXM7@MNXC3 <-- 1 MNXM3@MNXC3 + 0.01 MNXM90650@MNXC3	R_PAK_SC		MNXR67353		model:S_Phospholipid_Biosynthesis	bigg:PAK_SC;imm904:PAK_SC;ind750:PAK_SC;seed:rxn09544	-999999.0	0			0	0
R2EC33597_RL-213	0.02 MNXM1043@MNXC2 + 0.27 MNXM108@MNXC2 + 0.5 MNXM1517@MNXC2 + 0.76 MNXM1@MNXC2 + 0.05 MNXM236@MNXC2 + 0.1 MNXM314@MNXC2 + 0.06 MNXM402@MNXC2 + 0.09 MNXM4069@MNXC2 + 0.24 MNXM65309@MNXC2 + 0.17 MNXM950@MNXC2 <-- 1 MNXM2@MNXC2 + 0.005 MNXM96694@MNXC2	R_PLBP1I_SCe	1*uniprot:PLB1_YEAST;1*uniprot:PLB2_YEAST;1*uniprot:PLB3_YEAST			model:S_Phospholipid_Metabolism		-999999.0	0			0	0
R8293225F_RL-749	0.02 MNXM1043@MNXC2 + 0.27 MNXM108@MNXC2 + 0.76 MNXM1@MNXC2 + 0.05 MNXM236@MNXC2 + 0.1 MNXM314@MNXC2 + 0.5 MNXM367@MNXC2 + 0.06 MNXM402@MNXC2 + 0.09 MNXM4069@MNXC2 + 0.24 MNXM65309@MNXC2 + 0.17 MNXM950@MNXC2 <-- 0.005 MNXM297@MNXC2 + 1 MNXM2@MNXC2	R_PLBPC_SCe	1*uniprot:PLB1_YEAST;1*uniprot:PLB2_YEAST			model:S_Phospholipid_Metabolism		-999999.0	0			0	0
R9DB4E41F_RL-940	0.02 MNXM1043@MNXC3 + 0.27 MNXM108@MNXC3 + 0.76 MNXM1@MNXC3 + 0.05 MNXM236@MNXC3 + 0.1 MNXM314@MNXC3 + 0.06 MNXM402@MNXC3 + 0.09 MNXM4069@MNXC3 + 0.24 MNXM65309@MNXC3 + 0.01 MNXM90149@MNXC3 + 0.17 MNXM950@MNXC3 <-- 0.01 MNXM248@MNXC3 + 1 MNXM2@MNXC3	R_TAGL_SC	1*uniprot:TGL2_YEAST;1*uniprot:TGL3_YEAST			model:S_Glycerolipid_Metabolism		-999999.0	0			0	0
R4C554FCD_RL-382	0.02 MNXM1043@MNXC3 + 0.27 MNXM108@MNXC3 + 0.76 MNXM1@MNXC3 + 0.05 MNXM236@MNXC3 + 0.1 MNXM314@MNXC3 + 0.5 MNXM367@MNXC3 + 0.06 MNXM402@MNXC3 + 0.09 MNXM4069@MNXC3 + 0.24 MNXM65309@MNXC3 + 0.17 MNXM950@MNXC3 <-- 0.005 MNXM297@MNXC3 + 1 MNXM2@MNXC3	R_PLBPC_SC	1*uniprot:NTE1_YEAST			model:S_Phospholipid_Metabolism		-999999.0	0			0	0
RCA611E99_RL-1236	0.02 MNXM108@MNXC2 + 0.01 MNXM1741@MNXC2 + 0.73 MNXM1@MNXC2 + 0.03 MNXM236@MNXC2 + 0.015 MNXM314@MNXC2 + 0.01 MNXM46158@MNXC2 + 0.27 MNXM65309@MNXC2 + 0.655 MNXM950@MNXC2 <-- 1 MNXM2@MNXC2 + 0.01 maranas_iMM904_fecostest_SC@MNXC2	R_FECOSTESTH_SCe	1*uniprot:YEH2_YEAST			model:S_Sterol_Metabolism		-999999.0	0			0	0
RD77A1261_RL-1303	0.02 MNXM108@MNXC2 + 0.73 MNXM1@MNXC2 + 0.03 MNXM236@MNXC2 + 0.015 MNXM314@MNXC2 + 0.01 MNXM46158@MNXC2 + 0.01 MNXM482@MNXC2 + 0.27 MNXM65309@MNXC2 + 0.655 MNXM950@MNXC2 <-- 1 MNXM2@MNXC2 + 0.01 maranas_iMM904_lanostest_SC@MNXC2	R_LANOSTESTH_SCe	1*uniprot:YEH2_YEAST			model:S_Sterol_Metabolism		-999999.0	0			0	0
R538F30D0_RL-448	0.02 MNXM108@MNXC2 + 0.73 MNXM1@MNXC2 + 0.03 MNXM236@MNXC2 + 0.015 MNXM314@MNXC2 + 0.01 MNXM46158@MNXC2 + 0.01 MNXM52365@MNXC2 + 0.27 MNXM65309@MNXC2 + 0.655 MNXM950@MNXC2 <-- 1 MNXM2@MNXC2 + 0.01 maranas_iMM904_epistest_SC@MNXC2	R_EPISTESTH_SCe	1*uniprot:YEH2_YEAST			model:S_Sterol_Metabolism		-999999.0	0			0	0
R896B8E90_RL-801	0.02 MNXM108@MNXC2 + 0.73 MNXM1@MNXC2 + 0.03 MNXM236@MNXC2 + 0.015 MNXM314@MNXC2 + 0.01 MNXM46158@MNXC2 + 0.01 MNXM574@MNXC2 + 0.27 MNXM65309@MNXC2 + 0.655 MNXM950@MNXC2 <-- 1 MNXM2@MNXC2 + 0.01 maranas_iMM904_zymstest_SC@MNXC2	R_ZYMSTESTH_SCe	1*uniprot:YEH2_YEAST			model:S_Sterol_Metabolism		-999999.0	0			0	0
R9AFD0A91_RL-921	0.02 MNXM108@MNXC2 + 0.73 MNXM1@MNXC2 + 0.03 MNXM236@MNXC2 + 0.015 MNXM314@MNXC2 + 0.01 MNXM46158@MNXC2 + 0.27 MNXM65309@MNXC2 + 0.01 MNXM922@MNXC2 + 0.655 MNXM950@MNXC2 <-- 1 MNXM2@MNXC2 + 0.01 maranas_iMM904_ergstest_SC@MNXC2	R_ERGSTESTH_SCe	1*uniprot:YEH2_YEAST			model:S_Sterol_Metabolism		-999999.0	0			0	0
R5550829_RL-464	0.02 MNXM108@MNXC3 + 0.01 MNXM1741@MNXC3 + 0.73 MNXM1@MNXC3 + 0.03 MNXM236@MNXC3 + 0.015 MNXM314@MNXC3 + 0.01 MNXM46158@MNXC3 + 0.27 MNXM65309@MNXC3 + 0.655 MNXM950@MNXC3 <-- 1 MNXM2@MNXC3 + 0.01 maranas_iMM904_fecostest_SC@MNXC3	R_FECOSTESTH_SC	1*uniprot:TGL1_YEAST;1*uniprot:YEH1_YEAST			model:S_Sterol_Metabolism		-999999.0	0			0	0
RB2F0BD25_RL-1086	0.02 MNXM108@MNXC3 + 0.73 MNXM1@MNXC3 + 0.03 MNXM236@MNXC3 + 0.015 MNXM314@MNXC3 + 0.01 MNXM46158@MNXC3 + 0.01 MNXM482@MNXC3 + 0.27 MNXM65309@MNXC3 + 0.655 MNXM950@MNXC3 <-- 1 MNXM2@MNXC3 + 0.01 maranas_iMM904_lanostest_SC@MNXC3	R_LANOSTESTH_SC	1*uniprot:TGL1_YEAST;1*uniprot:YEH1_YEAST			model:S_Sterol_Metabolism		-999999.0	0			0	0
RE076847A_RL-1360	0.02 MNXM108@MNXC3 + 0.73 MNXM1@MNXC3 + 0.03 MNXM236@MNXC3 + 0.015 MNXM314@MNXC3 + 0.01 MNXM46158@MNXC3 + 0.01 MNXM52365@MNXC3 + 0.27 MNXM65309@MNXC3 + 0.655 MNXM950@MNXC3 <-- 1 MNXM2@MNXC3 + 0.01 maranas_iMM904_epistest_SC@MNXC3	R_EPISTESTH_SC	1*uniprot:TGL1_YEAST;1*uniprot:YEH1_YEAST			model:S_Sterol_Metabolism		-999999.0	0			0	0
RC41A3C5F_RL-1194	0.02 MNXM108@MNXC3 + 0.73 MNXM1@MNXC3 + 0.03 MNXM236@MNXC3 + 0.015 MNXM314@MNXC3 + 0.01 MNXM46158@MNXC3 + 0.01 MNXM574@MNXC3 + 0.27 MNXM65309@MNXC3 + 0.655 MNXM950@MNXC3 <-- 1 MNXM2@MNXC3 + 0.01 maranas_iMM904_zymstest_SC@MNXC3	R_ZYMSTESTH_SC	1*uniprot:TGL1_YEAST;1*uniprot:YEH1_YEAST			model:S_Sterol_Metabolism		-999999.0	0			0	0
R6DDA9EFE_RL-626	0.02 MNXM108@MNXC3 + 0.73 MNXM1@MNXC3 + 0.03 MNXM236@MNXC3 + 0.015 MNXM314@MNXC3 + 0.01 MNXM46158@MNXC3 + 0.27 MNXM65309@MNXC3 + 0.01 MNXM922@MNXC3 + 0.655 MNXM950@MNXC3 <-- 1 MNXM2@MNXC3 + 0.01 maranas_iMM904_ergstest_SC@MNXC3	R_ERGSTESTH_SC	1*uniprot:TGL1_YEAST;1*uniprot:YEH1_YEAST			model:S_Sterol_Metabolism		-999999.0	0			0	0
RF0A172F5_LR-1474	0.046 MNXM113@MNXC3 + 0.1647 MNXM114@MNXC3 + 0.000045 MNXM115@MNXC3 + 0.0663 MNXM134@MNXC3 + 0.2964 MNXM140@MNXC3 + 0.1914 MNXM142@MNXC3 + 0.1017 MNXM147@MNXC3 + 0.046 MNXM14@MNXC3 + 0.0234 MNXM198@MNXC3 + 0.2646 MNXM199@MNXC3 + 0.8079 MNXM2020@MNXC3 + 0.000017 MNXM221@MNXC3 + 0.1927 MNXM231@MNXC3 + 0.000066 MNXM248@MNXC3 + 0.0036 MNXM257@MNXC3 + 0.0024 MNXM266@MNXC3 + 0.00099 MNXM270@MNXC3 + 0.0…	R_biomass_SC5_notrace						0	999999.0			1	0
R4B5729BE_LR-376	0.5 MNXM4@MNXC4 + 1 maranas_iMM904_2hpmmbq@MNXC4 --> 1 maranas_iMM904_2hpmhmbq@MNXC4	R_2HPMMBQMOm	1*gene:YDR204W+1*uniprot:CAT5_YEAST+1*uniprot:COQ3_YEAST+1*uniprot:COQ5_YEAST+1*uniprot:COQ6_YEAST+1*uniprot:COQ8_YEAST+1*uniprot:COQ9_YEAST			model:S_Quinone_Biosynthesis		0	999999.0			0	0
R48E37591_LR-360	1 BIOMASS@MNXC3 --> 1 BIOMASS@BOUNDARY							0	999999.0			0	1
R9AB90819_B-920	1 MNXM1000@MNXC3 + 1 MNXM2@MNXC3 <==> 1 MNXM65309@MNXC3 + 1 MNXM925@MNXC3	R_FA181ACPH	1*uniprot:FAS1_YEAST+1*uniprot:FAS2_YEAST	MNXR68841	3.1.2.14	model:S_Fatty_Acid__Biosynthesis	bigg:FA181ACPH;ec:3.1.2.14;imm904:FA181ACPH;ind750:FA181ACPH;seed:rxn09455	-999999.0	999999.0			0	0
R5EA1A05E_RL-529	1 MNXM1000@MNXC3 <-- 1 MNXM1000@MNXC4	R_FA181ACPtm		MNXR1973		model:S_Transport__Mitochondrial	bigg:FA181ACPtm;imm904:FA181ACPtm;ind750:FA181ACPtm;seed:rxn09757	-999999.0	0			0	0
R1FE969E9_RL-109	1 MNXM1000@MNXC4 + 1 MNXM13@MNXC4 + 3 MNXM2@MNXC4 + 3 MNXM5@MNXC4 + 1 MNXM925@MNXC4 <-- 1 MNXM184@MNXC4 + 4 MNXM1@MNXC4 + 1 MNXM2026@MNXC4 + 1 MNXM4@MNXC4 + 3 MNXM6@MNXC4	R_FAS181ACPm	1*uniprot:ACPM_YEAST+1*uniprot:CEM1_YEAST+1*uniprot:ETR1_YEAST+1*uniprot:FABD_YEAST+1*uniprot:FABG_YEAST+1*uniprot:HTD2_YEAST	MNXR47383		model:S_Fatty_Acid__Biosynthesis	bigg:FAS181ACPm;imm904:FAS181ACPm;ind750:FAS181ACPm;seed:rxn09426	-999999.0	0			0	0
RBCEFD4FC_RL-1153	1 MNXM100@MNXC3 + 1 MNXM11@MNXC3 <-- 1 MNXM132@MNXC3 + 1 MNXM83@MNXC3	rxn01213	1*uniprot:FPPS_YEAST	MNXR55238	2.5.1.1;2.5.1.10;2.5.1.29	biopath:Biosynthesis_of_Capsidiol;biopath:Biosynthesis_of_Carotene;biopath:Biosynthesis_of_Cholesterol_(Atlas_S._85,_86);biopath:Biosynthesis_of_Dolichol;biopath:Biosynthesis_of_Giberellin_GA3;biopath:Biosynthesis_of_Guaiazulene;biopath:Biosynthesis_of_Juveniles_hormon_III;biopath:Biosynthesis_of_Limonene;biopath:Biosynthesis_of_Myrcene;biopath:Biosynthesis_of_Taxol;biopath:Biosynthesis_of_alpha-…	bigg:DMATT;bigg:DMATTx;biopath:RXN00099;brenda:BR47563;ec:2.5.1.1;ec:2.5.1.10;ec:2.5.1.29;ecocyc:GPPSYN-RXN;iabaylyiv4:GPPSYN-RXN;iaf1260:DMATT;iaf692:DMATT;iao358:rll_214;igt196:DMATT;iin800:ERG20_1;iit341:DMATT;ijn746:DMATT;ijr904.45632:DMATT;ijr904:DMATT;imeo21:DMATT;imm904:DMATT;ind750:DMATT;inj661:DMATT;intenz:2706;irs1563.45632:R01658_c;isb619:DMATT;iso783:DMATT;iyo844:DMATT;kegg:R01658;met…	-999999.0	0			0	0
R4E5FD3D5_LR-401	1 MNXM100@MNXC3 + 1 MNXM83@MNXC3 --> 1 MNXM11@MNXC3 + 1 MNXM34@MNXC3	rxn01466	1*uniprot:FPPS_YEAST	MNXR69185	2.5.1.1;2.5.1.10;2.5.1.29	biopath:Biosynthesis_of_Capsidiol;biopath:Biosynthesis_of_Carotene;biopath:Biosynthesis_of_Cholesterol_(Atlas_S._85,_86);biopath:Biosynthesis_of_Dolichol;biopath:Biosynthesis_of_Giberellin_GA3;biopath:Biosynthesis_of_Guaiazulene;biopath:Biosynthesis_of_Juveniles_hormon_III;biopath:Biosynthesis_of_Taxol;biopath:Biosynthesis_of_ent-Kaurene;biopath:Metabolism_of_Terpens,_Carotenoids,_and_Retinoids;k…	bigg:GRTT;bigg:GRTTx;biopath:RXN00933;brenda:BR47562;brenda:BS370478;ec:2.5.1.1;ec:2.5.1.10;ec:2.5.1.29;ecocyc:FPPSYN-RXN;iabaylyiv4:FPPSYN-RXN;iaf1260:GRTT;iaf692:GRTT;iao358:rll_215;igt196:GRTT;iin800:ERG20_2;iit341:GRTT;ijn746:GRTT;ijr904.45632:GRTT;ijr904:GRTT;imeo21:GRTT;imm904:GRTT;imo1053-pao1:GRTT;imo1056:GRTT;ind750:GRTT;inj661:GRTT;intenz:18300;irs1563.45632:R02003_c;isb619:GRTT;iso783:…	0	999999.0			0	0
R5E559A63_RL-526	1 MNXM1010@MNXC4 + 1 MNXM13@MNXC4 <-- 1 MNXM159@MNXC4 + 1 MNXM1@MNXC4 + 1 MNXM23@MNXC4	r_0016	1*uniprot:ILV6_YEAST+1*uniprot:ILVB_YEAST	MNXR385	2.2.1.6;4.1.3.18	kegg:2-Oxocarboxylic acid metabolism;kegg:Biosynthesis of secondary metabolites;kegg:Metabolic pathways;kegg:Valine, leucine and isoleucine biosynthesis	bigg:ACHBS;bigg:ACHBSm;brenda:BS386670;ec:2.2.1.6;ec:4.1.3.18;ecocyc:ACETOOHBUTSYN-RXN;intenz:10532;kegg:R08648;rhea:27654;rhea:27655;rhea:27656;rhea:27657	-999999.0	0			0	0
R2E13A52C_LR-208	1 MNXM1010@MNXC4 + 1 MNXM1@MNXC4 + 1 MNXM6@MNXC4 --> 1 MNXM1202@MNXC4 + 1 MNXM5@MNXC4	r_0669	1*uniprot:ILV5_YEAST	MNXR3146	1.1.1.86	biopath:Biosynthesis_of_L-Isoleucine;biopath:Metabolism_of_the_branched_amino_acids_(L-Leucine,_L-Isoleucine,_L-Valine);unipathway:L-isoleucine biosynthesis	bigg:KARA2;bigg:KARA2i;bigg:KARA2im;biopath:RXN01320;ec:1.1.1.86;ecocyc:ACETOOHBUTREDUCTOISOM-RXN;intenz:1085;rhea:13493;rhea:13494;rhea:13495;rhea:13496;upa:UER00056	0	999999.0			0	0
R4A3A9C6D_B-366	1 MNXM1020@MNXC3 + 1 MNXM89@MNXC3 <==> 2 MNXM1@MNXC3 + 1 MNXM304@MNXC3	R_BTSr	1*uniprot:BIOB_YEAST	MNXR978	2.8.1.6	model:S_Pantothenate_and_CoA_Biosynthesis	bigg:BTSr;ec:2.8.1.6	-999999.0	999999.0			0	0
R4C5AABE7_B-384	1 MNXM1020@MNXC3 + 3 MNXM1@MNXC3 + 1 MNXM7@MNXC3 + 1 MNXM9@MNXC3 <==> 1 MNXM1140@MNXC3 + 1 MNXM13@MNXC3 + 1 MNXM3@MNXC3	r_0335	1*uniprot:BIOD_YEAST	MNXR1455	6.3.3.3	kegg:Biotin metabolism;kegg:Metabolic pathways;metacyc:biotin biosynthesis from 7-keto-8-aminopelargonate;unipathway:biotin biosynthesis	bigg:DBTS;bigg:DBTSr;brenda:BR128;ec:6.3.3.3;ecocyc:DETHIOBIOTIN-SYN-RXN;iabaylyiv4:DETHIOBIOTIN-SYN-RXN;iaf1260:DBTS;iaf692:DBTSr;igt196:DBTS;iin800:BIO4;iit341:DBTSr;ijr904.45632:DBTSr;ijr904:DBTSr;imeo21:DBTSr;imm904:DBTSr;imo1053-pao1:DBTSr;imo1056:DBTSr;ind750:DBTSr;inj661:DBTSr;intenz:5129;isb619:DBTSr;iso783:DBTSr;iyo844:DBTS;kegg:R03182;macie:M0074;metacyc:DETHIOBIOTIN-SYN-RXN;rhea:15805;…	-999999.0	999999.0			0	0
R8F2DEF23_B-837	1 MNXM1024@MNXC4 + 1 MNXM10@MNXC4 + 1 MNXM1@MNXC4 <==> 1 MNXM1277@MNXC4 + 1 MNXM8@MNXC4	r_0505	1*uniprot:DLDH_YEAST+1*uniprot:GCSH_YEAST+1*uniprot:GCSP_YEAST+1*uniprot:GCST_YEAST	MNXR55548	1.8.1.4	seed:Pyruvate metabolism II acetyl-CoA, acetogenesis from pyruvate;seed:TCA Cycle	bigg:GCC2cm;bigg:PDHc;bigg:PDHcm;bigg:PDHcr;brenda:BS260072;ec:1.8.1.4;iao358:rll_311;iin800:LPD1;ijn746:PDHcr;imeo21:PDHc;imm904:GCC2cm;imm904:PDHcm;imo1053-pao1:PDHe3c;imo1056:PDHe3c;ind750:GCC2cm;ind750:PDHcm;inj661:PDHc;inj661:PDHcr;isb619:PDHcr;kegg:R01698;metacyc:DIHYDLIPOXN-RXN;obsolete:rxn07442;obsolete:rxn09497;rhea:33059;rhea:33060;rhea:33061;rhea:33062;seed:rxn01241	-999999.0	999999.0			0	0
R8F2DEF23_B-838	1 MNXM1024@MNXC4 + 1 MNXM10@MNXC4 + 1 MNXM1@MNXC4 <==> 1 MNXM1277@MNXC4 + 1 MNXM8@MNXC4	r_0505	1*uniprot:DLDH_YEAST+1*uniprot:ODO1_YEAST+1*uniprot:ODO2_YEAST	MNXR55548	1.8.1.4	seed:Pyruvate metabolism II acetyl-CoA, acetogenesis from pyruvate;seed:TCA Cycle	bigg:GCC2cm;bigg:PDHc;bigg:PDHcm;bigg:PDHcr;brenda:BS260072;ec:1.8.1.4;iao358:rll_311;iin800:LPD1;ijn746:PDHcr;imeo21:PDHc;imm904:GCC2cm;imm904:PDHcm;imo1053-pao1:PDHe3c;imo1056:PDHe3c;ind750:GCC2cm;ind750:PDHcm;inj661:PDHc;inj661:PDHcr;isb619:PDHcr;kegg:R01698;metacyc:DIHYDLIPOXN-RXN;obsolete:rxn07442;obsolete:rxn09497;rhea:33059;rhea:33060;rhea:33061;rhea:33062;seed:rxn01241	-999999.0	0			0	0
R556A71A2_B-467	1 MNXM1024@MNXC4 + 1 MNXM1@MNXC4 + 1 MNXM20@MNXC4 <==> 1 MNXM13@MNXC4 + 1 MNXM81337@MNXC4	r_0832	1*uniprot:DLDH_YEAST+1*uniprot:ODO1_YEAST+1*uniprot:ODO2_YEAST	MNXR68326	1.2.4.2		bigg:AKGDa;bigg:AKGDam;brenda:BS231862;ec:1.2.4.2;ijn746:AKGDa;imm904:AKGDam;ind750:AKGDam;isb619:AKGDa;obsolete:rxn06029;seed:rxn01243	-999999.0	999999.0			0	0
R7C7B1078_B-718	1 MNXM1024@MNXC4 + 1 MNXM1@MNXC4 + 1 MNXM29@MNXC4 <==> 1 MNXM13@MNXC4 + 1 MNXM81220@MNXC4	r_0504	1*uniprot:DLDH_YEAST+1*uniprot:GCSH_YEAST+1*uniprot:GCSP_YEAST+1*uniprot:GCST_YEAST	MNXR69114	1.4.4.2		bigg:GCC2am;ec:1.4.4.2;imm904:GCC2am;ind750:GCC2am;seed:rxn09499	-999999.0	999999.0			0	0
R107875F7_B-3	1 MNXM1028@MNXC13 + 1 MNXM12@MNXC13 <==> 1 MNXM173@MNXC13 + 1 MNXM21@MNXC13	r_0253	1*uniprot:CACP_YEAST	MNXR1304	2.3.1.7		bigg:CSNAT;bigg:CSNATer;bigg:CSNATifm;bigg:CSNATirm;bigg:CSNATirp;bigg:CSNATm;bigg:CSNATp;bigg:CSNATr;ec:2.3.1.7;metacyc:CARNITINE-O-ACETYLTRANSFERASE-RXN	-999999.0	999999.0			0	0
RBD40CD05_LR-1157	1 MNXM1028@MNXC13 + 1 MNXM173@MNXC3 --> 1 MNXM1028@MNXC3 + 1 MNXM173@MNXC13	r_1674		MNXR68585			bigg:CRNCARtm;bigg:CRNCARtp	0	999999.0			0	0
R9BD80488_LR-930	1 MNXM1028@MNXC13 --> 1 MNXM1028@MNXC3	r_1638		MNXR452			bigg:ACRNtm;bigg:ACRNtp;iin800:U123;imm904:ACRNtm;imm904:ACRNtp;ind750:ACRNtim;ind750:ACRNtp;seed:rxn09788;seed:rxn09867	0	999999.0			0	0
RA97A7D40_B-1020	1 MNXM1028@MNXC3 + 1 MNXM12@MNXC3 <==> 1 MNXM173@MNXC3 + 1 MNXM21@MNXC3	r_0252	1*uniprot:CACM_YEAST;1*uniprot:YAT2_YEAST	MNXR1304	2.3.1.7		bigg:CSNAT;bigg:CSNATer;bigg:CSNATifm;bigg:CSNATirm;bigg:CSNATirp;bigg:CSNATm;bigg:CSNATp;bigg:CSNATr;ec:2.3.1.7;metacyc:CARNITINE-O-ACETYLTRANSFERASE-RXN	-999999.0	999999.0			0	0
RFF62A761_LR-1571	1 MNXM1028@MNXC3 + 1 MNXM173@MNXC4 --> 1 MNXM1028@MNXC4 + 1 MNXM173@MNXC3	r_1120	1*uniprot:CRC1_YEAST	MNXR68585			bigg:CRNCARtm;bigg:CRNCARtp	0	999999.0			0	0
RE4CBB3E4_LR-1384	1 MNXM1028@MNXC3 --> 1 MNXM1028@MNXC4	r_1976		MNXR452			bigg:ACRNtm;bigg:ACRNtp;iin800:U123;imm904:ACRNtm;imm904:ACRNtp;ind750:ACRNtim;ind750:ACRNtp;seed:rxn09788;seed:rxn09867	0	999999.0			0	0
R2E6206DB_B-210	1 MNXM1028@MNXC4 + 1 MNXM12@MNXC4 <==> 1 MNXM173@MNXC4 + 1 MNXM21@MNXC4	r_0254	1*uniprot:CACP_YEAST	MNXR1304	2.3.1.7		bigg:CSNAT;bigg:CSNATer;bigg:CSNATifm;bigg:CSNATirm;bigg:CSNATirp;bigg:CSNATm;bigg:CSNATp;bigg:CSNATr;ec:2.3.1.7;metacyc:CARNITINE-O-ACETYLTRANSFERASE-RXN	-999999.0	999999.0			0	0
R38210217_LR-265	1 MNXM1036@MNXC3 + 1 MNXM1@MNXC3 + 1 MNXM6@MNXC3 --> 1 MNXM114177@MNXC3 + 1 MNXM5@MNXC3	R_C14STR	1*uniprot:ERG24_YEAST	MNXR68449	1.3.1.70	model:S_Sterol_Metabolism	bigg:C14STR;bigg:C14STRr;ec:1.3.1.70;iin800:ERG24;imm904:C14STR;ind750:C14STR;seed:rxn09629	0	999999.0			0	0
RE58FD0C7_RL-1392	1 MNXM1036@MNXC3 + 4 MNXM2@MNXC3 + 1 MNXM39@MNXC3 + 3 MNXM5@MNXC3 <-- 2 MNXM1@MNXC3 + 1 MNXM482@MNXC3 + 3 MNXM4@MNXC3 + 3 MNXM6@MNXC3	rxn09617	1*uniprot:CP51_YEAST+1*uniprot:NCPR_YEAST	MNXR3255	1.14.13.70;1.14.14.1	kegg:Metabolic pathways;kegg:Steroid biosynthesis;unipathway:zymosterol biosynthesis	bigg:LNS14DM;bigg:LNS14DMr;brenda:BS186735;brenda:BS386553;brenda:BS394902;brenda:BS394903;ec:1.14.13.70;ec:1.14.14.1;imm904:LNS14DM;ind750:LNS14DM;intenz:19388;kegg:R05640;pubmed:11969204;pubmed:2007571;pubmed:3771545;pubmed:8619637;reactome:REACT_10006;reactome:REACT_10006.3;reactome:REACT_143551;reactome:REACT_146082;reactome:REACT_32427;reactome:REACT_32453;reactome:REACT_35621;reactome:REACT…	-999999.0	0			0	0
R9CCE1CBE_RL-936	1 MNXM1036@MNXC3 + 4 MNXM2@MNXC3 + 1 MNXM39@MNXC3 + 3 MNXM8@MNXC3 <-- 3 MNXM10@MNXC3 + 2 MNXM1@MNXC3 + 1 MNXM482@MNXC3 + 3 MNXM4@MNXC3	R_LNS14DMx	1*uniprot:CP51_YEAST+1*uniprot:CYB5_YEAST+1*uniprot:MCR1_YEAST;1*uniprot:CP51_YEAST+1*uniprot:CYB5_YEAST+1*uniprot:NCB5R_YEAST	MNXR81057		model:S_Sterol_Metabolism	imm904:LNS14DMx;seed:rxn13341	-999999.0	0			0	0
R6DCBEFB0_RL-624	1 MNXM1043@MNXC13 + 1 MNXM12@MNXC13 + 1 MNXM1@MNXC13 <-- 1 MNXM2@MNXC13 + 1 MNXM486@MNXC13	r_0844	1*uniprot:PTE1_YEAST	MNXR1984	3.1.2.2;3.1.2.20	metacyc:I?-hydroxylation of caprate and laurate	bigg:FACOAE100;brenda:BS380586;ec:3.1.2.2;ec:3.1.2.20;iabaylyiv4:0-COA-THIOLASE-RXN;iabaylyiv4:C10;iaf1260:FACOAE100;imm904:PTE10x;metacyc:RXN-9628;seed:rxn08439	-999999.0	0			0	0
R6FB683B4_B-641	1 MNXM1043@MNXC13 + 1 MNXM12@MNXC13 + 1 MNXM3@MNXC13 <==> 1 MNXM11@MNXC13 + 1 MNXM14@MNXC13 + 1 MNXM486@MNXC13	r_0399	1*uniprot:LCF2_YEAST	MNXR1994	6.2.1.3	metacyc:fatty acid salvage	bigg:FACOAL100p;ec:6.2.1.3;iabaylyiv4:0-COATRANSFERASE-RXN;iabaylyiv4:C10;iin800:FAA2_1;imm904:FACOAL100p;ind750:FACOAL100p;metacyc:RXN-13614;pubmed:8206942;rhea:33627;rhea:33628;rhea:33629;rhea:33630;seed:rxn08448;seed:rxn09453	-999999.0	999999.0			0	0
RDD26BD0B_RL-1341	1 MNXM1043@MNXC13 <-- 1 MNXM1043@MNXC3	r_1770		MNXR1456			bigg:DCAtex;bigg:FA100tp;iaf1260:DCAtex;ijn746:DCAtex;seed:rxn08314;seed:rxn09855;seed:rxn13159	-999999.0	0			0	0
RB176D12D_LR-1076	1 MNXM1043@MNXC2 --> 1 MNXM1043@BOUNDARY	r_1727		MNXR1456			bigg:DCAtex;bigg:FA100tp;iaf1260:DCAtex;ijn746:DCAtex;seed:rxn08314;seed:rxn09855;seed:rxn13159	0	999999.0			0	1
RBDC8EAED_RL-1162	1 MNXM1043@MNXC3 + 1 MNXM12@MNXC3 + 1 MNXM13@MNXC3 + 1 MNXM2@MNXC3 + 2 MNXM5@MNXC3 <-- 3 MNXM1@MNXC3 + 1 MNXM40@MNXC3 + 2 MNXM6@MNXC3 + 1 MNXM750@MNXC3	rxn09443	1*uniprot:ACAC_YEAST+1*uniprot:ACBP_YEAST+1*uniprot:FAS1_YEAST+1*uniprot:FAS2_YEAST	MNXR2126	2.3.1.85		bigg:FAS100;ec:2.3.1.85;imeo21:FAS100;imm904:FAS100;ind750:FAS100;inj661:FAS100;seed:rxn09443	-999999.0	0			0	0
R66CD65EB_LR-573	1 MNXM1043@MNXC3 + 3 MNXM1@MNXC3 + 1 MNXM40@MNXC3 + 2 MNXM6@MNXC3 --> 1 MNXM12@MNXC3 + 1 MNXM13@MNXC3 + 1 MNXM2@MNXC3 + 1 MNXM402@MNXC3 + 2 MNXM5@MNXC3	rxn09440	1*uniprot:ACAC_YEAST+1*uniprot:ACBP_YEAST+1*uniprot:FAS1_YEAST+1*uniprot:FAS2_YEAST	MNXR2129	2.3.1.85		bigg:FAS120;ec:2.3.1.85;imeo21:FAS120;imm904:FAS120;ind750:FAS120;inj661:FAS120;seed:rxn09440	0	999999.0			0	0
RE27BB29B_LR-1371	1 MNXM105630@MNXC2 --> 1 MNXM105630@BOUNDARY	R_EX_so3_e_				model:S_		0	999999.0			0	1
R755137F3_RL-676	1 MNXM105630@MNXC2 <-- 1 MNXM105630@MNXC3	R_SO3ti	1*uniprot:SSU1_YEAST	MNXR69908		model:S_Transport__Extracellular	bigg:SO3tex;iaf1260:SO3tex;seed:rxn09260;seed:rxn12453	-999999.0	0			0	0
R9DDFFFF4_RL-942	1 MNXM105630@MNXC3 + 1 MNXM13@MNXC3 + 1 MNXM1@MNXC3 + 1 MNXM2212@MNXC3 + 1 MNXM25@MNXC3 <-- 1 MNXM20@MNXC3 + 1 MNXM282@MNXC3 + 1 MNXM4@MNXC3	rxn03630	1*uniprot:JLP1_YEAST					-999999.0	0			0	0
R224E6657_RL-132	1 MNXM105630@MNXC3 + 1 MNXM148@MNXC3 + 2 MNXM1@MNXC3 + 1 MNXM45@MNXC3 <-- 1 MNXM155@MNXC3 + 1 MNXM49@MNXC3	rxn05239	1*uniprot:MET16_YEAST+1*uniprot:TRX1_YEAST;1*uniprot:MET16_YEAST+1*uniprot:TRX2_YEAST					-999999.0	0			0	0
RD5DF96EB_B-1295	1 MNXM105630@MNXC3 + 4 MNXM1@MNXC3 + 3 MNXM6@MNXC3 <==> 3 MNXM2@MNXC3 + 3 MNXM5@MNXC3 + 1 MNXM89582@MNXC3	r_1027	1*uniprot:MET10_YEAST;1*uniprot:MET5_YEAST	MNXR69926	1.8.1.2;1.8.2.2	biopath:Degradation_of_L-Cysteine_to_Taurine;biopath:Metabolism_of_L-Lysine,_L-Threonine,_L-Methionine,_and_L-Cysteine;biopath:Metabolism_of_Sulfur;biopath:Metabolism_of_Sulfur_(extended);kegg:Metabolic pathways;kegg:Microbial metabolism in diverse environments;kegg:Sulfur metabolism;metacyc:sulfate reduction I (assimilatory);metacyc:sulfate reduction III (assimilatory);seed:Cysteine Biosynthesis…	bigg:SULR;bigg:SULRi;biopath:RXN00531;brenda:BR36931;brenda:BS259553;ec:1.8.1.2;ec:1.8.2.2;ecocyc:SULFITE-REDUCT-RXN;iabaylyiv4:SULFITE-REDUCT-RXN;iaf1260:SULRi;iag612:rbs_560;iao358:rll_619;igt196:SULR;iin800:ECM17;iin800:MET10;iit341:SULR;ijn746:SULRi;ijr904.45632:SULR;ijr904:SULR;imeo21:SULR;imm904:SULR;imo1053-pao1:SULR;imo1056:SULR;ind750:SULR;inj661:SULR;intenz:1719;isb619:SULR;iso783:SULR;…	-999999.0	999999.0			0	0
RD864DF75_RL-1311	1 MNXM1062@MNXC4 + 1 MNXM5@MNXC4 + 1 MNXM9@MNXC4 <-- 1 MNXM1384@MNXC4 + 1 MNXM1@MNXC4 + 1 MNXM6@MNXC4	r_0759	1*uniprot:ARG56_YEAST	MNXR571	1.2.1.38	biopath:Metabolism_of_L-Glutamate,_L-Aspartate_and_related_compounds;kegg:2-Oxocarboxylic acid metabolism;kegg:Arginine and proline metabolism;kegg:Biosynthesis of secondary metabolites;kegg:Metabolic pathways;unipathway:L-arginine biosynthesis	bigg:AGPR;bigg:AGPRim;biopath:RXN00765;brenda:BR36780;brenda:BS258118;ec:1.2.1.38;ecocyc:N-ACETYLGLUTPREDUCT-RXN;iin800:ARG5_2;intenz:1381;kegg:R03443;rhea:21588;rhea:21589;rhea:21590;rhea:21591;seed:rxn12857;upa:UCR03443;upa:UER00108	-999999.0	0			0	0
R45DF4B51_LR-343	1 MNXM1062@MNXC4 + 1 MNXM89557@MNXC4 --> 1 MNXM20@MNXC4 + 1 MNXM817@MNXC4	r_0118	1*uniprot:ARGD_YEAST	MNXR30610	2.6.1.11	kegg:2-Oxocarboxylic acid metabolism;kegg:Arginine and proline metabolism;kegg:Biosynthesis of secondary metabolites;kegg:Metabolic pathways;metacyc:arginine biosynthesis II (acetyl cycle);metacyc:arginine biosynthesis III;metacyc:ornithine biosynthesis;unipathway:L-arginine biosynthesis	bigg:ACOTA;bigg:ACOTAim;brenda:BR48055;ec:2.6.1.11;ecocyc:ACETYLORNTRANSAM-RXN;iabaylyiv4:ACETYLORNTRANSAM-RXN;iaf1260:ACOTA;iaf692:ACOTA;iag612:rbs_476;iao358:rll_46;igt196:ACOTA;iin800:ARG8;ijn746:ACOTA;ijr904.45632:ACOTA;ijr904:ACOTA;imeo21:ACOTA;imm904:ACOTAim;imo1053-pao1:ACOTA;imo1056:ACOTA;ind750:ACOTAim;inj661:ACOTA;intenz:11195;irs1563.45632:R02283_c;isb619:ACOTA;iso783:ACOTA;iyo844:ACOT…	0	999999.0			0	0
R13E232DF_B-24	1 MNXM1063@MNXC3 + 1 MNXM158@MNXC3 <==> 1 MNXM492@MNXC3 + 1 MNXM9@MNXC3	rxn01799	1*uniprot:PNPH_YEAST	MNXR68765	2.4.2.1;2.4.2.2;2.4.2.23;2.4.2.4	kegg:Pyrimidine metabolism	bigg:DURIPP;ec:2.4.2.1;ec:2.4.2.2;ec:2.4.2.23;ec:2.4.2.4;iaf1260:DURIPP;iaf692:DURIPP;iin800:PNP1_1;iit341:DURIPP;ijr904.45632:DURIPP;ijr904:DURIPP;imeo21:DURIPP;imm904:DURIPP;ind750:DURIPP;inj661:DURIPP;ips189:DURIPP;isb619:DURIPP;iso783:DURIPP;iyo844:DURIPP;kegg:R02484;seed:rxn01799	-999999.0	999999.0			0	0
R156511C_B-28	1 MNXM1063@MNXC3 + 1 MNXM168@MNXC3 <==> 1 MNXM625@MNXC3 + 1 MNXM9@MNXC3	rxn01859	1*uniprot:PNPH_YEAST	MNXR69828	2.4.2.1;2.4.2.4	kegg:Metabolic pathways;kegg:Purine metabolism	bigg:PUNP2;ec:2.4.2.1;ec:2.4.2.4;ecocyc:DEOXYADENPHOSPHOR-RXN;iaf1260:PUNP2;iag612:rbs_233;igt196:PUNP2;iin800:PNP1_4;iit341:PUNP2;ijr904.45632:PUNP2;ijr904:PUNP2;imeo21:PUNP2;imm904:PUNP2;ind750:PUNP2;inj661:PUNP2;ips189:PUNP2;isb619:PUNP2;iso783:PUNP2;iyo844:PUNP2;kegg:R02557;obsolete:rxn11085;rhea:27742;rhea:27743;rhea:27744;rhea:27745;seed:rxn01859	-999999.0	999999.0			0	0
R17032A89_B-43	1 MNXM1063@MNXC3 + 1 MNXM213@MNXC3 <==> 1 MNXM935@MNXC3 + 1 MNXM9@MNXC3	rxn01985	1*uniprot:PNPH_YEAST	MNXR69830	2.4.2.1;2.4.2.4	kegg:Metabolic pathways;kegg:Purine metabolism	bigg:PUNP6;ec:2.4.2.1;ec:2.4.2.4;ecocyc:DEOXYINOPHOSPHOR-RXN;iaf1260:PUNP6;iag612:rbs_238;igt196:PUNP6;iin800:PNP1_3;iit341:PUNP6;ijr904.45632:PUNP6;ijr904:PUNP6;imeo21:PUNP6;imm904:PUNP6;ind750:PUNP6;inj661:PUNP6;ips189:PUNP6;iso783:PUNP6;iyo844:PUNP6;kegg:R02748;obsolete:rxn11087;rhea:27750;rhea:27751;rhea:27752;rhea:27753;seed:rxn01985	-999999.0	999999.0			0	0
R5A5D106D_B-499	1 MNXM1063@MNXC3 + 1 MNXM259@MNXC3 <==> 1 MNXM647@MNXC3 + 1 MNXM9@MNXC3	rxn01446	1*uniprot:PNPH_YEAST	MNXR69829	2.4.2.1;2.4.2.4	kegg:Metabolic pathways;kegg:Purine metabolism	bigg:PUNP4;ec:2.4.2.1;ec:2.4.2.4;ecocyc:DEOXYGUANPHOSPHOR-RXN;iaf1260:PUNP4;iag612:rbs_237;igt196:PUNP4;iin800:PNP1_5;iit341:PUNP4;ijr904.45632:PUNP4;ijr904:PUNP4;imeo21:PUNP4;imm904:PUNP4;ind750:PUNP4;inj661:PUNP4;ips189:PUNP4;iso783:PUNP4;iyo844:PUNP4;kegg:R01969;obsolete:rxn11086;rhea:27738;rhea:27739;rhea:27740;rhea:27741;seed:rxn01446	-999999.0	999999.0			0	0
RFC97B382_B-1544	1 MNXM1063@MNXC3 + 1 MNXM386@MNXC3 <==> 1 MNXM420@MNXC3 + 1 MNXM9@MNXC3	rxn01146	1*uniprot:PNPH_YEAST	MNXR69980	2.4.2.2;2.4.2.4	kegg:Metabolic pathways;kegg:Pyrimidine metabolism;seed:pyrimidine conversions	bigg:TMDPP;brenda:BS355326;ec:2.4.2.2;ec:2.4.2.4;iaf1260:TMDPP;iaf692:TMDPP;iag612:rbs_565;iin800:PNP1_2;ijr904.45632:TMDPP;ijr904:TMDPP;imeo21:TMDPP;imm904:TMDPP;ind750:TMDPP;inj661:TMDPP;ips189:TMDPP;iso783:TMDPP;iyo844:TMDPP;kegg:R01570;obsolete:rxn11184;seed:rxn01146	-999999.0	999999.0			0	0
RC801B49D_B-1216	1 MNXM1067@MNXC3 <==> 1 MNXM1067@MNXC4	R_HEXDPtm		MNXR67904		model:S_Transport__Mitochondrial	imm904:HEXDPtm;seed:rxn13313	-999999.0	999999.0			0	0
R126F2A4E_RL-17	1 MNXM1067@MNXC4 + 1 MNXM11@MNXC4 <-- 1 MNXM83@MNXC4 + 1 maranas_iMM904_pendp@MNXC4	R_PPTTm	1*uniprot:COQ1_YEAST		2.5.1.33	model:S_Quinone_Biosynthesis		-999999.0	0			0	0
R7DA19503_LR-723	1 MNXM1067@MNXC4 + 1 MNXM164@MNXC4 --> 1 MNXM11@MNXC4 + 1 MNXM3167@MNXC4	r_0555	1*uniprot:COQ2_YEAST	MNXR74520	2.5.1.-;2.5.1.39	kegg:Biosynthesis of secondary metabolites;kegg:Ubiquinone and other terpenoid-quinone biosynthesis;metacyc:ubiquinol-6 biosynthesis (eukaryotic)	ec:2.5.1.-;ec:2.5.1.39;kegg:R05616;metacyc:RXN-9003;seed:rxn03894	0	999999.0			0	0
RBF0F60BE_B-1165	1 MNXM1089@MNXC3 + 1 MNXM2@MNXC3 <==> 2 MNXM1@MNXC3 + 2 MNXM7@MNXC3	r_0204	1*uniprot:HNT2_YEAST	MNXR734	3.6.1.41	kegg:Purine metabolism	bigg:AP4AH;bigg:AP4AHr;brenda:BR26123;ec:3.6.1.41;ecocyc:3.6.1.41-RXN;iabaylyiv4:3.6.1.41-RXN;iaf1260:AP4AH;ijn746:AP4AH;ijr904.45632:AP4AH;ijr904:AP4AH;imm904:AP4AHr;imo1053-pao1:AP4AHr;imo1056:AP4AHr;ind750:AP4AHr;intenz:4392;iso783:AP4AH;kegg:R00125;metacyc:3.6.1.41-RXN;rhea:24252;rhea:24253;rhea:24254;rhea:24255;seed:rxn00095	-999999.0	999999.0			0	0
R9435ABB7_RL-873	1 MNXM1089@MNXC3 + 1 MNXM9@MNXC3 <-- 1 MNXM1@MNXC3 + 1 MNXM3@MNXC3 + 1 MNXM7@MNXC3	r_0222	1*uniprot:APA2_YEAST	MNXR886	2.7.7.53	kegg:Purine metabolism	bigg:ATPATF1;brenda:BR47895;ec:2.7.7.53;iin800:APA2;imm904:ATPATF1;ind750:ATPATF1;intenz:3089;kegg:R00126;metacyc:ATP-ADENYLYLTRANSFERASE-RXN;rhea:16577;rhea:16578;rhea:16579;rhea:16580;seed:rxn00096	-999999.0	0			0	0
R1BC3D241_RL-74	1 MNXM108@MNXC13 + 1 MNXM12@MNXC13 + 1 MNXM1@MNXC13 <-- 1 MNXM2@MNXC13 + 1 MNXM88@MNXC13	r_0847	1*uniprot:PTE1_YEAST	MNXR1988	3.1.2.2;3.1.2.22	kegg:Biosynthesis of unsaturated fatty acids;kegg:Fatty acid elongation;kegg:Metabolic pathways;metacyc:palmitate biosynthesis I (animals and fungi)	bigg:FACOAE160;bigg:PTE2x;brenda:BR48147;ec:3.1.2.2;ec:3.1.2.22;iabaylyiv4:0-COA-THIOLASE-RXN;iabaylyiv4:C16;iaf1260:FACOAE160;imeo21:FACOAE160;imm904:PTE2x;inj661:FACOAE160;intenz:3253;kegg:R01274;metacyc:PALMITOYL-COA-HYDROLASE-RXN;rhea:16645;rhea:16646;rhea:16647;rhea:16648;seed:rxn00943	-999999.0	0			0	0
RF318BB0E_B-1487	1 MNXM108@MNXC13 + 1 MNXM12@MNXC13 + 1 MNXM3@MNXC13 <==> 1 MNXM11@MNXC13 + 1 MNXM14@MNXC13 + 1 MNXM88@MNXC13	r_0402	1*uniprot:LCF2_YEAST	MNXR2003			imo1053-pao1:FACOAL160t;imo1056:FACOAL160t;seed:rxn13829	-999999.0	999999.0			0	0
RDE919BAC_RL-1352	1 MNXM108@MNXC13 <-- 1 MNXM108@MNXC3	r_1774		MNXR1964			bigg:FA160tp;bigg:HDCAt;bigg:HDCAter;bigg:HDCAtex;bigg:HDCAtexi;bigg:HDCAtr;iaf1260:HDCAtexi;ijn746:HDCAtex;seed:rxn08704;seed:rxn09676;seed:rxn09848	-999999.0	0			0	0
R22B591B6_LR-133	1 MNXM108@MNXC2 --> 1 MNXM108@BOUNDARY	r_1993		MNXR1964			bigg:FA160tp;bigg:HDCAt;bigg:HDCAter;bigg:HDCAtex;bigg:HDCAtexi;bigg:HDCAtr;iaf1260:HDCAtexi;ijn746:HDCAtex;seed:rxn08704;seed:rxn09676;seed:rxn09848	0	999999.0			0	1
RF3AFC26B_LR-1494	1 MNXM108@MNXC2 --> 1 MNXM108@MNXC3	r_1835		MNXR1964			bigg:FA160tp;bigg:HDCAt;bigg:HDCAter;bigg:HDCAtex;bigg:HDCAtexi;bigg:HDCAtr;iaf1260:HDCAtexi;ijn746:HDCAtex;seed:rxn08704;seed:rxn09676;seed:rxn09848	0	999999.0			0	0
RECF6556B_RL-1448	1 MNXM108@MNXC3 + 1 MNXM12@MNXC3 + 1 MNXM13@MNXC3 + 1 MNXM2@MNXC3 + 2 MNXM5@MNXC3 <-- 3 MNXM1@MNXC3 + 1 MNXM314@MNXC3 + 1 MNXM40@MNXC3 + 2 MNXM6@MNXC3	rxn09433	1*uniprot:ACAC_YEAST+1*uniprot:ACBP_YEAST+1*uniprot:FAS1_YEAST+1*uniprot:FAS2_YEAST	MNXR2136	2.3.1.85		bigg:FAS160;ec:2.3.1.85;imeo21:FAS160;imm904:FAS160;ind750:FAS160;inj661:FAS160;seed:rxn09433	-999999.0	0			0	0
R25475DA9_B-151	1 MNXM108@MNXC3 + 1 MNXM12@MNXC3 + 1 MNXM3@MNXC3 <==> 1 MNXM11@MNXC3 + 1 MNXM14@MNXC3 + 1 MNXM88@MNXC3	r_0401	1*uniprot:LCF1_YEAST;1*uniprot:LCF3_YEAST;1*uniprot:LCF4_YEAST	MNXR2003			imo1053-pao1:FACOAL160t;imo1056:FACOAL160t;seed:rxn13829	-999999.0	999999.0			0	0
R51EB7C3B_B-433	1 MNXM108@MNXC3 + 1 MNXM1@MNXC3 + 1 MNXM925@MNXC3 <==> 1 MNXM2026@MNXC3 + 1 MNXM2@MNXC3	R_FA160ACPH	1*uniprot:FAS1_YEAST+1*uniprot:FAS2_YEAST	MNXR47365	3.1.2.14	model:S_Fatty_Acid__Biosynthesis	bigg:FA160ACPH;bigg:FA160ACPHi;ec:3.1.2.14;iaf1260:FA160ACPHi;imm904:FA160ACPH;ind750:FA160ACPH;seed:rxn08436	-999999.0	999999.0			0	0
RFCEC91E2_LR-1548	1 MNXM108@MNXC3 + 3 MNXM1@MNXC3 + 1 MNXM40@MNXC3 + 2 MNXM6@MNXC3 --> 1 MNXM12@MNXC3 + 1 MNXM13@MNXC3 + 1 MNXM236@MNXC3 + 1 MNXM2@MNXC3 + 2 MNXM5@MNXC3	rxn09429	1*uniprot:ACAC_YEAST+1*uniprot:ACBP_YEAST+1*uniprot:FAS1_YEAST+1*uniprot:FAS2_YEAST	MNXR2141	2.3.1.85		bigg:FAS180;ec:2.3.1.85;imeo21:FAS180;imm904:FAS180;ind750:FAS180;inj661:FAS180;obsolete:rxn10385;seed:rxn09429	0	999999.0			0	0
R24477073_LR-143	1 MNXM108@MNXC3 + 5 MNXM1@MNXC3 + 1 MNXM40@MNXC3 + 1 MNXM4@MNXC3 + 3 MNXM6@MNXC3 --> 1 MNXM12@MNXC3 + 1 MNXM13@MNXC3 + 3 MNXM2@MNXC3 + 3 MNXM5@MNXC3 + 1 MNXM65309@MNXC3	rxn10667	1*uniprot:ELO1_YEAST	MNXR68940	2.3.1.85		bigg:FAS181;ec:2.3.1.85;imeo21:FAS181;imm904:FAS181;inj661:FAS181;seed:rxn10667	0	999999.0			0	0
RE1ADADA6_LR-1366	1 MNXM1099@MNXC3 + 1 MNXM1@MNXC3 + 1 MNXM2@MNXC3 --> 1 MNXM1178@MNXC3 + 1 MNXM15@MNXC3	r_0014	1*uniprot:RIB2_YEAST	MNXR1795	3.5.4	kegg:Metabolic pathways;kegg:Riboflavin metabolism;metacyc:flavin biosynthesis II (archaea);metacyc:flavin biosynthesis III (fungi)	bigg:DRTPPD;ec:3.5.4;iaf692:DRTPPD;imm904:DRTPPD;kegg:R09377;metacyc:RXN-10058;pubmed:11889103;pubmed:16730025;rhea:26140;rhea:26141;rhea:26142;rhea:26143;seed:rxn10506	0	999999.0			0	0
R71883638_RL-652	1 MNXM1099@MNXC3 + 1 MNXM5@MNXC3 <-- 1 MNXM1@MNXC3 + 1 MNXM6@MNXC3 + 1 MNXM90906@MNXC3	R_DROPPRy	1*uniprot:RIB7_YEAST	MNXR68759		model:S_Riboflavin_Metabolism		-999999.0	0			0	0
RB9EB6759_LR-1129	1 MNXM10@MNXC11 + 1 MNXM1@MNXC11 + 1 MNXM292@MNXC11 + 1 MNXM4@MNXC11 --> 1 MNXM130@MNXC11 + 1 MNXM2@MNXC11 + 1 MNXM8@MNXC11	r_1010	1*uniprot:CYB5_YEAST+1*uniprot:ERG1_YEAST+1*uniprot:MCR1_YEAST;1*uniprot:CYB5_YEAST+1*uniprot:ERG1_YEAST+1*uniprot:NCB5R_YEAST	MNXR81083			imm904:SQLErx;seed:rxn13399	0	999999.0			0	0
REAC18450_B-1431	1 MNXM10@MNXC13 + 1 MNXM1@MNXC13 + 1 MNXM46@MNXC13 <==> 1 MNXM8@MNXC13 + 1 MNXM98@MNXC13	r_0715	1*uniprot:MDHP_YEAST	MNXR3464	1.1.1.299;1.1.1.37;1.1.1.38	biopath:Biosynthesis_of_Oxaloacetate;biopath:Citrate_cycle_(TCA_cycle);biopath:Citrate_cycle_(TCA_cycle,_shortest);biopath:Citrate_cycle_(TCA_cycle,_simplified);biopath:Glycolytic_fermentation_and_Lactate_converting_fermentations;biopath:Glyoxylate_cycle;biopath:Reactions_of_Pyruvate_and_Phosphoenolpyruvate;biopath:Serine-isocitrate_lyase_pathway;biopath:Urea_and_L-Aspartate_cycles,_Polyamine_and…	bigg:MDH;bigg:MDHi2;bigg:MDHm;bigg:MDHp;biopath:RXN00015;bnice:R15;brenda:BR29300;brenda:BS188089;ec:1.1.1.299;ec:1.1.1.37;ec:1.1.1.38;ecocyc:MALATE-DEH-RXN;iabaylyiv4:MALATE-DEH-RXN;iaf1260:MDH;iaf692:MDH;iaf692:MDHi2;iag612:rbs_435;iin800:MDH1;iin800:MDH2;iin800:MDH3;ijn746:MDH;ijr904.45632:MDH;ijr904:MDH;imeo21:MDH;imm904:MDH;imm904:MDHm;imm904:MDHp;imo1053-pao1:MDH;imo1056:MDH;ind750:MDH;ind7…	-999999.0	999999.0			0	0
R46320183_B-345	1 MNXM10@MNXC13 + 1 MNXM1@MNXC13 + 1 MNXM513@MNXC13 <==> 1 MNXM1309@MNXC13 + 1 MNXM8@MNXC13	r_0056	1*uniprot:FOX2_YEAST	MNXR55617	1.1.1.35		bigg:HACD8i;bigg:HACD8p;ec:1.1.1.35;iaf1260:HACD8i;imm904:HACD8p;ind750:HACD8p;pubmed:12535077;rhea:35275;rhea:35276;rhea:35277;rhea:35278;seed:rxn08700	-999999.0	999999.0			0	0
R4E905AA3_B-404	1 MNXM10@MNXC13 + 1 MNXM1@MNXC13 + 1 MNXM677@MNXC13 <==> 1 MNXM674@MNXC13 + 1 MNXM8@MNXC13	r_0052	1*uniprot:FOX2_YEAST	MNXR2903	1.1.1.211;1.1.1.35	biopath:Biosynthesis_of_Fatty_acids_(over_CoA);biopath:beta-Oxidation_of_fatty_acids;kegg:Fatty acid elongation;kegg:Fatty acid metabolism;kegg:Metabolic pathways;metacyc:fatty acid salvage;seed:Acetyl-CoA fermentation to Butyrate;seed:Polyhydroxybutyrate metabolism;seed:Valine degradation;seed:n-Phenylalkanoic acid degradation	bigg:HACD4;bigg:HACD4i;bigg:HACD4p;biopath:RXN00359;ec:1.1.1.211;ec:1.1.1.35;iabaylyiv4:0-3HYDROXYCOA-DEHYDROGENASE-RXN;iabaylyiv4:C10;iaf1260:HACD4i;ijn746:HACD4i;imm904:HACD4p;ind750:HACD4p;isb619:HACD4;iyo844:HACD4;kegg:R04743;metacyc:RXN-12490;obsolete:rxn08696;pubmed:8687463;reactome:REACT_131166;reactome:REACT_2187;reactome:REACT_2187.2;reactome:REACT_28542;reactome:REACT_28734;reactome:REA…	-999999.0	999999.0			0	0
RC3E4C614_B-1192	1 MNXM10@MNXC13 + 1 MNXM1@MNXC13 + 1 MNXM705@MNXC13 <==> 1 MNXM733@MNXC13 + 1 MNXM8@MNXC13	r_0053	1*uniprot:FOX2_YEAST	MNXR2904	1.1.1.211;1.1.1.35	biopath:Biosynthesis_of_Fatty_acids_(over_CoA);biopath:beta-Oxidation_of_fatty_acids;kegg:Fatty acid elongation;kegg:Fatty acid metabolism;kegg:Metabolic pathways;seed:Acetyl-CoA fermentation to Butyrate;seed:Polyhydroxybutyrate metabolism;seed:Valine degradation;seed:n-Phenylalkanoic acid degradation	bigg:HACD5;bigg:HACD5i;bigg:HACD5p;biopath:RXN00663;ec:1.1.1.211;ec:1.1.1.35;iabaylyiv4:0-3HYDROXYCOA-DEHYDROGENASE-RXN;iabaylyiv4:C12;iaf1260:HACD5i;ijn746:HACD5i;imm904:HACD5p;ind750:HACD5p;isb619:HACD5;iyo844:HACD5;kegg:R04741;obsolete:rxn08697;pubmed:8687463;reactome:REACT_100238;reactome:REACT_101468;reactome:REACT_109194;reactome:REACT_109759;reactome:REACT_127988;reactome:REACT_146985;reac…	-999999.0	999999.0			0	0
RA438B80_B-987	1 MNXM10@MNXC13 + 1 MNXM1@MNXC13 + 1 MNXM707@MNXC13 <==> 1 MNXM767@MNXC13 + 1 MNXM8@MNXC13	r_0057	1*uniprot:FOX2_YEAST	MNXR2905	1.1.1.211;1.1.1.35	kegg:Fatty acid elongation;kegg:Fatty acid metabolism;kegg:Metabolic pathways;seed:Acetyl-CoA fermentation to Butyrate;seed:Polyhydroxybutyrate metabolism;seed:Valine degradation;seed:n-Phenylalkanoic acid degradation	bigg:HACD6;bigg:HACD6i;bigg:HACD6p;ec:1.1.1.211;ec:1.1.1.35;iabaylyiv4:0-3HYDROXYCOA-DEHYDROGENASE-RXN;iabaylyiv4:C14;iaf1260:HACD6i;ijn746:HACD6i;imm904:HACD6p;ind750:HACD6p;isb619:HACD6;iyo844:HACD6;kegg:R04739;metacyc:RXN-12507;obsolete:rxn08698;pubmed:1550553;reactome:REACT_106947;reactome:REACT_125968;reactome:REACT_159172;reactome:REACT_28310;reactome:REACT_29584;reactome:REACT_343;reactome…	-999999.0	999999.0			0	0
RF7CEA202_B-1514	1 MNXM10@MNXC13 + 1 MNXM1@MNXC13 + 1 MNXM738@MNXC13 <==> 1 MNXM825@MNXC13 + 1 MNXM8@MNXC13	r_0055	1*uniprot:FOX2_YEAST	MNXR2906	1.1.1.211;1.1.1.35	biopath:Biosynthesis_of_Fatty_acids_(over_CoA);biopath:beta-Oxidation_of_fatty_acids;kegg:Fatty acid elongation;kegg:Fatty acid metabolism;kegg:Metabolic pathways;seed:Acetyl-CoA fermentation to Butyrate;seed:Polyhydroxybutyrate metabolism;seed:Valine degradation;seed:n-Phenylalkanoic acid degradation	bigg:HACD7;bigg:HACD7i;bigg:HACD7p;biopath:RXN00078;ec:1.1.1.211;ec:1.1.1.35;iabaylyiv4:0-3HYDROXYCOA-DEHYDROGENASE-RXN;iabaylyiv4:C16;iaf1260:HACD7i;ijn746:HACD7i;imm904:HACD7p;ind750:HACD7p;isb619:HACD7;iyo844:HACD7;kegg:R04737;obsolete:rxn08699;pubmed:1550553;reactome:REACT_106993;reactome:REACT_109636;reactome:REACT_110947;reactome:REACT_127777;reactome:REACT_153294;reactome:REACT_28502;react…	-999999.0	999999.0			0	0
R1BE82C89_B-77	1 MNXM10@MNXC13 + 1 MNXM1@MNXC13 + 1 MNXM91972@MNXC13 <==> 1 MNXM8@MNXC13 + 1 MNXM91798@MNXC13	R_HACD10p	1*uniprot:FOX2_YEAST	MNXR69208	1.1.1.35	model:S_Fatty_Acid_Degradation	bigg:HACD10p;ec:1.1.1.35;imm904:HACD10p;ind750:HACD10p;seed:rxn09461	-999999.0	999999.0			0	0
RCB1A23AA_LR-1240	1 MNXM10@MNXC3 + 1 MNXM114091@MNXC3 + 2 MNXM1@MNXC3 --> 1 MNXM805@MNXC3 + 1 MNXM8@MNXC3	R_HPROa	1*uniprot:P5CR_YEAST	MNXR69257	1.5.1.12;1.5.1.2	kegg:Arginine and proline metabolism;kegg:Metabolic pathways;model:S_Arginine_and_Proline_Metabolism;seed:Proline, 4-hydroxyproline uptake and utilization	bigg:HPROa;bigg:HPROx;bigg:HPROxm;ec:1.5.1.12;ec:1.5.1.2;iin800:PRO3_3;iit341:HPROa;iit341:HPROx;imm904:HPROa;imm904:HPROxm;ind750:HPROa;ind750:HPROxm;kegg:R03291;obsolete:rxn09411;seed:rxn02356	0	999999.0			0	0
R271E14DA_LR-164	1 MNXM10@MNXC3 + 1 MNXM119@MNXC3 + 1 MNXM1@MNXC3 --> 1 MNXM208@MNXC3 + 1 MNXM8@MNXC3	rxn03974	1*uniprot:LOT6_YEAST	MNXR69003	1.5.1.-;1.5.1.29;1.5.1.39;1.5.1.41;1.5.1.42	kegg:Biosynthesis of type II polyketide products;kegg:Butirosin and neomycin biosynthesis;kegg:Metabolic pathways;kegg:Riboflavin metabolism;seed:Alkanesulfonates Utilization	bigg:FMNRx;ec:1.5.1.-;ec:1.5.1.29;ec:1.5.1.39;ec:1.5.1.41;ec:1.5.1.42;ecocyc:FMNREDUCT-RXN;iabaylyiv4:1.5.1.29-RXN;iaf1260:FMNRx;imm904:FMNRx;intenz:18677;intenz:18680;isb619:FMNRx;iso783:FMNRx;kegg:R05705;metacyc:RXN-9510;obsolete:rxn08522r;rhea:21620;rhea:21621;rhea:21622;rhea:21623;seed:rxn03974	0	999999.0			0	0
R1D65FA72_LR-93	1 MNXM10@MNXC3 + 1 MNXM1280@MNXC3 + 1 MNXM1@MNXC3 --> 1 MNXM245@MNXC3 + 1 MNXM8@MNXC3 + 1 MNXM9@MNXC3	rxn09412	1*uniprot:PROA_YEAST		1.2.1.41			0	999999.0			0	0
R11E04BE0_RL-13	1 MNXM10@MNXC3 + 1 MNXM1380@MNXC3 + 1 MNXM1@MNXC3 <-- 1 MNXM469@MNXC3 + 1 MNXM8@MNXC3	r_0323	1*uniprot:DHSO1_YEAST	MNXR21907	1.1.1.14;1.1.1.15	kegg:Fructose and mannose metabolism;kegg:Metabolic pathways;metacyc:galactose degradation IV;metacyc:sorbitol degradation I;seed:Dihydroxyacetone kinases;seed:Ribitol, Xylitol, Arabitol, Mannitol and Sorbitol utilization	bigg:SBTD_D2;bigg:SBTD_Dr;brenda:BS165118;brenda:BS187172;ec:1.1.1.14;ec:1.1.1.15;kegg:R00875;metacyc:RXN-7644;seed:rxn00634	-999999.0	0			0	0
R5EDF42A7_RL-530	1 MNXM10@MNXC3 + 1 MNXM13@MNXC3 + 1 MNXM153@MNXC3 <-- 1 MNXM503@MNXC3 + 1 MNXM8@MNXC3	rxn01268		MNXR4402	1.3.1.12;1.3.1.43;1.3.1.52	biopath:Biosynthesis_of_L-Tyrosine_from_Chorismate;biopath:Biosynthesis_of_Novobiocin_and_Clorobiocin;biopath:Biosynthesis_of_aromatic_amino_acids_(L-Phenylalanine,_L-Tyrosine,_L-Tryptophan)_and_of_quinone_cofactors;kegg:Biosynthesis of secondary metabolites;kegg:Metabolic pathways;kegg:Novobiocin biosynthesis;kegg:Phenylalanine, tyrosine and tryptophan biosynthesis;metacyc:tyrosine biosynthesis …	bigg:PPND;biopath:RXN00587;brenda:BR36797;brenda:BS258345;ec:1.3.1.12;ec:1.3.1.43;ec:1.3.1.52;ecocyc:PREPHENATEDEHYDROG-RXN;iabaylyiv4:PREPHENATEDEHYDROG-RXN;iaf1260:PPND;iaf692:PPND;iag612:rbs_519;iao358:rll_435;iin800:U52;iit341:PPND;ijn746:PPND;ijr904.45632:PPND;ijr904:PPND;imeo21:PPND;imm904:PPND;imo1053-pao1:PPND;imo1056:PPND;ind750:PPND;inj661:PPND;intenz:1453;isb619:PPND;iso783:PPND;iyo844…	-999999.0	0			0	0
RE0ACA938_RL-1362	1 MNXM10@MNXC3 + 1 MNXM13@MNXC3 + 1 MNXM574@MNXC3 <-- 1 MNXM8@MNXC3 + 1 MNXM91328@MNXC3	rxn09625	1*uniprot:ERG26_YEAST	MNXR68464	5.3.3.1		bigg:C3STDH2;ec:5.3.3.1;imm904:C3STDH2;ind750:C3STDH2;seed:rxn09625	-999999.0	0			0	0
R22189A2C_RL-129	1 MNXM10@MNXC3 + 1 MNXM13@MNXC3 + 1 MNXM8744@MNXC3 <-- 1 MNXM7449@MNXC3 + 1 MNXM8@MNXC3	rxn09626	1*uniprot:ERG26_YEAST	MNXR68462	5.3.3.1		bigg:C3STDH1;bigg:C3STDH1r;ec:5.3.3.1;imm904:C3STDH1;ind750:C3STDH1;seed:rxn09626	-999999.0	0			0	0
RF6B79438_RL-1511	1 MNXM10@MNXC3 + 1 MNXM13@MNXC3 <-- 1 MNXM39@MNXC3 + 1 MNXM8@MNXC3	rxn00371	1*uniprot:FDH1_YEAST;1*uniprot:FDH2_YEAST;1*uniprot:YP276_YEAST	MNXR2200	1.2.1.2	biopath:Methane_oxidation;kegg:Glyoxylate and dicarboxylate metabolism;kegg:Metabolic pathways;kegg:Methane metabolism;kegg:Microbial metabolism in diverse environments;metacyc:formate oxidation to CO<sub>2</sub>;metacyc:oxalate degradation III;metacyc:purine nucleobases degradation I (anaerobic);metacyc:purine nucleobases degradation II (anaerobic);seed:Bacterial cyanide production and tolerance…	bigg:FDH;bigg:FDHr;biopath:RXN01003;brenda:BR29391;brenda:BS189130;ec:1.2.1.2;iaf692:FDH;iin800:FDH1;iin800:YPL275W;iin800:YPL276W;ijn746:FDH;imeo21:FDH;imm904:FDH;imo1053-pao1:FDH;imo1056:FDH;ind750:FDH;inj661:FDH;intenz:1345;irs1563.45632:R00519_x;isb619:FDHr;iyo844:FDH;kegg:R00519;metacyc:1.2.1.2-RXN;obsolete:rxn09513;rhea:15985;rhea:15986;rhea:15987;rhea:15988;seed:rxn00371	-999999.0	0			0	0
R6F0C23A6_RL-633	1 MNXM10@MNXC3 + 1 MNXM144@MNXC3 + 2 MNXM1@MNXC3 <-- 1 MNXM2@MNXC3 + 1 MNXM493@MNXC3 + 1 MNXM8@MNXC3	r_0172	1*uniprot:ALDH2_YEAST;1*uniprot:ALDH3_YEAST	MNXR938	1.2.1;1.2.1.19;1.2.1.3;1.2.1.5;1.2.1.8	kegg:beta-Alanine metabolism	brenda:BS371811;ec:1.2.1;ec:1.2.1.19;ec:1.2.1.3;ec:1.2.1.5;ec:1.2.1.8;imm904:ALDD22x;kegg:R00904;metacyc:RXN-12332;rhea:30695;rhea:30696;rhea:30697;rhea:30698;seed:rxn00653	-999999.0	0			0	0
R53D6ED7A_B-450	1 MNXM10@MNXC3 + 1 MNXM159@MNXC3 + 1 MNXM1@MNXC3 <==> 1 MNXM4968@MNXC3 + 1 MNXM8@MNXC3	rxn00741		MNXR96	1.1.1.27	biopath:Degradation_of_Methionine_(flavour);biopath:Metabolism_of_L-Lysine,_L-Threonine,_L-Methionine,_and_L-Cysteine;kegg:Propanoate metabolism	bigg:2HBO;biopath:RXN01249;ec:1.1.1.27;imm904:2HBO;iyo844:LDH2;kegg:R01000;obsolete:rxn10050;seed:rxn00741	-999999.0	999999.0			0	0
RD47BD493_RL-1285	1 MNXM10@MNXC3 + 1 MNXM15@MNXC3 + 1 MNXM1@MNXC3 + 1 MNXM20@MNXC3 <-- 1 MNXM2@MNXC3 + 1 MNXM89557@MNXC3 + 1 MNXM8@MNXC3	R_GLUDxi	1*uniprot:DHE2_YEAST	MNXR32818	1.4.1.2;1.4.1.3;1.4.1.4	biopath:Biodegradation_of_Sulfonate;biopath:Biosynthesis_of_L-Glutamate;biopath:Catabolism_of_Amino_acids;biopath:Degradation_of_L-Proline;biopath:Metabolism_of_L-Glutamate,_L-Aspartate_and_related_compounds;kegg:Alanine, aspartate and glutamate metabolism;kegg:Arginine and proline metabolism;kegg:D-Glutamine and D-glutamate metabolism;kegg:Metabolic pathways;kegg:Nitrogen metabolism;kegg:Taurine…	bigg:GLUDx;bigg:GLUDxi;bigg:GLUDxm;biopath:RXN00886;brenda:BR36868;brenda:BS258930;ec:1.4.1.2;ec:1.4.1.3;ec:1.4.1.4;iaf692:GLUDxi;iag612:rbs_391;iag612:rbs_392;iin800:GDH2;imeo21:GLUDx;imm904:GLUDxi;ind750:GLUDxi;inj661:GLUDx;intenz:1548;intenz:1549;isb619:GLUDx;iso783:GLUDx;iyo844:GLUDxi;kegg:R00243;metacyc:GLUTAMATE-DEHYDROGENASE-RXN;obsolete:rxn09489;pubmed:15727821;reactome:REACT_1896.4;react…	-999999.0	0			0	0
R46C2C51E_RL-347	1 MNXM10@MNXC3 + 1 MNXM1602@MNXC3 + 1 MNXM1@MNXC3 <-- 1 MNXM891@MNXC3 + 1 MNXM8@MNXC3	r_0061	1*uniprot:LEU3_YEAST	MNXR3132	1.1.1.85	kegg:2-Oxocarboxylic acid metabolism;kegg:Biosynthesis of secondary metabolites;kegg:Metabolic pathways;kegg:Valine, leucine and isoleucine biosynthesis;metacyc:3-methylbutanol biosynthesis;metacyc:RXN-13158;metacyc:leucine biosynthesis;seed:Leucine Biosynthesis	bigg:IPMD;bigg:IPMDr;brenda:BR47597;ec:1.1.1.85;ecocyc:3-ISOPROPYLMALDEHYDROG-RXN;iaf1260:IPMD;iaf692:IPMD;iag612:rbs_63;igt196:IPMD;ijn746:IPMDr;ijr904.45632:IPMD;ijr904:IPMD;imeo21:IPMD;imm904:IPMD;ind750:IPMD;inj661:IPMD;intenz:1084;isb619:IPMD;iso783:IPMD;iyo844:IPMD;kegg:R04426;metacyc:3-ISOPROPYLMALDEHYDROG-RXN;obsolete:rxn08757;rhea:10892;rhea:10893;rhea:10894;rhea:10895;seed:rxn03062;upa:…	-999999.0	0			0	0
R8880DC5E_LR-790	1 MNXM10@MNXC3 + 1 MNXM1783@MNXC4 + 1 MNXM1@MNXC3 --> 1 MNXM5319@MNXC4 + 1 MNXM8@MNXC3	rxn09524	1*uniprot:NDH1_YEAST;1*uniprot:NDH2_YEAST	MNXR69514	1.6.99.3		bigg:NADH2-u6cm;bigg:NADH2-u6m;ec:1.6.99.3;imm904:NADH2-u6m;ind750:NADH2-u6m;seed:rxn09523;seed:rxn09524	0	999999.0			0	0
RFEBA4046_RL-1566	1 MNXM10@MNXC3 + 1 MNXM179@MNXC3 + 2 MNXM1@MNXC3 <-- 1 MNXM2@MNXC3 + 1 MNXM512@MNXC3 + 1 MNXM8@MNXC3	r_0696		MNXR3204	1.2.1.21;1.2.1.22	kegg:Pyruvate metabolism;metacyc:L-lactaldehyde degradation (aerobic);metacyc:L-rhamnose degradation II;metacyc:lactate biosynthesis (archaea);metacyc:methylglyoxal degradation V	bigg:LCAD;bigg:LCADi;bigg:LCADim;bigg:LCADm;brenda:BR29393;ec:1.2.1.21;ec:1.2.1.22;ecocyc:LACTALDDEHYDROG-RXN;iaf1260:LCADi;iin800:ALD5_2;ijr904.45632:LCAD;ijr904.45632:LCADi;ijr904:LCAD;ijr904:LCADi;imm904:LCADi;imo1053-pao1:LCAD;imo1056:LCAD;ind750:LCADm;intenz:1365;iyo844:LCADi;kegg:R01446;metacyc:LACTALDDEHYDROG-RXN;obsolete:rxn05753;obsolete:rxn08776;rhea:14277;rhea:14278;rhea:14279;rhea:142…	-999999.0	0			0	0
RF3406A26_LR-1489	1 MNXM10@MNXC3 + 1 MNXM1@MNXC3 + 1 MNXM20@MNXC3 + 1 MNXM37@MNXC3 --> 2 MNXM89557@MNXC3 + 1 MNXM8@MNXC3	r_0472	1*uniprot:GLT1_YEAST	MNXR31608	1.4.1.14	kegg:2-Oxocarboxylic acid metabolism;kegg:Alanine, aspartate and glutamate metabolism;kegg:Biosynthesis of secondary metabolites;kegg:Metabolic pathways;kegg:Microbial metabolism in diverse environments;kegg:Nitrogen metabolism;metacyc:ammonia assimilation cycle I;metacyc:glutamate biosynthesis IV;unipathway:L-glutamate biosynthesis via GLT pathway	bigg:GLUSx;brenda:BR36862;brenda:BS370168;ec:1.4.1.14;iin800:GLT1;imm904:GLUSx;ind750:GLUSx;intenz:1560;isb619:GLUSx;kegg:R00093;metacyc:GLUTAMATE-SYNTHASE-NADH-RXN;obsolete:rxn09488r;rhea:13753;rhea:13754;rhea:13755;rhea:13756;seed:rxn00069;upa:UCR00093;upa:UER00690	0	999999.0			0	0
R6241F4F8_B-547	1 MNXM10@MNXC3 + 1 MNXM1@MNXC3 + 1 MNXM20@MNXC3 + 1 MNXM78@MNXC3 <==> 1 MNXM2@MNXC3 + 1 MNXM384@MNXC3 + 1 MNXM8@MNXC3	rxn00510	1*uniprot:LYS1_YEAST	MNXR4761	1.5.1.7	biopath:Biosynthesis_of_L-Lysine_from_2-Oxoglutarate_and_Acetyl-CoA;biopath:Degradation_of_L-Lysine_to_2-Aminoadipate;biopath:Degradation_of_L-Lysine_to_Crotonyl-CoA;biopath:Metabolism_of_L-Lysine,_L-Threonine,_L-Methionine,_and_L-Cysteine;kegg:Biosynthesis of secondary metabolites;kegg:Lysine biosynthesis;kegg:Lysine degradation;kegg:Metabolic pathways;metacyc:lysine biosynthesis IV;seed:Lysine …	bigg:SACCD2;biopath:RXN01150;brenda:BR37179;brenda:BS261178;ec:1.5.1.7;iin800:LYS1;imm904:SACCD2;ind750:SACCD2;intenz:1598;kegg:R00715;metacyc:1.5.1.7-RXN;obsolete:rxn09634;rhea:12440;rhea:12441;rhea:12442;rhea:12443;seed:rxn00510;upa:UCR00715;upa:UER00034	-999999.0	999999.0			0	0
R2A308102_B-189	1 MNXM10@MNXC3 + 1 MNXM1@MNXC3 + 1 MNXM261@MNXC3 <==> 1 MNXM2378@MNXC3 + 1 MNXM8@MNXC3 + 1 MNXM9@MNXC3	rxn00781	1*uniprot:G3P1_YEAST;1*uniprot:G3P2_YEAST;1*uniprot:G3P3_YEAST		1.2.1.13			-999999.0	999999.0			0	0
RFD4FA0A0_LR-1553	1 MNXM10@MNXC3 + 1 MNXM1@MNXC3 + 1 MNXM268@MNXC3 + 1 MNXM3@MNXC3 --> 1 MNXM11@MNXC3 + 1 MNXM14@MNXC3 + 1 MNXM89905@MNXC3 + 1 MNXM8@MNXC3	R_AASAD2	1*uniprot:LYS2_YEAST+1*uniprot:LYS5_YEAST	MNXR68237	1.2.1.31	model:S_Threonine_and_Lysine_Metabolism	bigg:AASAD2;ec:1.2.1.31	0	999999.0			0	0
REE257C1E_RL-1455	1 MNXM10@MNXC3 + 1 MNXM1@MNXC3 + 1 MNXM298@MNXC3 <-- 1 MNXM125@MNXC3 + 1 MNXM2@MNXC3 + 1 MNXM8@MNXC3	r_0565	1*gene:YAR073W;1*gene:YHR216W;1*gene:YLR432W;1*gene:YML056C;1*uniprot:YA075_YEAST	MNXR3100	1.1.1.205	biopath:Biosynthesis_of_Xanthosine-5'-phosphate;biopath:Conversion_and_degradation_of_Purine_desoxyribonucleotides;biopath:Reactions_and_degradation_of_Purine_ribonucleotides;kegg:Biosynthesis of secondary metabolites;kegg:Metabolic pathways;kegg:Purine metabolism;metacyc:adenosine nucleotides degradation I;metacyc:guanosine nucleotides <i>de novo</i> biosynthesis;metacyc:purine nucleotides <i>de…	bigg:IMPD;biopath:RXN00783;brenda:BR33666;brenda:BS230582;ec:1.1.1.205;ecocyc:IMP-DEHYDROG-RXN;iabaylyiv4:IMP-DEHYDROG-RXN;iaf1260:IMPD;iaf692:IMPD;iag612:rbs_347;iao358:rll_186;iin800:FUN63;iin800:IMD3;iin800:IMD4;iin800:PUR5;iin800:YAR075W;iit341:IMPD;ijn746:IMPD;ijr904.45632:IMPD;ijr904:IMPD;imeo21:IMPD;imm904:IMPD;imo1053-pao1:IMPD;imo1056:IMPD;ind750:IMPD;inj661:IMPD;intenz:1203;isb619:IMPD;…	-999999.0	0			0	0
R787A6EA1_LR-697	1 MNXM10@MNXC3 + 1 MNXM1@MNXC3 + 1 MNXM361@MNXC3 --> 1 MNXM353@MNXC3 + 1 MNXM8@MNXC3	r_0546	1*uniprot:DHOM_YEAST	MNXR3044	1.1.1.3	biopath:Biosynthesis_of_L-Methionine;biopath:Biosynthesis_of_L-Threonine;biopath:Metabolism_of_L-Lysine,_L-Threonine,_L-Methionine,_and_L-Cysteine;kegg:Biosynthesis of secondary metabolites;kegg:Cysteine and methionine metabolism;kegg:Glycine, serine and threonine metabolism;kegg:Lysine biosynthesis;kegg:Metabolic pathways;kegg:Microbial metabolism in diverse environments;seed:Methionine Biosynth…	bigg:HSDx;bigg:HSDxi;biopath:RXN00870;ec:1.1.1.3;ecocyc:HOMOSERDEHYDROG-RXN;iin800:HOM6_1;ijn746:HSDx;imeo21:HSDx;imm904:HSDxi;ind750:HSDxi;inj661:HSDx;intenz:1002;kegg:R01773;obsolete:rxn09494r;rhea:15757;rhea:15758;rhea:15759;rhea:15760;seed:rxn01301;upa:UCR01773;upa:UER00949	0	999999.0			0	0
R5E0D38AD_B-525	1 MNXM10@MNXC3 + 1 MNXM1@MNXC3 + 1 MNXM46@MNXC3 <==> 1 MNXM8@MNXC3 + 1 MNXM98@MNXC3	rxn00248	1*uniprot:MDHC_YEAST	MNXR3464	1.1.1.299;1.1.1.37;1.1.1.38	biopath:Biosynthesis_of_Oxaloacetate;biopath:Citrate_cycle_(TCA_cycle);biopath:Citrate_cycle_(TCA_cycle,_shortest);biopath:Citrate_cycle_(TCA_cycle,_simplified);biopath:Glycolytic_fermentation_and_Lactate_converting_fermentations;biopath:Glyoxylate_cycle;biopath:Reactions_of_Pyruvate_and_Phosphoenolpyruvate;biopath:Serine-isocitrate_lyase_pathway;biopath:Urea_and_L-Aspartate_cycles,_Polyamine_and…	bigg:MDH;bigg:MDHi2;bigg:MDHm;bigg:MDHp;biopath:RXN00015;bnice:R15;brenda:BR29300;brenda:BS188089;ec:1.1.1.299;ec:1.1.1.37;ec:1.1.1.38;ecocyc:MALATE-DEH-RXN;iabaylyiv4:MALATE-DEH-RXN;iaf1260:MDH;iaf692:MDH;iaf692:MDHi2;iag612:rbs_435;iin800:MDH1;iin800:MDH2;iin800:MDH3;ijn746:MDH;ijr904.45632:MDH;ijr904:MDH;imeo21:MDH;imm904:MDH;imm904:MDHm;imm904:MDHp;imo1053-pao1:MDH;imo1056:MDH;ind750:MDH;ind7…	-999999.0	999999.0			0	0
R851B5C4D_LR-763	1 MNXM10@MNXC3 + 1 MNXM1@MNXC3 + 1 MNXM473@MNXC3 --> 1 MNXM8@MNXC3 + 1 maranas_iMM904_2phetoh@MNXC3	R_ALCD25xi	1*uniprot:ADH1_YEAST;1*uniprot:ADH2_YEAST;1*uniprot:ADH4_YEAST;1*uniprot:ADH5_YEAST;1*uniprot:FADH_YEAST			model:S_Complex_Alcohol_Metabolism		0	999999.0			0	0
RD367976B_LR-1278	1 MNXM10@MNXC3 + 1 MNXM1@MNXC3 + 1 MNXM4@MNXC3 + 1 MNXM52460@MNXC3 --> 1 MNXM1109@MNXC3 + 2 MNXM2@MNXC3 + 1 MNXM8@MNXC3	R_C22STDSx	1*uniprot:CYB5_YEAST+1*uniprot:ERG5_YEAST+1*uniprot:MCR1_YEAST;1*uniprot:CYB5_YEAST+1*uniprot:ERG5_YEAST+1*uniprot:NCB5R_YEAST			model:S_Sterol_Metabolism		0	999999.0			0	0
R28E307FC_LR-180	1 MNXM10@MNXC3 + 1 MNXM1@MNXC3 + 1 MNXM518@MNXC3 --> 1 MNXM8@MNXC3 + 1 maranas_iMM904_ind3eth@MNXC3	R_ALCD26xi	1*uniprot:ADH1_YEAST;1*uniprot:ADH2_YEAST;1*uniprot:ADH4_YEAST;1*uniprot:ADH5_YEAST;1*uniprot:FADH_YEAST			model:S_Complex_Alcohol_Metabolism		0	999999.0			0	0
R69EDB922_RL-599	1 MNXM10@MNXC3 + 1 MNXM1@MNXC3 + 1 MNXM541@MNXC3 <-- 1 MNXM126@MNXC3 + 1 MNXM8@MNXC3	r_0891	1*uniprot:SER33_YEAST;1*uniprot:SERA_YEAST	MNXR4184	1.1.1.95	biopath:Glycolysis_and_Gluconeogenesis_(extended);biopath:Metabolism_of_L-Serine_and_Glycine;kegg:Glycine, serine and threonine metabolism;kegg:Metabolic pathways;kegg:Methane metabolism;kegg:Microbial metabolism in diverse environments;metacyc:serine biosynthesis;seed:Pyridoxin (Vitamin B6) Biosynthesis;seed:Serine Biosynthesis;unipathway:L-serine biosynthesis	bigg:PGCD;bigg:PGCDr;biopath:RXN00096;brenda:BR29351;brenda:BS188712;brenda:BS383029;ec:1.1.1.95;ecocyc:PGLYCDEHYDROG-RXN;iabaylyiv4:PGLYCDEHYDROG-RXN;iaf1260:PGCD;iaf692:PGCD;iag612:rbs_69;iao358:rll_408;iin800:SER3;iin800:SER33;iit341:PGCD;ijn746:PGCDr;ijr904.45632:PGCD;ijr904:PGCD;imeo21:PGCD;imm904:PGCD;imo1053-pao1:PGCD;imo1056:PGCD;ind750:PGCD;inj661:PGCD;intenz:16679;isb619:PGCD;iso783:PGC…	-999999.0	0			0	0
R27CA30FC_RL-170	1 MNXM10@MNXC3 + 1 MNXM1@MNXC3 + 1 MNXM59041@MNXC3 <-- 1 MNXM4638@MNXC3 + 1 MNXM8@MNXC3	r_0691	1*uniprot:DHSO1_YEAST	MNXR69884	1.1.1.14		bigg:SBTD_L;ec:1.1.1.14;imm904:SBTD_L;ind750:SBTD_L;seed:rxn09395	-999999.0	0			0	0
R6625046B_RL-568	1 MNXM10@MNXC3 + 1 MNXM1@MNXC3 + 1 MNXM597@MNXC3 <-- 1 MNXM510@MNXC3 + 1 MNXM8@MNXC3	r_1092	1*uniprot:XYL2_YEAST	MNXR5375	1.1.1.9	biopath:Conversion_of_D-Xylulose_into_L-Ribulose;biopath:Formation_of_C5_compounds_by_decarboxylation_and_cell_wall_synthesis_in_plants;biopath:Interconversions_of_Pentose_(extended);kegg:Metabolic pathways;kegg:Pentose and glucuronate interconversions;metacyc:xylitol degradation;unipathway:L-arabinose degradation via L-arabinitol	bigg:XYLTD_D;bigg:XYLTD_Dr;biopath:RXN00707;ec:1.1.1.9;imm904:XYLTD_D;ind750:XYLTD_D;intenz:1008;kegg:R01896;metacyc:D-XYLULOSE-REDUCTASE-RXN;obsolete:rxn09884;rhea:20433;rhea:20434;rhea:20435;rhea:20436;seed:rxn01385;upa:UCR01896;upa:UER00577	-999999.0	0			0	0
R99637B65_B-912	1 MNXM10@MNXC3 + 1 MNXM1@MNXC3 + 1 MNXM664@MNXC3 <==> 1 MNXM8@MNXC3 + 1 maranas_iMM904_btd_RR@MNXC3	R_BTDD_RR	1*uniprot:BDH1_YEAST		1.1.1.4	model:S_Alternate_Carbon_Metabolism		-999999.0	999999.0			0	0
R96A45519_B-892	1 MNXM10@MNXC3 + 1 MNXM1@MNXC3 + 1 MNXM75@MNXC3 <==> 1 MNXM303@MNXC3 + 1 MNXM8@MNXC3	rxn00543	1*uniprot:ADH1_YEAST;1*uniprot:ADH4_YEAST;1*uniprot:ADH5_YEAST	MNXR648	1.1.1.1;1.1.1.6;1.1.1.71;1.1.1.78	biopath:Non-glycolytic_carbohydrate_fermentations;biopath:Reactions_of_Pyruvate_and_Phosphoenolpyruvate;kegg:Biosynthesis of secondary metabolites;kegg:Glycolysis / Gluconeogenesis;kegg:Metabolic pathways;kegg:Microbial metabolism in diverse environments;metacyc:acetaldehyde biosynthesis I;metacyc:acetoin degradation;metacyc:acetylene degradation;metacyc:chitin degradation to ethanol;metacyc:etha…	bigg:ALCD2if;bigg:ALCD2ir;bigg:ALCD2m;bigg:ALCD2x;biopath:RXN01075;brenda:BS139564;brenda:BS186836;ec:1.1.1.1;ec:1.1.1.6;ec:1.1.1.71;ec:1.1.1.78;ecocyc:ALCOHOL-DEHYDROG-RXN;iabaylyiv4:ALCOHOL-DEHYDROG-RXN;iaf1260:ALCD2x;iag612:rbs_101;iag612:rbs_102;iag612:rbs_103;iao358:rll_9;iin800:ADH1;iin800:ADH2;iin800:ADH3;iin800:ADH4;iin800:ADH5;iin800:SFA1_2;ijn746:ALCD2ir;imeo21:ALCD1;imm904:ALCD2if;imm9…	0	999999.0			0	0
R96A45519_B-893	1 MNXM10@MNXC3 + 1 MNXM1@MNXC3 + 1 MNXM75@MNXC3 <==> 1 MNXM303@MNXC3 + 1 MNXM8@MNXC3	rxn00543	1*uniprot:ADH2_YEAST	MNXR648	1.1.1.1;1.1.1.6;1.1.1.71;1.1.1.78	biopath:Non-glycolytic_carbohydrate_fermentations;biopath:Reactions_of_Pyruvate_and_Phosphoenolpyruvate;kegg:Biosynthesis of secondary metabolites;kegg:Glycolysis / Gluconeogenesis;kegg:Metabolic pathways;kegg:Microbial metabolism in diverse environments;metacyc:acetaldehyde biosynthesis I;metacyc:acetoin degradation;metacyc:acetylene degradation;metacyc:chitin degradation to ethanol;metacyc:etha…	bigg:ALCD2if;bigg:ALCD2ir;bigg:ALCD2m;bigg:ALCD2x;biopath:RXN01075;brenda:BS139564;brenda:BS186836;ec:1.1.1.1;ec:1.1.1.6;ec:1.1.1.71;ec:1.1.1.78;ecocyc:ALCOHOL-DEHYDROG-RXN;iabaylyiv4:ALCOHOL-DEHYDROG-RXN;iaf1260:ALCD2x;iag612:rbs_101;iag612:rbs_102;iag612:rbs_103;iao358:rll_9;iin800:ADH1;iin800:ADH2;iin800:ADH3;iin800:ADH4;iin800:ADH5;iin800:SFA1_2;ijn746:ALCD2ir;imeo21:ALCD1;imm904:ALCD2if;imm9…	-999999.0	0			0	0
R96A45519_B-894	1 MNXM10@MNXC3 + 1 MNXM1@MNXC3 + 1 MNXM75@MNXC3 <==> 1 MNXM303@MNXC3 + 1 MNXM8@MNXC3	rxn00543	1*uniprot:FADH_YEAST	MNXR648	1.1.1.1;1.1.1.6;1.1.1.71;1.1.1.78	biopath:Non-glycolytic_carbohydrate_fermentations;biopath:Reactions_of_Pyruvate_and_Phosphoenolpyruvate;kegg:Biosynthesis of secondary metabolites;kegg:Glycolysis / Gluconeogenesis;kegg:Metabolic pathways;kegg:Microbial metabolism in diverse environments;metacyc:acetaldehyde biosynthesis I;metacyc:acetoin degradation;metacyc:acetylene degradation;metacyc:chitin degradation to ethanol;metacyc:etha…	bigg:ALCD2if;bigg:ALCD2ir;bigg:ALCD2m;bigg:ALCD2x;biopath:RXN01075;brenda:BS139564;brenda:BS186836;ec:1.1.1.1;ec:1.1.1.6;ec:1.1.1.71;ec:1.1.1.78;ecocyc:ALCOHOL-DEHYDROG-RXN;iabaylyiv4:ALCOHOL-DEHYDROG-RXN;iaf1260:ALCD2x;iag612:rbs_101;iag612:rbs_102;iag612:rbs_103;iao358:rll_9;iin800:ADH1;iin800:ADH2;iin800:ADH3;iin800:ADH4;iin800:ADH5;iin800:SFA1_2;ijn746:ALCD2ir;imeo21:ALCD1;imm904:ALCD2if;imm9…	-999999.0	999999.0			0	0
RBB61F660_LR-1140	1 MNXM10@MNXC3 + 1 MNXM1@MNXC3 + 1 MNXM77@MNXC3 --> 1 MNXM66@MNXC3 + 1 MNXM8@MNXC3	r_0491	1*uniprot:GPD1_YEAST	MNXR2438	1.1.1.261;1.1.1.8;1.1.1.94	biopath:Biosynthesis_and_degradation_of_Triacylglycerols;biopath:Glycolysis_and_Gluconeogenesis_(extended);kegg:Glycerophospholipid metabolism;metacyc:glycerol-3-phosphate shuttle;seed:Glutaredoxins;seed:Glycerol and Glycerol-3-phosphate Uptake and Utilization	bigg:G3PD1;bigg:G3PD1ir;bigg:G3PD1irm;biopath:RXN00456;ec:1.1.1.261;ec:1.1.1.8;ec:1.1.1.94;ecocyc:GLYC3PDEHYDROGBIOSYN-RXN;iaf692:G1PDH;iin800:GPD1;iin800:GPD2;iit341:G3PD1;imeo21:G3PD1;imm904:G3PD1ir;imm904:G3PD1irm;ind750:G3PD1ir;ind750:G3PD1irm;inj661:G3PD1;intenz:15761;intenz:15764;iyo844:G3PD1;kegg:R00842;metacyc:1.1.1.8-RXN;obsolete:rxn03949;obsolete:rxn09492r;pubmed:16460752;pubmed:1966684…	0	999999.0			0	0
R8FA63A1F_B-840	1 MNXM10@MNXC3 + 1 MNXM1@MNXC3 + 1 MNXM952@MNXC3 <==> 1 MNXM56@MNXC3 + 1 MNXM57@MNXC3 + 1 MNXM8@MNXC3	rxn09567	1*uniprot:FADH_YEAST	MNXR68881	1.2.1.1		bigg:FALDH;brenda:BS189060;brenda:BS402638;ec:1.2.1.1;iin800:SFA1_1;imm904:FALDH;ind750:FALDH;seed:rxn09567	-999999.0	999999.0			0	0
RBD404AB9_LR-1156	1 MNXM10@MNXC3 + 1 MNXM1@MNXC3 + 1 maranas_iMM904_2mbald@MNXC3 --> 1 MNXM8@MNXC3 + 1 maranas_iMM904_2mbtoh@MNXC3	R_ALCD22xi	1*uniprot:ADH1_YEAST;1*uniprot:ADH2_YEAST;1*uniprot:ADH4_YEAST;1*uniprot:ADH5_YEAST;1*uniprot:FADH_YEAST			model:S_Complex_Alcohol_Metabolism		0	999999.0			0	0
RFCB886C9_LR-1546	1 MNXM10@MNXC3 + 1 MNXM1@MNXC3 + 1 maranas_iMM904_2mppal@MNXC3 --> 1 MNXM8@MNXC3 + 1 maranas_iMM904_ibutoh@MNXC3	R_ALCD23xi	1*uniprot:ADH1_YEAST;1*uniprot:ADH2_YEAST;1*uniprot:ADH4_YEAST;1*uniprot:ADH5_YEAST;1*uniprot:FADH_YEAST			model:S_Complex_Alcohol_Metabolism		0	999999.0			0	0
R15317776_LR-27	1 MNXM10@MNXC3 + 1 MNXM1@MNXC3 + 1 maranas_iMM904_3mbald@MNXC3 --> 1 MNXM8@MNXC3 + 1 maranas_iMM904_iamoh@MNXC3	R_ALCD24xi	1*uniprot:ADH1_YEAST;1*uniprot:ADH2_YEAST;1*uniprot:ADH4_YEAST;1*uniprot:ADH5_YEAST;1*uniprot:FADH_YEAST			model:S_Complex_Alcohol_Metabolism		0	999999.0			0	0
R52460234_RL-438	1 MNXM10@MNXC3 + 1 MNXM511@MNXC3 <-- 1 MNXM183@MNXC3 + 1 MNXM8@MNXC3	r_0731	1*uniprot:MTD1_YEAST	MNXR3643	1.5.1.15;1.5.1.5	kegg:Metabolic pathways;kegg:One carbon pool by folate;metacyc:folate transformations I	bigg:MTHFD2;bigg:MTHFD2i;bigg:MTHFD2m;brenda:BR36891;brenda:BS370812;ec:1.5.1.15;ec:1.5.1.5;iaf692:MTHFD2i;iin800:MTD1;imeo21:MTHFD2;imm904:MTHFD2i;ind750:MTHFD2;inj661:MTHFD2;intenz:1606;kegg:R01218;metacyc:1.5.1.15-RXN;obsolete:rxn09482;rhea:22892;rhea:22893;rhea:22894;rhea:22895;seed:rxn00906	-999999.0	0			0	0
REBCE776C_RL-1439	1 MNXM10@MNXC3 + 2 MNXM1@MNXC3 + 1 MNXM2083@MNXC3 <-- 1 MNXM1527@MNXC3 + 1 MNXM2@MNXC3 + 1 MNXM8@MNXC3	R_NABTNO		MNXR3689	1.2.1.3	kegg:Arginine and proline metabolism;kegg:Metabolic pathways;metacyc:putrescine degradation III;model:S_Other_Amino_Acid_Metabolism	bigg:NABTNO;bigg:NABTNOm;ec:1.2.1.3;imm904:NABTNO;ind750:NABTNO;irs1563.45632:R05050_c;kegg:R05050;metacyc:RXN-37;obsolete:rxn09520;rhea:31231;rhea:31232;rhea:31233;rhea:31234;seed:rxn03423	-999999.0	0			0	0
R4E60AE4A_RL-402	1 MNXM10@MNXC3 + 2 MNXM1@MNXC3 + 1 MNXM497@MNXC3 <-- 1 MNXM2@MNXC3 + 1 MNXM473@MNXC3 + 1 MNXM8@MNXC3	r_0185	1*uniprot:ALDH2_YEAST;1*uniprot:ALDH3_YEAST	MNXR652	1.2.1.39;1.2.1.5	kegg:Metabolic pathways;kegg:Microbial metabolism in diverse environments;kegg:Phenylalanine metabolism;kegg:Styrene degradation;metacyc:phenylalanine degradation II (anaerobic);metacyc:phenylalanine degradation IV (mammalian, via side chain);metacyc:phenylethylamine degradation I;metacyc:phenylethylamine degradation II;metacyc:sterene degradation;unipathway:L-phenylalanine degradation	bigg:ALDD19x;brenda:BR36781;brenda:BS398978;ec:1.2.1.39;ec:1.2.1.5;ecocyc:PHENDEHYD-RXN;intenz:1382;kegg:R02536;metacyc:PHENDEHYD-RXN;rhea:21392;rhea:21393;rhea:21394;rhea:21395;upa:UCR02536;upa:UER00724	-999999.0	0			0	0
R3BD81859_RL-284	1 MNXM10@MNXC4 + 1 MNXM114091@MNXC4 + 2 MNXM1@MNXC4 <-- 1 MNXM805@MNXC4 + 1 MNXM8@MNXC4	R_HPROxm	1*uniprot:PUT2_YEAST	MNXR69257	1.5.1.12;1.5.1.2	kegg:Arginine and proline metabolism;kegg:Metabolic pathways;model:S_Arginine_and_Proline_Metabolism;seed:Proline, 4-hydroxyproline uptake and utilization	bigg:HPROa;bigg:HPROx;bigg:HPROxm;ec:1.5.1.12;ec:1.5.1.2;iin800:PRO3_3;iit341:HPROa;iit341:HPROx;imm904:HPROa;imm904:HPROxm;ind750:HPROa;ind750:HPROxm;kegg:R03291;obsolete:rxn09411;seed:rxn02356	-999999.0	0			0	0
R64D077DF_RL-561	1 MNXM10@MNXC4 + 1 MNXM13@MNXC4 + 1 MNXM15@MNXC4 + 1 MNXM183@MNXC4 <-- 1 MNXM29@MNXC4 + 1 MNXM79@MNXC4 + 1 MNXM8@MNXC4	r_0501	1*uniprot:DLDH_YEAST+1*uniprot:GCSH_YEAST+1*uniprot:GCSP_YEAST+1*uniprot:GCST_YEAST	MNXR2758	1.4.4.2;1.8.1.4;2.1.2.10	kegg:Biosynthesis of secondary metabolites;kegg:Glyoxylate and dicarboxylate metabolism;kegg:Nitrogen metabolism;metacyc:folate transformations I;metacyc:folate transformations II;metacyc:formylTHF biosynthesis I;metacyc:glycine biosynthesis II;metacyc:photorespiration	bigg:GLYCL;bigg:GLYCL_2;bigg:GLYCLm;ec:1.4.4.2;ec:1.8.1.4;ec:2.1.2.10;ecocyc:GCVMULTI-RXN;iaf1260:GLYCL;iin800:GCV1_2;ijn746:GLYCL;ijn746:GLYCL_2;ijr904.45632:GLYCL;ijr904:GLYCL;imeo21:GLYCL;imm904:GLYCLm;imo1053-pao1:GLYCL;imo1056:GLYCL;ind750:GLYCLm;inj661:GLYCL;irs1563.45632:R01221_c;irs1563.45632:R01221_m;iso783:GLYCL;kegg:R01221;metacyc:GCVMULTI-RXN;obsolete:rxn08648;rhea:27758;rhea:27759;rh…	-999999.0	0			0	0
R75BEF945_RL-680	1 MNXM10@MNXC4 + 1 MNXM13@MNXC4 + 1 MNXM20@MNXC4 <-- 1 MNXM89661@MNXC4 + 1 MNXM8@MNXC4	r_0658	1*uniprot:IDH1_YEAST+1*uniprot:IDH2_YEAST	MNXR31728	1.1.1.286;1.1.1.41	kegg:2-Oxocarboxylic acid metabolism;kegg:Biosynthesis of secondary metabolites;kegg:Citrate cycle (TCA cycle);kegg:Metabolic pathways;kegg:Microbial metabolism in diverse environments;unipathway:tricarboxylic acid cycle	bigg:ICDHxm;brenda:BR29304;brenda:BS188122;ec:1.1.1.286;ec:1.1.1.41;iin800:IDH1;imm904:ICDHxm;ind750:ICDHxm;intenz:15907;intenz:15911;irs1563.45632:R00709_m;iso783:ICDHxi;kegg:R00709;obsolete:rxn09418;rhea:23632;rhea:23633;rhea:23634;rhea:23635;seed:rxn00505;upa:UCR00709;upa:UER00996	-999999.0	0			0	0
RA3FA8612_RL-985	1 MNXM10@MNXC4 + 1 MNXM13@MNXC4 + 1 MNXM21@MNXC4 <-- 1 MNXM12@MNXC4 + 1 MNXM23@MNXC4 + 1 MNXM8@MNXC4	r_0961	1*uniprot:DLDH_YEAST+1*uniprot:ODP2_YEAST+1*uniprot:ODPA_YEAST+1*uniprot:ODPB_YEAST+1*uniprot:ODPX_YEAST	MNXR4132	1.2.1;1.2.1.-;1.2.1.51;1.2.4.1;1.8.1.4;2.3.1.12	kegg:Metabolic pathways;metacyc:1-butanol autotrophic biosynthesis;metacyc:pyruvate fermentation to acetate II;metacyc:pyruvate fermentation to acetate V;metacyc:respiration (anaerobic);metacyc:superpathway of glycolysis, pyruvate dehydrogenase, TCA, and glyoxylate bypass	bigg:PDH;bigg:PDHm;brenda:BS371137;ec:1.2.1;ec:1.2.1.-;ec:1.2.1.51;ec:1.2.4.1;ec:1.8.1.4;ec:2.3.1.12;ecocyc:PYRUVDEH-RXN;iabaylyiv4:PYRUVDEH-RXN;iaf1260:PDH;iag612:rbs_532;igt196:PDH;ijn746:PDH;ijr904.45632:PDH;ijr904:PDH;imeo21:PDH;imm904:PDHm;imo1053-pao1:PDH;imo1056:PDH;ind750:PDHm;inj661:PDH;ips189:PDH;irs1563.45632:R00209_m;irs1563.45632:R00209_p;isb619:PDH;iso783:PDH;iyo844:PDH;kegg:R00209;…	-999999.0	0			0	0
R51DFD2E9_RL-431	1 MNXM10@MNXC4 + 1 MNXM13@MNXC4 + 1 MNXM23@MNXC4 <-- 1 MNXM8@MNXC4 + 1 MNXM98@MNXC4	r_0718	1*uniprot:MAOM_YEAST	MNXR3470	1.1.1.38;1.1.1.39;1.1.1.40;4.1.1.3	biopath:Biosynthesis_of_Oxaloacetate;biopath:Reactions_of_Pyruvate_and_Phosphoenolpyruvate;kegg:Carbon fixation in photosynthetic organisms;kegg:Metabolic pathways;kegg:Microbial metabolism in diverse environments;kegg:Pyruvate metabolism;metacyc:C4 photosynthetic carbon assimilation cycle, NAD-ME type;metacyc:C4 photosynthetic carbon assimilation cycle, PEPCK type;metacyc:chitin degradation to e…	bigg:ME1;bigg:ME1_rev;bigg:ME1m;biopath:RXN00044;brenda:BR29301;brenda:BS188108;ec:1.1.1.38;ec:1.1.1.39;ec:1.1.1.40;ec:4.1.1.3;ecocyc:MALIC-NAD-RXN;iabaylyiv4:MALIC-NAD-RXN;iaf1260:ME1;iaf692:ME1_rev;iag612:rbs_437;iag612:rbs_438;iag612:rbs_439;iao358:rll_234;iit341:ME1_rev;ijn746:ME1;ijr904.45632:ME1;ijr904:ME1;imeo21:ME1;imm904:ME1m;imo1053-pao1:ME1x;imo1056:ME1x;ind750:ME1m;inj661:ME1;intenz:1…	-999999.0	0			0	0
R8A46E6C7_RL-808	1 MNXM10@MNXC4 + 1 MNXM13@MNXC4 + 1 MNXM86@MNXC4 <-- 1 MNXM12@MNXC4 + 1 MNXM159@MNXC4 + 1 MNXM8@MNXC4	r_0033		MNXR3937	1.2.7.2	metacyc:2-oxobutanoate degradation I	bigg:OBDHc;ec:1.2.7.2;ijn746:OBDHc;imm904:OBDHm;metacyc:RXN-7790;rhea:33223;rhea:33224;rhea:33225;rhea:33226;seed:rxn12777	-999999.0	0			0	0
R5800A34F_LR-487	1 MNXM10@MNXC4 + 1 MNXM153@MNXC4 + 1 MNXM1@MNXC4 --> 1 MNXM114141@MNXC4 + 1 MNXM8@MNXC4	R_34HPLFM		MNXR68157	1.1.1.222;1.1.1.237	kegg:Biosynthesis of secondary metabolites;kegg:Tyrosine metabolism;kegg:Ubiquinone and other terpenoid-quinone biosynthesis;metacyc:4-hydroxybenzoate biosynthesis I (eukaryotes);model:S_Quinone_Biosynthesis	bigg:34HPLFM;brenda:BR29273;brenda:BS369963;ec:1.1.1.222;ec:1.1.1.237;iao358:rll_594;imm904:34HPLFM;intenz:1235;kegg:R03336;metacyc:HYDROXYPHENYLPYRUVATE-REDUCTASE-RXN;rhea:23364;rhea:23365;rhea:23366;rhea:23367;seed:rxn02392	0	999999.0			0	0
RC44B7D0E_RL-1195	1 MNXM10@MNXC4 + 1 MNXM1617@MNXC4 + 2 MNXM1@MNXC4 <-- 1 MNXM114@MNXC4 + 1 MNXM8@MNXC4	R_PRO1xm	1*uniprot:PUT1_YEAST	MNXR26331	1.5.1.2	model:S_Arginine_and_Proline_Metabolism;seed:A Hypothetical Protein Related to Proline Metabolism;seed:Proline, 4-hydroxyproline uptake and utilization	bigg:P5CRx;bigg:P5CRxm;bigg:PRO1x;bigg:PRO1xm;ec:1.5.1.2;ecocyc:PYRROLINECARBREDUCT-RXN;iaf692:P5CRx;iin800:PUT1;imeo21:P5CRx;imm904:PRO1xm;ind750:PRO1xm;inj661:P5CRx;intenz:1593;iyo844:PRO1x;obsolete:rxn09406;rhea:14105;rhea:14106;rhea:14107;rhea:14108;seed:rxn00929	-999999.0	0			0	0
RAA4A2A38_LR-1025	1 MNXM10@MNXC4 + 1 MNXM1783@MNXC4 + 1 MNXM1@MNXC4 --> 1 MNXM5319@MNXC4 + 1 MNXM8@MNXC4	R_NADH2_u6m	1*uniprot:ACPM_YEAST;1*uniprot:NDI1_YEAST	MNXR69514	1.6.99.3	model:S_Oxidative_Phosphorylation	bigg:NADH2-u6cm;bigg:NADH2-u6m;ec:1.6.99.3;imm904:NADH2-u6m;ind750:NADH2-u6m;seed:rxn09523;seed:rxn09524	0	999999.0			0	0
RC68C71B6_RL-1207	1 MNXM10@MNXC4 + 1 MNXM192@MNXC4 + 2 MNXM1@MNXC4 <-- 1 MNXM2@MNXC4 + 1 MNXM422@MNXC4 + 1 MNXM8@MNXC4	r_0201	1*uniprot:ALDH4_YEAST;1*uniprot:ALDH5_YEAST	MNXR337	1.2.1.-;1.2.1.19;1.2.1.3	biopath:Metabolism_of_Polyamines;biopath:Urea_and_L-Aspartate_cycles,_Polyamine_and_Creatine_synthesis;kegg:Arginine and proline metabolism;kegg:beta-Alanine metabolism;metacyc:putrescine degradation I;metacyc:putrescine degradation IV;metacyc:putrescine degradation V;seed:Putrescine utilization pathways;unipathway:putrescine degradation	bigg:ABUTD;bigg:ABUTDm;biopath:RXN00431;brenda:BR29390;ec:1.2.1.-;ec:1.2.1.19;ec:1.2.1.3;ecocyc:AMINOBUTDEHYDROG-RXN;iaf1260:ABUTD;iin800:U68;ijr904.45632:ABUTD;ijr904:ABUTD;imm904:ABUTDm;imo1053-pao1:ABUTD;imo1056:ABUTD;ind750:ABUTDm;intenz:17281;irs1563.45632:R02549_c;iyo844:ABUTD;kegg:R02549;metacyc:AMINOBUTDEHYDROG-RXN;obsolete:rxn08026;rhea:19105;rhea:19106;rhea:19107;rhea:19108;seed:rxn0185…	-999999.0	0			0	0
RD78A83C0_RL-1305	1 MNXM10@MNXC4 + 1 MNXM1@MNXC4 + 1 MNXM21@MNXC4 + 1 MNXM91099@MNXC4 <-- 1 MNXM12@MNXC4 + 1 MNXM264@MNXC4 + 1 MNXM2@MNXC4 + 1 MNXM8@MNXC4	R_4HBZCOAFm		MNXR68206		model:S_Quinone_Biosynthesis	bigg:4HBZCOAFm;imm904:4HBZCOAFm;seed:rxn13207	-999999.0	0			0	0
R3A6E339_B-275	1 MNXM10@MNXC4 + 1 MNXM1@MNXC4 + 1 MNXM2929@MNXC4 <==> 1 MNXM8@MNXC4 + 1 MNXM984@MNXC4	r_0545	1*uniprot:LYS12_YEAST	MNXR55626	1.1.1.155;1.1.1.87	biopath:Biosynthesis_of_L-Lysine_from_2-Oxoglutarate_and_Acetyl-CoA;biopath:Metabolism_of_L-Lysine,_L-Threonine,_L-Methionine,_and_L-Cysteine;kegg:2-Oxocarboxylic acid metabolism	bigg:HICITDm;biopath:RXN00260;ec:1.1.1.155;ec:1.1.1.87;imm904:HICITDm;ind750:HICITDm;kegg:R04862;obsolete:rxn09636;seed:rxn03324;upa:UCR04862	-999999.0	999999.0			0	0
R9804EC32_B-903	1 MNXM10@MNXC4 + 1 MNXM1@MNXC4 + 1 MNXM46@MNXC4 <==> 1 MNXM8@MNXC4 + 1 MNXM98@MNXC4	r_0713	1*uniprot:MDHM_YEAST	MNXR3464	1.1.1.299;1.1.1.37;1.1.1.38	biopath:Biosynthesis_of_Oxaloacetate;biopath:Citrate_cycle_(TCA_cycle);biopath:Citrate_cycle_(TCA_cycle,_shortest);biopath:Citrate_cycle_(TCA_cycle,_simplified);biopath:Glycolytic_fermentation_and_Lactate_converting_fermentations;biopath:Glyoxylate_cycle;biopath:Reactions_of_Pyruvate_and_Phosphoenolpyruvate;biopath:Serine-isocitrate_lyase_pathway;biopath:Urea_and_L-Aspartate_cycles,_Polyamine_and…	bigg:MDH;bigg:MDHi2;bigg:MDHm;bigg:MDHp;biopath:RXN00015;bnice:R15;brenda:BR29300;brenda:BS188089;ec:1.1.1.299;ec:1.1.1.37;ec:1.1.1.38;ecocyc:MALATE-DEH-RXN;iabaylyiv4:MALATE-DEH-RXN;iaf1260:MDH;iaf692:MDH;iaf692:MDHi2;iag612:rbs_435;iin800:MDH1;iin800:MDH2;iin800:MDH3;ijn746:MDH;ijr904.45632:MDH;ijr904:MDH;imeo21:MDH;imm904:MDH;imm904:MDHm;imm904:MDHp;imo1053-pao1:MDH;imo1056:MDH;ind750:MDH;ind7…	-999999.0	999999.0			0	0
R44AB0CA_LR-337	1 MNXM10@MNXC4 + 1 MNXM1@MNXC4 + 1 MNXM473@MNXC4 --> 1 MNXM8@MNXC4 + 1 maranas_iMM904_2phetoh@MNXC4	R_ALCD25xim	1*uniprot:ADH3_YEAST			model:S_Complex_Alcohol_Metabolism		0	999999.0			0	0
RA9B2EB7B_LR-1023	1 MNXM10@MNXC4 + 1 MNXM1@MNXC4 + 1 MNXM518@MNXC4 --> 1 MNXM8@MNXC4 + 1 maranas_iMM904_ind3eth@MNXC4	R_ALCD26xim	1*uniprot:ADH3_YEAST			model:S_Complex_Alcohol_Metabolism		0	999999.0			0	0
R4D5B267C_LR-397	1 MNXM10@MNXC4 + 1 MNXM1@MNXC4 + 1 MNXM75@MNXC4 --> 1 MNXM303@MNXC4 + 1 MNXM8@MNXC4	r_0165	1*uniprot:ADH3_YEAST	MNXR648	1.1.1.1;1.1.1.6;1.1.1.71;1.1.1.78	biopath:Non-glycolytic_carbohydrate_fermentations;biopath:Reactions_of_Pyruvate_and_Phosphoenolpyruvate;kegg:Biosynthesis of secondary metabolites;kegg:Glycolysis / Gluconeogenesis;kegg:Metabolic pathways;kegg:Microbial metabolism in diverse environments;metacyc:acetaldehyde biosynthesis I;metacyc:acetoin degradation;metacyc:acetylene degradation;metacyc:chitin degradation to ethanol;metacyc:etha…	bigg:ALCD2if;bigg:ALCD2ir;bigg:ALCD2m;bigg:ALCD2x;biopath:RXN01075;brenda:BS139564;brenda:BS186836;ec:1.1.1.1;ec:1.1.1.6;ec:1.1.1.71;ec:1.1.1.78;ecocyc:ALCOHOL-DEHYDROG-RXN;iabaylyiv4:ALCOHOL-DEHYDROG-RXN;iaf1260:ALCD2x;iag612:rbs_101;iag612:rbs_102;iag612:rbs_103;iao358:rll_9;iin800:ADH1;iin800:ADH2;iin800:ADH3;iin800:ADH4;iin800:ADH5;iin800:SFA1_2;ijn746:ALCD2ir;imeo21:ALCD1;imm904:ALCD2if;imm9…	0	999999.0			0	0
RBCD454D0_LR-1150	1 MNXM10@MNXC4 + 1 MNXM1@MNXC4 + 1 MNXM77@MNXC4 --> 1 MNXM66@MNXC4 + 1 MNXM8@MNXC4	r_0492	1*uniprot:GPD2_YEAST	MNXR2438	1.1.1.261;1.1.1.8;1.1.1.94	biopath:Biosynthesis_and_degradation_of_Triacylglycerols;biopath:Glycolysis_and_Gluconeogenesis_(extended);kegg:Glycerophospholipid metabolism;metacyc:glycerol-3-phosphate shuttle;seed:Glutaredoxins;seed:Glycerol and Glycerol-3-phosphate Uptake and Utilization	bigg:G3PD1;bigg:G3PD1ir;bigg:G3PD1irm;biopath:RXN00456;ec:1.1.1.261;ec:1.1.1.8;ec:1.1.1.94;ecocyc:GLYC3PDEHYDROGBIOSYN-RXN;iaf692:G1PDH;iin800:GPD1;iin800:GPD2;iit341:G3PD1;imeo21:G3PD1;imm904:G3PD1ir;imm904:G3PD1irm;ind750:G3PD1ir;ind750:G3PD1irm;inj661:G3PD1;intenz:15761;intenz:15764;iyo844:G3PD1;kegg:R00842;metacyc:1.1.1.8-RXN;obsolete:rxn03949;obsolete:rxn09492r;pubmed:16460752;pubmed:1966684…	0	999999.0			0	0
R63893AEF_RL-555	1 MNXM10@MNXC4 + 1 MNXM1@MNXC4 + 1 MNXM89557@MNXC4 <-- 1 MNXM1617@MNXC4 + 2 MNXM2@MNXC4 + 1 MNXM8@MNXC4	R_P5CDm		MNXR69619	1.5.1.12	model:S_Glutamate_metabolism;seed:Arginine and Ornithine Degradation	bigg:P5CD;bigg:P5CDm;brenda:BS259182;ec:1.5.1.12;iabaylyiv4:PYRROLINECARBDEHYDROG-RXN;iaf1260:P5CD;iag612:rbs_10;iag612:rbs_11;iin800:U41;iit341:P5CD;ijn746:P5CD;ijr904.45632:P5CD;ijr904:P5CD;imeo21:P5CD;imm904:P5CDm;ind750:P5CDm;inj661:P5CD;isb619:P5CD;iso783:P5CD;iyo844:P5CD;obsolete:rxn09051;seed:rxn00503	-999999.0	0			0	0
RFEB55333_RL-1565	1 MNXM10@MNXC4 + 1 MNXM1@MNXC4 + 1 MNXM923@MNXC4 <-- 1 MNXM114091@MNXC4 + 2 MNXM2@MNXC4 + 1 MNXM8@MNXC4	R_PHCDm	1*uniprot:PUT2_YEAST	MNXR69703	1.5.1.12	biopath:Degradation_of_L-4-Hydroxy-proline;biopath:Metabolism_of_L-Proline_and_L-Hydroxyproline;kegg:Arginine and proline metabolism;kegg:Metabolic pathways;metacyc:4-hydroxyproline degradation I;model:S_Arginine_and_Proline_Metabolism	bigg:PHCD;bigg:PHCDm;biopath:RXN00165;ec:1.5.1.12;kegg:R04444;metacyc:HYDROXYPYRROLINEDEH-RXN;rhea:31155;rhea:31156;rhea:31157;rhea:31158	-999999.0	0			0	0
R1F898F1_B-107	1 MNXM10@MNXC4 + 1 MNXM1@MNXC4 + 1 MNXM998@MNXC4 <==> 1 MNXM1663@MNXC4 + 1 MNXM8@MNXC4	r_0508	1*uniprot:DLDH_YEAST+1*uniprot:GCSH_YEAST+1*uniprot:GCSP_YEAST+1*uniprot:GCST_YEAST	MNXR2572	1.8.1.4	kegg:Glycine, serine and threonine metabolism;seed:Glycine cleavage system;seed:Photorespiration (oxidative C2 cycle)	bigg:GCCc;bigg:GCCcm;ec:1.8.1.4;imeo21:GCCc;imm904:GCCcm;ind750:GCCcm;inj661:GCCc;isb619:GCCc;kegg:R03815;obsolete:rxn09495;seed:rxn06493	-999999.0	999999.0			0	0
RC05DC8E_LR-1173	1 MNXM10@MNXC4 + 1 MNXM1@MNXC4 + 1 maranas_iMM904_2mbald@MNXC4 --> 1 MNXM8@MNXC4 + 1 maranas_iMM904_2mbtoh@MNXC4	R_ALCD22xim	1*uniprot:ADH3_YEAST			model:S_Complex_Alcohol_Metabolism		0	999999.0			0	0
R4DFD10FE_LR-399	1 MNXM10@MNXC4 + 1 MNXM1@MNXC4 + 1 maranas_iMM904_2mppal@MNXC4 --> 1 MNXM8@MNXC4 + 1 maranas_iMM904_ibutoh@MNXC4	R_ALCD23xim	1*uniprot:ADH3_YEAST			model:S_Complex_Alcohol_Metabolism		0	999999.0			0	0
RC52AF1E9_LR-1199	1 MNXM10@MNXC4 + 1 MNXM1@MNXC4 + 1 maranas_iMM904_3mbald@MNXC4 --> 1 MNXM8@MNXC4 + 1 maranas_iMM904_iamoh@MNXC4	R_ALCD24xim	1*uniprot:ADH3_YEAST			model:S_Complex_Alcohol_Metabolism		0	999999.0			0	0
R98889D89_LR-905	1 MNXM10@MNXC4 + 1 MNXM4@MNXC4 + 1 MNXM95055@MNXC4 --> 2 MNXM1@MNXC4 + 1 MNXM2@MNXC4 + 1 MNXM8@MNXC4 + 1 maranas_iMM904_hemeA@MNXC4	R_HEMEOMOm	1*uniprot:ADRO_YEAST+1*uniprot:ADRX_YEAST+1*uniprot:COX15_YEAST			model:S_Porphyrin_and_Chlorophyll_Metabolism		0	999999.0			0	0
RE7019475_RL-1403	1 MNXM10@MNXC4 + 2 MNXM1@MNXC4 + 1 MNXM26@MNXC4 <-- 1 MNXM2@MNXC4 + 1 MNXM75@MNXC4 + 1 MNXM8@MNXC4	r_0174	1*uniprot:ALDH4_YEAST	MNXR657	1.17.1.4;1.2.1.18;1.2.1.19;1.2.1.21;1.2.1.22;1.2.1.24;1.2.1.28;1.2.1.3;1.2.1.31;1.2.1.32;1.2.1.36;1.2.1.39;1.2.1.41;1.2.1.46;1.2.1.47;1.2.1.48;1.2.1.5;1.2.1.69;1.2.1.8;1.5.1.12	biopath:Glycolysis_and_Gluconeogenesis_(extended);biopath:Reactions_of_Pyruvate_and_Phosphoenolpyruvate;kegg:Biosynthesis of secondary metabolites;kegg:Glycolysis / Gluconeogenesis;kegg:Metabolic pathways;kegg:Microbial metabolism in diverse environments;kegg:Pyruvate metabolism;metacyc:ethanol degradation II;metacyc:ethanol degradation IV;metacyc:oxidative ethanol degradation III;seed:Entner-Dou…	bigg:ALDD2x;bigg:ALDD2xm;bigg:ALDD2xr;biopath:RXN01270;brenda:BS189125;brenda:BS189177;ec:1.17.1.4;ec:1.2.1.18;ec:1.2.1.19;ec:1.2.1.21;ec:1.2.1.22;ec:1.2.1.24;ec:1.2.1.28;ec:1.2.1.3;ec:1.2.1.31;ec:1.2.1.32;ec:1.2.1.36;ec:1.2.1.39;ec:1.2.1.41;ec:1.2.1.46;ec:1.2.1.47;ec:1.2.1.48;ec:1.2.1.5;ec:1.2.1.69;ec:1.2.1.8;ec:1.5.1.12;iaf1260:ALDD2x;iaf692:ALDD2x;iag612:rbs_100;iag612:rbs_96;iag612:rbs_97;iag…	-999999.0	0			0	0
RB1E154B9_RL-1077	1 MNXM10@MNXC4 + 2 MNXM1@MNXC4 + 1 MNXM383@MNXC4 <-- 1 MNXM2@MNXC4 + 1 MNXM518@MNXC4 + 1 MNXM8@MNXC4	r_0176	1*uniprot:ALDH4_YEAST	MNXR654	1.2.1.3	kegg:Metabolic pathways;kegg:Tryptophan metabolism;metacyc:tryptophan degradation X (mammalian, via tryptamine)	bigg:ALDD20x;bigg:ALDD20xm;ec:1.2.1.3;imm904:ALDD20xm;ind750:ALDD20xm;kegg:R02678;metacyc:RXN-10715;obsolete:rxn09883;rhea:30867;rhea:30868;rhea:30869;rhea:30870;seed:rxn01937	-999999.0	0			0	0
RB3712495_B-1089	1 MNXM10@MNXC4 + 2 MNXM1@MNXC4 + 1 MNXM923@MNXC4 <==> 1 MNXM2687@MNXC4 + 1 MNXM2@MNXC4 + 1 MNXM8@MNXC4	r_0673	1*uniprot:PUT2_YEAST	MNXR68209	1.5.1.12;1.5.99.8	kegg:Arginine and proline metabolism	bigg:4HGLSD;bigg:4HGLSDm;ec:1.5.1.12;ec:1.5.99.8;kegg:R05051;rhea:31243;rhea:31244;rhea:31245;rhea:31246	-999999.0	999999.0			0	0
R1133AFE0_RL-7	1 MNXM1106@MNXC3 + 1 MNXM13@MNXC3 <-- 1 MNXM114087@MNXC3 + 1 MNXM1@MNXC3	rxn02666		MNXR68366	1.1.1.103	biopath:Biosynthesis_of_Coenzyme_B12_and_conversion_of_Vitamin_B12_into_the_Coenzyme;biopath:Biosynthesis_of_Hemoglobin_and_Cyctochromes;metacyc:aminopropanol phosphate biosynthesis;metacyc:threonine degradation III (to methylglyoxal)	bigg:AOBUTDs;bigg:AOBUTDsm;biopath:RXN01061;ec:1.1.1.103;ecocyc:THREOSPON-RXN;iaf1260:AOBUTDs;imm904:AOBUTDs;intenz:1102;kegg:R03758;metacyc:THREOSPON-RXN;rhea:25653;rhea:25654;rhea:25655;rhea:25656;seed:rxn02666	-999999.0	0			0	0
R6128505_LR-542	1 MNXM1106@MNXC3 + 1 MNXM2@MNXC3 + 1 MNXM4@MNXC3 --> 1 MNXM15@MNXC3 + 1 MNXM22@MNXC3 + 1 MNXM310@MNXC3	rxn01833		MNXR314	1.4.3.21;1.4.3.4;1.4.3.6	biopath:Metabolism_of_L-Serine_and_Glycine;kegg:Glycine, serine and threonine metabolism;metacyc:threonine degradation III (to methylglyoxal);seed:Aromatic Amin Catabolism;seed:Auxin biosynthesis;seed:Threonine degradation	bigg:AACTOOR;biopath:RXN00511;brenda:BS407108;ec:1.4.3.21;ec:1.4.3.4;ec:1.4.3.6;ecocyc:AMACETOXID-RXN;iaf1260:AACTOOR;imm904:AACTOOR;irs1563.45632:R02529_c;kegg:R02529;metacyc:AMACETOXID-RXN;rhea:28186;rhea:28187;rhea:28188;rhea:28189;seed:rxn01833	0	999999.0			0	0
R190DF1C9_LR-58	1 MNXM1109@MNXC11 + 1 MNXM1@MNXC11 + 1 MNXM6@MNXC11 --> 1 MNXM5@MNXC11 + 1 MNXM922@MNXC11	r_0244	1*uniprot:ERG4_YEAST	MNXR1022	1.3.1.71	kegg:Metabolic pathways;kegg:Steroid biosynthesis;unipathway:ergosterol biosynthesis	bigg:C24STRer;ec:1.3.1.71;intenz:10394;kegg:R05641;rhea:18501;rhea:18502;rhea:18503;rhea:18504;upa:UCR05641;upa:UER00764	0	999999.0			0	0
R53802267_B-447	1 MNXM1109@MNXC11 <==> 1 MNXM1109@MNXC3	r_1754		MNXR1905				-999999.0	999999.0			0	0
RE8A4E9D5_RL-1415	1 MNXM1109@MNXC3 + 1 MNXM19@MNXC3 + 1 MNXM1@MNXC3 + 2 MNXM2@MNXC3 <-- 1 MNXM16@MNXC3 + 1 MNXM4@MNXC3 + 1 MNXM574@MNXC3	r_1682		MNXR1144	5.3.3.5		bigg:CHLSTI;ec:5.3.3.5	-999999.0	0			0	0
R2518ED17_RL-149	1 MNXM1109@MNXC3 + 2 MNXM2@MNXC3 + 1 MNXM5@MNXC3 <-- 1 MNXM1@MNXC3 + 1 MNXM4@MNXC3 + 1 MNXM52460@MNXC3 + 1 MNXM6@MNXC3	R_C22STDS	1*uniprot:ERG5_YEAST+1*uniprot:NCPR_YEAST	MNXR68460		model:S_Sterol_Metabolism		-999999.0	0			0	0
R82F4B32D_LR-752	1 MNXM1115@MNXC3 + 1 MNXM3@MNXC3 --> 1 MNXM1@MNXC3 + 1 MNXM355@MNXC3 + 1 MNXM7@MNXC3	r_0983	1*uniprot:NRK1_YEAST	MNXR4644	2.7.1.22	biopath:Biosynthesis_of_Nicotinamide,_NAD_and_NADP;biopath:Biosynthesis_of_Nicotinate,_NAD_and_NADP;kegg:Nicotinate and nicotinamide metabolism;metacyc:NAD salvage pathway III;seed:PnuC-like transporters	bigg:RNMK;biopath:RXN00617;brenda:BR47762;ec:2.7.1.22;ecocyc:RIBOSYLNICOTINAMIDE-KINASE-RXN;imm904:RNMK;intenz:2852;kegg:R02324;metacyc:RIBOSYLNICOTINAMIDE-KINASE-RXN;rhea:14017;rhea:14018;rhea:14019;rhea:14020;seed:rxn01671	0	999999.0			0	0
R871545EC_B-776	1 MNXM1115@MNXC3 + 1 MNXM9@MNXC3 <==> 1 MNXM1@MNXC3 + 1 MNXM216@MNXC3 + 1 MNXM295@MNXC3	rxn01646			2.4.2.1			-999999.0	999999.0			0	0
R7B2983AA_LR-713	1 MNXM1119@MNXC2 + 1 MNXM1@MNXC2 --> 1 MNXM1119@MNXC3 + 1 MNXM1@MNXC3	rxn09671	1*uniprot:MMP1_YEAST	MNXR3602			bigg:MMETt2;bigg:MMETt2pp;iaf1260:MMETt2pp;seed:rxn08944;seed:rxn09671	0	999999.0			0	0
R90F4B990_LR-849	1 MNXM1119@MNXC2 --> 1 MNXM1119@BOUNDARY	r_2044		MNXR3603			bigg:MMETtex;iaf1260:MMETtex;seed:rxn08945	0	999999.0			0	1
R726B7F0_LR-657	1 MNXM111@MNXC2 --> 1 MNXM111@MNXC3	rxn10963	1*uniprot:FET4_YEAST	MNXR2212			bigg:FE2t;bigg:FE2t1;bigg:FE2tex;bigg:FE2tpp;iabaylyiv4:TRANS-RXN-FE+2;iaf1260:FE2tex;iaf1260:FE2tpp;ijn746:FE2t1;imm904:FE2t;seed:rxn08475;seed:rxn08476;seed:rxn10963;seed:rxn13286	0	999999.0			0	0
R15DF7064_B-33	1 MNXM111@MNXC2 <==> 1 MNXM111@BOUNDARY	EX_cpd10515_e				seed:S_		-999999.0	999999.0			0	1
RA52020E4_LR-990	1 MNXM111@MNXC3 + 1 MNXM863@MNXC3 --> 2 MNXM1@MNXC3 + 1 MNXM82173@MNXC3	r_0999	1*uniprot:MET8_YEAST	MNXR69900	4.99.1.4	kegg:Biosynthesis of secondary metabolites;kegg:Metabolic pathways;kegg:Porphyrin and chlorophyll metabolism;metacyc:siroheme biosynthesis;seed:Heme and Siroheme Biosynthesis;unipathway:siroheme biosynthesis	bigg:SHCHF;brenda:BR48009;ec:4.99.1.4;kegg:R02864;metacyc:SIROHEME-FERROCHELAT-RXN;seed:rxn02056;upa:UCR02864;upa:UER00376	0	999999.0			0	0
R698A1CD_B-596	1 MNXM111@MNXC3 <==> 1 MNXM111@MNXC4	rxn13286		MNXR2212			bigg:FE2t;bigg:FE2t1;bigg:FE2tex;bigg:FE2tpp;iabaylyiv4:TRANS-RXN-FE+2;iaf1260:FE2tex;iaf1260:FE2tpp;ijn746:FE2t1;imm904:FE2t;seed:rxn08475;seed:rxn08476;seed:rxn10963;seed:rxn13286	-999999.0	999999.0			0	0
R7979813C_LR-700	1 MNXM111@MNXC4 + 1 MNXM346@MNXC4 --> 2 MNXM1@MNXC4 + 1 MNXM97148@MNXC4	R_FCLTm	1*uniprot:HEMH_YEAST	MNXR68952	4.99.1.1	model:S_Porphyrin_and_Chlorophyll_Metabolism;unipathway:protoheme biosynthesis	bigg:FCLT;bigg:FCLTm;brenda:BR3454;ec:4.99.1.1;upa:UCR00310;upa:UER00325	0	999999.0			0	0
R11B7DE7C_B-12	1 MNXM1122@MNXC3 + 1 MNXM1@MNXC3 + 1 MNXM7@MNXC3 + 1 MNXM9@MNXC3 <==> 1 MNXM117@MNXC3 + 1 MNXM3@MNXC3 + 1 MNXM60@MNXC3	r_1075	1*uniprot:DUR1_YEAST	MNXR5299	6.3.4.6	kegg:Arginine and proline metabolism;kegg:Metabolic pathways;unipathway:urea degradation	bigg:UREASE;brenda:BR143;brenda:BS720;ec:6.3.4.6;imm904:UREASE;ind750:UREASE;intenz:5135;kegg:R00774;rhea:20896;rhea:20897;rhea:20898;rhea:20899;seed:rxn00560;upa:UCR00774;upa:UER00371	-999999.0	999999.0			0	0
R429AF748_LR-325	1 MNXM1122@MNXC3 + 3 MNXM1@MNXC3 + 1 MNXM2@MNXC3 --> 2 MNXM13@MNXC3 + 2 MNXM15@MNXC3	rxn00002	1*uniprot:DUR1_YEAST	MNXR681	3.5.1.54	kegg:Arginine and proline metabolism;kegg:Atrazine degradation;kegg:Metabolic pathways;kegg:Microbial metabolism in diverse environments;metacyc:cyanurate degradation;metacyc:urea degradation I;unipathway:urea degradation	bigg:ALPHNH;brenda:BR22698;ec:3.5.1.54;iabaylyiv4:ALLOPHANATE-HYDROLASE-RXN;iin800:DUR1_2;imm904:ALPHNH;ind750:ALPHNH;intenz:17447;kegg:R00005;metacyc:ALLOPHANATE-HYDROLASE-RXN;rhea:19029;rhea:19030;rhea:19031;rhea:19032;seed:rxn00002;upa:UCR00005;upa:UER00372	0	999999.0			0	0
R2FED05A7_LR-218	1 MNXM1135@MNXC3 + 1 MNXM1@MNXC3 + 1 MNXM960@MNXC3 --> 1 MNXM11@MNXC3 + 1 MNXM662@MNXC3	r_1036	1*uniprot:THI6_YEAST	MNXR55960	2.5.1.3	kegg:Metabolic pathways;kegg:Thiamine metabolism;metacyc:thiamin diphosphate biosynthesis IV (eukaryotes);metacyc:thiamin salvage II;unipathway:thiamine diphosphate biosynthesis	bigg:TMPPP;brenda:BR47665;brenda:BS356264;ec:2.5.1.3;ecocyc:THI-P-SYN-RXN;iabaylyiv4:THI-P-SYN-RXN;iaf1260:TMPPP;iaf692:TMPPP;iao358:rll_416;iin800:THI6_2;iit341:TMPPP;ijr904.45632:TMPPP;ijr904:TMPPP;imeo21:TMPPP;imm904:TMPPP;imo1053-pao1:TMPPP;imo1056:TMPPP;ind750:TMPPP;inj661:TMPPP;intenz:2708;isb619:TMPPP;iso783:TMPPP;iyo844:TMPPP;kegg:R03223;metacyc:THI-P-SYN-RXN;rhea:22328;rhea:22329;rhea:22…	0	999999.0			0	0
R81D753DC_RL-741	1 MNXM1135@MNXC3 + 1 MNXM7@MNXC3 <-- 1 MNXM3@MNXC3 + 1 MNXM790@MNXC3	r_0903	1*uniprot:THI20_YEAST;1*uniprot:THI21_YEAST	MNXR69768	2.7.4.7	kegg:Metabolic pathways;kegg:Thiamine metabolism;metacyc:4-amino-2-methyl-5-diphosphomethylpyrimidine biosynthesis;metacyc:hydroxymethylpyrimidine salvage;unipathway:thiamine diphosphate biosynthesis	bigg:PMPK;brenda:BR48075;ec:2.7.4.7;ecocyc:PYRIMSYN3-RXN;iabaylyiv4:PYRIMSYN3-RXN;iaf1260:PMPK;iaf692:PMPK;iao358:rll_414;iao358:rll_415;iin800:THI20_2;iit341:PMPK;ijn746:PMPK;ijr904.45632:PMPK;ijr904:PMPK;imeo21:PMPK;imm904:PMPK;imo1053-pao1:PMPK;imo1056:PMPK;ind750:PMPK;inj661:PMPK;intenz:3011;irs1563.45632:R04509_c;isb619:PMPK;iso783:PMPK;iyo844:PMPK;kegg:R04509;metacyc:PYRIMSYN3-RXN;rhea:1989…	-999999.0	0			0	0
R5BCB626A_RL-508	1 MNXM113@MNXC15 + 1 MNXM1@MNXC15 + 1 MNXM9@MNXC15 <-- 1 MNXM2@MNXC15 + 1 MNXM30@MNXC15	r_0810	1*uniprot:GDA1_YEAST	MNXR55751	3.6.1.42;3.6.1.5;3.6.1.6	biopath:Degradation_of_GTP_to_Guanosine;biopath:Reactions_and_degradation_of_Purine_ribonucleotides;kegg:Purine metabolism;metacyc:RXN-14201	bigg:NDP3;bigg:NDP3ex;bigg:NDP3g;biopath:RXN00182;brenda:BR22773;ec:3.6.1.42;ec:3.6.1.5;ec:3.6.1.6;ecocyc:GUANOSINE-DIPHOSPHATASE-RXN;imm904:NDP3;imm904:NDP3g;ind750:NDP3;ind750:NDP3g;intenz:4393;kegg:R00328;metacyc:GUANOSINE-DIPHOSPHATASE-RXN;rhea:22156;rhea:22157;rhea:22158;rhea:22159;seed:rxn00236	-999999.0	0			0	0
RAF73B75B_LR-1058	1 MNXM113@MNXC15 + 1 MNXM82@MNXC3 --> 1 MNXM113@MNXC3 + 1 MNXM82@MNXC15	r_1165	1*uniprot:GMT1_YEAST	MNXR25533			imm904:GDPMANNtg;pubmed:15082721;pubmed:15607426;reactome:REACT_126122;reactome:REACT_128439;reactome:REACT_135845;reactome:REACT_135850;reactome:REACT_138695;reactome:REACT_139809;reactome:REACT_142046;reactome:REACT_142229;reactome:REACT_143168;reactome:REACT_143876;reactome:REACT_144923;reactome:REACT_146983;reactome:REACT_22122;reactome:REACT_93641;seed:rxn13296	0	999999.0			0	0
R6F4460A7_RL-636	1 MNXM113@MNXC3 + 1 MNXM11@MNXC3 + 1 MNXM14@MNXC3 + 2 MNXM1@MNXC3 + 1 MNXM89557@MNXC3 <-- 1 MNXM298@MNXC3 + 1 MNXM2@MNXC3 + 1 MNXM37@MNXC3 + 1 MNXM3@MNXC3	rxn00917	1*uniprot:GUAA_YEAST	MNXR32727	6.3.4.1;6.3.5.2	biopath:Biosynthesis_of_GTP;biopath:Conversion_and_degradation_of_Purine_desoxyribonucleotides;biopath:Reactions_and_degradation_of_Purine_ribonucleotides;kegg:Metabolic pathways;kegg:Purine metabolism;metacyc:guanosine nucleotides <i>de novo</i> biosynthesis;metacyc:purine nucleotides <i>de novo</i> biosynthesis II;seed:Purine conversions;unipathway:GMP biosynthesis	bigg:GMPS2;biopath:RXN00486;brenda:BR149;ec:6.3.4.1;ec:6.3.5.2;ecocyc:GMP-SYN-GLUT-RXN;iabaylyiv4:GMP-SYN-GLUT-RXN;iaf1260:GMPS2;iaf692:GMPS2;iag612:rbs_191;iao358:rll_185;iin800:GUA1;iit341:GMPS2;ijn746:GMPS2;ijr904.45632:GMPS2;ijr904:GMPS2;imeo21:GMPS2;imm904:GMPS2;imo1053-pao1:GMPS2;imo1056:GMPS2;ind750:GMPS2;inj661:GMPS2;intenz:5148;irs1563.45632:R01231_c;isb619:GMPS2;iso783:GMPS2;iyo844:GMPS…	-999999.0	0			0	0
RC409E6B2_RL-1193	1 MNXM113@MNXC3 + 1 MNXM11@MNXC3 <-- 1 MNXM259@MNXC3 + 1 MNXM91@MNXC3	rxn00915	1*uniprot:HPRT_YEAST	MNXR69194	2.4.2.22;2.4.2.7;2.4.2.8	biopath:Reactions_and_degradation_of_Purine_ribonucleotides;kegg:Metabolic pathways;kegg:Purine metabolism;metacyc:guanine and guanosine salvage I;metacyc:guanine and guanosine salvage II;unipathway:GMP biosynthesis via salvage pathway	bigg:GUAPRT;biopath:RXN00706;brenda:BS355284;ec:2.4.2.22;ec:2.4.2.7;ec:2.4.2.8;ecocyc:GUANPRIBOSYLTRAN-RXN;iabaylyiv4:GUANPRIBOSYLTRAN-RXN;iaf1260:GUAPRT;iaf692:GUAPRT;iag612:rbs_330;iao358:rll_201;iao358:rll_203;igt196:GUAPRT;iin800:HPT1_2;iit341:GUAPRT;ijn746:GUAPRT;ijr904.45632:GUAPRT;ijr904:GUAPRT;imeo21:GUAPRT;imm904:GUAPRT;imo1053-pao1:GUAPRT;imo1056:GUAPRT;ind750:GUAPRT;inj661:GUAPRT;inten…	-999999.0	0			0	0
R1CB10AA5_RL-87	1 MNXM113@MNXC3 + 1 MNXM1@MNXC3 + 1 MNXM7@MNXC3 <-- 1 MNXM3@MNXC3 + 1 MNXM401@MNXC3	r_1821		MNXR2817	2.7.1.73	kegg:Purine metabolism;metacyc:guanine and guanosine salvage III	bigg:GSNK;bigg:GSNKm;ec:2.7.1.73;ecocyc:GUANOSINEKIN-RXN;iaf1260:GSNK;iin800:U21;ijr904.45632:GSNK;ijr904:GSNK;imeo21:GSNK;imm904:GSNK;ind750:GSNK;inj661:GSNK;iso783:GSNK;kegg:R01228;metacyc:GUANOSINEKIN-RXN;rhea:27710;rhea:27711;rhea:27712;rhea:27713;seed:rxn00914	-999999.0	0			0	0
REBCE2974_RL-1438	1 MNXM113@MNXC3 + 1 MNXM1@MNXC3 + 1 MNXM9@MNXC3 <-- 1 MNXM2@MNXC3 + 1 MNXM30@MNXC3	rxn00236	1*uniprot:YND1_YEAST	MNXR55751	3.6.1.42;3.6.1.5;3.6.1.6	biopath:Degradation_of_GTP_to_Guanosine;biopath:Reactions_and_degradation_of_Purine_ribonucleotides;kegg:Purine metabolism;metacyc:RXN-14201	bigg:NDP3;bigg:NDP3ex;bigg:NDP3g;biopath:RXN00182;brenda:BR22773;ec:3.6.1.42;ec:3.6.1.5;ec:3.6.1.6;ecocyc:GUANOSINE-DIPHOSPHATASE-RXN;imm904:NDP3;imm904:NDP3g;ind750:NDP3;ind750:NDP3g;intenz:4393;kegg:R00328;metacyc:GUANOSINE-DIPHOSPHATASE-RXN;rhea:22156;rhea:22157;rhea:22158;rhea:22159;seed:rxn00236	-999999.0	0			0	0
R73A39F16_RL-660	1 MNXM113@MNXC3 + 1 MNXM1@MNXC3 <-- 1 MNXM2@MNXC3 + 1 MNXM665@MNXC3	rxn00920	1*uniprot:PDE2_YEAST		3.1.4.17			-999999.0	0			0	0
R875B8CAF_B-782	1 MNXM113@MNXC3 + 1 MNXM286@MNXC3 <==> 1 MNXM30@MNXC3 + 1 MNXM374@MNXC3	rxn09562	1*uniprot:KGUA_YEAST	MNXR69139	2.7.4.8	seed:Purine conversions	bigg:GK2;ec:2.7.4.8;iin800:GUK1_3;imm904:GK2;ind750:GK2;ips189:GK2;iyo844:GK2;seed:rxn09562	-999999.0	999999.0			0	0
RA22B3905_LR-973	1 MNXM113@MNXC3 + 1 MNXM2@MNXC3 --> 1 MNXM401@MNXC3 + 1 MNXM9@MNXC3	rxn00913		MNXR3882	3.1.3.1;3.1.3.2;3.1.3.25;3.1.3.31;3.1.3.5;3.1.3.6;3.6.1.11	biopath:Degradation_of_GTP_to_Guanosine;biopath:Reactions_and_degradation_of_Purine_ribonucleotides;kegg:Metabolic pathways;kegg:Purine metabolism;metacyc:guanosine nucleotides degradation I;metacyc:guanosine nucleotides degradation II;metacyc:guanosine nucleotides degradation III;seed:pyrimidine conversions	bigg:NTD9;bigg:NTD9e;bigg:NTD9l;bigg:NTD9pp;biopath:RXN01476;brenda:BS64638;ec:3.1.3.1;ec:3.1.3.2;ec:3.1.3.25;ec:3.1.3.31;ec:3.1.3.5;ec:3.1.3.6;ec:3.6.1.11;ecocyc:RXN-7609;iabaylyiv4:RXN-7609;iaf1260:NTD9;iaf1260:NTD9pp;iao358:rll_296;iin800:U31;ijn746:NTD9;ijn746:NTD9pp;ijr904.45632:NTD9;ijr904:NTD9;imeo21:NTD9;imm904:NTD9;imo1053-pao1:NTD9;imo1056:NTD9;ind750:NTD9;inj661:NTD9;irs1563.45632:R012…	0	999999.0			0	0
R455A49C3_B-342	1 MNXM113@MNXC3 + 1 MNXM3@MNXC3 <==> 1 MNXM30@MNXC3 + 1 MNXM7@MNXC3	rxn00239	1*uniprot:KGUA_YEAST	MNXR69138	2.7.4.8	biopath:Biosynthesis_of_GTP;biopath:Reactions_and_degradation_of_Purine_ribonucleotides;kegg:Metabolic pathways;kegg:Purine metabolism;metacyc:guanosine nucleotides <i>de novo</i> biosynthesis;seed:Purine conversions	bigg:GK1;bigg:GK1m;biopath:RXN00728;brenda:BR47853;ec:2.7.4.8;ecocyc:GUANYL-KIN-RXN;iabaylyiv4:GUANYL-KIN-RXN;iaf1260:GK1;iaf692:GK1;iag612:rbs_325;iao358:rll_176;igt196:GK1;iin800:GUK1_1;iit341:GK1;ijn746:GK1;ijr904.45632:GK1;ijr904:GK1;imeo21:GK1;imm904:GK1;imo1053-pao1:GK1;imo1056:GK1;ind750:GK1;inj661:GK1;intenz:3012;ips189:GK1;isb619:GK1;iso783:GK1;iyo844:GK1;kegg:R00332;metacyc:GUANYL-KIN-R…	-999999.0	999999.0			0	0
RC38B4BC5_RL-1189	1 MNXM113@MNXC3 + 2 MNXM1@MNXC3 + 2 MNXM9@MNXC3 <-- 2 MNXM2@MNXC3 + 1 MNXM51@MNXC3	rxn10791	1*uniprot:YND1_YEAST	MNXR2840	3.6.1.5		bigg:GTPH1;brenda:BS141364;ec:3.6.1.5;imeo21:GTPH1;imm904:GTPH1;inj661:GTPH1;metacyc:RXN-14201;seed:rxn10791	-999999.0	0			0	0
RBB11121A_RL-1136	1 MNXM114070@MNXC13 + 1 MNXM15@MNXC13 + 1 MNXM23@MNXC13 <-- 1 MNXM2@MNXC13 + 1 MNXM319@MNXC13	R_CYSTLp	1*uniprot:STR3_YEAST	MNXR68614	4.4.1.8	biopath:Biosynthesis_of_L-Methionine;biopath:Degradation_of_Methionine_(flavour);biopath:Metabolism_of_L-Lysine,_L-Threonine,_L-Methionine,_and_L-Cysteine;biopath:Metabolism_of_Nitrogen;biopath:Metabolism_of_Sulfur_(extended);kegg:Biosynthesis of secondary metabolites;kegg:Cysteine and methionine metabolism;kegg:Metabolic pathways;metacyc:homocysteine and cysteine interconversion;metacyc:methioni…	bigg:CYSTL;bigg:CYSTLp;biopath:RXN00195;ec:4.4.1.8;ecocyc:CYSTATHIONINE-BETA-LYASE-RXN;intenz:4852;kegg:R01286;metacyc:CYSTATHIONINE-BETA-LYASE-RXN;rhea:13965;rhea:13966;rhea:13967;rhea:13968;upa:UCR01286;upa:UER00078	-999999.0	0			0	0
R57F4C2E7_B-486	1 MNXM114070@MNXC13 + 1 MNXM1@MNXC13 <==> 1 MNXM114070@MNXC3 + 1 MNXM1@MNXC3	r_1894		MNXR69221				-999999.0	999999.0			0	0
R4A167AA5_RL-365	1 MNXM114070@MNXC3 + 1 MNXM15@MNXC3 + 1 MNXM23@MNXC3 <-- 1 MNXM2@MNXC3 + 1 MNXM319@MNXC3	r_0308	1*uniprot:METC_YEAST	MNXR68614	4.4.1.8	biopath:Biosynthesis_of_L-Methionine;biopath:Degradation_of_Methionine_(flavour);biopath:Metabolism_of_L-Lysine,_L-Threonine,_L-Methionine,_and_L-Cysteine;biopath:Metabolism_of_Nitrogen;biopath:Metabolism_of_Sulfur_(extended);kegg:Biosynthesis of secondary metabolites;kegg:Cysteine and methionine metabolism;kegg:Metabolic pathways;metacyc:homocysteine and cysteine interconversion;metacyc:methioni…	bigg:CYSTL;bigg:CYSTLp;biopath:RXN00195;ec:4.4.1.8;ecocyc:CYSTATHIONINE-BETA-LYASE-RXN;intenz:4852;kegg:R01286;metacyc:CYSTATHIONINE-BETA-LYASE-RXN;rhea:13965;rhea:13966;rhea:13967;rhea:13968;upa:UCR01286;upa:UER00078	-999999.0	0			0	0
R2748510F_LR-165	1 MNXM114070@MNXC3 + 1 MNXM16@MNXC3 --> 1 MNXM19@MNXC3 + 1 MNXM1@MNXC3 + 1 MNXM61@MNXC3	r_0544	1*uniprot:MHT1_YEAST;1*uniprot:SAM4_YEAST	MNXR69219	2.1.1;2.1.1.10	kegg:Biosynthesis of secondary metabolites;kegg:Cysteine and methionine metabolism;kegg:Metabolic pathways;metacyc:methionine biosynthesis II	bigg:HCYSMT;ec:2.1.1;ec:2.1.1.10;ecocyc:HOMOCYSTEINE-S-METHYLTRANSFERASE-RXN;intenz:18056;kegg:R00650;metacyc:HOMOCYSTEINE-S-METHYLTRANSFERASE-RXN;rhea:21820;rhea:21821;rhea:21822;rhea:21823	0	999999.0			0	0
R1E73B13F_RL-98	1 MNXM114070@MNXC3 + 1 MNXM212@MNXC3 <-- 1 MNXM19@MNXC3 + 1 MNXM2@MNXC3	r_0144	1*uniprot:SAHH_YEAST	MNXR68320	3.3.1.1	biopath:Degradation_of_L-Methionine_to_L-Cystathionine;biopath:Metabolism_of_L-Lysine,_L-Threonine,_L-Methionine,_and_L-Cysteine;kegg:Cysteine and methionine metabolism;kegg:Metabolic pathways;metacyc:<i>S</i>-adenosyl-L-methionine cycle II;metacyc:methionine degradation I (to homocysteine);unipathway:L-homocysteine biosynthesis	bigg:AHC;bigg:AHCi;biopath:RXN00127;ec:3.3.1.1;intenz:11259;kegg:R00192;macie:M0090;metacyc:ADENOSYLHOMOCYSTEINASE-RXN;rhea:21708;rhea:21709;rhea:21710;rhea:21711;upa:UCR00192;upa:UER00076	-999999.0	0			0	0
R9F2A844F_LR-952	1 MNXM114070@MNXC3 + 1 MNXM2623@MNXC3 --> 1 MNXM2563@MNXC3 + 1 MNXM61@MNXC3	r_0085	1*uniprot:METE_YEAST	MNXR69442	2.1.1.14	kegg:Biosynthesis of secondary metabolites;kegg:Cysteine and methionine metabolism;kegg:Metabolic pathways;metacyc:<i>S</i>-adenosyl-L-methionine cycle I;metacyc:<i>S</i>-adenosyl-L-methionine cycle II;metacyc:methionine biosynthesis I;metacyc:methionine biosynthesis II;metacyc:methionine biosynthesis III;unipathway:L-methionine biosynthesis via de novo pathway	bigg:MHPGLUT;bigg:MTHPTGHMr;ec:2.1.1.14;ecocyc:HOMOCYSMET-RXN;intenz:10949;kegg:R04405;metacyc:HOMOCYSMET-RXN;rhea:21196;rhea:21197;rhea:21198;rhea:21199;upa:UCR04405;upa:UER00082	0	999999.0			0	0
R8B443B72_RL-818	1 MNXM114070@MNXC3 + 1 MNXM26@MNXC3 <-- 1 MNXM699@MNXC3 + 1 MNXM89582@MNXC3	r_0813	1*uniprot:MET17_YEAST	MNXR68325	2.5.1.49;4.2.99.10;4.2.99.8	kegg:Cysteine and methionine metabolism;kegg:Metabolic pathways;metacyc:homocysteine biosynthesis;unipathway:L-methionine biosynthesis via de novo pathway	bigg:AHSERL2;bigg:METACH;ec:2.5.1.49;ec:4.2.99.10;ec:4.2.99.8;kegg:R01287;metacyc:ACETYLHOMOSER-CYS-RXN;rhea:27822;rhea:27823;rhea:27824;rhea:27825;upa:UCR01287;upa:UER00079	-999999.0	0			0	0
R3F5AA716_LR-304	1 MNXM114070@MNXC3 + 1 MNXM318@MNXC3 --> 1 MNXM61@MNXC3 + 1 MNXM79@MNXC3	r_0727	1*uniprot:METE_YEAST	MNXR69434	2.1.1.13	biopath:Biosynthesis_of_L-Methionine;biopath:Degradation_of_Methionine_(flavour);biopath:Metabolism_of_L-Lysine,_L-Threonine,_L-Methionine,_and_L-Cysteine;biopath:Reactions_of_Folate;kegg:Biosynthesis of secondary metabolites;kegg:Cysteine and methionine metabolism;kegg:Metabolic pathways;kegg:One carbon pool by folate;metacyc:folate transformations I;metacyc:folate transformations II;metacyc:for…	bigg:METS;bigg:METSr;biopath:RXN00753;ec:2.1.1.13;ecocyc:HOMOCYSMETB12-RXN;intenz:10851;kegg:R00946;macie:M0268;metacyc:HOMOCYSMETB12-RXN;rhea:11172;rhea:11173;rhea:11174;rhea:11175;upa:UCR00946;upa:UER00081	0	999999.0			0	0
R1906FBC8_LR-56	1 MNXM114070@MNXC3 + 1 MNXM53@MNXC3 --> 1 MNXM2@MNXC3 + 1 MNXM319@MNXC3	r_0309	1*uniprot:CBS_YEAST	MNXR68615	4.2.1.22	biopath:Biosynthesis_of_L-Cysteine_from_L-Homoserine_(in_animals);biopath:Degradation_of_L-Methionine_to_L-Cystathionine;biopath:Metabolism_of_Sulfur_(extended);kegg:Cysteine and methionine metabolism;kegg:Glycine, serine and threonine metabolism;kegg:Metabolic pathways;metacyc:cysteine biosynthesis/homocysteine degradation;metacyc:homocysteine and cysteine interconversion;unipathway:L-cysteine b…	bigg:CYSTS;biopath:RXN01128;ec:4.2.1.22;intenz:4683;kegg:R01290;metacyc:CYSTATHIONINE-BETA-SYNTHASE-RXN;rhea:10112;rhea:10113;rhea:10114;rhea:10115;upa:UCR01290;upa:UER00201	0	999999.0			0	0
REF0D568B_RL-1462	1 MNXM114079@MNXC4 + 1 MNXM13@MNXC4 <-- 1 MNXM1@MNXC4 + 2 MNXM23@MNXC4	R_ACLSm	1*uniprot:ILV6_YEAST+1*uniprot:ILVB_YEAST	MNXR68259	2.2.1.6;4.1.3.18	kegg:2-Oxocarboxylic acid metabolism;kegg:Biosynthesis of secondary metabolites;kegg:C5-Branched dibasic acid metabolism;kegg:Metabolic pathways;kegg:Valine, leucine and isoleucine biosynthesis;metacyc:(<i>R</i>)-acetoin biosynthesis I;metacyc:(<i>R</i>)-acetoin biosynthesis II;metacyc:(<i>S</i>)-acetoin biosynthesis;metacyc:pyruvate fermentation to isobutanol;metacyc:valine biosynthesis;model:S_…	bigg:ACLS;bigg:ACLSm;brenda:BS386675;ec:2.2.1.6;ec:4.1.3.18;ecocyc:ACETOLACTSYN-RXN;iabaylyiv4:ACETOLACTSYN-RXN;iaf1260:ACLS;iaf692:ACLS;iag612:rbs_19;iag612:rbs_20;iao358:rll_16;iao358:rll_206;iao358:rll_212;igt196:ACLS;iin800:ILV2_2;ijn746:ACLS;ijr904.45632:ACLS;ijr904:ACLS;imeo21:ACLS;imm904:ACLSm;imo1053-pao1:ACLS;imo1056:ACLS;ind750:ACLSm;inj661:ACLS;intenz:10532;irs1563.45632:R00006_c;isb61…	-999999.0	0			0	0
RCA3997A9_LR-1234	1 MNXM114079@MNXC4 + 1 MNXM1@MNXC4 + 1 MNXM6@MNXC4 --> 1 MNXM114097@MNXC4 + 1 MNXM5@MNXC4	R_KARA1im	1*uniprot:ILV5_YEAST	MNXR69294	1.1.1.86	biopath:Biosynthesis_of_L-Valine;biopath:Biosynthesis_of_Pantothenate,_Coenzyme_A_and_Holo-acyl_carrier_protein_(extended);biopath:Metabolism_of_the_branched_amino_acids_(L-Leucine,_L-Isoleucine,_L-Valine);model:S_Valine__Leucine__and_Isoleucine_Metabolism;seed:Branched-Chain Amino Acid Biosynthesis;unipathway:L-valine biosynthesis	bigg:KARA1;bigg:KARA1i;bigg:KARA1im;biopath:RXN01210;brenda:BR47598;ec:1.1.1.86;ecocyc:ACETOLACTREDUCTOISOM-RXN;iabaylyiv4:ACETOLACTREDUCTOISOM-RXN;iaf1260:KARA1;iaf692:KARA1;iao358:rll_208;igt196:KARA1;iit341:KARA1i;ijn746:KARA1;ijr904.45632:KARA1i;ijr904:KARA1i;imeo21:KARA1i;imm904:KARA1im;imo1053-pao1:AHAI;imo1056:AHAI;ind750:KARA1im;inj661:KARA1i;intenz:1085;isb619:KARA1i;iso783:AHAI;iyo844:K…	0	999999.0			0	0
RACB5E6D6_LR-1042	1 MNXM114087@MNXC3 + 1 MNXM12@MNXC3 --> 1 MNXM21@MNXC3 + 1 MNXM29@MNXC3	r_0500		MNXR69171	2.3.1.29;2.3.1.37	biopath:Biosynthesis_of_Coenzyme_B12_and_conversion_of_Vitamin_B12_into_the_Coenzyme;biopath:Biosynthesis_of_Hemoglobin_and_Cyctochromes;kegg:Glycine, serine and threonine metabolism;metacyc:threonine degradation II;seed:Glycine Biosynthesis;seed:Threonine degradation;unipathway:L-threonine degradation via oxydo-reductase pathway	bigg:GLYAT;bigg:GLYATi;bigg:GLYATm;biopath:RXN01455;brenda:BR44028;brenda:BS320782;ec:2.3.1.29;ec:2.3.1.37;ecocyc:AKBLIG-RXN;iaf1260:GLYAT;ijr904.45632:GLYATi;ijr904:GLYATi;imm904:GLYATi;intenz:2297;irs1563.45632:R00371_c;isb619:GLYAT;iso783:GLYAT;iyo844:GLYAT;kegg:R00371;metacyc:AKBLIG-RXN;pubmed:11318637;rhea:20736;rhea:20737;rhea:20738;rhea:20739;seed:rxn00274;upa:UCR00371;upa:UER00506	0	999999.0			0	0
RACFB7218_B-1043	1 MNXM114087@MNXC3 + 1 MNXM1@MNXC3 + 1 MNXM6@MNXC3 <==> 1 MNXM2125@MNXC3 + 1 MNXM5@MNXC3	rxn08172	1*uniprot:YM71_YEAST	MNXR68421			bigg:ATHRDHr;iaf1260:ATHRDHr;imm904:ATHRDHr;pubmed:12535615;rhea:30055;rhea:30056;rhea:30057;rhea:30058;seed:rxn08172	-999999.0	999999.0			0	0
R51E685B3_LR-432	1 MNXM114091@MNXC3 + 2 MNXM1@MNXC3 + 1 MNXM6@MNXC3 --> 1 MNXM5@MNXC3 + 1 MNXM805@MNXC3	R_HPROb	1*uniprot:P5CR_YEAST	MNXR69258	1.5.1.12;1.5.1.2	kegg:Arginine and proline metabolism;kegg:Metabolic pathways;model:S_Arginine_and_Proline_Metabolism;seed:Proline, 4-hydroxyproline uptake and utilization	bigg:HPROb;bigg:HPROym;ec:1.5.1.12;ec:1.5.1.2;iin800:PRO3_2;imm904:HPROb;imm904:HPROym;ind750:HPROb;ind750:HPROym;kegg:R03293;obsolete:rxn09410;seed:rxn02358	0	999999.0			0	0
R89F4FAFF_B-803	1 MNXM114091@MNXC4 + 1 MNXM1@MNXC4 + 1 MNXM2@MNXC4 <==> 1 MNXM2687@MNXC4	r_877		MNXR69704		biopath:Metabolism_of_L-Proline_and_L-Hydroxyproline;kegg:Arginine and proline metabolism	bigg:PHCHGS;bigg:PHCHGSm;biopath:RXN01022;iit341:PHCHGS;imm904:PHCHGSm;ind750:PHCHGSm;kegg:R04443;seed:rxn03070	-999999.0	999999.0			0	0
R547D9AB5_RL-458	1 MNXM114091@MNXC4 + 2 MNXM1@MNXC4 + 1 MNXM6@MNXC4 <-- 1 MNXM5@MNXC4 + 1 MNXM805@MNXC4	R_HPROym	1*uniprot:PUT2_YEAST	MNXR69258	1.5.1.12;1.5.1.2	kegg:Arginine and proline metabolism;kegg:Metabolic pathways;model:S_Arginine_and_Proline_Metabolism;seed:Proline, 4-hydroxyproline uptake and utilization	bigg:HPROb;bigg:HPROym;ec:1.5.1.12;ec:1.5.1.2;iin800:PRO3_2;imm904:HPROb;imm904:HPROym;ind750:HPROb;ind750:HPROym;kegg:R03293;obsolete:rxn09410;seed:rxn02358	-999999.0	0			0	0
R29067813_RL-182	1 MNXM114092@MNXC3 + 1 MNXM1@MNXC3 + 1 MNXM216@MNXC3 <-- 1 MNXM2@MNXC3 + 1 MNXM8@MNXC3	R_NADN		MNXR69518	3.2.2.5;3.2.2.6;3.5.1.-	kegg:Metabolic pathways;kegg:Nicotinate and nicotinamide metabolism;model:S_NAD_Biosynthesis	bigg:NADN;bigg:NADNe;bigg:NADNm;brenda:BR16043;brenda:BS371073;ec:3.2.2.5;ec:3.2.2.6;ec:3.5.1.-;iaf1260:NADN;imm904:NADN;imm904:NADNm;ind750:NADN;ind750:NADNm;kegg:R00102;obsolete:rxn13359;seed:rxn00075;seed:rxn13106	-999999.0	0			0	0
R714A9471_RL-649	1 MNXM114092@MNXC4 + 1 MNXM1@MNXC4 + 1 MNXM216@MNXC4 <-- 1 MNXM2@MNXC4 + 1 MNXM8@MNXC4	R_NADNm		MNXR69518	3.2.2.5;3.2.2.6;3.5.1.-	kegg:Metabolic pathways;kegg:Nicotinate and nicotinamide metabolism;model:S_NAD_Biosynthesis	bigg:NADN;bigg:NADNe;bigg:NADNm;brenda:BR16043;brenda:BS371073;ec:3.2.2.5;ec:3.2.2.6;ec:3.5.1.-;iaf1260:NADN;imm904:NADN;imm904:NADNm;ind750:NADN;ind750:NADNm;kegg:R00102;obsolete:rxn13359;seed:rxn00075;seed:rxn13106	-999999.0	0			0	0
R17A2EB78_LR-47	1 MNXM114097@MNXC4 --> 1 MNXM238@MNXC4 + 1 MNXM2@MNXC4	r_0352	1*uniprot:ILV3_YEAST	MNXR68691	4.2.1.9	biopath:Biosynthesis_of_L-Valine;biopath:Biosynthesis_of_Pantothenate,_Coenzyme_A_and_Holo-acyl_carrier_protein_(extended);biopath:Metabolism_of_the_branched_amino_acids_(L-Leucine,_L-Isoleucine,_L-Valine);kegg:2-Oxocarboxylic acid metabolism;kegg:Biosynthesis of secondary metabolites;kegg:Metabolic pathways;kegg:Valine, leucine and isoleucine biosynthesis;unipathway:L-valine biosynthesis	bigg:DHAD1;bigg:DHAD1m;biopath:RXN00558;ec:4.2.1.9;iabaylyiv4:DIHYDROXYISOVALDEHYDRAT-RXN;iaf1260:DHAD1;iaf692:DHAD1;iao358:rll_210;igt196:DHAD1;ijn746:DHAD1;ijr904.45632:DHAD1;ijr904:DHAD1;imeo21:DHAD1;imm904:DHAD1m;imo1053-pao1:DHAD1;imo1056:DHAD1;ind750:DHAD1m;inj661:DHAD1;irs1563.45632:R01209_c;irs1563.45632:R04441_c;isb619:DHAD1;iso783:DHAD1;iyo844:DHAD1;kegg:R04441;obsolete:rxn03069;rhea:24…	0	999999.0			0	0
R73B34B10_B-663	1 MNXM1140@MNXC2 + 1 MNXM1@MNXC2 <==> 1 MNXM1140@MNXC3 + 1 MNXM1@MNXC3	R_DANNt2		MNXR1427		model:S_Transport__Extracellular	bigg:DANNt2;iin800:U223;imm904:DANNt2;ind750:DANNt2;seed:rxn09689	-999999.0	999999.0			0	0
RE43E8FC1_LR-1377	1 MNXM1140@MNXC2 --> 1 MNXM1140@BOUNDARY	R_EX_dann_e_				model:S_		0	999999.0			0	1
R18C19F4_B-54	1 MNXM1140@MNXC3 + 1 MNXM3090@MNXC3 <==> 1 MNXM1141@MNXC3 + 1 MNXM16@MNXC3	rxn02312	1*uniprot:BIOA_YEAST	MNXR700	2.6.1.62	kegg:Biotin metabolism;kegg:Metabolic pathways;metacyc:biotin biosynthesis from 7-keto-8-aminopelargonate;unipathway:biotin biosynthesis	aragem.45632:R03231_c;bigg:AMAOTr;brenda:BR47441;brenda:BS378733;ec:2.6.1.62;ecocyc:DAPASYN-RXN;iabaylyiv4:DAPASYN-RXN;iaf1260:AMAOTr;iaf692:AMAOTr;igt196:AMAOTr;iin800:BIO3;iit341:AMAOTr;ijr904.45632:AMAOTr;ijr904:AMAOTr;imeo21:AMAOTr;imm904:AMAOTr;imo1053-pao1:AMAOT;imo1056:AMAOT;ind750:AMAOTr;inj661:AMAOTr;intenz:2813;isb619:AMAOTr;iso783:AMAOT;iyo844:AMAOT;kegg:R03231;macie:M0249;metacyc:DAPA…	-999999.0	999999.0			0	0
RD26FA80E_LR-1275	1 MNXM114141@MNXC4 --> 1 MNXM2@MNXC4 + 1 MNXM505@MNXC4	R_T4HCINNMFM		MNXR69930	4.2.1.-	kegg:Biosynthesis of secondary metabolites;kegg:Ubiquinone and other terpenoid-quinone biosynthesis;metacyc:4-hydroxybenzoate biosynthesis I (eukaryotes);model:S_Quinone_Biosynthesis	bigg:T4HCINNMFM;ec:4.2.1.-;kegg:R08766;metacyc:RXN3O-1118;seed:rxn13400	0	999999.0			0	0
RC7DC5CBC_LR-1215	1 MNXM114177@MNXC3 + 2 MNXM1@MNXC3 + 3 MNXM4@MNXC3 + 3 MNXM6@MNXC3 --> 4 MNXM2@MNXC3 + 3 MNXM5@MNXC3 + 1 MNXM7449@MNXC3	rxn09622	1*uniprot:MSMO_YEAST	MNXR68466			bigg:C4STMO1;bigg:C4STMO1r;imm904:C4STMO1;ind750:C4STMO1;seed:rxn09622	0	999999.0			0	0
R22132F4B_B-127	1 MNXM1141@MNXC2 + 1 MNXM1@MNXC2 <==> 1 MNXM1141@MNXC3 + 1 MNXM1@MNXC3	rxn09701	1*uniprot:BIO5_YEAST	MNXR296			bigg:8AONNt2;iin800:U222;imm904:8AONNt2;ind750:8AONNt2;seed:rxn09701	-999999.0	999999.0			0	0
R51B0C2E_LR-429	1 MNXM1141@MNXC2 --> 1 MNXM1141@BOUNDARY	r_1629						0	999999.0			0	1
R1EDD4782_B-101	1 MNXM114303@MNXC13 + 1 MNXM1@MNXC13 + 1 MNXM2@MNXC13 <==> 1 MNXM91798@MNXC13	R_ECOAH11p	1*uniprot:FOX2_YEAST		4.2.1.17	model:S_Fatty_Acid_Degradation		-999999.0	999999.0			0	0
RE7CBC67F_RL-1411	1 MNXM114303@MNXC13 + 1 MNXM22@MNXC13 <-- 1 MNXM1190@MNXC13 + 1 MNXM4@MNXC13	r_0122	1*uniprot:ACOX_YEAST	MNXR68276	1.3.3.6		bigg:ACOAO9p;ec:1.3.3.6;imm904:ACOAO9p;ind750:ACOAO9p;seed:rxn09474	-999999.0	0			0	0
R823F03D_RL-744	1 MNXM114383@MNXC13 + 1 MNXM12@MNXC13 + 1 MNXM1@MNXC13 <-- 1 MNXM1504@MNXC13 + 1 MNXM2@MNXC13	R_PTE12x	1*uniprot:PTE1_YEAST			model:S_Fatty_Acid_Degradation		-999999.0	0			0	0
RCE4B7509_B-1252	1 MNXM114383@MNXC13 + 1 MNXM12@MNXC13 + 1 MNXM3@MNXC13 <==> 1 MNXM11@MNXC13 + 1 MNXM14@MNXC13 + 1 MNXM1504@MNXC13	R_FACOAL240p	1*uniprot:FAT1_YEAST	MNXR68864	6.2.1.3	model:S_Fatty_Acid__Biosynthesis	bigg:FACOAL240p;ec:6.2.1.3	-999999.0	999999.0			0	0
R436E810F_RL-332	1 MNXM114383@MNXC13 <-- 1 MNXM114383@MNXC3	R_FA240tp	1*uniprot:FAT1_YEAST	MNXR68844		model:S_Transport__Peroxisomal		-999999.0	0			0	0
R433FA57C_RL-328	1 MNXM114383@MNXC3 + 3 MNXM12@MNXC3 + 3 MNXM13@MNXC3 + 3 MNXM2@MNXC3 + 6 MNXM5@MNXC3 <-- 9 MNXM1@MNXC3 + 1 MNXM236@MNXC3 + 3 MNXM40@MNXC3 + 6 MNXM6@MNXC3	R_FAS240_L	1*uniprot:ELO2_YEAST+1*uniprot:ELO3_YEAST+1*uniprot:TSC13_YEAST	MNXR68941	2.3.1.85	model:S_Fatty_Acid__Biosynthesis	bigg:FAS240_L;ec:2.3.1.85	-999999.0	0			0	0
RE6E61E6E_LR-1402	1 MNXM114383@MNXC3 + 3 MNXM1@MNXC3 + 1 MNXM40@MNXC3 + 2 MNXM6@MNXC3 --> 1 MNXM12@MNXC3 + 1 MNXM13@MNXC3 + 1 MNXM2@MNXC3 + 1 MNXM46158@MNXC3 + 2 MNXM5@MNXC3	R_FAS260	1*uniprot:ELO2_YEAST+1*uniprot:ELO3_YEAST+1*uniprot:TSC13_YEAST	MNXR68942	2.3.1.85	model:S_Fatty_Acid__Biosynthesis	bigg:FAS260;ec:2.3.1.85	0	999999.0			0	0
R27712032_B-169	1 MNXM114@MNXC2 + 1 MNXM1@MNXC2 <==> 1 MNXM114@MNXC3 + 1 MNXM1@MNXC3	r_1216	1*uniprot:GAP1_YEAST;1*uniprot:PUT4_YEAST	MNXR4454			bigg:PROt2;bigg:PROt2pp;bigg:PROt2r;bigg:PROt2rL;bigg:PROt2rpp;ecocyc:TRANS-RXN-29;iabaylyiv4:TRANS-RXN-PRO;iaf1260:PROt2rpp;iaf692:PROt2;iin800:GAP1_14;iin800:PUT4_3;iit341:PROt2r;ijn746:PROt2pp;ijr904.45632:PROt2r;ijr904:PROt2r;imeo21:PROt2r;imm904:PROt2r;ind750:PROt2r;inj661:PROt2r;ips189:PROt2;iyo844:PROt2;rhea:28963;rhea:28964;rhea:28965;rhea:28966;seed:rxn05638;seed:rxn09191;seed:rxn12451	-999999.0	999999.0			0	0
R3E15D408_LR-291	1 MNXM114@MNXC2 --> 1 MNXM114@BOUNDARY	r_1904		MNXR4457			bigg:PROtex;bigg:PROtm;iaf1260:PROtex;ijn746:PROtex;seed:rxn09193;seed:rxn09720;seed:rxn10945	0	999999.0			0	1
RBB4195D6_LR-1137	1 MNXM114@MNXC3 + 1 MNXM3@MNXC3 + 1 MNXM90667@MNXC3 --> 1 MNXM11@MNXC3 + 1 MNXM14@MNXC3 + 1 MNXM1@MNXC3 + 1 MNXM247@MNXC3	rxn06445	1*uniprot:SYPM_YEAST;1*uniprot:YHI0_YEAST		6.1.1.15			0	999999.0			0	0
R504918B7_RL-419	1 MNXM114@MNXC3 + 1 MNXM5@MNXC3 <-- 1 MNXM1617@MNXC3 + 2 MNXM1@MNXC3 + 1 MNXM6@MNXC3	r_0957	1*uniprot:P5CR_YEAST	MNXR7299	1.5.1.2	seed:A Hypothetical Protein Related to Proline Metabolism;seed:Proline, 4-hydroxyproline uptake and utilization	bigg:P5CR;bigg:P5CRm;brenda:BR36895;brenda:BR36895_WOP;brenda:BS371018;brenda:BS371018_WOP;ec:1.5.1.2;ecocyc:PYRROLINECARBREDUCT-RXN;iabaylyiv4:PYRROLINECARBREDUCT-RXN;iaf1260:P5CR;iag612:rbs_12;iag612:rbs_13;iag612:rbs_14;iag612:rbs_421;iao358:rll_337;iin800:PRO3_1;iit341:P5CR;ijn746:P5CR;ijr904.45632:P5CR;ijr904:P5CR;imeo21:P5CR;imm904:P5CR;imo1053-pao1:P5CR;imo1056:P5CR;ind750:P5CR;inj661:P5CR…	-999999.0	0			0	0
R5B6DFE6E_B-504	1 MNXM114@MNXC3 <==> 1 MNXM114@MNXC4	r_1905		MNXR4457			bigg:PROtex;bigg:PROtm;iaf1260:PROtex;ijn746:PROtex;seed:rxn09193;seed:rxn09720;seed:rxn10945	-999999.0	999999.0			0	0
RC8291A4F_RL-1218	1 MNXM1153@MNXC3 + 1 MNXM22@MNXC3 + 1 MNXM493@MNXC3 <-- 1 MNXM2@MNXC3 + 1 MNXM4@MNXC3 + 1 MNXM501@MNXC3	rxn09878	1*uniprot:FMS1_YEAST	MNXR4367	1.5.3.11		bigg:POLYAO;ec:1.5.3.11;iin800:U62;imm904:POLYAO;ind750:POLYAO;pubmed:18583528;rhea:26027;rhea:26028;rhea:26029;rhea:26030;seed:rxn09878	-999999.0	0			0	0
R340E3679_LR-246	1 MNXM1153@MNXC3 + 1 MNXM2@MNXC3 + 1 MNXM4@MNXC3 --> 1 MNXM1527@MNXC3 + 1 MNXM15@MNXC3 + 1 MNXM22@MNXC3	rxn02826		MNXR68369	1.4.3.4	kegg:Arginine and proline metabolism;kegg:Metabolic pathways;metacyc:putrescine degradation III	bigg:APRTO2;ec:1.4.3.4;kegg:R04025;metacyc:RXN-1;seed:rxn02826	0	999999.0			0	0
R6FFA954E_RL-642	1 MNXM115@MNXC15 + 1 MNXM13@MNXC15 <-- 1 MNXM1@MNXC15 + 1 MNXM221@MNXC15	r_0878	1*uniprot:PSD2_YEAST					-999999.0	0			0	0
REC1BC791_B-1442	1 MNXM115@MNXC15 <==> 1 MNXM115@MNXC3	r_1144		MNXR69660			bigg:PEtg_SC;bigg:PEtm_SC;bigg:PEtv_SC;imm904:PEtg_SC;imm904:PEtm_SC;imm904:PEtv_SC;ind750:PEtg_SC;ind750:PEtm_SC;ind750:PEtv_SC;seed:rxn09704;seed:rxn09725;seed:rxn09873	-999999.0	999999.0			0	0
R4956EB89_LR-361	1 MNXM115@MNXC3 + 1 MNXM16@MNXC3 --> 1 MNXM19@MNXC3 + 1 MNXM1@MNXC3 + 1 MNXM2710@MNXC3	rxn06091	1*uniprot:CHO2_YEAST	MNXR4166	2.1.1.17	kegg:Glycerophospholipid metabolism;kegg:Metabolic pathways;metacyc:phosphatidylcholine biosynthesis V	bigg:PETOHM_SC;ec:2.1.1.17;iin800:CHO2;imm904:PETOHM_SC;ind750:PETOHM_SC;intenz:2116;kegg:R02056;metacyc:2.1.1.17-RXN;rhea:11164;rhea:11165;rhea:11166;rhea:11167;seed:rxn06091;seed:rxn09543	0	999999.0			0	0
R9396EE9B_B-867	1 MNXM115@MNXC3 <==> 1 MNXM115@MNXC4	r_2017		MNXR69660			bigg:PEtg_SC;bigg:PEtm_SC;bigg:PEtv_SC;imm904:PEtg_SC;imm904:PEtm_SC;imm904:PEtv_SC;ind750:PEtg_SC;ind750:PEtm_SC;ind750:PEtv_SC;seed:rxn09704;seed:rxn09725;seed:rxn09873	-999999.0	999999.0			0	0
RED279226_B-1450	1 MNXM115@MNXC3 <==> 1 MNXM115@MNXC9	r_2018		MNXR69660			bigg:PEtg_SC;bigg:PEtm_SC;bigg:PEtv_SC;imm904:PEtg_SC;imm904:PEtm_SC;imm904:PEtv_SC;ind750:PEtg_SC;ind750:PEtm_SC;ind750:PEtv_SC;seed:rxn09704;seed:rxn09725;seed:rxn09873	-999999.0	999999.0			0	0
R96B1E5C1_RL-895	1 MNXM115@MNXC4 + 1 MNXM13@MNXC4 <-- 1 MNXM1@MNXC4 + 1 MNXM221@MNXC4	r_0877	1*uniprot:PSD1_YEAST					-999999.0	0			0	0
RE730A743_RL-1407	1 MNXM115@MNXC9 + 1 MNXM13@MNXC9 <-- 1 MNXM1@MNXC9 + 1 MNXM221@MNXC9	r_0879	1*uniprot:PSD2_YEAST					-999999.0	0			0	0
RA061653A_RL-958	1 MNXM1160@MNXC4 + 1 MNXM14@MNXC4 + 1 MNXM1@MNXC4 <-- 1 MNXM3@MNXC4 + 1 MNXM937@MNXC4	r_0017	1*uniprot:FOL1_YEAST	MNXR55638	2.7.6.3	biopath:Biosynthesis_of_Folate;biopath:Biosynthesis_of_Pterins;biopath:Biosynthesis_of_Tetrahydrofolate;kegg:Folate biosynthesis;kegg:Metabolic pathways;metacyc:6-hydroxymethyl-dihydropterin diphosphate biosynthesis I;metacyc:6-hydroxymethyl-dihydropterin diphosphate biosynthesis II (archaea);unipathway:tetrahydrofolate biosynthesis	bigg:HPPK;bigg:HPPKm;biopath:RXN00974;brenda:BR47856;brenda:BS402438;ec:2.7.6.3;ecocyc:H2PTERIDINEPYROPHOSPHOKIN-RXN;iin800:FOL1_2;intenz:3034;kegg:R03503;macie:M0151;metacyc:H2PTERIDINEPYROPHOSPHOKIN-RXN;rhea:11412;rhea:11413;rhea:11414;rhea:11415;seed:rxn12953;upa:UCR03503;upa:UER00155	-999999.0	0			0	0
R85D5FCA6_LR-769	1 MNXM1160@MNXC4 + 1 MNXM421@MNXC4 --> 1 MNXM11@MNXC4 + 1 MNXM965@MNXC4	r_0351	1*uniprot:FOL1_YEAST	MNXR69004	2.5.1.15	biopath:Biosynthesis_of_Folate;biopath:Biosynthesis_of_Pterins;biopath:Biosynthesis_of_Tetrahydrofolate;kegg:Folate biosynthesis;kegg:Metabolic pathways;metacyc:tetrahydrofolate biosynthesis;unipathway:tetrahydrofolate biosynthesis	bigg:FOLD3;bigg:FOLD3m;biopath:RXN00097;brenda:BR47663;ec:2.5.1.15;ecocyc:H2PTEROATESYNTH-RXN;iin800:FOL1_3;intenz:2720;kegg:R03067;metacyc:H2PTEROATESYNTH-RXN;rhea:19949;rhea:19950;rhea:19951;rhea:19952;seed:rxn12954;upa:UCR03067;upa:UER00156	0	999999.0			0	0
RFF5F1C5A_LR-1570	1 MNXM1177@MNXC3 + 1 MNXM1@MNXC3 + 1 MNXM6@MNXC3 --> 1 MNXM361@MNXC3 + 1 MNXM5@MNXC3 + 1 MNXM9@MNXC3	rxn01643	1*uniprot:DHAS_YEAST					0	999999.0			0	0
R1F73F81_RL-104	1 MNXM1177@MNXC3 + 1 MNXM7@MNXC3 <-- 1 MNXM3@MNXC3 + 1 MNXM42@MNXC3	r_0215	1*uniprot:AK_YEAST	MNXR861	2.7.2.4	biopath:Biosynthesis_of_L-Lysine_from_L-Aspartate_(in_bacteria);biopath:Biosynthesis_of_L-Methionine;biopath:Biosynthesis_of_L-Threonine;biopath:Metabolism_of_L-Glutamate,_L-Aspartate_and_related_compounds;biopath:Metabolism_of_L-Lysine,_L-Threonine,_L-Methionine,_and_L-Cysteine;kegg:2-Oxocarboxylic acid metabolism;kegg:Biosynthesis of secondary metabolites;kegg:Cysteine and methionine metabolism…	bigg:ASPK;bigg:ASPKi;biopath:RXN00382;brenda:BR47827;ec:2.7.2.4;ecocyc:ASPARTATEKIN-RXN;iabaylyiv4:ASPARTATEKIN-RXN;iaf1260:ASPK;iaf692:ASPKi;iag612:rbs_177;iag612:rbs_178;iag612:rbs_179;iao358:rll_418;igt196:ASPK;iin800:HOM3;iit341:ASPK;ijn746:ASPKi;ijr904.45632:ASPK;ijr904:ASPK;imeo21:ASPK;imm904:ASPKi;imo1053-pao1:ASPK;imo1056:ASPK;ind750:ASPKi;inj661:ASPK;intenz:2982;irs1563.45632:R00480_c;is…	-999999.0	0			0	0
R304892D8_LR-222	1 MNXM1178@MNXC3 + 1 MNXM2@MNXC3 --> 1 MNXM791@MNXC3 + 1 MNXM9@MNXC3	rxn05039		MNXR4352	3.1.3.-	kegg:Metabolic pathways;kegg:Riboflavin metabolism;metacyc:flavin biosynthesis I (bacteria and plants);metacyc:flavin biosynthesis II (archaea);metacyc:flavin biosynthesis III (fungi);unipathway:riboflavin biosynthesis	bigg:PMDPHT;ec:3.1.3.-;ecocyc:RIBOPHOSPHAT-RXN;iabaylyiv4:RIBOPHOSPHAT-RXN;iaf1260:PMDPHT;iaf692:PMDPHT;igt196:PMDPHT;iin800:U78;iit341:PMDPHT;ijn746:PMDPHT;ijr904.45632:PMDPHT;ijr904:PMDPHT;imeo21:PMDPHT;imm904:PMDPHT;imo1053-pao1:PMDPHT;imo1056:PMDPHT;ind750:PMDPHT;inj661:PMDPHT;isb619:PMDPHT;iso783:PMDPHT;iyo844:PMDPHT;kegg:R07280;metacyc:RIBOPHOSPHAT-RXN;rhea:25197;rhea:25198;rhea:25199;rhea:…	0	999999.0			0	0
R1D130CA6_B-90	1 MNXM117@MNXC2 + 2 MNXM1@MNXC2 <==> 1 MNXM117@MNXC3 + 2 MNXM1@MNXC3	r_1273	1*uniprot:DUR3_YEAST	MNXR5298			bigg:UREA2t2;iin800:DUR3;imm904:UREA2t2;imo1053-pao1:UREA2t2;imo1056:UREA2t2;ind750:UREA2t2;seed:rxn09653	-999999.0	999999.0			0	0
R91834A13_LR-854	1 MNXM117@MNXC2 --> 1 MNXM117@BOUNDARY	r_2091		MNXR5300		seed:Urea decomposition	bigg:UREAt;bigg:UREAtex;bigg:UREAtm;bigg:UREAtpp;iabaylyiv4:TRANS-RXN-UREA;iaf1260:UREAtex;iaf1260:UREAtpp;iaf692:UREAt;iit341:UREAt;ijr904.45632:UREAt;ijr904:UREAt;isb619:UREAt;iyo844:UREAt;obsolete:rxn10940;seed:rxn05667;seed:rxn09368;seed:rxn09369	0	999999.0			0	1
RF3232FC8_B-1488	1 MNXM117@MNXC3 + 1 MNXM490@MNXC3 <==> 1 MNXM2@MNXC3 + 1 MNXM584@MNXC3	rxn01746	1*uniprot:ALLC_YEAST	MNXR665	3.5.3.4	biopath:Degradation_of_Xanthine_to_CO2_and_NH3;biopath:Reactions_and_degradation_of_Purine_ribonucleotides;kegg:Metabolic pathways;kegg:Microbial metabolism in diverse environments;kegg:Purine metabolism;metacyc:allantoin degradation to ureidoglycolate I (urea producing);seed:Allantoin Utilization;unipathway:(S)-allantoin degradation	bigg:ALLTAH;bigg:ALLTAHr;biopath:RXN01269;brenda:BR19262;ec:3.5.3.4;iabaylyiv4:ALLANTOICASE-RXN;iin800:DAL2;ijr904.45632:ALLTAH;ijr904:ALLTAH;imm904:ALLTAHr;imo1053-pao1:ALLTAH;imo1056:ALLTAH;ind750:ALLTAHr;intenz:4292;irs1563.45632:R02422_c;iyo844:ALLTAHr;kegg:R02422;metacyc:ALLANTOICASE-RXN;rhea:11016;rhea:11017;rhea:11018;rhea:11019;seed:rxn01746;upa:UCR02422;upa:UER00654	-999999.0	999999.0			0	0
R91D86730_RL-856	1 MNXM117@MNXC3 + 1 MNXM89689@MNXC3 <-- 1 MNXM2@MNXC3 + 1 MNXM70@MNXC3	r_0206	1*uniprot:ARGI_YEAST	MNXR30737	3.5.3.1		bigg:ARGN;bigg:ARGNm;ec:3.5.3.1;iag612:rbs_368;iin800:CAR1;iit341:ARGN;imm904:ARGN;imo1053-pao1:ARGN;imo1056:ARGN;ind750:ARGN;irs1563.45632:R00551_c;isb619:ARGN;iyo844:ARGN;obsolete:rxn09415;seed:rxn00394	-999999.0	0			0	0
R52A0D781_LR-441	1 MNXM118@MNXC2 + 1 MNXM1@MNXC3 --> 1 MNXM118@MNXC3 + 1 MNXM1@MNXC2	R_PTRCt3i	1*uniprot:TPO1_YEAST;1*uniprot:TPO4_YEAST	MNXR4520		model:S_Transport__Extracellular	bigg:PTRCt2;bigg:PTRCt2pp;bigg:PTRCt2r;iaf1260:PTRCt2pp;iin800:U171;ijr904.45632:PTRCt2r;ijr904:PTRCt2r;imm904:PTRCt3i;ind750:PTRCt2;ips189:PTRCt2;iso783:PTRCt2;obsolete:rxn05702;seed:rxn05687;seed:rxn09215;seed:rxn13392	0	999999.0			0	0
REDDCA6A7_LR-1453	1 MNXM118@MNXC2 --> 1 MNXM118@BOUNDARY	r_2024		MNXR4521			bigg:PTRCtex;iaf1260:PTRCtex;ijn746:PTRCtex;seed:rxn09216;seed:rxn13393	0	999999.0			0	1
R3EB03FE8_RL-297	1 MNXM118@MNXC2 <-- 1 MNXM118@MNXC3	r_1250	1*uniprot:TPO5_YEAST	MNXR4521			bigg:PTRCtex;iaf1260:PTRCtex;ijn746:PTRCtex;seed:rxn09216;seed:rxn13393	-999999.0	0			0	0
RA760988D_RL-1007	1 MNXM118@MNXC3 + 1 MNXM13@MNXC3 <-- 1 MNXM1@MNXC3 + 1 MNXM89689@MNXC3	rxn00470	1*uniprot:DCOR_YEAST	MNXR32049	4.1.1.17	seed:Arginine and Ornithine Degradation	bigg:ORNDC;ec:4.1.1.17;iabaylyiv4:ORNDECARBOX-RXN;iaf1260:ORNDC;iaf692:ORNDC;iin800:SPE1;ijn746:ORNDC;ijr904.45632:ORNDC;ijr904:ORNDC;imm904:ORNDC;imo1053-pao1:ORNDC;imo1056:ORNDC;ind750:ORNDC;irs1563.45632:R00670_c;isb619:ORNDC;iso783:or_NDC;obsolete:rxn09047;seed:rxn00470	-999999.0	0			0	0
R231CFDAF_LR-135	1 MNXM118@MNXC3 + 1 MNXM321@MNXC3 --> 1 MNXM124@MNXC3 + 1 MNXM150@MNXC3 + 1 MNXM1@MNXC3	r_1001	1*uniprot:SPEE_YEAST	MNXR4892	2.5.1.16	biopath:Metabolism_of_Polyamines;biopath:Pathway_of_Putrescine;biopath:Urea_and_L-Aspartate_cycles,_Polyamine_and_Creatine_synthesis;kegg:Arginine and proline metabolism;kegg:Cysteine and methionine metabolism;kegg:Glutathione metabolism;kegg:Metabolic pathways;metacyc:spermidine biosynthesis I;unipathway:spermidine biosynthesis	aragem.45632:R01920_c;bigg:SPMS;biopath:RXN00464;brenda:BR47664;brenda:BS370498;ec:2.5.1.16;ecocyc:SPERMIDINESYN-RXN;iaf1260:SPMS;igt196:SPMS;iit341:SPMS;ijn746:SPMS;ijr904.45632:SPMS;ijr904:SPMS;imeo21:SPMS;imm904:SPMS;imo1053-pao1:SPMS;imo1056:SPMS;ind750:SPMS;inj661:SPMS;intenz:2721;isb619:SPMS;iso783:SPMS;iyo844:SPMS;kegg:R01920;metacyc:SPERMIDINESYN-RXN;pubmed:17196392;pubmed:17357156;pubmed…	0	999999.0			0	0
RB01421EB_B-1062	1 MNXM1190@MNXC11 + 1 MNXM302@MNXC11 <==> 1 MNXM12@MNXC11 + 1 MNXM1@MNXC11 + 1 MNXM63798@MNXC11	r_0264	1*uniprot:LAC1_YEAST;1*uniprot:LAG1_YEAST;1*uniprot:YDC1_YEAST	MNXR65587			bigg:CERS126;imm904:CERASE126er;imm904:CERS126;imm904:CERS126er;ind750:CERS126;pubmed:11387200;rhea:33351;rhea:33352;rhea:33353;rhea:33354;seed:rxn09606	0	999999.0			0	0
RB01421EB_B-1063	1 MNXM1190@MNXC11 + 1 MNXM302@MNXC11 <==> 1 MNXM12@MNXC11 + 1 MNXM1@MNXC11 + 1 MNXM63798@MNXC11	r_0264	1*uniprot:YDC1_YEAST	MNXR65587			bigg:CERS126;imm904:CERASE126er;imm904:CERS126;imm904:CERS126er;ind750:CERS126;pubmed:11387200;rhea:33351;rhea:33352;rhea:33353;rhea:33354;seed:rxn09606	-999999.0	0			0	0
RDE04C2CA_B-1346	1 MNXM1190@MNXC11 + 1 MNXM914@MNXC11 <==> 1 MNXM12@MNXC11 + 1 MNXM1@MNXC11 + 1 MNXM63797@MNXC11	r_0266	1*uniprot:LAC1_YEAST;1*uniprot:LAG1_YEAST;1*uniprot:YPC1_YEAST	MNXR65586			bigg:CERS226;imm904:CERASE226er;imm904:CERS226;imm904:CERS226er;ind750:CERS226;pubmed:11387200;rhea:33339;rhea:33340;rhea:33341;rhea:33342;seed:rxn09602	0	999999.0			0	0
RDE04C2CA_B-1347	1 MNXM1190@MNXC11 + 1 MNXM914@MNXC11 <==> 1 MNXM12@MNXC11 + 1 MNXM1@MNXC11 + 1 MNXM63797@MNXC11	r_0266	1*uniprot:YDC1_YEAST;1*uniprot:YPC1_YEAST	MNXR65586			bigg:CERS226;imm904:CERASE226er;imm904:CERS226;imm904:CERS226er;ind750:CERS226;pubmed:11387200;rhea:33339;rhea:33340;rhea:33341;rhea:33342;seed:rxn09602	-999999.0	0			0	0
RCF0E8F2E_B-1256	1 MNXM1190@MNXC13 + 1 MNXM11@MNXC13 + 1 MNXM14@MNXC13 <==> 1 MNXM12@MNXC13 + 1 MNXM3@MNXC13 + 1 MNXM46158@MNXC13	r_0406	1*uniprot:FAT1_YEAST	MNXR68868	6.2.1.3		bigg:FACOAL260;bigg:FACOAL260p;ec:6.2.1.3;imm904:FACOAL260p;ind750:FACOAL260p;seed:rxn09445	-999999.0	999999.0			0	0
R3ECA5490_B-299	1 MNXM1190@MNXC13 <==> 1 MNXM1190@MNXC3	R_HEXCCOAtx		MNXR64245		model:S_Transport__Peroxisomal	bigg:HEXCCOAtx;imm904:HEXCCOAtx;reactome:REACT_100321;reactome:REACT_103169;reactome:REACT_104898;reactome:REACT_112985;reactome:REACT_113055;reactome:REACT_16917;reactome:REACT_29111;reactome:REACT_78955;reactome:REACT_84586;reactome:REACT_85101;reactome:REACT_94559;reactome:REACT_96151;reactome:REACT_96269;reactome:REACT_99381;seed:rxn13312	-999999.0	999999.0			0	0
R64A105C0_LR-559	1 MNXM1190@MNXC3 + 1 MNXM302@MNXC3 --> 1 MNXM12@MNXC3 + 1 MNXM1@MNXC3 + 1 MNXM63798@MNXC3	rxn09606	1*uniprot:LAC1_YEAST;1*uniprot:LAG1_YEAST	MNXR65587			bigg:CERS126;imm904:CERASE126er;imm904:CERS126;imm904:CERS126er;ind750:CERS126;pubmed:11387200;rhea:33351;rhea:33352;rhea:33353;rhea:33354;seed:rxn09606	0	999999.0			0	0
RA7747612_LR-1008	1 MNXM1190@MNXC3 + 1 MNXM914@MNXC3 --> 1 MNXM12@MNXC3 + 1 MNXM1@MNXC3 + 1 MNXM63797@MNXC3	rxn09602	1*uniprot:LAC1_YEAST;1*uniprot:LAG1_YEAST	MNXR65586			bigg:CERS226;imm904:CERASE226er;imm904:CERS226;imm904:CERS226er;ind750:CERS226;pubmed:11387200;rhea:33339;rhea:33340;rhea:33341;rhea:33342;seed:rxn09602	0	999999.0			0	0
R4308FC63_LR-327	1 MNXM119@MNXC2 + 1 MNXM2@MNXC2 --> 1 MNXM270@MNXC2 + 1 MNXM9@MNXC2	r_0116	1*uniprot:PPA5_YEAST;1*uniprot:PPAB_YEAST	MNXR68280	3.1.3;3.1.3.2	kegg:Riboflavin metabolism	bigg:ACP1(FMN);bigg:ACP1e;ec:3.1.3;ec:3.1.3.2;ecocyc:RXN0-5187;iaf692:ACP1(FMN);iin800:PHO11;iit341:ACP1_FMN;imeo21:ACP1_FMN_;imm904:ACP1e;ind750:ACP1e;inj661:ACP1(FMN);irs1563.45632:R00548_c;kegg:R00548;metacyc:RXN0-5187;pubmed:16990279;pubmed:2775236;reactome:REACT_104847;reactome:REACT_11171;reactome:REACT_11171.1;reactome:REACT_80951;reactome:REACT_82472;reactome:REACT_83480;reactome:REACT_84…	0	999999.0			0	0
R3E7E2E91_LR-293	1 MNXM119@MNXC2 --> 1 MNXM119@BOUNDARY	R_EX_fmn_e_				model:S_		0	999999.0			0	1
R893C561F_LR-797	1 MNXM119@MNXC3 + 1 MNXM1@MNXC3 + 1 MNXM3@MNXC3 --> 1 MNXM11@MNXC3 + 1 MNXM96415@MNXC3	rxn00122	1*uniprot:FAD1_YEAST					0	999999.0			0	0
R610CD7EB_LR-540	1 MNXM119@MNXC3 + 1 MNXM1@MNXC3 + 1 MNXM6@MNXC3 --> 1 MNXM208@MNXC3 + 1 MNXM5@MNXC3	rxn03975	1*uniprot:LOT6_YEAST	MNXR68997	1.5.1.-;1.5.1.29;1.5.1.38;1.5.1.39	kegg:Butirosin and neomycin biosynthesis;kegg:Metabolic pathways;kegg:Riboflavin metabolism;metacyc:two-component alkanesulfonate monooxygenase	bigg:FLDO;bigg:FMNRx2;brenda:BR36899;brenda:BR36899_WOP;brenda:BS402636;ec:1.5.1.-;ec:1.5.1.29;ec:1.5.1.38;ec:1.5.1.39;ecocyc:FMNREDUCT-RXN;iaf1260:FMNRx2;igt196:FMNRED;iit341:FLDO;ijn746:FMNRx2;imm904:FMNRx2;intenz:18676;intenz:18677;isb619:FLDO;iyo844:FMNRy;kegg:R05706;metacyc:RXN-12444;obsolete:rxn05738r;obsolete:rxn08523r;obsolete:rxn10047r;rhea:21624;rhea:21625;rhea:21626;rhea:21627;seed:rxn…	0	999999.0			0	0
R746E607B_RL-668	1 MNXM119@MNXC3 + 1 MNXM1@MNXC3 + 1 MNXM7@MNXC3 <-- 1 MNXM270@MNXC3 + 1 MNXM3@MNXC3	r_0965	1*uniprot:RIFK_YEAST	MNXR69844	2.7.1.26	kegg:Metabolic pathways;kegg:Riboflavin metabolism;metacyc:5,6-dimethylbenzimidazole biosynthesis;metacyc:flavin biosynthesis I (bacteria and plants);metacyc:flavin biosynthesis III (fungi);metacyc:flavin biosynthesis IV (mammalian);seed:Riboflavin, FMN and FAD metabolism;unipathway:FMN biosynthesis	bigg:RBFK;bigg:RBFKm;brenda:BR47765;ec:2.7.1.26;ecocyc:RIBOFLAVINKIN-RXN;iabaylyiv4:RIBOFLAVINKIN-RXN;iaf1260:RBFK;iao358:rll_395;igt196:RBFK;iin800:FMN1_1;iin800:FMN1_2;iit341:RBFK;ijn746:RBFK;ijr904.45632:RBFK;ijr904:RBFK;imeo21:RBFK;imm904:RBFK;imm904:RBFKm;imo1053-pao1:RBFK;imo1056:RBFK;ind750:RBFK;ind750:RBFKm;inj661:RBFK;intenz:17366;ips189:RBFK;isb619:RBFK;iso783:RBFK;iyo844:RBFK;kegg:R005…	-999999.0	0			0	0
RDE6A03E8_RL-1351	1 MNXM119@MNXC3 + 1 MNXM96415@MNXC4 <-- 1 MNXM119@MNXC4 + 1 MNXM96415@MNXC3	r_1250	1*uniprot:FLX1_YEAST	MNXR68872			bigg:FADFMNtm;iin800:FLX1;imm904:FADFMNtm;ind750:FADFMNtm;seed:rxn09755	-999999.0	0			0	0
R28BB7BF8_LR-178	1 MNXM119@MNXC4 + 1 MNXM1@MNXC4 + 1 MNXM3@MNXC4 --> 1 MNXM11@MNXC4 + 1 MNXM96415@MNXC4	r_1790		MNXR69002	2.7.7.2	kegg:Metabolic pathways;kegg:Riboflavin metabolism;metacyc:flavin biosynthesis I (bacteria and plants);metacyc:flavin biosynthesis II (archaea);metacyc:flavin biosynthesis III (fungi);metacyc:flavin biosynthesis IV (mammalian);seed:Riboflavin, FMN and FAD metabolism;unipathway:FAD biosynthesis	bigg:FMNAT;bigg:FMNATm;brenda:BR47867;ec:2.7.7.2;ecocyc:FADSYN-RXN;iabaylyiv4:FADSYN-RXN;iaf1260:FMNAT;iao358:rll_396;igt196:FMNAT;iin800:FAD1;iin800:U80;iit341:FMNAT;ijn746:FMNAT;ijr904.45632:FMNAT;ijr904:FMNAT;imeo21:FMNAT;imm904:FMNAT;imm904:FMNATm;imo1053-pao1:FMNAT;imo1056:FMNAT;ind750:FMNAT;ind750:FMNATm;inj661:FMNAT;intenz:17367;ips189:FMNATr;isb619:FMNAT;iso783:FMNAT;iyo844:FMNATr;kegg:R0…	0	999999.0			0	0
R1B59887D_RL-70	1 MNXM119@MNXC4 + 1 MNXM1@MNXC4 + 1 MNXM7@MNXC4 <-- 1 MNXM270@MNXC4 + 1 MNXM3@MNXC4	r_0966	1*uniprot:RIFK_YEAST	MNXR69844	2.7.1.26	kegg:Metabolic pathways;kegg:Riboflavin metabolism;metacyc:5,6-dimethylbenzimidazole biosynthesis;metacyc:flavin biosynthesis I (bacteria and plants);metacyc:flavin biosynthesis III (fungi);metacyc:flavin biosynthesis IV (mammalian);seed:Riboflavin, FMN and FAD metabolism;unipathway:FMN biosynthesis	bigg:RBFK;bigg:RBFKm;brenda:BR47765;ec:2.7.1.26;ecocyc:RIBOFLAVINKIN-RXN;iabaylyiv4:RIBOFLAVINKIN-RXN;iaf1260:RBFK;iao358:rll_395;igt196:RBFK;iin800:FMN1_1;iin800:FMN1_2;iit341:RBFK;ijn746:RBFK;ijr904.45632:RBFK;ijr904:RBFK;imeo21:RBFK;imm904:RBFK;imm904:RBFKm;imo1053-pao1:RBFK;imo1056:RBFK;ind750:RBFK;ind750:RBFKm;inj661:RBFK;intenz:17366;ips189:RBFK;isb619:RBFK;iso783:RBFK;iyo844:RBFK;kegg:R005…	-999999.0	0			0	0
R73FD9A77_RL-665	1 MNXM11@MNXC13 + 1 MNXM14@MNXC13 + 1 MNXM21@MNXC13 <-- 1 MNXM12@MNXC13 + 1 MNXM26@MNXC13 + 1 MNXM3@MNXC13	R_ACSp	1*uniprot:ACS1_YEAST	MNXR453	6.2.1.1	kegg:Biosynthesis of secondary metabolites;kegg:Carbon fixation pathways in prokaryotes;kegg:Glycolysis / Gluconeogenesis;kegg:Metabolic pathways;kegg:Methane metabolism;kegg:Microbial metabolism in diverse environments;metacyc:<i>cis</i>-genanyl-CoA degradation;metacyc:acetate conversion to acetyl-CoA;metacyc:ethanol degradation II;metacyc:ethanol degradation IV;metacyc:glutamate degradation VII…	bigg:ACS;bigg:ACSm;bigg:ACSp;bigg:ACSr;brenda:BR60;ec:6.2.1.1;ecocyc:ACETATE--COA-LIGASE-RXN;iabaylyiv4:ACETATE--COA-LIGASE-RXN;iaf1260:ACS;iag612:rbs_105;iin800:ACS1;iin800:ACS2;iit341:ACS;ijn746:ACSr;ijr904.45632:ACS;ijr904:ACS;imeo21:ACS;imm904:ACS;imm904:ACSm;imm904:ACSp;imo1053-pao1:ACS;imo1056:ACS;ind750:ACS;ind750:ACSm;ind750:ACSp;inj661:ACS;intenz:5059;isb619:ACS;iso783:ACS;iyo844:ACS;keg…	-999999.0	0			0	0
R632CD28C_B-553	1 MNXM11@MNXC13 + 1 MNXM14@MNXC13 + 1 MNXM224@MNXC13 <==> 1 MNXM12@MNXC13 + 1 MNXM314@MNXC13 + 1 MNXM3@MNXC13	r_0412	1*uniprot:LCF2_YEAST	MNXR1998	6.2.1.3	seed:Biotin biosynthesis;seed:Carbonate Biomineralization;seed:Unsaturated Fatty Acid Metabolism;seed:n-Phenylalkanoic acid degradation	bigg:FACOAL140;bigg:FACOAL140i;bigg:FACOAL140p;ec:6.2.1.3;iabaylyiv4:0-COATRANSFERASE-RXN;iabaylyiv4:C14;iin800:FAA1_2;imeo21:FACOAL140;imm904:FACOAL140;imm904:FACOAL140p;ind750:FACOAL140;ind750:FACOAL140p;inj661:FACOAL140;iyo844:FACOAL140;pubmed:8206942;rhea:33619;rhea:33620;rhea:33621;rhea:33622;seed:rxn05736;seed:rxn08450	-999999.0	999999.0			0	0
RF9BE90A6_B-1523	1 MNXM11@MNXC13 + 1 MNXM14@MNXC13 + 1 MNXM342@MNXC13 <==> 1 MNXM12@MNXC13 + 1 MNXM3@MNXC13 + 1 MNXM750@MNXC13	r_0410	1*uniprot:LCF2_YEAST	MNXR2041	6.2.1.2;6.2.1.3	metacyc:6-gingerol analog biosynthesis;metacyc:octane oxidation	bigg:FACOAL80;bigg:FACOAL80i;bigg:FACOAL80p;ec:6.2.1.2;ec:6.2.1.3;iabaylyiv4:R223-RXN;imeo21:FACOAL80;imm904:FACOAL80p;ind750:FACOAL80p;inj661:FACOAL80;metacyc:R223-RXN;seed:rxn08457;seed:rxn09444	-999999.0	999999.0			0	0
R4FABE78F_B-413	1 MNXM11@MNXC13 + 1 MNXM14@MNXC13 + 1 MNXM363@MNXC13 <==> 1 MNXM12@MNXC13 + 1 MNXM3@MNXC13 + 1 MNXM402@MNXC13	r_0400	1*uniprot:LCF2_YEAST	MNXR1996	6.2.1.3		bigg:FACOAL120p;ec:6.2.1.3;iabaylyiv4:0-COATRANSFERASE-RXN;iabaylyiv4:C12;iin800:FAA1_1;iin800:FAA2_2;imm904:FACOAL120p;ind750:FACOAL120p;obsolete:rxn10388;pubmed:8206942;rhea:33623;rhea:33624;rhea:33625;rhea:33626;seed:rxn08449;seed:rxn09452	-999999.0	999999.0			0	0
R5639E9BD_B-473	1 MNXM11@MNXC13 + 1 MNXM14@MNXC13 + 1 MNXM56353@MNXC13 <==> 1 MNXM12@MNXC13 + 4 MNXM1@MNXC13 + 1 MNXM3@MNXC13 + 1 MNXM950@MNXC13	R_FACOAL161p	1*uniprot:LCF2_YEAST		6.2.1.3	model:S_Fatty_Acid__Biosynthesis		-999999.0	999999.0			0	0
R85EBA3E2_B-771	1 MNXM11@MNXC13 + 1 MNXM14@MNXC13 + 1 MNXM83848@MNXC13 <==> 1 MNXM12@MNXC13 + 1 MNXM3@MNXC13 + 1 MNXM83847@MNXC13	R_FACOAL141p	1*uniprot:LCF2_YEAST		6.2.1.3	model:S_Fatty_Acid__Biosynthesis		-999999.0	999999.0			0	0
R872E3A15_B-780	1 MNXM11@MNXC3 + 0.01 MNXM201@MNXC3 <==> 1 MNXM1@MNXC3 + 1 MNXM63@MNXC3 + 0.01 MNXM90650@MNXC3	R_DASYN_SC	1*uniprot:CDS1_YEAST	MNXR67356	2.7.7.41	model:S_Phospholipid_Biosynthesis	bigg:DASYN_SC;bigg:DASYNm_SC;ec:2.7.7.41;imm904:DASYN_SC;imm904:DASYNm_SC;ind750:DASYN_SC;ind750:DASYNm_SC;seed:rxn09550	-999999.0	999999.0			0	0
R5714A26_RL-479	1 MNXM11@MNXC3 + 1 MNXM125@MNXC3 <-- 1 MNXM213@MNXC3 + 1 MNXM91@MNXC3	rxn00836	1*uniprot:HPRT_YEAST	MNXR69265	2.4.2.8	biopath:Reactions_and_degradation_of_Purine_ribonucleotides;kegg:Metabolic pathways;kegg:Purine metabolism;metacyc:adenine and adenosine salvage III;metacyc:adenine and adenosine salvage IV;unipathway:IMP biosynthesis via salvage pathway	bigg:HXPRT;biopath:RXN01159;brenda:BR47537;ec:2.4.2.8;ecocyc:HYPOXANPRIBOSYLTRAN-RXN;iabaylyiv4:HYPOXANPRIBOSYLTRAN-RXN;iaf1260:HXPRT;iaf692:HXPRT;iag612:rbs_341;iao358:rll_200;iao358:rll_202;igt196:HXPRT;iin800:HPT1_1;iit341:HXPRT;ijn746:HXPRT;ijr904.45632:HXPRT;ijr904:HXPRT;imeo21:HXPRT;imm904:HXPRT;imo1053-pao1:HXPRT;imo1056:HXPRT;ind750:HXPRT;inj661:HXPRT;intenz:2665;ips189:HXPRTr;irs1563.456…	-999999.0	0			0	0
R11895B3D_RL-10	1 MNXM11@MNXC3 + 1 MNXM1351@MNXC3 <-- 1 MNXM3@MNXC3 + 1 MNXM91@MNXC3	rxn00789	1*uniprot:HIS1_YEAST	MNXR68424	2.4.2.17	biopath:Biosynthesis_and_degradation_of_L-Histidine;biopath:Biosynthesis_of_Histidine;biopath:Biosynthesis_of_IMP;kegg:Biosynthesis of secondary metabolites;kegg:Histidine metabolism;kegg:Metabolic pathways;metacyc:histidine biosynthesis;unipathway:L-histidine biosynthesis	bigg:ATPPRT;bigg:ATPPRTr;biopath:RXN00983;brenda:BR47479;ec:2.4.2.17;ecocyc:ATPPHOSPHORIBOSYLTRANS-RXN;iabaylyiv4:ATPPHOSPHORIBOSYLTRANS-RXN;iaf1260:ATPPRT;iaf692:ATPPRT;iag612:rbs_167;iao358:rll_193;igt196:ATPPRT;iin800:HIS1;ijn746:ATPPRTr;ijr904.45632:ATPPRT;ijr904:ATPPRT;imeo21:ATPPRT;imm904:ATPPRT;imo1053-pao1:ATPPRT;imo1056:ATPPRT;ind750:ATPPRT;inj661:ATPPRT;intenz:2674;irs1563.45632:R01071_…	-999999.0	0			0	0
R5CA28D78_RL-516	1 MNXM11@MNXC3 + 1 MNXM139@MNXC3 <-- 1 MNXM34@MNXC3 + 1 MNXM83@MNXC3	rxn01486	1*uniprot:GGPPS_YEAST	MNXR55435	2.5.1;2.5.1.29	biopath:Biosynthesis_of_Carotene;biopath:Biosynthesis_of_Giberellin_GA3;biopath:Biosynthesis_of_Taxol;biopath:Biosynthesis_of_ent-Kaurene;biopath:Biosynthesis_of_the_side_chain_of_Chlorophyll_A;biopath:Biosynthesis_of_the_side_chain_of_Phylloquinone;biopath:Biosynthesis_of_the_side_chain_of_Tocopherol;biopath:Metabolism_of_Terpens,_Carotenoids,_and_Retinoids;kegg:Biosynthesis of secondary metabol…	bigg:FRTT;biopath:RXN01281;brenda:BR47565;ec:2.5.1;ec:2.5.1.29;iaf692:FRTT;imm904:FRTT;intenz:18546;irs1563.45632:R02061_c;iso783:FRTT;iyo844:FRTT;kegg:R02061;metacyc:FARNESYLTRANSTRANSFERASE-RXN;metacyc:RXN0-5180;rhea:17653;rhea:17654;rhea:17655;rhea:17656;seed:rxn01486;upa:UCR02061;upa:UER00564	-999999.0	0			0	0
R5C5A25C0_RL-513	1 MNXM11@MNXC3 + 1 MNXM13@MNXC3 + 1 MNXM194@MNXC3 <-- 2 MNXM1@MNXC3 + 1 MNXM555@MNXC3 + 1 MNXM91@MNXC3	rxn02402	1*uniprot:NADC_YEAST	MNXR69544	2.4.2.19	kegg:Metabolic pathways;kegg:Nicotinate and nicotinamide metabolism;metacyc:NAD biosynthesis I (from aspartate);metacyc:NAD biosynthesis from 2-amino-3-carboxymuconate semialdehyde;metacyc:nicotine biosynthesis;seed:NAD regulation;unipathway:NAD(+) biosynthesis	bigg:NNDPR;bigg:NNDPRm;brenda:BR47506;ec:2.4.2.19;ecocyc:QUINOPRIBOTRANS-RXN;iabaylyiv4:QUINOPRIBOTRANS-RXN;iaf1260:NNDPR;iaf692:NNDPR;iin800:QPT1_1;iin800:QPT1_2;iit341:NNDPR;ijn746:NNDPR;ijr904.45632:NNDPR;ijr904:NNDPR;imeo21:NNDPR;imm904:NNDPR;imm904:NNDPRm;imo1053-pao1:NNDPR;imo1056:NNDPR;ind750:NNDPR;ind750:NNDPRm;inj661:NNDPR;intenz:2676;iso783:NNDPR;iyo844:NNDPR;kegg:R03348;metacyc:QUINOPR…	-999999.0	0			0	0
R669F0256_RL-572	1 MNXM11@MNXC3 + 1 MNXM147@MNXC3 + 1 MNXM14@MNXC3 + 1 MNXM1@MNXC3 + 1 MNXM89557@MNXC3 <-- 1 MNXM2@MNXC3 + 1 MNXM37@MNXC3 + 1 MNXM3@MNXC3 + 1 MNXM42@MNXC3	rxn00416	1*uniprot:ASND1_YEAST;1*uniprot:ASNS1_YEAST;1*uniprot:ASNS2_YEAST					-999999.0	0			0	0
R10DA26CA_RL-5	1 MNXM11@MNXC3 + 1 MNXM1489@MNXC3 <-- 1 MNXM188@MNXC3 + 1 MNXM91@MNXC3	rxn00791	1*uniprot:TRPD_YEAST	MNXR68365	2.4.2.18	biopath:Biosynthesis_of_L-Tryptophan_from_Chorismate;biopath:Biosynthesis_of_aromatic_amino_acids_(L-Phenylalanine,_L-Tyrosine,_L-Tryptophan)_and_of_quinone_cofactors;kegg:Biosynthesis of secondary metabolites;kegg:Metabolic pathways;kegg:Phenylalanine, tyrosine and tryptophan biosynthesis;metacyc:tryptophan biosynthesis;seed:Tryptophan synthesis;unipathway:L-tryptophan biosynthesis	bigg:ANPRT;biopath:RXN00320;brenda:BR47560;ec:2.4.2.18;ecocyc:PRTRANS-RXN;iabaylyiv4:PRTRANS-RXN;iaf1260:ANPRT;iaf692:ANPRT;iag612:rbs_158;iao358:rll_429;igt196:ANPRT;iin800:TRP4;iit341:ANPRT;ijn746:ANPRT;ijr904.45632:ANPRT;ijr904:ANPRT;imeo21:ANPRT;imm904:ANPRT;imo1053-pao1:ANPRT;imo1056:ANPRT;ind750:ANPRT;inj661:ANPRT;intenz:2675;irs1563.45632:R01073_c;isb619:ANPRT;iso783:ANPRT;iyo844:ANPRT;keg…	-999999.0	0			0	0
RD92CDAFA_RL-1314	1 MNXM11@MNXC3 + 1 MNXM14@MNXC3 + 1 MNXM1@MNXC3 + 1 MNXM364@MNXC3 <-- 1 MNXM144@MNXC3 + 1 MNXM3@MNXC3 + 1 MNXM593@MNXC3	rxn01791	1*uniprot:PANC_YEAST					-999999.0	0			0	0
R1D585BDD_B-92	1 MNXM11@MNXC3 + 1 MNXM14@MNXC3 + 1 MNXM1@MNXC3 + 1 MNXM550@MNXC3 <==> 1 MNXM211@MNXC3 + 1 MNXM3@MNXC3 + 1 MNXM42@MNXC3	rxn01434	1*uniprot:ASSY_YEAST					-999999.0	999999.0			0	0
R6A5D04EE_B-604	1 MNXM11@MNXC3 + 1 MNXM14@MNXC3 + 1 MNXM1@MNXC3 + 1 MNXM686@MNXC3 <==> 1 MNXM12@MNXC3 + 1 MNXM3@MNXC3 + 1 MNXM65309@MNXC3	R_FACOAL181	1*uniprot:LCF1_YEAST;1*uniprot:LCF3_YEAST;1*uniprot:LCF4_YEAST		6.2.1.3	model:S_Fatty_Acid__Biosynthesis		-999999.0	999999.0			0	0
RE204027D_RL-1369	1 MNXM11@MNXC3 + 1 MNXM14@MNXC3 + 1 MNXM1@MNXC3 + 1 MNXM89822@MNXC3 <-- 1 MNXM3@MNXC3 + 1 MNXM76@MNXC3 + 1 MNXM90668@MNXC3	rxn06280	1*uniprot:SYYC_YEAST		6.1.1.1			-999999.0	0			0	0
RAA2D17DD_RL-1024	1 MNXM11@MNXC3 + 1 MNXM14@MNXC3 + 1 MNXM1@MNXC3 + 1 MNXM8@MNXC3 <-- 1 MNXM15@MNXC3 + 1 MNXM309@MNXC3 + 1 MNXM3@MNXC3	rxn00138	1*uniprot:NADE_YEAST					-999999.0	0			0	0
R3662C7FC_RL-258	1 MNXM11@MNXC3 + 1 MNXM14@MNXC3 + 1 MNXM21@MNXC3 <-- 1 MNXM12@MNXC3 + 1 MNXM26@MNXC3 + 1 MNXM3@MNXC3	r_0112	1*uniprot:ACS2_YEAST	MNXR453	6.2.1.1	kegg:Biosynthesis of secondary metabolites;kegg:Carbon fixation pathways in prokaryotes;kegg:Glycolysis / Gluconeogenesis;kegg:Metabolic pathways;kegg:Methane metabolism;kegg:Microbial metabolism in diverse environments;metacyc:<i>cis</i>-genanyl-CoA degradation;metacyc:acetate conversion to acetyl-CoA;metacyc:ethanol degradation II;metacyc:ethanol degradation IV;metacyc:glutamate degradation VII…	bigg:ACS;bigg:ACSm;bigg:ACSp;bigg:ACSr;brenda:BR60;ec:6.2.1.1;ecocyc:ACETATE--COA-LIGASE-RXN;iabaylyiv4:ACETATE--COA-LIGASE-RXN;iaf1260:ACS;iag612:rbs_105;iin800:ACS1;iin800:ACS2;iit341:ACS;ijn746:ACSr;ijr904.45632:ACS;ijr904:ACS;imeo21:ACS;imm904:ACS;imm904:ACSm;imm904:ACSp;imo1053-pao1:ACS;imo1056:ACS;ind750:ACS;ind750:ACSm;ind750:ACSp;inj661:ACS;intenz:5059;isb619:ACS;iso783:ACS;iyo844:ACS;keg…	-999999.0	0			0	0
R73E23768_B-664	1 MNXM11@MNXC3 + 1 MNXM14@MNXC3 + 1 MNXM224@MNXC3 <==> 1 MNXM12@MNXC3 + 1 MNXM314@MNXC3 + 1 MNXM3@MNXC3	r_0411	1*uniprot:LCF1_YEAST;1*uniprot:LCF3_YEAST;1*uniprot:LCF4_YEAST	MNXR1998	6.2.1.3	seed:Biotin biosynthesis;seed:Carbonate Biomineralization;seed:Unsaturated Fatty Acid Metabolism;seed:n-Phenylalkanoic acid degradation	bigg:FACOAL140;bigg:FACOAL140i;bigg:FACOAL140p;ec:6.2.1.3;iabaylyiv4:0-COATRANSFERASE-RXN;iabaylyiv4:C14;iin800:FAA1_2;imeo21:FACOAL140;imm904:FACOAL140;imm904:FACOAL140p;ind750:FACOAL140;ind750:FACOAL140p;inj661:FACOAL140;iyo844:FACOAL140;pubmed:8206942;rhea:33619;rhea:33620;rhea:33621;rhea:33622;seed:rxn05736;seed:rxn08450	-999999.0	999999.0			0	0
R6037EAE3_B-537	1 MNXM11@MNXC3 + 1 MNXM14@MNXC3 + 1 MNXM272@MNXC3 <==> 1 MNXM12@MNXC3 + 1 MNXM236@MNXC3 + 1 MNXM3@MNXC3	rxn12923	1*uniprot:LCF1_YEAST;1*uniprot:LCF3_YEAST;1*uniprot:LCF4_YEAST	MNXR2008	6.2.1.3		bigg:FACOAL180;bigg:FACOAL180i;ec:6.2.1.3;iin800:FAA3_2;iin800:FAA4_2;iin800:FAT1_2;pubmed:8206942;rhea:33615;rhea:33616;rhea:33617;rhea:33618;seed:rxn12923	-999999.0	999999.0			0	0
R62721191_RL-551	1 MNXM11@MNXC3 + 1 MNXM14@MNXC3 + 1 MNXM28@MNXC3 <-- 1 MNXM3@MNXC3 + 1 MNXM61@MNXC3 + 1 MNXM90882@MNXC3	rxn06443	1*uniprot:SYMC_YEAST		6.1.1.10			-999999.0	0			0	0
R9B779842_B-928	1 MNXM11@MNXC3 + 1 MNXM14@MNXC3 + 1 MNXM56353@MNXC3 <==> 1 MNXM12@MNXC3 + 4 MNXM1@MNXC3 + 1 MNXM3@MNXC3 + 1 MNXM950@MNXC3	R_FACOAL161	1*uniprot:LCF1_YEAST;1*uniprot:LCF3_YEAST;1*uniprot:LCF4_YEAST		6.2.1.3	model:S_Fatty_Acid__Biosynthesis		-999999.0	999999.0			0	0
R93BFBF1F_RL-869	1 MNXM11@MNXC3 + 1 MNXM14@MNXC3 + 1 MNXM5@MNXC3 + 1 MNXM89905@MNXC3 <-- 1 MNXM1@MNXC3 + 1 MNXM268@MNXC3 + 1 MNXM3@MNXC3 + 1 MNXM6@MNXC3	R_AASAD1	1*uniprot:LYS2_YEAST+1*uniprot:LYS5_YEAST	MNXR68236	1.2.1.31	model:S_Threonine_and_Lysine_Metabolism	bigg:AASAD1;ec:1.2.1.31	-999999.0	0			0	0
RDD0D20AD_RL-1338	1 MNXM11@MNXC3 + 1 MNXM14@MNXC3 + 1 MNXM697@MNXC3 <-- 1 MNXM140@MNXC3 + 1 MNXM3@MNXC3 + 1 MNXM90880@MNXC3	rxn06441	1*uniprot:SYLC_YEAST		6.1.1.4			-999999.0	0			0	0
RE519F8E6_B-1388	1 MNXM11@MNXC3 + 1 MNXM14@MNXC3 + 1 MNXM83848@MNXC3 <==> 1 MNXM12@MNXC3 + 1 MNXM3@MNXC3 + 1 MNXM83847@MNXC3	rxn09451	1*uniprot:LCF1_YEAST;1*uniprot:LCF3_YEAST;1*uniprot:LCF4_YEAST	MNXR68850	6.2.1.3		bigg:FACOAL141;bigg:FACOAL141p;ec:6.2.1.3;iaf1260:FACOAL141t2pp;imm904:FACOAL141;imm904:FACOAL141p;ind750:FACOAL141;ind750:FACOAL141p;obsolete:rxn13270;seed:rxn08451;seed:rxn09451	-999999.0	999999.0			0	0
RB9D38C7E_RL-1128	1 MNXM11@MNXC3 + 1 MNXM14@MNXC3 + 1 MNXM89752@MNXC3 <-- 1 MNXM3@MNXC3 + 1 MNXM89557@MNXC3 + 1 MNXM90886@MNXC3	rxn06937	1*uniprot:SYEC_YEAST	MNXR48752	6.1.1.17;6.1.1.24	kegg:Aminoacyl-tRNA biosynthesis;kegg:Biosynthesis of secondary metabolites;kegg:Metabolic pathways;kegg:Porphyrin and chlorophyll metabolism;metacyc:tRNA charging;metacyc:tetrapyrrole biosynthesis I (from glutamate);seed:Heme and Siroheme Biosynthesis;seed:tRNA aminoacylation	bigg:GLUTRS;bigg:GLUTRSm;ec:6.1.1.17;ec:6.1.1.24;ecocyc:GLURS-RXN;iabaylyiv4:GLURS-RXN;iaf1260:GLUTRS;iaf692:GLUTRS;iit341:GLUTRS;ijn746:GLUTRS;ijr904.45632:GLUTRS;ijr904:GLUTRS;imeo21:GLUTRS;imm904:GLUTRS;imm904:GLUTRSm;imo1053-pao1:GLUTRS;imo1056:GLUTRS;ind750:GLUTRS;ind750:GLUTRSm;intenz:5053;ips189:GLUTRS;isb619:GLUTRS;iso783:GLUTRS;iyo844:GLUTRS;kegg:R05578;metacyc:GLURS-RXN;rhea:23540;rhea:…	-999999.0	0			0	0
RAB61B2EE_RL-1032	1 MNXM11@MNXC3 + 1 MNXM14@MNXC3 + 1 MNXM89761@MNXC3 <-- 1 MNXM147@MNXC3 + 1 MNXM3@MNXC3 + 1 MNXM90665@MNXC3	rxn06434	1*uniprot:SYNC_YEAST		6.1.1.22			-999999.0	0			0	0
RC596A594_RL-1203	1 MNXM11@MNXC3 + 1 MNXM14@MNXC3 + 1 MNXM89763@MNXC3 <-- 1 MNXM29@MNXC3 + 1 MNXM3@MNXC3 + 1 MNXM90340@MNXC3	rxn06438	1*uniprot:SYG2_YEAST;1*uniprot:SYG_YEAST		6.1.1.14			-999999.0	0			0	0
R528CD29B_RL-440	1 MNXM11@MNXC3 + 1 MNXM14@MNXC3 + 1 MNXM89802@MNXC3 <-- 1 MNXM3@MNXC3 + 1 MNXM90753@MNXC3 + 1 MNXM97@MNXC3	rxn06444	1*uniprot:SYFA_YEAST+1*uniprot:SYFB_YEAST		6.1.1.20			-999999.0	0			0	0
R41F42944_RL-321	1 MNXM11@MNXC3 + 1 MNXM14@MNXC3 + 1 MNXM89803@MNXC3 <-- 1 MNXM3@MNXC3 + 1 MNXM53@MNXC3 + 1 MNXM91028@MNXC3	r_0995	1*uniprot:SYSC_YEAST;1*uniprot:SYSM_YEAST					-999999.0	0			0	0
RD1E3D7F4_RL-1267	1 MNXM11@MNXC3 + 1 MNXM14@MNXC3 + 1 MNXM89804@MNXC3 <-- 1 MNXM3@MNXC3 + 1 MNXM90755@MNXC3 + 1 MNXM94@MNXC3	rxn06448	1*uniprot:SYWC_YEAST		6.1.1.2			-999999.0	0			0	0
R2E8EE742_RL-212	1 MNXM11@MNXC3 + 1 MNXM14@MNXC3 + 1 MNXM89810@MNXC3 <-- 1 MNXM37@MNXC3 + 1 MNXM3@MNXC3 + 1 MNXM71@MNXC3	rxn06437	1*uniprot:SYQ_YEAST		6.1.1.18			-999999.0	0			0	0
R36D6E09_RL-260	1 MNXM11@MNXC3 + 1 MNXM14@MNXC3 + 1 MNXM89815@MNXC3 <-- 1 MNXM32@MNXC3 + 1 MNXM3@MNXC3 + 1 MNXM89576@MNXC3	rxn06300	1*gene:YOR335C		6.1.1.7			-999999.0	0			0	0
RE7411985_RL-1408	1 MNXM11@MNXC3 + 1 MNXM14@MNXC3 + 1 MNXM89831@MNXC3 <-- 1 MNXM134@MNXC3 + 1 MNXM3@MNXC3 + 1 MNXM90878@MNXC3	rxn06439	1*uniprot:SYH_YEAST		6.1.1.21			-999999.0	0			0	0
RF05F896_RL-1469	1 MNXM11@MNXC3 + 1 MNXM14@MNXC3 + 1 MNXM89832@MNXC3 <-- 1 MNXM231@MNXC3 + 1 MNXM3@MNXC3 + 1 MNXM90879@MNXC3	rxn06440	1*uniprot:SYIC_YEAST		6.1.1.5			-999999.0	0			0	0
R8CC18004_RL-824	1 MNXM11@MNXC3 + 1 MNXM14@MNXC3 + 1 MNXM89870@MNXC3 <-- 1 MNXM3@MNXC3 + 1 MNXM70@MNXC3 + 1 MNXM90751@MNXC3	rxn06432	1*uniprot:SYRC_YEAST		6.1.1.19			-999999.0	0			0	0
R5D8F4FD2_RL-523	1 MNXM11@MNXC3 + 1 MNXM14@MNXC3 + 1 MNXM89895@MNXC3 <-- 1 MNXM142@MNXC3 + 1 MNXM3@MNXC3 + 1 MNXM90883@MNXC3	r_1042	1*uniprot:SYTC_YEAST					-999999.0	0			0	0
RFB83A057_RL-1537	1 MNXM11@MNXC3 + 1 MNXM14@MNXC3 + 1 MNXM89922@MNXC3 <-- 1 MNXM3@MNXC3 + 1 MNXM78@MNXC3 + 1 MNXM90881@MNXC3	rxn08857	1*uniprot:SYKC_YEAST	MNXR69386	6.1.1.6	kegg:Aminoacyl-tRNA biosynthesis;metacyc:tRNA charging	bigg:LYSTRS;bigg:LYSTRSm;ec:6.1.1.6;kegg:R03658;metacyc:LYSINE--TRNA-LIGASE-RXN;seed:rxn06442;seed:rxn08857	-999999.0	0			0	0
RE4509D5D_RL-1378	1 MNXM11@MNXC3 + 1 MNXM14@MNXC3 + 1 MNXM90012@MNXC3 <-- 1 MNXM3@MNXC3 + 1 MNXM55@MNXC3 + 1 MNXM90666@MNXC3	rxn06435	1*uniprot:SYC_YEAST	MNXR55176	6.1.1.16	kegg:Aminoacyl-tRNA biosynthesis;metacyc:tRNA charging	bigg:CYSTRS;ec:6.1.1.16;kegg:R03650;metacyc:CYSTEINE--TRNA-LIGASE-RXN;seed:rxn06435;seed:rxn13181	-999999.0	0			0	0
R7BB785AA_RL-716	1 MNXM11@MNXC3 + 1 MNXM14@MNXC3 + 1 MNXM90110@MNXC3 <-- 1 MNXM199@MNXC3 + 1 MNXM3@MNXC3 + 1 MNXM90885@MNXC3	rxn06449	1*uniprot:SYV_YEAST		6.1.1.9			-999999.0	0			0	0
R4FA4AF9E_B-412	1 MNXM11@MNXC3 + 1 MNXM14@MNXC3 + 1 MNXM90369@MNXC3 <==> 1 MNXM12@MNXC3 + 1 MNXM1@MNXC3 + 1 MNXM3@MNXC3 + 1 MNXM4069@MNXC3	rxn13271	1*uniprot:LCF1_YEAST;1*uniprot:LCF3_YEAST;1*uniprot:LCF4_YEAST					-999999.0	999999.0			0	0
RE8B78B75_RL-1416	1 MNXM11@MNXC3 + 1 MNXM14@MNXC3 + 1 MNXM90839@MNXC3 <-- 1 MNXM3@MNXC3 + 1 MNXM42@MNXC3 + 1 MNXM90752@MNXC3	rxn06936	1*uniprot:SYDC_YEAST	MNXR68419	6.1.1.12;6.1.1.23	kegg:Aminoacyl-tRNA biosynthesis;metacyc:tRNA charging	bigg:ASPTRS;bigg:ASPTRSm;ec:6.1.1.12;ec:6.1.1.23;ecocyc:ASPARTATE--TRNA-LIGASE-RXN;iabaylyiv4:ASPARTATE--TRNA-LIGASE-RXN;iaf1260:ASPTRS;iaf692:ASPTRS;iin800:DPS1;iin800:MSD1;ijn746:ASPTRS;imm904:ASPTRS;imm904:ASPTRSm;imo1053-pao1:ASPTRS;imo1056:ASPTRS;ind750:ASPTRS;ind750:ASPTRSm;intenz:5048;ips189:ASPTRS;isb619:ASPTRS;iso783:ASPTRS;kegg:R05577;metacyc:ASPARTATE--TRNA-LIGASE-RXN;rhea:19649;rhea:1…	-999999.0	0			0	0
RCB51EE07_RL-1242	1 MNXM11@MNXC3 + 1 MNXM14@MNXC3 <-- 1 MNXM168@MNXC3 + 1 MNXM91@MNXC3	rxn00139	1*uniprot:APT1_YEAST;1*uniprot:APT2_YEAST	MNXR68290	2.4.2.7;2.4.2.8	biopath:Reactions_and_degradation_of_Purine_ribonucleotides;kegg:Metabolic pathways;kegg:Purine metabolism;metacyc:adenine and adenosine salvage I;metacyc:adenine and adenosine salvage II;metacyc:adenine and adenosine salvage IV;seed:Purine conversions;seed:Stringent Response, (p)ppGpp metabolism;unipathway:AMP biosynthesis via salvage pathway	bigg:ADPT;biopath:RXN01461;brenda:BR47515;ec:2.4.2.7;ec:2.4.2.8;ecocyc:ADENPRIBOSYLTRAN-RXN;iabaylyiv4:ADENPRIBOSYLTRAN-RXN;iaf1260:ADPT;iaf692:ADPT;iag612:rbs_123;iao358:rll_19;iin800:APT1;iin800:APT2;iit341:ADPT;ijn746:ADPT;ijr904.45632:ADPT;ijr904:ADPT;imeo21:ADPT;imm904:ADPT;imo1053-pao1:ADPT;imo1056:ADPT;ind750:ADPT;inj661:ADPT;intenz:2664;ips189:ADPT;irs1563.45632:R00190_c;isb619:ADPT;iso78…	-999999.0	0			0	0
R41B15CAA_RL-319	1 MNXM11@MNXC3 + 1 MNXM1515@MNXC3 + 1 MNXM1@MNXC3 <-- 1 MNXM1351@MNXC3 + 1 MNXM2@MNXC3	rxn02834	1*uniprot:HIS2_YEAST					-999999.0	0			0	0
RDD258AA6_RL-1340	1 MNXM11@MNXC3 + 1 MNXM1645@MNXC3 + 1 MNXM1@MNXC3 <-- 1 MNXM2@MNXC3 + 1 MNXM397@MNXC3	rxn03173			3.6.1.-			-999999.0	0			0	0
R276A6E5E_RL-167	1 MNXM11@MNXC3 + 1 MNXM16@MNXC3 + 1 MNXM9@MNXC3 <-- 1 MNXM2@MNXC3 + 1 MNXM3@MNXC3 + 1 MNXM61@MNXC3	rxn00126	1*uniprot:METK1_YEAST;1*uniprot:METK2_YEAST	MNXR3487	2.5.1.6	biopath:Degradation_of_L-Methionine_to_L-Cystathionine;biopath:Metabolism_of_L-Lysine,_L-Threonine,_L-Methionine,_and_L-Cysteine;kegg:Biosynthesis of secondary metabolites;kegg:Cysteine and methionine metabolism;kegg:Metabolic pathways;metacyc:2'-deoxymugineic acid phytosiderophore biosynthesis;metacyc:<i>S</i>-adenosyl-L-methionine cycle II;metacyc:S-adenosyl-L-methionine biosynthesis;metacyc:et…	bigg:METAT;biopath:RXN00344;brenda:BR47590;ec:2.5.1.6;ecocyc:S-ADENMETSYN-RXN;iabaylyiv4:S-ADENMETSYN-RXN;iaf1260:METAT;iaf692:METAT;iag612:rbs_185;iao358:rll_251;igt196:METAT;iin800:SAM1;iin800:SAM2;iit341:METAT;ijn746:METAT;ijr904.45632:METAT;ijr904:METAT;imeo21:METAT;imm904:METAT;imo1053-pao1:METAT;imo1056:METAT;ind750:METAT;inj661:METAT;intenz:2711;ips189:METAT;isb619:METAT;iso783:METAT;iyo84…	-999999.0	0			0	0
RDDF10EBA_RL-1345	1 MNXM11@MNXC3 + 1 MNXM194@MNXC3 <-- 1 MNXM1@MNXC3 + 1 MNXM274@MNXC3 + 1 MNXM91@MNXC3	r_0774	1*uniprot:NPT1_YEAST	MNXR69522	2.4.2.11	biopath:Biosynthesis_of_Nicotinamide,_NAD_and_NADP;biopath:Biosynthesis_of_Nicotinate,_NAD_and_NADP;kegg:Metabolic pathways;kegg:Nicotinate and nicotinamide metabolism;metacyc:NAD salvage pathway I;metacyc:pyridine nucleotide cycling (plants);seed:NAD and NADP cofactor biosynthesis global;seed:NAD regulation;unipathway:NAD(+) biosynthesis	bigg:NAPRT;bigg:NAPRTm;bigg:NAPRTr;biopath:RXN00700;brenda:BR47484;ec:2.4.2.11;ecocyc:NICOTINATEPRIBOSYLTRANS-RXN;iaf692:NAPRTr;iao358:rll_615;iin800:NPT1_1;iin800:NPT1_2;imeo21:NAPRTr;imm904:NAPRT;imm904:NAPRTm;ind750:NAPRT;ind750:NAPRTm;inj661:NAPRTr;intenz:2668;isb619:NAPRTr;iso783:NCTPPRT;iyo844:NCTPPRT;kegg:R01724;metacyc:NICOTINATEPRIBOSYLTRANS-RXN;obsolete:rxn13039;pubmed:13563527;pubmed:1…	-999999.0	0			0	0
R8569833_RL-765	1 MNXM11@MNXC3 + 1 MNXM1@MNXC3 + 1 MNXM234@MNXC3 <-- 1 MNXM2@MNXC3 + 1 MNXM452@MNXC3	rxn01519	1*uniprot:DUT_YEAST		3.6.1.23			-999999.0	0			0	0
RCA57ACC4_RL-1235	1 MNXM11@MNXC3 + 1 MNXM1@MNXC3 + 1 MNXM31@MNXC3 + 1 MNXM483@MNXC3 <-- 1 MNXM415@MNXC3 + 1 MNXM55@MNXC3 + 1 MNXM63@MNXC3	rxn09177						-999999.0	0			0	0
R375B567_B-262	1 MNXM11@MNXC3 + 1 MNXM225@MNXC3 <==> 1 MNXM121@MNXC3 + 1 MNXM1@MNXC3 + 1 MNXM340@MNXC3	rxn09486	1*uniprot:UAP1_YEAST		2.7.7.23			-999999.0	999999.0			0	0
R96FE455A_RL-896	1 MNXM11@MNXC3 + 1 MNXM2351@MNXC3 <-- 1 MNXM1@MNXC3 + 1 MNXM304@MNXC3 + 1 MNXM3@MNXC3	r_0230	1*uniprot:BPL1_YEAST	MNXR934	6.2.1.11;6.3.4.10;6.3.4.11;6.3.4.15;6.3.4.9	kegg:Biotin metabolism;kegg:Metabolic pathways	bigg:BACCL;bigg:BACCLm;brenda:BS398826;ec:6.2.1.11;ec:6.3.4.10;ec:6.3.4.11;ec:6.3.4.15;ec:6.3.4.9;iaf692:BACCL;iit341:BACCL;imeo21:BACCL;imm904:BACCL;imo1053-pao1:BTNL1;imo1056:BTNL1;inj661:BACCL;isb619:BACCL;kegg:R01074;rhea:31115;rhea:31116;rhea:31117;rhea:31118;seed:rxn00792	-999999.0	0			0	0
R67B253B0_RL-581	1 MNXM11@MNXC3 + 1 MNXM243@MNXC3 <-- 1 MNXM3@MNXC3	rxn00065	1*uniprot:CYAA_YEAST	MNXR485	4.6.1.1	biopath:Conversion_and_degradation_of_Pyrimidine_nucleotides_and_bases;biopath:Reactions_and_degradation_of_Purine_ribonucleotides;kegg:Purine metabolism	bigg:ADNCYC;biopath:RXN00614;biopath:RXN00966;brenda:BR3450;ec:4.6.1.1;ecocyc:ADENYLATECYC-RXN;iaf1260:ADNCYC;iaf692:ADNCYC;iin800:CYR1;ijn746:ADNCYC;ijr904.45632:ADNCYC;ijr904:ADNCYC;imeo21:ADNCYC;imm904:ADNCYC;imo1053-pao1:ADNCYC;imo1056:ADNCYC;ind750:ADNCYC;inj661:ADNCYC;intenz:4868;iso783:ADNCYC;kegg:R00089;macie:M0058;metacyc:ADENYLATECYC-RXN;reactome:REACT_1292.5;reactome:REACT_15399.1;reac…	-999999.0	0			0	0
R926FD88C_RL-861	1 MNXM11@MNXC3 + 1 MNXM283@MNXC3 <-- 1 MNXM1@MNXC3 + 1 MNXM229@MNXC3 + 1 MNXM63@MNXC3	r_0274	1*uniprot:PCY1_YEAST	MNXR68520	2.7.7.15	biopath:Biosynthesis_of_Lecithin;biopath:Biosynthesis_of_Phosphoglycerides;biopath:Metabolism_of_Phosphoglycerides_(extended);kegg:Glycerophospholipid metabolism;kegg:Metabolic pathways;metacyc:choline biosynthesis III;metacyc:phosphatidylcholine biosynthesis I;metacyc:phosphatidylcholine biosynthesis II;unipathway:phosphatidylcholine biosynthesis	bigg:CHLPCTD;biopath:RXN01251;brenda:BR47864;ec:2.7.7.15;iin800:PCT1;imm904:CHLPCTD;ind750:CHLPCTD;intenz:3051;kegg:R01890;metacyc:2.7.7.15-RXN;rhea:18997;rhea:18998;rhea:18999;rhea:19000;seed:rxn01380;upa:UCR01890;upa:UER00739	-999999.0	0			0	0
RB74BCE1A_RL-1113	1 MNXM11@MNXC3 + 1 MNXM287@MNXC3 <-- 1 MNXM1@MNXC3 + 1 MNXM3@MNXC3 + 1 MNXM58@MNXC3	r_1025	1*gene:YJR010W	MNXR4764	2.7.7.4	biopath:Degradation_of_Adenylylsulfate;biopath:Metabolism_of_Sulfur;kegg:Metabolic pathways;kegg:Microbial metabolism in diverse environments;kegg:Purine metabolism;kegg:Sulfur metabolism;metacyc:sulfate activation for sulfonation;metacyc:sulfate reduction II (assimilatory);metacyc:sulfate reduction III (assimilatory);metacyc:sulfate reduction IV (dissimilatory);metacyc:sulfate reduction V (dissi…	bigg:SADT;biopath:RXN01162;brenda:BR47884;ec:2.7.7.4;ecocyc:SULFATE-ADENYLYLTRANS-RXN;iabaylyiv4:SULFATE-ADENYLYLTRANS-RXN;iag612:rbs_558;iag612:rbs_559;iin800:MET3;ijn746:SADT;imeo21:SADT;imm904:SADT;ind750:SADT;inj661:SADT;intenz:3040;irs1563.45632:R00529_c;iyo844:SADT1r;kegg:R00529;macie:M0287;metacyc:SULFATE-ADENYLYLTRANS-RXN;reactome:REACT_6767.2;rhea:18133;rhea:18134;rhea:18135;rhea:18136;s…	-999999.0	0			0	0
R62A6333_RL-552	1 MNXM11@MNXC3 + 1 MNXM298@MNXC3 <-- 1 MNXM174@MNXC3 + 1 MNXM91@MNXC3	rxn01544	1*uniprot:XPT1_YEAST	MNXR70076	2.4.2.22;2.4.2.8	biopath:Conversion_and_degradation_of_Purine_desoxyribonucleotides;biopath:Reactions_and_degradation_of_Purine_ribonucleotides;kegg:Biosynthesis of secondary metabolites;kegg:Metabolic pathways;kegg:Purine metabolism;metacyc:xanthine and xanthosine salvage;unipathway:XMP biosynthesis via salvage pathway	bigg:XPPT;biopath:RXN01523;brenda:BR47505;ec:2.4.2.22;ec:2.4.2.8;ecocyc:XANPRIBOSYLTRAN-RXN;iabaylyiv4:XANPRIBOSYLTRAN-RXN;iaf1260:XPPT;iaf692:XPPT;iag612:rbs_590;iao358:rll_451;iin800:XPT1;iit341:XPPT;ijr904.45632:XPPT;ijr904:XPPT;imeo21:XPPT;imm904:XPPT;ind750:XPPT;inj661:XPPT;intenz:2679;isb619:XPPT;iyo844:XPPT;kegg:R02142;metacyc:XANPRIBOSYLTRAN-RXN;pubmed:10545171;rhea:10800;rhea:10801;rhea:…	-999999.0	0			0	0
RE97914BB_LR-1423	1 MNXM11@MNXC3 + 1 MNXM2@MNXC3 --> 1 MNXM1@MNXC3 + 2 MNXM9@MNXC3	rxn00001	1*uniprot:IPYR_YEAST	MNXR4373	3.6.1.1	biopath:Biosynthesis_of_aromatic_amino_acids_(L-Phenylalanine,_L-Tyrosine,_L-Tryptophan)_and_of_quinone_cofactors;biopath:Synthesis_and_degradation_of_Starch;biopath:Urea_and_L-Aspartate_cycles,_Polyamine_and_Creatine_synthesis	bigg:PPA;bigg:PPA_1;bigg:PPAer;bigg:PPAm;bigg:PPAn;biopath:RXN00452;brenda:BR22749;ec:3.6.1.1;ecocyc:INORGPYROPHOSPHAT-RXN;iabaylyiv4:INORGPYROPHOSPHAT-RXN;iaf1260:PPA;iaf692:PPA;iaf692:PPA_1;iag612:rbs_266;iag612:rbs_267;igt196:PPA;iin800:IPP1;iit341:PPA;ijn746:PPA;ijr904.45632:PPA;ijr904:PPA;imeo21:PPA;imm904:PPA;imm904:PPAm;imo1053-pao1:PPA;imo1056:PPA;ind750:PPA;ind750:PPAm;inj661:PPA;intenz:…	0	999999.0			0	0
R74C0BF99_RL-673	1 MNXM11@MNXC3 + 1 MNXM309@MNXC3 <-- 1 MNXM194@MNXC3 + 1 MNXM1@MNXC3 + 1 MNXM3@MNXC3	r_0785	1*uniprot:NMA1_YEAST	MNXR3836	2.7.7.1;2.7.7.18	biopath:Biosynthesis_of_NAD+_from_Aspartate;biopath:Biosynthesis_of_NAD+_from_Tryptophan;biopath:Biosynthesis_of_Nicotinamide,_NAD_and_NADP;biopath:Biosynthesis_of_Nicotinate,_NAD_and_NADP;kegg:Metabolic pathways;kegg:Nicotinate and nicotinamide metabolism;metacyc:NAD biosynthesis I (from aspartate);metacyc:NAD biosynthesis from 2-amino-3-carboxymuconate semialdehyde;metacyc:NAD salvage pathway I…	bigg:NNAT;bigg:NNATm;bigg:NNATn;bigg:NNATr;biopath:RXN00839;brenda:BR47865;brenda:BS386612;brenda:BS386613;ec:2.7.7.1;ec:2.7.7.18;ecocyc:NICONUCADENYLYLTRAN-RXN;iabaylyiv4:NICONUCADENYLYLTRAN-RXN;iaf1260:NNATr;iaf692:NNAT;iao358:rll_478;igt196:NNATr;iin800:YLR328W_1;iin800:YLR328W_2;iit341:NNAT;ijn746:NNATr;ijr904.45632:NNAT;ijr904:NNAT;imeo21:NNAT;imm904:NNAT;imm904:NNATm;imo1053-pao1:NNAT;imo10…	-999999.0	0			0	0
R9A5B4A7A_RL-919	1 MNXM11@MNXC3 + 1 MNXM449@MNXC3 <-- 1 MNXM187@MNXC3 + 1 MNXM1@MNXC3 + 1 MNXM63@MNXC3	r_0885	1*uniprot:ECT1_YEAST	MNXR69657	2.7.7.14	biopath:Biosynthesis_of_Phosphatidylethanolamine;biopath:Biosynthesis_of_Phosphoglycerides;biopath:Metabolism_of_Phosphoglycerides_(extended);kegg:Glycerophospholipid metabolism;kegg:Metabolic pathways;metacyc:phosphatidylethanolamine biosynthesis II;unipathway:phosphatidylethanolamine biosynthesis	bigg:PETHCT;biopath:RXN01008;brenda:BR47863;ec:2.7.7.14;iin800:MUQ1;imm904:PETHCT;ind750:PETHCT;intenz:3050;kegg:R02038;metacyc:2.7.7.14-RXN;pubmed:18583706;pubmed:9083101;reactome:REACT_120845;reactome:REACT_120845.1;reactome:REACT_120845.2;reactome:REACT_128974;reactome:REACT_129421;reactome:REACT_129941;reactome:REACT_130911;reactome:REACT_131995;reactome:REACT_134908;reactome:REACT_135387;rea…	-999999.0	0			0	0
RC3CE61B2_RL-1190	1 MNXM11@MNXC3 + 1 MNXM481@MNXC3 <-- 1 MNXM1@MNXC3 + 1 MNXM373@MNXC3 + 1 MNXM3@MNXC3	r_0841		MNXR4514	2.7.7.3	biopath:Biosynthesis_of_Coenzyme_A;biopath:Biosynthesis_of_Pantothenate,_Coenzyme_A_and_Holo-acyl_carrier_protein;biopath:Biosynthesis_of_Pantothenate,_Coenzyme_A_and_Holo-acyl_carrier_protein_(extended);kegg:Metabolic pathways;kegg:Pantothenate and CoA biosynthesis;metacyc:coenzyme A biosynthesis;unipathway:coenzyme A biosynthesis	bigg:PTPAT;bigg:PTPATi;bigg:PTPATim;biopath:RXN01280;brenda:BR47876;ec:2.7.7.3;ecocyc:PANTEPADENYLYLTRAN-RXN;iabaylyiv4:PANTEPADENYLYLTRAN-RXN;iaf1260:PTPATi;iaf692:PTPATi;iao358:rll_219;igt196:PTPATi;iin800:U94;iin800:U95;iit341:PTPATi;ijn746:PTPAT;ijr904.45632:PTPATi;ijr904:PTPATi;imeo21:PTPATi;imm904:PTPATi;imm904:PTPATim;imo1053-pao1:PTPATi;imo1056:PTPATi;ind750:PTPATi;ind750:PTPATim;inj661:P…	-999999.0	0			0	0
R1C260C6A_B-81	1 MNXM11@MNXC3 + 1 MNXM519@MNXC3 <==> 1 MNXM235@MNXC3 + 1 MNXM91@MNXC3	r_0820	1*uniprot:PYRE_YEAST;1*uniprot:PYRX_YEAST	MNXR69599	2.4.2.10	biopath:Biosynthesis_of_Pyrimidine_ribonucleotides;biopath:Biosynthesis_of_Uridine-5'-phosphate;kegg:Metabolic pathways;kegg:Pyrimidine metabolism;metacyc:UMP biosynthesis;seed:YgfZ;unipathway:UMP biosynthesis via de novo pathway	bigg:ORPT;biopath:RXN00412;brenda:BR44268;ec:2.4.2.10;ecocyc:OROPRIBTRANS-RXN;iabaylyiv4:OROPRIBTRANS-RXN;iaf1260:ORPT;iaf692:ORPT;iag612:rbs_504;iao358:rll_384;igt196:ORPT;iin800:URA10;iin800:URA5;iit341:ORPT;ijn746:ORPT;ijr904.45632:ORPT;ijr904:ORPT;imeo21:ORPT;imm904:ORPT;imo1053-pao1:ORPT;imo1056:ORPT;ind750:ORPT;inj661:ORPT;intenz:2667;irs1563.45632:R01870_c;isb619:ORPT;iso783:or_PT;iyo844:O…	-999999.0	999999.0			0	0
RFE1D8BC9_B-1558	1 MNXM11@MNXC3 + 1 MNXM52@MNXC3 <==> 1 MNXM121@MNXC3 + 1 MNXM1@MNXC3 + 1 MNXM89588@MNXC3	R_GALU	1*uniprot:UGPA1_YEAST;1*uniprot:UGPA2_YEAST	MNXR69105	2.7.7.9	kegg:Amino sugar and nucleotide sugar metabolism;kegg:Biosynthesis of secondary metabolites;kegg:Galactose metabolism;kegg:Metabolic pathways;kegg:Pentose and glucuronate interconversions;kegg:Starch and sucrose metabolism;model:S_Galactose_metabolism	bigg:GALU;bigg:GALUi;ec:2.7.7.9;kegg:R00289	-999999.0	999999.0			0	0
RE96CC037_RL-1422	1 MNXM11@MNXC3 + 1 MNXM80@MNXC3 <-- 1 MNXM158@MNXC3 + 1 MNXM91@MNXC3	rxn00711	1*uniprot:UPP_YEAST	MNXR70061	2.4.2.9	biopath:Conversion_and_degradation_of_Pyrimidine_nucleotides_and_bases;biopath:Conversion_of_Uridine-5'-phosphate_into_beta-Alanine;biopath:Conversion_of_Uridine-5'-phosphate_into_urea;kegg:Metabolic pathways;kegg:Pyrimidine metabolism;metacyc:pyrimidine nucleobases salvage I;seed:pyrimidine conversions;unipathway:UMP biosynthesis via salvage pathway	bigg:UPPRT;bigg:UPPRTr;biopath:RXN00460;brenda:BR47535;ec:2.4.2.9;ecocyc:URACIL-PRIBOSYLTRANS-RXN;iabaylyiv4:URACIL-PRIBOSYLTRANS-RXN;iaf1260:UPPRT;iag612:rbs_576;iag612:rbs_577;iao358:rll_443;iin800:FUR1;iit341:UPPRT;ijn746:UPPRT;ijr904.45632:UPPRT;ijr904:UPPRT;imeo21:UPPRT;imm904:UPPRT;imo1053-pao1:UPPRT;imo1056:UPPRT;ind750:UPPRT;inj661:UPPRT;intenz:2666;ips189:UPPRT;irs1563.45632:R00966_c;isb…	-999999.0	0			0	0
R19CF7AB0_RL-63	1 MNXM11@MNXC3 + 1 MNXM82@MNXC3 <-- 1 MNXM1@MNXC3 + 1 MNXM51@MNXC3 + 1 MNXM721@MNXC3	r_0722	1*uniprot:MPG1_YEAST	MNXR3412	2.7.7.13;2.7.7.28	kegg:Amino sugar and nucleotide sugar metabolism;kegg:Biosynthesis of secondary metabolites;kegg:Fructose and mannose metabolism;kegg:Metabolic pathways;metacyc:GDP-mannose biosynthesis;metacyc:L-ascorbate biosynthesis I (L-galactose pathway);metacyc:alginate biosynthesis I;metacyc:alginate biosynthesis II;unipathway:GDP-alpha-D-mannose biosynthesis	bigg:MAN1PT;brenda:BR47862;brenda:BS359854;ec:2.7.7.13;ec:2.7.7.28;ecocyc:2.7.7.13-RXN;iin800:PSA1;imeo21:MAN1PT;imm904:MAN1PT;ind750:MAN1PT;inj661:MAN1PT;intenz:3049;kegg:R00885;metacyc:2.7.7.13-RXN;pubmed:11082198;pubmed:5946626;reactome:REACT_114403;reactome:REACT_125766;reactome:REACT_132520;reactome:REACT_134441;reactome:REACT_134484;reactome:REACT_134878;reactome:REACT_135301;reactome:REACT…	-999999.0	0			0	0
RC63EFB16_RL-1206	1 MNXM11@MNXC3 + 1 MNXM89557@MNXC3 + 1 MNXM90003@MNXC3 <-- 1 MNXM2@MNXC3 + 1 MNXM37@MNXC3 + 1 MNXM91@MNXC3	rxn00790	1*uniprot:PUR1_YEAST	MNXR69167	2.4.2.14	biopath:Biosynthesis_of_IMP;biopath:Biosynthesis_of_Purine_ribonucleotides;kegg:Alanine, aspartate and glutamate metabolism;kegg:Biosynthesis of secondary metabolites;kegg:Metabolic pathways;kegg:Purine metabolism;metacyc:5-aminoimidazole ribonucleotide biosynthesis I;metacyc:5-aminoimidazole ribonucleotide biosynthesis II;metacyc:superpathway of 5-aminoimidazole ribonucleotide biosynthesis;seed:…	bigg:GLUPRT;biopath:RXN01011;brenda:BR44270;ec:2.4.2.14;ecocyc:PRPPAMIDOTRANS-RXN;iabaylyiv4:PRPPAMIDOTRANS-RXN;iaf1260:GLUPRT;iaf692:GLUPRT;iag612:rbs_396;iao358:rll_369;iin800:ADE4;iit341:GLUPRT;ijn746:GLUPRT;ijr904.45632:GLUPRT;ijr904:GLUPRT;imeo21:GLUPRT;imm904:GLUPRT;imo1053-pao1:GLUPRT;imo1056:GLUPRT;ind750:GLUPRT;inj661:GLUPRT;intenz:2671;irs1563.45632:R01072_c;isb619:GLUPRT;iso783:GLUPRT;…	-999999.0	0			0	0
RDB434C7E_B-1329	1 MNXM11@MNXC3 + 1 MNXM89795@MNXC3 <==> 1 MNXM121@MNXC3 + 1 MNXM1@MNXC3 + 1 MNXM336@MNXC3	rxn00355	1*uniprot:GAL7_YEAST		2.7.7.10			-999999.0	999999.0			0	0
R30517FB7_RL-223	1 MNXM11@MNXC3 + 1 MNXM8@MNXC3 <-- 1 MNXM1@MNXC3 + 1 MNXM355@MNXC3 + 1 MNXM3@MNXC3	r_0783	1*uniprot:NMA2_YEAST	MNXR3827	2.7.7.1;2.7.7.18	biopath:Biosynthesis_of_Nicotinate,_NAD_and_NADP;kegg:Nicotinate and nicotinamide metabolism;metacyc:NAD biosynthesis III;metacyc:NAD salvage pathway III;seed:NAD regulation;unipathway:NAD(+) biosynthesis	bigg:NMNAT;bigg:NMNATm;bigg:NMNATn;bigg:NMNATr;biopath:RXN01195;brenda:BR47858;ec:2.7.7.1;ec:2.7.7.18;ecocyc:2.7.7.1-RXN;iabaylyiv4:2.7.7.1-RXN;iaf1260:NMNAT;iaf692:NMNAT;iao358:rll_477;iin800:YLR328W_3;iit341:NMNAT;ijr904.45632:NMNAT;ijr904:NMNAT;imm904:NMNAT;imm904:NMNATm;imo1053-pao1:NMNAT;imo1056:NMNAT;ind750:NMNAT;ind750:NMNATm;intenz:3037;ips189:NMNATr;irs1563.45632:R00137_c;iso783:NMNAT;iy…	-999999.0	0			0	0
R6A71999D_RL-605	1 MNXM11@MNXC3 + 1 maranas_iMM904_pendp@MNXC3 <-- 1 MNXM139@MNXC3 + 1 MNXM83@MNXC3	R_GGTT				model:S_Quinone_Biosynthesis		-999999.0	0			0	0
R5890B529_RL-491	1 MNXM11@MNXC3 + 2 MNXM1@MNXC3 + 1 MNXM39@MNXC3 + 1 MNXM90906@MNXC3 <-- 3 MNXM2@MNXC3 + 1 MNXM51@MNXC3	R_GTPCII	1*uniprot:RIB1_YEAST	MNXR69190	3.5.4.25	model:S_Riboflavin_Metabolism	bigg:GTPCII;ec:3.5.4.25	-999999.0	0			0	0
R4CC4B698_B-390	1 MNXM11@MNXC4 + 0.01 MNXM201@MNXC4 <==> 1 MNXM1@MNXC4 + 1 MNXM63@MNXC4 + 0.01 MNXM90650@MNXC4	R_DASYNm_SC	1*uniprot:CDS1_YEAST	MNXR67356	2.7.7.41	model:S_Phospholipid_Biosynthesis	bigg:DASYN_SC;bigg:DASYNm_SC;ec:2.7.7.41;imm904:DASYN_SC;imm904:DASYNm_SC;ind750:DASYN_SC;ind750:DASYNm_SC;seed:rxn09550	-999999.0	999999.0			0	0
R60CE75FB_RL-539	1 MNXM11@MNXC4 + 1 MNXM13@MNXC4 + 1 MNXM194@MNXC4 <-- 2 MNXM1@MNXC4 + 1 MNXM555@MNXC4 + 1 MNXM91@MNXC4	r_0787	1*uniprot:NADC_YEAST	MNXR69544	2.4.2.19	kegg:Metabolic pathways;kegg:Nicotinate and nicotinamide metabolism;metacyc:NAD biosynthesis I (from aspartate);metacyc:NAD biosynthesis from 2-amino-3-carboxymuconate semialdehyde;metacyc:nicotine biosynthesis;seed:NAD regulation;unipathway:NAD(+) biosynthesis	bigg:NNDPR;bigg:NNDPRm;brenda:BR47506;ec:2.4.2.19;ecocyc:QUINOPRIBOTRANS-RXN;iabaylyiv4:QUINOPRIBOTRANS-RXN;iaf1260:NNDPR;iaf692:NNDPR;iin800:QPT1_1;iin800:QPT1_2;iit341:NNDPR;ijn746:NNDPR;ijr904.45632:NNDPR;ijr904:NNDPR;imeo21:NNDPR;imm904:NNDPR;imm904:NNDPRm;imo1053-pao1:NNDPR;imo1056:NNDPR;ind750:NNDPR;ind750:NNDPRm;inj661:NNDPR;intenz:2676;iso783:NNDPR;iyo844:NNDPR;kegg:R03348;metacyc:QUINOPR…	-999999.0	0			0	0
R9BB3999_RL-929	1 MNXM11@MNXC4 + 1 MNXM14@MNXC4 + 1 MNXM1@MNXC4 + 1 MNXM89822@MNXC4 <-- 1 MNXM3@MNXC4 + 1 MNXM76@MNXC4 + 1 MNXM90668@MNXC4	r_1067	1*uniprot:SYYM_YEAST					-999999.0	0			0	0
R7633988E_RL-683	1 MNXM11@MNXC4 + 1 MNXM14@MNXC4 + 1 MNXM21@MNXC4 <-- 1 MNXM12@MNXC4 + 1 MNXM26@MNXC4 + 1 MNXM3@MNXC4	r_0113	1*uniprot:ACS1_YEAST	MNXR453	6.2.1.1	kegg:Biosynthesis of secondary metabolites;kegg:Carbon fixation pathways in prokaryotes;kegg:Glycolysis / Gluconeogenesis;kegg:Metabolic pathways;kegg:Methane metabolism;kegg:Microbial metabolism in diverse environments;metacyc:<i>cis</i>-genanyl-CoA degradation;metacyc:acetate conversion to acetyl-CoA;metacyc:ethanol degradation II;metacyc:ethanol degradation IV;metacyc:glutamate degradation VII…	bigg:ACS;bigg:ACSm;bigg:ACSp;bigg:ACSr;brenda:BR60;ec:6.2.1.1;ecocyc:ACETATE--COA-LIGASE-RXN;iabaylyiv4:ACETATE--COA-LIGASE-RXN;iaf1260:ACS;iag612:rbs_105;iin800:ACS1;iin800:ACS2;iit341:ACS;ijn746:ACSr;ijr904.45632:ACS;ijr904:ACS;imeo21:ACS;imm904:ACS;imm904:ACSm;imm904:ACSp;imo1053-pao1:ACS;imo1056:ACS;ind750:ACS;ind750:ACSm;ind750:ACSp;inj661:ACS;intenz:5059;isb619:ACS;iso783:ACS;iyo844:ACS;keg…	-999999.0	0			0	0
RA5240FC7_RL-991	1 MNXM11@MNXC4 + 1 MNXM14@MNXC4 + 1 MNXM264@MNXC4 <-- 1 MNXM12@MNXC4 + 1 MNXM3@MNXC4 + 1 MNXM505@MNXC4	r_0334		MNXR227	6.2.1.12	kegg:Biosynthesis of secondary metabolites;kegg:Metabolic pathways;kegg:Phenylalanine metabolism;kegg:Phenylpropanoid biosynthesis;kegg:Ubiquinone and other terpenoid-quinone biosynthesis;metacyc:4-coumarate degradation (anaerobic);metacyc:4-hydroxybenzoate biosynthesis I (eukaryotes);metacyc:4-hydroxybenzoate biosynthesis V;metacyc:6-gingerol analog biosynthesis;metacyc:flavonoid biosynthesis;me…	bigg:4CMCOAS;bigg:COUCOAFm;brenda:BR63;ec:6.2.1.12;ecocyc:4-COUMARATE--COA-LIGASE-RXN;iabaylyiv4:4-COUMARATE--COA-LIGASE-RXN;ijn746:4CMCOAS;imm904:COUCOAFm;intenz:5070;kegg:R01616;metacyc:4-COUMARATE--COA-LIGASE-RXN;rhea:19641;rhea:19642;rhea:19643;rhea:19644;seed:rxn01182;upa:UCR01616;upa:UER00547	-999999.0	0			0	0
RBD329434_RL-1155	1 MNXM11@MNXC4 + 1 MNXM14@MNXC4 + 1 MNXM28@MNXC4 <-- 1 MNXM3@MNXC4 + 1 MNXM61@MNXC4 + 1 MNXM90882@MNXC4	r_0730	1*uniprot:SYMM_YEAST					-999999.0	0			0	0
RBDA5D032_RL-1160	1 MNXM11@MNXC4 + 1 MNXM14@MNXC4 + 1 MNXM697@MNXC4 <-- 1 MNXM140@MNXC4 + 1 MNXM3@MNXC4 + 1 MNXM90880@MNXC4	r_0702	1*uniprot:SYLM_YEAST					-999999.0	0			0	0
R262D90CC_RL-156	1 MNXM11@MNXC4 + 1 MNXM14@MNXC4 + 1 MNXM89752@MNXC4 <-- 1 MNXM3@MNXC4 + 1 MNXM89557@MNXC4 + 1 MNXM90886@MNXC4	r_0480	1*uniprot:SYEM_YEAST	MNXR48752	6.1.1.17;6.1.1.24	kegg:Aminoacyl-tRNA biosynthesis;kegg:Biosynthesis of secondary metabolites;kegg:Metabolic pathways;kegg:Porphyrin and chlorophyll metabolism;metacyc:tRNA charging;metacyc:tetrapyrrole biosynthesis I (from glutamate);seed:Heme and Siroheme Biosynthesis;seed:tRNA aminoacylation	bigg:GLUTRS;bigg:GLUTRSm;ec:6.1.1.17;ec:6.1.1.24;ecocyc:GLURS-RXN;iabaylyiv4:GLURS-RXN;iaf1260:GLUTRS;iaf692:GLUTRS;iit341:GLUTRS;ijn746:GLUTRS;ijr904.45632:GLUTRS;ijr904:GLUTRS;imeo21:GLUTRS;imm904:GLUTRS;imm904:GLUTRSm;imo1053-pao1:GLUTRS;imo1056:GLUTRS;ind750:GLUTRS;ind750:GLUTRSm;intenz:5053;ips189:GLUTRS;isb619:GLUTRS;iso783:GLUTRS;iyo844:GLUTRS;kegg:R05578;metacyc:GLURS-RXN;rhea:23540;rhea:…	-999999.0	0			0	0
REC4D5634_RL-1445	1 MNXM11@MNXC4 + 1 MNXM14@MNXC4 + 1 MNXM89761@MNXC4 <-- 1 MNXM147@MNXC4 + 1 MNXM3@MNXC4 + 1 MNXM90665@MNXC4	r_0213	1*uniprot:SYNM_YEAST					-999999.0	0			0	0
R18419063_RL-50	1 MNXM11@MNXC4 + 1 MNXM14@MNXC4 + 1 MNXM89802@MNXC4 <-- 1 MNXM3@MNXC4 + 1 MNXM90753@MNXC4 + 1 MNXM97@MNXC4	r_0853	1*uniprot:SYFM_YEAST					-999999.0	0			0	0
R9B2E950C_RL-924	1 MNXM11@MNXC4 + 1 MNXM14@MNXC4 + 1 MNXM89804@MNXC4 <-- 1 MNXM3@MNXC4 + 1 MNXM90755@MNXC4 + 1 MNXM94@MNXC4	r_1058	1*uniprot:SYWM_YEAST					-999999.0	0			0	0
RA06DFD5F_RL-960	1 MNXM11@MNXC4 + 1 MNXM14@MNXC4 + 1 MNXM89831@MNXC4 <-- 1 MNXM134@MNXC4 + 1 MNXM3@MNXC4 + 1 MNXM90878@MNXC4	r_0540	1*uniprot:SYH_YEAST					-999999.0	0			0	0
R48291C4C_RL-358	1 MNXM11@MNXC4 + 1 MNXM14@MNXC4 + 1 MNXM89832@MNXC4 <-- 1 MNXM231@MNXC4 + 1 MNXM3@MNXC4 + 1 MNXM90879@MNXC4	r_0666	1*uniprot:SYIM_YEAST					-999999.0	0			0	0
R4EC54EC0_RL-407	1 MNXM11@MNXC4 + 1 MNXM14@MNXC4 + 1 MNXM89870@MNXC4 <-- 1 MNXM3@MNXC4 + 1 MNXM70@MNXC4 + 1 MNXM90751@MNXC4	r_0210	1*uniprot:SYRM_YEAST					-999999.0	0			0	0
R1AA3AB08_RL-67	1 MNXM11@MNXC4 + 1 MNXM14@MNXC4 + 1 MNXM89895@MNXC4 <-- 1 MNXM142@MNXC4 + 1 MNXM3@MNXC4 + 1 MNXM90883@MNXC4	r_1043	1*uniprot:SYTM_YEAST					-999999.0	0			0	0
R39876E93_RL-267	1 MNXM11@MNXC4 + 1 MNXM14@MNXC4 + 1 MNXM89922@MNXC4 <-- 1 MNXM3@MNXC4 + 1 MNXM78@MNXC4 + 1 MNXM90881@MNXC4	r_0712	1*uniprot:SYKM_YEAST					-999999.0	0			0	0
R3C9B6170_RL-288	1 MNXM11@MNXC4 + 1 MNXM14@MNXC4 + 1 MNXM90110@MNXC4 <-- 1 MNXM199@MNXC4 + 1 MNXM3@MNXC4 + 1 MNXM90885@MNXC4	r_1090	1*uniprot:SYV_YEAST					-999999.0	0			0	0
R2AB345B1_RL-194	1 MNXM11@MNXC4 + 1 MNXM14@MNXC4 + 1 MNXM90839@MNXC4 <-- 1 MNXM3@MNXC4 + 1 MNXM42@MNXC4 + 1 MNXM90752@MNXC4	r_0221	1*uniprot:SYDM_YEAST	MNXR68419	6.1.1.12;6.1.1.23	kegg:Aminoacyl-tRNA biosynthesis;metacyc:tRNA charging	bigg:ASPTRS;bigg:ASPTRSm;ec:6.1.1.12;ec:6.1.1.23;ecocyc:ASPARTATE--TRNA-LIGASE-RXN;iabaylyiv4:ASPARTATE--TRNA-LIGASE-RXN;iaf1260:ASPTRS;iaf692:ASPTRS;iin800:DPS1;iin800:MSD1;ijn746:ASPTRS;imm904:ASPTRS;imm904:ASPTRSm;imo1053-pao1:ASPTRS;imo1056:ASPTRS;ind750:ASPTRS;ind750:ASPTRSm;intenz:5048;ips189:ASPTRS;isb619:ASPTRS;iso783:ASPTRS;kegg:R05577;metacyc:ASPARTATE--TRNA-LIGASE-RXN;rhea:19649;rhea:1…	-999999.0	0			0	0
R6A15878_RL-601	1 MNXM11@MNXC4 + 1 MNXM194@MNXC4 <-- 1 MNXM1@MNXC4 + 1 MNXM274@MNXC4 + 1 MNXM91@MNXC4	r_0775	1*uniprot:NPT1_YEAST	MNXR69522	2.4.2.11	biopath:Biosynthesis_of_Nicotinamide,_NAD_and_NADP;biopath:Biosynthesis_of_Nicotinate,_NAD_and_NADP;kegg:Metabolic pathways;kegg:Nicotinate and nicotinamide metabolism;metacyc:NAD salvage pathway I;metacyc:pyridine nucleotide cycling (plants);seed:NAD and NADP cofactor biosynthesis global;seed:NAD regulation;unipathway:NAD(+) biosynthesis	bigg:NAPRT;bigg:NAPRTm;bigg:NAPRTr;biopath:RXN00700;brenda:BR47484;ec:2.4.2.11;ecocyc:NICOTINATEPRIBOSYLTRANS-RXN;iaf692:NAPRTr;iao358:rll_615;iin800:NPT1_1;iin800:NPT1_2;imeo21:NAPRTr;imm904:NAPRT;imm904:NAPRTm;ind750:NAPRT;ind750:NAPRTm;inj661:NAPRTr;intenz:2668;isb619:NAPRTr;iso783:NCTPPRT;iyo844:NCTPPRT;kegg:R01724;metacyc:NICOTINATEPRIBOSYLTRANS-RXN;obsolete:rxn13039;pubmed:13563527;pubmed:1…	-999999.0	0			0	0
R4FED40D2_LR-414	1 MNXM11@MNXC4 + 1 MNXM2@MNXC4 --> 1 MNXM1@MNXC4 + 2 MNXM9@MNXC4	r_0569	1*uniprot:IPYR2_YEAST	MNXR4373	3.6.1.1	biopath:Biosynthesis_of_aromatic_amino_acids_(L-Phenylalanine,_L-Tyrosine,_L-Tryptophan)_and_of_quinone_cofactors;biopath:Synthesis_and_degradation_of_Starch;biopath:Urea_and_L-Aspartate_cycles,_Polyamine_and_Creatine_synthesis	bigg:PPA;bigg:PPA_1;bigg:PPAer;bigg:PPAm;bigg:PPAn;biopath:RXN00452;brenda:BR22749;ec:3.6.1.1;ecocyc:INORGPYROPHOSPHAT-RXN;iabaylyiv4:INORGPYROPHOSPHAT-RXN;iaf1260:PPA;iaf692:PPA;iaf692:PPA_1;iag612:rbs_266;iag612:rbs_267;igt196:PPA;iin800:IPP1;iit341:PPA;ijn746:PPA;ijr904.45632:PPA;ijr904:PPA;imeo21:PPA;imm904:PPA;imm904:PPAm;imo1053-pao1:PPA;imo1056:PPA;ind750:PPA;ind750:PPAm;inj661:PPA;intenz:…	0	999999.0			0	0
R82AFA175_RL-751	1 MNXM11@MNXC4 + 1 MNXM309@MNXC4 <-- 1 MNXM194@MNXC4 + 1 MNXM1@MNXC4 + 1 MNXM3@MNXC4	R_NNATm	1*uniprot:NMA1_YEAST	MNXR3836	2.7.7.1;2.7.7.18	biopath:Biosynthesis_of_NAD+_from_Aspartate;biopath:Biosynthesis_of_NAD+_from_Tryptophan;biopath:Biosynthesis_of_Nicotinamide,_NAD_and_NADP;biopath:Biosynthesis_of_Nicotinate,_NAD_and_NADP;kegg:Metabolic pathways;kegg:Nicotinate and nicotinamide metabolism;metacyc:NAD biosynthesis I (from aspartate);metacyc:NAD biosynthesis from 2-amino-3-carboxymuconate semialdehyde;metacyc:NAD salvage pathway I…	bigg:NNAT;bigg:NNATm;bigg:NNATn;bigg:NNATr;biopath:RXN00839;brenda:BR47865;brenda:BS386612;brenda:BS386613;ec:2.7.7.1;ec:2.7.7.18;ecocyc:NICONUCADENYLYLTRAN-RXN;iabaylyiv4:NICONUCADENYLYLTRAN-RXN;iaf1260:NNATr;iaf692:NNAT;iao358:rll_478;igt196:NNATr;iin800:YLR328W_1;iin800:YLR328W_2;iit341:NNAT;ijn746:NNATr;ijr904.45632:NNAT;ijr904:NNAT;imeo21:NNAT;imm904:NNAT;imm904:NNATm;imo1053-pao1:NNAT;imo10…	-999999.0	0			0	0
RB635E03C_RL-1106	1 MNXM11@MNXC4 + 1 MNXM481@MNXC4 <-- 1 MNXM1@MNXC4 + 1 MNXM373@MNXC4 + 1 MNXM3@MNXC4	r_1997		MNXR4514	2.7.7.3	biopath:Biosynthesis_of_Coenzyme_A;biopath:Biosynthesis_of_Pantothenate,_Coenzyme_A_and_Holo-acyl_carrier_protein;biopath:Biosynthesis_of_Pantothenate,_Coenzyme_A_and_Holo-acyl_carrier_protein_(extended);kegg:Metabolic pathways;kegg:Pantothenate and CoA biosynthesis;metacyc:coenzyme A biosynthesis;unipathway:coenzyme A biosynthesis	bigg:PTPAT;bigg:PTPATi;bigg:PTPATim;biopath:RXN01280;brenda:BR47876;ec:2.7.7.3;ecocyc:PANTEPADENYLYLTRAN-RXN;iabaylyiv4:PANTEPADENYLYLTRAN-RXN;iaf1260:PTPATi;iaf692:PTPATi;iao358:rll_219;igt196:PTPATi;iin800:U94;iin800:U95;iit341:PTPATi;ijn746:PTPAT;ijr904.45632:PTPATi;ijr904:PTPATi;imeo21:PTPATi;imm904:PTPATi;imm904:PTPATim;imo1053-pao1:PTPATi;imo1056:PTPATi;ind750:PTPATi;ind750:PTPATim;inj661:P…	-999999.0	0			0	0
R681D93D5_RL-584	1 MNXM11@MNXC4 + 1 MNXM8@MNXC4 <-- 1 MNXM1@MNXC4 + 1 MNXM355@MNXC4 + 1 MNXM3@MNXC4	R_NMNATm	1*uniprot:NMA1_YEAST	MNXR3827	2.7.7.1;2.7.7.18	biopath:Biosynthesis_of_Nicotinate,_NAD_and_NADP;kegg:Nicotinate and nicotinamide metabolism;metacyc:NAD biosynthesis III;metacyc:NAD salvage pathway III;model:S_NAD_Biosynthesis;seed:NAD regulation;unipathway:NAD(+) biosynthesis	bigg:NMNAT;bigg:NMNATm;bigg:NMNATn;bigg:NMNATr;biopath:RXN01195;brenda:BR47858;ec:2.7.7.1;ec:2.7.7.18;ecocyc:2.7.7.1-RXN;iabaylyiv4:2.7.7.1-RXN;iaf1260:NMNAT;iaf692:NMNAT;iao358:rll_477;iin800:YLR328W_3;iit341:NMNAT;ijr904.45632:NMNAT;ijr904:NMNAT;imm904:NMNAT;imm904:NMNATm;imo1053-pao1:NMNAT;imo1056:NMNAT;ind750:NMNAT;ind750:NMNATm;intenz:3037;ips189:NMNATr;irs1563.45632:R00137_c;iso783:NMNAT;iy…	-999999.0	0			0	0
REE6668A9_RL-1457	1 MNXM11@MNXC4 + 1 MNXM95055@MNXC4 <-- 2 MNXM1@MNXC4 + 1 MNXM2@MNXC4 + 1 MNXM34@MNXC4 + 1 MNXM97148@MNXC4	R_HEMEOSm	1*uniprot:COX10_YEAST			model:S_Porphyrin_and_Chlorophyll_Metabolism		-999999.0	0			0	0
R3F12E8BA_RL-300	1 MNXM11@MNXC6 + 1 MNXM14@MNXC6 + 1 MNXM1@MNXC6 + 1 MNXM8@MNXC6 <-- 1 MNXM15@MNXC6 + 1 MNXM309@MNXC6 + 1 MNXM3@MNXC6	R_NADS1n	1*uniprot:NADE_YEAST	MNXR3769	6.3.1.5;6.3.5.1	kegg:Metabolic pathways;kegg:Nicotinate and nicotinamide metabolism;metacyc:NAD biosynthesis I (from aspartate);model:S_NAD_Biosynthesis;seed:NAD regulation;unipathway:NAD(+) biosynthesis	bigg:NADS1;bigg:NADS1m;brenda:BR96;brenda:BS369022;ec:6.3.1.5;ec:6.3.5.1;ecocyc:NAD-SYNTH-NH3-RXN;iaf1260:NADS1;iaf692:NADS1;igt196:NADS1;iin800:QNS1_1;iin800:QNS1_2;iit341:NADS1;ijr904.45632:NADS1;ijr904:NADS1;imm904:NADS1;imm904:NADS1n;imo1053-pao1:NADS1;imo1056:NADS1;ind750:NADS1;ind750:NADS1m;intenz:5097;ips189:NADS1;isb619:NADS1;iso783:NADS1;iyo844:NADS1;kegg:R00189;macie:M0200;metacyc:NAD-S…	-999999.0	0			0	0
RD8BBC307_LR-1312	1 MNXM1202@MNXC4 --> 1 MNXM2@MNXC4 + 1 MNXM439@MNXC4	r_0353	1*uniprot:ILV3_YEAST	MNXR1536	4.2.1.9	biopath:Biosynthesis_of_L-Isoleucine;biopath:Metabolism_of_the_branched_amino_acids_(L-Leucine,_L-Isoleucine,_L-Valine);kegg:2-Oxocarboxylic acid metabolism;kegg:Biosynthesis of secondary metabolites;kegg:Metabolic pathways;kegg:Valine, leucine and isoleucine biosynthesis;metacyc:isoleucine biosynthesis I (from threonine);metacyc:isoleucine biosynthesis II;metacyc:isoleucine biosynthesis III;meta…	bigg:DHAD2;bigg:DHAD2m;biopath:RXN00766;ec:4.2.1.9;ecocyc:DIHYDROXYMETVALDEHYDRAT-RXN;imo1053-pao1:DHAD3;imo1056:DHAD3;iyo844:DHAD3;kegg:R05070;metacyc:DIHYDROXYMETVALDEHYDRAT-RXN;rhea:27694;rhea:27695;rhea:27696;rhea:27697;seed:rxn09889;upa:UCR05070;upa:UER00057	0	999999.0			0	0
RBB8DB4B7_RL-1142	1 MNXM1219@MNXC3 + 1 MNXM9@MNXC3 <-- 1 MNXM258@MNXC3 + 1 MNXM2@MNXC3 + 1 MNXM73@MNXC3	rxn01332	1*uniprot:AROF_YEAST;1*uniprot:AROG_YEAST	MNXR1486	2.5.1.54;4.1.2.15	kegg:Biosynthesis of secondary metabolites;kegg:Metabolic pathways;kegg:Phenylalanine, tyrosine and tryptophan biosynthesis;metacyc:3-dehydroquinate biosynthesis I;seed:Chorismate Synthesis;unipathway:chorismate biosynthesis	bigg:DDPA;bigg:DDPAm;brenda:BR47668;ec:2.5.1.54;ec:4.1.2.15;ecocyc:DAHPSYN-RXN;iabaylyiv4:DAHPSYN-RXN;iaf1260:DDPA;iag612:rbs_512;iao358:rll_58;iao358:rll_59;igt196:DDPA;iin800:ARO3;iin800:ARO4;iit341:DDPA;ijn746:DDPA;ijr904.45632:DDPA;ijr904:DDPA;imeo21:DDPA;imm904:DDPA;imm904:DDPAm;imo1053-pao1:DAHPS;imo1056:DAHPS;ind750:DDPA;ind750:DDPAm;inj661:DDPA;intenz:10225;irs1563.45632:R01826_c;isb619:D…	-999999.0	0			0	0
R9D1B4549_LR-938	1 MNXM1219@MNXC3 --> 1 MNXM478@MNXC3 + 1 MNXM9@MNXC3	rxn02212	1*gene:YDR127W	MNXR1594	4.2.3.4;4.6.1.3	kegg:Biosynthesis of secondary metabolites;kegg:Metabolic pathways;kegg:Phenylalanine, tyrosine and tryptophan biosynthesis;metacyc:3-dehydroquinate biosynthesis I;seed:Chorismate Synthesis;unipathway:chorismate biosynthesis	bigg:DHQS;brenda:BR16093;brenda:BS398657;ec:4.2.3.4;ec:4.6.1.3;ecocyc:3-DEHYDROQUINATE-SYNTHASE-RXN;iabaylyiv4:3-DEHYDROQUINATE-SYNTHASE-RXN;iaf1260:DHQS;iag612:rbs_31;iao358:rll_54;igt196:DHQS;iin800:ARO1_1;iit341:DHQS;ijn746:DHQS;ijr904.45632:DHQS;ijr904:DHQS;imeo21:DHQS;imm904:DHQS;imo1053-pao1:DHQS;imo1056:DHQS;ind750:DHQS;inj661:DHQS;intenz:4783;irs1563.45632:R03083_c;isb619:DHQS;iso783:DHQS…	0	999999.0			0	0
R3EB9C754_B-298	1 MNXM1219@MNXC3 <==> 1 MNXM1219@MNXC4	r_1567		MNXR86			bigg:2DDA7Ptm;imm904:2DDA7Ptm;ind750:2DDA7Ptm;seed:rxn09807	-999999.0	999999.0			0	0
R6A736FA0_RL-606	1 MNXM1219@MNXC4 + 1 MNXM9@MNXC4 <-- 1 MNXM258@MNXC4 + 1 MNXM2@MNXC4 + 1 MNXM73@MNXC4	r_0020	1*uniprot:AROF_YEAST	MNXR1486	2.5.1.54;4.1.2.15	kegg:Biosynthesis of secondary metabolites;kegg:Metabolic pathways;kegg:Phenylalanine, tyrosine and tryptophan biosynthesis;metacyc:3-dehydroquinate biosynthesis I;seed:Chorismate Synthesis;unipathway:chorismate biosynthesis	bigg:DDPA;bigg:DDPAm;brenda:BR47668;ec:2.5.1.54;ec:4.1.2.15;ecocyc:DAHPSYN-RXN;iabaylyiv4:DAHPSYN-RXN;iaf1260:DDPA;iag612:rbs_512;iao358:rll_58;iao358:rll_59;igt196:DDPA;iin800:ARO3;iin800:ARO4;iit341:DDPA;ijn746:DDPA;ijr904.45632:DDPA;ijr904:DDPA;imeo21:DDPA;imm904:DDPA;imm904:DDPAm;imo1053-pao1:DAHPS;imo1056:DAHPS;ind750:DDPA;ind750:DDPAm;inj661:DDPA;intenz:10225;irs1563.45632:R01826_c;isb619:D…	-999999.0	0			0	0
R6F0E357A_LR-634	1 MNXM121@MNXC3 + 1 MNXM155@MNXC3 --> 1 MNXM148@MNXC3 + 1 MNXM2@MNXC3 + 1 MNXM452@MNXC3	rxn05236	1*uniprot:TRX1_YEAST;1*uniprot:TRX2_YEAST	MNXR4651	1.17.4.2	biopath:Biosynthesis_of_2'-Deoxyuridine-5'-phosphate_from_Uridine-5'-diphosphate;biopath:Conversion_and_degradation_of_Pyrimidine_nucleotides_and_bases;kegg:Pyrimidine metabolism	bigg:RNTR4;biopath:RXN00169;ec:1.17.4.2;iaf692:RNTR4;iao358:rll_282;ijr904.45632:RNTR4;ijr904:RNTR4;imeo21:RNTR4b;imm904:RNTR4;imo1053-pao1:RNTR4;imo1056:RNTR4;ind750:RNTR4;inj661:RNTR4;isb619:RNTR4;iso783:RNTR4;kegg:R02023;seed:rxn05236	0	999999.0			0	0
RB5D6709_LR-1102	1 MNXM121@MNXC3 + 1 MNXM15@MNXC3 + 1 MNXM3@MNXC3 --> 2 MNXM1@MNXC3 + 1 MNXM63@MNXC3 + 1 MNXM7@MNXC3 + 1 MNXM9@MNXC3	r_0307	1*uniprot:URA7_YEAST;1*uniprot:URA8_YEAST	MNXR1317	6.3.4.2	kegg:Metabolic pathways;kegg:Pyrimidine metabolism;unipathway:CTP biosynthesis via de novo pathway	bigg:CTPS1;brenda:BR48389;brenda:BS363669;ec:6.3.4.2;iaf692:CTPS1;iag612:rbs_190;iin800:URA7_2;iin800:URA8_2;iit341:CTPS1;imeo21:CTPS1;imm904:CTPS1;ind750:CTPS1;inj661:CTPS1;intenz:5131;irs1563.45632:R00571_c;isb619:CTPS1;iyo844:CTPS1;kegg:R00571;rhea:16597;rhea:16598;rhea:16599;rhea:16600;seed:rxn00410;upa:UCR00571;upa:UER00277	0	999999.0			0	0
R8A4BE0D1_LR-809	1 MNXM121@MNXC3 + 1 MNXM2@MNXC3 + 1 MNXM37@MNXC3 + 1 MNXM3@MNXC3 --> 2 MNXM1@MNXC3 + 1 MNXM63@MNXC3 + 1 MNXM7@MNXC3 + 1 MNXM89557@MNXC3 + 1 MNXM9@MNXC3	rxn00412	1*uniprot:URA7_YEAST;1*uniprot:URA8_YEAST	MNXR32700	6.3.4.2	kegg:Metabolic pathways;kegg:Pyrimidine metabolism;metacyc:UTP and CTP <i>de novo</i> biosynthesis;metacyc:UTP and CTP dephosphorylation I;metacyc:UTP and CTP dephosphorylation II	bigg:CTPS2;ec:6.3.4.2;ecocyc:CTPSYN-RXN;iabaylyiv4:CTPSYN-RXN;iaf1260:CTPS2;iaf692:CTPS2;igt196:CTPS2;iin800:URA7_1;iin800:URA8_1;ijn746:CTPS2;ijr904.45632:CTPS2;ijr904:CTPS2;imeo21:CTPS2;imm904:CTPS2;imo1053-pao1:CTPS2;imo1056:CTPS2;ind750:CTPS2;inj661:CTPS2;intenz:5131;iso783:CTPS2;iyo844:CTPS2;kegg:R00573;metacyc:CTPSYN-RXN;reactome:REACT_21305.1;reactome:REACT_574.4;rhea:26426;rhea:26427;rhea…	0	999999.0			0	0
R98B641F9_LR-906	1 MNXM121@MNXC3 + 1 MNXM333@MNXC3 --> 1 MNXM17@MNXC3 + 1 MNXM1@MNXC3 + 1 MNXM567@MNXC3	r_0738	1*uniprot:KIME_YEAST	MNXR69440	2.7.1.36		bigg:MEVK4;ec:2.7.1.36;iin800:ERG12_4;imm904:MEVK4;ind750:MEVK4;isb619:MEVK4;obsolete:rxn12911;seed:rxn09614	0	999999.0			0	0
RD9B8313F_B-1318	1 MNXM121@MNXC3 + 1 MNXM7@MNXC3 <==> 1 MNXM17@MNXC3 + 1 MNXM3@MNXC3	rxn00117	1*uniprot:NDK_YEAST	MNXR69530	2.7.4.6	biopath:Biosynthesis_of_2'-Deoxyuridine-5'-phosphate_from_Uridine-5'-diphosphate;biopath:Biosynthesis_of_Cytidine-5'-triphophate;biopath:Biosynthesis_of_Uridine-5'-triphosphate;biopath:Conversion_and_degradation_of_Pyrimidine_nucleotides_and_bases;biopath:Metabolism_of_Pyrimidines_(missing);kegg:Metabolic pathways;kegg:Pyrimidine metabolism;metacyc:UTP and CTP <i>de novo</i> biosynthesis;seed:pyr…	bigg:NDPK2;bigg:NDPK2m;bigg:NDPK2n;biopath:RXN00251;brenda:BS358242;ec:2.7.4.6;ecocyc:UDPKIN-RXN;iabaylyiv4:UDPKIN-RXN;iaf1260:NDPK2;iaf692:NDPK2;iag612:rbs_571;iao358:rll_572;igt196:NDPK2;iin800:YNK1_1;iit341:NDPK2;ijn746:NDPK2;ijr904.45632:NDPK2;ijr904:NDPK2;imeo21:NDPK2;imm904:NDPK2;imo1053-pao1:NDPK2;imo1056:NDPK2;ind750:NDPK2;inj661:NDPK2;intenz:3010;ips189:NDPK2;irs1563.45632:R00156_c;irs15…	-999999.0	999999.0			0	0
R5DB65060_LR-524	1 MNXM121@MNXC3 + 2 MNXM1@MNXC3 + 1 MNXM80@MNXC4 --> 1 MNXM121@MNXC4 + 2 MNXM1@MNXC4 + 1 MNXM80@MNXC3	r_1276	1*uniprot:RIM2_YEAST	MNXR29944			imm904:UTPtm;seed:rxn13415	0	999999.0			0	0
R39A96FDB_LR-270	1 MNXM121@MNXC3 + 2 MNXM2@MNXC3 --> 2 MNXM1@MNXC3 + 1 MNXM80@MNXC3 + 2 MNXM9@MNXC3	R_UTPH1	1*uniprot:YND1_YEAST	MNXR73558	3.1.3.2;3.6.1.29;3.6.1.5	metacyc:UTP and CTP dephosphorylation II;model:S_Nucleotide_Salvage_Pathway	brenda:BS93268;ec:3.1.3.2;ec:3.6.1.29;ec:3.6.1.5;imm904:UTPH1;metacyc:RXN-12199;seed:rxn13414	0	999999.0			0	0
RC9D3B43_LR-1229	1 MNXM124@MNXC2 + 1 MNXM1@MNXC3 --> 1 MNXM124@MNXC3 + 1 MNXM1@MNXC2	rxn05652	1*uniprot:TPO1_YEAST;1*uniprot:TPO4_YEAST	MNXR4890			bigg:SPMDt2;ecocyc:TRANS-RXN0-266;iin800:U172;imm904:SPMDt3i;ind750:SPMDt2;iyo844:SPMDt3;rhea:28735;rhea:28736;rhea:28737;rhea:28738;seed:rxn05652;seed:rxn09660	0	999999.0			0	0
RB4DF8B7A_LR-1094	1 MNXM124@MNXC2 --> 1 MNXM124@BOUNDARY	r_2051		MNXR4891			bigg:SPMDtex;iaf1260:SPMDtex;ijn746:SPMDtex;seed:rxn09266;seed:rxn13397	0	999999.0			0	1
RD682E897_RL-1297	1 MNXM124@MNXC2 <-- 1 MNXM124@MNXC3	r_1259	1*uniprot:TPO5_YEAST	MNXR4891			bigg:SPMDtex;iaf1260:SPMDtex;ijn746:SPMDtex;seed:rxn09266;seed:rxn13397	-999999.0	0			0	0
R8B260E8C_LR-816	1 MNXM124@MNXC3 + 1 MNXM1783@MNXC4 + 1 MNXM2@MNXC3 --> 1 MNXM350@MNXC3 + 1 MNXM422@MNXC3 + 1 MNXM5319@MNXC4	r_0331	1*uniprot:DHYS_YEAST	MNXR68766	1.5.99.6		bigg:DXHPScm;ec:1.5.99.6;imm904:DXHPScm;ind750:DXHPScm;seed:rxn09414	0	999999.0			0	0
R1349EF6C_LR-21	1 MNXM124@MNXC3 + 1 MNXM21@MNXC3 --> 1 MNXM12@MNXC3 + 1 MNXM1@MNXC3 + 1 MNXM501@MNXC3	rxn09264		MNXR4886	2.3.1.57	metacyc:spermine and spermidine degradation I;seed:Ribosomal protein S5p acylation	bigg:SPMDAT1;brenda:BS321083;ec:2.3.1.57;ecocyc:SPERMACTRAN-RXN;iaf1260:SPMDAT1;iin800:U61;ijr904.45632:SPMDAT1;ijr904:SPMDAT1;imm904:SPMDAT1;ind750:SPMDAT1;iyo844:SPMDAT1;metacyc:SPERMACTRAN-RXN;pubmed:1985966;pubmed:8360194;reactome:REACT_108394;reactome:REACT_142159;reactome:REACT_14817;reactome:REACT_14817.1;reactome:REACT_152947;reactome:REACT_31206;reactome:REACT_80405;reactome:REACT_81463;…	0	999999.0			0	0
RD7BDBBC0_RL-1307	1 MNXM124@MNXC3 + 1 MNXM22@MNXC3 + 1 MNXM493@MNXC3 <-- 1 MNXM2@MNXC3 + 1 MNXM408@MNXC3 + 1 MNXM4@MNXC3	r_0937	1*uniprot:FMS1_YEAST	MNXR8924	1.5.3.13;1.5.3.16;1.5.3.17	kegg:beta-Alanine metabolism;metacyc:spermine and spermidine degradation I;metacyc:spermine and spermidine degradation III;metacyc:I?-alanine biosynthesis IV	brenda:BR48997;ec:1.5.3.13;ec:1.5.3.16;ec:1.5.3.17;imm904:POLYAO3;intenz:17812;intenz:17815;intenz:17816;kegg:R09076;metacyc:RXN-9015;pubmed:11454677;pubmed:12141946;pubmed:12398765;pubmed:12727196;reactome:REACT_102085;reactome:REACT_102996;reactome:REACT_104101;reactome:REACT_2194;reactome:REACT_2194.4;reactome:REACT_2194.5;reactome:REACT_30979;reactome:REACT_33308;reactome:REACT_34337;reactome…	-999999.0	0			0	0
RBCDC2C62_LR-1151	1 MNXM124@MNXC3 + 1 MNXM321@MNXC3 --> 1 MNXM150@MNXC3 + 1 MNXM1@MNXC3 + 1 MNXM408@MNXC3	r_1002	1*uniprot:SPSY_YEAST	MNXR4895	2.5.1.16;2.5.1.22	biopath:Metabolism_of_Polyamines;biopath:Urea_and_L-Aspartate_cycles,_Polyamine_and_Creatine_synthesis;kegg:Arginine and proline metabolism;kegg:Cysteine and methionine metabolism;kegg:Glutathione metabolism;kegg:Metabolic pathways;kegg:beta-Alanine metabolism;metacyc:spermine biosynthesis;metacyc:superpathway of polyamine biosynthesis II;unipathway:spermine biosynthesis	aragem.45632:R02869_c;bigg:SPRMS;biopath:RXN01094;brenda:BR44280;brenda:BS323255;ec:2.5.1.16;ec:2.5.1.22;iin800:SPE4;iit341:SPRMS;imm904:SPRMS;ind750:SPRMS;intenz:2727;iso783:SPRS;iyo844:SPRS;kegg:R02869;metacyc:SPERMINE-SYNTHASE-RXN;pubmed:16428313;reactome:REACT_14825.1;rhea:19973;rhea:19974;rhea:19975;rhea:19976;seed:rxn02061;upa:UCR02869;upa:UER00315	0	999999.0			0	0
R52301C37_LR-436	1 MNXM1253@MNXC3 + 1 MNXM2@MNXC3 --> 1 MNXM1@MNXC3 + 1 MNXM285@MNXC3 + 1 MNXM57@MNXC3	rxn01274	1*uniprot:GLO2_YEAST	MNXR2772	3.1.2.6	biopath:Reactions_of_Pyruvate_and_Phosphoenolpyruvate;kegg:Pyruvate metabolism;metacyc:methylglyoxal degradation I;seed:Cobalt-zinc-cadmium resistance;seed:Glutathione Non-redox reactions;seed:Glutathione-regulated potassium-efflux system and associated functions;unipathway:methylglyoxal degradation	bigg:GLYOX;bigg:GLYOXm;biopath:RXN00831;brenda:BS364477;brenda:BS93042;ec:3.1.2.6;iabaylyiv4:GLYOXII-RXN;iaf1260:GLYOX;ijr904.45632:GLYOX;ijr904:GLYOX;imm904:GLYOX;imm904:GLYOXm;ind750:GLYOX;ind750:GLYOXm;intenz:3257;iso783:GLYOX;kegg:R01736;macie:M0157;metacyc:GLYOXII-RXN;rhea:25245;rhea:25246;rhea:25247;rhea:25248;seed:rxn01274;upa:UCR01736;upa:UER00676	0	999999.0			0	0
RF191F672_RL-1480	1 MNXM1253@MNXC3 <-- 1 MNXM310@MNXC3 + 1 MNXM57@MNXC3	r_0697	1*uniprot:LGUL_YEAST	MNXR3231	4.4.1.5	biopath:Reactions_of_Pyruvate_and_Phosphoenolpyruvate;kegg:Pyruvate metabolism;metacyc:methylglyoxal degradation I;seed:Glutathione Non-redox reactions;unipathway:methylglyoxal degradation	aragem.45632:R02530_c;bigg:LGTHL;biopath:RXN00567;brenda:BR6441;brenda:BS398942;ec:4.4.1.5;ecocyc:GLYOXI-RXN;iabaylyiv4:GLYOXI-RXN;iaf1260:LGTHL;iin800:GLO1;ijr904.45632:LGTHL;ijr904:LGTHL;imm904:LGTHL;imo1053-pao1:LGTHL;imo1056:LGTHL;ind750:LGTHL;intenz:4849;iso783:LGTHL;kegg:R02530;macie:M0032;metacyc:GLYOXI-RXN;rhea:19069;rhea:19070;rhea:19071;rhea:19072;seed:rxn01834;upa:UCR02530;upa:UER00675	-999999.0	0			0	0
R20F153CB_LR-119	1 MNXM1253@MNXC4 + 1 MNXM2@MNXC4 --> 1 MNXM1@MNXC4 + 1 MNXM285@MNXC4 + 1 MNXM57@MNXC4	r_0554	1*uniprot:GLO4_YEAST	MNXR2772	3.1.2.6	biopath:Reactions_of_Pyruvate_and_Phosphoenolpyruvate;kegg:Pyruvate metabolism;metacyc:methylglyoxal degradation I;seed:Cobalt-zinc-cadmium resistance;seed:Glutathione Non-redox reactions;seed:Glutathione-regulated potassium-efflux system and associated functions;unipathway:methylglyoxal degradation	bigg:GLYOX;bigg:GLYOXm;biopath:RXN00831;brenda:BS364477;brenda:BS93042;ec:3.1.2.6;iabaylyiv4:GLYOXII-RXN;iaf1260:GLYOX;ijr904.45632:GLYOX;ijr904:GLYOX;imm904:GLYOX;imm904:GLYOXm;ind750:GLYOX;ind750:GLYOXm;intenz:3257;iso783:GLYOX;kegg:R01736;macie:M0157;metacyc:GLYOXII-RXN;rhea:25245;rhea:25246;rhea:25247;rhea:25248;seed:rxn01274;upa:UCR01736;upa:UER00676	0	999999.0			0	0
RD1F0C91E_RL-1268	1 MNXM125@MNXC3 + 1 MNXM15@MNXC3 <-- 1 MNXM14@MNXC3 + 1 MNXM1@MNXC3 + 1 MNXM2@MNXC3	rxn00130	1*uniprot:AMPD_YEAST	MNXR714	3.5.4.17;3.5.4.6	biopath:Conversion_and_degradation_of_Purine_desoxyribonucleotides;biopath:Reactions_and_degradation_of_Purine_ribonucleotides;kegg:Biosynthesis of secondary metabolites;kegg:Metabolic pathways;kegg:Purine metabolism;metacyc:adenosine nucleotides degradation I;unipathway:IMP biosynthesis via salvage pathway	bigg:AMPDA;biopath:RXN01322;brenda:BR22743;ec:3.5.4.17;ec:3.5.4.6;ecocyc:AMP-DEAMINASE-RXN;iin800:AMD1_1;imm904:AMPDA;ind750:AMPDA;intenz:4315;intenz:4326;kegg:R00181;metacyc:ADENOSINE-PHOSPHATE-DEAMINASE-RXN;metacyc:AMP-DEAMINASE-RXN;pubmed:1429593;pubmed:9857047;reactome:REACT_101530;reactome:REACT_105150;reactome:REACT_109344;reactome:REACT_111015;reactome:REACT_112314;reactome:REACT_149706;re…	-999999.0	0			0	0
R39A22DA0_RL-269	1 MNXM125@MNXC3 + 1 MNXM1@MNXC3 + 1 MNXM7@MNXC3 <-- 1 MNXM334@MNXC3 + 1 MNXM3@MNXC3	r_1850		MNXR3111	2.7.1.73	biopath:Reactions_and_degradation_of_Purine_ribonucleotides;kegg:Purine metabolism;metacyc:adenine and adenosine salvage V;unipathway:IMP biosynthesis via salvage pathway	bigg:INSK;bigg:INSKm;biopath:RXN00731;brenda:BR47800;ec:2.7.1.73;ecocyc:INOSINEKIN-RXN;iaf1260:INSK;iin800:U20;ijr904.45632:INSK;ijr904:INSK;imeo21:INSK;imm904:INSK;ind750:INSK;inj661:INSK;intenz:2903;ips189:INSK;iso783:INSK;kegg:R01131;metacyc:INOSINEKIN-RXN;rhea:21140;rhea:21141;rhea:21142;rhea:21143;seed:rxn00835;upa:UCR01131;upa:UER00647	-999999.0	0			0	0
REE726A06_RL-1459	1 MNXM125@MNXC3 + 1 MNXM1@MNXC3 <-- 1 MNXM2@MNXC3 + 1 MNXM9932@MNXC3	rxn09560	1*uniprot:PDE2_YEAST	MNXR69644	3.1.4.17		bigg:PDE3;ec:3.1.4.17;iin800:PDE2_3;imm904:PDE3;ind750:PDE3;seed:rxn09560	-999999.0	0			0	0
R8796A875_LR-784	1 MNXM125@MNXC3 + 1 MNXM2@MNXC3 --> 1 MNXM334@MNXC3 + 1 MNXM9@MNXC3	rxn00831	1*uniprot:ISN1_YEAST	MNXR3873	3.1.3.1;3.1.3.31;3.1.3.5	biopath:Degradation_of_IMP_to_Xanthine;biopath:Reactions_and_degradation_of_Purine_ribonucleotides;kegg:Metabolic pathways;kegg:Purine metabolism;metacyc:adenosine nucleotides degradation I;seed:pyrimidine conversions	bigg:NTD11;bigg:NTD11pp;biopath:RXN00833;brenda:BS64634;ec:3.1.3.1;ec:3.1.3.31;ec:3.1.3.5;ecocyc:RXN-7607;iabaylyiv4:RXN-7607;iaf1260:NTD11;iaf1260:NTD11pp;iao358:rll_294;iin800:U32;ijn746:NTD11;ijn746:NTD11pp;ijr904.45632:NTD11;ijr904:NTD11;imeo21:NTD11;imm904:NTD11;imo1053-pao1:NTD11;imo1056:NTD11;ind750:NTD11;inj661:NTD11;irs1563.45632:R01126_c;iso783:NTD11;kegg:R01126;metacyc:RXN-7607;reactom…	0	999999.0			0	0
R26F0C5C0_B-159	1 MNXM125@MNXC3 + 1 MNXM2@MNXC3 <==> 1 MNXM456@MNXC3	rxn00832	1*uniprot:PUR91_YEAST;1*uniprot:PUR92_YEAST	MNXR3099	2.1.2.3;3.5.4.10	biopath:Biosynthesis_of_IMP;biopath:Biosynthesis_of_Purine_ribonucleotides;kegg:Biosynthesis of secondary metabolites;kegg:Metabolic pathways;kegg:Purine metabolism;metacyc:inosine-5'-phosphate biosynthesis I;metacyc:inosine-5'-phosphate biosynthesis II;unipathway:IMP biosynthesis via de novo pathway	bigg:IMPC;biopath:RXN00218;brenda:BR19263;ec:2.1.2.3;ec:3.5.4.10;ecocyc:IMPCYCLOHYDROLASE-RXN;iabaylyiv4:IMPCYCLOHYDROLASE-RXN;iaf1260:IMPC;iaf692:IMPC;iag612:rbs_77;iao358:rll_371;igt196:IMPC;iin800:ADE16_2;iin800:ADE17_2;iit341:IMPC;ijn746:IMPC;ijr904.45632:IMPC;ijr904:IMPC;imeo21:IMPC;imm904:IMPC;imo1053-pao1:IMPC;imo1056:IMPC;ind750:IMPC;inj661:IMPC;intenz:4319;irs1563.45632:R01127_c;isb619:I…	-999999.0	999999.0			0	0
R75E08CB8_LR-682	1 MNXM125@MNXC3 + 1 MNXM42@MNXC3 + 1 MNXM51@MNXC3 --> 2 MNXM1@MNXC3 + 1 MNXM30@MNXC3 + 1 MNXM565@MNXC3 + 1 MNXM9@MNXC3	rxn00838	1*gene:YNL220W	MNXR68295	6.3.4.4	biopath:Biosynthesis_of_ATP;biopath:Reactions_and_degradation_of_Purine_ribonucleotides;kegg:Alanine, aspartate and glutamate metabolism;kegg:Metabolic pathways;kegg:Purine metabolism;metacyc:adenosine nucleotides <i>de novo</i> biosynthesis;metacyc:purine nucleotides <i>de novo</i> biosynthesis II;seed:Purine conversions;unipathway:AMP biosynthesis via de novo pathway	bigg:ADSS;biopath:RXN01479;brenda:BR141;ec:6.3.4.4;ecocyc:ADENYLOSUCCINATE-SYNTHASE-RXN;iabaylyiv4:ADENYLOSUCCINATE-SYNTHASE-RXN;iaf1260:ADSS;iaf692:ADSS;iag612:rbs_328;iao358:rll_363;igt196:ADSS;iin800:ADE12;iit341:ADSS;ijn746:ADSS;ijr904.45632:ADSS;ijr904:ADSS;imeo21:ADSS;imm904:ADSS;imo1053-pao1:ADSS_i;imo1056:ADSS_i;ind750:ADSS;inj661:ADSS;intenz:5133;isb619:ADSS;iso783:ADSS;iyo844:ADSS;kegg:…	0	999999.0			0	0
R17F3A914_RL-48	1 MNXM1265@MNXC3 + 1 MNXM1@MNXC3 + 1 MNXM7@MNXC3 <-- 1 MNXM3@MNXC3 + 1 MNXM602@MNXC3	r_0997	1*gene:YDR127W	MNXR4842	2.7.1.71	biopath:Biosynthesis_of_Chorismate;biopath:Biosynthesis_of_aromatic_amino_acids_(L-Phenylalanine,_L-Tyrosine,_L-Tryptophan)_and_of_quinone_cofactors;biopath:Pathway_of_Shikimate;kegg:Biosynthesis of secondary metabolites;kegg:Metabolic pathways;kegg:Phenylalanine, tyrosine and tryptophan biosynthesis;metacyc:chorismate biosynthesis from 3-dehydroquinate;seed:Benzoate transport and degradation clu…	bigg:SHKK;biopath:RXN00448;brenda:BR47798;ec:2.7.1.71;ecocyc:SHIKIMATE-KINASE-RXN;iabaylyiv4:SHIKIMATE-KINASE-RXN;iaf1260:SHKK;iaf692:SHKK;iag612:rbs_189;iao358:rll_60;igt196:SHKK;iin800:ARO1_4;iit341:SHKK;ijn746:SHKK;ijr904.45632:SHKK;ijr904:SHKK;imeo21:SHKK;imm904:SHKK;imo1053-pao1:SHKK;imo1056:SHKK;ind750:SHKK;inj661:SHKK;intenz:2901;isb619:SHKK;iso783:SHKK;iyo844:SHKK;kegg:R02412;metacyc:SHIK…	-999999.0	0			0	0
R5F01904_LR-531	1 MNXM1265@MNXC3 + 1 MNXM73@MNXC3 --> 1 MNXM1365@MNXC3 + 1 MNXM9@MNXC3	r_0065	1*gene:YDR127W	MNXR4464	2.5.1.19	kegg:Biosynthesis of secondary metabolites;kegg:Metabolic pathways;kegg:Phenylalanine, tyrosine and tryptophan biosynthesis;metacyc:chorismate biosynthesis from 3-dehydroquinate;seed:Chorismate Synthesis;unipathway:chorismate biosynthesis	bigg:PSCVT;bigg:PSCVTi;brenda:BR47516;brenda:BS355056;ec:2.5.1.19;ecocyc:2.5.1.19-RXN;iabaylyiv4:2.5.1.19-RXN;iaf1260:PSCVT;iaf692:PSCVT;iao358:rll_53;igt196:PSCVT;iin800:ARO1_5;iit341:PSCVT;ijn746:PSCVT;ijr904.45632:PSCVT;ijr904:PSCVT;imeo21:PSCVT;imm904:PSCVTi;imo1053-pao1:PSCVT;imo1056:PSCVT;ind750:PSCVTi;inj661:PSCVT;intenz:2724;irs1563.45632:R03460_c;isb619:PSCVT;iso783:PSCVT;iyo844:PSCVT;ke…	0	999999.0			0	0
RDE46A37E_B-1349	1 MNXM1269@MNXC3 + 1 MNXM12@MNXC3 <==> 1 MNXM21@MNXC3 + 1 MNXM925@MNXC3	rxn05349	1*uniprot:FAS1_YEAST+1*uniprot:FAS2_YEAST	MNXR35617	2.3.1.180;2.3.1.38;2.3.1.85;2.3.1.86	biopath:Biosynthesis_of_Fatty_acids;biopath:Biosynthesis_of_Fatty_acids_(over_ACP);biopath:Biosynthesis_of_Palmitate;kegg:Fatty acid biosynthesis;kegg:Metabolic pathways;metacyc:fatty acid biosynthesis initiation II;metacyc:superpathway of fatty acid biosynthesis initiation (E. coli)	bigg:ACOATA;bigg:ACOATAm;biopath:RXN00665;brenda:BR44038;ec:2.3.1.180;ec:2.3.1.38;ec:2.3.1.85;ec:2.3.1.86;kegg:R01624;metacyc:ACP-S-ACETYLTRANSFER-RXN;seed:rxn05349	-999999.0	999999.0			0	0
RF24E59CA_B-1484	1 MNXM1269@MNXC4 + 1 MNXM12@MNXC4 <==> 1 MNXM21@MNXC4 + 1 MNXM925@MNXC4	R_106	1*uniprot:ACPM_YEAST+1*uniprot:CEM1_YEAST+1*uniprot:ETR1_YEAST+1*uniprot:FABD_YEAST+1*uniprot:FABG_YEAST+1*uniprot:HTD2_YEAST	MNXR35617	2.3.1.180;2.3.1.38;2.3.1.85;2.3.1.86	biopath:Biosynthesis_of_Fatty_acids;biopath:Biosynthesis_of_Fatty_acids_(over_ACP);biopath:Biosynthesis_of_Palmitate;kegg:Fatty acid biosynthesis;kegg:Metabolic pathways;metacyc:fatty acid biosynthesis initiation II;metacyc:superpathway of fatty acid biosynthesis initiation (E. coli);model:Fatty Acid Biosynthesis	bigg:ACOATA;bigg:ACOATAm;biopath:RXN00665;brenda:BR44038;ec:2.3.1.180;ec:2.3.1.38;ec:2.3.1.85;ec:2.3.1.86;kegg:R01624;metacyc:ACP-S-ACETYLTRANSFER-RXN;seed:rxn05349	-999999.0	999999.0			0	0
R43421187_LR-329	1 MNXM1269@MNXC4 + 3 MNXM184@MNXC4 + 9 MNXM1@MNXC4 + 6 MNXM6@MNXC4 --> 3 MNXM13@MNXC4 + 1 MNXM23586@MNXC4 + 3 MNXM2@MNXC4 + 6 MNXM5@MNXC4 + 3 MNXM925@MNXC4	R_FAS80ACPm_L	1*uniprot:ACPM_YEAST+1*uniprot:CEM1_YEAST+1*uniprot:ETR1_YEAST+1*uniprot:FABD_YEAST+1*uniprot:FABG_YEAST+1*uniprot:HTD2_YEAST	MNXR68943		model:S_Fatty_Acid__Biosynthesis	bigg:FAS80ACPm_L;imm904:FAS80ACPm_L;ind750:FAS80ACPm_L;obsolete:rxn13285;seed:rxn09422	0	999999.0			0	0
RFDE90BF1_B-1556	1 MNXM126@MNXC3 + 1 MNXM3@MNXC3 <==> 1 MNXM261@MNXC3 + 1 MNXM7@MNXC3	rxn01100	1*uniprot:PGK_YEAST	MNXR4189	2.7.2.3	biopath:Connection_between_PPP_and_TCA;biopath:Gluconeogenesis_(Atlas_S._27,_28);biopath:Glycolysis_(Atlas_S._27,_28);biopath:Glycolysis_and_Gluconeogenesis_(extended);kegg:Biosynthesis of secondary metabolites;kegg:Carbon fixation in photosynthetic organisms;kegg:Glycolysis / Gluconeogenesis;kegg:Metabolic pathways;kegg:Microbial metabolism in diverse environments;metacyc:1-butanol autotrophic b…	bigg:PGK;biopath:RXN00796;brenda:BR47826;ec:2.7.2.3;ecocyc:PHOSGLYPHOS-RXN;iabaylyiv4:PHOSGLYPHOS-RXN;iaf1260:PGK;iaf692:PGK;iao358:rll_321;igt196:PGK;iin800:PGK1;iit341:PGK;ijn746:PGK;ijr904.45632:PGK;ijr904:PGK;imeo21:PGK;imm904:PGK;imo1053-pao1:PGK;imo1056:PGK;ind750:PGK;inj661:PGK;intenz:2981;ips189:PGK;irs1563.45632:R01512_c;irs1563.45632:R01512_p;isb619:PGK;iso783:PGK;iyo844:PGK;kegg:R01512…	-999999.0	999999.0			0	0
R435A649E_B-330	1 MNXM126@MNXC3 <==> 1 MNXM275@MNXC3	rxn01106	1*uniprot:PMG1_YEAST;1*uniprot:PMG2_YEAST;1*uniprot:PMG3_YEAST	MNXR4195	5.4.2.1;5.4.2.4	biopath:Connection_between_PPP_and_TCA;biopath:Gluconeogenesis_(Atlas_S._27,_28);biopath:Glycolysis_(Atlas_S._27,_28);biopath:Glycolysis_and_Gluconeogenesis_(extended);biopath:Metabolism_of_L-Serine_and_Glycine;biopath:Serine-isocitrate_lyase_pathway;kegg:Biosynthesis of secondary metabolites;kegg:Glycine, serine and threonine metabolism;kegg:Glycolysis / Gluconeogenesis;kegg:Metabolic pathways;k…	bigg:PGM;biopath:RXN00422;brenda:BR17;brenda:BS1158;ec:5.4.2.1;ec:5.4.2.4;ecocyc:3PGAREARR-RXN;iabaylyiv4:3PGAREARR-RXN;iaf1260:PGM;iaf692:PGM;iag612:rbs_70;iao358:rll_326;iao358:rll_476;iao358:rll_481;igt196:PGM;iin800:GPM1_2;iin800:GPM2;iin800:GPM3;iit341:PGM;ijn746:PGM;ijr904.45632:PGM;ijr904:PGM;imeo21:PGM;imm904:PGM;imo1053-pao1:PGM;imo1056:PGM;ind750:PGM;inj661:PGM;intenz:4989;ips189:PGM;ir…	-999999.0	999999.0			0	0
R6D6D44EA_RL-620	1 MNXM1277@MNXC4 + 1 MNXM15@MNXC4 + 1 MNXM183@MNXC4 <-- 1 MNXM79@MNXC4 + 1 MNXM81220@MNXC4	r_0509	1*uniprot:DLDH_YEAST+1*uniprot:GCSH_YEAST+1*uniprot:GCSP_YEAST+1*uniprot:GCST_YEAST	MNXR69113	2.1.2.10		bigg:GCC2;bigg:GCC2bim;ec:2.1.2.10;imeo21:GCC2;imm904:GCC2bim;ind750:GCC2bim;inj661:GCC2;seed:rxn09498	-999999.0	0			0	0
R99D53D63_RL-914	1 MNXM1277@MNXC4 + 1 MNXM92@MNXC4 <-- 1 MNXM12@MNXC4 + 1 MNXM81337@MNXC4	r_0831	1*uniprot:DLDH_YEAST+1*uniprot:ODO1_YEAST+1*uniprot:ODO2_YEAST	MNXR68327	2.3.1.61		bigg:AKGDb;bigg:AKGDbm;bigg:AKGDbr;brenda:BS321127;ec:2.3.1.61;ijn746:AKGDbr;imeo21:AKGDb;imm904:AKGDbm;ind750:AKGDbm;inj661:AKGDb;isb619:AKGDb;obsolete:rxn06180;seed:rxn01872	-999999.0	0			0	0
R365B2BE4_LR-257	1 MNXM127@MNXC2 + 1 MNXM1@MNXC2 --> 1 MNXM127@MNXC3 + 1 MNXM1@MNXC3	r_1177	1*uniprot:ITR1_YEAST;1*uniprot:ITR2_YEAST	MNXR3112			bigg:INSTt2;bigg:INSTt2r;iag612:rbs_349;iag612:rbs_350;iag612:rbs_351;iin800:ITR1;iin800:ITR2;imm904:INSTt2;ind750:INSTt2;iyo844:INSTt2;seed:rxn05593	0	999999.0			0	0
R1B491561_LR-69	1 MNXM127@MNXC2 --> 1 MNXM127@BOUNDARY	r_1947		MNXR3114			bigg:INSTtex;iaf1260:INSTtex;seed:rxn08755	0	999999.0			0	1
R35559DD6_LR-252	1 MNXM127@MNXC3 + 0.01 MNXM201@MNXC3 --> 1 MNXM1@MNXC3 + 1 MNXM31@MNXC3 + 0.01 MNXM96694@MNXC3	R_PINOS_SC	1*uniprot:PIS_YEAST	MNXR69719	2.7.8.11	biopath:Acidic_hexose_derivatives_and_Inositol;biopath:Biosynthesis_of_Inositol;biopath:Biosynthesis_of_Phosphatidylinositol;kegg:Glycerophospholipid metabolism;kegg:Inositol phosphate metabolism;kegg:Metabolic pathways;model:S_Phospholipid_Biosynthesis	aragem.45632:R01802_c;bigg:PINOS_SC;biopath:RXN01166;brenda:BR48086;ec:2.7.8.11;iin800:PIS1;imm904:PINOS_SC;ind750:PINOS_SC;kegg:R01802;seed:rxn06046;seed:rxn09536	0	999999.0			0	0
RAC477947_B-1038	1 MNXM127@MNXC3 + 1 MNXM89602@MNXC3 <==> 1 MNXM2@MNXC3 + 1 MNXM878@MNXC3	rxn00890	1*uniprot:YB34_YEAST	MNXR31508	3.2.1.22	kegg:Galactose metabolism	bigg:GALIGH;ec:3.2.1.22;kegg:R01194;kegg:R06093;seed:rxn00890	-999999.0	999999.0			0	0
RAF26BBB8_RL-1054	1 MNXM127@MNXC3 + 1 MNXM9@MNXC3 <-- 1 MNXM2@MNXC3 + 1 MNXM646@MNXC3	rxn00881	1*uniprot:INM1_YEAST	MNXR3542	3.1.3.25	kegg:Inositol phosphate metabolism;metacyc:phytate degradation I	bigg:MI1PP;brenda:BR26031;brenda:BS364541;ec:3.1.3.25;ecocyc:RXN0-5408;iaf1260:MI1PP;iaf692:MI1PP;ijr904.45632:MI1PP;ijr904:MI1PP;imeo21:MI1PP;imm904:MI1PP;ind750:MI1PP;inj661:MI1PP;irs1563.45632:R01185_c;isb619:MI1PP;iso783:MI1PP;iyo844:MI1PP;kegg:R01185;metacyc:RXN0-5408;reactome:REACT_150218.1;rhea:27670;rhea:27671;rhea:27672;rhea:27673;seed:rxn00881	-999999.0	0			0	0
R5D3D40E0_LR-521	1 MNXM1280@MNXC3 + 1 MNXM1@MNXC3 + 1 MNXM6@MNXC3 --> 1 MNXM245@MNXC3 + 1 MNXM5@MNXC3 + 1 MNXM9@MNXC3	rxn02373	1*uniprot:PROA_YEAST					0	999999.0			0	0
RBA1EB653_RL-1130	1 MNXM1280@MNXC3 + 1 MNXM7@MNXC3 <-- 1 MNXM3@MNXC3 + 1 MNXM89557@MNXC3	r_0468	1*uniprot:PROB_YEAST	MNXR32778	2.7.2.11	biopath:Biosynthesis_of_L-Proline;biopath:Conversion_of_L-Glutamate_into_L-Ornithine;biopath:Conversion_of_L-Glutamate_into_L-Proline;biopath:Metabolism_of_L-Glutamate,_L-Aspartate_and_related_compounds;biopath:Metabolism_of_L-Proline_and_L-Hydroxyproline;kegg:Arginine and proline metabolism;kegg:Metabolic pathways;metacyc:citrulline biosynthesis;metacyc:proline biosynthesis I;seed:Proline, 4-hyd…	bigg:GLU5K;bigg:GLU5Km;biopath:RXN00674;brenda:BR47821;ec:2.7.2.11;ecocyc:GLUTKIN-RXN;iabaylyiv4:GLUTKIN-RXN;iaf1260:GLU5K;iaf692:GLU5K;iag612:rbs_182;iag612:rbs_183;iao358:rll_336;ijn746:GLU5K;ijr904.45632:GLU5K;ijr904:GLU5K;imeo21:GLU5K;imm904:GLU5K;imo1053-pao1:GLU5K;imo1056:GLU5K;ind750:GLU5K;inj661:GLU5K;intenz:2989;irs1563.45632:R00239_c;irs1563.45632:R00239_p;iso783:GLU5K;iyo844:GLU5K;kegg…	-999999.0	0			0	0
RF3AF94EC_RL-1493	1 MNXM1281@MNXC3 + 1 MNXM9@MNXC3 <-- 1 MNXM1482@MNXC3 + 1 MNXM2@MNXC3	rxn02160	1*uniprot:HIS9_YEAST	MNXR2969	3.1.3.15	biopath:Biosynthesis_and_degradation_of_L-Histidine;biopath:Biosynthesis_of_Histidine;kegg:Biosynthesis of secondary metabolites;kegg:Histidine metabolism;kegg:Metabolic pathways;metacyc:histidine biosynthesis;unipathway:L-histidine biosynthesis	bigg:HISTP;biopath:RXN00548;brenda:BR19199;ec:3.1.3.15;ecocyc:HISTIDPHOS-RXN;iabaylyiv4:HISTIDPHOS-RXN;iaf1260:HISTP;iaf692:HISTP;iag612:rbs_405;iao358:rll_197;igt196:HISTP;iin800:HIS2;ijn746:HISTP;ijr904.45632:HISTP;ijr904:HISTP;imeo21:HISTP;imm904:HISTP;imo1053-pao1:HISTP;imo1056:HISTP;ind750:HISTP;inj661:HISTP;intenz:3290;irs1563.45632:R03013_c;isb619:HISTP;iso783:HISTP;iyo844:HISTP;kegg:R0301…	-999999.0	0			0	0
R4269EB94_LR-322	1 MNXM1288@MNXC3 + 1 MNXM2@MNXC3 --> 1 MNXM1@MNXC3 + 1 MNXM260@MNXC3 + 1 MNXM39@MNXC3	r_0762	1*uniprot:BNA3_YEAST	MNXR2258	3.5.1.9	biopath:Biosynthesis_of_NAD+_from_Tryptophan;biopath:Degradation_of_L-Tryptophan_to_2-Oxoglutarate_and_Oxaloacetate;biopath:Derivatives_and_degradation_of_L-Tryptophan;biopath:Metabolism_of_Tryptophan_(extended);kegg:Glyoxylate and dicarboxylate metabolism;kegg:Metabolic pathways;kegg:Tryptophan metabolism;metacyc:tryptophan degradation I (via anthranilate);metacyc:tryptophan degradation XI (mamm…	bigg:FKYNH;biopath:RXN00322;brenda:BR22715;ec:3.5.1.9;iin800:U53;imm904:FKYNH;imo1053-pao1:FKYNH;imo1056:FKYNH;ind750:FKYNH;intenz:4193;kegg:R01959;metacyc:ARYLFORMAMIDASE-RXN;pubmed:12007602;reactome:REACT_101177;reactome:REACT_101720;reactome:REACT_105730;reactome:REACT_110747;reactome:REACT_113469;reactome:REACT_1187;reactome:REACT_1804;reactome:REACT_31432;reactome:REACT_46660;reactome:REACT_…	0	999999.0			0	0
R88629BB_RL-788	1 MNXM1288@MNXC3 <-- 1 MNXM4@MNXC3 + 1 MNXM94@MNXC3	rxn00478	1*uniprot:I23O_YEAST	MNXR5138	1.13.11.11;1.13.11.52	biopath:Biosynthesis_of_NAD+_from_Tryptophan;biopath:Degradation_of_L-Tryptophan_to_2-Oxoglutarate_and_Oxaloacetate;biopath:Derivatives_and_degradation_of_L-Tryptophan;biopath:Metabolism_of_Tryptophan_(extended);kegg:Metabolic pathways;kegg:Tryptophan metabolism;metacyc:tryptophan degradation I (via anthranilate);metacyc:tryptophan degradation XI (mammalian, via kynurenine);metacyc:tryptophan deg…	bigg:TRPO2;biopath:RXN00219;brenda:BR37070;brenda:BS380639;ec:1.13.11.11;ec:1.13.11.52;iin800:YJR078W;imm904:TRPO2;imo1053-pao1:TRPO2;imo1056:TRPO2;ind750:TRPO2;intenz:16482;intenz:16484;kegg:R00678;metacyc:RXN-8665;metacyc:TRYPTOPHAN-23-DIOXYGENASE-RXN;pubmed:11469796;pubmed:16477023;pubmed:17671174;pubmed:1907934;pubmed:26687;pubmed:8666386;reactome:REACT_1007;reactome:REACT_102590;reactome:REA…	-999999.0	0			0	0
R1FFDF741_RL-111	1 MNXM1294@MNXC3 + 1 MNXM1@MNXC3 + 1 MNXM7@MNXC3 <-- 1 MNXM271@MNXC3 + 1 MNXM3@MNXC3	r_0887	1*uniprot:K6PF1_YEAST+1*uniprot:K6PF2_YEAST	MNXR4174	2.7.1.11	metacyc:sedoheptulose bisphosphate bypass;seed:D-Tagatose and Galactitol Utilization;seed:Glycolysis and Gluconeogenesis;seed:Hexitol degradation;seed:N-Acetyl-Galactosamine and Galactosamine Utilization	bigg:PFK_3;ec:2.7.1.11;ecocyc:RXN0-6541;iin800:PFK1_3;imm904:PFK_3;ind750:PFK_3;kegg:R01843;metacyc:RXN0-6541;obsolete:rxn09501;rhea:31443;rhea:31444;rhea:31445;rhea:31446;seed:rxn01343	-999999.0	0			0	0
R54EC72A7_B-460	1 MNXM1294@MNXC3 <==> 1 MNXM258@MNXC3 + 1 MNXM77@MNXC3	rxn01334	1*uniprot:ALF_YEAST	MNXR2186	4.1.2;4.1.2.13	biopath:Interconversions_of_Pentose_(extended);kegg:Carbon fixation in photosynthetic organisms;kegg:Metabolic pathways;kegg:Microbial metabolism in diverse environments;metacyc:Calvin-Benson-Bassham cycle;metacyc:sedoheptulose bisphosphate bypass;seed:Calvin-Benson cycle;seed:Formaldehyde assimilation Ribulose monophosphate pathway;seed:Glycolysis and Gluconeogenesis	bigg:FBA3;biopath:RXN00156;ec:4.1.2;ec:4.1.2.13;ecocyc:SEDOBISALDOL-RXN;imm904:FBA3;ind750:FBA3;irs1563.45632:R01829_c;irs1563.45632:R01829_p;kegg:R01829;metacyc:SEDOBISALDOL-RXN;obsolete:rxn09504;rhea:30167;rhea:30168;rhea:30169;rhea:30170;seed:rxn01334	-999999.0	999999.0			0	0
R33750CA3_B-243	1 MNXM12@MNXC11 + 1 MNXM1@MNXC11 + 1 MNXM64019@MNXC11 <==> 1 MNXM1504@MNXC11 + 1 MNXM914@MNXC11	r_0265	1*uniprot:LAC1_YEAST;1*uniprot:LAG1_YEAST;1*uniprot:YPC1_YEAST	MNXR65605			bigg:CERS224;imm904:CERASE224er;imm904:CERS224;imm904:CERS224er;ind750:CERS224;obsolete:rxn13240;pubmed:11387200;rhea:33595;rhea:33596;rhea:33597;rhea:33598;seed:rxn09603	-999999.0	0			0	0
R33750CA3_B-244	1 MNXM12@MNXC11 + 1 MNXM1@MNXC11 + 1 MNXM64019@MNXC11 <==> 1 MNXM1504@MNXC11 + 1 MNXM914@MNXC11	r_0265	1*uniprot:YDC1_YEAST;1*uniprot:YPC1_YEAST	MNXR65605			bigg:CERS224;imm904:CERASE224er;imm904:CERS224;imm904:CERS224er;ind750:CERS224;obsolete:rxn13240;pubmed:11387200;rhea:33595;rhea:33596;rhea:33597;rhea:33598;seed:rxn09603	0	999999.0			0	0
R8CDEEFF1_B-826	1 MNXM12@MNXC11 + 1 MNXM1@MNXC11 + 1 MNXM64020@MNXC11 <==> 1 MNXM1504@MNXC11 + 1 MNXM302@MNXC11	r_0263	1*uniprot:LAC1_YEAST;1*uniprot:LAG1_YEAST;1*uniprot:YDC1_YEAST	MNXR65604			bigg:CERS124;imm904:CERASE124er;imm904:CERS124;imm904:CERS124er;ind750:CERS124;obsolete:rxn13239;pubmed:11387200;rhea:33591;rhea:33592;rhea:33593;rhea:33594;seed:rxn09607	-999999.0	0			0	0
R8CDEEFF1_B-827	1 MNXM12@MNXC11 + 1 MNXM1@MNXC11 + 1 MNXM64020@MNXC11 <==> 1 MNXM1504@MNXC11 + 1 MNXM302@MNXC11	r_0263	1*uniprot:YDC1_YEAST	MNXR65604			bigg:CERS124;imm904:CERASE124er;imm904:CERS124;imm904:CERS124er;ind750:CERS124;obsolete:rxn13239;pubmed:11387200;rhea:33591;rhea:33592;rhea:33593;rhea:33594;seed:rxn09607	0	999999.0			0	0
R116116A1_RL-9	1 MNXM12@MNXC13 + 1 MNXM131@MNXC13 + 1 MNXM1@MNXC13 <-- 1 MNXM21@MNXC13 + 1 MNXM2@MNXC13 + 1 MNXM46@MNXC13	r_0301	1*uniprot:CISY2_YEAST	MNXR1298	2.3.3.1;2.3.3.3;4.1.3.7	biopath:Citrate_cycle_(TCA_cycle);biopath:Citrate_cycle_(TCA_cycle,_shortest);biopath:Citrate_cycle_(TCA_cycle,_simplified);biopath:Degradation_of_Acetyl-CoA_(Citratecycle);biopath:Glyoxylate_cycle;biopath:Reactions_of_Pyruvate_and_Phosphoenolpyruvate;kegg:2-Oxocarboxylic acid metabolism;kegg:Biosynthesis of secondary metabolites;kegg:Citrate cycle (TCA cycle);kegg:Glyoxylate and dicarboxylate me…	bigg:CS;bigg:CSm;bigg:CSp;biopath:RXN00484;brenda:BR44118;ec:2.3.3.1;ec:2.3.3.3;ec:4.1.3.7;ecocyc:CITSYN-RXN;iabaylyiv4:CITSYN-RXN;iaf1260:CS;iaf692:CS;iag612:rbs_112;iag612:rbs_113;iag612:rbs_114;iao358:rll_169;iin800:CIT1;iin800:CIT2;iin800:CIT3;iit341:CS;ijn746:CS;ijr904.45632:CS;ijr904:CS;imeo21:CS;imm904:CSm;imm904:CSp;imo1053-pao1:CS;imo1056:CS;ind750:CSm;ind750:CSp;inj661:CS;intenz:10507;i…	-999999.0	0			0	0
R6BE38675_RL-614	1 MNXM12@MNXC13 + 1 MNXM1@MNXC13 + 1 MNXM236@MNXC13 <-- 1 MNXM272@MNXC13 + 1 MNXM2@MNXC13	r_0849	1*uniprot:PTE1_YEAST	MNXR1990	3.1.2.2	kegg:Biosynthesis of unsaturated fatty acids;metacyc:stearate biosynthesis I (animals);metacyc:stearate biosynthesis III (fungi)	bigg:FACOAE180;ec:3.1.2.2;kegg:R08174;metacyc:RXN-9624;pubmed:18702504;rhea:30139;rhea:30140;rhea:30141;rhea:30142	-999999.0	0			0	0
RDD6117AA_RL-1342	1 MNXM12@MNXC13 + 1 MNXM1@MNXC13 + 1 MNXM314@MNXC13 <-- 1 MNXM224@MNXC13 + 1 MNXM2@MNXC13	r_0848	1*uniprot:PTE1_YEAST	MNXR1986	3.1.2.2;3.1.2.20		bigg:FACOAE140;brenda:BS360734;ec:3.1.2.2;ec:3.1.2.20;iabaylyiv4:0-COA-THIOLASE-RXN;iabaylyiv4:C14;iaf1260:FACOAE140;imeo21:FACOAE140;imm904:PTE7x;inj661:FACOAE140;metacyc:RXN-9626;seed:rxn08441	-999999.0	0			0	0
RAC655FD5_RL-1039	1 MNXM12@MNXC13 + 1 MNXM1@MNXC13 + 1 MNXM402@MNXC13 <-- 1 MNXM2@MNXC13 + 1 MNXM363@MNXC13	r_0845	1*uniprot:PTE1_YEAST	MNXR1985	2.3.1.16;3.1.2.2;3.1.2.20	metacyc:I?-hydroxylation of caprate and laurate	bigg:FACOAE120;brenda:BS380602;ec:2.3.1.16;ec:3.1.2.2;ec:3.1.2.20;iabaylyiv4:0-COA-THIOLASE-RXN;iabaylyiv4:C12;iaf1260:FACOAE120;imm904:PTE11x;metacyc:RXN-9627;obsolete:rxn10359;pubmed:18702504;rhea:30135;rhea:30136;rhea:30137;rhea:30138;seed:rxn08440	-999999.0	0			0	0
RE094553F_RL-1361	1 MNXM12@MNXC13 + 1 MNXM1@MNXC13 + 1 MNXM750@MNXC13 <-- 1 MNXM2@MNXC13 + 1 MNXM342@MNXC13	r_0850	1*uniprot:PTE1_YEAST	MNXR1993	3.1.2.20		bigg:FACOAE80;brenda:BS380687;ec:3.1.2.20;iabaylyiv4:0-COA-THIOLASE-RXN;iabaylyiv4:C8;iaf1260:FACOAE80;imm904:PTE9x;pubmed:18702504;rhea:30143;rhea:30144;rhea:30145;rhea:30146;seed:rxn08447	-999999.0	0			0	0
RD3110085_RL-1276	1 MNXM12@MNXC13 + 1 MNXM1@MNXC13 + 1 MNXM98@MNXC13 <-- 1 MNXM21@MNXC13 + 1 MNXM2@MNXC13 + 1 MNXM69@MNXC13	r_0717	1*uniprot:MASY_YEAST;1*uniprot:MASZ_YEAST	MNXR3388	2.3.3.9;4.1.3.2	biopath:Glyoxylate_cycle;biopath:Reactions_of_Glyoxalate_(no_pathway);biopath:Serine-isocitrate_lyase_pathway;kegg:Glyoxylate and dicarboxylate metabolism;kegg:Metabolic pathways;kegg:Microbial metabolism in diverse environments;kegg:Pyruvate metabolism;metacyc:TCA cycle IV (2-oxoglutarate decarboxylase);metacyc:TCA cycle V (2-oxoglutarate:ferredoxin oxidoreductase);metacyc:chitin degradation to …	bigg:MALS;bigg:MALSp;biopath:RXN00920;brenda:BR47548;ec:2.3.3.9;ec:4.1.3.2;ecocyc:MALSYN-RXN;iabaylyiv4:MALSYN-RXN;iaf1260:MALS;iin800:DAL7;iin800:MLS1;iit341:MALS;ijn746:MALS;ijr904.45632:MALS;ijr904:MALS;imeo21:MALS;imm904:MALS;imm904:MALSp;imo1053-pao1:MALS;imo1056:MALS;ind750:MALSp;inj661:MALS;intenz:10569;irs1563.45632:R00472_x;iso783:MALS;kegg:R00472;macie:M0053;metacyc:MALSYN-RXN;pir:I4071…	-999999.0	0			0	0
RCEC205CF_LR-1255	1 MNXM12@MNXC13 + 1 MNXM2@MNXC13 --> 2 MNXM1@MNXC13 + 1 MNXM373@MNXC13 + 1 MNXM45@MNXC13	R_COAHLp	1*uniprot:PCD1_YEAST	MNXR449		model:S_Pantothenate_and_CoA_Biosynthesis	bigg:ACPS;bigg:ACPSm;iit341:ACPS;imm904:ACPSm;imm904:COAHLp;ind750:ACPSm;metacyc:RXN-10811;seed:rxn09532	0	999999.0			0	0
R37937B79_LR-263	1 MNXM12@MNXC13 + 1 MNXM513@MNXC13 --> 1 MNXM21@MNXC13 + 1 MNXM88@MNXC13	r_0100	1*uniprot:THIK_YEAST	MNXR54944	2.3.1.16		bigg:ACACT8p;bigg:KAT8;ec:2.3.1.16;iabaylyiv4:0-3OXOCOA-THIOLASE-RXN;iabaylyiv4:C18;iaf1260:KAT8;imm904:ACACT8p;ind750:ACACT8p;pubmed:12535077;rhea:35279;rhea:35280;rhea:35281;rhea:35282;seed:rxn08767	0	999999.0			0	0
RE78D0371_LR-1409	1 MNXM12@MNXC13 + 1 MNXM677@MNXC13 --> 1 MNXM21@MNXC13 + 1 MNXM342@MNXC13	r_0106	1*uniprot:THIK_YEAST	MNXR345	2.3.1.155;2.3.1.16;2.3.1.9	biopath:Biosynthesis_of_Fatty_acids_(over_CoA);biopath:beta-Oxidation_of_fatty_acids;kegg:Fatty acid elongation;kegg:Fatty acid metabolism;kegg:Metabolic pathways;metacyc:fatty acid salvage;seed:Branched chain amino acid degradation regulons;seed:Isoleucine degradation	bigg:ACACT4p;bigg:ACACT4r;bigg:KAT4;biopath:RXN01338;ec:2.3.1.155;ec:2.3.1.16;ec:2.3.1.9;iabaylyiv4:0-3OXOCOA-THIOLASE-RXN;iabaylyiv4:C10;iaf1260:KAT4;ijn746:KAT4;imm904:ACACT4p;ind750:ACACT4p;irs1563.45632:R03778_x;isb619:ACACT4r;iyo844:ACACT4r;kegg:R03778;metacyc:RXN-13617;pubmed:1550553;reactome:REACT_101820;reactome:REACT_102598;reactome:REACT_106367;reactome:REACT_110668;reactome:REACT_13393…	0	999999.0			0	0
R8A905A2B_LR-810	1 MNXM12@MNXC13 + 1 MNXM705@MNXC13 --> 1 MNXM21@MNXC13 + 1 MNXM486@MNXC13	r_0107	1*uniprot:THIK_YEAST	MNXR346	2.3.1.155;2.3.1.16;2.3.1.9	biopath:Biosynthesis_of_Fatty_acids_(over_CoA);biopath:beta-Oxidation_of_fatty_acids;kegg:Fatty acid elongation;kegg:Fatty acid metabolism;kegg:Metabolic pathways;seed:Branched chain amino acid degradation regulons;seed:Isoleucine degradation	bigg:ACACT5p;bigg:ACACT5r;bigg:KAT5;biopath:RXN00937;ec:2.3.1.155;ec:2.3.1.16;ec:2.3.1.9;iabaylyiv4:0-3OXOCOA-THIOLASE-RXN;iabaylyiv4:C12;iaf1260:KAT5;ijn746:KAT5;imm904:ACACT5p;ind750:ACACT5p;irs1563.45632:R04742_x;isb619:ACACT5r;iyo844:ACACT5r;kegg:R04742;pubmed:1550553;reactome:REACT_100615;reactome:REACT_114037;reactome:REACT_132148;reactome:REACT_155874;reactome:REACT_1749;reactome:REACT_174…	0	999999.0			0	0
R3A9C826E_LR-276	1 MNXM12@MNXC13 + 1 MNXM707@MNXC13 --> 1 MNXM21@MNXC13 + 1 MNXM363@MNXC13	r_0105	1*uniprot:THIK_YEAST	MNXR347	2.3.1.155;2.3.1.16;2.3.1.9	biopath:Biosynthesis_of_Fatty_acids_(over_CoA);biopath:beta-Oxidation_of_fatty_acids;kegg:Fatty acid elongation;kegg:Fatty acid metabolism;kegg:Metabolic pathways;seed:Branched chain amino acid degradation regulons;seed:Isoleucine degradation	bigg:ACACT6p;bigg:ACACT6r;bigg:KAT6;biopath:RXN00785;ec:2.3.1.155;ec:2.3.1.16;ec:2.3.1.9;iabaylyiv4:0-3OXOCOA-THIOLASE-RXN;iabaylyiv4:C14;iaf1260:KAT6;ijn746:KAT6;imm904:ACACT6p;ind750:ACACT6p;irs1563.45632:R03858_x;isb619:ACACT6r;iyo844:ACACT6r;kegg:R03858;obsolete:rxn10367r;pubmed:1550553;reactome:REACT_102432;reactome:REACT_139820;reactome:REACT_1519;reactome:REACT_1519.2;reactome:REACT_153471…	0	999999.0			0	0
RFC91E5F1_LR-1543	1 MNXM12@MNXC13 + 1 MNXM738@MNXC13 --> 1 MNXM21@MNXC13 + 1 MNXM224@MNXC13	r_0102	1*uniprot:THIK_YEAST	MNXR348	2.3.1.155;2.3.1.16;2.3.1.9	biopath:Biosynthesis_of_Fatty_acids_(over_CoA);biopath:beta-Oxidation_of_fatty_acids;kegg:Fatty acid elongation;kegg:Fatty acid metabolism;kegg:Metabolic pathways;seed:Branched chain amino acid degradation regulons;seed:Isoleucine degradation	bigg:ACACT7p;bigg:ACACT7r;bigg:KAT7;biopath:RXN00111;brenda:BR29472;ec:2.3.1.155;ec:2.3.1.16;ec:2.3.1.9;iabaylyiv4:2.3.1.155-RXN;iaf1260:KAT7;ijn746:KAT7;imm904:ACACT7p;ind750:ACACT7p;intenz:2423;irs1563.45632:R03991_c;isb619:ACACT7r;iyo844:ACACT7r;kegg:R03991;metacyc:2.3.1.155-RXN;obsolete:rxn05750;pubmed:1550553;reactome:REACT_104140;reactome:REACT_105034;reactome:REACT_110677;reactome:REACT_12…	0	999999.0			0	0
R452FC019_LR-340	1 MNXM12@MNXC13 + 1 MNXM91972@MNXC13 --> 1 MNXM1504@MNXC13 + 1 MNXM1@MNXC13 + 1 MNXM21@MNXC13	R_ACACT9p	1*uniprot:THIK_YEAST		2.3.1.16	model:S_Fatty_Acid_Degradation		0	999999.0			0	0
R3B133B84_RL-280	1 MNXM12@MNXC3 + 0.77 MNXM1@MNXC3 + 0.01 MNXM226@MNXC3 <-- 0.1 MNXM224@MNXC3 + 0.05 MNXM272@MNXC3 + 0.06 MNXM363@MNXC3 + 0.02 MNXM486@MNXC3 + 0.17 MNXM56353@MNXC3 + 1 MNXM66@MNXC3 + 0.24 MNXM686@MNXC3 + 0.27 MNXM88@MNXC3 + 0.09 MNXM90369@MNXC3	R_GAT1_SC	1*uniprot:GPT1_YEAST;1*uniprot:GPT2_YEAST	MNXR69108		model:S_Phospholipid_Biosynthesis		-999999.0	0			0	0
R4A09C37B_RL-364	1 MNXM12@MNXC3 + 0.77 MNXM1@MNXC3 + 0.01 MNXM248@MNXC3 <-- 0.1 MNXM224@MNXC3 + 0.05 MNXM272@MNXC3 + 0.06 MNXM363@MNXC3 + 0.02 MNXM486@MNXC3 + 0.17 MNXM56353@MNXC3 + 0.24 MNXM686@MNXC3 + 0.27 MNXM88@MNXC3 + 0.01 MNXM90149@MNXC3 + 0.09 MNXM90369@MNXC3	R_TRIGS_SC	1*uniprot:ARE1_YEAST;1*uniprot:ARE2_YEAST;1*uniprot:DGAT2_YEAST	MNXR69998		model:S_Glycerolipid_Metabolism		-999999.0	0			0	0
R5780CE12_RL-482	1 MNXM12@MNXC3 + 0.77 MNXM1@MNXC3 + 0.01 MNXM297@MNXC3 <-- 0.1 MNXM224@MNXC3 + 0.05 MNXM272@MNXC3 + 0.06 MNXM363@MNXC3 + 0.02 MNXM486@MNXC3 + 0.17 MNXM56353@MNXC3 + 0.24 MNXM686@MNXC3 + 0.27 MNXM88@MNXC3 + 0.09 MNXM90369@MNXC3 + 0.01 maranas_iMM904_1agpc_SC@MNXC3	R_LPCAT_SC	1*uniprot:TAZ1_YEAST		2.3.1.23	model:S_Phospholipid_Biosynthesis		-999999.0	0			0	0
RDB594412_RL-1331	1 MNXM12@MNXC3 + 0.77 MNXM1@MNXC3 + 0.01 MNXM90650@MNXC3 <-- 0.1 MNXM224@MNXC3 + 0.01 MNXM226@MNXC3 + 0.05 MNXM272@MNXC3 + 0.06 MNXM363@MNXC3 + 0.02 MNXM486@MNXC3 + 0.17 MNXM56353@MNXC3 + 0.24 MNXM686@MNXC3 + 0.27 MNXM88@MNXC3 + 0.09 MNXM90369@MNXC3	R_AGAT_SC	1*uniprot:ATC6_YEAST;1*uniprot:PLSC_YEAST	MNXR68299	2.3.1.51	model:S_Phospholipid_Biosynthesis	bigg:AGAT_SC;ec:2.3.1.51	-999999.0	0			0	0
R3E5EC630_RL-292	1 MNXM12@MNXC3 + 0.77 MNXM1@MNXC3 + 0.01 MNXM91820@MNXC3 <-- 0.1 MNXM224@MNXC3 + 0.05 MNXM272@MNXC3 + 0.06 MNXM363@MNXC3 + 0.02 MNXM486@MNXC3 + 0.17 MNXM56353@MNXC3 + 0.24 MNXM686@MNXC3 + 1 MNXM77@MNXC3 + 0.27 MNXM88@MNXC3 + 0.09 MNXM90369@MNXC3	R_GAT2_SC	1*uniprot:GPT1_YEAST;1*uniprot:GPT2_YEAST	MNXR69109		model:S_Phospholipid_Biosynthesis		-999999.0	0			0	0
R43732CB3_RL-333	1 MNXM12@MNXC3 + 1 MNXM133@MNXC3 <-- 2 MNXM21@MNXC3	r_0103	1*uniprot:THIL_YEAST	MNXR341	2.3.1.16;2.3.1.9	biopath:Biodegradation_of_Benzoate_(anaerobic);biopath:Biodegradation_of_Nitrobenzene;biopath:Biosynthesis_of_Cholesterol_(Atlas_S._85,_86);biopath:Biosynthesis_of_Fatty_acids_(over_CoA);biopath:Fermentation_of_Butanol_and_Butyric_acid;biopath:Glycolytic_fermentation_and_Lactate_converting_fermentations;biopath:Metabolism_of_Propanoate;biopath:Metabolism_of_Tryptophan_(extended);biopath:beta-Oxid…	aragem.45632:R00238_p;bigg:ACACT1;bigg:ACACT1m;bigg:ACACT1r;bigg:ACACT1rm;bigg:ACACT1x;bigg:KAT1;biopath:RXN00225;biopath:RXN01163;brenda:BR44092;ec:2.3.1.16;ec:2.3.1.9;ecocyc:ACETYL-COA-ACETYLTRANSFER-RXN;iabaylyiv4:ACETYL-COA-ACETYLTRANSFER-RXN;iaf1260:ACACT1r;iaf1260:KAT1;iaf692:ACACT1;iao358:rll_136;iin800:ERG10;iit341:ACACT1r;ijn746:ACACT1r;ijn746:KAT1;ijr904.45632:ACACT1r;ijr904:ACACT1r;ime…	-999999.0	0			0	0
R8CBD91C3_RL-823	1 MNXM12@MNXC3 + 1 MNXM13@MNXC3 + 1 MNXM224@MNXC3 + 1 MNXM2@MNXC3 + 2 MNXM5@MNXC3 <-- 3 MNXM1@MNXC3 + 1 MNXM363@MNXC3 + 1 MNXM40@MNXC3 + 2 MNXM6@MNXC3	rxn09435	1*uniprot:ACAC_YEAST+1*uniprot:ACBP_YEAST+1*uniprot:FAS1_YEAST+1*uniprot:FAS2_YEAST	MNXR2134	2.3.1.86		bigg:FAS140COA;ec:2.3.1.86;imm904:FAS140COA;ind750:FAS140COA;obsolete:rxn10386;seed:rxn09435	-999999.0	0			0	0
R91A3D67_RL-855	1 MNXM12@MNXC3 + 1 MNXM13@MNXC3 + 1 MNXM272@MNXC3 + 1 MNXM2@MNXC3 + 2 MNXM5@MNXC3 <-- 3 MNXM1@MNXC3 + 1 MNXM40@MNXC3 + 2 MNXM6@MNXC3 + 1 MNXM88@MNXC3	r_0435	1*uniprot:ACAC_YEAST+1*uniprot:ACBP_YEAST+1*uniprot:FAS1_YEAST+1*uniprot:FAS2_YEAST	MNXR2143	2.3.1.86		bigg:FAS180COA;ec:2.3.1.86	-999999.0	0			0	0
R545C96EB_RL-456	1 MNXM12@MNXC3 + 1 MNXM13@MNXC3 + 1 MNXM2@MNXC3 + 1 MNXM314@MNXC3 + 2 MNXM5@MNXC3 <-- 3 MNXM1@MNXC3 + 1 MNXM402@MNXC3 + 1 MNXM40@MNXC3 + 2 MNXM6@MNXC3	rxn09437	1*uniprot:ACAC_YEAST+1*uniprot:ACBP_YEAST+1*uniprot:FAS1_YEAST+1*uniprot:FAS2_YEAST	MNXR2132	2.3.1.85		bigg:FAS140;ec:2.3.1.85;imeo21:FAS140;imm904:FAS140;ind750:FAS140;inj661:FAS140;seed:rxn09437	-999999.0	0			0	0
R481C8256_RL-355	1 MNXM12@MNXC3 + 1 MNXM13@MNXC3 + 1 MNXM2@MNXC3 + 1 MNXM363@MNXC3 + 2 MNXM5@MNXC3 <-- 3 MNXM1@MNXC3 + 1 MNXM40@MNXC3 + 1 MNXM486@MNXC3 + 2 MNXM6@MNXC3	rxn09438	1*uniprot:ACAC_YEAST+1*uniprot:ACBP_YEAST+1*uniprot:FAS1_YEAST+1*uniprot:FAS2_YEAST	MNXR2131	2.3.1.86		bigg:FAS120COA;ec:2.3.1.86;imm904:FAS120COA;ind750:FAS120COA;obsolete:rxn10387;seed:rxn09438	-999999.0	0			0	0
RE661FAD2_RL-1400	1 MNXM12@MNXC3 + 1 MNXM13@MNXC3 + 1 MNXM2@MNXC3 + 1 MNXM486@MNXC3 + 2 MNXM5@MNXC3 <-- 3 MNXM1@MNXC3 + 1 MNXM342@MNXC3 + 1 MNXM40@MNXC3 + 2 MNXM6@MNXC3	rxn09441	1*uniprot:ACAC_YEAST+1*uniprot:ACBP_YEAST+1*uniprot:FAS1_YEAST+1*uniprot:FAS2_YEAST	MNXR2128	2.3.1.86		bigg:FAS100COA;ec:2.3.1.86;imm904:FAS100COA;ind750:FAS100COA;seed:rxn09441	-999999.0	0			0	0
RC79EFB7A_RL-1213	1 MNXM12@MNXC3 + 1 MNXM13@MNXC3 + 1 MNXM2@MNXC3 + 2 MNXM5@MNXC3 + 1 MNXM88@MNXC3 <-- 3 MNXM1@MNXC3 + 1 MNXM224@MNXC3 + 1 MNXM40@MNXC3 + 2 MNXM6@MNXC3	rxn09431	1*uniprot:ACAC_YEAST+1*uniprot:ACBP_YEAST+1*uniprot:FAS1_YEAST+1*uniprot:FAS2_YEAST	MNXR2138	2.3.1.86		bigg:FAS160COA;ec:2.3.1.86;imm904:FAS160COA;ind750:FAS160COA;seed:rxn09431	-999999.0	0			0	0
RC339D5F7_RL-1188	1 MNXM12@MNXC3 + 1 MNXM13@MNXC3 + 1 MNXM559@MNXC3 <-- 1 MNXM1@MNXC3 + 1 MNXM53@MNXC3 + 1 MNXM88@MNXC3	rxn00948	1*uniprot:LCB1_YEAST+1*uniprot:LCB2_YEAST+1*uniprot:TSC3_YEAST	MNXR4817	2.3.1.50	biopath:Metabolism_of_Sphingophospholipids;kegg:Metabolic pathways;kegg:Sphingolipid metabolism;metacyc:ceramide biosynthesis;metacyc:sphingolipid biosynthesis (plants);metacyc:sphingolipid biosynthesis (yeast)	bigg:SERPT;biopath:RXN01144;brenda:BR44052;ec:2.3.1.50;iin800:LCB1;iin800:LCB2;imm904:SERPT;ind750:SERPT;intenz:2318;kegg:R01281;metacyc:SERINE-C-PALMITOYLTRANSFERASE-RXN;pubmed:10722674;pubmed:11242114;pubmed:17023427;pubmed:17331073;pubmed:9363775;reactome:REACT_102523;reactome:REACT_103501;reactome:REACT_107523;reactome:REACT_116146;reactome:REACT_142371;reactome:REACT_19401;reactome:REACT_194…	-999999.0	0			0	0
R206CACB8_RL-115	1 MNXM12@MNXC3 + 1 MNXM13@MNXC3 + 3 MNXM2@MNXC3 + 3 MNXM5@MNXC3 + 1 MNXM83847@MNXC3 <-- 5 MNXM1@MNXC3 + 1 MNXM402@MNXC3 + 1 MNXM40@MNXC3 + 1 MNXM4@MNXC3 + 3 MNXM6@MNXC3	R_FAS141	1*uniprot:ELO1_YEAST	MNXR81041		model:S_Fatty_Acid__Biosynthesis	imm904:FAS141;seed:rxn13281	-999999.0	0			0	0
R1733AF53_RL-45	1 MNXM12@MNXC3 + 1 MNXM13@MNXC3 + 3 MNXM2@MNXC3 + 3 MNXM5@MNXC3 + 1 MNXM950@MNXC3 <-- 4 MNXM1@MNXC3 + 1 MNXM314@MNXC3 + 1 MNXM40@MNXC3 + 1 MNXM4@MNXC3 + 3 MNXM6@MNXC3	r_0390	1*uniprot:ELO1_YEAST	MNXR2139	2.3.1.85		bigg:FAS161;ec:2.3.1.85	-999999.0	0			0	0
R67B33977_B-582	1 MNXM12@MNXC3 + 1 MNXM184@MNXC3 <==> 1 MNXM1@MNXC3 + 1 MNXM40@MNXC3 + 1 MNXM925@MNXC3	rxn05465	1*uniprot:FAS1_YEAST+1*uniprot:FAS2_YEAST		2.3.1.39			-999999.0	999999.0			0	0
RDC1C2B71_B-1334	1 MNXM12@MNXC3 + 1 MNXM197@MNXC3 + 1 MNXM1@MNXC3 <==> 1 MNXM133@MNXC3 + 1 MNXM21@MNXC3 + 1 MNXM2@MNXC3	r_0559	1*uniprot:HMCS_YEAST	MNXR2982	2.3.3.10;4.1.3.5	biopath:Biosynthesis_of_Cholesterol_(Atlas_S._85,_86);kegg:Biosynthesis of secondary metabolites;kegg:Butanoate metabolism;kegg:Metabolic pathways;kegg:Synthesis and degradation of ketone bodies;kegg:Terpenoid backbone biosynthesis;kegg:Valine, leucine and isoleucine degradation;metacyc:ketogenesis;metacyc:mevalonate pathway I;metacyc:mevalonate pathway II (archaea);seed:Archaeal lipids;seed:Isop…	bigg:HMGCOAS;bigg:HMGCOASi;bigg:HMGCOASim;bigg:HMGCOASm;biopath:RXN00820;brenda:BR44119;ec:2.3.3.10;ec:4.1.3.5;iaf692:HMGCOASi;iao358:rll_198;iin800:HMGS;imm904:HMGCOAS;imm904:HMGCOASm;ind750:HMGCOAS;ind750:HMGCOASm;intenz:10536;isb619:HMGCOASi;iyo844:HMGCOASi;kegg:R01978;metacyc:HYDROXYMETHYLGLUTARYL-COA-SYNTHASE-RXN;pubmed:7913309;reactome:REACT_101903;reactome:REACT_102052;reactome:REACT_10958…	-999999.0	999999.0			0	0
R1A72708A_B-65	1 MNXM12@MNXC3 + 1 MNXM1@MNXC3 + 1 MNXM313@MNXC3 <==> 1 MNXM21@MNXC3 + 1 MNXM370@MNXC3	r_0760	1*uniprot:GNA1_YEAST	MNXR375	2.3.1.4	biopath:Metabolism_of_Amino_sugars;biopath:Metabolism_of_Glucosamine;kegg:Amino sugar and nucleotide sugar metabolism;kegg:Biosynthesis of secondary metabolites;metacyc:UDP-<i>N</i>-acetyl-D-galactosamine biosynthesis II;metacyc:UDP-<i>N</i>-acetyl-D-glucosamine biosynthesis II;unipathway:UDP-N-acetyl-alpha-D-glucosamine biosynthesis	bigg:ACGAM6PS;bigg:ACGAM6PSi;biopath:RXN00458;brenda:BR44040;ec:2.3.1.4;intenz:2272;kegg:R02058;metacyc:GLUCOSAMINEPNACETYLTRANS-RXN;pubmed:18675810;reactome:REACT_106758;reactome:REACT_127263;reactome:REACT_130476;reactome:REACT_131723;reactome:REACT_132803;reactome:REACT_134085;reactome:REACT_135834;reactome:REACT_137058;reactome:REACT_137258;reactome:REACT_139376;reactome:REACT_141018;reactome…	-999999.0	999999.0			0	0
RC149C949_RL-1177	1 MNXM12@MNXC3 + 1 MNXM1@MNXC3 + 1 MNXM600@MNXC3 <-- 1 MNXM21@MNXC3 + 1 MNXM408@MNXC3	rxn09880		MNXR1597	2.3.1.57;2.6.1.29	biopath:Metabolism_of_Polyamines;metacyc:spermine and spermidine degradation I	bigg:DIAT;biopath:RXN01414;brenda:BS321086;ec:2.3.1.57;ec:2.6.1.29;iin800:U64;imm904:DIAT;ind750:DIAT;metacyc:RXN-9939;pubmed:15784477;pubmed:1985966;reactome:REACT_102979;reactome:REACT_103903;reactome:REACT_106439;reactome:REACT_108255;reactome:REACT_14811;reactome:REACT_14811.2;reactome:REACT_159130;reactome:REACT_31654;reactome:REACT_80061;reactome:REACT_85868;reactome:REACT_91691;reactome:RE…	-999999.0	0			0	0
R6A25DFE3_RL-602	1 MNXM12@MNXC3 + 1 MNXM1@MNXC3 + 1 MNXM63035@MNXC3 <-- 1 MNXM21@MNXC3 + 1 MNXM639@MNXC3	rxn05792	1*uniprot:NAT1_YEAST;1*uniprot:NAT2_YEAST	MNXR55830	2.3.1.88		bigg:PEPAT;brenda:BR44090;ec:2.3.1.88;kegg:R00234;metacyc:PEPTIDE-ALPHA-N-ACETYLTRANSFERASE-RXN;seed:rxn05792	-999999.0	0			0	0
R3F97BF7C_RL-305	1 MNXM12@MNXC3 + 1 MNXM1@MNXC3 + 1 MNXM64019@MNXC3 <-- 1 MNXM1504@MNXC3 + 1 MNXM914@MNXC3	rxn09603	1*uniprot:LAC1_YEAST;1*uniprot:LAG1_YEAST	MNXR65605			bigg:CERS224;imm904:CERASE224er;imm904:CERS224;imm904:CERS224er;ind750:CERS224;obsolete:rxn13240;pubmed:11387200;rhea:33595;rhea:33596;rhea:33597;rhea:33598;seed:rxn09603	-999999.0	0			0	0
R892F5660_RL-796	1 MNXM12@MNXC3 + 1 MNXM1@MNXC3 + 1 MNXM64020@MNXC3 <-- 1 MNXM1504@MNXC3 + 1 MNXM302@MNXC3	rxn09607	1*uniprot:LAC1_YEAST;1*uniprot:LAG1_YEAST	MNXR65604			bigg:CERS124;imm904:CERASE124er;imm904:CERS124;imm904:CERS124er;ind750:CERS124;obsolete:rxn13239;pubmed:11387200;rhea:33591;rhea:33592;rhea:33593;rhea:33594;seed:rxn09607	-999999.0	0			0	0
R8149F79B_RL-736	1 MNXM12@MNXC3 + 1 MNXM1@MNXC3 + 1 MNXM7@MNXC3 <-- 1 MNXM3@MNXC3 + 1 MNXM481@MNXC3	rxn00100						-999999.0	0			0	0
RBF1BC307_RL-1166	1 MNXM12@MNXC3 + 1 MNXM1@MNXC3 + 1 MNXM985@MNXC3 <-- 1 MNXM21@MNXC3 + 1 MNXM238@MNXC3 + 1 MNXM2@MNXC3	rxn00902	1*uniprot:LEU1_YEAST;1*uniprot:LEU9_YEAST	MNXR3135	2.3.3.13;4.1.3.12	biopath:Biosynthesis_of_L-Leucine;biopath:Biosynthesis_of_L-Valine;biopath:Metabolism_of_the_branched_amino_acids_(L-Leucine,_L-Isoleucine,_L-Valine);kegg:2-Oxocarboxylic acid metabolism;kegg:Biosynthesis of secondary metabolites;kegg:Metabolic pathways;kegg:Pyruvate metabolism;kegg:Valine, leucine and isoleucine biosynthesis;metacyc:3-methylbutanol biosynthesis;metacyc:leucine biosynthesis;seed:…	bigg:IPPS;bigg:IPPSm;biopath:RXN01115;brenda:BR47381;ec:2.3.3.13;ec:4.1.3.12;ecocyc:2-ISOPROPYLMALATESYN-RXN;iabaylyiv4:2-ISOPROPYLMALATESYN-RXN;iaf1260:IPPS;iaf692:IPPS;iag612:rbs_108;iao358:rll_227;igt196:IPPS;iin800:LEU4;ijn746:IPPS;ijr904.45632:IPPS;ijr904:IPPS;imeo21:IPPS;imm904:IPPS;imm904:IPPSm;imo1053-pao1:IPPS;imo1056:IPPS;ind750:IPPS;ind750:IPPSm;inj661:IPPS;intenz:10539;irs1563.45632:R…	-999999.0	0			0	0
R56D4FB79_RL-475	1 MNXM12@MNXC3 + 1 MNXM1@MNXC3 + 1 MNXM98@MNXC3 <-- 1 MNXM21@MNXC3 + 1 MNXM2@MNXC3 + 1 MNXM69@MNXC3	rxn00330	1*uniprot:MASY_YEAST;1*uniprot:MASZ_YEAST	MNXR3388	2.3.3.9;4.1.3.2	biopath:Glyoxylate_cycle;biopath:Reactions_of_Glyoxalate_(no_pathway);biopath:Serine-isocitrate_lyase_pathway;kegg:Glyoxylate and dicarboxylate metabolism;kegg:Metabolic pathways;kegg:Microbial metabolism in diverse environments;kegg:Pyruvate metabolism;metacyc:TCA cycle IV (2-oxoglutarate decarboxylase);metacyc:TCA cycle V (2-oxoglutarate:ferredoxin oxidoreductase);metacyc:chitin degradation to …	bigg:MALS;bigg:MALSp;biopath:RXN00920;brenda:BR47548;ec:2.3.3.9;ec:4.1.3.2;ecocyc:MALSYN-RXN;iabaylyiv4:MALSYN-RXN;iaf1260:MALS;iin800:DAL7;iin800:MLS1;iit341:MALS;ijn746:MALS;ijr904.45632:MALS;ijr904:MALS;imeo21:MALS;imm904:MALS;imm904:MALSp;imo1053-pao1:MALS;imo1056:MALS;ind750:MALSp;inj661:MALS;intenz:10569;irs1563.45632:R00472_x;iso783:MALS;kegg:R00472;macie:M0053;metacyc:MALSYN-RXN;pir:I4071…	-999999.0	0			0	0
RBAA3CF4C_B-1134	1 MNXM12@MNXC3 + 1 MNXM333@MNXC3 + 2 MNXM5@MNXC3 <==> 1 MNXM197@MNXC3 + 2 MNXM1@MNXC3 + 2 MNXM6@MNXC3	r_0558	1*uniprot:HMDH1_YEAST;1*uniprot:HMDH2_YEAST	MNXR2981	1.1.1.34	biopath:Biosynthesis_of_Cholesterol_(Atlas_S._85,_86);kegg:Biosynthesis of secondary metabolites;kegg:Metabolic pathways;kegg:Terpenoid backbone biosynthesis;metacyc:mevalonate pathway I;metacyc:mevalonate pathway II (archaea);seed:Archaeal lipids;seed:Isoprenoid Biosynthesis;seed:Mevalonate Branch of Isoprenoid Biosynthesis;unipathway:(R)-mevalonate biosynthesis	bigg:HMGCOAR;bigg:HMGCOARi;bigg:HMGCOARr;bigg:HMGCOARx;biopath:RXN00349;brenda:BR29297;brenda:BS188050;brenda:BS370753;brenda:BS383829;brenda:BS394874;ec:1.1.1.34;iaf692:HMGCOARi;iao358:rll_269;iin800:HMG1;iin800:HMG2;imm904:HMGCOAR;ind750:HMGCOAR;intenz:1033;isb619:HMGCOARi;kegg:R02082;macie:M0093;metacyc:1.1.1.34-RXN;obsolete:rxn09618;pubmed:10698924;pubmed:1967820;reactome:REACT_100813;reactom…	-999999.0	999999.0			0	0
R5F46211E_RL-534	1 MNXM12@MNXC3 + 1 MNXM418@MNXC3 <-- 1 MNXM21@MNXC3 + 1 MNXM53@MNXC3	rxn00423		MNXR4808	2.3.1.30	biopath:Biosynthesis_of_L-Cysteine_from_L-Serine_(in_plants);biopath:Biosynthesis_of_L-cysteine;biopath:Metabolism_of_L-Lysine,_L-Threonine,_L-Methionine,_and_L-Cysteine;biopath:Metabolism_of_L-Serine_and_Glycine;biopath:Metabolism_of_Sulfur_(extended);kegg:Cysteine and methionine metabolism;kegg:Metabolic pathways;kegg:Microbial metabolism in diverse environments;kegg:Sulfur metabolism;metacyc:c…	bigg:SERAT;bigg:SERATi;biopath:RXN01325;brenda:BR44030;ec:2.3.1.30;ecocyc:SERINE-O-ACETTRAN-RXN;iabaylyiv4:SERINE-O-ACETTRAN-RXN;iaf1260:SERAT;iaf692:SERAT;iag612:rbs_117;iao358:rll_103;igt196:SERAT;iin800:U48;iit341:SERAT;ijn746:SERAT;ijr904.45632:SERAT;ijr904:SERAT;imeo21:SERAT;imm904:SERATi;imo1053-pao1:SERAT;imo1056:SERAT;ind750:SERATi;inj661:SERAT;intenz:2298;irs1563.45632:R00586_c;isb619:SE…	-999999.0	0			0	0
R6775D43D_RL-577	1 MNXM12@MNXC3 + 1 MNXM64021@MNXC3 <-- 1 MNXM224@MNXC3 + 1 MNXM96559@MNXC3	R_GLPT	1*uniprot:NMT_YEAST	MNXR69166	2.3.1.97	model:S_Other_Amino_Acid_Metabolism	bigg:GLPT;brenda:BR44100;ec:2.3.1.97;kegg:R03992;metacyc:2.3.1.97-RXN;seed:rxn06549	-999999.0	0			0	0
R872A45AB_B-779	1 MNXM12@MNXC3 + 1 MNXM699@MNXC3 <==> 1 MNXM21@MNXC3 + 1 MNXM353@MNXC3	r_0549	1*uniprot:MET2_YEAST	MNXR3046	2.3.1.31	kegg:Cysteine and methionine metabolism;kegg:Metabolic pathways;kegg:Sulfur metabolism;metacyc:homocysteine biosynthesis;unipathway:L-methionine biosynthesis via de novo pathway	bigg:HSERTA;brenda:BR44031;ec:2.3.1.31;iabaylyiv4:HOMOSERINE-O-ACETYLTRANSFERASE-RXN;iaf692:HSERTA;iag612:rbs_116;iin800:MET2;iit341:HSERTA;ijn746:HSERTA;imeo21:HSERTA;imm904:HSERTA;imo1053-pao1:HSAT;imo1056:HSAT;ind750:HSERTA;inj661:HSERTA;intenz:2299;isb619:HSERTA;kegg:R01776;metacyc:HOMOSERINE-O-ACETYLTRANSFERASE-RXN;rhea:13701;rhea:13702;rhea:13703;rhea:13704;seed:rxn01303;upa:UCR01776;upa:UE…	-999999.0	999999.0			0	0
RA18AC2B9_RL-968	1 MNXM12@MNXC3 + 1 maranas_iMM904_2mbac@MNXC3 <-- 1 MNXM21@MNXC3 + 1 maranas_iMM904_2mbtoh@MNXC3	R_OHACT3	1*uniprot:ATF1_YEAST;1*uniprot:ATF2_YEAST		2.3.1.84	model:S_Complex_Alcohol_Metabolism		-999999.0	0			0	0
RAB061259_RL-1029	1 MNXM12@MNXC3 + 1 maranas_iMM904_aces@MNXC3 <-- 1 MNXM21@MNXC3 + 1 MNXM303@MNXC3	R_OHACT1	1*uniprot:ATF1_YEAST;1*uniprot:ATF2_YEAST		2.3.1.84	model:S_Complex_Alcohol_Metabolism		-999999.0	0			0	0
R4C9860DB_RL-387	1 MNXM12@MNXC3 + 1 maranas_iMM904_iamac@MNXC3 <-- 1 MNXM21@MNXC3 + 1 maranas_iMM904_iamoh@MNXC3	R_OHACT2	1*uniprot:ATF1_YEAST;1*uniprot:ATF2_YEAST		2.3.1.84	model:S_Complex_Alcohol_Metabolism		-999999.0	0			0	0
R74A19964_RL-671	1 MNXM12@MNXC3 + 1 maranas_iMM904_ibutac@MNXC3 <-- 1 MNXM21@MNXC3 + 1 maranas_iMM904_ibutoh@MNXC3	R_OHACT4	1*uniprot:ATF1_YEAST;1*uniprot:ATF2_YEAST		2.3.1.84	model:S_Complex_Alcohol_Metabolism		-999999.0	0			0	0
R2BAC047E_RL-201	1 MNXM12@MNXC3 + 1 maranas_iMM904_pheac@MNXC3 <-- 1 MNXM21@MNXC3 + 1 maranas_iMM904_2phetoh@MNXC3	R_OHACT5	1*uniprot:ATF1_YEAST;1*uniprot:ATF2_YEAST		2.3.1.84	model:S_Complex_Alcohol_Metabolism		-999999.0	0			0	0
R1659B344_LR-38	1 MNXM12@MNXC3 --> 1 MNXM12@MNXC4	r_1129	1*uniprot:LEU5_YEAST	MNXR1228			bigg:COAt;bigg:COAtl;bigg:COAtm;bigg:COAtn;bigg:COAtp;bigg:COAtr;imeo21:COAt;inj661:COAt;ips189:COAt;reactome:REACT_104654;reactome:REACT_105531;reactome:REACT_11209;reactome:REACT_114125;reactome:REACT_114308;reactome:REACT_131574;reactome:REACT_158061;reactome:REACT_31262;reactome:REACT_86944;reactome:REACT_88273;reactome:REACT_88951;reactome:REACT_91100;reactome:REACT_91139;reactome:REACT_9432…	0	999999.0			0	0
RF857D268_B-1517	1 MNXM12@MNXC3 <==> 1 MNXM12@MNXC6	r_1699		MNXR1228			bigg:COAt;bigg:COAtl;bigg:COAtm;bigg:COAtn;bigg:COAtp;bigg:COAtr;imeo21:COAt;inj661:COAt;ips189:COAt;reactome:REACT_104654;reactome:REACT_105531;reactome:REACT_11209;reactome:REACT_114125;reactome:REACT_114308;reactome:REACT_131574;reactome:REACT_158061;reactome:REACT_31262;reactome:REACT_86944;reactome:REACT_88273;reactome:REACT_88951;reactome:REACT_91100;reactome:REACT_91139;reactome:REACT_9432…	-999999.0	999999.0			0	0
RE92783BC_RL-1420	1 MNXM12@MNXC4 + 1 MNXM131@MNXC4 + 1 MNXM1@MNXC4 <-- 1 MNXM21@MNXC4 + 1 MNXM2@MNXC4 + 1 MNXM46@MNXC4	r_0300	1*uniprot:CISY1_YEAST;1*uniprot:CISY3_YEAST	MNXR1298	2.3.3.1;2.3.3.3;4.1.3.7	biopath:Citrate_cycle_(TCA_cycle);biopath:Citrate_cycle_(TCA_cycle,_shortest);biopath:Citrate_cycle_(TCA_cycle,_simplified);biopath:Degradation_of_Acetyl-CoA_(Citratecycle);biopath:Glyoxylate_cycle;biopath:Reactions_of_Pyruvate_and_Phosphoenolpyruvate;kegg:2-Oxocarboxylic acid metabolism;kegg:Biosynthesis of secondary metabolites;kegg:Citrate cycle (TCA cycle);kegg:Glyoxylate and dicarboxylate me…	bigg:CS;bigg:CSm;bigg:CSp;biopath:RXN00484;brenda:BR44118;ec:2.3.3.1;ec:2.3.3.3;ec:4.1.3.7;ecocyc:CITSYN-RXN;iabaylyiv4:CITSYN-RXN;iaf1260:CS;iaf692:CS;iag612:rbs_112;iag612:rbs_113;iag612:rbs_114;iao358:rll_169;iin800:CIT1;iin800:CIT2;iin800:CIT3;iit341:CS;ijn746:CS;ijr904.45632:CS;ijr904:CS;imeo21:CS;imm904:CSm;imm904:CSp;imo1053-pao1:CS;imo1056:CS;ind750:CSm;ind750:CSp;inj661:CS;intenz:10507;i…	-999999.0	0			0	0
R2A0BE2AF_RL-187	1 MNXM12@MNXC4 + 1 MNXM133@MNXC4 <-- 2 MNXM21@MNXC4	r_0104	1*uniprot:THIL_YEAST	MNXR341	2.3.1.16;2.3.1.9	biopath:Biodegradation_of_Benzoate_(anaerobic);biopath:Biodegradation_of_Nitrobenzene;biopath:Biosynthesis_of_Cholesterol_(Atlas_S._85,_86);biopath:Biosynthesis_of_Fatty_acids_(over_CoA);biopath:Fermentation_of_Butanol_and_Butyric_acid;biopath:Glycolytic_fermentation_and_Lactate_converting_fermentations;biopath:Metabolism_of_Propanoate;biopath:Metabolism_of_Tryptophan_(extended);biopath:beta-Oxid…	aragem.45632:R00238_p;bigg:ACACT1;bigg:ACACT1m;bigg:ACACT1r;bigg:ACACT1rm;bigg:ACACT1x;bigg:KAT1;biopath:RXN00225;biopath:RXN01163;brenda:BR44092;ec:2.3.1.16;ec:2.3.1.9;ecocyc:ACETYL-COA-ACETYLTRANSFER-RXN;iabaylyiv4:ACETYL-COA-ACETYLTRANSFER-RXN;iaf1260:ACACT1r;iaf1260:KAT1;iaf692:ACACT1;iao358:rll_136;iin800:ERG10;iit341:ACACT1r;ijn746:ACACT1r;ijn746:KAT1;ijr904.45632:ACACT1r;ijr904:ACACT1r;ime…	-999999.0	0			0	0
RE984810_RL-1424	1 MNXM12@MNXC4 + 1 MNXM13@MNXC4 + 1 MNXM405@MNXC4 <-- 1 MNXM1@MNXC4 + 1 MNXM29@MNXC4 + 1 MNXM92@MNXC4	r_0081	1*uniprot:HEM1_YEAST	MNXR628	2.3.1.37	kegg:Glycine, serine and threonine metabolism;kegg:Metabolic pathways;kegg:Porphyrin and chlorophyll metabolism;metacyc:tetrapyrrole biosynthesis II (from glycine);seed:Heme and Siroheme Biosynthesis;seed:Threonine degradation;unipathway:protoporphyrin-IX biosynthesis	bigg:ALASm;brenda:BR44037;ec:2.3.1.37;iin800:HEM1;imm904:ALASm;ind750:ALASm;intenz:2305;kegg:R00830;metacyc:5-AMINOLEVULINIC-ACID-SYNTHASE-RXN;reactome:REACT_9463.3;rhea:12921;rhea:12922;rhea:12923;rhea:12924;seed:rxn00599;upa:UCR00830;upa:UER00375	-999999.0	0			0	0
R18E9BBAF_RL-55	1 MNXM12@MNXC4 + 1 MNXM164@MNXC4 + 1 MNXM1@MNXC4 <-- 1 MNXM2@MNXC4 + 1 MNXM91099@MNXC4	R_4HBZFm		MNXR68207		model:S_Quinone_Biosynthesis	bigg:4HBZFm;imm904:4HBZFm;seed:rxn13208	-999999.0	0			0	0
R1195710D_B-11	1 MNXM12@MNXC4 + 1 MNXM1747@MNXC4 + 1 MNXM3@MNXC4 <==> 1 MNXM1671@MNXC4 + 1 MNXM7@MNXC4 + 1 MNXM9@MNXC4	r_0668	1*uniprot:SUCA_YEAST+1*uniprot:SUCB_YEAST	MNXR3139	6.2.1.5	kegg:C5-Branched dibasic acid metabolism	bigg:ITCOALm;ec:6.2.1.5;iin800:LSC1;imm904:ITCOALm;ind750:ITCOALm;irs1563.45632:R02404_c;kegg:R02404;seed:rxn01731	-999999.0	999999.0			0	0
R17F3EE9A_B-49	1 MNXM12@MNXC4 + 1 MNXM184@MNXC4 <==> 1 MNXM1@MNXC4 + 1 MNXM40@MNXC4 + 1 MNXM925@MNXC4	R_855	1*uniprot:ACPM_YEAST+1*uniprot:CEM1_YEAST+1*uniprot:ETR1_YEAST+1*uniprot:FABD_YEAST+1*uniprot:FABG_YEAST+1*uniprot:HTD2_YEAST			model:Fatty Acid Biosynthesis		-999999.0	999999.0			0	0
RB0757847_B-1067	1 MNXM12@MNXC4 + 1 MNXM197@MNXC4 + 1 MNXM1@MNXC4 <==> 1 MNXM133@MNXC4 + 1 MNXM21@MNXC4 + 1 MNXM2@MNXC4	r_0560	1*uniprot:HMCS_YEAST	MNXR2982	2.3.3.10;4.1.3.5	biopath:Biosynthesis_of_Cholesterol_(Atlas_S._85,_86);kegg:Biosynthesis of secondary metabolites;kegg:Butanoate metabolism;kegg:Metabolic pathways;kegg:Synthesis and degradation of ketone bodies;kegg:Terpenoid backbone biosynthesis;kegg:Valine, leucine and isoleucine degradation;metacyc:ketogenesis;metacyc:mevalonate pathway I;metacyc:mevalonate pathway II (archaea);seed:Archaeal lipids;seed:Isop…	bigg:HMGCOAS;bigg:HMGCOASi;bigg:HMGCOASim;bigg:HMGCOASm;biopath:RXN00820;brenda:BR44119;ec:2.3.3.10;ec:4.1.3.5;iaf692:HMGCOASi;iao358:rll_198;iin800:HMGS;imm904:HMGCOAS;imm904:HMGCOASm;ind750:HMGCOAS;ind750:HMGCOASm;intenz:10536;isb619:HMGCOASi;iyo844:HMGCOASi;kegg:R01978;metacyc:HYDROXYMETHYLGLUTARYL-COA-SYNTHASE-RXN;pubmed:7913309;reactome:REACT_101903;reactome:REACT_102052;reactome:REACT_10958…	-999999.0	999999.0			0	0
R5C32BAC_RL-512	1 MNXM12@MNXC4 + 1 MNXM1@MNXC4 + 1 MNXM26@MNXC4 <-- 1 MNXM21@MNXC4 + 1 MNXM2@MNXC4	r_0111	1*uniprot:ACH1_YEAST	MNXR429	3.1.2.1	kegg:Pyruvate metabolism;metacyc:chitin degradation to ethanol	bigg:ACOAH;bigg:ACOAHi;brenda:BR11726;ec:3.1.2.1;iin800:ACH1;imm904:ACOAHim;ind750:ACOAH;intenz:3252;kegg:R00227;metacyc:ACETYL-COA-HYDROLASE-RXN;pubmed:10092594;pubmed:16756494;reactome:REACT_104855;reactome:REACT_105619;reactome:REACT_109012;reactome:REACT_109195;reactome:REACT_136034;reactome:REACT_16974;reactome:REACT_16974.1;reactome:REACT_77871;reactome:REACT_83459;reactome:REACT_83490;reac…	-999999.0	0			0	0
RFE83FAF9_RL-1562	1 MNXM12@MNXC4 + 1 MNXM1@MNXC4 + 1 MNXM5782@MNXC4 <-- 1 MNXM20@MNXC4 + 1 MNXM21@MNXC4 + 1 MNXM2@MNXC4	r_1838		MNXR10436	2.3.3.14;4.1.3.21	biopath:Biosynthesis_of_L-Lysine_from_2-Oxoglutarate_and_Acetyl-CoA;biopath:Metabolism_of_L-Lysine,_L-Threonine,_L-Methionine,_and_L-Cysteine	bigg:HCITS;bigg:HCITSm;bigg:HCITSn;biopath:RXN00902;brenda:BS321812;ec:2.3.3.14;ec:4.1.3.21;iaf692:HCITS;iin800:LYS20_1;iin800:LYS20_2;iin800:LYS21;imm904:HCITSm;imm904:HCITSn;ind750:HCITSm;ind750:HCITSn;seed:rxn00202	-999999.0	0			0	0
R14887E4E_RL-25	1 MNXM12@MNXC4 + 1 MNXM1@MNXC4 + 1 MNXM730@MNXC4 <-- 1 MNXM21@MNXC4 + 1 MNXM89557@MNXC4	r_0761	1*gene:YMR062C;1*uniprot:NAGS_YEAST	MNXR30582	2.1.4.1;2.3.1.1	biopath:Metabolism_of_L-Glutamate,_L-Aspartate_and_related_compounds;kegg:2-Oxocarboxylic acid metabolism;kegg:Arginine and proline metabolism;kegg:Biosynthesis of secondary metabolites;kegg:Metabolic pathways;metacyc:arginine biosynthesis II (acetyl cycle);metacyc:arginine biosynthesis III;metacyc:ornithine biosynthesis;seed:Arginine Biosynthesis;unipathway:L-arginine biosynthesis	bigg:ACGS;bigg:ACGSm;biopath:RXN00418;brenda:BR43962;ec:2.1.4.1;ec:2.3.1.1;ecocyc:N-ACETYLTRANSFER-RXN;iabaylyiv4:N-ACETYLTRANSFER-RXN;iaf1260:ACGS;iaf692:ACGS;iag612:rbs_115;iao358:rll_51;igt196:ACGS;iin800:ECM40_1;ijn746:ACGS;ijr904.45632:ACGS;ijr904:ACGS;imeo21:ACGS;imm904:ACGSm;imo1053-pao1:ACGS;imo1056:ACGS;ind750:ACGSm;inj661:ACGS;intenz:2269;isb619:ACGS;iso783:ACGS;iyo844:ACGS;kegg:R00259;…	-999999.0	0			0	0
R84D2E89D_RL-761	1 MNXM12@MNXC4 + 1 MNXM1@MNXC4 + 1 MNXM7@MNXC4 <-- 1 MNXM3@MNXC4 + 1 MNXM481@MNXC4	r_0334		MNXR1772	2.7.1.24	biopath:Biosynthesis_of_Coenzyme_A;biopath:Biosynthesis_of_Pantothenate,_Coenzyme_A_and_Holo-acyl_carrier_protein;biopath:Biosynthesis_of_Pantothenate,_Coenzyme_A_and_Holo-acyl_carrier_protein_(extended);kegg:Metabolic pathways;kegg:Pantothenate and CoA biosynthesis;metacyc:coenzyme A biosynthesis;unipathway:coenzyme A biosynthesis	bigg:DPCOAK;bigg:DPCOAKm;biopath:RXN00293;brenda:BR48063;ec:2.7.1.24;ecocyc:DEPHOSPHOCOAKIN-RXN;iabaylyiv4:DEPHOSPHOCOAKIN-RXN;iaf1260:DPCOAK;iaf692:DPCOAK;iao358:rll_475;igt196:DPCOAK;iin800:U96;iin800:U97;iit341:DPCOAK;ijn746:DPCOAK;ijr904.45632:DPCOAK;ijr904:DPCOAK;imeo21:DPCOAK;imm904:DPCOAK;imm904:DPCOAKm;imo1053-pao1:DPCOAK;imo1056:DPCOAK;ind750:DPCOAK;ind750:DPCOAKm;inj661:DPCOAK;intenz:28…	-999999.0	0			0	0
R86255336_RL-773	1 MNXM12@MNXC4 + 1 MNXM1@MNXC4 + 1 MNXM985@MNXC4 <-- 1 MNXM21@MNXC4 + 1 MNXM238@MNXC4 + 1 MNXM2@MNXC4	r_0025	1*uniprot:LEU1_YEAST	MNXR3135	2.3.3.13;4.1.3.12	biopath:Biosynthesis_of_L-Leucine;biopath:Biosynthesis_of_L-Valine;biopath:Metabolism_of_the_branched_amino_acids_(L-Leucine,_L-Isoleucine,_L-Valine);kegg:2-Oxocarboxylic acid metabolism;kegg:Biosynthesis of secondary metabolites;kegg:Metabolic pathways;kegg:Pyruvate metabolism;kegg:Valine, leucine and isoleucine biosynthesis;metacyc:3-methylbutanol biosynthesis;metacyc:leucine biosynthesis;seed:…	bigg:IPPS;bigg:IPPSm;biopath:RXN01115;brenda:BR47381;ec:2.3.3.13;ec:4.1.3.12;ecocyc:2-ISOPROPYLMALATESYN-RXN;iabaylyiv4:2-ISOPROPYLMALATESYN-RXN;iaf1260:IPPS;iaf692:IPPS;iag612:rbs_108;iao358:rll_227;igt196:IPPS;iin800:LEU4;ijn746:IPPS;ijr904.45632:IPPS;ijr904:IPPS;imeo21:IPPS;imm904:IPPS;imm904:IPPSm;imo1053-pao1:IPPS;imo1056:IPPS;ind750:IPPS;ind750:IPPSm;inj661:IPPS;intenz:10539;irs1563.45632:R…	-999999.0	0			0	0
RA5BE572E_RL-994	1 MNXM12@MNXC4 + 1 MNXM1@MNXC4 + 1 MNXM9861@MNXC4 <-- 1 MNXM2@MNXC4 + 1 MNXM46@MNXC4 + 1 MNXM86@MNXC4	r_0028	1*uniprot:CISY3_YEAST	MNXR10437	2.3.3.5;4.1.3.31	kegg:Propanoate metabolism;seed:Propionate-CoA to Succinate Module	bigg:MCITS;brenda:BS321833;ec:2.3.3.5;ec:4.1.3.31;iabaylyiv4:2-METHYLCITRATE-SYNTHASE-RXN;iaf1260:MCITS;iag612:rbs_524;ijn746:MCITS;ijr904.45632:MCITS;ijr904:MCITS;imm904:MCITSm;ind750:MCITS;iso783:MCITS;iyo844:MCITS;kegg:R00931;seed:rxn00679	-999999.0	0			0	0
R1BFD4017_B-78	1 MNXM12@MNXC4 + 1 MNXM25@MNXC4 + 1 MNXM3@MNXC4 <==> 1 MNXM7@MNXC4 + 1 MNXM92@MNXC4 + 1 MNXM9@MNXC4	r_1022	1*uniprot:SUCA_YEAST+1*uniprot:SUCB_YEAST	MNXR4958	6.2.1.4;6.2.1.5	biopath:Citrate_cycle_(TCA_cycle);biopath:Citrate_cycle_(TCA_cycle,_shortest);biopath:Citrate_cycle_(TCA_cycle,_simplified);kegg:Biosynthesis of secondary metabolites;kegg:Carbon fixation pathways in prokaryotes;kegg:Citrate cycle (TCA cycle);kegg:Metabolic pathways;kegg:Microbial metabolism in diverse environments;kegg:Propanoate metabolism;metacyc:TCA cycle I (prokaryotic);metacyc:TCA cycle II …	bigg:SUCOAS;bigg:SUCOASm;biopath:RXN00971;brenda:BR88;ec:6.2.1.4;ec:6.2.1.5;ecocyc:SUCCCOASYN-RXN;iabaylyiv4:SUCCCOASYN-RXN;iaf1260:SUCOAS;iag612:rbs_554;iao358:rll_611;iin800:LSC2;ijn746:SUCOAS;ijr904.45632:SUCOAS;ijr904:SUCOAS;imeo21:SUCOAS;imm904:SUCOASm;imo1053-pao1:SUCOAS;imo1056:SUCOAS;ind750:SUCOAS1m;inj661:SUCOAS;intenz:5063;irs1563.45632:R00405_m;isb619:SUCOAS;iso783:SUCOAS;iyo844:SUCOAS…	-999999.0	999999.0			0	0
RCE73F080_LR-1253	1 MNXM12@MNXC4 + 1 MNXM2@MNXC4 --> 2 MNXM1@MNXC4 + 1 MNXM373@MNXC4 + 1 MNXM45@MNXC4	r_0119	1*uniprot:PPT2_YEAST	MNXR449			bigg:ACPS;bigg:ACPSm;iit341:ACPS;imm904:ACPSm;imm904:COAHLp;ind750:ACPSm;metacyc:RXN-10811;seed:rxn09532	0	999999.0			0	0
R58E9F8A7_RL-493	1 MNXM12@MNXC6 + 1 MNXM1@MNXC6 + 1 MNXM5782@MNXC6 <-- 1 MNXM20@MNXC6 + 1 MNXM21@MNXC6 + 1 MNXM2@MNXC6	r_0543	1*uniprot:HOSC_YEAST;1*uniprot:HOSM_YEAST	MNXR10436	2.3.3.14;4.1.3.21	biopath:Biosynthesis_of_L-Lysine_from_2-Oxoglutarate_and_Acetyl-CoA;biopath:Metabolism_of_L-Lysine,_L-Threonine,_L-Methionine,_and_L-Cysteine	bigg:HCITS;bigg:HCITSm;bigg:HCITSn;biopath:RXN00902;brenda:BS321812;ec:2.3.3.14;ec:4.1.3.21;iaf692:HCITS;iin800:LYS20_1;iin800:LYS20_2;iin800:LYS21;imm904:HCITSm;imm904:HCITSn;ind750:HCITSm;ind750:HCITSn;seed:rxn00202	-999999.0	0			0	0
R32545EE0_B-236	1 MNXM1309@MNXC13 <==> 1 MNXM2@MNXC13 + 1 MNXM954@MNXC13	r_0050	1*uniprot:FOX2_YEAST	MNXR55317	4.2.1;4.2.1.134;4.2.1.17;4.2.1.74	kegg:Biosynthesis of unsaturated fatty acids;metacyc:stearate biosynthesis I (animals)	bigg:ECOAH8;bigg:ECOAH8p;ec:4.2.1;ec:4.2.1.134;ec:4.2.1.17;ec:4.2.1.74;iaf1260:ECOAH8;imm904:ECOAH8p;ind750:ECOAH8p;kegg:R07760;metacyc:RXN-9545;pubmed:16564093;pubmed:18390550;pubmed:4379659;reactome:REACT_22293;reactome:REACT_22293.1;rhea:35347;rhea:35348;rhea:35349;rhea:35350;seed:rxn08413	-999999.0	999999.0			0	0
RE8E0B672_RL-1418	1 MNXM130@MNXC11 + 1 MNXM2@MNXC11 + 1 MNXM5@MNXC11 <-- 1 MNXM1@MNXC11 + 1 MNXM292@MNXC11 + 1 MNXM4@MNXC11 + 1 MNXM6@MNXC11	r_1011	1*uniprot:ERG1_YEAST+1*uniprot:NCPR_YEAST	MNXR4898	1.14.13.132;1.14.99.7	biopath:Biosynthesis_of_Cholesterol_(Atlas_S._85,_86);biopath:Biosynthesis_of_Sterols_(not_assigned);biopath:Biosynthesis_of_Terpenoids;biopath:Metabolism_of_Hopanoids,_Plant_and_Insect_hormones;kegg:Biosynthesis of secondary metabolites;kegg:Metabolic pathways;kegg:Sesquiterpenoid and triterpenoid biosynthesis;metacyc:diploterol and cycloartenol biosynthesis;metacyc:epoxysqualene biosynthesis;un…	bigg:SQLEr;biopath:RXN01263;brenda:BR40381;ec:1.14.13.132;ec:1.14.99.7;iin800:ERG1;imm904:SQLEr;ind750:SQLEer;intenz:18776;kegg:R02874;metacyc:SQUALENE-MONOOXYGENASE-RXN;obsolete:rxn09613;pubmed:10666321;pubmed:8358382;reactome:REACT_103486;reactome:REACT_103513;reactome:REACT_108543;reactome:REACT_110710;reactome:REACT_31775;reactome:REACT_34517;reactome:REACT_77573;reactome:REACT_80341;reactome…	-999999.0	0			0	0
R2F9250D1_B-215	1 MNXM130@MNXC11 <==> 1 MNXM130@MNXC3	r_2054		MNXR4897			bigg:SQ23EPXter;imm904:SQ23EPXter;ind750:SQ23EPXter;seed:rxn09640	-999999.0	999999.0			0	0
R912B91EC_LR-851	1 MNXM130@MNXC3 --> 1 MNXM482@MNXC3	rxn02290	1*uniprot:ERG7_YEAST	MNXR3256	5.4.99.7	biopath:Biosynthesis_of_Cholesterol_(Atlas_S._85,_86);biopath:Biosynthesis_of_Sterols_(not_assigned);kegg:Biosynthesis of secondary metabolites;kegg:Metabolic pathways;kegg:Steroid biosynthesis;metacyc:lanosterol biosynthesis;unipathway:lanosterol biosynthesis	aragem.45632:R03199_c;bigg:LNSTLS;bigg:LNSTLSr;biopath:RXN00903;brenda:BR254;ec:5.4.99.7;iin800:ERG7;imm904:LNSTLS;ind750:LNSTLS;intenz:5013;irs1563.45632:R03199_c;kegg:R03199;metacyc:LANOSTEROL-SYNTHASE-RXN;pubmed:14766201;pubmed:5918048;pubmed:8593458;reactome:REACT_106250;reactome:REACT_112890;reactome:REACT_114747;reactome:REACT_126689;reactome:REACT_133179;reactome:REACT_154156;reactome:REAC…	0	999999.0			0	0
RBA7FD0F9_RL-1132	1 MNXM1312@MNXC3 + 1 MNXM15@MNXC3 <-- 1 MNXM2617@MNXC3 + 1 MNXM2@MNXC3	rxn02275	1*gene:YMR293C;1*uniprot:AMDY_YEAST	MNXR55041	3.5.1.4	biopath:Urea_and_L-Aspartate_cycles,_Polyamine_and_Creatine_synthesis;kegg:Arginine and proline metabolism;metacyc:arginine degradation X (arginine monooxygenase pathway)	bigg:AMID;biopath:RXN01200;ec:3.5.1.4;iin800:AMD2_1;iin800:YMR293C;imm904:AMID;ind750:AMID;kegg:R03180;metacyc:GUANIDINOBUTANAMIDE-NH3-RXN;rhea:34375;rhea:34376;rhea:34377;rhea:34378;seed:rxn02275	-999999.0	0			0	0
R9C795DB9_RL-935	1 MNXM1313@MNXC3 + 2 MNXM2@MNXC3 + 1 MNXM9@MNXC3 <-- 1 MNXM2887@MNXC3 + 1 MNXM791@MNXC3	r_0967	1*uniprot:RIB4_YEAST	MNXR69845	2.5.1.78;2.5.1.9	kegg:Metabolic pathways;kegg:Riboflavin metabolism;metacyc:flavin biosynthesis I (bacteria and plants);metacyc:flavin biosynthesis II (archaea);metacyc:flavin biosynthesis III (fungi);unipathway:riboflavin biosynthesis	bigg:RBFSa;brenda:BR49183;brenda:BS402378;brenda:BS402379;ec:2.5.1.78;ec:2.5.1.9;ecocyc:LUMAZINESYN-RXN;iabaylyiv4:LUMAZINESYN-RXN;iaf1260:RBFSa;iaf692:RBFSa;igt196:RBFSa;iin800:RIB5;iit341:RBFSa;ijn746:RBFSa;ijr904.45632:RBFSa;ijr904:RBFSa;imeo21:RBFSa;imm904:RBFSa;imo1053-pao1:RBFSa;imo1056:RBFSa;ind750:RBFSa;inj661:RBFSa;intenz:18060;isb619:RBFSa;iso783:RBFSa;iyo844:RBFSa;kegg:R04457;metacyc:L…	-999999.0	0			0	0
RB5A8708F_B-1101	1 MNXM131@MNXC13 + 1 MNXM89661@MNXC3 <==> 1 MNXM131@MNXC3 + 1 MNXM89661@MNXC13	rxn09861		MNXR30898			bigg:CITtcm;bigg:CITtcp;iin800:CTP1_3;imm904:CITtcm;imm904:CITtcp;ind750:CITtcm;ind750:CITtcp;seed:rxn09777;seed:rxn09861	-999999.0	999999.0			0	0
R93F60B1B_B-870	1 MNXM131@MNXC13 + 1 MNXM98@MNXC3 <==> 1 MNXM131@MNXC3 + 1 MNXM98@MNXC13	rxn09862		MNXR1180			bigg:CITtam;bigg:CITtap;iin800:CTP1_1;imm904:CITtam;imm904:CITtap;ind750:CITtam;ind750:CITtap;reactome:REACT_100718;reactome:REACT_102592;reactome:REACT_102737;reactome:REACT_105672;reactome:REACT_108014;reactome:REACT_110146;reactome:REACT_112645;reactome:REACT_128927;reactome:REACT_1605;reactome:REACT_29749;reactome:REACT_33746;reactome:REACT_82513;reactome:REACT_82573;reactome:REACT_82576;reac…	-999999.0	999999.0			0	0
R3CBEA851_B-289	1 MNXM131@MNXC2 + 1 MNXM1@MNXC2 <==> 1 MNXM131@MNXC3 + 1 MNXM1@MNXC3	r_1686		MNXR1176			bigg:CITt-kt;bigg:CITt2r;iag612:rbs_206;iin800:U206;ijn746:CITt-kt;imm904:CITt2r;imo1053-pao1:CITt6;imo1056:CITt6;ind750:CITt2r;iyo844:CITt6;obsolete:rxn05524;seed:rxn05211;seed:rxn12371;seed:rxn12792	-999999.0	999999.0			0	0
R507C1807_LR-420	1 MNXM131@MNXC2 --> 1 MNXM131@BOUNDARY	r_1687		MNXR1183			bigg:CITtex;iaf1260:CITtex;ijn746:CITtex;seed:rxn08217;seed:rxn10946	0	999999.0			0	1
R9DF17E30_B-943	1 MNXM131@MNXC3 + 1 MNXM73@MNXC4 <==> 1 MNXM131@MNXC4 + 1 MNXM73@MNXC3	r_1127	1*uniprot:TXTP_YEAST	MNXR1181			bigg:CITtbm;iin800:CTP1_2;imm904:CITtbm;ind750:CITtbm;reactome:REACT_100083;reactome:REACT_102576;reactome:REACT_108369;reactome:REACT_115821;reactome:REACT_14780;reactome:REACT_32393;reactome:REACT_34074;reactome:REACT_77719;reactome:REACT_81454;reactome:REACT_83190;reactome:REACT_87426;reactome:REACT_91401;reactome:REACT_93633;reactome:REACT_95048;reactome:REACT_95713;reactome:REACT_99396;seed:…	-999999.0	999999.0			0	0
R958C34F5_B-881	1 MNXM131@MNXC3 + 1 MNXM89661@MNXC4 <==> 1 MNXM131@MNXC4 + 1 MNXM89661@MNXC3	rxn09777	1*uniprot:TXTP_YEAST	MNXR30898			bigg:CITtcm;bigg:CITtcp;iin800:CTP1_3;imm904:CITtcm;imm904:CITtcp;ind750:CITtcm;ind750:CITtcp;seed:rxn09777;seed:rxn09861	-999999.0	999999.0			0	0
R1D441982_B-91	1 MNXM131@MNXC3 + 1 MNXM98@MNXC4 <==> 1 MNXM131@MNXC4 + 1 MNXM98@MNXC3	rxn09779	1*uniprot:ATC6_YEAST;1*uniprot:TXTP_YEAST	MNXR1180			bigg:CITtam;bigg:CITtap;iin800:CTP1_1;imm904:CITtam;imm904:CITtap;ind750:CITtam;ind750:CITtap;reactome:REACT_100718;reactome:REACT_102592;reactome:REACT_102737;reactome:REACT_105672;reactome:REACT_108014;reactome:REACT_110146;reactome:REACT_112645;reactome:REACT_128927;reactome:REACT_1605;reactome:REACT_29749;reactome:REACT_33746;reactome:REACT_82513;reactome:REACT_82573;reactome:REACT_82576;reac…	-999999.0	999999.0			0	0
REEB83731_B-1460	1 MNXM131@MNXC3 <==> 1 MNXM89661@MNXC3	rxn00973	1*uniprot:ACON_YEAST	MNXR30608	4.2.1.3	kegg:2-Oxocarboxylic acid metabolism;kegg:Metabolic pathways;unipathway:glyoxylate cycle;unipathway:tricarboxylic acid cycle	bigg:ACONT;bigg:ACONTm;ec:4.2.1.3;iaf692:ACONT;iag612:rbs_208;iao358:rll_93;iin800:ACO1;iin800:YJL200C;iit341:ACONT;ijn746:ACONT;ijr904.45632:ACONT;ijr904:ACONT;imeo21:ACONT;imm904:ACONT;imm904:ACONTm;imo1053-pao1:ACONT;imo1056:ACONT;ind750:ACONT;ind750:ACONTm;inj661:ACONT;intenz:10764;irs1563.45632:R01324_c;irs1563.45632:R01324_m;isb619:ACONT;iso783:ACONT;iyo844:ACONT;kegg:R01324;pubmed:1052766;…	-999999.0	999999.0			0	0
R6653A3C_B-569	1 MNXM131@MNXC4 <==> 1 MNXM89661@MNXC4	r_278;r_277	1*uniprot:ACON2_YEAST;1*uniprot:ACON_YEAST	MNXR30608	4.2.1.3	kegg:2-Oxocarboxylic acid metabolism;kegg:Metabolic pathways;unipathway:glyoxylate cycle;unipathway:tricarboxylic acid cycle	bigg:ACONT;bigg:ACONTm;ec:4.2.1.3;iaf692:ACONT;iag612:rbs_208;iao358:rll_93;iin800:ACO1;iin800:YJL200C;iit341:ACONT;ijn746:ACONT;ijr904.45632:ACONT;ijr904:ACONT;imeo21:ACONT;imm904:ACONT;imm904:ACONTm;imo1053-pao1:ACONT;imo1056:ACONT;ind750:ACONT;ind750:ACONTm;inj661:ACONT;intenz:10764;irs1563.45632:R01324_c;irs1563.45632:R01324_m;isb619:ACONT;iso783:ACONT;iyo844:ACONT;kegg:R01324;pubmed:1052766;…	-999999.0	999999.0			0	0
R4D22A370_B-394	1 MNXM132@MNXC3 <==> 1 MNXM83@MNXC3	rxn00830	1*uniprot:IDI1_YEAST	MNXR69289	5.3.3.2	biopath:Biosynthesis_of_Capsidiol;biopath:Biosynthesis_of_Carotene;biopath:Biosynthesis_of_Cholesterol_(Atlas_S._85,_86);biopath:Biosynthesis_of_Dolichol;biopath:Biosynthesis_of_Giberellin_GA3;biopath:Biosynthesis_of_Guaiazulene;biopath:Biosynthesis_of_Juveniles_hormon_III;biopath:Biosynthesis_of_Limonene;biopath:Biosynthesis_of_Myrcene;biopath:Biosynthesis_of_Taxol;biopath:Biosynthesis_of_alpha-…	bigg:IPDDI;bigg:IPDDIi;bigg:IPDDIx;biopath:RXN01114;brenda:BR247;ec:5.3.3.2;ecocyc:IPPISOM-RXN;iaf1260:IPDDI;iao358:rll_473;iin800:IDI1;ijn746:IPDDI;ijr904.45632:IPDDIi;ijr904:IPDDIi;imeo21:IPDDI;imm904:IPDDI;ind750:IPDDI;inj661:IPDDI;intenz:4968;irs1563.45632:R01123_c;irs1563.45632:R01123_p;isb619:IPDDI;iyo844:IPDDI;kegg:R01123;metacyc:IPPISOM-RXN;pubmed:8806705;reactome:REACT_102787;reactome:RE…	-999999.0	999999.0			0	0
R21F3DFF8_RL-126	1 MNXM1334@MNXC3 + 1 MNXM1@MNXC3 + 1 MNXM7@MNXC3 <-- 1 MNXM353@MNXC3 + 1 MNXM3@MNXC3	r_0548	1*uniprot:KHSE_YEAST	MNXR3047	2.7.1.39	biopath:Biosynthesis_of_L-Threonine;biopath:Metabolism_of_L-Lysine,_L-Threonine,_L-Methionine,_and_L-Cysteine;kegg:Glycine, serine and threonine metabolism;kegg:Metabolic pathways;kegg:Microbial metabolism in diverse environments;metacyc:methionine biosynthesis II;metacyc:threonine biosynthesis from homoserine;seed:Methionine Biosynthesis;unipathway:L-threonine biosynthesis	bigg:HSK;biopath:RXN01457;brenda:BR47776;ec:2.7.1.39;ecocyc:HOMOSERKIN-RXN;iabaylyiv4:HOMOSERKIN-RXN;iaf1260:HSK;iaf692:HSK;iag612:rbs_184;iao358:rll_419;igt196:HSK;iin800:THR1;iit341:HSK;ijn746:HSK;ijr904.45632:HSK;ijr904:HSK;imeo21:HSK;imm904:HSK;imo1053-pao1:HSK;imo1056:HSK;ind750:HSK;inj661:HSK;intenz:2869;isb619:HSK;iso783:HSK;iyo844:HSK;kegg:R01771;metacyc:HOMOSERKIN-RXN;rhea:13985;rhea:139…	-999999.0	0			0	0
RF3AD9ECA_LR-1492	1 MNXM1334@MNXC3 + 1 MNXM2@MNXC3 --> 1 MNXM142@MNXC3 + 1 MNXM9@MNXC3	rxn01069	1*uniprot:THRC_YEAST	MNXR5064	4.2.3.1;4.2.99.2	biopath:Biosynthesis_of_L-Threonine;biopath:Metabolism_of_L-Lysine,_L-Threonine,_L-Methionine,_and_L-Cysteine;kegg:Glycine, serine and threonine metabolism;kegg:Metabolic pathways;kegg:Microbial metabolism in diverse environments;metacyc:threonine biosynthesis from homoserine;unipathway:L-threonine biosynthesis	bigg:THRS;biopath:RXN01500;brenda:BR16083;ec:4.2.3.1;ec:4.2.99.2;ecocyc:THRESYN-RXN;iabaylyiv4:THRESYN-RXN;iaf1260:THRS;iaf692:THRS;iag612:rbs_503;iao358:rll_420;igt196:THRS;iin800:THR4_1;iit341:THRS;ijn746:THRS;ijr904.45632:THRS;ijr904:THRS;imeo21:THRS;imm904:THRS;imo1053-pao1:THRS;imo1056:THRS;ind750:THRS;inj661:THRS;intenz:4780;irs1563.45632:R01466_c;isb619:THRS;iso783:THRS;iyo844:THRS;kegg:R0…	0	999999.0			0	0
R6DC02F2F_RL-623	1 MNXM1341@MNXC3 + 1 MNXM7@MNXC3 <-- 1 MNXM256@MNXC3 + 1 MNXM3@MNXC3	r_1035	1*uniprot:THI80_YEAST	MNXR69981	2.7.4.15;2.7.6.2	kegg:Metabolic pathways;kegg:Thiamine metabolism	bigg:TMDPPK;brenda:BR48072;ec:2.7.4.15;ec:2.7.6.2;iin800:THI80_2;imm904:TMDPPK;ind750:TMDPPK;intenz:3019;kegg:R00616;metacyc:THIAMIN-DIPHOSPHATE-KINASE-RXN;rhea:11240;rhea:11241;rhea:11242;rhea:11243;seed:rxn00437	-999999.0	0			0	0
RB09CF762_B-1069	1 MNXM134@MNXC2 + 1 MNXM1@MNXC2 <==> 1 MNXM134@MNXC3 + 1 MNXM1@MNXC3	rxn05299	1*uniprot:AGP1_YEAST;1*uniprot:GAP1_YEAST;1*uniprot:HIP1_YEAST;1*uniprot:TAT1_YEAST	MNXR2972			bigg:HISt2m;bigg:HISt2r;bigg:HISt2rpp;iaf1260:HISt2rpp;iin800:AGP1_5;iin800:GAP1_9;iin800:HIP1;iin800:VAP1_2;ijr904.45632:HISt2r;ijr904:HISt2r;imeo21:HISt2r;imm904:HISt2m;imm904:HISt2r;imm904:HISt6;ind750:HISt2m;ind750:HISt2r;inj661:HISt2r;ips189:HISt2;iyo844:HISt2;obsolete:rxn05587;seed:rxn05299;seed:rxn08719;seed:rxn09744;seed:rxn13314	-999999.0	999999.0			0	0
R7BB6BC6B_LR-715	1 MNXM134@MNXC2 --> 1 MNXM134@BOUNDARY	r_1893		MNXR2975			bigg:HIStex;bigg:HIStiDF;iaf1260:HIStex;ijn746:HIStex;seed:rxn08721;seed:rxn10932	0	999999.0			0	1
RC81B6C71_LR-1217	1 MNXM134@MNXC3 + 1 MNXM16@MNXC3 --> 1 MNXM19@MNXC3 + 1 MNXM1@MNXC3 + 1 MNXM3309@MNXC3	r_0541	1*uniprot:HMT1_YEAST	MNXR790	2.1.1.-	kegg:Histidine metabolism	bigg:ARMT;ec:2.1.1.-;kegg:R01159	0	999999.0			0	0
RF042B9D4_B-1467	1 MNXM134@MNXC3 + 1 MNXM1@MNXC3 <==> 1 MNXM134@MNXC4 + 1 MNXM1@MNXC4	rxn09744		MNXR2972			bigg:HISt2m;bigg:HISt2r;bigg:HISt2rpp;iaf1260:HISt2rpp;iin800:AGP1_5;iin800:GAP1_9;iin800:HIP1;iin800:VAP1_2;ijr904.45632:HISt2r;ijr904:HISt2r;imeo21:HISt2r;imm904:HISt2m;imm904:HISt2r;imm904:HISt6;ind750:HISt2m;ind750:HISt2r;inj661:HISt2r;ips189:HISt2;iyo844:HISt2;obsolete:rxn05587;seed:rxn05299;seed:rxn08719;seed:rxn09744;seed:rxn13314	-999999.0	999999.0			0	0
R7AAF0A64_LR-709	1 MNXM134@MNXC3 + 1 MNXM1@MNXC9 --> 1 MNXM134@MNXC9 + 1 MNXM1@MNXC3	r_1200	1*uniprot:VBA1_YEAST;1*uniprot:VBA2_YEAST;1*uniprot:VBA3_YEAST	MNXR2972			bigg:HISt2m;bigg:HISt2r;bigg:HISt2rpp;iaf1260:HISt2rpp;iin800:AGP1_5;iin800:GAP1_9;iin800:HIP1;iin800:VAP1_2;ijr904.45632:HISt2r;ijr904:HISt2r;imeo21:HISt2r;imm904:HISt2m;imm904:HISt2r;imm904:HISt6;ind750:HISt2m;ind750:HISt2r;inj661:HISt2r;ips189:HISt2;iyo844:HISt2;obsolete:rxn05587;seed:rxn05299;seed:rxn08719;seed:rxn09744;seed:rxn13314	0	999999.0			0	0
RAB311DE2_LR-1030	1 MNXM1365@MNXC3 --> 1 MNXM337@MNXC3 + 1 MNXM9@MNXC3	rxn01255	1*uniprot:AROC_YEAST	MNXR1160	4.2.3.5	kegg:Biosynthesis of secondary metabolites;kegg:Metabolic pathways;kegg:Phenylalanine, tyrosine and tryptophan biosynthesis;metacyc:chorismate biosynthesis from 3-dehydroquinate;seed:Chorismate Synthesis;seed:YgfZ;unipathway:chorismate biosynthesis	bigg:CHORS;brenda:BR16094;brenda:BS390148;brenda:BS390149;ec:4.2.3.5;ecocyc:CHORISMATE-SYNTHASE-RXN;iabaylyiv4:CHORISMATE-SYNTHASE-RXN;iaf1260:CHORS;iaf692:CHORS;iao358:rll_55;igt196:CHORS;iin800:ARO2;iit341:CHORS;ijn746:CHORS;ijr904.45632:CHORS;ijr904:CHORS;imeo21:CHORS;imm904:CHORS;imo1053-pao1:CHORS;imo1056:CHORS;ind750:CHORS;inj661:CHORS;intenz:10387;irs1563.45632:R01714_c;isb619:CHORS;iso783…	0	999999.0			0	0
RA7814861_LR-1009	1 MNXM1372@MNXC3 --> 1 MNXM1@MNXC3 + 1 MNXM2@MNXC3 + 1 MNXM555@MNXC3	rxn02989						0	999999.0			0	0
RB38AE1EC_RL-1090	1 MNXM1372@MNXC3 <-- 1 MNXM359@MNXC3 + 1 MNXM4@MNXC3	rxn01927	1*gene:YJR025C	MNXR68179	1.13.11.6	biopath:Biosynthesis_of_NAD+_from_Tryptophan;biopath:Derivatives_and_degradation_of_L-Tryptophan;biopath:Metabolism_of_Tryptophan_(extended);kegg:Metabolic pathways;kegg:Tryptophan metabolism;metacyc:2-nitrobenzoate degradation I;metacyc:tryptophan degradation XI (mammalian, via kynurenine);metacyc:tryptophan degradation XII (Geobacillus);metacyc:tryptophan degradation to 2-amino-3-carboxymuconat…	bigg:3HAO;biopath:RXN00076;brenda:BR40468;ec:1.13.11.6;iin800:BNA1;imm904:3HAO;ind750:3HAO;intenz:1802;kegg:R02665;metacyc:1.13.11.6-RXN;pubmed:15909978;pubmed:16522801;pubmed:7514594;reactome:REACT_103047;reactome:REACT_106067;reactome:REACT_107237;reactome:REACT_612;reactome:REACT_78765;reactome:REACT_83535;reactome:REACT_84121;reactome:REACT_86308;reactome:REACT_93632;reactome:REACT_94190;rhea…	-999999.0	0			0	0
R9B545ECA_LR-926	1 MNXM1380@MNXC2 + 1 MNXM1@MNXC2 --> 1 MNXM1380@MNXC3 + 1 MNXM1@MNXC3	r_1134	1*uniprot:HXT10_YEAST;1*uniprot:HXT12_YEAST;1*uniprot:HXT13_YEAST;1*uniprot:HXT15_YEAST;1*uniprot:HXT16_YEAST;1*uniprot:HXT17_YEAST;1*uniprot:HXT1_YEAST;1*uniprot:HXT2_YEAST;1*uniprot:HXT3_YEAST;1*uniprot:HXT4_YEAST;1*uniprot:HXT5_YEAST;1*uniprot:HXT6_YEAST;1*uniprot:HXT7_YEAST;1*uniprot:HXT8_YEAST;1*uniprot:HXT9_YEAST	MNXR69020			bigg:FRUt2;imm904:FRUt2;ind750:FRUt2;seed:rxn09681	0	999999.0			0	0
RFB2D4261_RL-1535	1 MNXM1380@MNXC2 + 1 MNXM41@MNXC2 <-- 1 MNXM167@MNXC2 + 1 MNXM2@MNXC2	r_1024	1*uniprot:INV2_YEAST	MNXR69924	3.2.1.10;3.2.1.20;3.2.1.26;3.2.1.48	kegg:Galactose metabolism	bigg:SUCR;bigg:SUCRe;brenda:BS94154;ec:3.2.1.10;ec:3.2.1.20;ec:3.2.1.26;ec:3.2.1.48;iag612:rbs_335;iag612:rbs_556;iao358:rll_14;iin800:SUC2;imm904:SUCRe;ind750:SUCRe;irs1563.45632:R00801_c;isb619:SUCR;iyo844:SUCH;kegg:R00801;kegg:R06087;obsolete:rxn00576;seed:rxn00575	-999999.0	0			0	0
RFD648C01_LR-1554	1 MNXM1380@MNXC2 --> 1 MNXM1380@BOUNDARY	R_EX_fru_LPAREN_e_RPAREN_						0	999999.0			0	1
R8608EBF_LR-772	1 MNXM1380@MNXC3 + 1 MNXM3@MNXC3 --> 1 MNXM1@MNXC3 + 1 MNXM68@MNXC3 + 1 MNXM7@MNXC3	r_0533	1*uniprot:HXKA_YEAST;1*uniprot:HXKB_YEAST	MNXR69235	2.7.1.1;2.7.1.4	metacyc:galactose degradation IV;metacyc:mannitol cycle	bigg:HEX7;brenda:BR47777;ec:2.7.1.1;ec:2.7.1.4;kegg:R00760;metacyc:RXN-11503;seed:rxn00547	0	999999.0			0	0
RA5FF4EC7_RL-996	1 MNXM1384@MNXC4 + 1 MNXM7@MNXC4 <-- 1 MNXM3@MNXC4 + 1 MNXM730@MNXC4	r_0115	1*uniprot:ARG56_YEAST	MNXR382	2.7.2.8	biopath:Metabolism_of_L-Glutamate,_L-Aspartate_and_related_compounds;kegg:2-Oxocarboxylic acid metabolism;kegg:Arginine and proline metabolism;kegg:Biosynthesis of secondary metabolites;kegg:Metabolic pathways;unipathway:L-arginine biosynthesis	bigg:ACGK;bigg:ACGKm;biopath:RXN00583;brenda:BR47830;ec:2.7.2.8;ecocyc:ACETYLGLUTKIN-RXN;iin800:ARG5_1;intenz:2986;kegg:R02649;rhea:14629;rhea:14630;rhea:14631;rhea:14632;seed:rxn12856;upa:UCR02649;upa:UER00107	-999999.0	0			0	0
R2A8FD58_LR-193	1 MNXM1388@MNXC3 + 1 MNXM16@MNXC3 --> 1 MNXM19@MNXC3 + 1 maranas_iMM904_acon5m@MNXC3	R_ACON3MT	1*uniprot:TMT1_YEAST		2.1.1.145	model:S_Other		0	999999.0			0	0
R8B72B85E_LR-819	1 MNXM138@MNXC3 + 1 MNXM42@MNXC3 --> 1 MNXM1@MNXC3 + 1 MNXM465@MNXC3 + 1 MNXM9@MNXC3	rxn01018	1*uniprot:PYR1_YEAST	MNXR856	2.1.3.2	biopath:Biosynthesis_of_Pyrimidine_ribonucleotides;biopath:Biosynthesis_of_Uridine-5'-phosphate;biopath:Metabolism_of_L-Glutamate,_L-Aspartate_and_related_compounds;kegg:Alanine, aspartate and glutamate metabolism;kegg:Metabolic pathways;kegg:Pyrimidine metabolism;metacyc:UMP biosynthesis;unipathway:UMP biosynthesis via de novo pathway	bigg:ASPCT;bigg:ASPCTn;bigg:ASPCTr;biopath:RXN00366;brenda:BR43949;ec:2.1.3.2;ecocyc:ASPCARBTRANS-RXN;iabaylyiv4:ASPCARBTRANS-RXN;iaf1260:ASPCT;iaf692:ASPCT;iag612:rbs_198;iao358:rll_382;igt196:ASPCT;iin800:URA2_1;iit341:ASPCT;ijn746:ASPCT;ijr904.45632:ASPCT;ijr904:ASPCT;imeo21:ASPCT;imm904:ASPCT;imo1053-pao1:ASPCT;imo1056:ASPCT;ind750:ASPCTn;inj661:ASPCT;intenz:2256;isb619:ASPCT;iso783:ASPCT;iyo…	0	999999.0			0	0
R70ADAFAA_LR-646	1 MNXM138@MNXC3 + 1 MNXM89689@MNXC3 --> 1 MNXM1@MNXC3 + 1 MNXM211@MNXC3 + 1 MNXM9@MNXC3	r_0816	1*uniprot:OTC_YEAST	MNXR51003	2.1.3.3	seed:Arginine Biosynthesis;seed:Arginine Biosynthesis extended;seed:Arginine and Ornithine Degradation	bigg:OCBT;bigg:OCBTi;bigg:OCBTm;ec:2.1.3.3;iabaylyiv4:ORNCARBAMTRANSFER-RXN;iaf1260:OCBT;iaf692:OCBT;iag612:rbs_199;iao358:rll_48;igt196:OCBT;iin800:ARG3;iit341:OCBTi;ijn746:OCBT;ijr904.45632:OCBT;ijr904:OCBT;imeo21:OCBT;imm904:OCBTi;imo1053-pao1:OCBT;imo1056:OCBT;ind750:OCBTi;inj661:OCBT;isb619:OCBT;iso783:OCBT;iyo844:OCBT;obsolete:rxn09033;seed:rxn01019	0	999999.0			0	0
R7CA35F41_RL-720	1 MNXM138@MNXC3 + 2 MNXM1@MNXC3 + 2 MNXM7@MNXC3 + 1 MNXM89557@MNXC3 + 1 MNXM9@MNXC3 <-- 1 MNXM2@MNXC3 + 1 MNXM37@MNXC3 + 2 MNXM3@MNXC3 + 1 MNXM60@MNXC3	rxn00414	1*uniprot:CARA_YEAST+1*uniprot:CARB_YEAST;1*uniprot:PYR1_YEAST	MNXR33037	6.3.5.5	kegg:Alanine, aspartate and glutamate metabolism;kegg:Metabolic pathways;kegg:Pyrimidine metabolism;metacyc:UMP biosynthesis;metacyc:arginine biosynthesis I;metacyc:arginine biosynthesis II (acetyl cycle);metacyc:arginine biosynthesis III;seed:Macromolecular synthesis operon;unipathway:L-arginine biosynthesis;unipathway:UMP biosynthesis via de novo pathway	bigg:CBPS;bigg:CBPSn;brenda:BR152;brenda:BS398777;ec:6.3.5.5;ecocyc:CARBPSYN-RXN;iabaylyiv4:CARBPSYN-RXN;iaf1260:CBPS;iaf692:CBPS;igt196:CBPS;iit341:CBPS;ijn746:CBPS;ijr904.45632:CBPS;ijr904:CBPS;imeo21:CBPS;imm904:CBPS;imo1053-pao1:CBPS;imo1056:CBPS;ind750:CBPS;ind750:CBPSn;inj661:CBPS;intenz:16786;isb619:CBPS;iso783:CBPS;iyo844:CBPS;kegg:R00575;metacyc:CARBPSYN-RXN;reactome:REACT_478.3;rhea:186…	-999999.0	0			0	0
R904EB5BE_B-847	1 MNXM138@MNXC3 <==> 1 MNXM138@MNXC6	R_CBPtn		MNXR1069		model:S_Transport__Nuclear	bigg:CBPtn;imm904:CBPtn;ind750:CBPtn;seed:rxn09823	-999999.0	999999.0			0	0
RDF1A8D1E_LR-1355	1 MNXM1392@MNXC3 + 1 MNXM2@MNXC3 + 1 MNXM3@MNXC3 --> 1 MNXM1@MNXC3 + 1 MNXM237@MNXC3 + 1 MNXM7@MNXC3 + 1 MNXM9@MNXC3	rxn01209		MNXR79511			imm904:FTHFI;ind750:FTHFI;seed:rxn01209	0	999999.0			0	0
RA0C2E339_LR-963	1 MNXM1392@MNXC3 + 1 MNXM3@MNXC3 --> 1 MNXM511@MNXC3 + 1 MNXM7@MNXC3 + 1 MNXM9@MNXC3	rxn01653	1*uniprot:FTHC_YEAST	MNXR2316	6.3.3.2	kegg:Metabolic pathways;kegg:One carbon pool by folate;metacyc:folate transformations I;metacyc:folate transformations II;metacyc:formylTHF biosynthesis I;seed:5-FCL-like protein;seed:Folate Biosynthesis (Phoenix Copy);seed:Folate transporters;seed:One-carbon metabolism by tetrahydropterines;seed:Serine-glyoxylate cycle	bigg:FTHFCL;bigg:FTHFCLm;brenda:BR127;ec:6.3.3.2;ecocyc:5-FORMYL-THF-CYCLO-LIGASE-RXN;imeo21:FTHFCL;imm904:FTHFCL;imm904:FTHFCLm;ind750:FTHFCL;ind750:FTHFCLm;inj661:FTHFCL;intenz:5128;irs1563.45632:R02301_c;kegg:R02301;metacyc:5-FORMYL-THF-CYCLO-LIGASE-RXN;rhea:10488;rhea:10489;rhea:10490;rhea:10491;seed:rxn01653	0	999999.0			0	0
RE5C35E35_RL-1395	1 MNXM1392@MNXC4 + 1 MNXM1@MNXC4 <-- 1 MNXM2@MNXC4 + 1 MNXM511@MNXC4	r_1030	1*uniprot:GCSH_YEAST+1*uniprot:GCSP_YEAST+1*uniprot:GCST_YEAST+1*uniprot:ODPA_YEAST+1*uniprot:ODPB_YEAST	MNXR2272	2.1.2.10	kegg:One carbon pool by folate;metacyc:folate transformations II	bigg:FOMETR;bigg:THFATm;ec:2.1.2.10;ecocyc:RXN-6321;imeo21:FOMETR;imm904:THFATm;ind750:THFATm;inj661:FOMETR;kegg:R02300;metacyc:RXN-6321;obsolete:rxn13404;pubmed:2201683;rhea:34767;rhea:34768;rhea:34769;rhea:34770;seed:rxn01652	-999999.0	0			0	0
R7B1A9039_LR-712	1 MNXM1392@MNXC4 + 1 MNXM3@MNXC4 --> 1 MNXM511@MNXC4 + 1 MNXM7@MNXC4 + 1 MNXM9@MNXC4	r_1623		MNXR2316	6.3.3.2	kegg:Metabolic pathways;kegg:One carbon pool by folate;metacyc:folate transformations I;metacyc:folate transformations II;metacyc:formylTHF biosynthesis I;seed:5-FCL-like protein;seed:Folate Biosynthesis (Phoenix Copy);seed:Folate transporters;seed:One-carbon metabolism by tetrahydropterines;seed:Serine-glyoxylate cycle	bigg:FTHFCL;bigg:FTHFCLm;brenda:BR127;ec:6.3.3.2;ecocyc:5-FORMYL-THF-CYCLO-LIGASE-RXN;imeo21:FTHFCL;imm904:FTHFCL;imm904:FTHFCLm;ind750:FTHFCL;ind750:FTHFCLm;inj661:FTHFCL;intenz:5128;irs1563.45632:R02301_c;kegg:R02301;metacyc:5-FORMYL-THF-CYCLO-LIGASE-RXN;rhea:10488;rhea:10489;rhea:10490;rhea:10491;seed:rxn01653	0	999999.0			0	0
R23B5E05B_LR-138	1 MNXM1397@MNXC3 --> 1 MNXM1408@MNXC3	r_0007	1*uniprot:HIS4_YEAST	MNXR4439	5.3.1.16	biopath:Biosynthesis_and_degradation_of_L-Histidine;biopath:Biosynthesis_of_Histidine;biopath:Biosynthesis_of_IMP;kegg:Biosynthesis of secondary metabolites;kegg:Histidine metabolism;kegg:Metabolic pathways;metacyc:histidine biosynthesis;seed:Tryptophan synthesis;unipathway:L-histidine biosynthesis	aragem.45632:R04640_c;bigg:PRMICI;bigg:PRMICIi;biopath:RXN00126;brenda:BR225;ec:5.3.1.16;ecocyc:PRIBFAICARPISOM-RXN;iabaylyiv4:PRIBFAICARPISOM-RXN;iaf1260:PRMICI;iaf692:PRMICIi;iag612:rbs_516;iao358:rll_189;igt196:PRMICI;ijn746:PRMICIi;ijr904.45632:PRMICIi;ijr904:PRMICIi;imeo21:PRMICIi;imm904:PRMICIi;imo1053-pao1:PRMICIi;imo1056:PRMICIi;ind750:PRMICIi;inj661:PRMICIi;intenz:4954;isb619:PRMICIi;iso…	0	999999.0			0	0
R2A242E9B_RL-188	1 MNXM1397@MNXC3 <-- 1 MNXM1515@MNXC3 + 1 MNXM2@MNXC3	r_0909	1*uniprot:HIS2_YEAST	MNXR4424	3.5.4.19	biopath:Biosynthesis_and_degradation_of_L-Histidine;biopath:Biosynthesis_of_Histidine;biopath:Biosynthesis_of_IMP;kegg:Biosynthesis of secondary metabolites;kegg:Histidine metabolism;kegg:Metabolic pathways;metacyc:histidine biosynthesis;seed:Histidine Biosynthesis;seed:Zinc regulated enzymes;unipathway:L-histidine biosynthesis	bigg:PRAMPC;biopath:RXN00401;brenda:BR26113;ec:3.5.4.19;ecocyc:HISTCYCLOHYD-RXN;iabaylyiv4:HISTCYCLOHYD-RXN;iaf1260:PRAMPC;iaf692:PRAMPC;iag612:rbs_514;iao358:rll_196;igt196:PRAMPC;iin800:HIS4_2;ijn746:PRAMPC;ijr904.45632:PRAMPC;ijr904:PRAMPC;imeo21:PRAMPC;imm904:PRAMPC;imo1053-pao1:PRAMPC;imo1056:PRAMPC;ind750:PRAMPC;inj661:PRAMPC;intenz:4328;isb619:PRAMPC;iso783:PRAMPC;iyo844:PRAMPC;kegg:R04037…	-999999.0	0			0	0
RE1AE97B0_RL-1367	1 MNXM13@MNXC13 + 1 MNXM20@MNXC13 + 1 MNXM6@MNXC13 <-- 1 MNXM5@MNXC13 + 1 MNXM89661@MNXC13	r_0661	1*uniprot:IDHH_YEAST	MNXR31729	1.1.1.42	kegg:2-Oxocarboxylic acid metabolism;kegg:Carbon fixation pathways in prokaryotes;kegg:Glutathione metabolism;kegg:Metabolic pathways;kegg:Microbial metabolism in diverse environments;unipathway:tricarboxylic acid cycle	bigg:ICDHy;bigg:ICDHym;bigg:ICDHyp;bigg:ICDHyr;bigg:ICDHyrm;brenda:BR29305;brenda:BS188124;brenda:BS370920;ec:1.1.1.42;ecocyc:ISOCITDEH-RXN;iabaylyiv4:ISOCITDEH-RXN;iaf1260:ICDHyr;iaf692:ICDHyr;iag612:rbs_357;iao358:rll_204;iit341:ICDHyr;ijn746:ICDHyr;ijr904.45632:ICDHyr;ijr904:ICDHyr;imeo21:ICDHy;imm904:ICDHy;imm904:ICDHym;imm904:ICDHyp;imo1053-pao1:ICDHy;imo1056:ICDHy;ind750:ICDHy;ind750:ICDHym…	-999999.0	0			0	0
R8524D13B_B-764	1 MNXM13@MNXC13 <==> 1 MNXM13@MNXC3	rxn09860		MNXR1225			aragem.45632:R_TCM17;bigg:CO2t;bigg:CO2ter;bigg:CO2tex;bigg:CO2tg;bigg:CO2tm;bigg:CO2tn;bigg:CO2tp;bigg:CO2tpp;bigg:CO2tv;iabaylyiv4:TRANS-RXN-CARBON-DIOXIDE;iaf1260:CO2tex;iaf1260:CO2tpp;iaf692:CO2t;iao358:rll_529;iin800:U110;iin800:U228;iit341:CO2t;ijn746:CO2tex;ijn746:CO2tpp;ijr904.45632:CO2t;ijr904:CO2t;imeo21:CO2t;imm904:CO2t;imm904:CO2tg;imm904:CO2tm;imm904:CO2tn;imm904:CO2tp;imm904:CO2tv;i…	-999999.0	999999.0			0	0
R1074CEE_B-2	1 MNXM13@MNXC15 <==> 1 MNXM13@MNXC3	rxn09706		MNXR1225			aragem.45632:R_TCM17;bigg:CO2t;bigg:CO2ter;bigg:CO2tex;bigg:CO2tg;bigg:CO2tm;bigg:CO2tn;bigg:CO2tp;bigg:CO2tpp;bigg:CO2tv;iabaylyiv4:TRANS-RXN-CARBON-DIOXIDE;iaf1260:CO2tex;iaf1260:CO2tpp;iaf692:CO2t;iao358:rll_529;iin800:U110;iin800:U228;iit341:CO2t;ijn746:CO2tex;ijn746:CO2tpp;ijr904.45632:CO2t;ijr904:CO2t;imeo21:CO2t;imm904:CO2t;imm904:CO2tg;imm904:CO2tm;imm904:CO2tn;imm904:CO2tp;imm904:CO2tv;i…	-999999.0	999999.0			0	0
RF93FEF67_LR-1521	1 MNXM13@MNXC2 --> 1 MNXM13@BOUNDARY	r_1672		MNXR1225			aragem.45632:R_TCM17;bigg:CO2t;bigg:CO2ter;bigg:CO2tex;bigg:CO2tg;bigg:CO2tm;bigg:CO2tn;bigg:CO2tp;bigg:CO2tpp;bigg:CO2tv;iabaylyiv4:TRANS-RXN-CARBON-DIOXIDE;iaf1260:CO2tex;iaf1260:CO2tpp;iaf692:CO2t;iao358:rll_529;iin800:U110;iin800:U228;iit341:CO2t;ijn746:CO2tex;ijn746:CO2tpp;ijr904.45632:CO2t;ijr904:CO2t;imeo21:CO2t;imm904:CO2t;imm904:CO2tg;imm904:CO2tm;imm904:CO2tn;imm904:CO2tp;imm904:CO2tv;i…	0	999999.0			0	1
RAC30B082_B-1036	1 MNXM13@MNXC2 <==> 1 MNXM13@MNXC3	rxn05467		MNXR1225			aragem.45632:R_TCM17;bigg:CO2t;bigg:CO2ter;bigg:CO2tex;bigg:CO2tg;bigg:CO2tm;bigg:CO2tn;bigg:CO2tp;bigg:CO2tpp;bigg:CO2tv;iabaylyiv4:TRANS-RXN-CARBON-DIOXIDE;iaf1260:CO2tex;iaf1260:CO2tpp;iaf692:CO2t;iao358:rll_529;iin800:U110;iin800:U228;iit341:CO2t;ijn746:CO2tex;ijn746:CO2tpp;ijr904.45632:CO2t;ijr904:CO2t;imeo21:CO2t;imm904:CO2t;imm904:CO2tg;imm904:CO2tm;imm904:CO2tn;imm904:CO2tp;imm904:CO2tv;i…	-999999.0	999999.0			0	0
RE3198A0B_RL-1374	1 MNXM13@MNXC3 + 1 MNXM145@MNXC3 + 1 MNXM6@MNXC3 <-- 1 MNXM325@MNXC3 + 1 MNXM5@MNXC3	rxn01115	1*uniprot:6PGD1_YEAST;1*uniprot:6PGD2_YEAST	MNXR2793	1.1.1.44	biopath:Acidic_hexose_derivatives_and_Inositol;biopath:Non-glycolytic_carbohydrate_fermentations;biopath:Pentose_phosphate_pathway;kegg:Biosynthesis of secondary metabolites;kegg:Glutathione metabolism;kegg:Metabolic pathways;kegg:Microbial metabolism in diverse environments;kegg:Pentose phosphate pathway;metacyc:pentose phosphate pathway (oxidative branch);seed:D-gluconate and ketogluconates met…	bigg:GND;bigg:GNDer;biopath:RXN01411;brenda:BR29307;brenda:BS188134;ec:1.1.1.44;ecocyc:6PGLUCONDEHYDROG-RXN;iaf1260:GND;iag612:rbs_83;iao358:rll_178;iao358:rll_181;igt196:GND;iin800:GND1;iin800:GND2;iit341:GND;ijn746:GND;ijr904.45632:GND;ijr904:GND;imeo21:GND;imm904:GND;imo1053-pao1:PGDH;imo1056:PGDH;ind750:GND;inj661:GND;intenz:19371;irs1563.45632:R01528_c;irs1563.45632:R01528_p;isb619:GND;iso78…	-999999.0	0			0	0
RDA39CC30_RL-1322	1 MNXM13@MNXC3 + 1 MNXM153@MNXC3 + 1 MNXM6@MNXC3 <-- 1 MNXM503@MNXC3 + 1 MNXM5@MNXC3	rxn01269	1*uniprot:TYR1_YEAST	MNXR4403	1.3.1.13;1.3.1.43	kegg:Biosynthesis of secondary metabolites;kegg:Metabolic pathways;kegg:Phenylalanine, tyrosine and tryptophan biosynthesis;seed:Phenylalanine and Tyrosine Branches from Chorismate;unipathway:L-tyrosine biosynthesis	bigg:PPND2;brenda:BR36798;brenda:BS258348;ec:1.3.1.13;ec:1.3.1.43;iin800:TYR1;imm904:PPND2;ind750:PPND2;intenz:1454;kegg:R01730;metacyc:PREPHENATE-DEHYDROGENASE-NADP+-RXN;obsolete:rxn09877;rhea:21640;rhea:21641;rhea:21642;rhea:21643;seed:rxn01269;upa:UCR01730;upa:UER00962	-999999.0	0			0	0
RC75DBE74_RL-1210	1 MNXM13@MNXC3 + 1 MNXM15@MNXC3 + 1 MNXM192@MNXC3 + 1 MNXM23@MNXC3 + 1 MNXM26@MNXC3 + 3 MNXM2@MNXC3 + 1 MNXM960@MNXC3 <-- 1 MNXM15900@MNXC3 + 1 MNXM1@MNXC3 + 1 MNXM29@MNXC3 + 1 MNXM55@MNXC3 + 1 MNXM699@MNXC3	R_THZPSN2_SC		MNXR69972		model:S_Thiamine_Metabolism		-999999.0	0			0	0
R216CA009_RL-123	1 MNXM13@MNXC3 + 1 MNXM15@MNXC3 + 1 MNXM192@MNXC3 + 1 MNXM23@MNXC3 + 1 MNXM26@MNXC3 + 3 MNXM2@MNXC3 + 1 MNXM960@MNXC3 <-- 1 MNXM186@MNXC3 + 1 MNXM1@MNXC3 + 1 MNXM29@MNXC3 + 1 MNXM55@MNXC3 + 1 MNXM699@MNXC3	rxn09631		MNXR5076			bigg:THZPSN1_SC;imm904:THZPSN1_SC;ind750:THZPSN1_SC;seed:rxn09631	-999999.0	0			0	0
RAC97DA3F_RL-1040	1 MNXM13@MNXC3 + 1 MNXM192@MNXC3 <-- 1 MNXM1@MNXC3 + 1 MNXM89557@MNXC3	rxn00194	1*uniprot:DCE_YEAST	MNXR31600	4.1.1.15;4.1.1.19	biopath:Degradation_of_L-Glutamate;biopath:Metabolism_of_L-Glutamate,_L-Aspartate_and_related_compounds;kegg:Alanine, aspartate and glutamate metabolism;kegg:Butanoate metabolism;kegg:Metabolic pathways;metacyc:glutamate degradation III (via 4-aminobutyrate);metacyc:glutamate degradation IV;metacyc:glutamate degradation IX (via 4-aminobutyrate);metacyc:glutamate dependent acid resistance	bigg:GLUDC;biopath:RXN01408;brenda:BR275;ec:4.1.1.15;ec:4.1.1.19;ecocyc:GLUTDECARBOX-RXN;iaf1260:GLUDC;iaf692:GLUDC;iao358:rll_151;iin800:GAD1;iit341:GLUDC;ijn746:GLUDC;ijr904.45632:GLUDC;ijr904:GLUDC;imeo21:GLUDC;imm904:GLUDC;ind750:GLUDC;inj661:GLUDC;intenz:4509;kegg:R00261;metacyc:GLUTDECARBOX-RXN;reactome:REACT_23866.1;reactome:REACT_23937.1;rhea:17785;rhea:17786;rhea:17787;rhea:17788;seed:rx…	-999999.0	0			0	0
RA43CA1FF_RL-988	1 MNXM13@MNXC3 + 1 MNXM20@MNXC3 + 1 MNXM6@MNXC3 <-- 1 MNXM5@MNXC3 + 1 MNXM89661@MNXC3	rxn00198	1*uniprot:IDHC_YEAST	MNXR31729	1.1.1.42	kegg:2-Oxocarboxylic acid metabolism;kegg:Carbon fixation pathways in prokaryotes;kegg:Glutathione metabolism;kegg:Metabolic pathways;kegg:Microbial metabolism in diverse environments;unipathway:tricarboxylic acid cycle	bigg:ICDHy;bigg:ICDHym;bigg:ICDHyp;bigg:ICDHyr;bigg:ICDHyrm;brenda:BR29305;brenda:BS188124;brenda:BS370920;ec:1.1.1.42;ecocyc:ISOCITDEH-RXN;iabaylyiv4:ISOCITDEH-RXN;iaf1260:ICDHyr;iaf692:ICDHyr;iag612:rbs_357;iao358:rll_204;iit341:ICDHyr;ijn746:ICDHyr;ijr904.45632:ICDHyr;ijr904:ICDHyr;imeo21:ICDHy;imm904:ICDHy;imm904:ICDHym;imm904:ICDHyp;imo1053-pao1:ICDHy;imo1056:ICDHy;ind750:ICDHy;ind750:ICDHym…	-999999.0	0			0	0
R83F6DCD7_RL-756	1 MNXM13@MNXC3 + 1 MNXM210@MNXC3 + 1 MNXM2@MNXC3 <-- 1 MNXM1@MNXC3 + 1 MNXM503@MNXC3	rxn01000	1*uniprot:PHA2_YEAST	MNXR4404	1.3.1.12;4.2.1.51;4.2.1.91	biopath:Biosynthesis_of_L-Phenylalanine_from_Chorismate;biopath:Biosynthesis_of_aromatic_amino_acids_(L-Phenylalanine,_L-Tyrosine,_L-Tryptophan)_and_of_quinone_cofactors;kegg:Biosynthesis of secondary metabolites;kegg:Metabolic pathways;kegg:Phenylalanine, tyrosine and tryptophan biosynthesis;metacyc:phenylalanine biosynthesis I;unipathway:L-phenylalanine biosynthesis	bigg:PPNDH;biopath:RXN01518;brenda:BR3398;ec:1.3.1.12;ec:4.2.1.51;ec:4.2.1.91;ecocyc:PREPHENATEDEHYDRAT-RXN;iabaylyiv4:PREPHENATEDEHYDRAT-RXN;iaf1260:PPNDH;iaf692:PPNDH;iag612:rbs_520;iao358:rll_325;igt196:PPNDH;iin800:PHA2;iit341:PPNDH;ijn746:PPNDH;ijr904.45632:PPNDH;ijr904:PPNDH;imeo21:PPNDH;imm904:PPNDH;imo1053-pao1:PPNDH;imo1056:PPNDH;ind750:PPNDH;inj661:PPNDH;intenz:4712;irs1563.45632:R01373…	-999999.0	0			0	0
RA063A812_RL-959	1 MNXM13@MNXC3 + 1 MNXM2@MNXC3 + 1 MNXM866@MNXC3 <-- 1 MNXM1455@MNXC3 + 1 MNXM1@MNXC3	rxn02507	1*uniprot:TRPG_YEAST	MNXR3091	4.1.1.48	biopath:Biosynthesis_of_L-Tryptophan_from_Chorismate;kegg:Biosynthesis of secondary metabolites;kegg:Metabolic pathways;kegg:Phenylalanine, tyrosine and tryptophan biosynthesis;metacyc:tryptophan biosynthesis;unipathway:L-tryptophan biosynthesis	bigg:IGPS;biopath:RXN00321;brenda:BR307;ec:4.1.1.48;ecocyc:IGPSYN-RXN;iabaylyiv4:IGPSYN-RXN;iaf1260:IGPS;iaf692:IGPS;iag612:rbs_3;iao358:rll_428;igt196:IGPS;iin800:TRP3_2;iit341:IGPS;ijn746:IGPS;ijr904.45632:IGPS;ijr904:IGPS;imeo21:IGPS;imm904:IGPS;imo1053-pao1:IGPS;imo1056:IGPS;ind750:IGPS;inj661:IGPS;intenz:4542;isb619:IGPS;iso783:IGPS;iyo844:IGPS;kegg:R03508;metacyc:IGPSYN-RXN;obsolete:rxn0874…	-999999.0	0			0	0
R5C2F31DB_B-511	1 MNXM13@MNXC3 + 1 MNXM2@MNXC3 <==> 1 MNXM1@MNXC3 + 1 MNXM60@MNXC3	rxn00102		MNXR2856	1.6.5.4;4.2.1.1	biopath:Urea_and_L-Aspartate_cycles,_Polyamine_and_Creatine_synthesis;kegg:Nitrogen metabolism;metacyc:CO<sub>2</sub> fixation into oxaloacetate (anapleurotic);metacyc:cyanate degradation;metacyc:gluconeogenesis II (<i>Methanobacterium thermoautotrophicum</i>);seed:Bacterial cyanide production and tolerance mechanisms;seed:CO2 uptake, carboxysome;seed:Carboxysome;seed:Zinc regulated enzymes	bigg:H2CO3D;bigg:H2CO3Dm;bigg:HCO3E;bigg:HCO3Em;bigg:HCO3En;biopath:RXN00996;brenda:BR3383;brenda:BS370896;ec:1.6.5.4;ec:4.2.1.1;ecocyc:RXN0-5224;iabaylyiv4:CO2-DISS-RXN;iaf1260:HCO3E;iaf692:HCO3E;igt196:HCO3E;iit341:H2CO3D;iit341:HCO3E;ijn746:H2CO3D;ijn746:HCO3E;ijr904.45632:HCO3E;ijr904:HCO3E;imeo21:HCO3E;imm904:HCO3E;imm904:HCO3Em;imm904:HCO3En;imo1053-pao1:HCO3E;imo1056:HCO3E;ind750:HCO3E;ind…	-999999.0	999999.0			0	0
R6DBD8E18_RL-621	1 MNXM13@MNXC3 + 1 MNXM321@MNXC3 <-- 1 MNXM16@MNXC3 + 1 MNXM1@MNXC3	rxn00127	1*uniprot:DCAM_YEAST	MNXR484	4.1.1.50	kegg:Arginine and proline metabolism;kegg:Cysteine and methionine metabolism;kegg:Metabolic pathways;metacyc:spermidine biosynthesis I;metacyc:spermidine biosynthesis III;metacyc:spermine biosynthesis;unipathway:S-adenosylmethioninamine biosynthesis	aragem.45632:R00178_c;bigg:ADMDC;bigg:ADMDCr;brenda:BR310;brenda:BS1475;ec:4.1.1.50;ecocyc:SAMDECARB-RXN;iaf1260:ADMDC;igt196:ADMDCr;iin800:SPE2;iit341:ADMDCr;ijr904.45632:ADMDCr;ijr904:ADMDCr;imeo21:ADMDCr;imm904:ADMDC;imo1053-pao1:ADMDC;imo1056:ADMDC;ind750:ADMDC;inj661:ADMDCr;intenz:4544;irs1563.45632:R00178_c;isb619:ADMDCr;iso783:ADMDC;iyo844:ADMDC;kegg:R00178;macie:M0225;metacyc:SAMDECARB-RX…	-999999.0	0			0	0
R13BF81AA_RL-23	1 MNXM13@MNXC3 + 1 MNXM345@MNXC3 <-- 1 MNXM153@MNXC3 + 1 MNXM4@MNXC3	rxn01827		MNXR120	1.13.11.27	biopath:Degradation_of_L-Tyrosine;biopath:Derivatives_and_degradation_of_L-Phenylalanine_and_L-Tyrosine;biopath:Metabolism_of_Tyrosine_(extended,_without_L-Dopa);kegg:Metabolic pathways;kegg:Tyrosine metabolism;kegg:Ubiquinone and other terpenoid-quinone biosynthesis;metacyc:plastoquinol-9 biosynthesis I;metacyc:tyrosine degradation I;metacyc:vitamin E biosynthesis;unipathway:L-phenylalanine degr…	bigg:34HPPOR;biopath:RXN00047;brenda:BR37066;ec:1.13.11.27;iin800:U57;ijn746:34HPPOR;imm904:34HPPOR;imo1053-pao1:HPPDO1;imo1056:HPPDO1;ind750:34HPPOR;intenz:1823;irs1563.45632:R02521_c;iso783:HPPDO1;kegg:R02521;metacyc:4-HYDROXYPHENYLPYRUVATE-DIOXYGENASE-RXN;pubmed:10942115;reactome:REACT_106401;reactome:REACT_106830;reactome:REACT_110842;reactome:REACT_111987;reactome:REACT_1145;reactome:REACT_1…	-999999.0	0			0	0
R6B776E30_RL-611	1 MNXM13@MNXC3 + 1 MNXM373@MNXC3 <-- 1 MNXM1@MNXC3 + 1 MNXM483@MNXC3	rxn02341		MNXR4382	4.1.1.36	biopath:Biosynthesis_of_Coenzyme_A;biopath:Biosynthesis_of_Pantothenate,_Coenzyme_A_and_Holo-acyl_carrier_protein;biopath:Biosynthesis_of_Pantothenate,_Coenzyme_A_and_Holo-acyl_carrier_protein_(extended);kegg:Metabolic pathways;kegg:Pantothenate and CoA biosynthesis;metacyc:coenzyme A biosynthesis;unipathway:coenzyme A biosynthesis	bigg:PPCDC;biopath:RXN00520;brenda:BR295;ec:4.1.1.36;ecocyc:P-PANTOCYSDECARB-RXN;iabaylyiv4:P-PANTOCYSDECARB-RXN;iaf1260:PPCDC;iaf692:PPCDC;iin800:U93;iit341:PPCDC;ijn746:PPCDC;ijr904.45632:PPCDC;ijr904:PPCDC;imeo21:PPCDC;imm904:PPCDC;imo1053-pao1:PPCDC;imo1056:PPCDC;ind750:PPCDC;inj661:PPCDC;intenz:4530;isb619:PPCDC;iso783:PPCDC;iyo844:PPCDC;kegg:R03269;metacyc:P-PANTOCYSDECARB-RXN;obsolete:rxn0…	-999999.0	0			0	0
R9B768FBC_B-927	1 MNXM13@MNXC3 + 1 MNXM388@MNXC3 <==> 1 MNXM1@MNXC3 + 1 MNXM507@MNXC3	r_0911	1*uniprot:PUR6_YEAST	MNXR592	4.1.1.21	biopath:Biosynthesis_of_IMP;biopath:Biosynthesis_of_Purine_ribonucleotides;kegg:Biosynthesis of secondary metabolites;kegg:Metabolic pathways;kegg:Purine metabolism;metacyc:inosine-5'-phosphate biosynthesis II;unipathway:IMP biosynthesis via de novo pathway	bigg:AIRCr;biopath:RXN00676;brenda:BR282;ec:4.1.1.21;iag612:rbs_4;iao358:rll_368;iao358:rll_372;iin800:ADE2;ijn746:AIRCr;imeo21:AIRCr;imm904:AIRCr;imo1053-pao1:AIRCr;imo1056:AIRCr;ind750:AIRCr;inj661:AIRCr;intenz:16619;kegg:R04209;metacyc:AIRCARBOXY-RXN;obsolete:rxn11022r;pubmed:17224163;pubmed:18388293;pubmed:2147474;pubmed:2183217;pubmed:7918411;reactome:REACT_109442;reactome:REACT_110707;react…	-999999.0	999999.0			0	0
RD4C83789_RL-1286	1 MNXM13@MNXC3 + 1 MNXM404@MNXC3 <-- 1 MNXM1602@MNXC3 + 1 MNXM1@MNXC3	rxn01208	1*uniprot:BCA2_YEAST	MNXR3962	1.1.1.85	kegg:2-Oxocarboxylic acid metabolism;kegg:Biosynthesis of secondary metabolites;kegg:Metabolic pathways;kegg:Valine, leucine and isoleucine biosynthesis;metacyc:3-methylbutanol biosynthesis;metacyc:RXN-13158;metacyc:leucine biosynthesis	aragem.45632:R01652_c;bigg:OMCDC;bigg:OMCDCm;ec:1.1.1.85;ecocyc:RXN-7800;iaf1260:OMCDC;iaf692:OMCDC;iag612:rbs_36;igt196:OMCDC;ijn746:OMCDC;ijr904.45632:OMCDC;ijr904:OMCDC;imeo21:OMCDC;imm904:OMCDC;imm904:OMCDCm;ind750:OMCDC;ind750:OMCDCm;inj661:OMCDC;intenz:1084;isb619:OMCDC;iso783:OMCDC;iyo844:OMCDC;kegg:R01652;metacyc:RXN-7800;obsolete:rxn13372r;rhea:25078;rhea:25079;rhea:25080;rhea:25081;seed…	-999999.0	0			0	0
REACAC36A_RL-1432	1 MNXM13@MNXC3 + 1 MNXM473@MNXC3 <-- 1 MNXM1@MNXC3 + 1 MNXM210@MNXC3	rxn01003	1*uniprot:ARO10_YEAST;1*uniprot:PDC1_YEAST;1*uniprot:PDC5_YEAST;1*uniprot:PDC6_YEAST	MNXR7047	4.1.1.-;4.1.1.43	kegg:Metabolic pathways;kegg:Phenylalanine metabolism;metacyc:phenylalanine degradation II (anaerobic);metacyc:phenylalanine degradation III	brenda:BR303;ec:4.1.1.-;ec:4.1.1.43;iao358:rll_307;imm904:PPYRDC;intenz:4537;kegg:R01377;metacyc:PHENYLPYRUVATE-DECARBOXYLASE-RXN;rhea:14185;rhea:14186;rhea:14187;rhea:14188;seed:rxn01003	-999999.0	0			0	0
R6CD7E798_B-618	1 MNXM13@MNXC3 + 1 MNXM518@MNXC3 <==> 1 MNXM1@MNXC3 + 1 MNXM315@MNXC3	r_0567	1*uniprot:ARO10_YEAST;1*uniprot:PDC1_YEAST;1*uniprot:PDC5_YEAST;1*uniprot:PDC6_YEAST	MNXR3106	4.1.1.43;4.1.1.74	biopath:Degradation_of_Tryptophan_to_Indoleacetate;biopath:Derivatives_and_degradation_of_L-Tryptophan;kegg:Metabolic pathways;kegg:Tryptophan metabolism;metacyc:tryptophan degradation VII (via indole-3-pyruvate);metacyc:tryptophan degradation VIII (to tryptophol)	bigg:INDPYRD;biopath:RXN00939;brenda:BR335;ec:4.1.1.43;ec:4.1.1.74;iao358:rll_213;imeo21:INDPYRD;imm904:INDPYRD;ind750:INDPYRD;inj661:INDPYRD;intenz:4568;isb619:INDPYRD;kegg:R01974;metacyc:4.1.1.74-RXN;obsolete:rxn11241;rhea:18017;rhea:18018;rhea:18019;rhea:18020;seed:rxn01450	-999999.0	999999.0			0	0
RFBA80C6F_RL-1538	1 MNXM13@MNXC3 + 1 MNXM5319@MNXC4 <-- 1 MNXM1783@MNXC4 + 1 MNXM1@MNXC3 + 1 MNXM39@MNXC3	rxn09525		MNXR68963	1.2.2.1		bigg:FDNG;ec:1.2.2.1;imm904:FDNG;ind750:FDNG;seed:rxn09525	-999999.0	0			0	0
R8A0C4CCF_RL-807	1 MNXM13@MNXC3 + 1 MNXM664@MNXC3 <-- 1 MNXM1@MNXC3 + 1 MNXM23@MNXC3 + 1 MNXM75@MNXC3	r_0960	1*uniprot:PDC1_YEAST;1*uniprot:PDC5_YEAST;1*uniprot:PDC6_YEAST					-999999.0	0			0	0
RFA58399F_RL-1528	1 MNXM13@MNXC3 + 1 MNXM73@MNXC3 + 1 MNXM7@MNXC3 <-- 1 MNXM3@MNXC3 + 1 MNXM46@MNXC3	rxn00247	1*uniprot:PCKA_YEAST	MNXR4383	4.1.1.49	biopath:Biosynthesis_of_Oxaloacetate_(anaplerotic);biopath:Reactions_of_Pyruvate_and_Phosphoenolpyruvate;kegg:Biosynthesis of secondary metabolites;kegg:Carbon fixation in photosynthetic organisms;kegg:Citrate cycle (TCA cycle);kegg:Glycolysis / Gluconeogenesis;kegg:Metabolic pathways;kegg:Microbial metabolism in diverse environments;kegg:Pyruvate metabolism;metacyc:C4 photosynthetic carbon assim…	bigg:PPCK;bigg:PPCKr;biopath:RXN01293;brenda:BR308;ec:4.1.1.49;ecocyc:PEPCARBOXYKIN-RXN;iaf1260:PPCK;iag612:rbs_187;iin800:PCK1;ijr904.45632:PPCK;ijr904:PPCK;imeo21:PPCKr;imm904:PPCK;imo1053-pao1:PPCK;imo1056:PPCK;ind750:PPCK;inj661:PPCKr;intenz:4543;irs1563.45632:R00341_c;isb619:PPCK;iso783:PPCK;iyo844:PPCK;kegg:R00341;macie:M0051;metacyc:PEPCARBOXYKIN-RXN;rhea:18617;rhea:18618;rhea:18619;rhea:1…	-999999.0	0			0	0
R6B0ADC7D_RL-608	1 MNXM13@MNXC3 + 1 MNXM75@MNXC3 <-- 1 MNXM1@MNXC3 + 1 MNXM23@MNXC3	rxn00168	1*uniprot:PDC1_YEAST;1*uniprot:PDC5_YEAST;1*uniprot:PDC6_YEAST	MNXR4550	4.1.1.1	biopath:Non-glycolytic_carbohydrate_fermentations;metacyc:acetaldehyde biosynthesis I;metacyc:acetaldehyde biosynthesis II;metacyc:acetoin biosynthesis III;metacyc:chitin degradation to ethanol;metacyc:long chain fatty acid ester synthesis for microdiesel production;metacyc:pyruvate fermentation to acetate VIII;metacyc:pyruvate fermentation to ethanol II	bigg:PYRDC;biopath:RXN00799;brenda:BS83167;ec:4.1.1.1;kegg:R00224;metacyc:RXN-6161;seed:rxn00168	-999999.0	0			0	0
R24EB301D_RL-146	1 MNXM13@MNXC3 + 1 MNXM7@MNXC3 + 1 MNXM83@MNXC3 + 1 MNXM9@MNXC3 <-- 1 MNXM3@MNXC3 + 1 MNXM689@MNXC3	rxn00829	1*uniprot:MVD1_YEAST	MNXR68753	4.1.1.33	biopath:Biosynthesis_of_Capsidiol;biopath:Biosynthesis_of_Carotene;biopath:Biosynthesis_of_Cholesterol_(Atlas_S._85,_86);biopath:Biosynthesis_of_Dolichol;biopath:Biosynthesis_of_Giberellin_GA3;biopath:Biosynthesis_of_Guaiazulene;biopath:Biosynthesis_of_Juveniles_hormon_III;biopath:Biosynthesis_of_Limonene;biopath:Biosynthesis_of_Myrcene;biopath:Biosynthesis_of_Taxol;biopath:Biosynthesis_of_alpha-…	bigg:DPMVD;bigg:DPMVDx;biopath:RXN00266;brenda:BR292;ec:4.1.1.33;iaf692:DPMVD;iao358:rll_471;iin800:MVD1;imm904:DPMVD;ind750:DPMVD;intenz:4527;irs1563.45632:R01121_c;isb619:DPMVD;kegg:R01121;metacyc:DIPHOSPHOMEVALONTE-DECARBOXYLASE-RXN;obsolete:rxn13034;rhea:23732;rhea:23733;rhea:23734;rhea:23735;seed:rxn00829;upa:UCR01121;upa:UER00100	-999999.0	0			0	0
R717C6589_RL-650	1 MNXM13@MNXC3 + 1 MNXM80@MNXC3 <-- 1 MNXM1@MNXC3 + 1 MNXM519@MNXC3	rxn00710	1*uniprot:PYRF_YEAST	MNXR3967	4.1.1.23	biopath:Biosynthesis_of_Pyrimidine_ribonucleotides;biopath:Biosynthesis_of_Uridine-5'-phosphate;kegg:Metabolic pathways;kegg:Pyrimidine metabolism;metacyc:UMP biosynthesis;unipathway:UMP biosynthesis via de novo pathway	bigg:OMPDC;biopath:RXN01040;brenda:BR284;ec:4.1.1.23;ecocyc:OROTPDECARB-RXN;iabaylyiv4:OROTPDECARB-RXN;iaf1260:OMPDC;iaf692:OMPDC;iag612:rbs_505;iao358:rll_385;igt196:OMPDC;iin800:URA3;iit341:OMPDC;ijn746:OMPDC;ijr904.45632:OMPDC;ijr904:OMPDC;imeo21:OMPDC;imm904:OMPDC;imo1053-pao1:OMPDC;imo1056:OMPDC;ind750:OMPDC;inj661:OMPDC;intenz:4517;isb619:OMPDC;iso783:OMPDC;iyo844:OMPDC;kegg:R00965;macie:M0…	-999999.0	0			0	0
RC712B9E9_RL-1209	1 MNXM13@MNXC3 + 1 maranas_iMM904_2mbald@MNXC3 <-- 1 MNXM1@MNXC3 + 1 MNXM439@MNXC3	R_3MOPDC	1*uniprot:ARO10_YEAST;1*uniprot:PDC1_YEAST;1*uniprot:PDC5_YEAST;1*uniprot:PDC6_YEAST;1*uniprot:THI3_YEAST			model:S_Complex_Alcohol_Metabolism		-999999.0	0			0	0
RBB5F7667_RL-1139	1 MNXM13@MNXC3 + 1 maranas_iMM904_2mppal@MNXC3 <-- 1 MNXM1@MNXC3 + 1 MNXM238@MNXC3	R_3MOBDC	1*uniprot:PDC1_YEAST;1*uniprot:PDC5_YEAST;1*uniprot:PDC6_YEAST			model:S_Complex_Alcohol_Metabolism		-999999.0	0			0	0
R15FB3316_RL-34	1 MNXM13@MNXC3 + 1 maranas_iMM904_3mbald@MNXC3 <-- 1 MNXM1@MNXC3 + 1 MNXM404@MNXC3	R_4MOPDC	1*uniprot:ARO10_YEAST;1*uniprot:THI3_YEAST			model:S_Complex_Alcohol_Metabolism		-999999.0	0			0	0
R29E5F92A_B-185	1 MNXM13@MNXC3 + 2 MNXM15@MNXC3 + 1 MNXM69@MNXC3 <==> 2 MNXM1@MNXC3 + 1 MNXM2@MNXC3 + 1 MNXM490@MNXC3	r_1076	1*uniprot:ALLA_YEAST	MNXR5248	3.5.3.19	kegg:Metabolic pathways;kegg:Microbial metabolism in diverse environments;kegg:Purine metabolism;metacyc:allantoin degradation to glyoxylate II;seed:Allantoin Utilization;unipathway:(S)-allantoin degradation	bigg:UGLYCH;bigg:UGLYCHr;brenda:BR29521;brenda:BS190021;ec:3.5.3.19;iabaylyiv4:UREIDOGLYCOLATE-HYDROLASE-RXN;iaf1260:UGLYCH;iin800:DAL3;ijr904.45632:UGLYCH;ijr904:UGLYCH;imm904:UGLYCHr;imo1053-pao1:UGLYCH;imo1056:UGLYCH;ind750:UGLYCHr;intenz:4307;iyo844:UGLYCHr;kegg:R00469;metacyc:UREIDOGLYCOLATE-HYDROLASE-RXN;rhea:19809;rhea:19810;rhea:19811;rhea:19812;seed:rxn00327;upa:UCR00469;upa:UER00656	-999999.0	999999.0			0	0
R57331E67_B-481	1 MNXM13@MNXC3 <==> 1 MNXM13@MNXC4	rxn09775		MNXR1225			aragem.45632:R_TCM17;bigg:CO2t;bigg:CO2ter;bigg:CO2tex;bigg:CO2tg;bigg:CO2tm;bigg:CO2tn;bigg:CO2tp;bigg:CO2tpp;bigg:CO2tv;iabaylyiv4:TRANS-RXN-CARBON-DIOXIDE;iaf1260:CO2tex;iaf1260:CO2tpp;iaf692:CO2t;iao358:rll_529;iin800:U110;iin800:U228;iit341:CO2t;ijn746:CO2tex;ijn746:CO2tpp;ijr904.45632:CO2t;ijr904:CO2t;imeo21:CO2t;imm904:CO2t;imm904:CO2tg;imm904:CO2tm;imm904:CO2tn;imm904:CO2tp;imm904:CO2tv;i…	-999999.0	999999.0			0	0
RB93D7F4B_B-1125	1 MNXM13@MNXC3 <==> 1 MNXM13@MNXC6	rxn09821		MNXR1225			aragem.45632:R_TCM17;bigg:CO2t;bigg:CO2ter;bigg:CO2tex;bigg:CO2tg;bigg:CO2tm;bigg:CO2tn;bigg:CO2tp;bigg:CO2tpp;bigg:CO2tv;iabaylyiv4:TRANS-RXN-CARBON-DIOXIDE;iaf1260:CO2tex;iaf1260:CO2tpp;iaf692:CO2t;iao358:rll_529;iin800:U110;iin800:U228;iit341:CO2t;ijn746:CO2tex;ijn746:CO2tpp;ijr904.45632:CO2t;ijr904:CO2t;imeo21:CO2t;imm904:CO2t;imm904:CO2tg;imm904:CO2tm;imm904:CO2tn;imm904:CO2tp;imm904:CO2tv;i…	-999999.0	999999.0			0	0
R298262DA_B-184	1 MNXM13@MNXC3 <==> 1 MNXM13@MNXC9	r_1693		MNXR1225			aragem.45632:R_TCM17;bigg:CO2t;bigg:CO2ter;bigg:CO2tex;bigg:CO2tg;bigg:CO2tm;bigg:CO2tn;bigg:CO2tp;bigg:CO2tpp;bigg:CO2tv;iabaylyiv4:TRANS-RXN-CARBON-DIOXIDE;iaf1260:CO2tex;iaf1260:CO2tpp;iaf692:CO2t;iao358:rll_529;iin800:U110;iin800:U228;iit341:CO2t;ijn746:CO2tex;ijn746:CO2tpp;ijr904.45632:CO2t;ijr904:CO2t;imeo21:CO2t;imm904:CO2t;imm904:CO2tg;imm904:CO2tm;imm904:CO2tn;imm904:CO2tp;imm904:CO2tv;i…	-999999.0	999999.0			0	0
RA921C07_RL-1018	1 MNXM13@MNXC4 + 1 MNXM1469@MNXC4 + 3 MNXM2@MNXC4 + 3 MNXM5@MNXC4 + 1 MNXM925@MNXC4 <-- 1 MNXM184@MNXC4 + 4 MNXM1@MNXC4 + 1 MNXM4@MNXC4 + 1 MNXM5723@MNXC4 + 3 MNXM6@MNXC4	R_FAS141ACPm	1*uniprot:ACPM_YEAST+1*uniprot:CEM1_YEAST+1*uniprot:ETR1_YEAST+1*uniprot:FABD_YEAST+1*uniprot:FABG_YEAST+1*uniprot:HTD2_YEAST	MNXR55398		model:S_Fatty_Acid__Biosynthesis	bigg:FAS141ACPm;imm904:FAS141ACPm;ind750:FAS141ACPm;obsolete:rxn13282;seed:rxn09434	-999999.0	0			0	0
RE16276F0_RL-1365	1 MNXM13@MNXC4 + 1 MNXM2026@MNXC4 + 1 MNXM2@MNXC4 + 2 MNXM5@MNXC4 + 1 MNXM925@MNXC4 <-- 1 MNXM184@MNXC4 + 3 MNXM1@MNXC4 + 1 MNXM564@MNXC4 + 2 MNXM6@MNXC4	R_FAS160ACPm	1*uniprot:ACPM_YEAST+1*uniprot:CEM1_YEAST+1*uniprot:ETR1_YEAST+1*uniprot:FABD_YEAST+1*uniprot:FABG_YEAST+1*uniprot:HTD2_YEAST	MNXR47380		model:S_Fatty_Acid__Biosynthesis	bigg:FAS160ACPm;imm904:FAS160ACPm;ind750:FAS160ACPm;seed:rxn09432	-999999.0	0			0	0
R73A92904_RL-661	1 MNXM13@MNXC4 + 1 MNXM20@MNXC4 + 1 MNXM6@MNXC4 <-- 1 MNXM5@MNXC4 + 1 MNXM89661@MNXC4	r_2131	1*uniprot:IDHP_YEAST	MNXR31729	1.1.1.42	kegg:2-Oxocarboxylic acid metabolism;kegg:Carbon fixation pathways in prokaryotes;kegg:Glutathione metabolism;kegg:Metabolic pathways;kegg:Microbial metabolism in diverse environments;unipathway:tricarboxylic acid cycle	bigg:ICDHy;bigg:ICDHym;bigg:ICDHyp;bigg:ICDHyr;bigg:ICDHyrm;brenda:BR29305;brenda:BS188124;brenda:BS370920;ec:1.1.1.42;ecocyc:ISOCITDEH-RXN;iabaylyiv4:ISOCITDEH-RXN;iaf1260:ICDHyr;iaf692:ICDHyr;iag612:rbs_357;iao358:rll_204;iit341:ICDHyr;ijn746:ICDHyr;ijr904.45632:ICDHyr;ijr904:ICDHyr;imeo21:ICDHy;imm904:ICDHy;imm904:ICDHym;imm904:ICDHyp;imo1053-pao1:ICDHy;imo1056:ICDHy;ind750:ICDHy;ind750:ICDHym…	-999999.0	0			0	0
R940FA4A2_RL-871	1 MNXM13@MNXC4 + 1 MNXM23@MNXC4 + 1 MNXM6@MNXC4 <-- 1 MNXM5@MNXC4 + 1 MNXM98@MNXC4	r_0694	1*uniprot:MAOM_YEAST	MNXR3471	1.1.1.38;1.1.1.39;1.1.1.40;4.1.1.3	biopath:Biosynthesis_of_Oxaloacetate;biopath:Reactions_of_Pyruvate_and_Phosphoenolpyruvate;kegg:Carbon fixation in photosynthetic organisms;kegg:Metabolic pathways;kegg:Microbial metabolism in diverse environments;kegg:Pyruvate metabolism;metacyc:C4 photosynthetic carbon assimilation cycle, NADP-ME type;metacyc:gluconeogenesis I	bigg:ME2;bigg:ME2m;biopath:RXN00625;brenda:BR29303;brenda:BS188110;ec:1.1.1.38;ec:1.1.1.39;ec:1.1.1.40;ec:4.1.1.3;ecocyc:MALIC-NADP-RXN;iabaylyiv4:MALIC-NADP-RXN;iaf1260:ME2;iag612:rbs_440;iin800:MAE1;ijr904.45632:ME2;ijr904:ME2;imm904:ME2m;imo1053-pao1:ME2;imo1056:ME2;ind750:ME2m;intenz:1039;irs1563.45632:R00216_c;irs1563.45632:R00216_p;iso783:ME2;iyo844:ME2;kegg:R00216;macie:M0021;metacyc:MALIC…	-999999.0	0			0	0
R67760B97_RL-578	1 MNXM13@MNXC4 + 1 MNXM25221@MNXC4 + 1 MNXM2@MNXC4 + 2 MNXM5@MNXC4 + 1 MNXM925@MNXC4 <-- 1 MNXM184@MNXC4 + 2 MNXM1@MNXC4 + 1 MNXM23586@MNXC4 + 2 MNXM6@MNXC4	R_FAS100ACPm	1*uniprot:ACPM_YEAST+1*uniprot:CEM1_YEAST+1*uniprot:ETR1_YEAST+1*uniprot:FABD_YEAST+1*uniprot:FABG_YEAST+1*uniprot:HTD2_YEAST	MNXR68937		model:S_Fatty_Acid__Biosynthesis	bigg:FAS100ACPm;imm904:FAS100ACPm;ind750:FAS100ACPm;obsolete:rxn13279;seed:rxn09442	-999999.0	0			0	0
RB0936AF7_B-1068	1 MNXM13@MNXC4 + 1 MNXM263@MNXC4 <==> 1 MNXM1@MNXC4 + 1 MNXM2929@MNXC4	r_2450		MNXR55811	1.1.1.87	biopath:Biosynthesis_of_L-Lysine_from_2-Oxoglutarate_and_Acetyl-CoA;biopath:Metabolism_of_L-Lysine,_L-Threonine,_L-Methionine,_and_L-Cysteine;kegg:2-Oxocarboxylic acid metabolism	bigg:OXAGm;biopath:RXN00367;ec:1.1.1.87;iin800:U50;imm904:OXAGm;ind750:OXAGm;kegg:R01936;obsolete:rxn13145;seed:rxn01420;upa:UCR01936	-999999.0	999999.0			0	0
R966F8625_RL-889	1 MNXM13@MNXC4 + 1 MNXM2@MNXC4 + 1 MNXM564@MNXC4 + 2 MNXM5@MNXC4 + 1 MNXM925@MNXC4 <-- 1 MNXM184@MNXC4 + 2 MNXM1@MNXC4 + 1 MNXM5723@MNXC4 + 2 MNXM6@MNXC4	R_FAS140ACPm	1*uniprot:ACPM_YEAST+1*uniprot:CEM1_YEAST+1*uniprot:ETR1_YEAST+1*uniprot:FABD_YEAST+1*uniprot:FABG_YEAST+1*uniprot:HTD2_YEAST	MNXR55397		model:S_Fatty_Acid__Biosynthesis	bigg:FAS140ACPm;imm904:FAS140ACPm;ind750:FAS140ACPm;seed:rxn09436	-999999.0	0			0	0
RAF51BB97_RL-1056	1 MNXM13@MNXC4 + 1 MNXM2@MNXC4 + 1 MNXM5723@MNXC4 + 2 MNXM5@MNXC4 + 1 MNXM925@MNXC4 <-- 1 MNXM184@MNXC4 + 3 MNXM1@MNXC4 + 1 MNXM25221@MNXC4 + 2 MNXM6@MNXC4	R_FAS120ACPm	1*uniprot:ACPM_YEAST+1*uniprot:CEM1_YEAST+1*uniprot:ETR1_YEAST+1*uniprot:FABD_YEAST+1*uniprot:FABG_YEAST+1*uniprot:HTD2_YEAST	MNXR68938		model:S_Fatty_Acid__Biosynthesis	bigg:FAS120ACPm;imm904:FAS120ACPm;ind750:FAS120ACPm;obsolete:rxn13280;seed:rxn09439	-999999.0	0			0	0
R79DBEE10_RL-704	1 MNXM13@MNXC4 + 1 MNXM2@MNXC4 + 2 MNXM5@MNXC4 + 1 MNXM6439@MNXC4 + 1 MNXM925@MNXC4 <-- 1 MNXM184@MNXC4 + 3 MNXM1@MNXC4 + 1 MNXM2026@MNXC4 + 2 MNXM6@MNXC4	R_FAS180ACPm	1*uniprot:ACPM_YEAST+1*uniprot:CEM1_YEAST+1*uniprot:ETR1_YEAST+1*uniprot:FABD_YEAST+1*uniprot:FABG_YEAST+1*uniprot:HTD2_YEAST	MNXR68939		model:S_Fatty_Acid__Biosynthesis	bigg:FAS180ACPm;imm904:FAS180ACPm;ind750:FAS180ACPm;seed:rxn09428	-999999.0	0			0	0
RB9C27F17_B-1127	1 MNXM13@MNXC4 + 1 MNXM2@MNXC4 <==> 1 MNXM1@MNXC4 + 1 MNXM60@MNXC4	r_1664		MNXR2856	1.6.5.4;4.2.1.1	biopath:Urea_and_L-Aspartate_cycles,_Polyamine_and_Creatine_synthesis;kegg:Nitrogen metabolism;metacyc:CO<sub>2</sub> fixation into oxaloacetate (anapleurotic);metacyc:cyanate degradation;metacyc:gluconeogenesis II (<i>Methanobacterium thermoautotrophicum</i>);seed:Bacterial cyanide production and tolerance mechanisms;seed:CO2 uptake, carboxysome;seed:Carboxysome;seed:Zinc regulated enzymes	bigg:H2CO3D;bigg:H2CO3Dm;bigg:HCO3E;bigg:HCO3Em;bigg:HCO3En;biopath:RXN00996;brenda:BR3383;brenda:BS370896;ec:1.6.5.4;ec:4.2.1.1;ecocyc:RXN0-5224;iabaylyiv4:CO2-DISS-RXN;iaf1260:HCO3E;iaf692:HCO3E;igt196:HCO3E;iit341:H2CO3D;iit341:HCO3E;ijn746:H2CO3D;ijn746:HCO3E;ijr904.45632:HCO3E;ijr904:HCO3E;imeo21:HCO3E;imm904:HCO3E;imm904:HCO3Em;imm904:HCO3En;imo1053-pao1:HCO3E;imo1056:HCO3E;ind750:HCO3E;ind…	-999999.0	999999.0			0	0
R2C8D5868_RL-205	1 MNXM13@MNXC4 + 1 MNXM404@MNXC4 <-- 1 MNXM1602@MNXC4 + 1 MNXM1@MNXC4	r_0030	1*uniprot:BCA1_YEAST	MNXR3962	1.1.1.85	kegg:2-Oxocarboxylic acid metabolism;kegg:Biosynthesis of secondary metabolites;kegg:Metabolic pathways;kegg:Valine, leucine and isoleucine biosynthesis;metacyc:3-methylbutanol biosynthesis;metacyc:RXN-13158;metacyc:leucine biosynthesis	aragem.45632:R01652_c;bigg:OMCDC;bigg:OMCDCm;ec:1.1.1.85;ecocyc:RXN-7800;iaf1260:OMCDC;iaf692:OMCDC;iag612:rbs_36;igt196:OMCDC;ijn746:OMCDC;ijr904.45632:OMCDC;ijr904:OMCDC;imeo21:OMCDC;imm904:OMCDC;imm904:OMCDCm;ind750:OMCDC;ind750:OMCDCm;inj661:OMCDC;intenz:1084;isb619:OMCDC;iso783:OMCDC;iyo844:OMCDC;kegg:R01652;metacyc:RXN-7800;obsolete:rxn13372r;rhea:25078;rhea:25079;rhea:25080;rhea:25081;seed…	-999999.0	0			0	0
R370BDF0B_B-261	1 MNXM13@MNXC4 + 1 MNXM81221@MNXC4 <==> 1 MNXM29@MNXC4 + 1 MNXM998@MNXC4	r_0506	1*uniprot:DLDH_YEAST+1*uniprot:GCSH_YEAST+1*uniprot:GCSP_YEAST+1*uniprot:GCST_YEAST	MNXR55549	1.4.4.2	kegg:Glycine, serine and threonine metabolism;kegg:Metabolic pathways;seed:Glycine cleavage system;seed:Photorespiration (oxidative C2 cycle)	bigg:GCCa;bigg:GCCam;ec:1.4.4.2;imeo21:GCCa;imm904:GCCam;ind750:GCCam;inj661:GCCa;irs1563.45632:R03425_m;isb619:GCCa;kegg:R03425;seed:rxn06377	-999999.0	999999.0			0	0
RB7107350_RL-1109	1 MNXM13@MNXC4 + 1 maranas_iMM904_2hp6mp@MNXC4 <-- 1 maranas_iMM904_3hph5mb@MNXC4	R_3HPH5MBDCm				model:S_Quinone_Biosynthesis		-999999.0	0			0	0
RD7BAF23F_RL-1306	1 MNXM13@MNXC4 + 3 MNXM2@MNXC4 + 3 MNXM5@MNXC4 + 1 MNXM89949@MNXC4 + 1 MNXM925@MNXC4 <-- 1 MNXM184@MNXC4 + 4 MNXM1@MNXC4 + 1 MNXM4@MNXC4 + 1 MNXM564@MNXC4 + 3 MNXM6@MNXC4	R_FAS161ACPm	1*uniprot:ACPM_YEAST+1*uniprot:CEM1_YEAST+1*uniprot:ETR1_YEAST+1*uniprot:FABD_YEAST+1*uniprot:FABG_YEAST+1*uniprot:HTD2_YEAST	MNXR47381		model:S_Fatty_Acid__Biosynthesis	bigg:FAS161ACPm;imm904:FAS161ACPm;ind750:FAS161ACPm;obsolete:rxn13283;seed:rxn09430	-999999.0	0			0	0
R24466A9D_RL-142	1 MNXM13@MNXC4 + 5 MNXM2@MNXC4 + 1 MNXM5248@MNXC4 + 4 MNXM5@MNXC4 + 1 MNXM925@MNXC4 <-- 1 MNXM184@MNXC4 + 4 MNXM1@MNXC4 + 1 MNXM2026@MNXC4 + 2 MNXM4@MNXC4 + 4 MNXM6@MNXC4	R_FAS182ACPm	1*uniprot:ACPM_YEAST+1*uniprot:CEM1_YEAST+1*uniprot:ETR1_YEAST+1*uniprot:FABD_YEAST+1*uniprot:FABG_YEAST+1*uniprot:HTD2_YEAST	MNXR47384		model:S_Fatty_Acid__Biosynthesis	bigg:FAS182ACPm;imm904:FAS182ACPm;ind750:FAS182ACPm;obsolete:rxn13284;seed:rxn09425	-999999.0	0			0	0
R701122C9_B-643	1 MNXM13@MNXC6 + 1 MNXM2@MNXC6 <==> 1 MNXM1@MNXC6 + 1 MNXM60@MNXC6	r_1665		MNXR2856	1.6.5.4;4.2.1.1	biopath:Urea_and_L-Aspartate_cycles,_Polyamine_and_Creatine_synthesis;kegg:Nitrogen metabolism;metacyc:CO<sub>2</sub> fixation into oxaloacetate (anapleurotic);metacyc:cyanate degradation;metacyc:gluconeogenesis II (<i>Methanobacterium thermoautotrophicum</i>);seed:Bacterial cyanide production and tolerance mechanisms;seed:CO2 uptake, carboxysome;seed:Carboxysome;seed:Zinc regulated enzymes	bigg:H2CO3D;bigg:H2CO3Dm;bigg:HCO3E;bigg:HCO3Em;bigg:HCO3En;biopath:RXN00996;brenda:BR3383;brenda:BS370896;ec:1.6.5.4;ec:4.2.1.1;ecocyc:RXN0-5224;iabaylyiv4:CO2-DISS-RXN;iaf1260:HCO3E;iaf692:HCO3E;igt196:HCO3E;iit341:H2CO3D;iit341:HCO3E;ijn746:H2CO3D;ijn746:HCO3E;ijr904.45632:HCO3E;ijr904:HCO3E;imeo21:HCO3E;imm904:HCO3E;imm904:HCO3Em;imm904:HCO3En;imo1053-pao1:HCO3E;imo1056:HCO3E;ind750:HCO3E;ind…	-999999.0	999999.0			0	0
R80B031E6_LR-733	1 MNXM1408@MNXC3 + 1 MNXM37@MNXC3 --> 1 MNXM1422@MNXC3 + 1 MNXM1@MNXC3 + 1 MNXM365@MNXC3 + 1 MNXM89557@MNXC3	rxn03135	1*uniprot:HIS5_YEAST	MNXR31741	2.4.2;2.4.2.-;4.1.3.-	biopath:Biosynthesis_and_degradation_of_L-Histidine;biopath:Biosynthesis_of_Histidine;kegg:Biosynthesis of secondary metabolites;kegg:Histidine metabolism;kegg:Metabolic pathways;metacyc:histidine biosynthesis;unipathway:IMP biosynthesis via de novo pathway;unipathway:L-histidine biosynthesis	bigg:IG3PS;biopath:RXN01139;ec:2.4.2;ec:2.4.2.-;ec:4.1.3.-;ecocyc:GLUTAMIDOTRANS-RXN;iabaylyiv4:GLUTAMIDOTRANS-RXN;iaf1260:IG3PS;iaf692:IG3PS;iag612:rbs_517;iao358:rll_194;igt196:IG3PS;ijn746:IG3PS;ijr904.45632:IG3PS;ijr904:IG3PS;imeo21:IG3PS;imm904:IG3PS;imo1053-pao1:IG3PS;imo1056:IG3PS;ind750:IG3PS;inj661:IG3PS;isb619:IG3PS;iso783:IG3PS;iyo844:IG3PS;kegg:R04558;metacyc:GLUTAMIDOTRANS-RXN;pubmed…	0	999999.0			0	0
RE630D36D_B-1397	1 MNXM140@MNXC2 + 1 MNXM1@MNXC2 <==> 1 MNXM140@MNXC3 + 1 MNXM1@MNXC3	rxn05243	1*uniprot:AGP1_YEAST;1*uniprot:BAP2_YEAST;1*uniprot:BAP3_YEAST;1*uniprot:GAP1_YEAST;1*uniprot:GNP1_YEAST;1*uniprot:TAT1_YEAST	MNXR3223			bigg:LEUt2r;bigg:LEUt2rpp;iaf1260:LEUt2rpp;iaf692:LEUt2r;iin800:AGP1_7;iin800:BAP2_3;iin800:BAP3_3;iin800:GAP1_11;iin800:GNP1_4;iin800:TAT1_2;iin800:VAP1_4;ijr904.45632:LEUt2r;ijr904:LEUt2r;imeo21:LEUt2r;imm904:LEUt2r;imm904:LEUt6;imm904:LEUt7;imo1053-pao1:LEUt2;imo1056:LEUt2;ind750:LEUt2r;inj661:LEUt2r;ips189:LEUt6;isb619:LEUt2r;iyo844:LEUt6;obsolete:rxn05600;seed:rxn05243;seed:rxn08785;seed:rxn…	-999999.0	999999.0			0	0
R82521F85_LR-745	1 MNXM140@MNXC2 --> 1 MNXM140@BOUNDARY	r_1899		MNXR3225			bigg:LEUt5m;bigg:LEUtec;bigg:LEUtex;iaf1260:LEUtex;ijn746:LEUtex;metacyc:RXN66-447;seed:rxn08786;seed:rxn11003	0	999999.0			0	1
RCAE14274_RL-1239	1 MNXM140@MNXC3 + 1 MNXM1@MNXC3 <-- 1 MNXM140@MNXC9 + 1 MNXM1@MNXC9	r_1210	1*uniprot:AVT3_YEAST;1*uniprot:AVT4_YEAST	MNXR3223			bigg:LEUt2r;bigg:LEUt2rpp;iaf1260:LEUt2rpp;iaf692:LEUt2r;iin800:AGP1_7;iin800:BAP2_3;iin800:BAP3_3;iin800:GAP1_11;iin800:GNP1_4;iin800:TAT1_2;iin800:VAP1_4;ijr904.45632:LEUt2r;ijr904:LEUt2r;imeo21:LEUt2r;imm904:LEUt2r;imm904:LEUt6;imm904:LEUt7;imo1053-pao1:LEUt2;imo1056:LEUt2;ind750:LEUt2r;inj661:LEUt2r;ips189:LEUt6;isb619:LEUt2r;iyo844:LEUt6;obsolete:rxn05600;seed:rxn05243;seed:rxn08785;seed:rxn…	-999999.0	0			0	0
R2C032E6B_LR-202	1 MNXM140@MNXC3 + 1 MNXM1@MNXC9 --> 1 MNXM140@MNXC9 + 1 MNXM1@MNXC3	r_1209	1*uniprot:AVT1_YEAST	MNXR3223			bigg:LEUt2r;bigg:LEUt2rpp;iaf1260:LEUt2rpp;iaf692:LEUt2r;iin800:AGP1_7;iin800:BAP2_3;iin800:BAP3_3;iin800:GAP1_11;iin800:GNP1_4;iin800:TAT1_2;iin800:VAP1_4;ijr904.45632:LEUt2r;ijr904:LEUt2r;imeo21:LEUt2r;imm904:LEUt2r;imm904:LEUt6;imm904:LEUt7;imo1053-pao1:LEUt2;imo1056:LEUt2;ind750:LEUt2r;inj661:LEUt2r;ips189:LEUt6;isb619:LEUt2r;iyo844:LEUt6;obsolete:rxn05600;seed:rxn05243;seed:rxn08785;seed:rxn…	0	999999.0			0	0
R39997F27_B-268	1 MNXM140@MNXC3 + 1 MNXM20@MNXC3 <==> 1 MNXM404@MNXC3 + 1 MNXM89557@MNXC3	rxn00806	1*uniprot:BCA2_YEAST	MNXR31792	2.6.1.42;2.6.1.6;2.6.1.67	kegg:2-Oxocarboxylic acid metabolism;kegg:Biosynthesis of secondary metabolites;kegg:Glucosinolate biosynthesis;kegg:Metabolic pathways;kegg:Valine, leucine and isoleucine biosynthesis;kegg:Valine, leucine and isoleucine degradation;metacyc:leucine biosynthesis;metacyc:leucine degradation I;metacyc:leucine degradation III;seed:Aminotransferases Aromatic Pathway and More, A work in progress;seed:B…	bigg:LEUTA;bigg:LEUTAi;bigg:LEUTAm;brenda:BR47691;ec:2.6.1.42;ec:2.6.1.6;ec:2.6.1.67;ecocyc:BRANCHED-CHAINAMINOTRANSFERLEU-RXN;iabaylyiv4:BRANCHED-CHAINAMINOTRANSFERLEU-RXN;iaf1260:LEUTAi;iaf692:LEUTA;iag612:rbs_44;iag612:rbs_45;iao358:rll_69;igt196:LEUTAi;iin800:BAT1_1;iin800:BAT2_3;iit341:LEUTA;ijn746:LEUTA;ijr904.45632:LEUTAi;ijr904:LEUTAi;imeo21:LEUTA;imm904:LEUTA;imm904:LEUTAm;imo1053-pao1:L…	-999999.0	999999.0			0	0
R14CBBDC0_B-26	1 MNXM140@MNXC4 + 1 MNXM20@MNXC4 <==> 1 MNXM404@MNXC4 + 1 MNXM89557@MNXC4	r_0700	1*uniprot:BCA1_YEAST	MNXR31792	2.6.1.42;2.6.1.6;2.6.1.67	kegg:2-Oxocarboxylic acid metabolism;kegg:Biosynthesis of secondary metabolites;kegg:Glucosinolate biosynthesis;kegg:Metabolic pathways;kegg:Valine, leucine and isoleucine biosynthesis;kegg:Valine, leucine and isoleucine degradation;metacyc:leucine biosynthesis;metacyc:leucine degradation I;metacyc:leucine degradation III;seed:Aminotransferases Aromatic Pathway and More, A work in progress;seed:B…	bigg:LEUTA;bigg:LEUTAi;bigg:LEUTAm;brenda:BR47691;ec:2.6.1.42;ec:2.6.1.6;ec:2.6.1.67;ecocyc:BRANCHED-CHAINAMINOTRANSFERLEU-RXN;iabaylyiv4:BRANCHED-CHAINAMINOTRANSFERLEU-RXN;iaf1260:LEUTAi;iaf692:LEUTA;iag612:rbs_44;iag612:rbs_45;iao358:rll_69;igt196:LEUTAi;iin800:BAT1_1;iin800:BAT2_3;iit341:LEUTA;ijn746:LEUTA;ijr904.45632:LEUTAi;ijr904:LEUTAi;imeo21:LEUTA;imm904:LEUTA;imm904:LEUTAm;imo1053-pao1:L…	-999999.0	999999.0			0	0
R95E42B97_LR-883	1 MNXM1422@MNXC3 --> 1 MNXM1456@MNXC3 + 1 MNXM2@MNXC3	rxn02473	1*uniprot:HIS7_YEAST	MNXR3090	4.2.1.19	biopath:Biosynthesis_and_degradation_of_L-Histidine;biopath:Biosynthesis_of_Histidine;kegg:Biosynthesis of secondary metabolites;kegg:Histidine metabolism;kegg:Metabolic pathways;metacyc:histidine biosynthesis;unipathway:L-histidine biosynthesis	bigg:IGPDH;biopath:RXN01204;brenda:BR404;ec:4.2.1.19;ecocyc:IMIDPHOSDEHYD-RXN;iabaylyiv4:IMIDPHOSDEHYD-RXN;iaf1260:IGPDH;iaf692:IGPDH;iag612:rbs_243;iao358:rll_190;igt196:IGPDH;iin800:HIS3;ijn746:IGPDH;ijr904.45632:IGPDH;ijr904:IGPDH;imeo21:IGPDH;imm904:IGPDH;imo1053-pao1:IGPDH;imo1056:IGPDH;ind750:IGPDH;inj661:IGPDH;intenz:4680;irs1563.45632:R03457_c;isb619:IGPDH;iso783:IGPDH;iyo844:IGPDH;kegg:R…	0	999999.0			0	0
RD93E0B66_B-1315	1 MNXM142@MNXC2 + 1 MNXM1@MNXC2 <==> 1 MNXM142@MNXC3 + 1 MNXM1@MNXC3	rxn05300	1*uniprot:AGP1_YEAST;1*uniprot:GAP1_YEAST;1*uniprot:GNP1_YEAST;1*uniprot:TAT1_YEAST	MNXR5067		seed:Threonine anaerobic catabolism gene cluster	bigg:THRt2;bigg:THRt2m;bigg:THRt2pp;bigg:THRt2r;bigg:THRt2rpp;iaf1260:THRt2pp;iaf1260:THRt2rpp;iao358:rll_566;iin800:AGP1_13;iin800:GAP1_19;iin800:GNP1_7;iin800:TAT1_5;iit341:THRt2r;ijr904.45632:THRt2r;ijr904:THRt2r;imeo21:THRt2r;imm904:THRt2m;imm904:THRt2r;ind750:THRt2m;ind750:THRt2r;inj661:THRt2r;isb619:THRt2;iso783:THRt3;iyo844:THRt2;obsolete:rxn05660;seed:rxn05300;seed:rxn09304;seed:rxn09305;…	-999999.0	999999.0			0	0
RFE6609A8_LR-1560	1 MNXM142@MNXC2 --> 1 MNXM142@BOUNDARY	r_1911		MNXR5069			bigg:THRtex;iaf1260:THRtex;ijn746:THRtex;seed:rxn09307;seed:rxn10898;seed:rxn13117	0	999999.0			0	1
R99E045D0_B-916	1 MNXM142@MNXC3 + 1 MNXM1@MNXC3 <==> 1 MNXM142@MNXC4 + 1 MNXM1@MNXC4	rxn09710		MNXR5067		seed:Threonine anaerobic catabolism gene cluster	bigg:THRt2;bigg:THRt2m;bigg:THRt2pp;bigg:THRt2r;bigg:THRt2rpp;iaf1260:THRt2pp;iaf1260:THRt2rpp;iao358:rll_566;iin800:AGP1_13;iin800:GAP1_19;iin800:GNP1_7;iin800:TAT1_5;iit341:THRt2r;ijr904.45632:THRt2r;ijr904:THRt2r;imeo21:THRt2r;imm904:THRt2m;imm904:THRt2r;ind750:THRt2m;ind750:THRt2r;inj661:THRt2r;isb619:THRt2;iso783:THRt3;iyo844:THRt2;obsolete:rxn05660;seed:rxn05300;seed:rxn09304;seed:rxn09305;…	-999999.0	999999.0			0	0
RB20AD28A_LR-1079	1 MNXM142@MNXC3 --> 1 MNXM159@MNXC3 + 1 MNXM15@MNXC3	rxn00737	1*uniprot:SRY1_YEAST;1*uniprot:STDH_YEAST	MNXR5058	4.3.1.19	biopath:Biosynthesis_of_L-Isoleucine;biopath:Metabolism_of_L-Lysine,_L-Threonine,_L-Methionine,_and_L-Cysteine;biopath:Metabolism_of_the_branched_amino_acids_(L-Leucine,_L-Isoleucine,_L-Valine);kegg:Biosynthesis of secondary metabolites;kegg:Glycine, serine and threonine metabolism;kegg:Metabolic pathways;kegg:Valine, leucine and isoleucine biosynthesis;metacyc:hypoglycin biosynthesis;metacyc:iso…	bigg:THRD_L;bigg:THRD_Lm;bigg:THRD_Lr;biopath:RXN00598;brenda:BR22834;ec:4.3.1.19;ecocyc:THREDEHYD-RXN;iabaylyiv4:THREDEHYD-RXN;iaf1260:THRD_L;iag612:rbs_430;iao358:rll_205;igt196:THRD_L;iin800:CHA1_1;iin800:ILV1;iit341:THRD_L;ijn746:THRD_L;ijr904.45632:THRD_L;ijr904:THRD_L;imeo21:THRD_Lr;imm904:THRD_L;imm904:THRD_Lm;imo1053-pao1:THRD_L;imo1056:THRD_L;ind750:THRD_L;ind750:THRD_Lm;inj661:THRD_Lr;i…	0	999999.0			0	0
R1E93863E_LR-100	1 MNXM142@MNXC3 --> 1 MNXM29@MNXC3 + 1 MNXM75@MNXC3	r_1040	1*uniprot:GLY1_YEAST	MNXR5055	4.1.2.48;4.1.2.5	biopath:Degradation_of_L-Threonine_to_glycine_and_acetaldehyde;biopath:Metabolism_of_L-Lysine,_L-Threonine,_L-Methionine,_and_L-Cysteine;kegg:Biosynthesis of secondary metabolites;kegg:Glycine, serine and threonine metabolism;kegg:Metabolic pathways;kegg:Microbial metabolism in diverse environments;metacyc:glycine biosynthesis IV;metacyc:threonine degradation IV;seed:Glycine Biosynthesis;unipathw…	bigg:THRA;bigg:THRAi;bigg:THRAr;biopath:RXN00912;brenda:BR373;ec:4.1.2.48;ec:4.1.2.5;ecocyc:THREONINE-ALDOLASE-RXN;iaf1260:THRAi;iaf692:THRAr;iao358:rll_579;iin800:GLY1;ijn746:THRAr;ijr904.45632:THRAr;ijr904:THRAr;imm904:THRAi;imo1053-pao1:THRA;imo1053-pao1:THRA2;imo1056:THRA;imo1056:THRA2;ind750:THRA;intenz:18735;intenz:18736;isb619:THRAr;iso783:THRA;kegg:R00751;metacyc:THREONINE-ALDOLASE-RXN;rh…	0	999999.0			0	0
RDB18B061_LR-1327	1 MNXM142@MNXC4 --> 1 MNXM159@MNXC4 + 1 MNXM15@MNXC4	r_0693	1*uniprot:THDH_YEAST	MNXR5058	4.3.1.19	biopath:Biosynthesis_of_L-Isoleucine;biopath:Metabolism_of_L-Lysine,_L-Threonine,_L-Methionine,_and_L-Cysteine;biopath:Metabolism_of_the_branched_amino_acids_(L-Leucine,_L-Isoleucine,_L-Valine);kegg:Biosynthesis of secondary metabolites;kegg:Glycine, serine and threonine metabolism;kegg:Metabolic pathways;kegg:Valine, leucine and isoleucine biosynthesis;metacyc:hypoglycin biosynthesis;metacyc:iso…	bigg:THRD_L;bigg:THRD_Lm;bigg:THRD_Lr;biopath:RXN00598;brenda:BR22834;ec:4.3.1.19;ecocyc:THREDEHYD-RXN;iabaylyiv4:THREDEHYD-RXN;iaf1260:THRD_L;iag612:rbs_430;iao358:rll_205;igt196:THRD_L;iin800:CHA1_1;iin800:ILV1;iit341:THRD_L;ijn746:THRD_L;ijr904.45632:THRD_L;ijr904:THRD_L;imeo21:THRD_Lr;imm904:THRD_L;imm904:THRD_Lm;imo1053-pao1:THRD_L;imo1056:THRD_L;ind750:THRD_L;ind750:THRD_Lm;inj661:THRD_Lr;i…	0	999999.0			0	0
R2899BF30_LR-175	1 MNXM1434@MNXC2 + 1 MNXM1@MNXC2 --> 1 MNXM1434@MNXC3 + 1 MNXM1@MNXC3	R_MELIBt2		MNXR3479		model:S_Transport__Extracellular	bigg:MELIBt2;bigg:MELIBt2pp;bigg:MELIBt3ipp;iaf1260:MELIBt2pp;iaf1260:MELIBt3ipp;iin800:U164;ijr904.45632:MELIBt2;ijr904:MELIBt2;imm904:MELIBt2;ind750:MELIBt2;iyo844:MELIBt2;seed:rxn05612;seed:rxn08906;seed:rxn08907	0	999999.0			0	0
R327F2FC6_LR-237	1 MNXM1434@MNXC2 --> 1 MNXM1434@BOUNDARY	R_EX_melib_e_				model:S_		0	999999.0			0	1
R59F25312_LR-498	1 MNXM1434@MNXC3 + 1 MNXM2@MNXC3 --> 1 MNXM41@MNXC3 + 1 MNXM89602@MNXC3	R_GALS3	1*uniprot:YB34_YEAST	MNXR31035	3.2.1.22	kegg:Galactose metabolism;model:S_Galactose_metabolism;seed:Galactosylceramide and Sulfatide metabolism;seed:Melibiose Utilization	bigg:GALS3;ec:3.2.1.22;kegg:R01101;kegg:R06091;seed:rxn00817	0	999999.0			0	0
R19DC042B_RL-64	1 MNXM1455@MNXC3 <-- 1 MNXM1489@MNXC3	r_0913	1*uniprot:TRPF_YEAST	MNXR4422	5.3.1.24	biopath:Biosynthesis_of_L-Tryptophan_from_Chorismate;biopath:Biosynthesis_of_aromatic_amino_acids_(L-Phenylalanine,_L-Tyrosine,_L-Tryptophan)_and_of_quinone_cofactors;kegg:Biosynthesis of secondary metabolites;kegg:Metabolic pathways;kegg:Phenylalanine, tyrosine and tryptophan biosynthesis;metacyc:tryptophan biosynthesis;seed:Tryptophan synthesis;unipathway:L-tryptophan biosynthesis	bigg:PRAI;bigg:PRAIi;biopath:RXN00619;brenda:BR48377;ec:5.3.1.24;ecocyc:PRAISOM-RXN;iabaylyiv4:PRAISOM-RXN;iaf1260:PRAIi;iaf692:PRAIi;iag612:rbs_473;iao358:rll_431;igt196:PRAIi;iin800:TRP1;iit341:PRAIi;ijn746:PRAI;ijr904.45632:PRAIi;ijr904:PRAIi;imeo21:PRAIi;imm904:PRAIi;imo1053-pao1:PRAI;imo1056:PRAI;ind750:PRAIi;inj661:PRAIi;intenz:4962;irs1563.45632:R03509_c;isb619:PRAI;iso783:PRAIi;iyo844:PRA…	-999999.0	0			0	0
RD462190A_LR-1283	1 MNXM1456@MNXC3 + 1 MNXM89557@MNXC3 --> 1 MNXM1482@MNXC3 + 1 MNXM20@MNXC3	r_0538	1*uniprot:HIS8_YEAST	MNXR31722	2.6.1.9	kegg:Biosynthesis of secondary metabolites;kegg:Histidine metabolism;kegg:Metabolic pathways;metacyc:histidine biosynthesis;seed:Histidine Biosynthesis;seed:Homogentisate pathway of aromatic compound degradation;unipathway:L-histidine biosynthesis	bigg:HSTPT;bigg:HSTPTr;brenda:BR47443;ec:2.6.1.9;ecocyc:HISTAMINOTRANS-RXN;iabaylyiv4:HISTAMINOTRANS-RXN;iaf1260:HSTPT;iaf692:HSTPT;iag612:rbs_346;iao358:rll_191;igt196:HSTPT;iin800:HIS5;ijn746:HSTPTr;ijr904.45632:HSTPT;ijr904:HSTPT;imeo21:HSTPT;imm904:HSTPT;imo1053-pao1:HSTPT;imo1056:HSTPT;ind750:HSTPT;inj661:HSTPT;intenz:2760;isb619:HSTPT;iso783:HSTPT;iyo844:HSTPTr;kegg:R03243;metacyc:HISTAMINO…	0	999999.0			0	0
RF4F5126C_RL-1502	1 MNXM1458@MNXC3 + 1 MNXM89557@MNXC3 <-- 1 MNXM337@MNXC3 + 1 MNXM37@MNXC3	r_0066	1*uniprot:PABS_YEAST	MNXR30623	2.6.1.85	kegg:Folate biosynthesis;metacyc:4-aminobenzoate biosynthesis;metacyc:candicidin biosynthesis;seed:Chorismate Intermediate for synthesis of PAPA antibiotics, PABA, anthranilate, 3-hydroxyanthranilate and more.;seed:Folate Biosynthesis (Phoenix Copy);seed:Tryptophan synthesis	bigg:ADCS;brenda:BR47979;ec:2.6.1.85;ecocyc:PABASYN-RXN;iabaylyiv4:PABASYN-RXN;iaf1260:ADCS;iin800:ABZ1;ijr904.45632:ADCS;ijr904:ADCS;imeo21:ADCS;imm904:ADCS;imo1053-pao1:ADCS;imo1056:ADCS;ind750:ADCS;inj661:ADCS;intenz:17346;irs1563.45632:R01716_c;isb619:ADCS;iso783:ADCS;iyo844:ADCS;kegg:R01716;macie:M0283;metacyc:PABASYN-RXN;rhea:11672;rhea:11673;rhea:11674;rhea:11675;seed:rxn01257	-999999.0	0			0	0
R6933A465_LR-593	1 MNXM1458@MNXC3 --> 1 MNXM1@MNXC3 + 1 MNXM23@MNXC3 + 1 MNXM421@MNXC3	rxn03841	1*uniprot:PABC_YEAST	MNXR467	4.1.3.38	kegg:Folate biosynthesis;metacyc:4-aminobenzoate biosynthesis;metacyc:candicidin biosynthesis;seed:Chorismate Intermediate for synthesis of PAPA antibiotics, PABA, anthranilate, 3-hydroxyanthranilate and more.;seed:Folate Biosynthesis (Phoenix Copy);seed:Tryptophan synthesis;unipathway:tetrahydrofolate biosynthesis	bigg:ADCL;brenda:BR47975;ec:4.1.3.38;ecocyc:ADCLY-RXN;iabaylyiv4:ADCLY-RXN;iaf1260:ADCL;iin800:U88;iit341:ADCL;ijn746:ADCL;ijr904.45632:ADCL;ijr904:ADCL;imeo21:ADCL;imm904:ADCL;imo1053-pao1:ADCL;imo1056:ADCL;ind750:ADCL;inj661:ADCL;intenz:10929;isb619:ADCL;iso783:ADCL;iyo844:ADCL;kegg:R05553;macie:M0305;metacyc:ADCLY-RXN;rhea:16201;rhea:16202;rhea:16203;rhea:16204;seed:rxn03841;upa:UCR05553;upa:U…	0	999999.0			0	0
RF4C310B0_LR-1501	1 MNXM145@MNXC3 --> 1 MNXM1@MNXC3 + 1 MNXM2887@MNXC3 + 1 MNXM39@MNXC3	rxn05040	1*uniprot:RIB3_YEAST	MNXR26412	4.1.99.12	kegg:Metabolic pathways;kegg:Riboflavin metabolism;metacyc:flavin biosynthesis I (bacteria and plants);metacyc:flavin biosynthesis II (archaea);metacyc:flavin biosynthesis III (fungi);seed:YgfZ;unipathway:riboflavin biosynthesis	bigg:DB4PS;brenda:BR48836;ec:4.1.99.12;ecocyc:DIOHBUTANONEPSYN-RXN;iabaylyiv4:DIOHBUTANONEPSYN-RXN;iaf1260:DB4PS;iaf692:DB4PS;igt196:DB4PS;iin800:U79;iit341:DB4PS;ijn746:DB4PS;ijr904.45632:DB4PS;ijr904:DB4PS;imeo21:DB4PS;imm904:DB4PS;ind750:DB4PS;inj661:DB4PS;intenz:17345;isb619:DB4PS;iso783:DB4PS;iyo844:DB4PS;kegg:R07281;metacyc:DIOHBUTANONEPSYN-RXN;rhea:18457;rhea:18458;rhea:18459;rhea:18460;se…	0	999999.0			0	0
RD224EF31_B-1270	1 MNXM145@MNXC3 <==> 1 MNXM15900@MNXC3	R_RPI	1*uniprot:RPIA_YEAST	MNXR69867	5.3.1.20;5.3.1.6	bigg:Pentose Phosphate Pathway;biopath:Pentose_phosphate_pathway	bigg:RPI;biopath:RXN00196;ec:5.3.1.20;ec:5.3.1.6	-999999.0	999999.0			0	0
R243773E7_B-141	1 MNXM145@MNXC3 <==> 1 MNXM186@MNXC3	rxn01116	1*uniprot:RPE_YEAST	MNXR4653	5.1.3.1	biopath:Interconversions_of_Pentose_(extended);biopath:Non-glycolytic_carbohydrate_fermentations;biopath:Pentose_phosphate_pathway;kegg:Biosynthesis of secondary metabolites;kegg:Carbon fixation in photosynthetic organisms;kegg:Metabolic pathways;kegg:Microbial metabolism in diverse environments;kegg:Pentose and glucuronate interconversions;kegg:Pentose phosphate pathway;metacyc:Bifidobacterium s…	bigg:RPE;biopath:RXN00191;brenda:BR184;ec:5.1.3.1;ecocyc:RIBULP3EPIM-RXN;iabaylyiv4:RIBULP3EPIM-RXN;iaf1260:RPE;iaf692:RPE;iag612:rbs_280;iao358:rll_403;igt196:RPE;iin800:RPE1;iit341:RPE;ijn746:RPE;ijr904.45632:RPE;ijr904:RPE;imeo21:RPE;imm904:RPE;imo1053-pao1:RPE;imo1056:RPE;ind750:RPE;inj661:RPE;intenz:4904;ips189:RPE;irs1563.45632:R01529_c;irs1563.45632:R01529_p;isb619:RPE;iso783:RPE;iyo844:RP…	-999999.0	999999.0			0	0
RFE3717B2_B-1559	1 MNXM1469@MNXC3 + 1 MNXM2@MNXC3 <==> 1 MNXM83847@MNXC3 + 1 MNXM925@MNXC3	R_FA141ACPH	1*uniprot:FAS1_YEAST+1*uniprot:FAS2_YEAST	MNXR68837	3.1.2.14	model:S_Fatty_Acid__Biosynthesis	bigg:FA141ACPH;bigg:FA141ACPHi;ec:3.1.2.14;iaf1260:FA141ACPHi;imm904:FA141ACPH;ind750:FA141ACPH;obsolete:rxn13261;seed:rxn08435	-999999.0	999999.0			0	0
R3C42F44A_RL-285	1 MNXM1469@MNXC3 <-- 1 MNXM1469@MNXC4	R_FA141ACPtm		MNXR1958		model:S_Transport__Mitochondrial	bigg:FA141ACPtm;imm904:FA141ACPtm;ind750:FA141ACPtm;obsolete:rxn13262;seed:rxn09761	-999999.0	0			0	0
R551C5455_B-461	1 MNXM147@MNXC2 + 1 MNXM1@MNXC2 <==> 1 MNXM147@MNXC3 + 1 MNXM1@MNXC3	rxn05508	1*uniprot:AGP1_YEAST;1*uniprot:DIP5_YEAST;1*uniprot:GAP1_YEAST;1*uniprot:GNP1_YEAST	MNXR849			bigg:ASNt2;bigg:ASNt2m;bigg:ASNt2r;bigg:ASNt2rpp;iaf1260:ASNt2rpp;iin800:AGP1_3;iin800:DIP5_3;iin800:GAP1_4;iin800:GNP1_1;iit341:ASNt2;ijr904.45632:ASNt2r;ijr904:ASNt2r;imeo21:ASNt2r;imm904:ASNt2r;imm904:ASNt6;imm904:ASNt7;ind750:ASNt2r;inj661:ASNt2r;ips189:ASNt2;iyo844:ASNt2;seed:rxn05508;seed:rxn08161;seed:rxn09782;seed:rxn13229;seed:rxn13230	-999999.0	999999.0			0	0
R5B977650_LR-506	1 MNXM147@MNXC2 + 1 MNXM2@MNXC2 --> 1 MNXM15@MNXC2 + 1 MNXM42@MNXC2	r_0680	1*uniprot:ASP21_YEAST;1*uniprot:ASP22_YEAST;1*uniprot:ASP23_YEAST;1*uniprot:ASP24_YEAST	MNXR842	3.5.1.1;3.5.1.38;3.5.5.4	biopath:Catabolism_of_Amino_acids;biopath:Metabolism_of_L-Glutamate,_L-Aspartate_and_related_compounds;biopath:Metabolism_of_Nitrogen;kegg:Alanine, aspartate and glutamate metabolism;kegg:Biosynthesis of secondary metabolites;kegg:Cyanoamino acid metabolism;kegg:Metabolic pathways;kegg:Nitrogen metabolism;metacyc:3.5.5.4-RXN;metacyc:asparagine degradation I;metacyc:superpathway of aspartate and a…	bigg:ASNN;bigg:ASNNe;bigg:ASNNm;bigg:ASNNpp;biopath:RXN00310;brenda:BR22679;ec:3.5.1.1;ec:3.5.1.38;ec:3.5.5.4;ecocyc:ASPARAGHYD-RXN;iabaylyiv4:ASPARAGHYD-RXN;iaf1260:ASNN;iaf1260:ASNNpp;iaf692:ASNN;iag612:rbs_372;iag612:rbs_373;iao358:rll_18;iin800:ASP1;iin800:ASP31;iin800:ASP32;iin800:ASP33;iin800:ASP34;iit341:ASNN;ijn746:ASNN;ijr904.45632:ASNN;ijr904:ASNN;imeo21:ASNN;imm904:ASNN;imm904:ASNNe;im…	0	999999.0			0	0
RD5ACADC4_LR-1293	1 MNXM147@MNXC2 --> 1 MNXM147@BOUNDARY	r_1880		MNXR852			bigg:ASNtex;bigg:ASNtm;iabaylyiv4:TRANS-RXN-ASN;iaf1260:ASNtex;obsolete:rxn10962;seed:rxn05220;seed:rxn08162	0	999999.0			0	1
R79CDC54C_RL-703	1 MNXM147@MNXC3 + 1 MNXM1@MNXC3 <-- 1 MNXM147@MNXC9 + 1 MNXM1@MNXC9	r_1188	1*uniprot:AVT3_YEAST;1*uniprot:AVT4_YEAST	MNXR849			bigg:ASNt2;bigg:ASNt2m;bigg:ASNt2r;bigg:ASNt2rpp;iaf1260:ASNt2rpp;iin800:AGP1_3;iin800:DIP5_3;iin800:GAP1_4;iin800:GNP1_1;iit341:ASNt2;ijr904.45632:ASNt2r;ijr904:ASNt2r;imeo21:ASNt2r;imm904:ASNt2r;imm904:ASNt6;imm904:ASNt7;ind750:ASNt2r;inj661:ASNt2r;ips189:ASNt2;iyo844:ASNt2;seed:rxn05508;seed:rxn08161;seed:rxn09782;seed:rxn13229;seed:rxn13230	-999999.0	0			0	0
R15C21AE3_B-32	1 MNXM147@MNXC3 + 1 MNXM1@MNXC3 <==> 1 MNXM147@MNXC4 + 1 MNXM1@MNXC4	rxn09782		MNXR849			bigg:ASNt2;bigg:ASNt2m;bigg:ASNt2r;bigg:ASNt2rpp;iaf1260:ASNt2rpp;iin800:AGP1_3;iin800:DIP5_3;iin800:GAP1_4;iin800:GNP1_1;iit341:ASNt2;ijr904.45632:ASNt2r;ijr904:ASNt2r;imeo21:ASNt2r;imm904:ASNt2r;imm904:ASNt6;imm904:ASNt7;ind750:ASNt2r;inj661:ASNt2r;ips189:ASNt2;iyo844:ASNt2;seed:rxn05508;seed:rxn08161;seed:rxn09782;seed:rxn13229;seed:rxn13230	-999999.0	999999.0			0	0
R9F2FA953_LR-953	1 MNXM147@MNXC3 + 1 MNXM1@MNXC9 --> 1 MNXM147@MNXC9 + 1 MNXM1@MNXC3	r_1187	1*uniprot:AVT1_YEAST	MNXR849			bigg:ASNt2;bigg:ASNt2m;bigg:ASNt2r;bigg:ASNt2rpp;iaf1260:ASNt2rpp;iin800:AGP1_3;iin800:DIP5_3;iin800:GAP1_4;iin800:GNP1_1;iit341:ASNt2;ijr904.45632:ASNt2r;ijr904:ASNt2r;imeo21:ASNt2r;imm904:ASNt2r;imm904:ASNt6;imm904:ASNt7;ind750:ASNt2r;inj661:ASNt2r;ips189:ASNt2;iyo844:ASNt2;seed:rxn05508;seed:rxn08161;seed:rxn09782;seed:rxn13229;seed:rxn13230	0	999999.0			0	0
R3DEA5779_LR-290	1 MNXM147@MNXC3 + 1 MNXM2@MNXC3 --> 1 MNXM15@MNXC3 + 1 MNXM42@MNXC3	rxn00342	1*uniprot:ASPG1_YEAST	MNXR842	3.5.1.1;3.5.1.38;3.5.5.4	biopath:Catabolism_of_Amino_acids;biopath:Metabolism_of_L-Glutamate,_L-Aspartate_and_related_compounds;biopath:Metabolism_of_Nitrogen;kegg:Alanine, aspartate and glutamate metabolism;kegg:Biosynthesis of secondary metabolites;kegg:Cyanoamino acid metabolism;kegg:Metabolic pathways;kegg:Nitrogen metabolism;metacyc:3.5.5.4-RXN;metacyc:asparagine degradation I;metacyc:superpathway of aspartate and a…	bigg:ASNN;bigg:ASNNe;bigg:ASNNm;bigg:ASNNpp;biopath:RXN00310;brenda:BR22679;ec:3.5.1.1;ec:3.5.1.38;ec:3.5.5.4;ecocyc:ASPARAGHYD-RXN;iabaylyiv4:ASPARAGHYD-RXN;iaf1260:ASNN;iaf1260:ASNNpp;iaf692:ASNN;iag612:rbs_372;iag612:rbs_373;iao358:rll_18;iin800:ASP1;iin800:ASP31;iin800:ASP32;iin800:ASP33;iin800:ASP34;iit341:ASNN;ijn746:ASNN;ijr904.45632:ASNN;ijr904:ASNN;imeo21:ASNN;imm904:ASNN;imm904:ASNNe;im…	0	999999.0			0	0
R41E6856A_B-320	1 MNXM148@MNXC13 + 2 MNXM2@MNXC13 <==> 1 MNXM155@MNXC13 + 1 MNXM22@MNXC13	r_0552	1*uniprot:AHP1_YEAST+1*uniprot:TRX1_YEAST;1*uniprot:AHP1_YEAST+1*uniprot:TRX2_YEAST	MNXR5040	1.11.1.16		bigg:THIORDXi;ec:1.11.1.16;iaf1260:THIORDXi;imm904:THIORDXi;imm904:THIORDXm;imm904:THIORDXni;imm904:THIORDXp;ips189:THDPO;metacyc:RXN0-267;seed:rxn09296	-999999.0	999999.0			0	0
RDB5F787_B-1332	1 MNXM148@MNXC13 <==> 1 MNXM148@MNXC3	rxn13406		MNXR29940			imm904:TRDOXtp;seed:rxn13406	-999999.0	999999.0			0	0
R1D12A39_LR-89	1 MNXM148@MNXC3 + 1 MNXM1@MNXC3 + 1 MNXM6@MNXC3 --> 1 MNXM155@MNXC3 + 1 MNXM5@MNXC3	r_1038	1*uniprot:TRX1_YEAST;1*uniprot:TRX2_YEAST+1*uniprot:TRXB1_YEAST;1*uniprot:TRXB1_YEAST	MNXR5117	1.6.4.5;1.8.1.9	biopath:Conversion_and_degradation_of_Pyrimidine_nucleotides_and_bases;biopath:Metabolism_of_Pyrimidines_(missing);kegg:Pyrimidine metabolism;metacyc:thioredoxin pathway;seed:Glycine reductase, sarcosine reductase and betaine reductase;seed:Wyeosine-MimG Biosynthesis;seed:pyrimidine conversions	bigg:TRDR;bigg:TRDRm;biopath:RXN00828;brenda:BR37017;brenda:BS260477;ec:1.6.4.5;ec:1.8.1.9;ecocyc:THIOREDOXIN-REDUCT-NADPH-RXN;iabaylyiv4:THIOREDOXIN-REDUCT-NADPH-RXN;iaf1260:TRDR;iaf692:TRDR;iag612:rbs_484;iag612:rbs_485;iag612:rbs_486;iao358:rll_433;iao358:rll_434;igt196:TRDR;iit341:TRDR;ijn746:TRDR;ijr904.45632:TRDR;ijr904:TRDR;imeo21:TRDR;imm904:TRDR;imm904:TRDRm;imo1053-pao1:TRDR;imo1056:TRD…	0	999999.0			0	0
R6B3CA264_RL-610	1 MNXM148@MNXC3 + 1 MNXM286@MNXC3 + 1 MNXM2@MNXC3 <-- 1 MNXM155@MNXC3 + 1 MNXM3@MNXC3	rxn05232	1*uniprot:TRX1_YEAST;1*uniprot:TRX2_YEAST	MNXR4645	1.17.4.2	biopath:Conversion_and_degradation_of_Purine_desoxyribonucleotides;biopath:Degradation_of_ATP_to_2'-Deoxyadenosine;kegg:Metabolic pathways;kegg:Purine metabolism	bigg:RNTR1;biopath:RXN00733;ec:1.17.4.2;iaf692:RNTR1;iao358:rll_279;ijr904.45632:RNTR1;ijr904:RNTR1;imm904:RNTR1;imo1053-pao1:RNTR1;imo1056:RNTR1;ind750:RNTR1;isb619:RNTR1;iso783:RNTR1;kegg:R02014;seed:rxn05232	-999999.0	0			0	0
R52CE93F3_RL-443	1 MNXM148@MNXC3 + 1 MNXM2@MNXC3 + 1 MNXM344@MNXC3 <-- 1 MNXM155@MNXC3 + 1 MNXM51@MNXC3	rxn05234	1*uniprot:TRX1_YEAST;1*uniprot:TRX2_YEAST	MNXR4647	1.17.4.2	biopath:Conversion_and_degradation_of_Purine_desoxyribonucleotides;kegg:Metabolic pathways;kegg:Purine metabolism	bigg:RNTR2;biopath:RXN01394;ec:1.17.4.2;iaf692:RNTR2;iao358:rll_280;ijr904.45632:RNTR2;ijr904:RNTR2;imm904:RNTR2;imo1053-pao1:RNTR2;imo1056:RNTR2;ind750:RNTR2;isb619:RNTR2;iso783:RNTR2;kegg:R02020;seed:rxn05234	-999999.0	0			0	0
R7F233268_RL-727	1 MNXM148@MNXC3 + 1 MNXM2@MNXC3 + 1 MNXM360@MNXC3 <-- 1 MNXM155@MNXC3 + 1 MNXM63@MNXC3	rxn05235	1*uniprot:TRX1_YEAST;1*uniprot:TRX2_YEAST	MNXR4649	1.17.4.2	kegg:Metabolic pathways;kegg:Pyrimidine metabolism	bigg:RNTR3;ec:1.17.4.2;iaf692:RNTR3;iao358:rll_281;ijr904.45632:RNTR3;ijr904:RNTR3;imm904:RNTR3;imo1053-pao1:RNTR3;imo1056:RNTR3;ind750:RNTR3;isb619:RNTR3;iso783:RNTR3;kegg:R02022;seed:rxn05235	-999999.0	0			0	0
R8B3F3C76_RL-817	1 MNXM148@MNXC3 + 1 MNXM2@MNXC3 + 1 MNXM374@MNXC3 <-- 1 MNXM155@MNXC3 + 1 MNXM7@MNXC3	rxn05231	1*uniprot:RIR1_YEAST+1*uniprot:RIR2_YEAST+1*uniprot:TRX1_YEAST;1*uniprot:RIR1_YEAST+1*uniprot:RIR2_YEAST+1*uniprot:TRX2_YEAST;1*uniprot:RIR2_YEAST+1*uniprot:RIR3_YEAST+1*uniprot:TRX1_YEAST;1*uniprot:RIR2_YEAST+1*uniprot:RIR3_YEAST+1*uniprot:TRX2_YEAST	MNXR55886	1.17.4.1	biopath:Biosynthesis_of_2'-Deoxyadenosine-5'-triphosphate_from_ADP;biopath:Conversion_and_degradation_of_Purine_desoxyribonucleotides;kegg:Metabolic pathways;kegg:Purine metabolism;metacyc:adenosine nucleotides <i>de novo</i> biosynthesis	bigg:RNDR1;bigg:RNDR1n;biopath:RXN00128;ec:1.17.4.1;ecocyc:ADPREDUCT-RXN;iabaylyiv4:ADPREDUCT-RXN;iaf1260:RNDR1;iaf692:RNDR1;iag612:rbs_537;iao358:rll_283;iao358:rll_287;igt196:RNDR1;iit341:RNDR1;ijn746:RNDR1;ijr904.45632:RNDR1;ijr904:RNDR1;imeo21:RIBRB12;imeo21:RNDR1;imm904:RNDR1;imm904:RNDR1n;imo1053-pao1:RNDR1;imo1056:RNDR1;ind750:RNDR1;ind750:RNDR1n;inj661:RNDR1;ips189:RNDR1;irs1563.45632:R02…	-999999.0	0			0	0
R206F4BDE_RL-116	1 MNXM148@MNXC3 + 1 MNXM2@MNXC3 + 1 MNXM411@MNXC3 <-- 1 MNXM155@MNXC3 + 1 MNXM220@MNXC3	rxn06076	1*uniprot:RIR1_YEAST+1*uniprot:RIR2_YEAST+1*uniprot:TRX1_YEAST;1*uniprot:RIR1_YEAST+1*uniprot:RIR2_YEAST+1*uniprot:TRX2_YEAST	MNXR55890	1.17.4.1	kegg:Metabolic pathways;kegg:Pyrimidine metabolism;metacyc:pyrimidine deoxyribonucleotides <i>de novo</i> biosynthesis I;metacyc:pyrimidine deoxyribonucleotides <i>de novo</i> biosynthesis III;metacyc:pyrimidine deoxyribonucleotides <i>de novo</i> biosynthesis IV;metacyc:pyrimidine deoxyribonucleotides biosynthesis from CTP;metacyc:superpathway of pyrimidine deoxyribonucleotides <i>de novo</i> bi…	bigg:RNDR3;bigg:RNDR3n;brenda:BS394797;ec:1.17.4.1;ecocyc:CDPREDUCT-RXN;iabaylyiv4:CDPREDUCT-RXN;iaf1260:RNDR3;iaf692:RNDR3;iag612:rbs_538;iao358:rll_285;iao358:rll_289;igt196:RNDR3;iit341:RNDR3;ijn746:RNDR3;ijr904.45632:RNDR3;ijr904:RNDR3;imeo21:RNDR3;imm904:RNDR3;imm904:RNDR3n;imo1053-pao1:RNDR3;imo1056:RNDR3;ind750:RNDR3;ind750:RNDR3n;inj661:RNDR3;ips189:RNDR3;irs1563.45632:R02024_c;isb619:RND…	-999999.0	0			0	0
R1E8BF0DA_RL-99	1 MNXM148@MNXC3 + 1 MNXM2@MNXC3 + 1 MNXM436@MNXC3 <-- 1 MNXM155@MNXC3 + 1 MNXM30@MNXC3	rxn05233	1*uniprot:RIR1_YEAST+1*uniprot:RIR2_YEAST+1*uniprot:TRX1_YEAST;1*uniprot:RIR1_YEAST+1*uniprot:RIR2_YEAST+1*uniprot:TRX2_YEAST	MNXR55888	1.17.4.1	biopath:Biosynthesis_of_2'-Deoxyguanosine-5'-triphosphate_from_GDP;biopath:Conversion_and_degradation_of_Purine_desoxyribonucleotides;kegg:Metabolic pathways;kegg:Purine metabolism;metacyc:guanosine nucleotides <i>de novo</i> biosynthesis	bigg:RNDR2;bigg:RNDR2n;biopath:RXN00824;brenda:BS394860;ec:1.17.4.1;ecocyc:GDPREDUCT-RXN;iabaylyiv4:GDPREDUCT-RXN;iaf1260:RNDR2;iaf692:RNDR2;iag612:rbs_539;iao358:rll_284;iao358:rll_288;igt196:RNDR2;iit341:RNDR2;ijn746:RNDR2;ijr904.45632:RNDR2;ijr904:RNDR2;imeo21:RNDR2;imm904:RNDR2;imm904:RNDR2n;imo1053-pao1:RNDR2;imo1056:RNDR2;ind750:RNDR2;ind750:RNDR2n;inj661:RNDR2;ips189:RNDR2;irs1563.45632:R0…	-999999.0	0			0	0
RADAB18C1_RL-1046	1 MNXM148@MNXC3 + 1 MNXM2@MNXC3 + 1 MNXM572@MNXC3 <-- 1 MNXM155@MNXC3 + 1 MNXM17@MNXC3	rxn06075	1*uniprot:RIR1_YEAST+1*uniprot:RIR2_YEAST+1*uniprot:TRX1_YEAST;1*uniprot:RIR1_YEAST+1*uniprot:RIR2_YEAST+1*uniprot:TRX2_YEAST	MNXR55892	1.17.4.1	biopath:Biosynthesis_of_2'-Deoxyuridine-5'-phosphate_from_Uridine-5'-diphosphate;biopath:Conversion_and_degradation_of_Pyrimidine_nucleotides_and_bases;kegg:Pyrimidine metabolism;metacyc:pyrimidine deoxyribonucleotides <i>de novo</i> biosynthesis I;metacyc:pyrimidine deoxyribonucleotides <i>de novo</i> biosynthesis III;metacyc:superpathway of pyrimidine deoxyribonucleotides <i>de novo</i> biosynt…	bigg:RNDR4;bigg:RNDR4n;biopath:RXN01504;ec:1.17.4.1;ecocyc:UDPREDUCT-RXN;iabaylyiv4:UDPREDUCT-RXN;iaf1260:RNDR4;iaf692:RNDR4;iag612:rbs_540;iao358:rll_286;iao358:rll_290;igt196:RNDR4;iit341:RNDR4;ijn746:RNDR4;ijr904.45632:RNDR4;ijr904:RNDR4;imeo21:RNDR4;imeo21:RNDR5B12;imm904:RNDR4;imm904:RNDR4n;imo1053-pao1:RNDR4;imo1056:RNDR4;ind750:RNDR4;ind750:RNDR4n;inj661:RNDR4;ips189:RNDR4;irs1563.45632:R0…	-999999.0	0			0	0
R12B9018D_RL-18	1 MNXM148@MNXC3 + 2 MNXM2@MNXC3 <-- 1 MNXM155@MNXC3 + 1 MNXM22@MNXC3	rxn09296	1*uniprot:TRX1_YEAST+1*uniprot:TSA2_YEAST;1*uniprot:TRX2_YEAST+1*uniprot:TSA2_YEAST	MNXR5040	1.11.1.16		bigg:THIORDXi;ec:1.11.1.16;iaf1260:THIORDXi;imm904:THIORDXi;imm904:THIORDXm;imm904:THIORDXni;imm904:THIORDXp;ips189:THDPO;metacyc:RXN0-267;seed:rxn09296	-999999.0	0			0	0
R6EE6C23F_LR-631	1 MNXM148@MNXC4 + 1 MNXM1@MNXC4 + 1 MNXM6@MNXC4 --> 1 MNXM155@MNXC4 + 1 MNXM5@MNXC4	r_1039	1*uniprot:TRX3_YEAST+1*uniprot:TRXB2_YEAST	MNXR5117	1.6.4.5;1.8.1.9	biopath:Conversion_and_degradation_of_Pyrimidine_nucleotides_and_bases;biopath:Metabolism_of_Pyrimidines_(missing);kegg:Pyrimidine metabolism;metacyc:thioredoxin pathway;seed:Glycine reductase, sarcosine reductase and betaine reductase;seed:Wyeosine-MimG Biosynthesis;seed:pyrimidine conversions	bigg:TRDR;bigg:TRDRm;biopath:RXN00828;brenda:BR37017;brenda:BS260477;ec:1.6.4.5;ec:1.8.1.9;ecocyc:THIOREDOXIN-REDUCT-NADPH-RXN;iabaylyiv4:THIOREDOXIN-REDUCT-NADPH-RXN;iaf1260:TRDR;iaf692:TRDR;iag612:rbs_484;iag612:rbs_485;iag612:rbs_486;iao358:rll_433;iao358:rll_434;igt196:TRDR;iit341:TRDR;ijn746:TRDR;ijr904.45632:TRDR;ijr904:TRDR;imeo21:TRDR;imm904:TRDR;imm904:TRDRm;imo1053-pao1:TRDR;imo1056:TRD…	0	999999.0			0	0
R7FD33F64_B-731	1 MNXM148@MNXC4 + 2 MNXM2@MNXC4 <==> 1 MNXM155@MNXC4 + 1 MNXM22@MNXC4	r_0551	1*uniprot:PRX1_YEAST+1*uniprot:TRX3_YEAST	MNXR5040	1.11.1.16		bigg:THIORDXi;ec:1.11.1.16;iaf1260:THIORDXi;imm904:THIORDXi;imm904:THIORDXm;imm904:THIORDXni;imm904:THIORDXp;ips189:THDPO;metacyc:RXN0-267;seed:rxn09296	-999999.0	999999.0			0	0
R4F69B34F_RL-411	1 MNXM148@MNXC6 + 1 MNXM2@MNXC6 + 1 MNXM374@MNXC6 <-- 1 MNXM155@MNXC6 + 1 MNXM7@MNXC6	r_0975	1*uniprot:RIR1_YEAST+1*uniprot:RIR4_YEAST+1*uniprot:TRX1_YEAST;1*uniprot:RIR1_YEAST+1*uniprot:RIR4_YEAST+1*uniprot:TRX2_YEAST;1*uniprot:RIR3_YEAST+1*uniprot:RIR4_YEAST+1*uniprot:TRX1_YEAST;1*uniprot:RIR3_YEAST+1*uniprot:RIR4_YEAST+1*uniprot:TRX2_YEAST	MNXR55886	1.17.4.1	biopath:Biosynthesis_of_2'-Deoxyadenosine-5'-triphosphate_from_ADP;biopath:Conversion_and_degradation_of_Purine_desoxyribonucleotides;kegg:Metabolic pathways;kegg:Purine metabolism;metacyc:adenosine nucleotides <i>de novo</i> biosynthesis	bigg:RNDR1;bigg:RNDR1n;biopath:RXN00128;ec:1.17.4.1;ecocyc:ADPREDUCT-RXN;iabaylyiv4:ADPREDUCT-RXN;iaf1260:RNDR1;iaf692:RNDR1;iag612:rbs_537;iao358:rll_283;iao358:rll_287;igt196:RNDR1;iit341:RNDR1;ijn746:RNDR1;ijr904.45632:RNDR1;ijr904:RNDR1;imeo21:RIBRB12;imeo21:RNDR1;imm904:RNDR1;imm904:RNDR1n;imo1053-pao1:RNDR1;imo1056:RNDR1;ind750:RNDR1;ind750:RNDR1n;inj661:RNDR1;ips189:RNDR1;irs1563.45632:R02…	-999999.0	0			0	0
R254DAAE7_RL-152	1 MNXM148@MNXC6 + 1 MNXM2@MNXC6 + 1 MNXM411@MNXC6 <-- 1 MNXM155@MNXC6 + 1 MNXM220@MNXC6	r_0977	1*uniprot:RIR1_YEAST+1*uniprot:RIR4_YEAST+1*uniprot:TRX1_YEAST;1*uniprot:RIR1_YEAST+1*uniprot:RIR4_YEAST+1*uniprot:TRX2_YEAST	MNXR55890	1.17.4.1	kegg:Metabolic pathways;kegg:Pyrimidine metabolism;metacyc:pyrimidine deoxyribonucleotides <i>de novo</i> biosynthesis I;metacyc:pyrimidine deoxyribonucleotides <i>de novo</i> biosynthesis III;metacyc:pyrimidine deoxyribonucleotides <i>de novo</i> biosynthesis IV;metacyc:pyrimidine deoxyribonucleotides biosynthesis from CTP;metacyc:superpathway of pyrimidine deoxyribonucleotides <i>de novo</i> bi…	bigg:RNDR3;bigg:RNDR3n;brenda:BS394797;ec:1.17.4.1;ecocyc:CDPREDUCT-RXN;iabaylyiv4:CDPREDUCT-RXN;iaf1260:RNDR3;iaf692:RNDR3;iag612:rbs_538;iao358:rll_285;iao358:rll_289;igt196:RNDR3;iit341:RNDR3;ijn746:RNDR3;ijr904.45632:RNDR3;ijr904:RNDR3;imeo21:RNDR3;imm904:RNDR3;imm904:RNDR3n;imo1053-pao1:RNDR3;imo1056:RNDR3;ind750:RNDR3;ind750:RNDR3n;inj661:RNDR3;ips189:RNDR3;irs1563.45632:R02024_c;isb619:RND…	-999999.0	0			0	0
R4C572E97_RL-383	1 MNXM148@MNXC6 + 1 MNXM2@MNXC6 + 1 MNXM436@MNXC6 <-- 1 MNXM155@MNXC6 + 1 MNXM30@MNXC6	r_0979	1*uniprot:RIR1_YEAST+1*uniprot:RIR4_YEAST+1*uniprot:TRX1_YEAST;1*uniprot:RIR1_YEAST+1*uniprot:RIR4_YEAST+1*uniprot:TRX2_YEAST	MNXR55888	1.17.4.1	biopath:Biosynthesis_of_2'-Deoxyguanosine-5'-triphosphate_from_GDP;biopath:Conversion_and_degradation_of_Purine_desoxyribonucleotides;kegg:Metabolic pathways;kegg:Purine metabolism;metacyc:guanosine nucleotides <i>de novo</i> biosynthesis	bigg:RNDR2;bigg:RNDR2n;biopath:RXN00824;brenda:BS394860;ec:1.17.4.1;ecocyc:GDPREDUCT-RXN;iabaylyiv4:GDPREDUCT-RXN;iaf1260:RNDR2;iaf692:RNDR2;iag612:rbs_539;iao358:rll_284;iao358:rll_288;igt196:RNDR2;iit341:RNDR2;ijn746:RNDR2;ijr904.45632:RNDR2;ijr904:RNDR2;imeo21:RNDR2;imm904:RNDR2;imm904:RNDR2n;imo1053-pao1:RNDR2;imo1056:RNDR2;ind750:RNDR2;ind750:RNDR2n;inj661:RNDR2;ips189:RNDR2;irs1563.45632:R0…	-999999.0	0			0	0
RFF77C68C_RL-1573	1 MNXM148@MNXC6 + 1 MNXM2@MNXC6 + 1 MNXM572@MNXC6 <-- 1 MNXM155@MNXC6 + 1 MNXM17@MNXC6	R_RNDR4n	1*uniprot:RIR1_YEAST+1*uniprot:RIR4_YEAST+1*uniprot:TRX1_YEAST;1*uniprot:RIR1_YEAST+1*uniprot:RIR4_YEAST+1*uniprot:TRX2_YEAST	MNXR55892	1.17.4.1	biopath:Biosynthesis_of_2'-Deoxyuridine-5'-phosphate_from_Uridine-5'-diphosphate;biopath:Conversion_and_degradation_of_Pyrimidine_nucleotides_and_bases;kegg:Pyrimidine metabolism;metacyc:pyrimidine deoxyribonucleotides <i>de novo</i> biosynthesis I;metacyc:pyrimidine deoxyribonucleotides <i>de novo</i> biosynthesis III;metacyc:superpathway of pyrimidine deoxyribonucleotides <i>de novo</i> biosynt…	bigg:RNDR4;bigg:RNDR4n;biopath:RXN01504;ec:1.17.4.1;ecocyc:UDPREDUCT-RXN;iabaylyiv4:UDPREDUCT-RXN;iaf1260:RNDR4;iaf692:RNDR4;iag612:rbs_540;iao358:rll_286;iao358:rll_290;igt196:RNDR4;iit341:RNDR4;ijn746:RNDR4;ijr904.45632:RNDR4;ijr904:RNDR4;imeo21:RNDR4;imeo21:RNDR5B12;imm904:RNDR4;imm904:RNDR4n;imo1053-pao1:RNDR4;imo1056:RNDR4;ind750:RNDR4;ind750:RNDR4n;inj661:RNDR4;ips189:RNDR4;irs1563.45632:R0…	-999999.0	0			0	0
R57229B22_RL-480	1 MNXM148@MNXC6 + 2 MNXM2@MNXC6 <-- 1 MNXM155@MNXC6 + 1 MNXM22@MNXC6	r_1037	1*uniprot:DOT5_YEAST+1*uniprot:TRX1_YEAST;1*uniprot:DOT5_YEAST+1*uniprot:TRX2_YEAST	MNXR5040	1.11.1.16		bigg:THIORDXi;ec:1.11.1.16;iaf1260:THIORDXi;imm904:THIORDXi;imm904:THIORDXm;imm904:THIORDXni;imm904:THIORDXp;ips189:THDPO;metacyc:RXN0-267;seed:rxn09296	-999999.0	0			0	0
RE64AE38C_LR-1398	1 MNXM14@MNXC13 + 1 MNXM1@MNXC13 + 1 MNXM3@MNXC3 --> 1 MNXM14@MNXC3 + 1 MNXM1@MNXC3 + 1 MNXM3@MNXC13	r_1116	1*uniprot:ANT1_YEAST	MNXR885			bigg:ATP2tp_H;imm904:ATP2tp_H;ind750:ATP2tp_H;seed:rxn09864	0	999999.0			0	0
R1CE4249E_RL-88	1 MNXM14@MNXC13 + 2 MNXM1@MNXC13 + 1 MNXM355@MNXC13 <-- 1 MNXM2@MNXC13 + 1 MNXM8@MNXC13	r_0764	1*uniprot:NPY1_YEAST	MNXR3745	3.6.1.22;3.6.1.9	biopath:Biosynthesis_of_Nicotinamide,_NAD_and_NADP;biopath:Biosynthesis_of_Nicotinate,_NAD_and_NADP;kegg:Nicotinate and nicotinamide metabolism;metacyc:NAD salvage pathway I;metacyc:NAD salvage pathway II;metacyc:pyridine nucleotide cycling (plants)	bigg:NADDP;bigg:NADDPe;bigg:NADDPp;biopath:RXN00220;brenda:BR22763;ec:3.6.1.22;ec:3.6.1.9;ecocyc:NADPYROPHOSPHAT-RXN;iaf1260:NADDP;ijr904.45632:NADDP;ijr904.45632:NADDPe;ijr904:NADDP;ijr904:NADDPe;imm904:NADDPp;ind750:NADDPp;intenz:4373;kegg:R00103;metacyc:NADPYROPHOSPHAT-RXN;rhea:11800;rhea:11801;rhea:11802;rhea:11803;seed:rxn00076	-999999.0	0			0	0
RB2AD3158_RL-1084	1 MNXM14@MNXC3 + 1 MNXM1@MNXC3 + 1 MNXM256@MNXC3 <-- 1 MNXM322@MNXC3 + 1 MNXM3@MNXC3	r_1034	1*uniprot:THI80_YEAST	MNXR69979	2.7.6.2	kegg:Metabolic pathways;kegg:Thiamine metabolism;metacyc:thiamin diphosphate biosynthesis III (Staphylococcus);metacyc:thiamin diphosphate biosynthesis IV (eukaryotes);metacyc:thiamin salvage III;seed:PnuC-like transporters;unipathway:thiamine diphosphate biosynthesis	bigg:TMDPK;brenda:BR47855;ec:2.7.6.2;iin800:THI80_1;imm904:TMDPK;ind750:TMDPK;intenz:3033;ips189:TMDPK;kegg:R00619;metacyc:THIAMIN-PYROPHOSPHOKINASE-RXN;rhea:11576;rhea:11577;rhea:11578;rhea:11579;seed:rxn00440;upa:UCR00619;upa:UER00597	-999999.0	0			0	0
RAF733053_RL-1057	1 MNXM14@MNXC3 + 1 MNXM1@MNXC3 + 1 MNXM7@MNXC3 <-- 1 MNXM212@MNXC3 + 1 MNXM3@MNXC3	r_0142	1*uniprot:ADK_YEAST	MNXR486	2.7.1.20;2.7.1.74	biopath:Conversion_and_degradation_of_Purine_desoxyribonucleotides;biopath:Reactions_and_degradation_of_Purine_ribonucleotides;kegg:Metabolic pathways;kegg:Purine metabolism;metacyc:adenine and adenosine salvage VI;unipathway:AMP biosynthesis via salvage pathway	bigg:ADNK1;bigg:ADNK1m;biopath:RXN01069;brenda:BR47760;ec:2.7.1.20;ec:2.7.1.74;iaf1260:ADNK1;iaf692:ADNK1;iin800:YJR105W;ijr904.45632:ADNK1;ijr904:ADNK1;imeo21:ADNK1;imm904:ADNK1;imo1053-pao1:ADNK1;imo1056:ADNK1;ind750:ADNK1;inj661:ADNK1;intenz:2850;iso783:ADNK1;iyo844:ADNK1;kegg:R00185;macie:M0209;metacyc:ADENOSINE-KINASE-RXN;rhea:20824;rhea:20825;rhea:20826;rhea:20827;seed:rxn00134;upa:UCR00185…	-999999.0	0			0	0
R2C930A68_B-206	1 MNXM14@MNXC3 + 1 MNXM1@MNXC3 + 1 MNXM91@MNXC3 <==> 1 MNXM15900@MNXC3 + 1 MNXM3@MNXC3	r_0916	1*uniprot:KPR1_YEAST;1*uniprot:KPR2_YEAST;1*uniprot:KPR3_YEAST;1*uniprot:KPR4_YEAST;1*uniprot:KPR5_YEAST	MNXR69797	2.7.6.1	biopath:Biosynthesis_and_degradation_of_L-Histidine;biopath:Biosynthesis_of_Histidine;biopath:Biosynthesis_of_IMP;biopath:Biosynthesis_of_Purine_ribonucleotides;biopath:Biosynthesis_of_Pyrimidine_ribonucleotides;biopath:Biosynthesis_of_Uridine-5'-phosphate;biopath:Pentose_phosphate_pathway	bigg:PRPPS;biopath:RXN00113;ec:2.7.6.1	-999999.0	999999.0			0	0
R6F764D48_RL-639	1 MNXM14@MNXC3 + 1 MNXM1@MNXC3 + 1 MNXM9@MNXC3 <-- 1 MNXM2@MNXC3 + 1 MNXM7@MNXC3	rxn00092	1*uniprot:YND1_YEAST	MNXR890	3.6.1.5	biopath:Degradation_of_ATP_to_Adenosine;biopath:Reactions_and_degradation_of_Purine_ribonucleotides;kegg:Purine metabolism;metacyc:APYRASE-RXN	bigg:ATPH2e;biopath:RXN00561;brenda:BS93189;ec:3.6.1.5;kegg:R00122;metacyc:RXN-10862;seed:rxn00092	-999999.0	0			0	0
R790C72EB_RL-698	1 MNXM14@MNXC3 + 1 MNXM1@MNXC3 <-- 1 MNXM243@MNXC3 + 1 MNXM2@MNXC3	rxn00140	1*uniprot:PDE1_YEAST;1*uniprot:PDE2_YEAST		3.1.4.17			-999999.0	0			0	0
R7874EF5C_LR-696	1 MNXM14@MNXC3 + 1 MNXM2@MNXC3 --> 1 MNXM15900@MNXC3 + 1 MNXM168@MNXC3	R_AMPN	1*uniprot:AMPD_YEAST;1*uniprot:YB9Z_YEAST;1*uniprot:YJH0_YEAST	MNXR68363	3.2.2.4	biopath:Reactions_and_degradation_of_Purine_ribonucleotides;model:S_Nucleotide_Salvage_Pathway	bigg:AMPN;biopath:RXN00233;ec:3.2.2.4	0	999999.0			0	0
RC16F2CB0_LR-1178	1 MNXM14@MNXC3 + 1 MNXM2@MNXC3 --> 1 MNXM212@MNXC3 + 1 MNXM9@MNXC3	rxn00132		MNXR3880	3.1.3.1;3.1.3.2;3.1.3.31;3.1.3.5;3.1.3.6;3.6.1.11;3.6.1.5;3.6.1.9	biopath:Conversion_and_degradation_of_Purine_desoxyribonucleotides;biopath:Degradation_of_ATP_to_Adenosine;biopath:Reactions_and_degradation_of_Purine_ribonucleotides;kegg:Metabolic pathways;kegg:Purine metabolism;metacyc:adenosine nucleotides degradation II;seed:pyrimidine conversions	bigg:NTD7;bigg:NTD7e;bigg:NTD7l;bigg:NTD7pp;biopath:RXN01372;brenda:BS64616;ec:3.1.3.1;ec:3.1.3.2;ec:3.1.3.31;ec:3.1.3.5;ec:3.1.3.6;ec:3.6.1.11;ec:3.6.1.5;ec:3.6.1.9;ecocyc:AMP-DEPHOSPHORYLATION-RXN;iabaylyiv4:AMP-DEPHOSPHORYLATION-RXN;iaf1260:NTD7;iaf1260:NTD7pp;iao358:rll_291;iin800:U30;ijn746:NTD7;ijn746:NTD7pp;ijr904.45632:NTD7;ijr904:NTD7;imeo21:NTD7;imm904:NTD7;imo1053-pao1:NTD7;imo1056:NTD…	0	999999.0			0	0
R28766662_B-172	1 MNXM14@MNXC3 + 1 MNXM3@MNXC3 <==> 2 MNXM7@MNXC3	rxn00097	1*uniprot:KAD1_YEAST	MNXR479	2.7.4.3	biopath:Biosynthesis_of_ATP;biopath:Reactions_and_degradation_of_Purine_ribonucleotides;kegg:Biosynthesis of secondary metabolites;kegg:Metabolic pathways;kegg:Purine metabolism;metacyc:adenosine nucleotides <i>de novo</i> biosynthesis;unipathway:AMP biosynthesis via salvage pathway	bigg:ADK1;bigg:ADK1m;biopath:RXN00680;brenda:BR47850;ec:2.7.4.3;ecocyc:ADENYL-KIN-RXN;iabaylyiv4:ADENYL-KIN-RXN;iaf1260:ADK1;iaf692:ADK1;iag612:rbs_148;iao358:rll_11;igt196:ADK1;iin800:ADK1_1;iin800:ADK2_1;iit341:ADK1;ijn746:ADK1;ijr904.45632:ADK1;ijr904:ADK1;imeo21:ADK1;imm904:ADK1;imm904:ADK1m;imo1053-pao1:ADK1;imo1056:ADK1;ind750:ADK1;ind750:ADK1m;inj661:ADK1;intenz:3007;ips189:ADK1;irs1563.45…	-999999.0	999999.0			0	0
RE95A00D4_B-1421	1 MNXM14@MNXC3 + 1 MNXM423@MNXC3 <==> 1 MNXM495@MNXC3 + 1 MNXM7@MNXC3	rxn08067	1*uniprot:KAD1_YEAST	MNXR68284	2.7.4.3		bigg:ADK4;bigg:ADK4m;ec:2.7.4.3;iaf1260:ADK4;iaf692:ADK4;iin800:ADK1_3;iin800:ADK2_3;ijr904.45632:ADK4;ijr904:ADK4;imeo21:ADK4;imm904:ADK4;imm904:ADK4m;imo1053-pao1:ADK4;imo1056:ADK4;ind750:ADK4;ind750:ADK4m;inj661:ADK4;iso783:ADK4;pubmed:8650159;rhea:29867;rhea:29868;rhea:29869;rhea:29870;seed:rxn08067	-999999.0	999999.0			0	0
RBB488E96_B-1138	1 MNXM14@MNXC3 + 1 MNXM51@MNXC3 <==> 1 MNXM30@MNXC3 + 1 MNXM7@MNXC3	rxn08066	1*uniprot:KAD1_YEAST	MNXR68283	2.7.4.6		bigg:ADK3;bigg:ADK3m;ec:2.7.4.6;iaf1260:ADK3;iaf692:ADK3;iin800:ADK1_2;iin800:ADK2_2;ijr904.45632:ADK3;ijr904:ADK3;imeo21:ADK3;imm904:ADK3;imm904:ADK3m;imo1053-pao1:ADK3;imo1056:ADK3;ind750:ADK3;ind750:ADK3m;inj661:ADK3;iso783:ADK3;metacyc:RXN-14074;pubmed:8650159;reactome:REACT_25345.1;rhea:29863;rhea:29864;rhea:29865;rhea:29866;seed:rxn08066	-999999.0	999999.0			0	0
R896353BD_B-799	1 MNXM14@MNXC3 + 1 MNXM93@MNXC3 <==> 1 MNXM565@MNXC3	rxn00800	1*uniprot:PUR8_YEAST	MNXR514	4.3.2.2	biopath:Biosynthesis_of_ATP;biopath:Reactions_and_degradation_of_Purine_ribonucleotides;kegg:Alanine, aspartate and glutamate metabolism;kegg:Metabolic pathways;kegg:Purine metabolism;metacyc:adenosine nucleotides <i>de novo</i> biosynthesis;metacyc:purine nucleotides <i>de novo</i> biosynthesis II;seed:Purine conversions;unipathway:AMP biosynthesis via de novo pathway	bigg:ADSL1;bigg:ADSL1r;biopath:RXN00398;brenda:BR3432;ec:4.3.2.2;ecocyc:AMPSYN-RXN;iabaylyiv4:AMPSYN-RXN;iaf1260:ADSL1r;iaf692:ADSL1;iag612:rbs_127;iao358:rll_365;igt196:ADSL1r;iin800:ADE13_2;iit341:ADSL1r;ijn746:ADSL1r;ijr904.45632:ADSL1r;ijr904:ADSL1r;imeo21:ADSL1r;imm904:ADSL1r;imo1053-pao1:ADSL1r;imo1056:ADSL1r;ind750:ADSL1r;inj661:ADSL1r;intenz:4836;irs1563.45632:R01083_c;isb619:ADSL1;iso783…	-999999.0	999999.0			0	0
RAA82755_RL-1027	1 MNXM14@MNXC3 + 1 MNXM9@MNXC3 <-- 1 MNXM2@MNXC3 + 1 MNXM45@MNXC3	rxn00137	1*uniprot:MET22_YEAST	MNXR965	3.1.3.7		bigg:BPNT;brenda:BR10692;ec:3.1.3.7;ecocyc:325-BISPHOSPHATE-NUCLEOTIDASE-RXN;iaf1260:BPNT;igt196:BPNT;iin800:MET22;iit341:BPNT;ijr904.45632:BPNT;ijr904:BPNT;imeo21:BPNT;imm904:BPNT;imo1053-pao1:BPNT;imo1056:BPNT;ind750:BPNT;inj661:BPNT;intenz:3282;irs1563.45632:R00188_c;isb619:BPNT;iso783:BPNT;kegg:R00188;metacyc:325-BISPHOSPHATE-NUCLEOTIDASE-RXN;reactome:REACT_6763.1;rhea:10040;rhea:10041;rhea:1…	-999999.0	0			0	0
R746FA0FC_RL-669	1 MNXM14@MNXC3 + 2 MNXM1@MNXC3 + 2 MNXM9@MNXC3 <-- 2 MNXM2@MNXC3 + 1 MNXM3@MNXC3	rxn00061	1*uniprot:YND1_YEAST	MNXR889	3.6.1.5		bigg:ATPH1e;brenda:BR22777;ec:3.6.1.5;imm904:ATPH1;intenz:4356;kegg:R00085;metacyc:APYRASE-RXN;rhea:20988;rhea:20989;rhea:20990;rhea:20991;seed:rxn00061	-999999.0	0			0	0
RA4593AE3_B-989	1 MNXM14@MNXC3 <==> 1 MNXM14@MNXC6	r_1656		MNXR720			bigg:AMPtex;bigg:AMPtp;bigg:AMPtr;iaf1260:AMPtex;seed:rxn08134;seed:rxn13227	-999999.0	999999.0			0	0
RFF651531_B-1572	1 MNXM14@MNXC4 + 1 MNXM3@MNXC4 <==> 2 MNXM7@MNXC4	r_0149	1*uniprot:KAD2_YEAST	MNXR479	2.7.4.3	biopath:Biosynthesis_of_ATP;biopath:Reactions_and_degradation_of_Purine_ribonucleotides;kegg:Biosynthesis of secondary metabolites;kegg:Metabolic pathways;kegg:Purine metabolism;metacyc:adenosine nucleotides <i>de novo</i> biosynthesis;unipathway:AMP biosynthesis via salvage pathway	bigg:ADK1;bigg:ADK1m;biopath:RXN00680;brenda:BR47850;ec:2.7.4.3;ecocyc:ADENYL-KIN-RXN;iabaylyiv4:ADENYL-KIN-RXN;iaf1260:ADK1;iaf692:ADK1;iag612:rbs_148;iao358:rll_11;igt196:ADK1;iin800:ADK1_1;iin800:ADK2_1;iit341:ADK1;ijn746:ADK1;ijr904.45632:ADK1;ijr904:ADK1;imeo21:ADK1;imm904:ADK1;imm904:ADK1m;imo1053-pao1:ADK1;imo1056:ADK1;ind750:ADK1;ind750:ADK1m;inj661:ADK1;intenz:3007;ips189:ADK1;irs1563.45…	-999999.0	999999.0			0	0
R8D949993_B-832	1 MNXM14@MNXC4 + 1 MNXM423@MNXC4 <==> 1 MNXM495@MNXC4 + 1 MNXM7@MNXC4	r_0168	1*uniprot:KAD2_YEAST	MNXR68284	2.7.4.3		bigg:ADK4;bigg:ADK4m;ec:2.7.4.3;iaf1260:ADK4;iaf692:ADK4;iin800:ADK1_3;iin800:ADK2_3;ijr904.45632:ADK4;ijr904:ADK4;imeo21:ADK4;imm904:ADK4;imm904:ADK4m;imo1053-pao1:ADK4;imo1056:ADK4;ind750:ADK4;ind750:ADK4m;inj661:ADK4;iso783:ADK4;pubmed:8650159;rhea:29867;rhea:29868;rhea:29869;rhea:29870;seed:rxn08067	-999999.0	999999.0			0	0
RFA745391_B-1529	1 MNXM14@MNXC4 + 1 MNXM51@MNXC4 <==> 1 MNXM30@MNXC4 + 1 MNXM7@MNXC4	r_0150	1*uniprot:KAD2_YEAST	MNXR68283	2.7.4.6		bigg:ADK3;bigg:ADK3m;ec:2.7.4.6;iaf1260:ADK3;iaf692:ADK3;iin800:ADK1_2;iin800:ADK2_2;ijr904.45632:ADK3;ijr904:ADK3;imeo21:ADK3;imm904:ADK3;imm904:ADK3m;imo1053-pao1:ADK3;imo1056:ADK3;ind750:ADK3;ind750:ADK3m;inj661:ADK3;iso783:ADK3;metacyc:RXN-14074;pubmed:8650159;reactome:REACT_25345.1;rhea:29863;rhea:29864;rhea:29865;rhea:29866;seed:rxn08066	-999999.0	999999.0			0	0
RE0C10638_B-1363	1 MNXM1504@MNXC13 <==> 1 MNXM1504@MNXC3	R_TTCCOAtx		MNXR67912		model:S_Transport__Peroxisomal	imm904:TTCCOAtx;seed:rxn13409	-999999.0	999999.0			0	0
R9FDF1009_LR-956	1 MNXM150@MNXC3 + 1 MNXM9@MNXC3 --> 1 MNXM168@MNXC3 + 1 MNXM407@MNXC3	r_0075	1*gene:YLR017W	MNXR3639	2.4.2.28	kegg:Cysteine and methionine metabolism;kegg:Metabolic pathways;metacyc:<i>S</i>-methyl-5'-thioadenosine degradation II;seed:Menaquinone Biosynthesis via Futalosine;unipathway:L-methionine biosynthesis via salvage pathway	bigg:MTAP;brenda:BR47472;brenda:BS354415;ec:2.4.2.28;iaf692:MTAP;imm904:MTAP;imo1053-pao1:MTAP;imo1056:MTAP;intenz:2685;kegg:R01402;metacyc:5-METHYLTHIOADENOSINE-PHOSPHORYLASE-RXN;reactome:REACT_75786.1;reactome:REACT_75786.2;rhea:11852;rhea:11853;rhea:11854;rhea:11855;seed:rxn01022;upa:UCR01402;upa:UER00873	0	999999.0			0	0
RB62274B5_B-1105	1 MNXM1514@MNXC3 + 1 MNXM89557@MNXC3 <==> 1 MNXM20@MNXC3 + 1 MNXM759@MNXC3	rxn03445	1*uniprot:SERC_YEAST	MNXR32039	2.6.1.52	kegg:Metabolic pathways;kegg:Vitamin B6 metabolism;metacyc:pyridoxal 5'-phosphate biosynthesis I;seed:Aminotransferases Aromatic Pathway and More, A work in progress;seed:Pyridoxin (Vitamin B6) Biosynthesis;seed:Serine Biosynthesis;unipathway:pyridoxine 5'-phosphate biosynthesis	bigg:OHPBAT;ec:2.6.1.52;ecocyc:PSERTRANSAMPYR-RXN;iabaylyiv4:PSERTRANSAMPYR-RXN;iaf1260:OHPBAT;iin800:SER1_2;ijn746:OHPBAT;ijr904.45632:OHPBAT;ijr904:OHPBAT;imeo21:OHPBAT;imm904:OHPBAT;imo1053-pao1:OHPBAT;imo1056:OHPBAT;ind750:OHPBAT;inj661:OHPBAT;intenz:16559;irs1563.45632:R05085_c;iso783:OHPBAT;kegg:R05085;metacyc:PSERTRANSAMPYR-RXN;rhea:16573;rhea:16574;rhea:16575;rhea:16576;seed:rxn03445;upa:…	-999999.0	999999.0			0	0
R79EC5FE_LR-705	1 MNXM1517@MNXC2 --> 1 MNXM1517@BOUNDARY	r_1553		MNXR2449			bigg:G3PItex;iaf1260:G3PItex;seed:rxn08564;seed:rxn13292	0	999999.0			0	1
R3E9A6F3D_B-295	1 MNXM1517@MNXC2 <==> 1 MNXM1517@MNXC3	rxn13292	1*uniprot:GIT1_YEAST	MNXR2449			bigg:G3PItex;iaf1260:G3PItex;seed:rxn08564;seed:rxn13292	-999999.0	999999.0			0	0
R9E99A0A2_LR-947	1 MNXM151@MNXC2 --> 1 MNXM151@BOUNDARY	r_1806		MNXR2827			bigg:GTHOXtex;bigg:GTHOXti;iaf1260:GTHOXtex;obsolete:rxn10366;seed:rxn08674;seed:rxn09677	0	999999.0			0	1
R85BB4D7E_LR-768	1 MNXM151@MNXC2 --> 1 MNXM151@MNXC3	r_1990		MNXR2827			bigg:GTHOXtex;bigg:GTHOXti;iaf1260:GTHOXtex;obsolete:rxn10366;seed:rxn08674;seed:rxn09677	0	999999.0			0	0
RA30FADDE_LR-979	1 MNXM151@MNXC3 + 1 MNXM1@MNXC3 + 1 MNXM6@MNXC3 --> 2 MNXM57@MNXC3 + 1 MNXM5@MNXC3	r_0481	1*uniprot:GLRX1_YEAST+1*uniprot:GSHR_YEAST;1*uniprot:GLRX2_YEAST+1*uniprot:GSHR_YEAST;1*uniprot:GLRX3_YEAST+1*uniprot:GSHR_YEAST;1*uniprot:GLRX4_YEAST+1*uniprot:GSHR_YEAST	MNXR2826	1.6.4.2;1.8.1.7	kegg:Glutathione metabolism;metacyc:glutathione redox reactions I;metacyc:glutathione redox reactions II	bigg:GTHO;bigg:GTHOm;bigg:GTHOr;brenda:BR37011;brenda:BS260405;ec:1.6.4.2;ec:1.8.1.7;ecocyc:GLUTATHIONE-REDUCT-NADPH-RXN;iabaylyiv4:GLUTATHIONE-REDUCT-NADPH-RXN;iaf1260:GTHOr;iaf692:GTHOr;iao358:rll_184;iin800:GLR1;ijn746:GTHO;ijr904.45632:GTHOr;ijr904:GTHOr;imeo21:GTHOr;imm904:GTHO;imm904:GTHOm;imo1053-pao1:GTHRD;imo1056:GTHRD;ind750:GTHO;inj661:GTHOr;intenz:10033;iso783:GTHRD;kegg:R00115;macie:…	0	999999.0			0	0
RF77F3F23_B-1513	1 MNXM151@MNXC3 + 2 MNXM2@MNXC3 <==> 1 MNXM22@MNXC3 + 2 MNXM57@MNXC3	r_0483	1*uniprot:GLRX1_YEAST;1*uniprot:GLRX2_YEAST;1*uniprot:GPX1_YEAST;1*uniprot:GPX2_YEAST;1*uniprot:GPX3_YEAST	MNXR2828	1.11.1.9	kegg:Glutathione metabolism;metacyc:glutathione redox reactions I	bigg:GTHP;bigg:GTHPe;bigg:GTHPm;brenda:BR37185;ec:1.11.1.9;ecocyc:GLUTATHIONE-PEROXIDASE-RXN;iabaylyiv4:GLUTATHIONE-PEROXIDASE-RXN;iao358:rll_183;iin800:GPX1;iin800:GPX2;iin800:HYR1;ijn746:GTHP;imm904:GTHP;imm904:GTHPm;ind750:GTHP;intenz:1769;irs1563.45632:R00274_c;isb619:GTHP;iso783:GSHPO;iyo844:GTHPe;kegg:R00274;metacyc:GLUTATHIONE-PEROXIDASE-RXN;obsolete:rxn10392;reactome:REACT_2037.3;rhea:168…	-999999.0	999999.0			0	0
R679F5B92_LR-580	1 MNXM151@MNXC4 + 1 MNXM1@MNXC4 + 1 MNXM6@MNXC4 --> 2 MNXM57@MNXC4 + 1 MNXM5@MNXC4	r_0482	1*uniprot:GLRX5_YEAST+1*uniprot:GSHR_YEAST	MNXR2826	1.6.4.2;1.8.1.7	kegg:Glutathione metabolism;metacyc:glutathione redox reactions I;metacyc:glutathione redox reactions II	bigg:GTHO;bigg:GTHOm;bigg:GTHOr;brenda:BR37011;brenda:BS260405;ec:1.6.4.2;ec:1.8.1.7;ecocyc:GLUTATHIONE-REDUCT-NADPH-RXN;iabaylyiv4:GLUTATHIONE-REDUCT-NADPH-RXN;iaf1260:GTHOr;iaf692:GTHOr;iao358:rll_184;iin800:GLR1;ijn746:GTHO;ijr904.45632:GTHOr;ijr904:GTHOr;imeo21:GTHOr;imm904:GTHO;imm904:GTHOm;imo1053-pao1:GTHRD;imo1056:GTHRD;ind750:GTHO;inj661:GTHOr;intenz:10033;iso783:GTHRD;kegg:R00115;macie:…	0	999999.0			0	0
R1F7DDEBD_B-106	1 MNXM151@MNXC4 + 2 MNXM2@MNXC4 <==> 1 MNXM22@MNXC4 + 2 MNXM57@MNXC4	r_0484	1*uniprot:GLRX5_YEAST	MNXR2828	1.11.1.9	kegg:Glutathione metabolism;metacyc:glutathione redox reactions I	bigg:GTHP;bigg:GTHPe;bigg:GTHPm;brenda:BR37185;ec:1.11.1.9;ecocyc:GLUTATHIONE-PEROXIDASE-RXN;iabaylyiv4:GLUTATHIONE-PEROXIDASE-RXN;iao358:rll_183;iin800:GPX1;iin800:GPX2;iin800:HYR1;ijn746:GTHP;imm904:GTHP;imm904:GTHPm;ind750:GTHP;intenz:1769;irs1563.45632:R00274_c;isb619:GTHP;iso783:GSHPO;iyo844:GTHPe;kegg:R00274;metacyc:GLUTATHIONE-PEROXIDASE-RXN;obsolete:rxn10392;reactome:REACT_2037.3;rhea:168…	-999999.0	999999.0			0	0
R47B0699A_B-351	1 MNXM152@MNXC3 + 1 MNXM3@MNXC3 <==> 1 MNXM394@MNXC3 + 1 MNXM7@MNXC3	r_0799	1*uniprot:NDK_YEAST	MNXR69532	2.7.4.6	biopath:Biosynthesis_of_2'-Deoxythymidine-5'-triphosphate;biopath:Conversion_and_degradation_of_Pyrimidine_nucleotides_and_bases;kegg:Metabolic pathways;kegg:Pyrimidine metabolism;metacyc:pyrimidine deoxyribonucleotide phosphorylation;metacyc:pyrimidine deoxyribonucleotides <i>de novo</i> biosynthesis I;metacyc:pyrimidine deoxyribonucleotides <i>de novo</i> biosynthesis II;metacyc:pyrimidine deox…	bigg:NDPK4;bigg:NDPK4m;bigg:NDPK4n;biopath:RXN00420;brenda:BS358250;ec:2.7.4.6;ecocyc:DTDPKIN-RXN;kegg:R02093;metacyc:DTDPKIN-RXN;rhea:27682;rhea:27683;rhea:27684;rhea:27685	-999999.0	999999.0			0	0
R1CA49BF6_B-84	1 MNXM152@MNXC3 + 1 MNXM7@MNXC3 <==> 1 MNXM257@MNXC3 + 1 MNXM3@MNXC3	rxn01513	1*uniprot:KTHY_YEAST	MNXR68764	2.7.4.12;2.7.4.13;2.7.4.9	biopath:Biosynthesis_of_2'-Deoxythymidine-5'-triphosphate;biopath:Conversion_and_degradation_of_Pyrimidine_nucleotides_and_bases;kegg:Metabolic pathways;kegg:Pyrimidine metabolism;metacyc:pyrimidine deoxyribonucleotide phosphorylation;metacyc:pyrimidine deoxyribonucleotides <i>de novo</i> biosynthesis I;metacyc:pyrimidine deoxyribonucleotides <i>de novo</i> biosynthesis II;metacyc:pyrimidine deox…	bigg:DTMPK;biopath:RXN00496;brenda:BR48076;ec:2.7.4.12;ec:2.7.4.13;ec:2.7.4.9;ecocyc:DTMPKI-RXN;iabaylyiv4:DTMPKI-RXN;iaf1260:DTMPK;iaf692:DTMPK;iag612:rbs_284;iao358:rll_468;igt196:DTMPK;iin800:CDC8;iit341:DTMPK;ijn746:DTMPK;ijr904.45632:DTMPK;ijr904:DTMPK;imeo21:DTMPK;imm904:DTMPK;imo1053-pao1:DTMPK;imo1056:DTMPK;ind750:DTMPK;inj661:DTMPK;intenz:3013;intenz:3016;ips189:DTMPK;isb619:DTMPK;iso783…	-999999.0	999999.0			0	0
R5E5F9654_B-527	1 MNXM153@MNXC13 + 1 MNXM1@MNXC13 <==> 1 MNXM153@MNXC3 + 1 MNXM1@MNXC3	rxn09869		MNXR121			bigg:34HPPt2m;bigg:34HPPt2p;imm904:34HPPt2m;imm904:34HPPt2p;ind750:34HPPt2m;ind750:34HPPt2p;seed:rxn09802;seed:rxn09869	-999999.0	999999.0			0	0
R7FD0A91F_LR-730	1 MNXM153@MNXC13 + 1 MNXM89557@MNXC13 --> 1 MNXM20@MNXC13 + 1 MNXM76@MNXC13	r_1065	1*uniprot:AATC_YEAST	MNXR32524	2.6.1.1;2.6.1.5;2.6.1.57;2.6.1.9	kegg:Biosynthesis of secondary metabolites;kegg:Isoquinoline alkaloid biosynthesis;kegg:Metabolic pathways;kegg:Novobiocin biosynthesis;kegg:Phenylalanine, tyrosine and tryptophan biosynthesis;kegg:Tyrosine metabolism;kegg:Ubiquinone and other terpenoid-quinone biosynthesis;metacyc:(<i>S</i>)-reticuline biosynthesis I;metacyc:4-hydroxyphenylpyruvate biosynthesis;metacyc:rosmarinic acid biosynthes…	bigg:TYRTA;bigg:TYRTAi;bigg:TYRTAm;bigg:TYRTAp;brenda:BR47696;ec:2.6.1.1;ec:2.6.1.5;ec:2.6.1.57;ec:2.6.1.9;ecocyc:TYRAMINOTRANS-RXN;iabaylyiv4:TYRAMINOTRANS-RXN;iaf1260:TYRTA;iaf692:TYRTA;iag612:rbs_72;iag612:rbs_73;iao358:rll_20;iin800:AAT1_2;iin800:AAT2_2;iin800:ARO8;iin800:ARO9_2;iit341:TYRTA;ijn746:TYRTA;ijr904.45632:TYRTA;ijr904:TYRTA;imeo21:TYRTA;imm904:TYRTAi;imm904:TYRTAim;imm904:TYRTAip;…	0	999999.0			0	0
R2029415D_B-113	1 MNXM153@MNXC3 + 1 MNXM1@MNXC3 <==> 1 MNXM153@MNXC4 + 1 MNXM1@MNXC4	rxn09802		MNXR121			bigg:34HPPt2m;bigg:34HPPt2p;imm904:34HPPt2m;imm904:34HPPt2p;ind750:34HPPt2m;ind750:34HPPt2p;seed:rxn09802;seed:rxn09869	-999999.0	999999.0			0	0
R7F0E3AF7_LR-725	1 MNXM153@MNXC3 + 1 MNXM89557@MNXC3 --> 1 MNXM20@MNXC3 + 1 MNXM76@MNXC3	r_1050	1*uniprot:AATC_YEAST;1*uniprot:ARO8_YEAST;1*uniprot:ARO9_YEAST	MNXR32524	2.6.1.1;2.6.1.5;2.6.1.57;2.6.1.9	kegg:Biosynthesis of secondary metabolites;kegg:Isoquinoline alkaloid biosynthesis;kegg:Metabolic pathways;kegg:Novobiocin biosynthesis;kegg:Phenylalanine, tyrosine and tryptophan biosynthesis;kegg:Tyrosine metabolism;kegg:Ubiquinone and other terpenoid-quinone biosynthesis;metacyc:(<i>S</i>)-reticuline biosynthesis I;metacyc:4-hydroxyphenylpyruvate biosynthesis;metacyc:rosmarinic acid biosynthes…	bigg:TYRTA;bigg:TYRTAi;bigg:TYRTAm;bigg:TYRTAp;brenda:BR47696;ec:2.6.1.1;ec:2.6.1.5;ec:2.6.1.57;ec:2.6.1.9;ecocyc:TYRAMINOTRANS-RXN;iabaylyiv4:TYRAMINOTRANS-RXN;iaf1260:TYRTA;iaf692:TYRTA;iag612:rbs_72;iag612:rbs_73;iao358:rll_20;iin800:AAT1_2;iin800:AAT2_2;iin800:ARO8;iin800:ARO9_2;iit341:TYRTA;ijn746:TYRTA;ijr904.45632:TYRTA;ijr904:TYRTA;imeo21:TYRTA;imm904:TYRTAi;imm904:TYRTAim;imm904:TYRTAip;…	0	999999.0			0	0
R7F22F3D3_LR-726	1 MNXM153@MNXC4 + 1 MNXM89557@MNXC4 --> 1 MNXM20@MNXC4 + 1 MNXM76@MNXC4	r_1064	1*uniprot:AATM_YEAST	MNXR32524	2.6.1.1;2.6.1.5;2.6.1.57;2.6.1.9	kegg:Biosynthesis of secondary metabolites;kegg:Isoquinoline alkaloid biosynthesis;kegg:Metabolic pathways;kegg:Novobiocin biosynthesis;kegg:Phenylalanine, tyrosine and tryptophan biosynthesis;kegg:Tyrosine metabolism;kegg:Ubiquinone and other terpenoid-quinone biosynthesis;metacyc:(<i>S</i>)-reticuline biosynthesis I;metacyc:4-hydroxyphenylpyruvate biosynthesis;metacyc:rosmarinic acid biosynthes…	bigg:TYRTA;bigg:TYRTAi;bigg:TYRTAm;bigg:TYRTAp;brenda:BR47696;ec:2.6.1.1;ec:2.6.1.5;ec:2.6.1.57;ec:2.6.1.9;ecocyc:TYRAMINOTRANS-RXN;iabaylyiv4:TYRAMINOTRANS-RXN;iaf1260:TYRTA;iaf692:TYRTA;iag612:rbs_72;iag612:rbs_73;iao358:rll_20;iin800:AAT1_2;iin800:AAT2_2;iin800:ARO8;iin800:ARO9_2;iit341:TYRTA;ijn746:TYRTA;ijr904.45632:TYRTA;ijr904:TYRTA;imeo21:TYRTA;imm904:TYRTAi;imm904:TYRTAim;imm904:TYRTAip;…	0	999999.0			0	0
R95139C11_RL-878	1 MNXM154@MNXC3 + 1 MNXM1@MNXC3 + 1 MNXM93@MNXC3 <-- 1 MNXM2@MNXC3 + 1 MNXM708@MNXC3	rxn00993		MNXR2339	3.7.1.2	biopath:Biodegradation_of_Styrene;biopath:Degradation_of_L-Tyrosine;biopath:Derivatives_and_degradation_of_L-Phenylalanine_and_L-Tyrosine;kegg:Metabolic pathways;kegg:Microbial metabolism in diverse environments;kegg:Styrene degradation;kegg:Tyrosine metabolism;metacyc:tyrosine degradation I;unipathway:L-phenylalanine degradation	bigg:FUMAC;biopath:RXN01097;brenda:BR29548;ec:3.7.1.2;iabaylyiv4:FUMARYLACETOACETASE-RXN;iin800:U60;ijn746:FUMAC;imm904:FUMAC;imo1053-pao1:FUMACA;imo1056:FUMACA;ind750:FUMAC;intenz:4470;iso783:FUMACA;kegg:R01364;macie:M0180;metacyc:FUMARYLACETOACETASE-RXN;pubmed:8364576;reactome:REACT_101616;reactome:REACT_102851;reactome:REACT_105315;reactome:REACT_109988;reactome:REACT_1297;reactome:REACT_1297.…	-999999.0	0			0	0
R1BB04AE8_LR-73	1 MNXM1553@MNXC3 + 1 MNXM3@MNXC3 --> 1 MNXM1@MNXC3 + 1 MNXM500@MNXC3 + 1 MNXM7@MNXC3	r_1797		MNXR69014	2.7.1.56		bigg:FRUK;bigg:FRUK_r;brenda:BR47787;ec:2.7.1.56;iabaylyiv4:1PFRUCTPHOSN-RXN;iaf1260:FRUK;iag612:rbs_249;iao358:rll_317;iin800:U1;ijn746:FRUK_r;ijr904.45632:F1PK;ijr904:F1PK;imm904:FRUK;imo1053-pao1:F1PK;imo1056:F1PK;ind750:F1PK;ips189:F1PK;isb619:FRUK;iyo844:F1PK;obsolete:rxn08529;seed:rxn01492	0	999999.0			0	0
RB73F93B4_B-1112	1 MNXM1553@MNXC3 <==> 1 MNXM435@MNXC3 + 1 MNXM77@MNXC3	rxn01870	1*uniprot:ALF_YEAST	MNXR68949	4.1.2.13	kegg:Fructose and mannose metabolism;kegg:Metabolic pathways;seed:Calvin-Benson cycle;seed:Formaldehyde assimilation Ribulose monophosphate pathway;seed:Glycolysis and Gluconeogenesis	bigg:FBA2;ec:4.1.2.13;iaf692:FBA2;iit341:FBA2;imm904:FBA2;ind750:FBA2;ips189:FBA2;irs1563.45632:R02568_c;iyo844:FBA2;kegg:R02568;seed:rxn01870	-999999.0	999999.0			0	0
RC902AE7C_B-1224	1 MNXM155@MNXC13 <==> 1 MNXM155@MNXC3	rxn13407		MNXR29941			imm904:TRDRDtp;seed:rxn13407	-999999.0	999999.0			0	0
RE7234787_RL-1406	1 MNXM1582@MNXC3 + 1 MNXM9@MNXC3 <-- 1 MNXM1@MNXC3 + 1 MNXM30@MNXC3 + 1 MNXM51@MNXC3	r_0224	1*uniprot:APA1_YEAST	MNXR68423	2.7.7.53		bigg:ATPATF3;ec:2.7.7.53;iin800:APA1_2;imm904:ATPATF3;ind750:ATPATF3;seed:rxn09564	-999999.0	0			0	0
R51FD58E9_LR-435	1 MNXM158@MNXC2 + 1 MNXM1@MNXC2 --> 1 MNXM158@MNXC3 + 1 MNXM1@MNXC3	r_1272	1*uniprot:FUR4_YEAST	MNXR5294		seed:Hydantoin metabolism	bigg:URAt2;bigg:URAt2pp;bigg:URAt2r;bigg:URAt2rpp;iag612:rbs_581;iao358:rll_388;iin800:FUR4;iit341:URAt2;ijr904.45632:URAt2;ijr904.45632:URAt2r;ijr904:URAt2;ijr904:URAt2r;imm904:URAt2;imo1053-pao1:URAt6;imo1056:URAt6;ind750:URAt2;ips189:URAt2;isb619:URAt2;iso783:URAt6;iyo844:URAt6;obsolete:rxn05666;seed:rxn05197;seed:rxn09365;seed:rxn12368	0	999999.0			0	0
R669A7661_LR-571	1 MNXM158@MNXC2 --> 1 MNXM158@BOUNDARY	r_2090		MNXR5293			bigg:URAt;bigg:URAtex;iaf1260:URAtex;seed:rxn09366;seed:rxn10993	0	999999.0			0	1
R6AD53F69_B-607	1 MNXM158@MNXC3 + 1 MNXM15900@MNXC3 <==> 1 MNXM2276@MNXC3 + 1 MNXM2@MNXC3	r_1095	1*uniprot:PUS1_YEAST;1*uniprot:PUS2_YEAST;1*uniprot:PUS3_YEAST;1*uniprot:PUS4_YEAST	MNXR70083	4.2.1.70		bigg:YUMPS;ec:4.2.1.70	-999999.0	999999.0			0	0
RBB81A9EB_RL-1141	1 MNXM158@MNXC3 + 1 MNXM15@MNXC3 <-- 1 MNXM1@MNXC3 + 1 MNXM2@MNXC3 + 1 MNXM761@MNXC3	rxn00717	1*uniprot:FCY1_YEAST	MNXR1306	3.5.4.1	biopath:Conversion_and_degradation_of_Pyrimidine_nucleotides_and_bases;biopath:Degradation_of_Cytidine-5'-phosphate;kegg:Metabolic pathways;kegg:Pyrimidine metabolism;metacyc:pyrimidine nucleobases salvage II;metacyc:pyrimidine ribonucleosides salvage III;seed:pyrimidine conversions;unipathway:UMP biosynthesis via salvage pathway	bigg:CSND;biopath:RXN00074;brenda:BR22732;ec:3.5.4.1;ecocyc:CYTDEAM-RXN;iabaylyiv4:CYTDEAM-RXN;iaf1260:CSND;iaf692:CSND;iin800:FCY1;ijn746:CSND;ijr904.45632:CSND;ijr904:CSND;imm904:CSND;imo1053-pao1:CSND;imo1056:CSND;ind750:CSND;intenz:4310;iso783:CSND;kegg:R00974;metacyc:CYTDEAM-RXN;rhea:20605;rhea:20606;rhea:20607;rhea:20608;seed:rxn00717;upa:UCR00974;upa:UER00635	-999999.0	0			0	0
RFB2F9386_B-1536	1 MNXM158@MNXC3 + 1 MNXM295@MNXC3 <==> 1 MNXM288@MNXC3 + 1 MNXM9@MNXC3	rxn01366		MNXR4548	2.4.2.2;2.4.2.3	kegg:Metabolic pathways;kegg:Pyrimidine metabolism;metacyc:pyrimidine ribonucleosides degradation;seed:pyrimidine conversions;unipathway:UMP biosynthesis via salvage pathway	bigg:PYNP2r;brenda:BR47549;ec:2.4.2.2;ec:2.4.2.3;ecocyc:URPHOS-RXN;iaf1260:PYNP2r;iag612:rbs_586;iao358:rll_441;iin800:U22;ijn746:PYNP2r;ijr904.45632:PYNP2r;ijr904:PYNP2r;imm904:PYNP2r;ind750:PYNP2r;intenz:2660;ips189:PYNP2;irs1563.45632:R01876_c;iso783:PYNP2;iyo844:PYNP2;kegg:R01876;metacyc:URPHOS-RXN;pubmed:12499542;pubmed:15003451;rhea:24388;rhea:24389;rhea:24390;rhea:24391;seed:rxn01366;upa:U…	-999999.0	999999.0			0	0
R35C13EF7_B-255	1 MNXM15900@MNXC3 + 1 MNXM186@MNXC3 <==> 1 MNXM2378@MNXC3 + 1 MNXM271@MNXC3	R_TKT1	1*uniprot:TKT1_YEAST;1*uniprot:TKT2_YEAST	MNXR69977	2.2.1.1	bigg:Pentose Phosphate Pathway	bigg:TKT1;ec:2.2.1.1	-999999.0	999999.0			0	0
R61FE1BCC_RL-546	1 MNXM15900@MNXC3 + 1 MNXM1@MNXC3 + 1 MNXM7@MNXC3 <-- 1 MNXM242@MNXC3 + 1 MNXM3@MNXC3	r_0969	1*uniprot:RBSK_YEAST	MNXR69847	2.7.1.15		bigg:RBK;bigg:RBKr;ec:2.7.1.15	-999999.0	0			0	0
RC5866E6_RL-1202	1 MNXM15900@MNXC3 + 1 MNXM761@MNXC3 <-- 1 MNXM2@MNXC3 + 1 MNXM31@MNXC3	r_1690		MNXR68554	3.2.2.10		bigg:CMPN;ec:3.2.2.10	-999999.0	0			0	0
RE7E0E79F_B-1412	1 MNXM15900@MNXC3 <==> 1 MNXM295@MNXC3	r_0907	1*uniprot:PGM1_YEAST;1*uniprot:PGM2_YEAST	MNXR69773	5.4.2.7		bigg:PPM;ec:5.4.2.7	-999999.0	999999.0			0	0
R2A69B9AC_B-192	1 MNXM159@MNXC3 + 1 MNXM15@MNXC3 + 1 MNXM1@MNXC3 + 1 MNXM25@MNXC3 <==> 1 MNXM2@MNXC3 + 1 MNXM820@MNXC3	r_1129	1*uniprot:METX_YEAST	MNXR69903	2.5.1.48	kegg:Cysteine and methionine metabolism;kegg:Metabolic pathways	bigg:SHSL4r;ec:2.5.1.48;kegg:R00999;metacyc:METBALT-RXN;seed:rxn00740	-999999.0	999999.0			0	0
R30A69BD5_RL-226	1 MNXM159@MNXC3 + 1 MNXM15@MNXC3 + 1 MNXM55@MNXC3 <-- 1 MNXM2@MNXC3 + 1 MNXM319@MNXC3	r_0310	1*uniprot:CYS3_YEAST	MNXR1358	4.4.1.1	biopath:Biosynthesis_of_L-Cysteine_from_L-Homoserine_(in_animals);biopath:Metabolism_of_L-Lysine,_L-Threonine,_L-Methionine,_and_L-Cysteine;biopath:Metabolism_of_Nitrogen;kegg:Cysteine and methionine metabolism;kegg:Glycine, serine and threonine metabolism;kegg:Metabolic pathways;metacyc:cysteine biosynthesis/homocysteine degradation;metacyc:homocysteine and cysteine interconversion;unipathway:L-…	bigg:CYSTGL;bigg:CYSTGLr;biopath:RXN01447;brenda:BS368478;ec:4.4.1.1;intenz:4845;kegg:R01001;metacyc:CYSTAGLY-RXN;pubmed:10212249;pubmed:19261609;reactome:REACT_116098;reactome:REACT_116098.1;reactome:REACT_126379;reactome:REACT_130274;reactome:REACT_130546;reactome:REACT_131394;reactome:REACT_131517;reactome:REACT_135710;reactome:REACT_139114;reactome:REACT_139170;reactome:REACT_141639;reactome:…	-999999.0	0			0	0
R7568C3AE_B-677	1 MNXM159@MNXC3 <==> 1 MNXM159@MNXC4	rxn13195		MNXR29854			imm904:2OBUTtm;seed:rxn13195	-999999.0	999999.0			0	0
R5AADB9C6_B-501	1 MNXM15@MNXC13 <==> 1 MNXM15@MNXC3	R_937		MNXR3814		model:Transport, Peroxisomal	bigg:NH4t;bigg:NH4tex;bigg:NH4tm;bigg:NH4tn;bigg:NH4tp;bigg:NH4tpp;metacyc:RXN-9615;metacyc:TRANS-RXN0-544;reactome:REACT_129001;reactome:REACT_129759;reactome:REACT_130350;reactome:REACT_132010;reactome:REACT_132957;reactome:REACT_134790;reactome:REACT_139485;reactome:REACT_139852;reactome:REACT_144576;reactome:REACT_146933;reactome:REACT_154798;reactome:REACT_156762;reactome:REACT_20532;seed:rx…	-999999.0	999999.0			0	0
R65404FB9_B-563	1 MNXM15@MNXC2 <==> 1 MNXM15@BOUNDARY	EX_cpd00013_e				seed:S_		-999999.0	999999.0			0	1
RF03E5809_B-1465	1 MNXM15@MNXC2 <==> 1 MNXM15@MNXC3	rxn05466	1*uniprot:ATO3_YEAST	MNXR3814			bigg:NH4t;bigg:NH4tex;bigg:NH4tm;bigg:NH4tn;bigg:NH4tp;bigg:NH4tpp;metacyc:RXN-9615;metacyc:TRANS-RXN0-544;reactome:REACT_129001;reactome:REACT_129759;reactome:REACT_130350;reactome:REACT_132010;reactome:REACT_132957;reactome:REACT_134790;reactome:REACT_139485;reactome:REACT_139852;reactome:REACT_144576;reactome:REACT_146933;reactome:REACT_154798;reactome:REACT_156762;reactome:REACT_20532;seed:rx…	-999999.0	0			0	0
RF03E5809_B-1466	1 MNXM15@MNXC2 <==> 1 MNXM15@MNXC3	rxn05466	1*uniprot:MEP1_YEAST;1*uniprot:MEP2_YEAST;1*uniprot:MEP3_YEAST	MNXR3814			bigg:NH4t;bigg:NH4tex;bigg:NH4tm;bigg:NH4tn;bigg:NH4tp;bigg:NH4tpp;metacyc:RXN-9615;metacyc:TRANS-RXN0-544;reactome:REACT_129001;reactome:REACT_129759;reactome:REACT_130350;reactome:REACT_132010;reactome:REACT_132957;reactome:REACT_134790;reactome:REACT_139485;reactome:REACT_139852;reactome:REACT_144576;reactome:REACT_146933;reactome:REACT_154798;reactome:REACT_156762;reactome:REACT_20532;seed:rx…	-999999.0	999999.0			0	0
R47BD1A4_RL-353	1 MNXM15@MNXC3 + 1 MNXM161@MNXC3 + 1 MNXM22@MNXC3 <-- 1 MNXM2@MNXC3 + 1 MNXM366@MNXC3 + 1 MNXM4@MNXC3	rxn00208	1*uniprot:PDX3_YEAST	MNXR4532	1.4.3.5	kegg:Metabolic pathways;kegg:Vitamin B6 metabolism;metacyc:pyridoxal 5'-phosphate salvage pathway;metacyc:vitamin B6 salvage (plants);unipathway:B6 vitamer interconversion	bigg:PYAM5PO;bigg:PYAM5POr;brenda:BR36881;ec:1.4.3.5;ecocyc:PMPOXI-RXN;iabaylyiv4:PMPOXI-RXN;iaf1260:PYAM5PO;iin800:PDX3_1;iin800:PDX3_5;ijr904.45632:PYAM5PO;ijr904:PYAM5PO;imeo21:PYAM5PO;imm904:PYAM5PO;imo1053-pao1:PYAM5PO;imo1056:PYAM5PO;ind750:PYAM5PO;inj661:PYAM5PO;intenz:16460;irs1563.45632:R00277_c;iso783:PYAM5PO;kegg:R00277;metacyc:PMPOXI-RXN;pubmed:15182361;reactome:REACT_125943;reactome:…	-999999.0	0			0	0
RFA7D7587_RL-1530	1 MNXM15@MNXC3 + 1 MNXM174@MNXC3 <-- 1 MNXM1@MNXC3 + 1 MNXM259@MNXC3 + 1 MNXM2@MNXC3	rxn01225	1*uniprot:GUAD_YEAST	MNXR2844	3.5.4.3	biopath:Degradation_of_Guanosine_to_Xanthine;biopath:Reactions_and_degradation_of_Purine_ribonucleotides;kegg:Metabolic pathways;kegg:Purine metabolism;metacyc:guanosine nucleotides degradation II;metacyc:guanosine nucleotides degradation III;metacyc:purine nucleobases degradation I (anaerobic);metacyc:purine nucleobases degradation II (anaerobic);seed:Purine conversions;unipathway:guanine degrad…	bigg:GUAD;biopath:RXN00924;brenda:BR22740;ec:3.5.4.3;ecocyc:GUANINE-DEAMINASE-RXN;iabaylyiv4:GUANINE-DEAMINASE-RXN;iaf1260:GUAD;iaf692:GUAD;iag612:rbs_331;ijn746:GUAD;ijr904.45632:GUAD;ijr904:GUAD;imeo21:GUAD;imm904:GUAD;imo1053-pao1:GUADr;imo1056:GUADr;inj661:GUAD;intenz:4312;ips189:GUAD;iyo844:GUAD;kegg:R01676;metacyc:GUANINE-DEAMINASE-RXN;pubmed:10075721;pubmed:10913105;pubmed:19470646;reactom…	-999999.0	0			0	0
R1303F642_LR-19	1 MNXM15@MNXC3 + 1 MNXM1@MNXC3 + 1 MNXM20@MNXC3 + 1 MNXM6@MNXC3 --> 1 MNXM2@MNXC3 + 1 MNXM5@MNXC3 + 1 MNXM89557@MNXC3	r_0471	1*uniprot:DHE4_YEAST;1*uniprot:DHE5_YEAST	MNXR33333	1.4.1.13;1.4.1.2;1.4.1.3;1.4.1.4	kegg:Alanine, aspartate and glutamate metabolism;kegg:Arginine and proline metabolism;kegg:D-Glutamine and D-glutamate metabolism;kegg:Metabolic pathways;kegg:Nitrogen metabolism;metacyc:GLUTAMATESYN-RXN;metacyc:TCA cycle VI (obligate autotrophs);metacyc:glutamate biosynthesis III;metacyc:nitrate reduction V (assimilatory);metacyc:nitrate reduction VI (assimilatory);seed:Arginine and Ornithine De…	bigg:GLUDy;bigg:GLUDyi;bigg:GLUDym;brenda:BR36869;brenda:BR36869_WOP;brenda:BS258934;brenda:BS258934_WOP;ec:1.4.1.13;ec:1.4.1.2;ec:1.4.1.3;ec:1.4.1.4;ecocyc:GLUTDEHYD-RXN;iabaylyiv4:GLUTDEHYD-RXN;iaf1260:GLUDy;iaf692:GLUDyi;iin800:GDH1;iin800:GDH3;iit341:GLUDy;ijn746:GLUDy;ijr904.45632:GLUDy;ijr904:GLUDy;imm904:GLUDyi;imo1053-pao1:GLUDy;imo1056:GLUDy;ind750:GLUDy;intenz:1549;intenz:1550;intenz:18…	0	999999.0			0	0
R822C2259_RL-743	1 MNXM15@MNXC3 + 1 MNXM213@MNXC3 <-- 1 MNXM168@MNXC3 + 1 MNXM1@MNXC3 + 1 MNXM2@MNXC3	rxn00926	1*gene:YNL141W	MNXR473	3.5.4.2	biopath:Degradation_of_Adenosine_to_Xanthine;biopath:Reactions_and_degradation_of_Purine_ribonucleotides;kegg:Metabolic pathways;kegg:Purine metabolism;metacyc:adenine and adenosine salvage IV	bigg:ADD;biopath:RXN00479;brenda:BR19264;ec:3.5.4.2;ecocyc:ADENINE-DEAMINASE-RXN;iaf1260:ADD;iaf692:ADD;iag612:rbs_125;iin800:AAH1_3;iit341:ADD;ijr904.45632:ADD;ijr904:ADD;imm904:ADD;imo1053-pao1:ADD;imo1056:ADD;ind750:ADD;intenz:4311;iyo844:ADD;kegg:R01244;metacyc:ADENINE-DEAMINASE-RXN;rhea:23688;rhea:23689;rhea:23690;rhea:23691;seed:rxn00926	-999999.0	0			0	0
RCF98E6D8_B-1257	1 MNXM15@MNXC3 + 1 MNXM234@MNXC3 <==> 1 MNXM1@MNXC3 + 1 MNXM266@MNXC3 + 1 MNXM2@MNXC3	r_0326	1*uniprot:DCTD_YEAST	MNXR1461	3.5.4.12;3.5.4.14	biopath:Biosynthesis_of_2'-Deoxyuridine-5'-phosphate;biopath:Conversion_and_degradation_of_Pyrimidine_nucleotides_and_bases;kegg:Metabolic pathways;kegg:Pyrimidine metabolism;metacyc:pyrimidine deoxyribonucleotides biosynthesis from CTP	bigg:DCMPDA;biopath:RXN01034;brenda:BR29523;ec:3.5.4.12;ec:3.5.4.14;iaf692:DCMPDA;iag612:rbs_229;iao358:rll_109;iin800:DCD1_1;imm904:DCMPDA;ind750:DCMPDA;intenz:4321;isb619:DCMPDA;iyo844:DCMPDA2ir;kegg:R01663;metacyc:DCMP-DEAMINASE-RXN;pubmed:7685356;pubmed:8448179;reactome:REACT_102792;reactome:REACT_105695;reactome:REACT_106595;reactome:REACT_110788;reactome:REACT_132156;reactome:REACT_158108;r…	-999999.0	999999.0			0	0
R8B7D9DD0_RL-820	1 MNXM15@MNXC3 + 1 MNXM23@MNXC3 <-- 1 MNXM53@MNXC3	rxn00165	1*uniprot:STDH_YEAST;1*uniprot:YI168_YEAST	MNXR4812	4.2.1.13;4.3.1.15;4.3.1.17;4.3.1.19	biopath:Catabolism_of_Amino_acids;biopath:Degradation_of_L-Serine;biopath:Degradation_of_L-serine;biopath:Metabolism_of_L-Serine_and_Glycine;kegg:Biosynthesis of secondary metabolites;kegg:Glycine, serine and threonine metabolism;kegg:Metabolic pathways;metacyc:L-serine degradation;metacyc:glycine betaine degradation;metacyc:purine nucleobases degradation II (anaerobic);seed:Pyruvate Alanine Seri…	bigg:SERD_L;bigg:SERD_Lr;bigg:SER_AL;biopath:RXN00542;brenda:BR22832;ec:4.2.1.13;ec:4.3.1.15;ec:4.3.1.17;ec:4.3.1.19;ecocyc:4.3.1.17-RXN;iaf1260:SERD_L;iag612:rbs_424;iao358:rll_406;iin800:CHA1_2;iin800:YIL167W;iit341:SERD_L;ijn746:SERD_Lr;ijn746:SER_AL;ijr904.45632:SERD_L;ijr904:SERD_L;imeo21:SERD_L;imm904:SERD_L;imo1053-pao1:SERD_L;imo1056:SERD_L;ind750:SERD_L;inj661:SERD_L;intenz:4831;irs1563.…	-999999.0	0			0	0
RFA88E909_B-1531	1 MNXM15@MNXC3 + 1 MNXM274@MNXC3 <==> 1 MNXM216@MNXC3 + 1 MNXM2@MNXC3	r_0781	1*uniprot:PNC1_YEAST	MNXR3835	3.5.1.19	biopath:Biosynthesis_of_Nicotinamide,_NAD_and_NADP;biopath:Biosynthesis_of_Nicotinate,_NAD_and_NADP;biopath:Degradation_of_NAD+;biopath:Degradation_of_NADP+;kegg:Metabolic pathways;kegg:Nicotinate and nicotinamide metabolism;metacyc:NAD salvage pathway I;metacyc:aldoxime degradation;metacyc:pyridine nucleotide cycling (plants);seed:NAD and NADP cofactor biosynthesis global;seed:NAD regulation;see…	bigg:NNAM;bigg:NNAMr;bigg:NNAMrm;biopath:RXN00243;brenda:BR26099;ec:3.5.1.19;ecocyc:NICOTINAMID-RXN;iabaylyiv4:NICOTINAMID-RXN;iaf1260:NNAM;iao358:rll_614;iin800:PNC1_1;iin800:PNC1_2;ijr904.45632:NNAM;ijr904:NNAM;imeo21:NNAM;imm904:NNAMr;imm904:NNAMrm;ind750:NNAMr;ind750:NNAMrm;inj661:NNAM;intenz:4203;isb619:NNAM;iyo844:NNAM;kegg:R01268;metacyc:NICOTINAMID-RXN;pubmed:2183889;pubmed:8726014;reacto…	-999999.0	999999.0			0	0
RFD334FED_RL-1552	1 MNXM15@MNXC3 + 1 MNXM288@MNXC3 <-- 1 MNXM1@MNXC3 + 1 MNXM2@MNXC3 + 1 MNXM338@MNXC3	rxn01368	1*uniprot:CDD_YEAST	MNXR1374	3.5.4.5	biopath:Conversion_and_degradation_of_Pyrimidine_nucleotides_and_bases;biopath:Degradation_of_Cytidine-5'-phosphate;kegg:Metabolic pathways;kegg:Pyrimidine metabolism;metacyc:pyrimidine ribonucleosides degradation;metacyc:pyrimidine ribonucleosides salvage I;metacyc:pyrimidine ribonucleosides salvage II;seed:pyrimidine conversions;seed:tRNA modification Bacteria;unipathway:UMP biosynthesis via sa…	bigg:CYTD;bigg:CYTDn;biopath:RXN00953;brenda:BR22742;ec:3.5.4.5;ecocyc:CYTIDEAM2-RXN;iabaylyiv4:CYTIDEAM2-RXN;iaf1260:CYTD;iag612:rbs_219;iao358:rll_83;iin800:CDD1_1;ijr904.45632:CYTD;ijr904:CYTD;imeo21:CYTD;imm904:CYTD;ind750:CYTD;inj661:CYTD;intenz:4314;ips189:CYTD;irs1563.45632:R01878_c;isb619:CYTD;iso783:CYTD;iyo844:CYTD;kegg:R01878;macie:M0097;metacyc:CYTIDEAM2-RXN;reactome:REACT_376.4;rhea:…	-999999.0	0			0	0
RC008C075_RL-1171	1 MNXM15@MNXC3 + 1 MNXM32@MNXC3 <-- 1 MNXM1@MNXC3 + 2 MNXM2@MNXC3 + 1 MNXM5613@MNXC3	R_NTRLASE2	1*uniprot:NIT1_YEAST;1*uniprot:NIT2_YEAST;1*uniprot:NIT3_YEAST		3.5.5.1	model:S_Other_Amino_Acid_Metabolism		-999999.0	0			0	0
R83113D03_RL-753	1 MNXM15@MNXC3 + 1 MNXM334@MNXC3 <-- 1 MNXM1@MNXC3 + 1 MNXM212@MNXC3 + 1 MNXM2@MNXC3	rxn01137	1*gene:YNL141W	MNXR466	3.5.4.4	biopath:Degradation_of_Adenosine_to_Xanthine;biopath:Reactions_and_degradation_of_Purine_ribonucleotides;kegg:Metabolic pathways;kegg:Purine metabolism;metacyc:adenine and adenosine salvage III;metacyc:adenine and adenosine salvage V;metacyc:adenosine nucleotides degradation II;metacyc:purine ribonucleosides degradation;seed:Menaquinone Biosynthesis via Futalosine	bigg:ADA;bigg:ADAe;biopath:RXN01164;brenda:BR22741;ec:3.5.4.4;ecocyc:ADENODEAMIN-RXN;iabaylyiv4:ADENODEAMIN-RXN;iaf1260:ADA;iao358:rll_7;iin800:AAH1_1;ijn746:ADA;ijr904.45632:ADA;ijr904:ADA;imeo21:ADA;imm904:ADA;imo1053-pao1:ADA;imo1056:ADA;ind750:ADA;inj661:ADA;intenz:4313;irs1563.45632:R01560_c;iso783:ADA;kegg:R01560;metacyc:ADENODEAMIN-RXN;rhea:24408;rhea:24409;rhea:24410;rhea:24411;seed:rxn01…	-999999.0	0			0	0
RF8B29F8B_RL-1519	1 MNXM15@MNXC3 + 1 MNXM383@MNXC3 <-- 1 MNXM1746@MNXC3 + 2 MNXM2@MNXC3	rxn02219	1*uniprot:NIT1_YEAST;1*uniprot:NIT2_YEAST;1*uniprot:NIT3_YEAST	MNXR69567	3.5.5.1	kegg:Tryptophan metabolism;metacyc:indole glucosinolate breakdown (insect chewing induced);metacyc:indole-3-acetate biosynthesis II;metacyc:indole-3-acetate biosynthesis V (bacteria and fungi)	bigg:NTRLASE;brenda:BS141121;ec:3.5.5.1;kegg:R03093;metacyc:RXN-1404;seed:rxn02219	-999999.0	0			0	0
RAE0128B7_RL-1047	1 MNXM15@MNXC3 + 1 MNXM383@MNXC3 <-- 1 MNXM2239@MNXC3 + 1 MNXM2@MNXC3	rxn02222	1*uniprot:AMDY_YEAST	MNXR55042	3.5.1.4	kegg:Tryptophan metabolism;metacyc:indole-3-acetate biosynthesis II;metacyc:indole-3-acetate biosynthesis III (bacteria);metacyc:indole-3-acetate biosynthesis IV (bacteria)	bigg:AMID3;brenda:BS140492;ec:3.5.1.4;iin800:AMD2_3;imm904:AMID3;ind750:AMID3;kegg:R03096;metacyc:RXNN-404;rhea:34371;rhea:34372;rhea:34373;rhea:34374;seed:rxn02222	-999999.0	0			0	0
R2A514FF5_LR-191	1 MNXM15@MNXC3 + 1 MNXM3@MNXC3 + 1 MNXM89557@MNXC3 --> 1 MNXM1@MNXC3 + 1 MNXM37@MNXC3 + 1 MNXM7@MNXC3 + 1 MNXM9@MNXC3	rxn00187	1*uniprot:GLNA_YEAST	MNXR32767	6.3.1.2	kegg:Alanine, aspartate and glutamate metabolism;kegg:Arginine and proline metabolism;kegg:Glyoxylate and dicarboxylate metabolism;kegg:Metabolic pathways;kegg:Microbial metabolism in diverse environments;kegg:Nitrogen metabolism;metacyc:ammonia assimilation cycle I;metacyc:ammonia assimilation cycle II;metacyc:glutamine biosynthesis I;metacyc:glutamine biosynthesis III;metacyc:nitrate reduction …	bigg:GLNS;brenda:BR6443;brenda:BS370870;ec:6.3.1.2;ecocyc:GLUTAMINESYN-RXN;iabaylyiv4:GLUTAMINESYN-RXN;iaf1260:GLNS;iaf692:GLNS;iag612:rbs_181;iao358:rll_163;iin800:GLN1;iit341:GLNS;ijn746:GLNS;ijr904.45632:GLNS;ijr904:GLNS;imeo21:GLNS;imm904:GLNS;imo1053-pao1:GLNS_i;imo1056:GLNS_i;ind750:GLNS;inj661:GLNS;intenz:5094;irs1563.45632:R00253_c;irs1563.45632:R00253_m;irs1563.45632:R00253_p;isb619:GLNS…	0	999999.0			0	0
RC8AE5CC9_RL-1222	1 MNXM15@MNXC3 + 1 MNXM452@MNXC3 <-- 1 MNXM1@MNXC3 + 1 MNXM2@MNXC3 + 1 MNXM360@MNXC3	rxn01672	1*uniprot:DCTD_YEAST	MNXR1475	3.5.4.13;3.5.4.14	biopath:Biosynthesis_of_2'-Deoxyuridine-5'-phosphate_from_Uridine-5'-diphosphate;biopath:Conversion_and_degradation_of_Pyrimidine_nucleotides_and_bases;kegg:Metabolic pathways;kegg:Pyrimidine metabolism;metacyc:pyrimidine deoxyribonucleotides <i>de novo</i> biosynthesis II;metacyc:superpathway of pyrimidine deoxyribonucleotides <i>de novo</i> biosynthesis (E. coli);unipathway:dUMP biosynthesis	bigg:DCTPD;biopath:RXN00121;brenda:BR22734;ec:3.5.4.13;ec:3.5.4.14;ecocyc:DCTP-DEAM-RXN;iabaylyiv4:DCTP-DEAM-RXN;iaf1260:DCTPD;iaf692:DCTPD;igt196:DCTPD;iin800:DCD1_2;iit341:DCTPD;ijn746:DCTPD;ijr904.45632:DCTPD;ijr904:DCTPD;imeo21:DCTPD;imm904:DCTPD;imo1053-pao1:DCTPD;imo1056:DCTPD;ind750:DCTPD;inj661:DCTPD;intenz:4322;iso783:DCTPD;kegg:R02325;metacyc:DCTP-DEAM-RXN;rhea:22680;rhea:22681;rhea:226…	-999999.0	0			0	0
RDAE77DD2_RL-1326	1 MNXM15@MNXC3 + 1 MNXM492@MNXC3 <-- 1 MNXM1@MNXC3 + 1 MNXM2@MNXC3 + 1 MNXM704@MNXC3	rxn01800	1*uniprot:CDD_YEAST	MNXR1478	3.5.4.14;3.5.4.5	biopath:Biosynthesis_of_2'-Deoxyuridine-5'-phosphate;biopath:Conversion_and_degradation_of_Pyrimidine_nucleotides_and_bases;kegg:Pyrimidine metabolism;metacyc:pyrimidine deoxyribonucleosides degradation;metacyc:pyrimidine deoxyribonucleosides salvage;seed:pyrimidine conversions;seed:tRNA modification Bacteria	bigg:DCYTD;bigg:DCYTDn;biopath:RXN00787;brenda:BR22735;ec:3.5.4.14;ec:3.5.4.5;ecocyc:CYTIDEAM-RXN;iaf1260:DCYTD;iag612:rbs_235;iao358:rll_84;iin800:CDD1_2;ijr904.45632:DCYTD;ijr904:DCYTD;imeo21:DCYTD;imm904:DCYTD;ind750:DCYTD;inj661:DCYTD;intenz:4323;ips189:DCYTD;irs1563.45632:R02485_c;iso783:DCYTD;iyo844:DCYTD;kegg:R02485;metacyc:CYTIDEAM-RXN;pubmed:15689149;pubmed:7923172;reactome:REACT_100555;…	-999999.0	0			0	0
R15750D06_RL-29	1 MNXM15@MNXC3 + 1 MNXM497@MNXC3 <-- 1 MNXM2073@MNXC3 + 1 MNXM2@MNXC3	R_AMID2	1*uniprot:AMDY_YEAST	MNXR68357	3.5.1.4	kegg:Microbial metabolism in diverse environments;kegg:Phenylalanine metabolism;kegg:Styrene degradation;model:S_Tyrosine__Tryptophan__and_Phenylalanine_Metabolism	bigg:AMID2;ec:3.5.1.4;kegg:R02540;metacyc:RXN-12492	-999999.0	0			0	0
R94CA22E3_RL-876	1 MNXM15@MNXC3 + 1 MNXM68@MNXC3 <-- 1 MNXM2@MNXC3 + 1 MNXM370@MNXC3	r_0465		MNXR69080	3.5.99.6	kegg:Amino sugar and nucleotide sugar metabolism;kegg:Biosynthesis of secondary metabolites;kegg:Metabolic pathways;metacyc:<i>N</i>-acetylglucosamine degradation I;metacyc:<i>N</i>-acetylglucosamine degradation II;metacyc:UDP-<i>N</i>-acetyl-D-galactosamine biosynthesis II;metacyc:chitin degradation I (archaea);metacyc:chitin derivatives degradation;unipathway:N-acetylneuraminate degradation	bigg:G6PDA;brenda:BR48305;ec:3.5.99.6;kegg:R00765;metacyc:GLUCOSAMINE-6-P-DEAMIN-RXN;upa:UCR00765;upa:UER00684	-999999.0	0			0	0
R19CAFF65_RL-62	1 MNXM15@MNXC3 + 1 MNXM89557@MNXC3 <-- 1 MNXM1@MNXC3 + 2 MNXM2@MNXC3 + 1 MNXM6272@MNXC3	R_NTRLASE3	1*uniprot:NIT1_YEAST;1*uniprot:NIT2_YEAST;1*uniprot:NIT3_YEAST		3.5.5.1	model:S_Other_Amino_Acid_Metabolism		-999999.0	0			0	0
R1D91677F_RL-95	1 MNXM15@MNXC3 + 1 MNXM89557@MNXC3 <-- 1 MNXM2@MNXC3 + 1 MNXM37@MNXC3	rxn00189		MNXR32746	1.4.1.13;1.4.7.1;3.5.1.2;3.5.1.38;4.3.3.6;6.3.5.4;6.3.5.5	biopath:Catabolism_of_Amino_acids;biopath:Conversion_of_L-Glutamate_into_L-Glutamine;biopath:Metabolism_of_L-Glutamate,_L-Aspartate_and_related_compounds;biopath:Metabolism_of_Nitrogen;kegg:Alanine, aspartate and glutamate metabolism;kegg:Arginine and proline metabolism;kegg:D-Glutamine and D-glutamate metabolism;kegg:Metabolic pathways;kegg:Microbial metabolism in diverse environments;kegg:Nitro…	bigg:GLUN;bigg:GLUNm;bigg:GLUNpp;biopath:RXN00559;brenda:BR22683;ec:1.4.1.13;ec:1.4.7.1;ec:3.5.1.2;ec:3.5.1.38;ec:4.3.3.6;ec:6.3.5.4;ec:6.3.5.5;iabaylyiv4:GLUTAMIN-RXN;iaf1260:GLUN;iaf1260:GLUNpp;iag612:rbs_397;iin800:U42;iin800:U43;iit341:GLUN;ijn746:GLUN;ijr904.45632:GLUN;ijr904:GLUN;imm904:GLUN;imo1053-pao1:GLUN;imo1056:GLUN;ind750:GLUN;intenz:16785;intenz:16786;intenz:18749;intenz:18927;inten…	-999999.0	0			0	0
R4BA51054_RL-379	1 MNXM15@MNXC3 + 1 MNXM935@MNXC3 <-- 1 MNXM1@MNXC3 + 1 MNXM2@MNXC3 + 1 MNXM625@MNXC3	rxn01858	1*gene:YNL141W	MNXR1403	3.5.4.17;3.5.4.4	biopath:Conversion_and_degradation_of_Purine_desoxyribonucleotides;biopath:Degradation_of_2'-Deoxyadenosine_to_Hypoxanthine;kegg:Metabolic pathways;kegg:Purine metabolism;metacyc:purine deoxyribonucleosides degradation;seed:Menaquinone Biosynthesis via Futalosine	bigg:DADA;bigg:DADAe;biopath:RXN00007;brenda:BS141041;ec:3.5.4.17;ec:3.5.4.4;ecocyc:ADDALT-RXN;iabaylyiv4:ADDALT-RXN;iaf1260:DADA;iao358:rll_8;iin800:AAH1_2;ijn746:DADA;ijr904.45632:DADA;ijr904:DADA;imeo21:DADA;imm904:DADA;imo1053-pao1:DADA;imo1056:DADA;ind750:DADA;inj661:DADA;irs1563.45632:R02556_c;iso783:DADA;kegg:R02556;metacyc:ADDALT-RXN;reactome:REACT_2135.4;rhea:28190;rhea:28191;rhea:28192;…	-999999.0	0			0	0
R190B999C_B-57	1 MNXM15@MNXC3 + 2 MNXM2@MNXC3 + 1 MNXM311@MNXC3 + 0.5 MNXM4@MNXC3 <==> 2 MNXM22@MNXC3 + 1 MNXM548@MNXC3	r_0953	1*uniprot:PDX3_YEAST	MNXR4542	1.4.3.5		bigg:PYDXO;ec:1.4.3.5;imeo21:PYDXO;imm904:PYDXO;imo1053-pao1:PYDXO;imo1056:PYDXO;ind750:PYDXO;inj661:PYDXO;seed:rxn09566	-999999.0	999999.0			0	0
RB3DF6EC_B-1091	1 MNXM15@MNXC3 <==> 1 MNXM15@MNXC4	r_1965		MNXR3814			bigg:NH4t;bigg:NH4tex;bigg:NH4tm;bigg:NH4tn;bigg:NH4tp;bigg:NH4tpp;metacyc:RXN-9615;metacyc:TRANS-RXN0-544;reactome:REACT_129001;reactome:REACT_129759;reactome:REACT_130350;reactome:REACT_132010;reactome:REACT_132957;reactome:REACT_134790;reactome:REACT_139485;reactome:REACT_139852;reactome:REACT_144576;reactome:REACT_146933;reactome:REACT_154798;reactome:REACT_156762;reactome:REACT_20532;seed:rx…	-999999.0	999999.0			0	0
RE53397C0_B-1389	1 MNXM15@MNXC3 <==> 1 MNXM15@MNXC6	rxn13364		MNXR3814			bigg:NH4t;bigg:NH4tex;bigg:NH4tm;bigg:NH4tn;bigg:NH4tp;bigg:NH4tpp;metacyc:RXN-9615;metacyc:TRANS-RXN0-544;reactome:REACT_129001;reactome:REACT_129759;reactome:REACT_130350;reactome:REACT_132010;reactome:REACT_132957;reactome:REACT_134790;reactome:REACT_139485;reactome:REACT_139852;reactome:REACT_144576;reactome:REACT_146933;reactome:REACT_154798;reactome:REACT_156762;reactome:REACT_20532;seed:rx…	-999999.0	999999.0			0	0
R4CA9D605_RL-388	1 MNXM15@MNXC4 + 1 MNXM1663@MNXC4 + 1 MNXM183@MNXC4 <-- 1 MNXM1@MNXC4 + 1 MNXM79@MNXC4 + 1 MNXM81221@MNXC4	r_0507	1*uniprot:DLDH_YEAST+1*uniprot:GCSH_YEAST+1*uniprot:GCSP_YEAST+1*uniprot:GCST_YEAST	MNXR55550	2.1.2.10	kegg:Glycine, serine and threonine metabolism;kegg:Metabolic pathways;kegg:One carbon pool by folate;seed:Glycine cleavage system;seed:Photorespiration (oxidative C2 cycle);seed:YgfZ	bigg:GCCb;bigg:GCCbim;brenda:BS320028;ec:2.1.2.10;iag612:rbs_547;imeo21:GCCb;imm904:GCCbim;ind750:GCCbim;inj661:GCCb;irs1563.45632:R04125_c;isb619:GCCb;kegg:R04125;obsolete:rxn09496;seed:rxn06600	-999999.0	0			0	0
R9E46704E_B-945	1 MNXM15@MNXC4 + 1 MNXM274@MNXC4 <==> 1 MNXM216@MNXC4 + 1 MNXM2@MNXC4	r_2432	1*uniprot:PNC1_YEAST	MNXR3835	3.5.1.19	biopath:Biosynthesis_of_Nicotinamide,_NAD_and_NADP;biopath:Biosynthesis_of_Nicotinate,_NAD_and_NADP;biopath:Degradation_of_NAD+;biopath:Degradation_of_NADP+;kegg:Metabolic pathways;kegg:Nicotinate and nicotinamide metabolism;metacyc:NAD salvage pathway I;metacyc:aldoxime degradation;metacyc:pyridine nucleotide cycling (plants);seed:NAD and NADP cofactor biosynthesis global;seed:NAD regulation;see…	bigg:NNAM;bigg:NNAMr;bigg:NNAMrm;biopath:RXN00243;brenda:BR26099;ec:3.5.1.19;ecocyc:NICOTINAMID-RXN;iabaylyiv4:NICOTINAMID-RXN;iaf1260:NNAM;iao358:rll_614;iin800:PNC1_1;iin800:PNC1_2;ijr904.45632:NNAM;ijr904:NNAM;imeo21:NNAM;imm904:NNAMr;imm904:NNAMrm;ind750:NNAMr;ind750:NNAMrm;inj661:NNAM;intenz:4203;isb619:NNAM;iyo844:NNAM;kegg:R01268;metacyc:NICOTINAMID-RXN;pubmed:2183889;pubmed:8726014;reacto…	-999999.0	999999.0			0	0
R300D78F7_B-221	1 MNXM1602@MNXC3 <==> 1 MNXM1602@MNXC4	r_1595		MNXR128			bigg:3C4MOPtm;imm904:3C4MOPtm;ind750:3C4MOPtm;seed:rxn09800	-999999.0	999999.0			0	0
R2E4EE2FE_LR-209	1 MNXM160@MNXC11 + 1 MNXM5@MNXC11 --> 1 MNXM1@MNXC11 + 1 MNXM429@MNXC11 + 1 MNXM6@MNXC11	R_G6PDH2er		MNXR69082	1.1.1.49	model:S_Pentose_Phosphate_Pathway;seed:Entner-Doudoroff Pathway;seed:Formaldehyde assimilation Ribulose monophosphate pathway;seed:Glycolysis and Gluconeogenesis;seed:Pentose phosphate pathway;seed:Sugar utilization in Thermotoga;unipathway:pentose phosphate pathway	bigg:G6PDH2;bigg:G6PDH2er;bigg:G6PDH2r;bigg:G6PDH2rer;brenda:BR29312;brenda:BS370917;brenda:BS370917_WOP;ec:1.1.1.49;ecocyc:GLU6PDEHYDROG-RXN;iaf1260:G6PDH2r;iag612:rbs_259;iao358:rll_484;igt196:G6PDH2r;iin800:ZWF1;iit341:G6PDH2;ijn746:G6PDH2;ijr904.45632:G6PDH2r;ijr904:G6PDH2r;imeo21:G6PDH2;imm904:G6PDH2;imm904:G6PDH2er;imo1053-pao1:G6PDHy;imo1056:G6PDHy;ind750:G6PDH2;ind750:G6PDH2er;inj661:G6PD…	0	999999.0			0	0
R531BE540_B-444	1 MNXM160@MNXC11 <==> 1 MNXM160@MNXC3	R_G6Pter		MNXR69087		model:S_Transport__Endoplasmic_Reticular	bigg:G6Pter;bigg:G6Ptex;iaf1260:G6Ptex;seed:rxn08570;seed:rxn09644;seed:rxn13641	-999999.0	999999.0			0	0
RD51F1513_RL-1288	1 MNXM160@MNXC3 + 1 MNXM1@MNXC3 + 1 MNXM7@MNXC3 <-- 1 MNXM3@MNXC3 + 1 MNXM41@MNXC3	r_0534	1*uniprot:HXKA_YEAST;1*uniprot:HXKB_YEAST;1*uniprot:HXKG_YEAST	MNXR69234	2.7.1.1;2.7.1.2	kegg:Biosynthesis of secondary metabolites;kegg:Butirosin and neomycin biosynthesis;kegg:Streptomycin biosynthesis;seed:Entner-Doudoroff Pathway;seed:Glycolysis and Gluconeogenesis;seed:Sucrose Metabolism;seed:Sugar utilization in Thermotogales;unipathway:glycolysis	bigg:HEX1;brenda:BR47759;ec:2.7.1.1;ec:2.7.1.2;ecocyc:GLUCOKIN-RXN;iaf1260:HEX1;iag612:rbs_170;iag612:rbs_172;iao358:rll_159;iin800:GLK1_1;iin800:HXK1_2;iin800:HXK2_2;iit341:HEX1;ijn746:HEX1;ijr904.45632:HEX1;ijr904:HEX1;imeo21:HEX1;imm904:HEX1;imo1053-pao1:HEX1;imo1056:HEX1;ind750:HEX1;inj661:HEX1;intenz:2832;isb619:HEX1;iyo844:HEX1;kegg:R00299;obsolete:rxn01309;rhea:17825;rhea:17826;rhea:17827;…	-999999.0	0			0	0
R346C3A71_LR-249	1 MNXM160@MNXC3 + 1 MNXM52@MNXC3 --> 1 MNXM17@MNXC3 + 1 MNXM1@MNXC3 + 1 MNXM448@MNXC3	R_TRE6PS	1*uniprot:TPS1_YEAST+1*uniprot:TPS2_YEAST+1*uniprot:TPS3_YEAST;1*uniprot:TPS1_YEAST+1*uniprot:TPS2_YEAST+1*uniprot:TSL1_YEAST	MNXR69996	2.4.1.15	model:S_Alternate_Carbon_Metabolism	bigg:TRE6PS;ec:2.4.1.15;iaf1260:TRE6PS;iin800:TPS1;iin800:TPS3;iin800:TSL1;ijr904.45632:TRE6PS;ijr904:TRE6PS;imeo21:TRE6PS;imm904:TRE6PS;ind750:TRE6PS;inj661:TRE6PS;kegg:R00836;kegg:R06043;obsolete:rxn01976;seed:rxn00605	0	999999.0			0	0
R2579B3B7_LR-153	1 MNXM160@MNXC3 + 1 MNXM5@MNXC3 --> 1 MNXM1@MNXC3 + 1 MNXM429@MNXC3 + 1 MNXM6@MNXC3	r_0466	1*uniprot:G6PD_YEAST	MNXR69082	1.1.1.49	seed:Entner-Doudoroff Pathway;seed:Formaldehyde assimilation Ribulose monophosphate pathway;seed:Glycolysis and Gluconeogenesis;seed:Pentose phosphate pathway;seed:Sugar utilization in Thermotoga;unipathway:pentose phosphate pathway	bigg:G6PDH2;bigg:G6PDH2er;bigg:G6PDH2r;bigg:G6PDH2rer;brenda:BR29312;brenda:BS370917;brenda:BS370917_WOP;ec:1.1.1.49;ecocyc:GLU6PDEHYDROG-RXN;iaf1260:G6PDH2r;iag612:rbs_259;iao358:rll_484;igt196:G6PDH2r;iin800:ZWF1;iit341:G6PDH2;ijn746:G6PDH2;ijr904.45632:G6PDH2r;ijr904:G6PDH2r;imeo21:G6PDH2;imm904:G6PDH2;imm904:G6PDH2er;imo1053-pao1:G6PDHy;imo1056:G6PDHy;ind750:G6PDH2;ind750:G6PDH2er;inj661:G6PD…	0	999999.0			0	0
R1B5F815F_LR-71	1 MNXM160@MNXC3 --> 1 MNXM646@MNXC3	r_0758	1*uniprot:INO1_YEAST	MNXR69445	5.5.1.4		bigg:MI1PS;brenda:BR262;brenda:BS368807;brenda:BS415615;ec:5.5.1.4;iaf692:MI1PS;imeo21:MI1PS;imm904:MI1PS;ind750:MI1PS;inj661:MI1PS;irs1563.45632:R00840_c;seed:rxn00609	0	999999.0			0	0
RF6A7C83D_B-1510	1 MNXM160@MNXC3 <==> 1 MNXM508@MNXC3	rxn01977	1*uniprot:G6PI_YEAST	MNXR69084	5.1.3.15;5.3.1.9	seed:Formaldehyde assimilation Ribulose monophosphate pathway;seed:Glycolysis and Gluconeogenesis;seed:Sucrose Metabolism	bigg:G6PI;ec:5.1.3.15;ec:5.3.1.9;iao358:rll_320;iin800:PGI1_2;ijn746:G6PI;imm904:G6PI;imo1053-pao1:G6PI;imo1056:G6PI;ind750:G6PI;ips189:G6PI;iyo844:G6PI;obsolete:rxn09503;seed:rxn01977	-999999.0	999999.0			0	0
R4028DED3_B-313	1 MNXM160@MNXC3 <==> 1 MNXM68@MNXC3	rxn00558	1*uniprot:G6PI_YEAST	MNXR69671	5.3.1.9	seed:Formaldehyde assimilation Ribulose monophosphate pathway;seed:Glycolysis and Gluconeogenesis;seed:Sucrose Metabolism;unipathway:glycolysis	bigg:PGI;brenda:BR240;ec:5.3.1.9;kegg:R00771;metacyc:RXN-13720;seed:rxn00558;upa:UCR00771;upa:UER00181	-999999.0	999999.0			0	0
RF9C3EA19_B-1524	1 MNXM160@MNXC3 <==> 1 MNXM89588@MNXC3	R_PGMT	1*uniprot:PGM1_YEAST;1*uniprot:PGM2_YEAST	MNXR69672	5.4.2.2;5.4.2.5	kegg:Biosynthesis of secondary metabolites;kegg:Streptomycin biosynthesis;model:S_Pentose_Phosphate_Pathway	bigg:PGMT;brenda:BR18;ec:5.4.2.2;ec:5.4.2.5;kegg:R08639	-999999.0	999999.0			0	0
RE8370F12_B-1414	1 MNXM1617@MNXC3 + 1 MNXM1@MNXC3 + 1 MNXM2@MNXC3 <==> 1 MNXM245@MNXC3	r_1887		MNXR69079			bigg:G5SADr;bigg:G5SADrm;bigg:G5SADs;iabaylyiv4:SPONTPRO-RXN;iaf1260:G5SADs;iaf692:G5SADr;iag612:rbs_394;iit341:G5SADr;ijn746:G5SADr;ijr904.45632:G5SADs;ijr904:G5SADs;imeo21:G5SADs;imm904:G5SADr;imm904:G5SADrm;imo1053-pao1:G5SADs;imo1056:G5SADs;ind750:G5SADr;ind750:G5SADrm;inj661:G5SADs;iso783:G5SADs;iyo844:G5SADs;reactome:REACT_1764;reactome:REACT_892;seed:rxn02374	-999999.0	999999.0			0	0
R88FC62B0_B-793	1 MNXM1617@MNXC4 + 1 MNXM1@MNXC4 + 1 MNXM2@MNXC4 <==> 1 MNXM245@MNXC4	r_1888		MNXR69079			bigg:G5SADr;bigg:G5SADrm;bigg:G5SADs;iabaylyiv4:SPONTPRO-RXN;iaf1260:G5SADs;iaf692:G5SADr;iag612:rbs_394;iit341:G5SADr;ijn746:G5SADr;ijr904.45632:G5SADs;ijr904:G5SADs;imeo21:G5SADs;imm904:G5SADr;imm904:G5SADrm;imo1053-pao1:G5SADs;imo1056:G5SADs;ind750:G5SADr;ind750:G5SADrm;inj661:G5SADs;iso783:G5SADs;iyo844:G5SADs;reactome:REACT_1764;reactome:REACT_892;seed:rxn02374	-999999.0	999999.0			0	0
R68B67625_RL-589	1 MNXM161@MNXC3 + 1 MNXM1@MNXC3 + 1 MNXM7@MNXC3 <-- 1 MNXM311@MNXC3 + 1 MNXM3@MNXC3	r_2025		MNXR4538	2.7.1.35	kegg:Metabolic pathways;kegg:Vitamin B6 metabolism;metacyc:pyridoxal 5'-phosphate salvage pathway;metacyc:vitamin B6 salvage (plants);unipathway:B6 vitamer interconversion	bigg:PYDXK;brenda:BR47774;ec:2.7.1.35;ecocyc:PYRIDOXKIN-RXN;iaf1260:PYDXK;iin800:U83;ijr904.45632:PYDXK;ijr904:PYDXK;imm904:PYDXK;imo1053-pao1:PYDXK;imo1056:PYDXK;ind750:PYDXK;intenz:2865;ips189:PYDXK;kegg:R00174;metacyc:PYRIDOXKIN-RXN;reactome:REACT_25295.1;rhea:10224;rhea:10225;rhea:10226;rhea:10227;seed:rxn00124;upa:UCR00174;upa:UER00298	-999999.0	0			0	0
R6E1602BC_B-627	1 MNXM161@MNXC3 + 1 MNXM22@MNXC3 <==> 1 MNXM454@MNXC3 + 1 MNXM4@MNXC3	r_0955	1*uniprot:PDX3_YEAST	MNXR4138	1.4.3.5	kegg:Metabolic pathways;kegg:Vitamin B6 metabolism;metacyc:pyridoxal 5'-phosphate biosynthesis I;metacyc:pyridoxal 5'-phosphate salvage pathway;metacyc:vitamin B6 salvage (plants);unipathway:B6 vitamer interconversion	bigg:PDX5PO;bigg:PDX5POi;brenda:BR48819;ec:1.4.3.5;ecocyc:PNPOXI-RXN;iabaylyiv4:PNPOXI-RXN;iaf1260:PDX5POi;iin800:PDX3_2;ijn746:PDX5POi;ijr904.45632:PDX5PO;ijr904:PDX5PO;imeo21:PDX5PO;imm904:PDX5PO;imo1053-pao1:PDX5PO;imo1056:PDX5PO;ind750:PDX5PO;inj661:PDX5PO;intenz:16460;irs1563.45632:R00278_c;iso783:PDX5PO;kegg:R00278;metacyc:PNPOXI-RXN;pubmed:15182361;reactome:REACT_126163;reactome:REACT_1287…	-999999.0	999999.0			0	0
RA08BAE22_RL-961	1 MNXM1620@MNXC6 + 1 MNXM1@MNXC6 + 1 MNXM7@MNXC6 <-- 1 MNXM200@MNXC6 + 1 MNXM3@MNXC6	r_0574	1*uniprot:IPMK_YEAST					-999999.0	0			0	0
RFCB427EF_LR-1545	1 MNXM1620@MNXC6 + 1 MNXM3@MNXC6 --> 1 MNXM1@MNXC6 + 1 MNXM7@MNXC6 + 1 MNXM89719@MNXC6	r_0573	1*uniprot:IPMK_YEAST					0	999999.0			0	0
R6F56E735_LR-638	1 MNXM1645@MNXC3 + 1 MNXM2@MNXC3 --> 1 MNXM39043@MNXC3 + 1 MNXM9@MNXC3	rxn03168	1*gene:YDL100C	MNXR68739	3.6.1;3.6.1.-	kegg:Folate biosynthesis;metacyc:6-hydroxymethyl-dihydropterin diphosphate biosynthesis I;metacyc:6-hydroxymethyl-dihydropterin diphosphate biosynthesis II (archaea);seed:Folate Biosynthesis (Phoenix Copy);seed:Queuosine-Archaeosine Biosynthesis;unipathway:tetrahydrofolate biosynthesis	bigg:DNMPPA;ec:3.6.1;ec:3.6.1.-;ecocyc:DIHYDRONEOPTERIN-MONO-P-DEPHOS-RXN;iabaylyiv4:DIHYDRONEOPTERIN-MONO-P-DEPHOS-RXN;iaf1260:DNMPPA;iaf692:DNMPPA;iin800:YDL100C;iit341:DNMPPA;ijn746:DNMPPA;ijr904.45632:DNMPPA;ijr904:DNMPPA;imeo21:DNMPPA;imm904:DNMPPA;ind750:DNMPPA;inj661:DNMPPA;isb619:DNMPPA;iso783:DNMPPA;kegg:R04621;metacyc:DIHYDRONEOPTERIN-MONO-P-DEPHOS-RXN;obsolete:rxn08360r;obsolete:rxn131…	0	999999.0			0	0
R8D67B95F_RL-831	1 MNXM164@MNXC3 + 1 MNXM23@MNXC3 <-- 1 MNXM337@MNXC3	rxn00966		MNXR1161	4.1.3.40	biopath:Biosynthesis_of_Ubiquinone;biopath:Biosynthesis_of_aromatic_amino_acids_(L-Phenylalanine,_L-Tyrosine,_L-Tryptophan)_and_of_quinone_cofactors;kegg:Biosynthesis of secondary metabolites;kegg:Metabolic pathways;kegg:Ubiquinone and other terpenoid-quinone biosynthesis;metacyc:4-hydroxybenzoate biosynthesis II (bacteria and fungi);metacyc:ubiquinol-8 biosynthesis (eukaryotic)	bigg:CHRPL;biopath:RXN00162;brenda:BR48792;ec:4.1.3.40;ecocyc:CHORPYRLY-RXN;iabaylyiv4:CHORPYRLY-RXN;iaf1260:CHRPL;iin800:TRP2_2;iin800:TRP3_3;ijr904.45632:CHRPL;ijr904:CHRPL;imeo21:CHRPL;imm904:CHRPL;imo1053-pao1:CHRPL;imo1056:CHRPL;ind750:CHRPL;inj661:CHRPL;intenz:17220;irs1563.45632:R01302_c;iso783:CHRPL;kegg:R01302;metacyc:CHORPYRLY-RXN;rhea:16505;rhea:16506;rhea:16507;rhea:16508;seed:rxn00966	-999999.0	0			0	0
R55A10424_B-468	1 MNXM164@MNXC3 <==> 1 MNXM164@MNXC4	rxn09792		MNXR233			bigg:4HBZtex;bigg:4HBZtm;ijn746:4HBZte;imm904:4HBZtm;ind750:4HBZtm;seed:rxn09792;seed:rxn12787	-999999.0	999999.0			0	0
RFDFF5B0E_LR-1557	1 MNXM165@MNXC2 + 1 MNXM1@MNXC2 --> 1 MNXM165@MNXC3 + 1 MNXM1@MNXC3	r_1227	1*uniprot:MAL11_YEAST;1*uniprot:MAL31_YEAST;1*uniprot:MPH2_YEAST;1*uniprot:MPH3_YEAST	MNXR3406			bigg:MALTt2;iao358:rll_236;iao358:rll_237;iin800:MAL11;iin800:MPH2;iin800:MPH3;imm904:MALTt2;ind750:MALTt2;seed:rxn09673	0	999999.0			0	0
REC3BD38A_LR-1443	1 MNXM165@MNXC2 --> 1 MNXM165@BOUNDARY	r_1931		MNXR3405			bigg:MALTt1r;bigg:MALTtexi;iaf1260:MALTtexi;seed:rxn08874	0	999999.0			0	1
RBF4920A7_LR-1167	1 MNXM165@MNXC3 + 1 MNXM2@MNXC3 --> 2 MNXM41@MNXC3	r_0198	1*uniprot:IMA5_YEAST;1*uniprot:MAL12_YEAST;1*uniprot:MAL32_YEAST;1*uniprot:MALX2_YEAST;1*uniprot:MALX3_YEAST;1*uniprot:MALX4_YEAST	MNXR3391	3.2.1.20		bigg:MALT;bigg:MALTe;bigg:MALTly;ec:3.2.1.20;iag612:rbs_447;iag612:rbs_448;iag612:rbs_449;iao358:rll_13;iin800:FSP2_1;iin800:MAL12;iin800:MAL32;iin800:YGR287C;iin800:YIL172C;iin800:YJL216C;imeo21:MALT;imm904:MALT;ind750:MALT;inj661:MALT;irs1563.45632:R00028_c;irs1563.45632:R00028_p;isb619:MALT;iyo844:MALT;obsolete:rxn09485;obsolete:rxn11138;seed:rxn00022	0	999999.0			0	0
RC2F18305_LR-1185	1 MNXM167@MNXC2 + 1 MNXM1@MNXC2 --> 1 MNXM167@MNXC3 + 1 MNXM1@MNXC3	r_2059		MNXR4961			bigg:SUCRt2;iao358:rll_563;iin800:U154;imm904:SUCRt2;ind750:SUCRt2;seed:rxn09658	0	999999.0			0	0
R900FC5A7_LR-845	1 MNXM167@MNXC2 --> 1 MNXM167@BOUNDARY	r_2058		MNXR4962			bigg:SUCRtex;iaf1260:SUCRtex;seed:rxn09275	0	999999.0			0	1
RE8BA55F5_RL-1417	1 MNXM167@MNXC3 + 1 MNXM89602@MNXC3 <-- 1 MNXM2@MNXC3 + 1 MNXM621@MNXC3	R_RAFGH	1*uniprot:YB34_YEAST	MNXR32322	3.2.1.22	biopath:Metabolism_of_Galactose;biopath:Synthesis_and_metabolism_of_Sucrose;kegg:Galactose metabolism;model:S_Galactose_metabolism;seed:Galactosylceramide and Sulfatide metabolism;seed:Melibiose Utilization	bigg:RAFGH;biopath:RXN01370;ec:3.2.1.22;kegg:R01103;kegg:R06070;seed:rxn00818	-999999.0	0			0	0
R8DE66411_LR-833	1 MNXM168@MNXC2 + 1 MNXM1@MNXC2 --> 1 MNXM168@MNXC3 + 1 MNXM1@MNXC3	r_1108	1*uniprot:FCY21_YEAST;1*uniprot:FCY22_YEAST;1*uniprot:FCY2_YEAST;1*uniprot:TPN1_YEAST	MNXR475			bigg:ADEt2;bigg:ADEt2r;bigg:ADEt2rpp;iaf1260:ADEt2rpp;iag612:rbs_124;iao358:rll_519;iin800:FCY21_2;iin800:FCY22_2;iin800:FCY2_2;iin800:YGL186C_2;iit341:ADEt2;ijr904.45632:ADEt2r;ijr904:ADEt2r;imm904:ADEt2;ind750:ADEt2;ips189:ADEt2;iyo844:ADEt2ir;metacyc:TRANS-RXN-198;seed:rxn05491;seed:rxn08064	0	999999.0			0	0
REC502913_LR-1446	1 MNXM168@MNXC2 --> 1 MNXM168@BOUNDARY	r_1639		MNXR474			bigg:ADEt;bigg:ADEtex;bigg:ADEtl;bigg:ADEtm;iaf1260:ADEtex;seed:rxn08065;seed:rxn09786;seed:rxn10918	0	999999.0			0	1
R40C0F2E0_RL-314	1 MNXM168@MNXC3 + 1 MNXM242@MNXC3 <-- 1 MNXM212@MNXC3 + 1 MNXM2@MNXC3	r_0141	1*uniprot:URH1_YEAST	MNXR68287	3.2.2.1;3.2.2.7;3.2.2.8	biopath:Degradation_of_Adenosine_to_Xanthine;biopath:Reactions_and_degradation_of_Purine_ribonucleotides;kegg:Metabolic pathways;kegg:Purine metabolism;metacyc:adenine and adenosine salvage II	bigg:ADNUC;biopath:RXN00075;brenda:BR16044;ec:3.2.2.1;ec:3.2.2.7;ec:3.2.2.8;ecocyc:ADENOSINE-NUCLEOSIDASE-RXN;iabaylyiv4:ADENOSINE-NUCLEOSIDASE-RXN;iaf1260:ADNUC;iin800:URH1_2;iit341:ADNUC;imm904:ADNUC;imo1053-pao1:PNS1;imo1056:PNS1;ind750:ADNUC;intenz:3687;kegg:R01245;metacyc:ADENOSINE-NUCLEOSIDASE-RXN;rhea:18669;rhea:18670;rhea:18671;rhea:18672;seed:rxn00927	-999999.0	0			0	0
R44757C01_B-336	1 MNXM168@MNXC3 + 1 MNXM295@MNXC3 <==> 1 MNXM212@MNXC3 + 1 MNXM9@MNXC3	rxn01138	1*uniprot:PNPH_YEAST	MNXR4522	2.4.2.1;2.4.2.28	kegg:Metabolic pathways;kegg:Purine metabolism;metacyc:adenine and adenosine salvage I;metacyc:adenine and adenosine salvage III;metacyc:adenine and adenosine salvage V;metacyc:purine ribonucleosides degradation	bigg:PUNP1;bigg:PUNP1m;brenda:BS354432;ec:2.4.2.1;ec:2.4.2.28;ecocyc:ADENPHOSPHOR-RXN;iaf1260:PUNP1;iag612:rbs_126;igt196:PUNP1;iin800:PNP1_10;iin800:PNP1_7;iin800:U103;iit341:PUNP1;ijr904.45632:PUNP1;ijr904:PUNP1;imeo21:PUNP1;imm904:PUNP1;imm904:PUNP1m;ind750:PUNP1;ind750:PUNP1m;inj661:PUNP1;ips189:PUNP1;isb619:PUNP1;iso783:PUNP1;iyo844:PUNP1;kegg:R01561;metacyc:ADENPHOSPHOR-RXN;rhea:27642;rhea:…	-999999.0	999999.0			0	0
R31C2D39F_B-231	1 MNXM168@MNXC3 <==> 1 MNXM168@MNXC4	rxn09786		MNXR474			bigg:ADEt;bigg:ADEtex;bigg:ADEtl;bigg:ADEtm;iaf1260:ADEtex;seed:rxn08065;seed:rxn09786;seed:rxn10918	-999999.0	999999.0			0	0
R20BBE546_B-118	1 MNXM168@MNXC4 + 1 MNXM295@MNXC4 <==> 1 MNXM212@MNXC4 + 1 MNXM9@MNXC4	r_0945	1*uniprot:PNPH_YEAST	MNXR4522	2.4.2.1;2.4.2.28	kegg:Metabolic pathways;kegg:Purine metabolism;metacyc:adenine and adenosine salvage I;metacyc:adenine and adenosine salvage III;metacyc:adenine and adenosine salvage V;metacyc:purine ribonucleosides degradation	bigg:PUNP1;bigg:PUNP1m;brenda:BS354432;ec:2.4.2.1;ec:2.4.2.28;ecocyc:ADENPHOSPHOR-RXN;iaf1260:PUNP1;iag612:rbs_126;igt196:PUNP1;iin800:PNP1_10;iin800:PNP1_7;iin800:U103;iit341:PUNP1;ijr904.45632:PUNP1;ijr904:PUNP1;imeo21:PUNP1;imm904:PUNP1;imm904:PUNP1m;ind750:PUNP1;ind750:PUNP1m;inj661:PUNP1;ips189:PUNP1;isb619:PUNP1;iso783:PUNP1;iyo844:PUNP1;kegg:R01561;metacyc:ADENPHOSPHOR-RXN;rhea:27642;rhea:…	-999999.0	999999.0			0	0
RF08CC1F9_LR-1472	1 MNXM1694@MNXC4 --> 1 MNXM23@MNXC4 + 1 MNXM25@MNXC4	r_0734	1*uniprot:ACEB_YEAST	MNXR3442	4.1.3.30	kegg:Propanoate metabolism;metacyc:2-methylcitrate cycle I;metacyc:2-methylcitrate cycle II;seed:Propionate-CoA to Succinate Module	bigg:MCITL2;brenda:BR390;ec:4.1.3.30;ecocyc:METHYLISOCITRATE-LYASE-RXN;iabaylyiv4:METHYLISOCITRATE-LYASE-RXN;iaf1260:MCITL2;iag612:rbs_2;ijn746:MCITL2;ijr904.45632:MCITL2;ijr904:MCITL2;imeo21:MCL;imm904:MCITL2m;intenz:4643;iso783:MICITL;iyo844:MICITL;kegg:R00409;macie:M0182;metacyc:METHYLISOCITRATE-LYASE-RXN;obsolete:rxn05754;rhea:16809;rhea:16810;rhea:16811;rhea:16812;seed:rxn00289	0	999999.0			0	0
RB121DC03_B-1073	1 MNXM1694@MNXC4 <==> 1 MNXM9861@MNXC4	r_0117	1*uniprot:PRPD_YEAST	MNXR79931			imm904:ACONT3m;iyo844:MCA;seed:rxn05745	-999999.0	999999.0			0	0
RB2048376_LR-1078	1 MNXM16@MNXC2 + 1 MNXM1@MNXC2 --> 1 MNXM16@MNXC3 + 1 MNXM1@MNXC3	rxn09696	1*uniprot:SAM3_YEAST	MNXR703			bigg:AMETt2;iin800:SAM3;imm904:AMETt2;ind750:AMETt2;seed:rxn09696	0	999999.0			0	0
R2B7F9FD6_LR-198	1 MNXM16@MNXC2 --> 1 MNXM16@BOUNDARY	r_2043		MNXR702			bigg:AMETr;bigg:AMETtm;bigg:AMETtn;iin800:U149;imm904:AMETtm;ind750:AMETtm;ind750:AMETtn;seed:rxn09784;seed:rxn09826	0	999999.0			0	1
R3072247B_LR-224	1 MNXM16@MNXC3 + 0.01 MNXM3691@MNXC3 --> 1 MNXM19@MNXC3 + 1 MNXM1@MNXC3 + 0.01 MNXM297@MNXC3	R_PMETM_SC	1*uniprot:PEM2_YEAST	MNXR69765	2.1.1.16;2.1.1.71	kegg:Glycerophospholipid metabolism;kegg:Metabolic pathways;metacyc:phosphatidylcholine biosynthesis III;metacyc:phosphatidylcholine biosynthesis IV;metacyc:phosphatidylcholine biosynthesis V;model:S_Phospholipid_Biosynthesis	bigg:PMETM_SC;ec:2.1.1.16;ec:2.1.1.71;kegg:R01320;metacyc:RXN4FS-2;seed:rxn05970;seed:rxn09535	0	999999.0			0	0
R591EAD1E_LR-495	1 MNXM16@MNXC3 + 1 MNXM216@MNXC3 --> 1 MNXM19@MNXC3 + 1 MNXM2172@MNXC3	r_0782	1*uniprot:NNT1_YEAST	MNXR3839	2.1.1.1	kegg:Metabolic pathways;kegg:Nicotinate and nicotinamide metabolism	bigg:NNMT;brenda:BR40559;brenda:BS289547;ec:2.1.1.1;imm904:NNMT;intenz:2100;kegg:R01269;metacyc:NICOTINAMIDE-N-METHYLTRANSFERASE-RXN;rhea:23884;rhea:23885;rhea:23886;rhea:23887;seed:rxn00939	0	999999.0			0	0
R3E88AD6E_LR-294	1 MNXM16@MNXC3 + 1 MNXM2710@MNXC3 --> 1 MNXM19@MNXC3 + 1 MNXM1@MNXC3 + 1 MNXM3691@MNXC3	R_MFAPS_SC	1*uniprot:PEM2_YEAST	MNXR69441	2.1.1.16;2.1.1.71	kegg:Glycerophospholipid metabolism;kegg:Metabolic pathways;metacyc:phosphatidylcholine biosynthesis III;metacyc:phosphatidylcholine biosynthesis V;model:S_Phospholipid_Biosynthesis	bigg:MFAPS_SC;brenda:BR43914;ec:2.1.1.16;ec:2.1.1.71;kegg:R03424;metacyc:2.1.1.71-RXN;seed:rxn06376;seed:rxn09545	0	999999.0			0	0
R8841F8EA_LR-786	1 MNXM16@MNXC3 + 1 MNXM3804@MNXC3 --> 1 MNXM19@MNXC3 + 1 MNXM1@MNXC3 + 1 MNXM3805@MNXC3	r_0359	1*uniprot:DPH5_YEAST	MNXR1605	2.1.1.98	metacyc:diphthamide biosynthesis	bigg:DIPS;brenda:BR43937;ec:2.1.1.98;iaf692:DIPS;iin800:DPH5;imm904:DIPS;ind750:DIPS;intenz:2197;kegg:R04481;metacyc:RXN-11370;obsolete:rxn12894;rhea:20145;rhea:20146;rhea:20147;rhea:20148;seed:rxn03091	0	999999.0			0	0
R30865333_LR-225	1 MNXM16@MNXC3 + 1 MNXM574@MNXC3 --> 1 MNXM1741@MNXC3 + 1 MNXM19@MNXC3 + 1 MNXM1@MNXC3	rxn03063	1*uniprot:ERG6_YEAST	MNXR55901	2.1.1.41	kegg:Metabolic pathways;kegg:Steroid biosynthesis;metacyc:ergosterol biosynthesis I;unipathway:ergosterol biosynthesis	bigg:SAM24MT;brenda:BR43897;ec:2.1.1.41;iin800:ERG6;imm904:SAM24MT;ind750:SAM24MT;intenz:2140;irs1563.45632:R04427_c;kegg:R04427;metacyc:RXN3O-178;rhea:21128;rhea:21129;rhea:21130;rhea:21131;seed:rxn03063;upa:UCR04427;upa:UER00760	0	999999.0			0	0
RE15BFC99_LR-1364	1 MNXM16@MNXC3 + 1 MNXM891@MNXC3 --> 1 MNXM19@MNXC3 + 1 maranas_iMM904_3ipmmest@MNXC3	R_3IPM3MT	1*uniprot:TMT1_YEAST		2.1.1.145	model:S_Complex_Alcohol_Metabolism		0	999999.0			0	0
RC8820189_B-1221	1 MNXM16@MNXC3 <==> 1 MNXM16@MNXC4	rxn09784	1*uniprot:PET8_YEAST	MNXR702			bigg:AMETr;bigg:AMETtm;bigg:AMETtn;iin800:U149;imm904:AMETtm;ind750:AMETtm;ind750:AMETtn;seed:rxn09784;seed:rxn09826	-999999.0	999999.0			0	0
[truncated: 821 more rows]
