# Supplementary material for: Efficient Reconstruction of Predictive Consensus Metabolic Network Models
Source: PLoS Comput Biol. 2016 Aug 26;12(8):e1005085. doi: 10.1371/journal.pcbi.1005085 (PMC5001716; doi:10.1371/journal.pcbi.1005085)
Supplement: S1 Dataset — This file contains the original models, the input models, the BCMs, and the RCMs for COMMGEN as well as an overview of the changes made between original and input models. (ZIP) [file pcbi.1005085.s001.zip › S4-Models/Original/Bsubtilis/ConvertGeneIDs.m]

function ConvertGeneIDs(folder,Old,New)
%This function uses two input vectors to change the genes from one naming
%system into a different one. This is recommended before merging the
%models.

%% Enzymes file

formatSpec = '%s%s%s%s%[^\n\r]';

% Open the text file.
enzfile = [folder '/enzymes.tsv'];
fileID = fopen(enzfile,'r');
data = textscan(fileID, formatSpec, 'Delimiter', '\t',  'ReturnOnError', false);
fclose(fileID);

% assign variables
EVar1 = data{:, 1};
EVar2 = data{:, 2};
EVar3 = data{:, 3};
EVar4 = data{:, 4};

%change gene naming
for i=1:numel(Old)
    if ~isempty(Old{i})
        Old_IDs = strsplit(Old{i},' ');
        for j=1:numel(Old_IDs)
            EVar2 = regexprep(EVar2,{[':' Old_IDs{j} ';'],[':' Old_IDs{j} '\+'],[':' Old_IDs{j} '$']},{[':' New{i} ';'],[':' New{i} '+'],[':' New{i}]});
        end
    end
end

% write new enzymes file
fid = fopen(enzfile, 'w+');
for i=1:numel(EVar1);
    fprintf(fid,'%s\t%s\t%s\t%s\n',EVar1{i},EVar2{i},EVar3{i},EVar4{i});
end
fclose(fid);
end
