# Supplementary material for: Efficient Reconstruction of Predictive Consensus Metabolic Network Models
Source: PLoS Comput Biol. 2016 Aug 26;12(8):e1005085. doi: 10.1371/journal.pcbi.1005085 (PMC5001716; doi:10.1371/journal.pcbi.1005085)
Supplement: S1 Dataset — This file contains the original models, the input models, the BCMs, and the RCMs for COMMGEN as well as an overview of the changes made between original and input models. (ZIP) [file pcbi.1005085.s001.zip › S4-Models/Original/Bsubtilis/iso_iYO844/enzymes.tsv]

R10DA26CA_RL	1*uniprot:TRPD_BACSU	-999999.0	0
R11275CD1_RL	1*uniprot:PROD2_BACSU	-999999.0	0
R11643D4D_B	1*uniprot:LDH_BACSU	-999999.0	999999.0
R11895B3D_B	1*uniprot:HIS1_BACSU	-999999.0	999999.0
R119E66A1_B	1*uniprot:TADA_BACSU	-999999.0	999999.0
R11AB4F29_B		-999999.0	999999.0
R11E04BE0_RL	1*uniprot:DHSO_BACSU	-999999.0	0
R12195BC6_B	1*gene:BG11723	-999999.0	999999.0
R1224CCB7_B	1*uniprot:GNTK_BACSU	-999999.0	999999.0
R122B3BC4_RL	1*gene:BG10629	-999999.0	0
R12515662_LR	1*uniprot:OAT_BACSU	0	999999.0
R128355A8_LR	1*uniprot:YFHA_BACSU+1*uniprot:YFIY_BACSU+1*uniprot:YFIZ_BACSU	0	999999.0
R131CFE91_RL	1*uniprot:RBSA_BACSU+1*uniprot:RBSB_BACSU+1*uniprot:RBSC_BACSU+1*uniprot:RBSD_BACSU	-999999.0	0
R132D7AD1_LR		0	999999.0
R133FB53A_B	1*uniprot:LCFA_BACSU;1*uniprot:LCFB_BACSU;1*uniprot:YHFT_BACSU;1*uniprot:YNGI_BACSU	-999999.0	999999.0
R13409B85_RL	1*uniprot:OXDC_BACSU;1*uniprot:OXDD_BACSU	-999999.0	0
R1349EF6C_LR	1*uniprot:BLTD_BACSU	0	999999.0
R138F4301_LR	1*uniprot:HEPS1_BACSU+1*uniprot:HEPS2_BACSU	0	999999.0
R13BFC5DB_LR		0	999999.0
R13E232DF_B	1*uniprot:PDP_BACSU	-999999.0	999999.0
R141B8A1B_RL	1*uniprot:IOLA_BACSU	-999999.0	0
R1463504D_RL	1*uniprot:ALDH3_BACSU;1*uniprot:ALDH4_BACSU;1*uniprot:ALDY_BACSU	-999999.0	0
R14D45DA1_B	1*gene:BG11723	-999999.0	999999.0
R156511C_B	1*uniprot:DEOD_BACSU;1*uniprot:PUNA_BACSU	-999999.0	999999.0
R15C6FAA8_B		-999999.0	999999.0
R15DF7064_LR		0	999999.0
R162AFB01_LR		0	999999.0
R16358B2_B		-999999.0	999999.0
R1636C604_RL	1*uniprot:METN_BACSU+1*uniprot:METP_BACSU+1*uniprot:METQ_BACSU;1*uniprot:TCYJ_BACSU+1*uniprot:TCYK_BACSU+1*uniprot:TCYL_BACSU+1*uniprot:TCYM_BACSU+1*uniprot:TCYN_BACSU	-999999.0	0
R16394420_B	1*uniprot:GLMU_BACSU	-999999.0	999999.0
R16AA0DCC_B	1*uniprot:NDK_BACSU	-999999.0	999999.0
R16CB2E5C_LR		0	999999.0
R16FBD0E6_B	1*uniprot:ILVE1_BACSU;1*uniprot:ILVE2_BACSU	-999999.0	999999.0
R17032A89_B	1*uniprot:DEOD_BACSU;1*uniprot:PUNA_BACSU	-999999.0	999999.0
R170A1926_RL	1*uniprot:DPPB_BACSU+1*uniprot:DPPC_BACSU+1*uniprot:DPPD_BACSU+1*uniprot:DPPE_BACSU	-999999.0	0
R173C6447_LR	1*uniprot:DHPS_BACSU	0	999999.0
R1781A0_LR	1*uniprot:MTNA_BACSU	0	999999.0
R179ACB72_LR		0	999999.0
R179EF8A4_LR	1*uniprot:CITM_BACSU	0	999999.0
R17F3A914_RL	1*uniprot:AROK_BACSU	-999999.0	0
R18079BB7_LR	1*gene:BG10629	0	999999.0
R186ADE47_LR	1*uniprot:YQEW_BACSU	0	999999.0
R1872D5AE_RL		-999999.0	0
R1889FDC1_B	1*uniprot:PIT_BACSU	-999999.0	999999.0
R18C19F4_B	1*uniprot:BIOK_BACSU	-999999.0	999999.0
R18E3DBF0_RL	1*uniprot:TAGA_BACSU+1*uniprot:TAGB_BACSU+1*uniprot:TAGF_BACSU+1*uniprot:TAGG_BACSU+1*uniprot:TAGH_BACSU+1*uniprot:TAGO_BACSU	-999999.0	0
R1906FBC8_LR	1*uniprot:MCCA_BACSU	0	999999.0
R19336E76_B	1*uniprot:DAPEL_BACSU	-999999.0	999999.0
R1991C790_RL	1*uniprot:NATA_BACSU+1*uniprot:NATB_BACSU	-999999.0	0
R19DC042B_B	1*uniprot:TRPF_BACSU	-999999.0	999999.0
R1A227812_LR		0	999999.0
R1AC59AD5_LR		0	999999.0
R1AD7B4FF_LR		0	999999.0
R1B437C71_LR		0	999999.0
R1B491561_LR		0	999999.0
R1B68F2C3_LR		0	999999.0
R1BB04AE8_LR	1*uniprot:K1PF_BACSU	0	999999.0
R1BBBED74_LR	1*uniprot:GLPD_BACSU	0	999999.0
R1BD00C68_RL	1*uniprot:ACCA_BACSU+1*uniprot:ACCC1_BACSU+1*uniprot:ACCD_BACSU+1*uniprot:BCCP_BACSU+1*uniprot:BIRA_BACSU	-999999.0	0
R1BD5CC72_RL	1*uniprot:ACDC_BACSU;1*uniprot:FADE_BACSU;1*uniprot:YDBM_BACSU	-999999.0	0
R1BD8A58B_LR	1*uniprot:KPYK_BACSU	0	999999.0
R1C09F677_LR	1*gene:BG10629	0	999999.0
R1C156B46_LR	1*uniprot:ARCD_BACSU;1*uniprot:ROCC_BACSU;1*uniprot:ROCE_BACSU	0	999999.0
R1C260C6A_B	1*uniprot:PYRE_BACSU	-999999.0	999999.0
R1C5965DA_B	1*uniprot:DCTA_BACSU;1*uniprot:YFLS_BACSU	-999999.0	999999.0
R1CA49BF6_B	1*uniprot:KTHY_BACSU	-999999.0	999999.0
R1CAEBB71_B	1*uniprot:NDK_BACSU	-999999.0	999999.0
R1CF42701_B	1*gene:BG12422	-999999.0	999999.0
R1D12A39_LR	1*uniprot:FENR1_BACSU;1*uniprot:FENR2_BACSU;1*uniprot:TRXB_BACSU	0	999999.0
R1D3185E8_B	1*uniprot:BUK_BACSU	-999999.0	999999.0
R1D4F4F2_RL	1*uniprot:HEM1_BACSU	-999999.0	0
R1D585BDD_B	1*uniprot:ASSY_BACSU	-999999.0	999999.0
R1D7B26F5_RL	1*uniprot:DPPB_BACSU+1*uniprot:DPPC_BACSU+1*uniprot:DPPD_BACSU+1*uniprot:DPPE_BACSU	-999999.0	0
R1D91677F_RL	1*uniprot:GLSA1_BACSU;1*uniprot:GLSA2_BACSU	-999999.0	0
R1D998169_LR		0	999999.0
R1DA2D088_RL	1*gene:BG10629	-999999.0	0
R1DB58FAD_B	1*uniprot:SCOA_BACSU+1*uniprot:SCOB_BACSU	-999999.0	999999.0
R1DEA10A7_LR	1*uniprot:GUAC_BACSU	0	999999.0
R1E0959CD_RL	1*uniprot:OPUAA_BACSU+1*uniprot:OPUAB_BACSU+1*uniprot:OPUAC_BACSU;1*uniprot:OPUCA_BACSU+1*uniprot:OPUCB_BACSU+1*uniprot:OPUCC_BACSU+1*uniprot:OPUCD_BACSU	-999999.0	0
R1E51B4DF_LR		0	999999.0
R1E8BF0DA_RL	1*uniprot:NRDI_BACSU+1*uniprot:RIR1_BACSU+1*uniprot:RIR2_BACSU	-999999.0	0
R1EC204FE_B	1*uniprot:COAA_BACSU	-999999.0	999999.0
R1F14B35E_B	1*uniprot:TTUC_BACSU	-999999.0	999999.0
R1F7067FD_RL	1*uniprot:HEM3_BACSU	-999999.0	0
R1F73F81_B	1*uniprot:AK1_BACSU;1*uniprot:AK2_BACSU;1*uniprot:AK3_BACSU	-999999.0	999999.0
R1FB0F404_LR	1*uniprot:GLCP_BACSU	0	999999.0
R2020016A_LR		0	999999.0
R2041214E_B	1*uniprot:LCFA_BACSU;1*uniprot:LCFB_BACSU;1*uniprot:YHFT_BACSU;1*uniprot:YNGI_BACSU	-999999.0	999999.0
R206F4BDE_RL	1*uniprot:NRDI_BACSU+1*uniprot:RIR1_BACSU+1*uniprot:RIR2_BACSU	-999999.0	0
R20A476A7_LR		0	999999.0
R20F27F8B_B	1*uniprot:ALR1_BACSU	-999999.0	999999.0
R2111D7F0_B		-999999.0	999999.0
R212A49F1_RL	1*uniprot:CYSH1_BACSU	-999999.0	0
R21709727_B	1*uniprot:PPB3_BACSU;1*uniprot:PPB4_BACSU	-999999.0	999999.0
R218EA490_LR	1*uniprot:MSRB_BACSU	0	999999.0
R21BAA724_LR		0	999999.0
R21F3DFF8_RL	1*uniprot:KHSE_BACSU	-999999.0	0
R21FE6936_LR		0	999999.0
R22135C3D_B	1*uniprot:ARLY_BACSU	-999999.0	999999.0
R2245C2D0_B	1*uniprot:PTAS_BACSU	-999999.0	999999.0
R224606F1_LR	1*uniprot:MLEN_BACSU;1*uniprot:MRPA_BACSU;1*uniprot:MRPB_BACSU;1*uniprot:MRPC_BACSU;1*uniprot:MRPD_BACSU;1*uniprot:MRPE_BACSU;1*uniprot:MRPF_BACSU;1*uniprot:MRPG_BACSU;1*uniprot:NHAK_BACSU;1*uniprot:YHAU_BACSU;1*uniprot:YJBQ_BACSU	0	999999.0
R224E6657_RL	1*uniprot:CYSH1_BACSU	-999999.0	0
R226BBBB1_RL	1*uniprot:RELA_BACSU	-999999.0	0
R22B9E219_RL	1*uniprot:ALDH3_BACSU;1*uniprot:ALDH4_BACSU;1*uniprot:ALDY_BACSU	-999999.0	0
R22CB405D_B	1*uniprot:ILVC_BACSU	-999999.0	999999.0
R231CFDAF_LR	1*uniprot:SPEE_BACSU	0	999999.0
R231EDCB6_RL	1*uniprot:KDGD_BACSU	-999999.0	0
R233D39F6_B	1*uniprot:GS69_BACSU;1*uniprot:IOLS_BACSU	-999999.0	999999.0
R23491995_RL	1*uniprot:ARAB_BACSU	-999999.0	0
R238B1509_B	1*uniprot:KCY_BACSU	-999999.0	999999.0
R23B5E05B_B	1*uniprot:HIS4_BACSU	-999999.0	999999.0
R23DD1E65_RL	1*uniprot:MENB_BACSU	-999999.0	0
R241AB01B_LR		0	999999.0
R243773E7_B	1*uniprot:RPE_BACSU	-999999.0	999999.0
R2458B139_B	1*uniprot:ACDA_BACSU;1*uniprot:ACDB_BACSU	-999999.0	999999.0
R246505BE_LR		0	999999.0
R247CAC7E_LR		0	999999.0
R250FD288_LR		0	999999.0
R25475DA9_B	1*uniprot:LCFA_BACSU;1*uniprot:LCFB_BACSU;1*uniprot:YHFT_BACSU;1*uniprot:YNGI_BACSU	-999999.0	999999.0
R254A3425_LR	1*uniprot:ISPH_BACSU	0	999999.0
R2579B3B7_LR	1*uniprot:G6PD_BACSU	0	999999.0
R261E237A_LR	1*uniprot:MTNE_BACSU	0	999999.0
R26529138_RL	1*uniprot:OPUCA_BACSU+1*uniprot:OPUCB_BACSU+1*uniprot:OPUCC_BACSU+1*uniprot:OPUCD_BACSU	-999999.0	0
R265632C1_LR		0	999999.0
R269CF6F3_RL	1*gene:BG10629	-999999.0	0
R26F0C5C0_RL	1*uniprot:PUR9_BACSU	-999999.0	0
R2701C9B5_LR		0	999999.0
R27086871_B	1*uniprot:GALE_BACSU	-999999.0	999999.0
R2710552A_B	1*uniprot:SODM_BACSU	-999999.0	999999.0
R2749CE5F_RL	1*uniprot:DAGK_BACSU	-999999.0	0
R27545C1B_RL	1*gene:BG10629	-999999.0	0
R276A6E5E_RL	1*uniprot:METK_BACSU	-999999.0	0
R27712032_LR	1*uniprot:OPUE_BACSU;1*uniprot:YCGO_BACSU;1*uniprot:YODF_BACSU;1*uniprot:YTNA_BACSU	0	999999.0
R27A5E88F_B	1*uniprot:MURI1_BACSU;1*uniprot:MURI2_BACSU	-999999.0	999999.0
R27B1F039_RL	1*uniprot:ALDH3_BACSU;1*uniprot:ALDH4_BACSU;1*uniprot:ALDY_BACSU	-999999.0	0
R27E2D0C_RL	1*uniprot:URK_BACSU	-999999.0	0
R27FD2E39_B	1*uniprot:ARAA_BACSU	-999999.0	999999.0
R28131C48_LR	1*uniprot:MAEN_BACSU	0	999999.0
R283C72A1_LR		0	999999.0
R28766662_B	1*uniprot:KAD_BACSU	-999999.0	999999.0
R2899BF30_LR		0	999999.0
R28BF4A7E_RL	1*uniprot:KCY_BACSU;1*uniprot:PYRH_BACSU	-999999.0	0
R28CE245A_LR	1*uniprot:CITM_BACSU	0	999999.0
R292C56F2_B	1*uniprot:CYSK_BACSU	-999999.0	999999.0
R29337EA3_RL	1*gene:BG10305+1*gene:BG10306+1*gene:BG10307+1*gene:BG11725	-999999.0	0
R2969F40D_LR	1*uniprot:MNTH_BACSU	0	999999.0
R298CAADB_B	1*uniprot:ACKA_BACSU	-999999.0	999999.0
R29B8ED1E_RL	1*uniprot:PPNK1_BACSU	-999999.0	0
R29E5F92A_B		-999999.0	999999.0
R2A242E9B_RL	1*uniprot:HIS2_BACSU	-999999.0	0
R2A308102_RL	1*uniprot:G3P1_BACSU	-999999.0	0
R2A514FF5_LR	1*uniprot:GLNA_BACSU	0	999999.0
R2A69B9AC_RL	1*uniprot:METI_BACSU	-999999.0	0
R2B254C1B_RL	1*uniprot:ACDC_BACSU;1*uniprot:FADE_BACSU;1*uniprot:YDBM_BACSU	-999999.0	0
R2B4398D2_LR	1*gene:BG10629	0	999999.0
R2B4CB933_RL	1*uniprot:BIOW_BACSU	-999999.0	0
R2BB51883_B		-999999.0	999999.0
R2BF9CFA8_RL	1*uniprot:ALDH1_BACSU	-999999.0	0
R2C930A68_B	1*uniprot:ECSB_BACSU	-999999.0	999999.0
R2CA2C0F9_LR	1*uniprot:NTPES_BACSU	0	999999.0
R2D1CAEBD_RL	1*uniprot:ACOA_BACSU+1*uniprot:ACOB_BACSU+1*uniprot:ACOC_BACSU+1*uniprot:DLDH3_BACSU;1*uniprot:ACUA_BACSU+1*uniprot:ACUB_BACSU+1*uniprot:ACUC_BACSU	-999999.0	0
R2D2B7E1B_B	1*uniprot:DEOD_BACSU;1*uniprot:PUNA_BACSU	-999999.0	999999.0
R2D3360AA_LR	1*uniprot:METN_BACSU+1*uniprot:METP_BACSU+1*uniprot:METQ_BACSU;1*uniprot:TCYJ_BACSU+1*uniprot:TCYK_BACSU+1*uniprot:TCYL_BACSU+1*uniprot:TCYM_BACSU+1*uniprot:TCYN_BACSU	0	999999.0
R2D6940CC_RL	1*uniprot:DPPB_BACSU+1*uniprot:DPPC_BACSU+1*uniprot:DPPD_BACSU+1*uniprot:DPPE_BACSU	-999999.0	0
R2D9E5746_B	1*uniprot:BLAC_BACSU;1*uniprot:SALA_BACSU	-999999.0	999999.0
R2DC4819E_LR		0	999999.0
R2E6FB2E3_RL	1*uniprot:RBSA_BACSU+1*uniprot:RBSB_BACSU+1*uniprot:RBSC_BACSU+1*uniprot:RBSD_BACSU	-999999.0	0
R2EA04D95_B		-999999.0	999999.0
R2EDD3487_LR	1*uniprot:KDUD_BACSU	0	999999.0
R2EE43E29_B		-999999.0	999999.0
R2F04651A_RL	1*uniprot:GBSB_BACSU	-999999.0	0
R2F167DA9_LR	1*uniprot:O16G1_BACSU	0	999999.0
R2F57A0BA_RL	1*uniprot:BLTD_BACSU	-999999.0	0
R2F5A941F_RL	1*uniprot:NARG_BACSU+1*uniprot:NARH_BACSU+1*uniprot:NARJ_BACSU;1*uniprot:NASB_BACSU+1*uniprot:NASC_BACSU	-999999.0	0
R2FD92936_B	1*uniprot:PUR7_BACSU	-999999.0	999999.0
R2FED05A7_LR	1*uniprot:THIE_BACSU	0	999999.0
R2FF6DBB2_RL	1*uniprot:DXR_BACSU	-999999.0	0
R2FFE8EE4_LR	1*uniprot:CIMH_BACSU;1*uniprot:DCTA_BACSU;1*uniprot:YFLS_BACSU	0	999999.0
R30315785_RL	1*uniprot:ROCA2_BACSU	-999999.0	0
R30343E94_RL		-999999.0	0
R304892D8_LR		0	999999.0
R30517FB7_B	1*uniprot:NADD_BACSU	-999999.0	999999.0
R30A69BD5_RL	1*uniprot:MCCB_BACSU	-999999.0	0
R30B031B2_LR		0	999999.0
R30CB8D5F_RL	1*uniprot:SSUA_BACSU+1*uniprot:SSUB_BACSU+1*uniprot:SSUC_BACSU	-999999.0	0
R3141C59B_B	1*uniprot:ARAD_BACSU	-999999.0	999999.0
R315D5DDD_RL	1*gene:BG10629	-999999.0	0
R31637FDC_RL	1*uniprot:SSUD_BACSU	-999999.0	0
R32162FDE_LR	1*uniprot:PBUG_BACSU;1*uniprot:PBUO_BACSU	0	999999.0
R3279822F_LR		0	999999.0
R327F2FC6_LR		0	999999.0
R3303711E_LR		0	999999.0
R330B6CF9_RL	1*uniprot:ALDH3_BACSU;1*uniprot:ALDH4_BACSU;1*uniprot:ALDY_BACSU	-999999.0	0
R337C344F_RL	1*uniprot:HIUH_BACSU;1*uniprot:PUCL_BACSU	-999999.0	0
R33E77D06_LR		0	999999.0
R34030B48_RL	1*uniprot:DPPB_BACSU+1*uniprot:DPPC_BACSU+1*uniprot:DPPD_BACSU+1*uniprot:DPPE_BACSU	-999999.0	0
R340A1AEC_LR		0	999999.0
R3410D690_LR		0	999999.0
R342F609C_B	1*uniprot:LCTP_BACSU;1*uniprot:LUTP_BACSU	-999999.0	999999.0
R3463F7EC_RL	1*uniprot:ARAN_BACSU+1*uniprot:ARAP_BACSU+1*uniprot:ARAQ_BACSU	-999999.0	0
R34964529_LR		0	999999.0
R34A60BF4_RL	1*uniprot:DPPB_BACSU+1*uniprot:DPPC_BACSU+1*uniprot:DPPD_BACSU+1*uniprot:DPPE_BACSU	-999999.0	0
R350CA4_B	1*uniprot:ACDA_BACSU;1*uniprot:ACDB_BACSU	-999999.0	999999.0
R35360155_RL	1*uniprot:CADA_BACSU;1*uniprot:ZOSA_BACSU	-999999.0	0
R354FD644_LR		0	999999.0
R3570E430_LR		0	999999.0
R357ED9FD_LR	1*uniprot:MTND_BACSU	0	999999.0
R35B5C04C_LR		0	999999.0
R35C13EF7_B	1*uniprot:TKT_BACSU	-999999.0	999999.0
R365B2BE4_LR	1*uniprot:IOLF_BACSU;1*uniprot:IOLT_BACSU	0	999999.0
R3662C7FC_RL	1*uniprot:ACSA_BACSU	-999999.0	0
R36CF866A_LR		0	999999.0
R3709AF08_LR	1*uniprot:YXEI_BACSU	0	999999.0
R375429FC_RL	1*uniprot:ALDH3_BACSU;1*uniprot:ALDH4_BACSU;1*uniprot:ALDY_BACSU	-999999.0	0
R376B95D9_RL	1*uniprot:MAO4_BACSU	-999999.0	0
R38361B3F_RL	1*gene:BG10629	-999999.0	0
R38366E69_RL	1*uniprot:UGTP_BACSU	-999999.0	0
R385725AA_RL	1*uniprot:MURC_BACSU	-999999.0	0
R38B7B02C_RL	1*gene:BG10305+1*gene:BG10306+1*gene:BG10307+1*gene:BG11725	-999999.0	0
R38D3B430_LR	1*uniprot:ILVD_BACSU	0	999999.0
R39679DC9_LR		0	999999.0
R39997F27_B	1*uniprot:ILVE1_BACSU;1*uniprot:ILVE2_BACSU	-999999.0	999999.0
R39E1485B_LR	1*uniprot:NASF_BACSU;1*uniprot:SUMT_BACSU	0	999999.0
R3A873FFF_B		-999999.0	999999.0
R3A9D1F56_LR		0	999999.0
R3B0400F0_B	1*uniprot:NDK_BACSU	-999999.0	999999.0
R3B5AB175_LR	1*uniprot:ALDC_BACSU	0	999999.0
R3B902335_RL	1*uniprot:PPNK1_BACSU	-999999.0	0
R3BA7DF1_LR		0	999999.0
R3BABACC5_RL		-999999.0	0
R3BC0E0C_RL	1*uniprot:GLNH_BACSU+1*uniprot:GLNM_BACSU+1*uniprot:GLNP_BACSU+1*uniprot:GLNQ_BACSU;1*uniprot:TCYA_BACSU+1*uniprot:TCYB_BACSU+1*uniprot:TCYC_BACSU	-999999.0	0
R3BC58D12_LR		0	999999.0
R3BD5E0D5_RL	1*uniprot:SSUD_BACSU	-999999.0	0
R3BECC731_RL		-999999.0	0
R3CA208E0_B	1*uniprot:NTPES_BACSU	-999999.0	999999.0
R3CBEA851_B	1*uniprot:CIMH_BACSU;1*uniprot:YRAO_BACSU	-999999.0	999999.0
R3DC06F3A_B		-999999.0	999999.0
R3DEA5779_LR	1*uniprot:ASPG1_BACSU	0	999999.0
R3E15D408_LR		0	999999.0
R3E60B554_B	1*uniprot:ACKA_BACSU	-999999.0	999999.0
R3E84BFF_RL	1*uniprot:DHBE_BACSU	-999999.0	0
R3F17D755_B	1*uniprot:NTPES_BACSU	-999999.0	999999.0
R3F42BDA9_RL	1*uniprot:URK_BACSU	-999999.0	0
R3F5AA716_LR	1*uniprot:METE_BACSU	0	999999.0
R3F89D4B8_RL	1*uniprot:PPNK1_BACSU	-999999.0	0
R3FB7A5C0_RL	1*uniprot:PPNK1_BACSU	-999999.0	0
R3FBBF52_RL	1*uniprot:KITH_BACSU	-999999.0	0
R3FE488DF_LR		0	999999.0
R3FE63503_LR		0	999999.0
R40012412_RL		-999999.0	0
R4014EFE6_RL	1*uniprot:PPB3_BACSU;1*uniprot:PPB4_BACSU	-999999.0	0
R4028DED3_B	1*uniprot:G6PI_BACSU	-999999.0	999999.0
R4034C3BE_RL	1*gene:BG10629	-999999.0	0
R4036C6D6_RL	1*gene:BG10629	-999999.0	0
R406470B2_B	1*uniprot:LCFA_BACSU;1*uniprot:LCFB_BACSU;1*uniprot:YHFT_BACSU;1*uniprot:YNGI_BACSU	-999999.0	999999.0
R40A43EEC_B	1*uniprot:CYSK_BACSU	-999999.0	999999.0
R40AF03A7_RL	1*uniprot:ALDH3_BACSU;1*uniprot:ALDH4_BACSU;1*uniprot:ALDY_BACSU	-999999.0	0
R40CFDBFB_LR	1*uniprot:NUPG_BACSU;1*uniprot:YUTK_BACSU	0	999999.0
R40D1D1F_RL	1*uniprot:HEM4_BACSU	-999999.0	0
R40DDAE6C_B	1*uniprot:KAMA_BACSU	-999999.0	999999.0
R40E7D3E7_LR		0	999999.0
R41B15CAA_RL	1*uniprot:HIS2_BACSU	-999999.0	0
R427B1B98_RL		-999999.0	0
R42D477E8_LR	1*uniprot:CITM_BACSU	0	999999.0
R433748A3_LR	1*uniprot:HUTU_BACSU	0	999999.0
R435A649E_B	1*uniprot:GLMM_BACSU	-999999.0	999999.0
R4372AE9C_LR	1*uniprot:GLTT_BACSU;1*uniprot:TCYP_BACSU	0	999999.0
R43732CB3_B	1*uniprot:THL_BACSU	-999999.0	999999.0
R43D1C646_B	1*uniprot:FADA_BACSU	-999999.0	999999.0
R4401ED9C_LR	1*uniprot:ISPH_BACSU	0	999999.0
R44205F20_RL	1*uniprot:ROCA2_BACSU	-999999.0	0
R4424E58F_RL	1*uniprot:SSUA_BACSU+1*uniprot:SSUB_BACSU+1*uniprot:SSUC_BACSU	-999999.0	0
R44365F83_B	1*uniprot:PBUX_BACSU	-999999.0	999999.0
R44757C01_B	1*uniprot:DEOD_BACSU;1*uniprot:PUNA_BACSU	-999999.0	999999.0
R447F3414_B		-999999.0	999999.0
R44C50D6D_LR		0	999999.0
R455A49C3_B	1*uniprot:KGUA_BACSU	-999999.0	999999.0
R45614239_LR		0	999999.0
R45D50A8C_RL	1*uniprot:FABD_BACSU+1*uniprot:FABF_BACSU+1*uniprot:FABG_BACSU+1*uniprot:FABH1_BACSU+1*uniprot:FABI_BACSU+1*uniprot:YCSD_BACSU;1*uniprot:FABD_BACSU+1*uniprot:FABF_BACSU+1*uniprot:FABG_BACSU+1*uniprot:FABH2_BACSU+1*uniprot:FABL_BACSU+1*uniprot:FABZ_BACSU	-999999.0	0
R4642C92D_LR	1*uniprot:NUPG_BACSU;1*uniprot:YUTK_BACSU	0	999999.0
R46631AC7_LR		0	999999.0
R46C2C51E_RL	1*uniprot:LEU3_BACSU	-999999.0	0
R47177312_B		-999999.0	999999.0
R473F109_RL	1*uniprot:DHBB_BACSU	-999999.0	0
R47504FE3_RL	1*uniprot:URK_BACSU	-999999.0	0
R4799A1CC_RL	1*uniprot:DCUP_BACSU	-999999.0	0
R47B0699A_B	1*uniprot:NDK_BACSU	-999999.0	999999.0
R48E37591_LR		0	999999.0
R4938DB0B_RL	1*uniprot:SPEB_BACSU	-999999.0	0
R494A5390_RL	1*uniprot:MAA_BACSU	-999999.0	0
R4963C5D0_RL	1*uniprot:SSUA_BACSU+1*uniprot:SSUB_BACSU+1*uniprot:SSUC_BACSU	-999999.0	0
R49A140F5_LR	1*uniprot:YODQ_BACSU	0	999999.0
R49C489D9_LR		0	999999.0
R4A167AA5_RL	1*uniprot:METC_BACSU	-999999.0	0
R4A1F828E_B	1*uniprot:MTLD_BACSU	-999999.0	999999.0
R4A2BD974_LR	1*uniprot:HUTI_BACSU	0	999999.0
R4A382F30_LR	1*uniprot:RSBX_BACSU	0	999999.0
R4A881FA5_LR		0	999999.0
R4A9C77E0_B	1*uniprot:PRPD_BACSU	-999999.0	999999.0
R4AB5DDE6_LR	1*uniprot:AGAL_BACSU	0	999999.0
R4AB610A3_RL	1*uniprot:DLDH1_BACSU+1*uniprot:ODO1_BACSU+1*uniprot:ODO2_BACSU	-999999.0	0
R4B1B024B_LR		0	999999.0
R4B5145FC_B		-5	999999.0
R4BA6DE12_RL	1*uniprot:FHUB_BACSU+1*uniprot:FHUC_BACSU+1*uniprot:FHUD_BACSU+1*uniprot:FHUG_BACSU;1*uniprot:YCLN_BACSU+1*uniprot:YCLO_BACSU+1*uniprot:YCLP_BACSU+1*uniprot:YCLQ_BACSU;1*uniprot:YFMC_BACSU+1*uniprot:YFMD_BACSU+1*uniprot:YFME_BACSU+1*uniprot:YFMF_BACSU	-999999.0	0
R4C352962_B		-999999.0	999999.0
R4C39756A_RL	1*uniprot:MTNK_BACSU	-999999.0	0
R4C4ACD09_B	1*uniprot:LCFA_BACSU;1*uniprot:LCFB_BACSU;1*uniprot:YHFT_BACSU;1*uniprot:YNGI_BACSU	-999999.0	999999.0
R4C5AABE7_RL	1*uniprot:BIOD_BACSU	-999999.0	0
R4C824A35_RL	1*gene:BG10629	-999999.0	0
R4C83430_LR		0	999999.0
R4D22A370_B	1*uniprot:IDI2_BACSU	-999999.0	999999.0
R4D7B84EA_RL	1*uniprot:FABD_BACSU+1*uniprot:FABF_BACSU+1*uniprot:FABG_BACSU+1*uniprot:FABH1_BACSU+1*uniprot:FABI_BACSU+1*uniprot:YCSD_BACSU;1*uniprot:FABD_BACSU+1*uniprot:FABF_BACSU+1*uniprot:FABG_BACSU+1*uniprot:FABH2_BACSU+1*uniprot:FABL_BACSU+1*uniprot:FABZ_BACSU	-999999.0	0
R4DF8133A_B		-999999.0	999999.0
R4E5FD3D5_LR	1*uniprot:ISPA_BACSU	0	999999.0
R4E71B6E2_LR		0	999999.0
R4E7CA7E_RL		-999999.0	0
R4EA4F2F7_B	1*uniprot:DEOD_BACSU;1*uniprot:PUNA_BACSU	-999999.0	999999.0
R4EAAACD7_RL	1*uniprot:ATCL_BACSU	-999999.0	0
R4ED73537_B	1*uniprot:SUCC_BACSU+1*uniprot:SUCD_BACSU	-999999.0	999999.0
R4F0C3985_LR	1*uniprot:PT1_BACSU+1*uniprot:PTHP_BACSU+1*uniprot:PTTBC_BACSU	0	999999.0
R4F2DB5CD_LR	1*uniprot:ARAE_BACSU	0	999999.0
R504918B7_RL	1*uniprot:P5CR1_BACSU;1*uniprot:P5CR2_BACSU;1*uniprot:P5CR3_BACSU	-999999.0	0
R507C1807_LR		0	999999.0
R50C20388_LR	1*uniprot:K6PF_BACSU	0	999999.0
R512B0D6_RL	1*uniprot:MURE_BACSU	-999999.0	0
R5141F0EC_RL	1*uniprot:MURG_BACSU	-999999.0	0
R5148B89F_B	1*uniprot:DYR_BACSU	-999999.0	999999.0
R51C73A2A_B	1*uniprot:FADN_BACSU	-999999.0	999999.0
R51C8EC34_LR		0	999999.0
R51FCA6A5_LR	1*uniprot:ALST_BACSU;1*uniprot:GLNT_BACSU;1*uniprot:YRBD_BACSU	0	999999.0
R51FD58E9_B	1*uniprot:ALLP_BACSU;1*uniprot:PYRP_BACSU	-999999.0	999999.0
R52045242_RL	1*uniprot:CTAA_BACSU	-999999.0	0
R52296D76_RL		-999999.0	0
R523226EC_RL	1*uniprot:FADN_BACSU	-999999.0	0
R528EBB64_RL	1*uniprot:PATA_BACSU	-999999.0	0
R52A90450_B	1*uniprot:PUR9_BACSU	-999999.0	999999.0
R5318D40C_LR		0	999999.0
R535D7CE8_LR		0	999999.0
R53A62A56_B	1*uniprot:YXLA_BACSU	-999999.0	999999.0
R53E3F481_LR	1*uniprot:YVGK_BACSU+1*uniprot:YVGL_BACSU+1*uniprot:YVGM_BACSU	0	999999.0
R543D9FD7_B	1*uniprot:FOLD_BACSU	-999999.0	999999.0
R5444CFB0_LR		0	999999.0
R54461FAC_LR	1*uniprot:GABP_BACSU	0	999999.0
R5467D6DC_RL	1*uniprot:ALLB_BACSU	-999999.0	0
R54E92E9C_LR		0	999999.0
R54FC7D22_LR		0	999999.0
R551C5455_LR		0	999999.0
R552B9837_B	1*uniprot:DEOD_BACSU;1*uniprot:PUNA_BACSU	-999999.0	999999.0
R5533691C_LR		0	999999.0
R5542DCD4_LR		0	999999.0
R555722AC_LR		0	999999.0
R55BCB65_LR	1*uniprot:MSRA_BACSU	0	999999.0
R55CA7A11_RL	1*uniprot:URK_BACSU	-999999.0	0
R55D14C1A_LR		0	999999.0
R55DC4986_RL	1*uniprot:AZOR1_BACSU	-999999.0	0
R560EA94B_B	1*uniprot:BDHA_BACSU	-999999.0	999999.0
R563ECEEC_B	1*uniprot:LCFA_BACSU;1*uniprot:LCFB_BACSU;1*uniprot:YHFT_BACSU;1*uniprot:YNGI_BACSU	-999999.0	999999.0
R5641DB3D_RL	1*uniprot:NARK_BACSU;1*uniprot:YWCJ_BACSU	-999999.0	0
R5660F446_RL	1*uniprot:THIL_BACSU	-999999.0	0
R570E51C6_LR		0	999999.0
R5714A26_B	1*uniprot:HPRT_BACSU	-999999.0	999999.0
R571F35AC_LR		0	999999.0
R574817B4_B	1*uniprot:MTNW_BACSU	-999999.0	999999.0
R57845305_B	1*uniprot:DHSA_BACSU+1*uniprot:DHSB_BACSU+1*uniprot:DHSC_BACSU	-999999.0	999999.0
R57A9924E_RL	1*uniprot:COX1_BACSU+1*uniprot:COX2_BACSU+1*uniprot:COX3_BACSU+1*uniprot:COX4_BACSU	-999999.0	0
R57B95C41_LR		0	999999.0
R57BBA729_B	1*uniprot:AAT1_BACSU	-999999.0	999999.0
R580F11A7_B	1*uniprot:DHOM_BACSU	-999999.0	999999.0
R582F374B_B		-999999.0	999999.0
R583AE90A_LR		0	999999.0
R585B833_LR		0	999999.0
R585D4905_RL	1*uniprot:PPOX_BACSU	-999999.0	0
R5890B529_RL	1*uniprot:RIBBA_BACSU	-999999.0	0
R589521F9_LR	1*uniprot:UXAA_BACSU	0	999999.0
R593B0EA1_B	1*uniprot:CORA_BACSU;1*uniprot:MGTE_BACSU;1*uniprot:YFJQ_BACSU	-999999.0	999999.0
R596E4144_B	1*uniprot:ACDA_BACSU;1*uniprot:ACDB_BACSU	-999999.0	999999.0
R596FDB0E_B		-5	999999.0
R59B1EB02_B	1*uniprot:NDK_BACSU	-999999.0	999999.0
R59F25312_LR	1*uniprot:AGAL_BACSU	0	999999.0
R5A53F56C_RL	1*uniprot:GALE_BACSU;1*uniprot:YTCB_BACSU	-999999.0	0
R5A5D106D_B	1*uniprot:DEOD_BACSU;1*uniprot:PUNA_BACSU	-999999.0	999999.0
R5A65F96F_B	1*uniprot:KCY_BACSU;1*uniprot:PYRH_BACSU	0	999999.0
R5A65F96F_B	1*uniprot:KTHY_BACSU	-999999.0	999999.0
R5B46B611_RL	1*uniprot:PT1_BACSU+1*uniprot:PTHP_BACSU+1*uniprot:PTW3C_BACSU	-999999.0	0
R5B8D4B5D_LR		0	999999.0
R5BE7FD4_LR	1*uniprot:YXLA_BACSU	0	999999.0
R5C273110_RL	1*uniprot:UDPK_BACSU	-999999.0	0
R5C2F31DB_B		-999999.0	999999.0
R5C34ED53_RL	1*uniprot:IOLA_BACSU	-999999.0	0
R5C5A25C0_RL	1*uniprot:NADC_BACSU	-999999.0	0
R5C862FCA_B		-999999.0	999999.0
R5C9CE087_RL	1*uniprot:METN_BACSU+1*uniprot:METP_BACSU+1*uniprot:METQ_BACSU;1*uniprot:TCYJ_BACSU+1*uniprot:TCYK_BACSU+1*uniprot:TCYL_BACSU+1*uniprot:TCYM_BACSU+1*uniprot:TCYN_BACSU	-999999.0	0
R5CA060AC_RL	1*uniprot:MTNB_BACSU	-999999.0	0
R5CA28D78_RL		-999999.0	0
R5CA58769_B	1*uniprot:CITM_BACSU	-999999.0	999999.0
R5CE0F8F2_LR	1*uniprot:GLCP_BACSU	0	999999.0
R5D007655_LR	1*uniprot:NUPG_BACSU;1*uniprot:YUTK_BACSU	0	999999.0
R5D3D40E0_LR	1*uniprot:PROA_BACSU	0	999999.0
R5D8EB109_LR		0	999999.0
R5DF35FE1_RL	1*gene:BG11376+1*gene:BG11377+1*uniprot:PSTB1_BACSU+1*uniprot:PSTB2_BACSU+1*uniprot:PSTS_BACSU	-999999.0	0
R5E0D38AD_B	1*uniprot:MDH_BACSU	-999999.0	999999.0
R5E244FD6_LR	1*uniprot:CITM_BACSU	0	999999.0
R5E4910EF_LR		0	999999.0
R5E7F9D94_LR	1*uniprot:PHYT_BACSU	0	999999.0
R5EC42F7F_LR		0	999999.0
R5EDF42A7_RL	1*uniprot:TYRA_BACSU	-999999.0	0
R5EE8A1FB_LR		0	999999.0
R5EEA7D02_LR		0	999999.0
R5F01904_B	1*uniprot:AROA_BACSU	-999999.0	999999.0
R5F1B21D5_LR		0	999999.0
R5F46211E_B	1*uniprot:CYSE_BACSU	-999999.0	999999.0
R5F9F9DB1_B	1*uniprot:KDGT_BACSU	-999999.0	999999.0
R6037EAE3_B	1*uniprot:LCFA_BACSU;1*uniprot:LCFB_BACSU;1*uniprot:YHFT_BACSU;1*uniprot:YNGI_BACSU	-999999.0	999999.0
R605C8F00_LR		0	999999.0
R60D7D3E8_LR		0	999999.0
R610CD7EB_LR	1*uniprot:NFRA1_BACSU	0	999999.0
R6150E5BA_RL	1*uniprot:SSUD_BACSU	-999999.0	0
R615530D8_RL	1*uniprot:DCK_BACSU	-999999.0	0
R61554BF1_RL	1*uniprot:RBSA_BACSU+1*uniprot:RBSB_BACSU+1*uniprot:RBSC_BACSU+1*uniprot:RBSD_BACSU	-999999.0	0
R616F6E3B_RL	1*uniprot:CAPA_BACSU	-999999.0	0
R61A7CF0F_LR	1*uniprot:PBUG_BACSU;1*uniprot:PBUO_BACSU	0	999999.0
R61C124F_RL		-999999.0	0
R61CED47E_RL	1*uniprot:DPAA_BACSU+1*uniprot:DPAB_BACSU	-999999.0	0
R61FE1BCC_B	1*uniprot:RBSK_BACSU	-999999.0	999999.0
R624C55EA_B	1*uniprot:TAL_BACSU	-999999.0	999999.0
R625B4D9B_B	1*uniprot:YRHG_BACSU	-999999.0	999999.0
R625DC447_LR		0	999999.0
R62721191_RL	1*uniprot:SYM_BACSU	-999999.0	0
R62A6333_RL	1*uniprot:XPT_BACSU	-999999.0	0
R6390CBE6_RL	1*uniprot:YFJR_BACSU	-999999.0	0
R63BDC9A1_RL	1*uniprot:AMY_BACSU	-999999.0	0
R63DCD5AB_LR		0	999999.0
R640E7EB6_RL	1*uniprot:FABD_BACSU+1*uniprot:FABF_BACSU+1*uniprot:FABG_BACSU+1*uniprot:FABH1_BACSU+1*uniprot:FABI_BACSU+1*uniprot:YCSD_BACSU;1*uniprot:FABD_BACSU+1*uniprot:FABF_BACSU+1*uniprot:FABG_BACSU+1*uniprot:FABH2_BACSU+1*uniprot:FABL_BACSU+1*uniprot:FABZ_BACSU	-999999.0	0
R641A4063_LR	1*gene:BG10629	0	999999.0
R649C6B27_LR	1*gene:BG10629	0	999999.0
R6500057A_LR	1*uniprot:NUPG_BACSU;1*uniprot:YUTK_BACSU	0	999999.0
R65404FB9_B		-5	999999.0
R654C48AE_LR	1*uniprot:AZLC_BACSU+1*uniprot:AZLD_BACSU;1*uniprot:BRAB_BACSU;1*uniprot:BRNQ_BACSU	0	999999.0
R655E793C_LR	1*uniprot:BIOB_BACSU	0	999999.0
R656D4BA1_RL	1*gene:BG10629	-999999.0	0
R65D1FBB9_RL	1*uniprot:OPUBA_BACSU+1*uniprot:OPUBB_BACSU+1*uniprot:OPUBC_BACSU+1*uniprot:OPUBD_BACSU;1*uniprot:OPUCA_BACSU+1*uniprot:OPUCB_BACSU+1*uniprot:OPUCC_BACSU+1*uniprot:OPUCD_BACSU	-999999.0	0
R65DA4EC_LR		0	999999.0
R65E50FF1_LR		0	999999.0
R665D8B79_LR		0	999999.0
R6685203D_LR		0	999999.0
R669063C7_LR		0	999999.0
R669A7661_LR		0	999999.0
R669F0256_RL	1*uniprot:ASNB_BACSU;1*uniprot:ASNH_BACSU;1*uniprot:ASNO_BACSU	-999999.0	0
R6716F9D5_B		-999999.0	999999.0
R672F3859_RL	1*uniprot:FOLB_BACSU	-999999.0	0
R6746D1B1_RL	1*uniprot:PT1_BACSU+1*uniprot:PTHP_BACSU+1*uniprot:PTV3B_BACSU	-999999.0	0
R67BB47C9_B	1*uniprot:FADB_BACSU;1*uniprot:YNGF_BACSU	-999999.0	999999.0
R67C6108A_LR	1*uniprot:NASD_BACSU+1*uniprot:NASE_BACSU	0	999999.0
R67D3D8EC_RL	1*uniprot:GLXK_BACSU	-999999.0	0
R681A3A9E_LR		0	999999.0
R6861B226_B	1*uniprot:FADA_BACSU	-999999.0	999999.0
R6933049E_LR	1*uniprot:CZCD_BACSU	0	999999.0
R6933A465_LR	1*uniprot:PABC_BACSU	0	999999.0
R69D1241A_RL	1*uniprot:ALDH3_BACSU;1*uniprot:ALDH4_BACSU;1*uniprot:ALDY_BACSU	-999999.0	0
R69EB6649_LR		0	999999.0
R69EDB922_B	1*uniprot:SERA_BACSU	-999999.0	999999.0
R6A225F9F_LR	1*uniprot:PT1_BACSU+1*uniprot:PTHP_BACSU+1*uniprot:PTN3B_BACSU	0	999999.0
R6A437C11_LR		0	999999.0
R6A5D04EE_B	1*uniprot:LCFA_BACSU;1*uniprot:LCFB_BACSU;1*uniprot:YHFT_BACSU;1*uniprot:YNGI_BACSU	-999999.0	999999.0
R6A7B179D_RL	1*uniprot:GLPQ_BACSU	-999999.0	0
R6AA8265F_LR	1*uniprot:GUDP_BACSU	0	999999.0
R6B06506_B	1*uniprot:ACDA_BACSU;1*uniprot:ACDB_BACSU	-999999.0	999999.0
R6B3002E7_LR		0	999999.0
R6B3AC4_RL	1*uniprot:ALDH3_BACSU;1*uniprot:ALDH4_BACSU;1*uniprot:ALDY_BACSU	-999999.0	0
R6B5FC127_LR		0	999999.0
R6B776E30_RL	1*uniprot:COABC_BACSU	-999999.0	0
R6BFC3A2D_LR		0	999999.0
R6C8B0ECE_RL	1*uniprot:ALDH3_BACSU;1*uniprot:ALDH4_BACSU;1*uniprot:ALDY_BACSU	-999999.0	0
R6C9C2925_RL	1*uniprot:DCK_BACSU	-999999.0	0
R6CDBBDE7_LR	1*uniprot:YHCW_BACSU	0	999999.0
R6D0219FA_RL	1*uniprot:MSRB_BACSU	-999999.0	0
R6D325FDD_LR		0	999999.0
R6D38B9A_RL	1*uniprot:OPUAA_BACSU+1*uniprot:OPUAB_BACSU+1*uniprot:OPUAC_BACSU;1*uniprot:OPUCA_BACSU+1*uniprot:OPUCB_BACSU+1*uniprot:OPUCC_BACSU+1*uniprot:OPUCD_BACSU	-999999.0	0
R6D92F1B0_RL	1*uniprot:PPSA_BACSU	-999999.0	0
R6DA3E4E0_B	1*uniprot:GLGC_BACSU;1*uniprot:GLGD_BACSU	-999999.0	999999.0
R6DADBDED_RL	1*uniprot:PPNK1_BACSU	-999999.0	0
R6DBD8E18_B	1*uniprot:SPEH_BACSU	-999999.0	999999.0
R6DCC6D5D_LR	1*uniprot:SSUA_BACSU+1*uniprot:SSUB_BACSU+1*uniprot:SSUC_BACSU	0	999999.0
R6E211366_LR		0	999999.0
R6E30D98B_B	1*uniprot:NTPES_BACSU	-999999.0	999999.0
R6E4DE202_RL	1*gene:BG10629	-999999.0	0
R6E6A4469_LR	1*uniprot:AZLC_BACSU+1*uniprot:AZLD_BACSU;1*uniprot:BRAB_BACSU;1*uniprot:BRNQ_BACSU	0	999999.0
R6EAB6651_RL	1*uniprot:PURU_BACSU	-999999.0	0
R6EAEC5B7_RL	1*uniprot:DLTA_BACSU+1*uniprot:DLTB_BACSU+1*uniprot:DLTC_BACSU+1*uniprot:DLTD_BACSU+1*uniprot:TAGA_BACSU+1*uniprot:TAGB_BACSU+1*uniprot:TAGF_BACSU+1*uniprot:TAGG_BACSU+1*uniprot:TAGH_BACSU+1*uniprot:TAGO_BACSU	-999999.0	0
R6EF38510_LR	1*uniprot:GABD_BACSU	0	999999.0
R6F3BF241_LR		0	999999.0
R6F4460A7_RL	1*uniprot:GUAA_BACSU	-999999.0	0
R6F69E75D_LR	1*uniprot:OPUCA_BACSU+1*uniprot:OPUCB_BACSU+1*uniprot:OPUCC_BACSU+1*uniprot:OPUCD_BACSU	0	999999.0
R6F7FCD79_RL	1*uniprot:DAGK_BACSU	-999999.0	0
R6F8DFDA3_RL	1*uniprot:ILVB_BACSU+1*uniprot:ILVH_BACSU;1*uniprot:ILVX_BACSU	-999999.0	0
R6FE4E35E_RL	1*uniprot:UPPP_BACSU	-999999.0	0
R6FFD7335_RL	1*uniprot:BGLA_BACSU;1*uniprot:LICH_BACSU	-999999.0	0
R70347D05_B	1*uniprot:LCTP_BACSU;1*uniprot:LUTP_BACSU	-999999.0	999999.0
R70ADAFAA_B	1*uniprot:OTC_BACSU	-999999.0	999999.0
R7177CB18_B	1*uniprot:DAPF_BACSU	-999999.0	999999.0
R717C6589_RL	1*uniprot:PYRF_BACSU	-999999.0	0
R71B6C57E_RL	1*uniprot:TDH_BACSU	-999999.0	0
R71E1EE16_LR		0	999999.0
R71F152A5_B		-999999.0	999999.0
R72045B55_LR	1*uniprot:GLCD_BACSU	0	999999.0
R7219F437_LR		0	999999.0
R726C5D38_RL	1*uniprot:PYC_BACSU	-999999.0	0
R726D0C0A_RL	1*uniprot:SSUA_BACSU+1*uniprot:SSUB_BACSU+1*uniprot:SSUC_BACSU	-999999.0	0
R727CC2D2_LR		0	999999.0
R7295F67A_LR		0	999999.0
R72D10D83_B	1*uniprot:DHBC_BACSU;1*uniprot:MENF_BACSU	-999999.0	999999.0
R7331787F_RL	1*uniprot:MENC_BACSU	-999999.0	0
R7358338A_RL	1*uniprot:KDGK_BACSU	-999999.0	0
R736A2F82_LR		0	999999.0
R736E5B86_RL	1*uniprot:BIKB_BACSU	-999999.0	0
R7374A8E_LR		0	999999.0
R73A0A080_RL	1*uniprot:DPPB_BACSU+1*uniprot:DPPC_BACSU+1*uniprot:DPPD_BACSU+1*uniprot:DPPE_BACSU	-999999.0	0
R73A63965_RL	1*gene:BG10629	-999999.0	0
R73E23768_B	1*uniprot:LCFA_BACSU;1*uniprot:LCFB_BACSU;1*uniprot:YHFT_BACSU;1*uniprot:YNGI_BACSU	-999999.0	999999.0
R73ED8643_LR		0	999999.0
R740CEADC_LR	1*uniprot:PANB_BACSU	0	999999.0
R746E607B_RL	1*uniprot:RIBC_BACSU;1*uniprot:RIBR_BACSU	-999999.0	0
R74C0BF99_B	1*uniprot:NADD_BACSU	-999999.0	999999.0
R7544F249_LR	1*uniprot:OPUCA_BACSU+1*uniprot:OPUCB_BACSU+1*uniprot:OPUCC_BACSU+1*uniprot:OPUCD_BACSU	0	999999.0
R754DC5_RL	1*uniprot:DAPA_BACSU	-999999.0	0
R759833D5_RL	1*uniprot:ALDH3_BACSU;1*uniprot:ALDH4_BACSU;1*uniprot:ALDY_BACSU	-999999.0	0
R75B7B153_RL	1*uniprot:MTND_BACSU	-999999.0	0
R75C397BE_RL		-999999.0	0
R75E08CB8_LR	1*uniprot:PURA_BACSU	0	999999.0
R770A35EA_B	1*uniprot:ACDA_BACSU;1*uniprot:ACDB_BACSU	-999999.0	999999.0
R776F06AC_RL	1*uniprot:COPA_BACSU;1*uniprot:YCNJ_BACSU	-999999.0	0
R77B549B2_LR		0	999999.0
R781F33D0_LR		0	999999.0
R788748E2_RL	1*uniprot:RIBD_BACSU	-999999.0	0
R78A55FA2_LR		0	999999.0
R797FEAF7_LR	1*uniprot:NTPES_BACSU	0	999999.0
R79919BB_RL	1*uniprot:ALDH3_BACSU;1*uniprot:ALDH4_BACSU;1*uniprot:ALDY_BACSU	-999999.0	0
R7A3A33DF_LR		0	999999.0
R7AB6A3AA_LR	1*uniprot:GGT_BACSU	0	999999.0
R7AC04A45_RL	1*gene:BG10629	-999999.0	0
R7AF96ED5_B		-999999.0	999999.0
R7B007A06_RL	1*uniprot:CISY2_BACSU;1*uniprot:CISY_BACSU	-999999.0	0
R7B8A1023_LR		0	999999.0
R7B98A5EA_RL	1*uniprot:DHG_BACSU	-999999.0	0
R7BB6BC6B_LR		0	999999.0
R7BF59C8F_LR	1*uniprot:ALDH3_BACSU;1*uniprot:ALDH4_BACSU;1*uniprot:ALDY_BACSU	0	999999.0
R7BFDF4A2_RL		-999999.0	0
R7C6CF665_RL	1*uniprot:IOLA_BACSU	-999999.0	0
R7C79747E_RL	1*uniprot:PSS_BACSU	-999999.0	0
R7C815D4E_LR		0	999999.0
R7CA35F41_RL	1*uniprot:CARA_BACSU+1*uniprot:CARB_BACSU;1*uniprot:CARX_BACSU+1*uniprot:CARY_BACSU	-999999.0	0
R7D04639E_RL	1*uniprot:PAND_BACSU	-999999.0	0
R7D0C9EBE_RL	1*gene:BG10629	-999999.0	0
R7D1DB35B_LR		0	999999.0
R7D814745_RL	1*uniprot:PURT_BACSU	-999999.0	0
R7DD1E7A8_RL	1*uniprot:MSRA_BACSU	-999999.0	0
R7E3CD9C3_B		-999999.0	999999.0
R7E4DCDB_RL	1*gene:BG10629	-999999.0	0
R7EA6C525_LR		0	999999.0
R7EA891D5_LR	1*uniprot:SCRB_BACSU	0	999999.0
R7EF15733_RL	1*uniprot:ALDH3_BACSU;1*uniprot:ALDH4_BACSU;1*uniprot:ALDY_BACSU	-999999.0	0
R7F0E3AF7_B	1*uniprot:HIS5_BACSU;1*uniprot:HIS8_BACSU	-999999.0	999999.0
R7F14B2E4_LR	1*uniprot:ABF2_BACSU;1*uniprot:ABFA_BACSU	0	999999.0
R7F910ABA_LR	1*uniprot:UBIE_BACSU	0	999999.0
R7FC0D085_LR	1*uniprot:O16G1_BACSU	0	999999.0
R8011D7F9_B	1*uniprot:NTPES_BACSU	-999999.0	999999.0
R802C2BCE_RL	1*uniprot:MURA1_BACSU;1*uniprot:MURA2_BACSU	-999999.0	0
R8052EA18_RL	1*uniprot:DPPB_BACSU+1*uniprot:DPPC_BACSU+1*uniprot:DPPD_BACSU+1*uniprot:DPPE_BACSU	-999999.0	0
R80B031E6_LR	1*uniprot:HIS6_BACSU	0	999999.0
R80C33240_B	1*uniprot:YXLA_BACSU	-999999.0	999999.0
R80E79769_LR	1*uniprot:ILVD_BACSU	0	999999.0
R8149F79B_RL	1*uniprot:COAE_BACSU	-999999.0	0
R815BFA1D_B	1*uniprot:KGUA_BACSU	-999999.0	999999.0
R81D753DC_RL	1*uniprot:THID_BACSU	-999999.0	0
R8222BA65_B		-999999.0	999999.0
R822C2259_RL	1*uniprot:ADEC_BACSU	-999999.0	0
R82521F85_LR		0	999999.0
R826A6402_LR		0	999999.0
R82E82FBE_B	1*uniprot:DHBA_BACSU	-999999.0	999999.0
R82ECFEDC_LR	1*uniprot:ADPP_BACSU	0	999999.0
R82F33046_LR		0	999999.0
R8348ECA3_RL	1*uniprot:MCCB_BACSU	-999999.0	0
R83588FD6_RL	1*uniprot:ISPD_BACSU	-999999.0	0
R835EDBFE_B	1*uniprot:GABT_BACSU	-999999.0	999999.0
R83B30D2C_RL	1*uniprot:PT1_BACSU+1*uniprot:PTHP_BACSU+1*uniprot:PTSBC_BACSU;1*uniprot:PT1_BACSU+1*uniprot:PTHP_BACSU+1*uniprot:PTXBC_BACSU	-999999.0	0
R83ED5B3_LR	1*uniprot:GLTA_BACSU+1*uniprot:GLTB_BACSU	0	999999.0
R83F6DCD7_RL	1*uniprot:PHEA_BACSU	-999999.0	0
R840BBEFF_LR	1*uniprot:GLPT_BACSU	0	999999.0
R841AA44A_LR	1*uniprot:NTPES_BACSU	0	999999.0
R84828B8D_LR		0	999999.0
R8548EC3_RL	1*uniprot:ALDH3_BACSU;1*uniprot:ALDH4_BACSU;1*uniprot:ALDY_BACSU	-999999.0	0
R8554B8F6_LR		0	999999.0
R8569833_RL	1*uniprot:YNCF_BACSU;1*uniprot:YOSS_BACSU	-999999.0	0
R857DEAFC_RL	1*uniprot:K6PF_BACSU	-999999.0	0
R85ABEA94_RL	1*gene:BG10629	-999999.0	0
R85BD7AE2_RL	1*uniprot:SIRC_BACSU	-999999.0	0
R85D9EFA4_LR	1*uniprot:NTPES_BACSU	0	999999.0
R85F6B42C_LR	1*uniprot:MURB_BACSU	0	999999.0
R85F99391_LR		0	999999.0
R8608EBF_LR	1*uniprot:SCRK_BACSU;1*uniprot:YDJE_BACSU	0	999999.0
R8655EB14_LR	1*uniprot:EXUT_BACSU	0	999999.0
R867B9ED8_RL	1*uniprot:ALDH3_BACSU;1*uniprot:ALDH4_BACSU;1*uniprot:ALDY_BACSU	-999999.0	0
R869EE9D4_LR		0	999999.0
R870CDBC7_RL	1*uniprot:ISPF_BACSU	-999999.0	0
R871545EC_B	1*uniprot:DEOD_BACSU;1*uniprot:PUNA_BACSU	-999999.0	999999.0
R8717521D_LR		0	999999.0
R87518585_RL	1*gene:BG10214;1*uniprot:COXX1_BACSU	-999999.0	0
R875B8CAF_B	1*uniprot:KGUA_BACSU	-999999.0	999999.0
R87714E78_B		-1.7	999999.0
R87E4FF84_LR	1*uniprot:O16G1_BACSU	0	999999.0
R887C9CD5_B	1*uniprot:NDK_BACSU	-999999.0	999999.0
R88BE451A_LR		0	999999.0
R88C03567_LR	1*uniprot:3MGH_BACSU	0	999999.0
R8900FA08_B	1*uniprot:ATP6_BACSU+1*uniprot:ATPA_BACSU+1*uniprot:ATPB_BACSU+1*uniprot:ATPD_BACSU+1*uniprot:ATPE_BACSU+1*uniprot:ATPF_BACSU+1*uniprot:ATPG_BACSU+1*uniprot:ATPL_BACSU+1*uniprot:ATPZ_BACSU	-999999.0	999999.0
R8927C97_B	1*uniprot:YXLA_BACSU	-999999.0	999999.0
R8933CD01_RL	1*uniprot:ALDH3_BACSU;1*uniprot:ALDH4_BACSU;1*uniprot:ALDY_BACSU	-999999.0	0
R893C561F_B	1*uniprot:RIBC_BACSU	-999999.0	999999.0
R896353BD_B	1*uniprot:PUR8_BACSU	-999999.0	999999.0
R89746093_LR	1*uniprot:YJLD_BACSU;1*uniprot:YUMB_BACSU;1*uniprot:YUTJ_BACSU	0	999999.0
R89ACA693_RL	1*uniprot:MENA_BACSU	-999999.0	0
R8A06DB82_RL	1*uniprot:FOLC_BACSU	-999999.0	0
R8A072AA7_B		-999999.0	999999.0
R8A4BE0D1_LR	1*uniprot:PYRG_BACSU	0	999999.0
R8A669824_B		-999999.0	999999.0
R8A69C2F0_B	1*uniprot:FADA_BACSU	-999999.0	999999.0
R8ACC952E_LR	1*uniprot:BGAL2_BACSU	0	999999.0
R8AD9071D_RL	1*uniprot:O16G1_BACSU	-999999.0	0
R8AF28A29_LR	1*uniprot:NTPES_BACSU	0	999999.0
R8B05645C_LR	1*uniprot:OPUCA_BACSU+1*uniprot:OPUCB_BACSU+1*uniprot:OPUCC_BACSU+1*uniprot:OPUCD_BACSU	0	999999.0
R8B0C95C_LR	1*gene:BG12983	0	999999.0
R8B252C8A_LR	1*uniprot:PUCJ_BACSU;1*uniprot:PUCK_BACSU	0	999999.0
R8B3F3C76_RL	1*uniprot:NRDI_BACSU+1*uniprot:RIR1_BACSU+1*uniprot:RIR2_BACSU	-999999.0	0
R8B72B85E_LR	1*uniprot:PYRB_BACSU	0	999999.0
R8B7D9DD0_RL	1*uniprot:SDHA_BACSU+1*uniprot:SDHB_BACSU	-999999.0	0
R8B9B0F03_LR	1*uniprot:GSAB_BACSU	0	999999.0
R8BC3352F_LR		0	999999.0
R8BED3808_B	1*uniprot:IOLB_BACSU	-999999.0	999999.0
R8C029562_B	1*uniprot:PTAS_BACSU	-999999.0	999999.0
R8CBB9B30_B	1*uniprot:FADB_BACSU;1*uniprot:YNGF_BACSU	-999999.0	999999.0
R8CC22DA8_LR	1*gene:BG10629	0	999999.0
R8CD08AB3_RL	1*uniprot:ACSA_BACSU	-999999.0	0
R8D14DC36_LR		0	999999.0
R8DA72605_B	1*uniprot:FADN_BACSU	-999999.0	999999.0
R8DCE470A_B	1*uniprot:NTPES_BACSU	-999999.0	999999.0
R8DE66411_LR		0	999999.0
R8DFF42C_RL	1*gene:BG10629	-999999.0	0
R8E026B42_LR		0	999999.0
R8E6A122D_B	1*uniprot:LCFA_BACSU;1*uniprot:LCFB_BACSU;1*uniprot:YHFT_BACSU;1*uniprot:YNGI_BACSU	-999999.0	999999.0
R8E752502_LR	1*uniprot:GNTP_BACSU;1*uniprot:YOJA_BACSU	0	999999.0
R8EBBEB79_B	1*uniprot:YFKE_BACSU	-999999.0	999999.0
R8F00AA92_RL	1*uniprot:ARSB_BACSU	-999999.0	0
R8FDD65E8_B		-999999.0	999999.0
R8FDDE823_RL	1*uniprot:PT1_BACSU+1*uniprot:PTEA_BACSU+1*uniprot:PTEB_BACSU+1*uniprot:PTEC_BACSU+1*uniprot:PTHP_BACSU;1*uniprot:PT1_BACSU+1*uniprot:PTHP_BACSU+1*uniprot:PTJA_BACSU+1*uniprot:PTJB_BACSU+1*uniprot:PTJC_BACSU;1*uniprot:PT1_BACSU+1*uniprot:PTHP_BACSU+1*uniprot:YWBA_BACSU	-999999.0	0
R900DE59D_B		-999999.0	999999.0
R900FC5A7_LR		0	999999.0
R908E6468_B		-999999.0	999999.0
R90B66DB3_RL	1*uniprot:ASPA_BACSU	-999999.0	0
R90F75219_LR	1*gene:BG10629	0	999999.0
R91021E0A_B	1*uniprot:BSAA_BACSU	-999999.0	999999.0
R910B980C_B	1*uniprot:ILVE1_BACSU;1*uniprot:ILVE2_BACSU	-999999.0	999999.0
R91834A13_LR		0	999999.0
R91C16F7E_LR		0	999999.0
R91D86730_RL	1*uniprot:ARGI_BACSU	-999999.0	0
R91E5581F_B	1*gene:BG11723	-999999.0	999999.0
R91EC2CF4_LR		0	999999.0
R91FE295F_RL	1*uniprot:ALDH3_BACSU;1*uniprot:ALDH4_BACSU;1*uniprot:ALDY_BACSU	-999999.0	0
R92118F8C_B	1*uniprot:YXLA_BACSU	-999999.0	999999.0
R922A6576_RL	1*gene:BG10629	-999999.0	0
R923AD9F1_RL	1*uniprot:GLPK_BACSU	-999999.0	0
R9268CF81_LR	1*uniprot:DAPB_BACSU	0	999999.0
R926E7B95_RL	1*uniprot:ISPE_BACSU	-999999.0	0
R928CFDA5_B	1*uniprot:TTUC_BACSU	-999999.0	999999.0
R92FC31D8_RL	1*uniprot:UGTP_BACSU	-999999.0	0
R93634957_B	1*uniprot:COPZ_BACSU	-999999.0	999999.0
R93793729_RL	1*uniprot:UPPS_BACSU	-999999.0	0
R93B51B78_B	1*uniprot:PUR8_BACSU	-999999.0	999999.0
R9409D275_RL	1*uniprot:QOX1_BACSU+1*uniprot:QOX2_BACSU+1*uniprot:QOX3_BACSU+1*uniprot:QOX4_BACSU	-999999.0	0
R944AC173_LR		0	999999.0
R945DA70A_B		-999999.0	999999.0
R94CA22E3_RL	1*uniprot:GAMA_BACSU	-999999.0	0
R95B776DB_RL	1*uniprot:MEND_BACSU	-999999.0	0
R95D9D061_RL	1*uniprot:ARAB_BACSU	-999999.0	0
R95E42B97_LR	1*uniprot:HIS7_BACSU	0	999999.0
R95F08F4D_B	1*uniprot:GLYA_BACSU	-999999.0	999999.0
R961206E5_LR		0	999999.0
R96290CDA_B	1*uniprot:FOLD_BACSU	-999999.0	999999.0
R966224A8_RL	1*uniprot:TREC_BACSU	-999999.0	0
R968F7401_RL	1*uniprot:RHAB_BACSU	-999999.0	0
R96A43781_LR	1*uniprot:NTPES_BACSU	0	999999.0
R96DC75B5_RL		-999999.0	0
R96E3F05E_B		-999999.0	999999.0
R973E9D4F_RL	1*uniprot:THIM_BACSU	-999999.0	0
R975BEC99_B	1*uniprot:FADB_BACSU;1*uniprot:YNGF_BACSU	-999999.0	999999.0
R97A8FE1C_RL	1*uniprot:MTNX_BACSU	-999999.0	0
R97CA8345_RL	1*uniprot:MTNA_BACSU	-999999.0	0
R97E35F93_RL	1*uniprot:FABD_BACSU+1*uniprot:FABF_BACSU+1*uniprot:FABG_BACSU+1*uniprot:FABH1_BACSU+1*uniprot:FABI_BACSU+1*uniprot:YCSD_BACSU;1*uniprot:FABD_BACSU+1*uniprot:FABF_BACSU+1*uniprot:FABG_BACSU+1*uniprot:FABH2_BACSU+1*uniprot:FABL_BACSU+1*uniprot:FABZ_BACSU	-999999.0	0
R97EB85DD_RL	1*uniprot:UGTP_BACSU	-999999.0	0
R97F71F47_RL	1*uniprot:CYDA_BACSU+1*uniprot:CYDB_BACSU;1*uniprot:YTHA_BACSU+1*uniprot:YTHB_BACSU	-999999.0	0
R982D637B_LR	1*uniprot:GABP_BACSU	0	999999.0
R98AF06CB_B	1*uniprot:ACDA_BACSU;1*uniprot:ACDB_BACSU;1*uniprot:ACDC_BACSU;1*uniprot:FADE_BACSU;1*uniprot:YDBM_BACSU	-999999.0	999999.0
R98C86F14_LR		0	999999.0
R98D4EF19_B	1*uniprot:YUGH_BACSU	-999999.0	999999.0
R9904D4AA_RL	1*uniprot:ALDH3_BACSU;1*uniprot:ALDH4_BACSU;1*uniprot:ALDY_BACSU	-999999.0	0
R992725A5_RL	1*uniprot:HEMN_BACSU;1*uniprot:HEMZ_BACSU	-999999.0	0
R9963A7CF_RL	1*uniprot:GLMS_BACSU	-999999.0	0
R99B1B88_LR	1*uniprot:CZCD_BACSU	0	999999.0
R99B31807_RL	1*uniprot:SPEA_BACSU	-999999.0	0
R99BDB7F6_LR	1*uniprot:GLOX_BACSU	0	999999.0
R99C25D8F_LR		0	999999.0
R99DF53F9_RL	1*uniprot:METN_BACSU+1*uniprot:METP_BACSU+1*uniprot:METQ_BACSU;1*uniprot:TCYJ_BACSU+1*uniprot:TCYK_BACSU+1*uniprot:TCYL_BACSU+1*uniprot:TCYM_BACSU+1*uniprot:TCYN_BACSU	-999999.0	0
R9AA17715_LR		0	999999.0
R9AAF9F86_RL	1*uniprot:MENE_BACSU	-999999.0	0
R9B1FDC10_RL	1*uniprot:MGSA_BACSU	-999999.0	0
R9B3156C4_LR	1*gene:BG10629	0	999999.0
R9B4E9D01_RL	1*uniprot:ALDH3_BACSU;1*uniprot:ALDH4_BACSU;1*uniprot:ALDY_BACSU	-999999.0	0
R9B779842_B	1*uniprot:LCFA_BACSU;1*uniprot:LCFB_BACSU;1*uniprot:YHFT_BACSU;1*uniprot:YNGI_BACSU	-999999.0	999999.0
R9BBDFC93_B		-999999.0	999999.0
R9C795DB9_RL	1*uniprot:RISA_BACSU+1*uniprot:RISB_BACSU	-999999.0	0
R9C8B0865_B	1*uniprot:META_BACSU	-999999.0	999999.0
R9CEF0D8F_RL	1*uniprot:YTRB_BACSU+1*uniprot:YTRC_BACSU+1*uniprot:YTRC_BACSU+1*uniprot:YTRE_BACSU+1*uniprot:YTRF_BACSU	-999999.0	0
R9D1B4549_LR	1*uniprot:AROB_BACSU	0	999999.0
R9D24240D_LR		0	999999.0
R9D666B4F_LR	1*uniprot:ILVD_BACSU	0	999999.0
R9D79890B_LR	1*uniprot:UXUA_BACSU	0	999999.0
R9D7FD0B4_RL	1*uniprot:SSUA_BACSU+1*uniprot:SSUB_BACSU+1*uniprot:SSUC_BACSU	-999999.0	0
R9DD33ED4_LR		0	999999.0
R9E330251_B		-999999.0	999999.0
R9E82AFD2_LR		0	999999.0
R9E99A0A2_LR		0	999999.0
R9EE17367_B	1*uniprot:YJMD_BACSU	-999999.0	999999.0
R9EEDE1AD_B	1*uniprot:GLPF_BACSU	-999999.0	999999.0
R9F90B4F7_RL	1*uniprot:COAA_BACSU	-999999.0	0
RA02046B8_RL		-999999.0	0
RA02B730E_LR		0	999999.0
RA063A812_RL	1*uniprot:TRPC_BACSU	-999999.0	0
RA09AAC47_LR	1*uniprot:YVDK_BACSU	0	999999.0
RA0B9C5E6_RL	1*uniprot:CYSK_BACSU	-999999.0	0
RA0CB7078_LR	1*uniprot:PT1_BACSU+1*uniprot:PTF3A_BACSU+1*uniprot:PTHP_BACSU;1*uniprot:PT1_BACSU+1*uniprot:PTFA_BACSU+1*uniprot:PTFB_BACSU+1*uniprot:PTFC_BACSU+1*uniprot:PTFD_BACSU+1*uniprot:PTHP_BACSU	0	999999.0
RA0E6203_RL	1*uniprot:TAGD_BACSU	-999999.0	0
RA1066942_LR		0	999999.0
RA120FF01_RL	1*uniprot:CYSK_BACSU;1*uniprot:METI_BACSU	-999999.0	0
RA12105_B		-999999.0	999999.0
RA1805785_RL	1*uniprot:OPUAA_BACSU+1*uniprot:OPUAB_BACSU+1*uniprot:OPUAC_BACSU;1*uniprot:OPUCA_BACSU+1*uniprot:OPUCB_BACSU+1*uniprot:OPUCC_BACSU+1*uniprot:OPUCD_BACSU	-999999.0	0
RA1A091DF_RL	1*uniprot:KITH_BACSU	-999999.0	0
RA1AB26B4_B	1*uniprot:OPUD_BACSU	-999999.0	999999.0
RA1B6FCB4_LR	1*uniprot:YWCJ_BACSU	0	999999.0
RA1BF3EE5_B	1*uniprot:NDK_BACSU	-999999.0	999999.0
RA1CE8A10_LR	1*uniprot:F16PC_BACSU	0	999999.0
RA22179F4_LR		0	999999.0
RA22B3905_LR	1*uniprot:NTPES_BACSU	0	999999.0
RA26D58CA_LR	1*uniprot:O16G1_BACSU	0	999999.0
RA273BC1A_B	1*uniprot:AROC_BACSU	-999999.0	999999.0
RA2C0279F_LR	1*uniprot:BGLH_BACSU	0	999999.0
RA2F715F2_LR	1*uniprot:SSUA_BACSU+1*uniprot:SSUB_BACSU+1*uniprot:SSUC_BACSU	0	999999.0
RA3867035_RL		-999999.0	0
RA3ACA8EE_RL		-999999.0	0
RA3E45654_B		-999999.0	999999.0
RA43CA1FF_B	1*uniprot:IDH_BACSU	-999999.0	999999.0
RA444409A_LR		0	999999.0
RA4913F99_LR		0	999999.0
RA4F4B239_RL	1*uniprot:SSUD_BACSU	-999999.0	0
RA4F6A05B_B	1*uniprot:XYLA_BACSU	-999999.0	999999.0
RA52020E4_LR	1*uniprot:SIRB_BACSU	0	999999.0
RA585549F_RL	1*uniprot:FABD_BACSU+1*uniprot:FABF_BACSU+1*uniprot:FABG_BACSU+1*uniprot:FABH1_BACSU+1*uniprot:FABI_BACSU+1*uniprot:YCSD_BACSU;1*uniprot:FABD_BACSU+1*uniprot:FABF_BACSU+1*uniprot:FABG_BACSU+1*uniprot:FABH2_BACSU+1*uniprot:FABL_BACSU+1*uniprot:FABZ_BACSU	-999999.0	0
RA5C8CF2E_LR		0	999999.0
RA65CB13F_RL		-999999.0	0
RA6637795_LR		0	999999.0
RA6C72DA8_RL	1*uniprot:URK_BACSU	-999999.0	0
RA6CCBA15_LR	1*uniprot:AGAL_BACSU	0	999999.0
RA6E23FBB_RL	1*uniprot:PUR3_BACSU	-999999.0	0
RA70C4A2F_RL		-9	-9
RA70EDEEC_LR		0	999999.0
RA71F660C_LR	1*uniprot:AMHX_BACSU	0	999999.0
RA768A5BE_RL	1*uniprot:BMR3_BACSU	-999999.0	0
RA76CB652_RL		-999999.0	0
RA7730D8F_LR		0	999999.0
RA7D59D67_B		-999999.0	999999.0
RA7DC31A9_LR		0	999999.0
RA80674D8_B	1*uniprot:FADB_BACSU;1*uniprot:YNGF_BACSU	-999999.0	999999.0
RA87CE4C8_B	1*uniprot:FADN_BACSU;1*uniprot:HBD_BACSU	-999999.0	999999.0
RA88E1747_LR	1*uniprot:ARAE_BACSU	0	999999.0
RA8B91E64_LR		0	999999.0
RA8F9802D_B	1*uniprot:ARGD_BACSU	-999999.0	999999.0
RA945FE75_B	1*uniprot:FADB_BACSU;1*uniprot:YNGF_BACSU	-999999.0	999999.0
RA99CCB16_RL	1*uniprot:PHSG_BACSU	-999999.0	0
RA9ADA708_LR		0	999999.0
RA9C873A9_RL	1*uniprot:FABD_BACSU+1*uniprot:FABF_BACSU+1*uniprot:FABG_BACSU+1*uniprot:FABH1_BACSU+1*uniprot:FABI_BACSU+1*uniprot:YCSD_BACSU;1*uniprot:FABD_BACSU+1*uniprot:FABF_BACSU+1*uniprot:FABG_BACSU+1*uniprot:FABH2_BACSU+1*uniprot:FABL_BACSU+1*uniprot:FABZ_BACSU	-999999.0	0
RA9E4CBC0_RL		-999999.0	0
RAA2B89DF_B		-999999.0	999999.0
RAA2D17DD_RL	1*uniprot:NADE_BACSU	-999999.0	0
RAA59AE89_RL	1*uniprot:HUTG_BACSU	-999999.0	0
RAA59B1A1_RL	1*uniprot:NTPES_BACSU	-999999.0	0
RAA6F9754_LR		0	999999.0
RAA9668A9_LR		0	999999.0
RAAA26B73_B	1*uniprot:FADN_BACSU	-999999.0	999999.0
RAB311DE2_LR	1*uniprot:AROC_BACSU	0	999999.0
RAB3B164A_RL	1*uniprot:IOLB_BACSU+1*uniprot:IOLC_BACSU+1*uniprot:IOLD_BACSU+1*uniprot:IOLE_BACSU+1*uniprot:IOLJ_BACSU	-999999.0	0
RAB41E0AE_B		-999999.0	999999.0
RAB573707_RL	1*uniprot:THIC_BACSU	-999999.0	0
RAB5EAA2B_LR		0	999999.0
RAB70F856_LR		0	999999.0
RABC253CB_RL	1*uniprot:YDAP_BACSU	-999999.0	0
RAC0D11E2_RL	1*uniprot:METI_BACSU	-999999.0	0
RAC30B082_B		-999999.0	999999.0
RAC909E93_LR		0	999999.0
RACB5E6D6_B	1*uniprot:BIKB_BACSU	-999999.0	999999.0
RAD3C879A_B		-999999.0	999999.0
RADAB18C1_RL	1*uniprot:NRDI_BACSU+1*uniprot:RIR1_BACSU+1*uniprot:RIR2_BACSU	-999999.0	0
RAEADFD54_B		-999999.0	999999.0
RAEC85517_LR	1*uniprot:YXLA_BACSU	0	999999.0
RAEFECF36_B		-999999.0	999999.0
RAF103D1E_RL	1*gene:BG10629	-999999.0	0
RAF123876_RL	1*gene:BG10629	-999999.0	0
RAF255199_RL	1*gene:BG12422	-999999.0	0
RAF26BBB8_RL	1*uniprot:SUHB_BACSU	-999999.0	0
RAF482FE1_LR		0	999999.0
RAF733053_RL	1*uniprot:DCK_BACSU	-999999.0	0
RAFDEC4FB_B		-999999.0	999999.0
RAFE4CE48_LR	1*uniprot:GUDP_BACSU	0	999999.0
RB032AF38_B	1*uniprot:SERC_BACSU	-999999.0	999999.0
RB0613DB6_LR		0	999999.0
RB07933D3_B	1*uniprot:TUAD_BACSU	-999999.0	999999.0
RB09CF762_LR	1*uniprot:HUTM_BACSU;1*uniprot:YBGF_BACSU	0	999999.0
RB0F95BA6_RL	1*uniprot:THID_BACSU	-999999.0	0
RB17155BC_RL	1*uniprot:IOLA_BACSU	-999999.0	0
RB172DF67_LR		0	999999.0
RB1AFD75_LR		0	999999.0
RB1D6FC7F_RL	1*uniprot:ILVB_BACSU+1*uniprot:ILVH_BACSU;1*uniprot:ILVX_BACSU	-999999.0	0
RB20AD28A_LR	1*uniprot:ILVA_BACSU	0	999999.0
RB2214D0F_LR		0	999999.0
RB26C3034_LR		0	999999.0
RB336ABC7_LR	1*uniprot:OPUCA_BACSU+1*uniprot:OPUCB_BACSU+1*uniprot:OPUCC_BACSU+1*uniprot:OPUCD_BACSU	0	999999.0
RB348E483_B	1*uniprot:NTPES_BACSU	-999999.0	999999.0
RB36ADF94_B		-999999.0	999999.0
RB38390C6_LR		0	999999.0
RB3ADC2BB_LR		0	999999.0
RB4540E4D_LR	1*uniprot:NASA_BACSU	0	999999.0
RB465B165_RL	1*uniprot:RIBD_BACSU	-999999.0	0
RB47E9088_RL	1*uniprot:NADA_BACSU	-999999.0	0
RB4DF8B7A_LR		0	999999.0
RB4FF37A1_B	1*uniprot:PYRDB_BACSU+1*uniprot:PYRK_BACSU	-999999.0	999999.0
RB5189393_B	1*uniprot:DEOD_BACSU;1*uniprot:PUNA_BACSU	-999999.0	999999.0
RB55304CE_LR		0	999999.0
RB556314D_RL	1*gene:BG10629	-999999.0	0
RB558E64A_RL	1*uniprot:PUCB_BACSU;1*uniprot:XDHA_BACSU;1*uniprot:XDHC_BACSU;1*uniprot:XDHD_BACSU;1*uniprot:XDHE_BACSU	-999999.0	0
RB591354C_RL	1*uniprot:MPRF_BACSU	-999999.0	0
RB5C0FB43_LR		0	999999.0
RB5CCAD73_LR		0	999999.0
RB5D6709_LR	1*uniprot:PYRG_BACSU	0	999999.0
RB6199AB8_LR		0	999999.0
RB630AADB_RL	1*uniprot:HPPK_BACSU	-999999.0	0
RB6DED034_RL	1*uniprot:FABD_BACSU+1*uniprot:FABF_BACSU+1*uniprot:FABG_BACSU+1*uniprot:FABH1_BACSU+1*uniprot:FABI_BACSU+1*uniprot:YCSD_BACSU;1*uniprot:FABD_BACSU+1*uniprot:FABF_BACSU+1*uniprot:FABG_BACSU+1*uniprot:FABH2_BACSU+1*uniprot:FABL_BACSU+1*uniprot:FABZ_BACSU	-999999.0	0
RB731764F_B	1*uniprot:GLMM_BACSU	-999999.0	999999.0
RB73F93B4_B	1*uniprot:ALF_BACSU;1*uniprot:IOLJ_BACSU	-999999.0	999999.0
RB74BCE1A_B	1*uniprot:SAT1_BACSU	-999999.0	999999.0
RB766236D_LR		0	999999.0
RB76892E3_RL	1*uniprot:PT1_BACSU+1*uniprot:PTG3C_BACSU+1*uniprot:PTHP_BACSU	-999999.0	0
RB7792BCF_RL		-999999.0	0
RB8030CA0_LR		0	999999.0
RB80811E9_B		-999999.0	999999.0
RB86510C5_LR		0	999999.0
RB87F9B6_RL	1*uniprot:PUR2_BACSU	-999999.0	0
RB893B794_RL	1*gene:BG10629	-999999.0	0
RB8BC5606_LR	1*uniprot:DEF1_BACSU	0	999999.0
RB8DB7400_RL	1*uniprot:FABD_BACSU+1*uniprot:FABF_BACSU+1*uniprot:FABG_BACSU+1*uniprot:FABH1_BACSU+1*uniprot:FABI_BACSU+1*uniprot:YCSD_BACSU;1*uniprot:FABD_BACSU+1*uniprot:FABF_BACSU+1*uniprot:FABG_BACSU+1*uniprot:FABH2_BACSU+1*uniprot:FABL_BACSU+1*uniprot:FABZ_BACSU	-999999.0	0
RB8DC7EA3_LR		0	999999.0
RB9305BEF_RL	1*uniprot:FHUB_BACSU+1*uniprot:FHUC_BACSU+1*uniprot:FHUG_BACSU+1*uniprot:YXEB_BACSU	-999999.0	0
RB966302D_LR	1*gene:BG10629	0	999999.0
RB9D38C7E_RL	1*uniprot:SYE_BACSU	-999999.0	0
RBA1EB653_RL	1*uniprot:PROB_BACSU;1*uniprot:PROJ_BACSU	-999999.0	0
RBA346862_RL	1*uniprot:ARSB_BACSU	-999999.0	0
RBB45C763_LR	1*uniprot:YWRA_BACSU;1*uniprot:YWRB_BACSU	0	999999.0
RBB61F660_B	1*uniprot:GPDA_BACSU	-999999.0	999999.0
RBB8DB4B7_RL	1*uniprot:AROA_BACSU	-999999.0	0
RBB92418_LR		0	999999.0
RBBC1C40B_RL	1*uniprot:GLPQ_BACSU	-999999.0	0
RBBF1879C_RL		-999999.0	0
RBBF437E1_B	1*uniprot:PRPB_BACSU	-999999.0	999999.0
RBC32739D_RL	1*uniprot:HEM2_BACSU	-999999.0	0
RBC34FA4D_B	1*uniprot:HUTH_BACSU	-999999.0	999999.0
RBC54ECDF_RL	1*uniprot:NAGA_BACSU	-999999.0	0
RBC6177F5_RL	1*uniprot:ALKH_BACSU	-999999.0	0
RBCD1B1DF_B	1*uniprot:KCY_BACSU	-999999.0	999999.0
RBCDC2C62_LR	1*uniprot:SPEE_BACSU	0	999999.0
RBCEFD4FC_RL	1*uniprot:ISPA_BACSU	-999999.0	0
RBCF0DD64_B	1*uniprot:HIS5_BACSU;1*uniprot:HIS8_BACSU	-999999.0	999999.0
RBD27A365_RL	1*uniprot:IDH_BACSU	-999999.0	0
RBDA802C6_RL	1*uniprot:FABD_BACSU+1*uniprot:FABF_BACSU+1*uniprot:FABG_BACSU+1*uniprot:FABH2_BACSU+1*uniprot:FABL_BACSU+1*uniprot:FABZ_BACSU;1*uniprot:FABD_BACSU+1*uniprot:FABF_BACSU+1*uniprot:FABG_BACSU+1*uniprot:FABI_BACSU+1*uniprot:YCSD_BACSU	-999999.0	0
RBDC5C1D0_RL	1*uniprot:BGLA_BACSU;1*uniprot:LICH_BACSU	-999999.0	0
RBE1B3F35_LR		0	999999.0
RBECD7378_B	1*uniprot:CYSC1_BACSU	-999999.0	999999.0
RBEE299C1_LR		0	999999.0
RBEF6EB74_B	1*uniprot:DDL_BACSU	-999999.0	999999.0
RBF124E57_LR	1*uniprot:ARAE_BACSU	0	999999.0
RBF1BC307_RL	1*uniprot:LEU1_BACSU	-999999.0	0
RBF4920A7_LR	1*uniprot:O16G1_BACSU	0	999999.0
RBF7D97D9_RL	1*uniprot:ADCA_BACSU+1*uniprot:ADCB_BACSU+1*uniprot:ADCC_BACSU	-999999.0	0
RBF84B5B3_B	1*uniprot:PLSC_BACSU	-999999.0	999999.0
RBF87C66B_RL	1*uniprot:DPPB_BACSU+1*uniprot:DPPC_BACSU+1*uniprot:DPPD_BACSU+1*uniprot:DPPE_BACSU	-999999.0	0
RBFDCF42D_B	1*uniprot:FADA_BACSU	-999999.0	999999.0
RBFEFA3F5_B		-999999.0	999999.0
RBFFDC8D9_RL	1*uniprot:PT1_BACSU+1*uniprot:PTHP_BACSU+1*uniprot:PTMCB_BACSU	-999999.0	0
RC0BC5E81_RL	1*uniprot:PABA_BACSU+1*uniprot:TRPE_BACSU	-999999.0	0
RC0D6482E_RL	1*uniprot:DPPB_BACSU+1*uniprot:DPPC_BACSU+1*uniprot:DPPD_BACSU+1*uniprot:DPPE_BACSU	-999999.0	0
RC10771C6_LR	1*uniprot:DHSA_BACSU+1*uniprot:DHSB_BACSU+1*uniprot:DHSC_BACSU	0	999999.0
RC1441998_B	1*gene:BG10305+1*gene:BG10306+1*gene:BG10307+1*gene:BG11725	-999999.0	999999.0
RC16F2CB0_LR	1*uniprot:NTPES_BACSU	0	999999.0
RC1732717_LR		0	999999.0
RC1977CF2_RL	1*uniprot:O16G1_BACSU	-999999.0	0
RC1EDA53C_RL	1*uniprot:QCRA_BACSU+1*uniprot:QCRB_BACSU+1*uniprot:QCRC_BACSU	-999999.0	0
RC208E59A_LR		0	999999.0
RC20C8204_B	1*uniprot:DEOC_BACSU	-999999.0	999999.0
RC2452FE5_LR		0	999999.0
RC245B526_LR	1*uniprot:AGAL_BACSU	0	999999.0
RC250AB29_RL	1*uniprot:FABD_BACSU+1*uniprot:FABF_BACSU+1*uniprot:FABG_BACSU+1*uniprot:FABH1_BACSU+1*uniprot:FABI_BACSU+1*uniprot:YCSD_BACSU;1*uniprot:FABD_BACSU+1*uniprot:FABF_BACSU+1*uniprot:FABG_BACSU+1*uniprot:FABH2_BACSU+1*uniprot:FABL_BACSU+1*uniprot:FABZ_BACSU	-999999.0	0
RC26479F8_RL	1*uniprot:MEND_BACSU	-999999.0	0
RC2EE6799_RL	1*uniprot:TRPA_BACSU+1*uniprot:TRPB_BACSU	-999999.0	0
RC2FAAB19_B	1*uniprot:YWCA_BACSU	-999999.0	999999.0
RC2FE0522_RL	1*uniprot:SCRB_BACSU	-999999.0	0
RC39DE6FE_RL	1*uniprot:DPPB_BACSU+1*uniprot:DPPC_BACSU+1*uniprot:DPPD_BACSU+1*uniprot:DPPE_BACSU	-999999.0	0
RC3AC7DD_LR	1*uniprot:PT1_BACSU+1*uniprot:PTHP_BACSU+1*uniprot:PTWCB_BACSU	0	999999.0
RC3CE61B2_B	1*uniprot:COAD_BACSU	-999999.0	999999.0
RC3DD8C80_LR		0	999999.0
RC3E562F8_B	1*uniprot:DEOB_BACSU	-999999.0	999999.0
RC409E6B2_B	1*uniprot:HPRT_BACSU	-999999.0	999999.0
RC416F595_B	1*uniprot:YISU_BACSU	-999999.0	999999.0
RC43FEC75_LR		0	999999.0
RC4625E33_B	1*uniprot:FADB_BACSU;1*uniprot:YNGF_BACSU	-999999.0	999999.0
RC464C4C1_B		-999999.0	999999.0
RC49AA482_B	1*uniprot:ARGC_BACSU	-999999.0	999999.0
RC502448E_LR		0	999999.0
RC589DE04_RL	1*uniprot:GLOX_BACSU	-999999.0	0
RC63EFB16_RL	1*uniprot:PUR1_BACSU	-999999.0	0
RC66BD657_RL	1*uniprot:METI_BACSU	-999999.0	0
RC67EFE6D_RL	1*uniprot:ALDH3_BACSU;1*uniprot:ALDH4_BACSU;1*uniprot:ALDY_BACSU	-999999.0	0
RC77F6DA8_B		-999999.0	999999.0
RC78F3BA2_RL	1*uniprot:PUR5_BACSU	-999999.0	0
RC794E782_B	1*uniprot:FADB_BACSU;1*uniprot:YNGF_BACSU	-999999.0	999999.0
RC7CEF5FB_RL	1*uniprot:DLTA_BACSU+1*uniprot:DLTB_BACSU+1*uniprot:DLTC_BACSU+1*uniprot:DLTD_BACSU	-999999.0	0
RC7F177E6_LR		0	999999.0
RC82007C2_B		-999999.0	999999.0
RC856C6A_RL	1*uniprot:YAAO_BACSU	-999999.0	0
RC85BFC84_LR		0	999999.0
RC85FD4B5_B	1*uniprot:FADA_BACSU	-999999.0	999999.0
RC8BC298A_RL	1*uniprot:URK_BACSU	-999999.0	0
RC8EB9D57_LR		0	999999.0
RC94E05B9_B	1*uniprot:AROD_BACSU	-999999.0	999999.0
RC94E9E17_LR		0	999999.0
RC95B49D0_RL	1*uniprot:CLS1_BACSU;1*uniprot:CLSA_BACSU;1*uniprot:CLSB_BACSU	-999999.0	0
RC96712E3_LR		0	999999.0
RC9938A4C_RL	1*uniprot:ALDH3_BACSU;1*uniprot:ALDH4_BACSU;1*uniprot:ALDY_BACSU	-999999.0	0
RC9D3B43_RL	1*uniprot:BLTD_BACSU	-999999.0	0
RCA09740_LR		0	999999.0
RCA1C4FB9_B		-999999.0	999999.0
RCA5F2943_LR		0	999999.0
RCAB3C8F8_LR		0	999999.0
RCAB83328_RL	1*uniprot:GAL1_BACSU	-999999.0	0
RCB2E3D7A_B	1*uniprot:LEU3_BACSU+1*uniprot:LEUD_BACSU	-999999.0	999999.0
RCB51EE07_RL	1*uniprot:APT_BACSU	-999999.0	0
RCBE45683_RL	1*uniprot:NADB_BACSU	-999999.0	0
RCC30C545_LR	1*uniprot:GLTP_BACSU;1*uniprot:GLTT_BACSU	0	999999.0
RCC4C0DDB_RL	1*uniprot:LYTD_BACSU	-999999.0	0
RCC96081E_RL	1*uniprot:DPPB_BACSU+1*uniprot:DPPC_BACSU+1*uniprot:DPPD_BACSU+1*uniprot:DPPE_BACSU	-999999.0	0
RCDB19324_B	1*uniprot:PYRC_BACSU	-999999.0	999999.0
RCE1237B1_B	1*uniprot:FADN_BACSU	-999999.0	999999.0
RCE1E3CA5_LR	1*uniprot:EFEM_BACSU+1*uniprot:EFEN_BACSU+1*uniprot:EFEU_BACSU	0	999999.0
RCE2DA31D_LR	1*uniprot:YITJ_BACSU	0	999999.0
RCE37C724_LR	1*uniprot:G3P2_BACSU	0	999999.0
RCE4073DF_LR	1*uniprot:PDXS_BACSU+1*uniprot:PDXT_BACSU	0	999999.0
RCE503832_LR	1*uniprot:FEUA_BACSU+1*uniprot:FEUB_BACSU+1*uniprot:FEUC_BACSU	0	999999.0
RCE6DE43B_LR	1*gene:BG12795	0	999999.0
RCEACFC46_B	1*uniprot:DCTA_BACSU;1*uniprot:YFLS_BACSU	-999999.0	999999.0
RCEC5530D_B	1*uniprot:DYR_BACSU	-999999.0	999999.0
RCEFA8BF7_RL	1*uniprot:DPPB_BACSU+1*uniprot:DPPC_BACSU+1*uniprot:DPPD_BACSU+1*uniprot:DPPE_BACSU	-999999.0	0
RCF8D1C4A_RL	1*uniprot:FABD_BACSU+1*uniprot:FABF_BACSU+1*uniprot:FABG_BACSU+1*uniprot:FABH2_BACSU+1*uniprot:FABL_BACSU+1*uniprot:FABZ_BACSU;1*uniprot:FABD_BACSU+1*uniprot:FABF_BACSU+1*uniprot:FABG_BACSU+1*uniprot:FABI_BACSU+1*uniprot:YCSD_BACSU	-999999.0	0
RCF98E6D8_RL	1*uniprot:COMEB_BACSU	-999999.0	0
RCF99D496_LR		0	999999.0
RCFBE7328_RL	1*gene:BG10629	-999999.0	0
RCFFF1E60_RL	1*uniprot:PT1_BACSU+1*uniprot:PTHP_BACSU+1*uniprot:PTV3B_BACSU	-999999.0	0
RD0374118_RL	1*uniprot:YVCA_BACSU+1*uniprot:YVCB_BACSU+1*uniprot:YVRC_BACSU	-999999.0	0
RD05C0436_RL	1*uniprot:ARTM_BACSU+1*uniprot:ARTP_BACSU+1*uniprot:ARTQ_BACSU	-999999.0	0
RD082C506_RL	1*uniprot:HMGCL_BACSU	-999999.0	0
RD0A98555_B	1*uniprot:LCFA_BACSU;1*uniprot:LCFB_BACSU;1*uniprot:YHFT_BACSU;1*uniprot:YNGI_BACSU	-999999.0	999999.0
RD0E96236_RL	1*gene:BG10629	-999999.0	0
RD10C4956_RL	1*gene:BG10629	-999999.0	0
RD15AD32E_RL	1*uniprot:HISX_BACSU	-999999.0	0
RD1693B3F_B	1*uniprot:FADN_BACSU	-999999.0	999999.0
RD17E6E9_RL	1*uniprot:TENA_BACSU	-999999.0	0
RD1EDEFE4_LR		0	999999.0
RD1F58F26_B	1*uniprot:KAD_BACSU	-999999.0	999999.0
RD224EF31_B	1*uniprot:YWLF_BACSU	-999999.0	999999.0
RD228FF50_LR		0	999999.0
RD23C2F74_RL	1*uniprot:METI_BACSU	-999999.0	0
RD257FDA6_B	1*uniprot:GR_BACSU;1*uniprot:YTBE_BACSU	-999999.0	999999.0
RD275FB07_LR		0	999999.0
RD2BFB6BF_LR	1*uniprot:ISPG_BACSU	0	999999.0
RD2DB079F_B	1*uniprot:ADHA_BACSU;1*uniprot:ADHB_BACSU	-999999.0	999999.0
RD3DAA704_B	1*uniprot:ENO_BACSU	-999999.0	999999.0
RD3DB88D3_B		-999999.0	999999.0
RD462190A_B	1*uniprot:HIS5_BACSU;1*uniprot:HIS8_BACSU	-999999.0	999999.0
RD474B8B3_LR	1*gene:BG10629	0	999999.0
RD47BD493_RL	1*uniprot:DHE2_BACSU;1*uniprot:GUDB_BACSU	-999999.0	0
RD49998D5_LR		0	999999.0
RD4C83789_RL		-999999.0	0
RD4D84E74_LR	1*uniprot:YFLS_BACSU;1*uniprot:YOAB_BACSU	0	999999.0
RD4E6B7F9_RL	1*uniprot:COABC_BACSU	-999999.0	0
RD4EEA531_LR	1*gene:BG10629	0	999999.0
RD51F1513_RL	1*uniprot:GLK_BACSU	-999999.0	0
RD54D4008_B	1*uniprot:TUAA_BACSU+1*uniprot:TUAB_BACSU+1*uniprot:TUAC_BACSU+1*uniprot:TUAE_BACSU+1*uniprot:TUAG_BACSU+1*uniprot:TUAH_BACSU	-999999.0	999999.0
RD5ACADC4_LR		0	999999.0
RD5D4BE96_LR	1*uniprot:RSBX_BACSU	0	999999.0
RD5DF96EB_B	1*uniprot:CYSI_BACSU;1*uniprot:CYSJ_BACSU	-999999.0	999999.0
RD6197265_RL		-999999.0	0
RD6795C13_RL	1*uniprot:GLOX_BACSU	-999999.0	0
RD6A90CC2_LR		0	999999.0
RD6BB49B4_LR	1*uniprot:GABP_BACSU	0	999999.0
RD6F7BF7B_LR		0	999999.0
RD74F6AC5_LR	1*uniprot:URE1_BACSU+1*uniprot:URE2_BACSU+1*uniprot:URE3_BACSU	0	999999.0
RD7523EED_RL	1*uniprot:GCH1_BACSU	-999999.0	0
RD76ABC06_LR		0	999999.0
RD78642BA_B	1*uniprot:ILVC_BACSU	-999999.0	999999.0
RD7E153F2_LR	1*uniprot:MURF_BACSU	0	999999.0
RD7E2CEF1_LR		0	999999.0
RD81C059D_LR	1*uniprot:MRAY_BACSU	0	999999.0
RD838F4FB_LR	1*gene:BG11190;1*uniprot:TYSY2_BACSU	0	999999.0
RD8AFDF0D_B		-999999.0	999999.0
RD8BB0D97_RL	1*uniprot:GLGB_BACSU	-999999.0	0
RD8E339A4_B		-999999.0	999999.0
RD929FF9B_LR	1*gene:BG10629	0	999999.0
RD92CDAFA_RL	1*uniprot:PANC_BACSU	-999999.0	0
RD93E0B66_LR		0	999999.0
RD987249E_LR	1*uniprot:O16G1_BACSU	0	999999.0
RD9A71B34_B	1*uniprot:FADA_BACSU	-999999.0	999999.0
RD9AB109B_LR		0	999999.0
RD9B8313F_B	1*uniprot:NDK_BACSU	-999999.0	999999.0
RD9C41023_LR		0	999999.0
RD9EB1F62_RL	1*uniprot:GLPQ_BACSU	-999999.0	0
RD9F94F0C_RL	1*uniprot:PCCB_BACSU;1*uniprot:YNGE_BACSU	-999999.0	0
RDA51DCF7_RL	1*uniprot:BETB_BACSU	-999999.0	0
RDA701786_LR		0	999999.0
RDA703ED0_LR		0	999999.0
RDA877866_LR		0	999999.0
RDAACB128_B	1*uniprot:RBSK_BACSU	-999999.0	999999.0
RDADB1F90_RL	1*uniprot:BGLH_BACSU	-999999.0	0
RDAE77DD2_RL	1*uniprot:CDD_BACSU	-999999.0	0
RDB434C7E_B	1*uniprot:GALT_BACSU	-999999.0	999999.0
RDB5F9062_B		-999999.0	999999.0
RDBAAC3E3_RL	1*uniprot:TTUC_BACSU	-999999.0	0
RDBAEF005_B		-999999.0	999999.0
RDBE60336_RL	1*uniprot:DXS_BACSU	-999999.0	0
RDBF54679_B	1*uniprot:LDH_BACSU	-999999.0	999999.0
RDC1C2B71_RL	1*uniprot:PKSG_BACSU	-999999.0	0
RDC488100_LR		0	999999.0
RDC4FA208_LR		0	999999.0
RDC66D37D_LR		0	999999.0
RDCD79BCE_LR	1*uniprot:PUR8_BACSU+1*uniprot:PURK_BACSU	0	999999.0
RDD0BDF9A_B		-999999.0	999999.0
RDD1FD231_RL	1*uniprot:GGAA_BACSU+1*uniprot:GGAB_BACSU	-999999.0	0
RDD4908C2_RL	1*uniprot:CDSA_BACSU	-999999.0	0
RDD6DBEE0_LR	1*uniprot:MURD_BACSU	0	999999.0
RDD9E53E_LR	1*uniprot:RISA_BACSU+1*uniprot:RISB_BACSU	0	999999.0
RDDF10EBA_B	1*uniprot:PNCB_BACSU	-999999.0	999999.0
RDDFBFAC7_B	1*uniprot:UXAC_BACSU	-999999.0	999999.0
RDEB1FA_LR		0	999999.0
RDEFB0753_LR		0	999999.0
RDF021F76_LR		0	999999.0
RDF0848C1_B	1*uniprot:LCFA_BACSU;1*uniprot:LCFB_BACSU;1*uniprot:YHFT_BACSU;1*uniprot:YNGI_BACSU	-999999.0	999999.0
RDF7E591C_LR		0	999999.0
RDFD05418_LR		0	999999.0
RE00350F1_LR		0	999999.0
RE017247E_B	1*uniprot:FADB_BACSU;1*uniprot:YNGF_BACSU	-999999.0	999999.0
RE069E198_RL	1*uniprot:YTRB_BACSU+1*uniprot:YTRC_BACSU+1*uniprot:YTRC_BACSU+1*uniprot:YTRE_BACSU+1*uniprot:YTRF_BACSU	-999999.0	0
RE06BA74D_LR		0	999999.0
RE0B2F5C_B	1*uniprot:YKWC_BACSU	-999999.0	999999.0
RE115511D_LR	1*uniprot:GARD_BACSU	0	999999.0
RE11D7E70_RL	1*uniprot:FAPD_BACSU	-999999.0	0
RE148D006_RL	1*uniprot:MLEN_BACSU	-999999.0	0
RE1599536_B	1*uniprot:YUGO_BACSU	-999999.0	999999.0
RE27F96A3_LR	1*uniprot:ALDH3_BACSU;1*uniprot:ALDH4_BACSU;1*uniprot:ALDY_BACSU	0	999999.0
RE2D341BC_RL	1*uniprot:ARSB_BACSU;1*uniprot:YDFA_BACSU;1*uniprot:YWRK_BACSU	-999999.0	0
RE2D34257_RL		-999999.0	0
RE3198A0B_B	1*uniprot:6PGD2_BACSU	-999999.0	999999.0
RE3562355_RL	1*uniprot:BGLH_BACSU	-999999.0	0
RE36E448D_LR		0	999999.0
RE3700A43_B	1*uniprot:KAD_BACSU	-999999.0	999999.0
RE3ABD960_RL	1*uniprot:DLDH1_BACSU+1*uniprot:ODP2_BACSU+1*uniprot:ODPA_BACSU+1*uniprot:ODPB_BACSU	-999999.0	0
RE3B2AB91_B	1*uniprot:UXAB_BACSU	-999999.0	999999.0
RE42F854A_RL	1*uniprot:DPPB_BACSU+1*uniprot:DPPC_BACSU+1*uniprot:DPPD_BACSU+1*uniprot:DPPE_BACSU	-999999.0	0
RE4767C03_RL	1*uniprot:GUDD_BACSU	-999999.0	0
RE4ADEE31_B	1*gene:BG10403	-999999.0	999999.0
RE4B00DB4_B	1*uniprot:LEU3_BACSU+1*uniprot:LEUD_BACSU	-999999.0	999999.0
RE4EE51F4_B	1*uniprot:MTBP_BACSU	-999999.0	999999.0
RE4F73A02_B		-999999.0	999999.0
RE5F8F3B0_B	1*uniprot:RHAA_BACSU	-999999.0	999999.0
RE6030202_LR	1*uniprot:NTPES_BACSU	0	999999.0
RE6178BA1_LR		0	999999.0
RE61E8AA5_B	1*gene:BG10403	-999999.0	999999.0
RE630D36D_B	1*uniprot:AZLC_BACSU+1*uniprot:AZLD_BACSU;1*uniprot:BRAB_BACSU;1*uniprot:BRNQ_BACSU	-999999.0	999999.0
RE64B6261_LR	1*uniprot:CITM_BACSU	0	999999.0
RE6A29C7F_RL	1*uniprot:BGLA_BACSU;1*uniprot:LICH_BACSU	-999999.0	0
RE6E0D26E_LR		0	999999.0
RE6ED2E76_RL	1*uniprot:ARGB_BACSU	-999999.0	0
RE7186160_LR	1*uniprot:AROA_BACSU;1*uniprot:AROH_BACSU;1*uniprot:YSZB_BACSU	0	999999.0
RE753A463_LR	1*uniprot:ABF2_BACSU	0	999999.0
RE7BA14CB_LR	1*gene:BG10629	0	999999.0
RE7C70B41_LR	1*gene:BG11848+1*uniprot:PT1_BACSU+1*uniprot:PTHP_BACSU	0	999999.0
RE7E0E79F_B	1*uniprot:DEOB_BACSU	-999999.0	999999.0
RE7E9B897_B	1*uniprot:XYLA_BACSU	-999999.0	999999.0
RE7F5B0FD_B		-999999.0	999999.0
RE8370F12_B		-999999.0	999999.0
RE84B7440_B	1*uniprot:GLMU_BACSU	-999999.0	999999.0
RE8984C2C_RL	1*uniprot:CWLA_BACSU+1*uniprot:CWLC_BACSU+1*uniprot:CWLD_BACSU+1*uniprot:CWLH_BACSU+1*uniprot:LYTC_BACSU	-999999.0	0
RE8F58F5_B	1*uniprot:NTPES_BACSU	-999999.0	999999.0
RE906BE89_B	1*uniprot:NTPES_BACSU	-999999.0	999999.0
RE96CC037_RL	1*uniprot:UPPP_BACSU	-999999.0	0
RE97914BB_LR	1*uniprot:PPAC_BACSU	0	999999.0
RE985FDA3_LR		0	999999.0
RE98BE709_RL	1*uniprot:QUED_BACSU	-999999.0	0
RE9AF801E_RL	1*uniprot:SSUD_BACSU	-999999.0	0
RE9E2BBFE_B		-999999.0	999999.0
REA1C9317_B	1*uniprot:PTAS_BACSU	-999999.0	999999.0
REA50B6E9_RL	1*uniprot:GLGA_BACSU	-999999.0	0
REA63FB1D_LR	1*uniprot:SULP_BACSU;1*uniprot:YBAR_BACSU;1*uniprot:YVDB_BACSU	0	999999.0
REA80BD1B_LR		0	999999.0
REA851DAC_RL	1*uniprot:SSUD_BACSU	-999999.0	0
REAABC569_LR		0	999999.0
REAC05C92_B	1*uniprot:TPIS_BACSU	-999999.0	999999.0
REAE0A1CD_RL	1*uniprot:SDHD_BACSU	-999999.0	0
REAF1526B_RL	1*uniprot:ALDH3_BACSU;1*uniprot:ALDH4_BACSU;1*uniprot:ALDY_BACSU	-999999.0	0
REAF533F3_LR		0	999999.0
REB513B61_RL	1*uniprot:TAGA_BACSU+1*uniprot:TAGB_BACSU+1*uniprot:TAGE_BACSU+1*uniprot:TAGF_BACSU+1*uniprot:TAGG_BACSU+1*uniprot:TAGH_BACSU+1*uniprot:TAGO_BACSU	-999999.0	0
REB67C836_LR		0	999999.0
REB9D46FE_RL	1*uniprot:ALDH3_BACSU;1*uniprot:ALDH4_BACSU;1*uniprot:ALDY_BACSU	-999999.0	0
REBC7E815_LR	1*uniprot:AMYC_BACSU+1*uniprot:AMYD_BACSU+1*uniprot:MSME_BACSU;1*uniprot:CYCB_BACSU+1*uniprot:GANP_BACSU+1*uniprot:GANQ_BACSU;1*uniprot:MDXE_BACSU+1*uniprot:MDXF_BACSU+1*uniprot:MDXG_BACSU	0	999999.0
REBE3C8D4_RL	1*uniprot:XYLB_BACSU	-999999.0	0
REBFF9118_B	1*uniprot:FADN_BACSU	-999999.0	999999.0
REC3BD38A_LR		0	999999.0
REC502913_LR		0	999999.0
RECA7CEB0_B		-999999.0	999999.0
RECA9361_RL	1*uniprot:ALDH3_BACSU;1*uniprot:ALDH4_BACSU;1*uniprot:ALDY_BACSU	-999999.0	0
RECBDF86C_LR	1*uniprot:EXUT_BACSU	0	999999.0
RECD550D8_LR	1*uniprot:ALST_BACSU;1*uniprot:GLNT_BACSU;1*uniprot:YRBD_BACSU	0	999999.0
RECFA0596_B	1*uniprot:FADB_BACSU;1*uniprot:YNGF_BACSU	-999999.0	999999.0
RED78552D_B	1*uniprot:FUMC_BACSU	-999999.0	999999.0
RED7A67B2_RL	1*uniprot:PSD_BACSU	-999999.0	0
RED89A205_LR	1*uniprot:MRPA_BACSU;1*uniprot:MRPB_BACSU;1*uniprot:MRPC_BACSU;1*uniprot:MRPD_BACSU;1*uniprot:MRPF_BACSU;1*uniprot:MRPG_BACSU	0	999999.0
REE1EA58A_RL	1*uniprot:DPPB_BACSU+1*uniprot:DPPC_BACSU+1*uniprot:DPPD_BACSU+1*uniprot:DPPE_BACSU	-999999.0	0
REE257C1E_RL	1*uniprot:IMDH_BACSU	-999999.0	0
REE56858C_RL	1*gene:BG11839	-999999.0	0
REEB83731_B	1*uniprot:ACON_BACSU	-999999.0	999999.0
REEFDC248_LR		0	999999.0
REF6E1A18_RL	1*uniprot:ARGJ_BACSU	-999999.0	0
REF7B6AB4_RL	1*uniprot:PUCB_BACSU;1*uniprot:XDHA_BACSU;1*uniprot:XDHC_BACSU;1*uniprot:XDHD_BACSU;1*uniprot:XDHE_BACSU	-999999.0	0
REF87AB12_B	1*uniprot:PGCA_BACSU	-999999.0	999999.0
RF03E5809_B	1*uniprot:NRGA_BACSU	-999999.0	999999.0
RF04E7D07_B		-999999.0	999999.0
RF06E6E50_LR	1*uniprot:ACPS_BACSU	0	999999.0
RF09B9634_LR		0	999999.0
RF0F06CAD_LR		0	999999.0
RF10064F9_RL	1*uniprot:DAPH_BACSU	-999999.0	0
RF14FC152_RL	1*uniprot:PURL_BACSU+1*uniprot:PURQ_BACSU+1*uniprot:YEXA_BACSU	-999999.0	0
RF1FC7F85_B	1*uniprot:TKT_BACSU	-999999.0	999999.0
RF21D6235_B	1*uniprot:ALF_BACSU;1*uniprot:IOLJ_BACSU	-999999.0	999999.0
RF22DA177_RL	1*uniprot:NADB_BACSU	-999999.0	0
RF23A9E3A_LR	1*uniprot:YOCS_BACSU	0	999999.0
RF2862E28_RL	1*gene:BG10629	-999999.0	0
RF29C9AAB_B	1*uniprot:PDP_BACSU	-999999.0	999999.0
RF2E17644_RL	1*uniprot:COMEB_BACSU	-999999.0	0
RF3007A66_RL	1*uniprot:DPPB_BACSU+1*uniprot:DPPC_BACSU+1*uniprot:DPPD_BACSU+1*uniprot:DPPE_BACSU	-999999.0	0
RF3232FC8_B		-999999.0	999999.0
RF32672E0_LR	1*uniprot:QDOI_BACSU	0	999999.0
RF382895C_LR		0	999999.0
RF38CECD4_LR	1*uniprot:O16G1_BACSU	0	999999.0
RF394A0A6_LR		0	999999.0
RF3AD9ECA_LR	1*uniprot:THRC_BACSU	0	999999.0
RF3AF94EC_RL	1*uniprot:HIS9_BACSU	-999999.0	0
RF3CC6334_RL	1*uniprot:NFRA1_BACSU;1*uniprot:NFRA2_BACSU;1*uniprot:YFKO_BACSU	-999999.0	0
RF3F26333_B	1*uniprot:MTNA_BACSU	-999999.0	999999.0
RF3FD678F_LR		0	999999.0
RF3FF5A3F_LR		0	999999.0
RF4AAACD5_LR		0	999999.0
RF4C310B0_LR	1*uniprot:RIBBA_BACSU	0	999999.0
RF4F5126C_RL	1*uniprot:PABA_BACSU+1*uniprot:PABB_BACSU	-999999.0	0
RF527351_RL	1*uniprot:MNTA_BACSU+1*uniprot:MNTB_BACSU+1*uniprot:MNTC_BACSU+1*uniprot:MNTD_BACSU	-999999.0	0
RF54C05AA_LR	1*uniprot:ARCD_BACSU	0	999999.0
RF5792AA0_RL	1*uniprot:FABD_BACSU+1*uniprot:FABF_BACSU+1*uniprot:FABG_BACSU+1*uniprot:FABH1_BACSU+1*uniprot:FABI_BACSU+1*uniprot:YCSD_BACSU;1*uniprot:FABD_BACSU+1*uniprot:FABF_BACSU+1*uniprot:FABG_BACSU+1*uniprot:FABH2_BACSU+1*uniprot:FABL_BACSU+1*uniprot:FABZ_BACSU	-999999.0	0
RF5D8FB16_RL		-999999.0	0
RF617B30E_RL	1*uniprot:DCDA_BACSU	-999999.0	0
RF6270C8B_RL	1*uniprot:SSUD_BACSU	-999999.0	0
RF63486BA_LR	1*uniprot:CITM_BACSU	0	999999.0
RF63CDCCF_LR		0	999999.0
RF68C19EC_B	1*uniprot:LCFA_BACSU;1*uniprot:LCFB_BACSU;1*uniprot:YHFT_BACSU;1*uniprot:YNGI_BACSU	-999999.0	999999.0
RF699763C_LR		0	999999.0
RF6A7C83D_B	1*uniprot:G6PI_BACSU	-999999.0	999999.0
RF6B79438_RL	1*uniprot:FDHD_BACSU+1*uniprot:FDHL_BACSU;1*uniprot:FDHD_BACSU+1*uniprot:YJGC_BACSU;1*uniprot:FDHD_BACSU+1*uniprot:YOAE_BACSU	-999999.0	0
RF6B9C3D8_LR	1*gene:BG10629	0	999999.0
RF718443E_B	1*uniprot:ARGJ_BACSU	-999999.0	999999.0
RF74B924_B		-999999.0	999999.0
RF76099E5_LR	1*uniprot:HEMH_BACSU	0	999999.0
RF7E38329_B	1*uniprot:GS69_BACSU;1*uniprot:IOLS_BACSU	-999999.0	999999.0
RF8469AA5_RL	1*uniprot:ALDH3_BACSU;1*uniprot:ALDH4_BACSU;1*uniprot:ALDY_BACSU	-999999.0	0
RF847B611_B	1*uniprot:FADA_BACSU	-999999.0	999999.0
RF93FEF67_B		-999999.0	999999.0
RF9487AE7_LR		0	999999.0
RF94BFB87_B	1*uniprot:NDK_BACSU	-999999.0	999999.0
RF9B3E922_LR		0	999999.0
RF9C0A3A7_LR		0	999999.0
RF9C3EA19_B	1*uniprot:GLMM_BACSU	-999999.0	999999.0
RF9CA25DF_RL	1*uniprot:SSUA_BACSU+1*uniprot:SSUB_BACSU+1*uniprot:SSUC_BACSU	-999999.0	0
RF9CCD87B_LR		0	999999.0
RF9E1B975_LR	1*uniprot:OPUD_BACSU	0	999999.0
RFA351FD6_RL	1*uniprot:YESO_BACSU+1*uniprot:YESP_BACSU+1*uniprot:YESQ_BACSU	-999999.0	0
RFA3EFAB4_RL	1*uniprot:CISY3_BACSU	-999999.0	0
RFA58399F_RL	1*uniprot:PCKA_BACSU	-999999.0	0
RFA5D9229_RL	1*uniprot:TTUC_BACSU	-999999.0	0
RFA7D7587_RL	1*uniprot:GUAD_BACSU	-999999.0	0
RFA88E909_RL	1*uniprot:PNCA_BACSU	-999999.0	0
RFA8FEBA9_RL	1*uniprot:DPPA_BACSU	-999999.0	0
RFB2489A_B		-999999.0	999999.0
RFB293AAE_LR	1*uniprot:CATA_BACSU;1*uniprot:CATE_BACSU;1*uniprot:CATX_BACSU	0	999999.0
RFB2F9386_B	1*uniprot:PDP_BACSU	-999999.0	999999.0
RFB3ECD1D_B	1*uniprot:UXAC_BACSU	-999999.0	999999.0
RFB872C99_LR		0	999999.0
RFBACA149_LR		0	999999.0
RFBFE290B_LR		0	999999.0
RFC301250_LR	1*uniprot:CITM_BACSU	0	999999.0
RFC97B382_B	1*uniprot:PDP_BACSU	-999999.0	999999.0
RFD287F73_LR	1*uniprot:PANE_BACSU	0	999999.0
RFD334FED_RL	1*uniprot:CDD_BACSU	-999999.0	0
RFD4AC536_RL	1*uniprot:FABD_BACSU+1*uniprot:FABF_BACSU+1*uniprot:FABG_BACSU+1*uniprot:FABH1_BACSU+1*uniprot:FABI_BACSU+1*uniprot:YCSD_BACSU;1*uniprot:FABD_BACSU+1*uniprot:FABF_BACSU+1*uniprot:FABG_BACSU+1*uniprot:FABH2_BACSU+1*uniprot:FABL_BACSU+1*uniprot:FABZ_BACSU	-999999.0	0
RFD5B1B42_RL	1*uniprot:PPNK1_BACSU	-999999.0	0
RFD5D2FFF_B	1*uniprot:ACDA_BACSU;1*uniprot:ACDB_BACSU	-999999.0	999999.0
RFD621A1A_LR		0	999999.0
RFD648C01_LR		0	999999.0
RFDE90BF1_B	1*uniprot:PGK_BACSU	-999999.0	999999.0
RFE1D8BC9_B	1*uniprot:GTAB_BACSU	-999999.0	999999.0
RFE6609A8_LR		0	999999.0
RFE9938B1_RL	1*uniprot:FABD_BACSU+1*uniprot:FABF_BACSU+1*uniprot:FABG_BACSU+1*uniprot:FABH1_BACSU+1*uniprot:FABI_BACSU+1*uniprot:YCSD_BACSU;1*uniprot:FABD_BACSU+1*uniprot:FABF_BACSU+1*uniprot:FABG_BACSU+1*uniprot:FABH2_BACSU+1*uniprot:FABL_BACSU+1*uniprot:FABZ_BACSU	-999999.0	0
RFEBA4046_RL	1*uniprot:ALDH3_BACSU;1*uniprot:ALDH4_BACSU;1*uniprot:ALDY_BACSU	-999999.0	0
RFEC8C7D9_B	1*uniprot:MANA1_BACSU	-999999.0	999999.0
RFF11C5E6_LR	1*gene:BG10629	0	999999.0
RFF2299FB_RL	1*gene:BG10629	-999999.0	0
RFF5F1C5A_B	1*uniprot:ABF2_BACSU	-999999.0	999999.0
RFF91B74F_B	1*uniprot:FADN_BACSU	-999999.0	999999.0
RFF983DE3_B	1*uniprot:YXER_BACSU	-999999.0	999999.0
RFF9C39CF_B		-999999.0	999999.0
RFFE4606_LR	1*uniprot:CZCO_BACSU;1*uniprot:KTRA_BACSU+1*uniprot:KTRB_BACSU;1*uniprot:KTRC_BACSU+1*uniprot:KTRD_BACSU	0	999999.0
