# Supplementary material for: Efficient Reconstruction of Predictive Consensus Metabolic Network Models
Source: PLoS Comput Biol. 2016 Aug 26;12(8):e1005085. doi: 10.1371/journal.pcbi.1005085 (PMC5001716; doi:10.1371/journal.pcbi.1005085)
Supplement: S1 Dataset — This file contains the original models, the input models, the BCMs, and the RCMs for COMMGEN as well as an overview of the changes made between original and input models. (ZIP) [file pcbi.1005085.s001.zip › S4-Models/Original/Bsubtilis/iso_iYO844/model.tsv]

ID	iso_iYO844
Description	BS
MNXref Version	14/06/2013
Source ID	BS
Source Reference	PMID:17573341
Source Link	http://www-bioeng.ucsd.edu/research/research_groups/gcrg/organisms/sbml/Bs_iYO844_flux1.xml
Source Date	28/09/2007
Source Version	iYO844
Taxid	224308
LB	-999999.0
UB	999999.0
