# Supplementary material for: Efficient Reconstruction of Predictive Consensus Metabolic Network Models
Source: PLoS Comput Biol. 2016 Aug 26;12(8):e1005085. doi: 10.1371/journal.pcbi.1005085 (PMC5001716; doi:10.1371/journal.pcbi.1005085)
Supplement: S1 Dataset — This file contains the original models, the input models, the BCMs, and the RCMs for COMMGEN as well as an overview of the changes made between original and input models. (ZIP) [file pcbi.1005085.s001.zip › S4-Models/Original/Bsubtilis/iso_iYO844/properties.tsv]

prop	BC-b	desc	Classifcation of the reaction bounds
prop	BC-b	scope	reac
prop	BC-b	type	enum
prop	BC-p	desc	Presence/absence of protein(s) assigned to the reaction
prop	BC-p	scope	reac
prop	BC-p	type	enum
prop	BC-t	desc	growth/boundary/enzymatic/transport
prop	BC-t	scope	reac
prop	BC-t	type	enum
reac	R10DA26CA_RL	BC-b	directed
reac	R10DA26CA_RL	BC-p	assigned
reac	R10DA26CA_RL	BC-t	enzymatic
reac	R11275CD1_RL	BC-b	directed
reac	R11275CD1_RL	BC-p	assigned
reac	R11275CD1_RL	BC-t	enzymatic
reac	R11643D4D_B	BC-b	reversible
reac	R11643D4D_B	BC-p	assigned
reac	R11643D4D_B	BC-t	enzymatic
reac	R11895B3D_B	BC-b	reversible
reac	R11895B3D_B	BC-p	assigned
reac	R11895B3D_B	BC-t	enzymatic
reac	R119E66A1_B	BC-b	reversible
reac	R119E66A1_B	BC-p	assigned
reac	R119E66A1_B	BC-t	enzymatic
reac	R11AB4F29_B	BC-b	reversible
reac	R11AB4F29_B	BC-p	orphan
reac	R11AB4F29_B	BC-t	enzymatic
reac	R11E04BE0_RL	BC-b	directed
reac	R11E04BE0_RL	BC-p	assigned
reac	R11E04BE0_RL	BC-t	enzymatic
reac	R12195BC6_B	BC-b	reversible
reac	R12195BC6_B	BC-p	assigned
reac	R12195BC6_B	BC-t	enzymatic
reac	R1224CCB7_B	BC-b	reversible
reac	R1224CCB7_B	BC-p	assigned
reac	R1224CCB7_B	BC-t	enzymatic
reac	R122B3BC4_RL	BC-b	directed
reac	R122B3BC4_RL	BC-p	assigned
reac	R122B3BC4_RL	BC-t	enzymatic
reac	R12515662_LR	BC-b	directed
reac	R12515662_LR	BC-p	assigned
reac	R12515662_LR	BC-t	enzymatic
reac	R128355A8_LR	BC-b	directed
reac	R128355A8_LR	BC-p	assigned
reac	R128355A8_LR	BC-t	transport
reac	R131CFE91_RL	BC-b	directed
reac	R131CFE91_RL	BC-p	assigned
reac	R131CFE91_RL	BC-t	transport
reac	R132D7AD1_LR	BC-b	directed
reac	R132D7AD1_LR	BC-p	orphan
reac	R132D7AD1_LR	BC-t	boundary
reac	R133FB53A_B	BC-b	reversible
reac	R133FB53A_B	BC-p	assigned
reac	R133FB53A_B	BC-t	enzymatic
reac	R13409B85_RL	BC-b	directed
reac	R13409B85_RL	BC-p	assigned
reac	R13409B85_RL	BC-t	enzymatic
reac	R1349EF6C_LR	BC-b	directed
reac	R1349EF6C_LR	BC-p	assigned
reac	R1349EF6C_LR	BC-t	enzymatic
reac	R138F4301_LR	BC-b	directed
reac	R138F4301_LR	BC-p	assigned
reac	R138F4301_LR	BC-t	enzymatic
reac	R13BFC5DB_LR	BC-b	directed
reac	R13BFC5DB_LR	BC-p	orphan
reac	R13BFC5DB_LR	BC-t	boundary
reac	R13E232DF_B	BC-b	reversible
reac	R13E232DF_B	BC-p	assigned
reac	R13E232DF_B	BC-t	enzymatic
reac	R141B8A1B_RL	BC-b	directed
reac	R141B8A1B_RL	BC-p	assigned
reac	R141B8A1B_RL	BC-t	enzymatic
reac	R1463504D_RL	BC-b	directed
reac	R1463504D_RL	BC-p	assigned
reac	R1463504D_RL	BC-t	enzymatic
reac	R14D45DA1_B	BC-b	reversible
reac	R14D45DA1_B	BC-p	assigned
reac	R14D45DA1_B	BC-t	enzymatic
reac	R156511C_B	BC-b	reversible
reac	R156511C_B	BC-p	assigned
reac	R156511C_B	BC-t	enzymatic
reac	R15C6FAA8_B	BC-b	reversible
reac	R15C6FAA8_B	BC-p	orphan
reac	R15C6FAA8_B	BC-t	transport
reac	R15DF7064_LR	BC-b	directed
reac	R15DF7064_LR	BC-p	orphan
reac	R15DF7064_LR	BC-t	boundary
reac	R162AFB01_LR	BC-b	directed
reac	R162AFB01_LR	BC-p	orphan
reac	R162AFB01_LR	BC-t	transport
reac	R16358B2_B	BC-b	reversible
reac	R16358B2_B	BC-p	orphan
reac	R16358B2_B	BC-t	transport
reac	R1636C604_RL	BC-b	directed
reac	R1636C604_RL	BC-p	assigned
reac	R1636C604_RL	BC-t	transport
reac	R16394420_B	BC-b	reversible
reac	R16394420_B	BC-p	assigned
reac	R16394420_B	BC-t	enzymatic
reac	R16AA0DCC_B	BC-b	reversible
reac	R16AA0DCC_B	BC-p	assigned
reac	R16AA0DCC_B	BC-t	enzymatic
reac	R16CB2E5C_LR	BC-b	directed
reac	R16CB2E5C_LR	BC-p	orphan
reac	R16CB2E5C_LR	BC-t	enzymatic
reac	R16FBD0E6_B	BC-b	reversible
reac	R16FBD0E6_B	BC-p	assigned
reac	R16FBD0E6_B	BC-t	enzymatic
reac	R17032A89_B	BC-b	reversible
reac	R17032A89_B	BC-p	assigned
reac	R17032A89_B	BC-t	enzymatic
reac	R170A1926_RL	BC-b	directed
reac	R170A1926_RL	BC-p	assigned
reac	R170A1926_RL	BC-t	transport
reac	R173C6447_LR	BC-b	directed
reac	R173C6447_LR	BC-p	assigned
reac	R173C6447_LR	BC-t	enzymatic
reac	R1781A0_LR	BC-b	directed
reac	R1781A0_LR	BC-p	assigned
reac	R1781A0_LR	BC-t	enzymatic
reac	R179ACB72_LR	BC-b	directed
reac	R179ACB72_LR	BC-p	orphan
reac	R179ACB72_LR	BC-t	transport
reac	R179EF8A4_LR	BC-b	directed
reac	R179EF8A4_LR	BC-p	assigned
reac	R179EF8A4_LR	BC-t	transport
reac	R17F3A914_RL	BC-b	directed
reac	R17F3A914_RL	BC-p	assigned
reac	R17F3A914_RL	BC-t	enzymatic
reac	R18079BB7_LR	BC-b	directed
reac	R18079BB7_LR	BC-p	assigned
reac	R18079BB7_LR	BC-t	enzymatic
reac	R186ADE47_LR	BC-b	directed
reac	R186ADE47_LR	BC-p	assigned
reac	R186ADE47_LR	BC-t	transport
reac	R1872D5AE_RL	BC-b	directed
reac	R1872D5AE_RL	BC-p	orphan
reac	R1872D5AE_RL	BC-t	enzymatic
reac	R1889FDC1_B	BC-b	reversible
reac	R1889FDC1_B	BC-p	assigned
reac	R1889FDC1_B	BC-t	transport
reac	R18C19F4_B	BC-b	reversible
reac	R18C19F4_B	BC-p	assigned
reac	R18C19F4_B	BC-t	enzymatic
reac	R18E3DBF0_RL	BC-b	directed
reac	R18E3DBF0_RL	BC-p	assigned
reac	R18E3DBF0_RL	BC-t	enzymatic
reac	R1906FBC8_LR	BC-b	directed
reac	R1906FBC8_LR	BC-p	assigned
reac	R1906FBC8_LR	BC-t	enzymatic
reac	R19336E76_B	BC-b	reversible
reac	R19336E76_B	BC-p	assigned
reac	R19336E76_B	BC-t	enzymatic
reac	R1991C790_RL	BC-b	directed
reac	R1991C790_RL	BC-p	assigned
reac	R1991C790_RL	BC-t	transport
reac	R19DC042B_B	BC-b	reversible
reac	R19DC042B_B	BC-p	assigned
reac	R19DC042B_B	BC-t	enzymatic
reac	R1A227812_LR	BC-b	directed
reac	R1A227812_LR	BC-p	orphan
reac	R1A227812_LR	BC-t	boundary
reac	R1AC59AD5_LR	BC-b	directed
reac	R1AC59AD5_LR	BC-p	orphan
reac	R1AC59AD5_LR	BC-t	boundary
reac	R1AD7B4FF_LR	BC-b	directed
reac	R1AD7B4FF_LR	BC-p	orphan
reac	R1AD7B4FF_LR	BC-t	boundary
reac	R1B437C71_LR	BC-b	directed
reac	R1B437C71_LR	BC-p	orphan
reac	R1B437C71_LR	BC-t	boundary
reac	R1B491561_LR	BC-b	directed
reac	R1B491561_LR	BC-p	orphan
reac	R1B491561_LR	BC-t	boundary
reac	R1B68F2C3_LR	BC-b	directed
reac	R1B68F2C3_LR	BC-p	orphan
reac	R1B68F2C3_LR	BC-t	boundary
reac	R1BB04AE8_LR	BC-b	directed
reac	R1BB04AE8_LR	BC-p	assigned
reac	R1BB04AE8_LR	BC-t	enzymatic
reac	R1BBBED74_LR	BC-b	directed
reac	R1BBBED74_LR	BC-p	assigned
reac	R1BBBED74_LR	BC-t	enzymatic
reac	R1BD00C68_RL	BC-b	directed
reac	R1BD00C68_RL	BC-p	assigned
reac	R1BD00C68_RL	BC-t	enzymatic
reac	R1BD5CC72_RL	BC-b	directed
reac	R1BD5CC72_RL	BC-p	assigned
reac	R1BD5CC72_RL	BC-t	enzymatic
reac	R1BD8A58B_LR	BC-b	directed
reac	R1BD8A58B_LR	BC-p	assigned
reac	R1BD8A58B_LR	BC-t	enzymatic
reac	R1C09F677_LR	BC-b	directed
reac	R1C09F677_LR	BC-p	assigned
reac	R1C09F677_LR	BC-t	enzymatic
reac	R1C156B46_LR	BC-b	directed
reac	R1C156B46_LR	BC-p	assigned
reac	R1C156B46_LR	BC-t	transport
reac	R1C260C6A_B	BC-b	reversible
reac	R1C260C6A_B	BC-p	assigned
reac	R1C260C6A_B	BC-t	enzymatic
reac	R1C5965DA_B	BC-b	reversible
reac	R1C5965DA_B	BC-p	assigned
reac	R1C5965DA_B	BC-t	transport
reac	R1CA49BF6_B	BC-b	reversible
reac	R1CA49BF6_B	BC-p	assigned
reac	R1CA49BF6_B	BC-t	enzymatic
reac	R1CAEBB71_B	BC-b	reversible
reac	R1CAEBB71_B	BC-p	assigned
reac	R1CAEBB71_B	BC-t	enzymatic
reac	R1CF42701_B	BC-b	reversible
reac	R1CF42701_B	BC-p	assigned
reac	R1CF42701_B	BC-t	enzymatic
reac	R1D12A39_LR	BC-b	directed
reac	R1D12A39_LR	BC-p	assigned
reac	R1D12A39_LR	BC-t	enzymatic
reac	R1D3185E8_B	BC-b	reversible
reac	R1D3185E8_B	BC-p	assigned
reac	R1D3185E8_B	BC-t	enzymatic
reac	R1D4F4F2_RL	BC-b	directed
reac	R1D4F4F2_RL	BC-p	assigned
reac	R1D4F4F2_RL	BC-t	enzymatic
reac	R1D585BDD_B	BC-b	reversible
reac	R1D585BDD_B	BC-p	assigned
reac	R1D585BDD_B	BC-t	enzymatic
reac	R1D7B26F5_RL	BC-b	directed
reac	R1D7B26F5_RL	BC-p	assigned
reac	R1D7B26F5_RL	BC-t	transport
reac	R1D91677F_RL	BC-b	directed
reac	R1D91677F_RL	BC-p	assigned
reac	R1D91677F_RL	BC-t	enzymatic
reac	R1D998169_LR	BC-b	directed
reac	R1D998169_LR	BC-p	orphan
reac	R1D998169_LR	BC-t	boundary
reac	R1DA2D088_RL	BC-b	directed
reac	R1DA2D088_RL	BC-p	assigned
reac	R1DA2D088_RL	BC-t	enzymatic
reac	R1DB58FAD_B	BC-b	reversible
reac	R1DB58FAD_B	BC-p	assigned
reac	R1DB58FAD_B	BC-t	enzymatic
reac	R1DEA10A7_LR	BC-b	directed
reac	R1DEA10A7_LR	BC-p	assigned
reac	R1DEA10A7_LR	BC-t	enzymatic
reac	R1E0959CD_RL	BC-b	directed
reac	R1E0959CD_RL	BC-p	assigned
reac	R1E0959CD_RL	BC-t	transport
reac	R1E51B4DF_LR	BC-b	directed
reac	R1E51B4DF_LR	BC-p	orphan
reac	R1E51B4DF_LR	BC-t	boundary
reac	R1E8BF0DA_RL	BC-b	directed
reac	R1E8BF0DA_RL	BC-p	assigned
reac	R1E8BF0DA_RL	BC-t	enzymatic
reac	R1EC204FE_B	BC-b	reversible
reac	R1EC204FE_B	BC-p	assigned
reac	R1EC204FE_B	BC-t	enzymatic
reac	R1F14B35E_B	BC-b	reversible
reac	R1F14B35E_B	BC-p	assigned
reac	R1F14B35E_B	BC-t	enzymatic
reac	R1F7067FD_RL	BC-b	directed
reac	R1F7067FD_RL	BC-p	assigned
reac	R1F7067FD_RL	BC-t	enzymatic
reac	R1F73F81_B	BC-b	reversible
reac	R1F73F81_B	BC-p	assigned
reac	R1F73F81_B	BC-t	enzymatic
reac	R1FB0F404_LR	BC-b	directed
reac	R1FB0F404_LR	BC-p	assigned
reac	R1FB0F404_LR	BC-t	transport
reac	R2020016A_LR	BC-b	directed
reac	R2020016A_LR	BC-p	orphan
reac	R2020016A_LR	BC-t	boundary
reac	R2041214E_B	BC-b	reversible
reac	R2041214E_B	BC-p	assigned
reac	R2041214E_B	BC-t	enzymatic
reac	R206F4BDE_RL	BC-b	directed
reac	R206F4BDE_RL	BC-p	assigned
reac	R206F4BDE_RL	BC-t	enzymatic
reac	R20A476A7_LR	BC-b	directed
reac	R20A476A7_LR	BC-p	orphan
reac	R20A476A7_LR	BC-t	transport
reac	R20F27F8B_B	BC-b	reversible
reac	R20F27F8B_B	BC-p	assigned
reac	R20F27F8B_B	BC-t	enzymatic
reac	R2111D7F0_B	BC-b	reversible
reac	R2111D7F0_B	BC-p	orphan
reac	R2111D7F0_B	BC-t	enzymatic
reac	R212A49F1_RL	BC-b	directed
reac	R212A49F1_RL	BC-p	assigned
reac	R212A49F1_RL	BC-t	enzymatic
reac	R21709727_B	BC-b	reversible
reac	R21709727_B	BC-p	assigned
reac	R21709727_B	BC-t	enzymatic
reac	R218EA490_LR	BC-b	directed
reac	R218EA490_LR	BC-p	assigned
reac	R218EA490_LR	BC-t	enzymatic
reac	R21BAA724_LR	BC-b	directed
reac	R21BAA724_LR	BC-p	orphan
reac	R21BAA724_LR	BC-t	boundary
reac	R21F3DFF8_RL	BC-b	directed
reac	R21F3DFF8_RL	BC-p	assigned
reac	R21F3DFF8_RL	BC-t	enzymatic
reac	R21FE6936_LR	BC-b	directed
reac	R21FE6936_LR	BC-p	orphan
reac	R21FE6936_LR	BC-t	boundary
reac	R22135C3D_B	BC-b	reversible
reac	R22135C3D_B	BC-p	assigned
reac	R22135C3D_B	BC-t	enzymatic
reac	R2245C2D0_B	BC-b	reversible
reac	R2245C2D0_B	BC-p	assigned
reac	R2245C2D0_B	BC-t	enzymatic
reac	R224606F1_LR	BC-b	directed
reac	R224606F1_LR	BC-p	assigned
reac	R224606F1_LR	BC-t	transport
reac	R224E6657_RL	BC-b	directed
reac	R224E6657_RL	BC-p	assigned
reac	R224E6657_RL	BC-t	enzymatic
reac	R226BBBB1_RL	BC-b	directed
reac	R226BBBB1_RL	BC-p	assigned
reac	R226BBBB1_RL	BC-t	enzymatic
reac	R22B9E219_RL	BC-b	directed
reac	R22B9E219_RL	BC-p	assigned
reac	R22B9E219_RL	BC-t	enzymatic
reac	R22CB405D_B	BC-b	reversible
reac	R22CB405D_B	BC-p	assigned
reac	R22CB405D_B	BC-t	enzymatic
reac	R231CFDAF_LR	BC-b	directed
reac	R231CFDAF_LR	BC-p	assigned
reac	R231CFDAF_LR	BC-t	enzymatic
reac	R231EDCB6_RL	BC-b	directed
reac	R231EDCB6_RL	BC-p	assigned
reac	R231EDCB6_RL	BC-t	enzymatic
reac	R233D39F6_B	BC-b	reversible
reac	R233D39F6_B	BC-p	assigned
reac	R233D39F6_B	BC-t	enzymatic
reac	R23491995_RL	BC-b	directed
reac	R23491995_RL	BC-p	assigned
reac	R23491995_RL	BC-t	enzymatic
reac	R238B1509_B	BC-b	reversible
reac	R238B1509_B	BC-p	assigned
reac	R238B1509_B	BC-t	enzymatic
reac	R23B5E05B_B	BC-b	reversible
reac	R23B5E05B_B	BC-p	assigned
reac	R23B5E05B_B	BC-t	enzymatic
reac	R23DD1E65_RL	BC-b	directed
reac	R23DD1E65_RL	BC-p	assigned
reac	R23DD1E65_RL	BC-t	enzymatic
reac	R241AB01B_LR	BC-b	directed
reac	R241AB01B_LR	BC-p	orphan
reac	R241AB01B_LR	BC-t	boundary
reac	R243773E7_B	BC-b	reversible
reac	R243773E7_B	BC-p	assigned
reac	R243773E7_B	BC-t	enzymatic
reac	R2458B139_B	BC-b	reversible
reac	R2458B139_B	BC-p	assigned
reac	R2458B139_B	BC-t	enzymatic
reac	R246505BE_LR	BC-b	directed
reac	R246505BE_LR	BC-p	orphan
reac	R246505BE_LR	BC-t	boundary
reac	R247CAC7E_LR	BC-b	directed
reac	R247CAC7E_LR	BC-p	orphan
reac	R247CAC7E_LR	BC-t	boundary
reac	R250FD288_LR	BC-b	directed
reac	R250FD288_LR	BC-p	orphan
reac	R250FD288_LR	BC-t	boundary
reac	R25475DA9_B	BC-b	reversible
reac	R25475DA9_B	BC-p	assigned
reac	R25475DA9_B	BC-t	enzymatic
reac	R254A3425_LR	BC-b	directed
reac	R254A3425_LR	BC-p	assigned
reac	R254A3425_LR	BC-t	enzymatic
reac	R2579B3B7_LR	BC-b	directed
reac	R2579B3B7_LR	BC-p	assigned
reac	R2579B3B7_LR	BC-t	enzymatic
reac	R261E237A_LR	BC-b	directed
reac	R261E237A_LR	BC-p	assigned
reac	R261E237A_LR	BC-t	enzymatic
reac	R26529138_RL	BC-b	directed
reac	R26529138_RL	BC-p	assigned
reac	R26529138_RL	BC-t	transport
reac	R265632C1_LR	BC-b	directed
reac	R265632C1_LR	BC-p	orphan
reac	R265632C1_LR	BC-t	boundary
reac	R269CF6F3_RL	BC-b	directed
reac	R269CF6F3_RL	BC-p	assigned
reac	R269CF6F3_RL	BC-t	enzymatic
reac	R26F0C5C0_RL	BC-b	directed
reac	R26F0C5C0_RL	BC-p	assigned
reac	R26F0C5C0_RL	BC-t	enzymatic
reac	R2701C9B5_LR	BC-b	directed
reac	R2701C9B5_LR	BC-p	orphan
reac	R2701C9B5_LR	BC-t	boundary
reac	R27086871_B	BC-b	reversible
reac	R27086871_B	BC-p	assigned
reac	R27086871_B	BC-t	enzymatic
reac	R2710552A_B	BC-b	reversible
reac	R2710552A_B	BC-p	assigned
reac	R2710552A_B	BC-t	enzymatic
reac	R2749CE5F_RL	BC-b	directed
reac	R2749CE5F_RL	BC-p	assigned
reac	R2749CE5F_RL	BC-t	enzymatic
reac	R27545C1B_RL	BC-b	directed
reac	R27545C1B_RL	BC-p	assigned
reac	R27545C1B_RL	BC-t	enzymatic
reac	R276A6E5E_RL	BC-b	directed
reac	R276A6E5E_RL	BC-p	assigned
reac	R276A6E5E_RL	BC-t	enzymatic
reac	R27712032_LR	BC-b	directed
reac	R27712032_LR	BC-p	assigned
reac	R27712032_LR	BC-t	transport
reac	R27A5E88F_B	BC-b	reversible
reac	R27A5E88F_B	BC-p	assigned
reac	R27A5E88F_B	BC-t	enzymatic
reac	R27B1F039_RL	BC-b	directed
reac	R27B1F039_RL	BC-p	assigned
reac	R27B1F039_RL	BC-t	enzymatic
reac	R27E2D0C_RL	BC-b	directed
reac	R27E2D0C_RL	BC-p	assigned
reac	R27E2D0C_RL	BC-t	enzymatic
reac	R27FD2E39_B	BC-b	reversible
reac	R27FD2E39_B	BC-p	assigned
reac	R27FD2E39_B	BC-t	enzymatic
reac	R28131C48_LR	BC-b	directed
reac	R28131C48_LR	BC-p	assigned
reac	R28131C48_LR	BC-t	transport
reac	R283C72A1_LR	BC-b	directed
reac	R283C72A1_LR	BC-p	orphan
reac	R283C72A1_LR	BC-t	boundary
reac	R28766662_B	BC-b	reversible
reac	R28766662_B	BC-p	assigned
reac	R28766662_B	BC-t	enzymatic
reac	R2899BF30_LR	BC-b	directed
reac	R2899BF30_LR	BC-p	orphan
reac	R2899BF30_LR	BC-t	transport
reac	R28BF4A7E_RL	BC-b	directed
reac	R28BF4A7E_RL	BC-p	assigned
reac	R28BF4A7E_RL	BC-t	enzymatic
reac	R28CE245A_LR	BC-b	directed
reac	R28CE245A_LR	BC-p	assigned
reac	R28CE245A_LR	BC-t	transport
reac	R292C56F2_B	BC-b	reversible
reac	R292C56F2_B	BC-p	assigned
reac	R292C56F2_B	BC-t	enzymatic
reac	R29337EA3_RL	BC-b	directed
reac	R29337EA3_RL	BC-p	assigned
reac	R29337EA3_RL	BC-t	enzymatic
reac	R2969F40D_LR	BC-b	directed
reac	R2969F40D_LR	BC-p	assigned
reac	R2969F40D_LR	BC-t	transport
reac	R298CAADB_B	BC-b	reversible
reac	R298CAADB_B	BC-p	assigned
reac	R298CAADB_B	BC-t	enzymatic
reac	R29B8ED1E_RL	BC-b	directed
reac	R29B8ED1E_RL	BC-p	assigned
reac	R29B8ED1E_RL	BC-t	enzymatic
reac	R29E5F92A_B	BC-b	reversible
reac	R29E5F92A_B	BC-p	orphan
reac	R29E5F92A_B	BC-t	enzymatic
reac	R2A242E9B_RL	BC-b	directed
reac	R2A242E9B_RL	BC-p	assigned
reac	R2A242E9B_RL	BC-t	enzymatic
reac	R2A308102_RL	BC-b	directed
reac	R2A308102_RL	BC-p	assigned
reac	R2A308102_RL	BC-t	enzymatic
reac	R2A514FF5_LR	BC-b	directed
reac	R2A514FF5_LR	BC-p	assigned
reac	R2A514FF5_LR	BC-t	enzymatic
reac	R2A69B9AC_RL	BC-b	directed
reac	R2A69B9AC_RL	BC-p	assigned
reac	R2A69B9AC_RL	BC-t	enzymatic
reac	R2B254C1B_RL	BC-b	directed
reac	R2B254C1B_RL	BC-p	assigned
reac	R2B254C1B_RL	BC-t	enzymatic
reac	R2B4398D2_LR	BC-b	directed
reac	R2B4398D2_LR	BC-p	assigned
reac	R2B4398D2_LR	BC-t	enzymatic
reac	R2B4CB933_RL	BC-b	directed
reac	R2B4CB933_RL	BC-p	assigned
reac	R2B4CB933_RL	BC-t	enzymatic
reac	R2BB51883_B	BC-b	reversible
reac	R2BB51883_B	BC-p	orphan
reac	R2BB51883_B	BC-t	transport
reac	R2BF9CFA8_RL	BC-b	directed
reac	R2BF9CFA8_RL	BC-p	assigned
reac	R2BF9CFA8_RL	BC-t	enzymatic
reac	R2C930A68_B	BC-b	reversible
reac	R2C930A68_B	BC-p	assigned
reac	R2C930A68_B	BC-t	enzymatic
reac	R2CA2C0F9_LR	BC-b	directed
reac	R2CA2C0F9_LR	BC-p	assigned
reac	R2CA2C0F9_LR	BC-t	enzymatic
reac	R2D1CAEBD_RL	BC-b	directed
reac	R2D1CAEBD_RL	BC-p	assigned
reac	R2D1CAEBD_RL	BC-t	enzymatic
reac	R2D2B7E1B_B	BC-b	reversible
reac	R2D2B7E1B_B	BC-p	assigned
reac	R2D2B7E1B_B	BC-t	enzymatic
reac	R2D3360AA_LR	BC-b	directed
reac	R2D3360AA_LR	BC-p	assigned
reac	R2D3360AA_LR	BC-t	transport
reac	R2D6940CC_RL	BC-b	directed
reac	R2D6940CC_RL	BC-p	assigned
reac	R2D6940CC_RL	BC-t	transport
reac	R2D9E5746_B	BC-b	reversible
reac	R2D9E5746_B	BC-p	assigned
reac	R2D9E5746_B	BC-t	enzymatic
reac	R2DC4819E_LR	BC-b	directed
reac	R2DC4819E_LR	BC-p	orphan
reac	R2DC4819E_LR	BC-t	boundary
reac	R2E6FB2E3_RL	BC-b	directed
reac	R2E6FB2E3_RL	BC-p	assigned
reac	R2E6FB2E3_RL	BC-t	transport
reac	R2EA04D95_B	BC-b	reversible
reac	R2EA04D95_B	BC-p	orphan
reac	R2EA04D95_B	BC-t	boundary
reac	R2EDD3487_LR	BC-b	directed
reac	R2EDD3487_LR	BC-p	assigned
reac	R2EDD3487_LR	BC-t	enzymatic
reac	R2EE43E29_B	BC-b	reversible
reac	R2EE43E29_B	BC-p	orphan
reac	R2EE43E29_B	BC-t	enzymatic
reac	R2F04651A_RL	BC-b	directed
reac	R2F04651A_RL	BC-p	assigned
reac	R2F04651A_RL	BC-t	enzymatic
reac	R2F167DA9_LR	BC-b	directed
reac	R2F167DA9_LR	BC-p	assigned
reac	R2F167DA9_LR	BC-t	enzymatic
reac	R2F57A0BA_RL	BC-b	directed
reac	R2F57A0BA_RL	BC-p	assigned
reac	R2F57A0BA_RL	BC-t	enzymatic
reac	R2F5A941F_RL	BC-b	directed
reac	R2F5A941F_RL	BC-p	assigned
reac	R2F5A941F_RL	BC-t	transport
reac	R2FD92936_B	BC-b	reversible
reac	R2FD92936_B	BC-p	assigned
reac	R2FD92936_B	BC-t	enzymatic
reac	R2FED05A7_LR	BC-b	directed
reac	R2FED05A7_LR	BC-p	assigned
reac	R2FED05A7_LR	BC-t	enzymatic
reac	R2FF6DBB2_RL	BC-b	directed
reac	R2FF6DBB2_RL	BC-p	assigned
reac	R2FF6DBB2_RL	BC-t	enzymatic
reac	R2FFE8EE4_LR	BC-b	directed
reac	R2FFE8EE4_LR	BC-p	assigned
reac	R2FFE8EE4_LR	BC-t	transport
reac	R30315785_RL	BC-b	directed
reac	R30315785_RL	BC-p	assigned
reac	R30315785_RL	BC-t	enzymatic
reac	R30343E94_RL	BC-b	directed
reac	R30343E94_RL	BC-p	orphan
reac	R30343E94_RL	BC-t	transport
reac	R304892D8_LR	BC-b	directed
reac	R304892D8_LR	BC-p	orphan
reac	R304892D8_LR	BC-t	enzymatic
reac	R30517FB7_B	BC-b	reversible
reac	R30517FB7_B	BC-p	assigned
reac	R30517FB7_B	BC-t	enzymatic
reac	R30A69BD5_RL	BC-b	directed
reac	R30A69BD5_RL	BC-p	assigned
reac	R30A69BD5_RL	BC-t	enzymatic
reac	R30B031B2_LR	BC-b	directed
reac	R30B031B2_LR	BC-p	orphan
reac	R30B031B2_LR	BC-t	boundary
reac	R30CB8D5F_RL	BC-b	directed
reac	R30CB8D5F_RL	BC-p	assigned
reac	R30CB8D5F_RL	BC-t	transport
reac	R3141C59B_B	BC-b	reversible
reac	R3141C59B_B	BC-p	assigned
reac	R3141C59B_B	BC-t	enzymatic
reac	R315D5DDD_RL	BC-b	directed
reac	R315D5DDD_RL	BC-p	assigned
reac	R315D5DDD_RL	BC-t	enzymatic
reac	R31637FDC_RL	BC-b	directed
reac	R31637FDC_RL	BC-p	assigned
reac	R31637FDC_RL	BC-t	enzymatic
reac	R32162FDE_LR	BC-b	directed
reac	R32162FDE_LR	BC-p	assigned
reac	R32162FDE_LR	BC-t	transport
reac	R3279822F_LR	BC-b	directed
reac	R3279822F_LR	BC-p	orphan
reac	R3279822F_LR	BC-t	boundary
reac	R327F2FC6_LR	BC-b	directed
reac	R327F2FC6_LR	BC-p	orphan
reac	R327F2FC6_LR	BC-t	boundary
reac	R3303711E_LR	BC-b	directed
reac	R3303711E_LR	BC-p	orphan
reac	R3303711E_LR	BC-t	boundary
reac	R330B6CF9_RL	BC-b	directed
reac	R330B6CF9_RL	BC-p	assigned
reac	R330B6CF9_RL	BC-t	enzymatic
reac	R337C344F_RL	BC-b	directed
reac	R337C344F_RL	BC-p	assigned
reac	R337C344F_RL	BC-t	enzymatic
reac	R33E77D06_LR	BC-b	directed
reac	R33E77D06_LR	BC-p	orphan
reac	R33E77D06_LR	BC-t	boundary
reac	R34030B48_RL	BC-b	directed
reac	R34030B48_RL	BC-p	assigned
reac	R34030B48_RL	BC-t	transport
reac	R340A1AEC_LR	BC-b	directed
reac	R340A1AEC_LR	BC-p	orphan
reac	R340A1AEC_LR	BC-t	boundary
reac	R3410D690_LR	BC-b	directed
reac	R3410D690_LR	BC-p	orphan
reac	R3410D690_LR	BC-t	boundary
reac	R342F609C_B	BC-b	reversible
reac	R342F609C_B	BC-p	assigned
reac	R342F609C_B	BC-t	transport
reac	R3463F7EC_RL	BC-b	directed
reac	R3463F7EC_RL	BC-p	assigned
reac	R3463F7EC_RL	BC-t	transport
reac	R34964529_LR	BC-b	directed
reac	R34964529_LR	BC-p	orphan
reac	R34964529_LR	BC-t	boundary
reac	R34A60BF4_RL	BC-b	directed
reac	R34A60BF4_RL	BC-p	assigned
reac	R34A60BF4_RL	BC-t	transport
reac	R350CA4_B	BC-b	reversible
reac	R350CA4_B	BC-p	assigned
reac	R350CA4_B	BC-t	enzymatic
reac	R35360155_RL	BC-b	directed
reac	R35360155_RL	BC-p	assigned
reac	R35360155_RL	BC-t	transport
reac	R354FD644_LR	BC-b	directed
reac	R354FD644_LR	BC-p	orphan
reac	R354FD644_LR	BC-t	boundary
reac	R3570E430_LR	BC-b	directed
reac	R3570E430_LR	BC-p	orphan
reac	R3570E430_LR	BC-t	boundary
reac	R357ED9FD_LR	BC-b	directed
reac	R357ED9FD_LR	BC-p	assigned
reac	R357ED9FD_LR	BC-t	enzymatic
reac	R35B5C04C_LR	BC-b	directed
reac	R35B5C04C_LR	BC-p	orphan
reac	R35B5C04C_LR	BC-t	boundary
reac	R35C13EF7_B	BC-b	reversible
reac	R35C13EF7_B	BC-p	assigned
reac	R35C13EF7_B	BC-t	enzymatic
reac	R365B2BE4_LR	BC-b	directed
reac	R365B2BE4_LR	BC-p	assigned
reac	R365B2BE4_LR	BC-t	transport
reac	R3662C7FC_RL	BC-b	directed
reac	R3662C7FC_RL	BC-p	assigned
reac	R3662C7FC_RL	BC-t	enzymatic
reac	R36CF866A_LR	BC-b	directed
reac	R36CF866A_LR	BC-p	orphan
reac	R36CF866A_LR	BC-t	transport
reac	R3709AF08_LR	BC-b	directed
reac	R3709AF08_LR	BC-p	assigned
reac	R3709AF08_LR	BC-t	enzymatic
reac	R375429FC_RL	BC-b	directed
reac	R375429FC_RL	BC-p	assigned
reac	R375429FC_RL	BC-t	enzymatic
reac	R376B95D9_RL	BC-b	directed
reac	R376B95D9_RL	BC-p	assigned
reac	R376B95D9_RL	BC-t	enzymatic
reac	R38361B3F_RL	BC-b	directed
reac	R38361B3F_RL	BC-p	assigned
reac	R38361B3F_RL	BC-t	enzymatic
reac	R38366E69_RL	BC-b	directed
reac	R38366E69_RL	BC-p	assigned
reac	R38366E69_RL	BC-t	enzymatic
reac	R385725AA_RL	BC-b	directed
reac	R385725AA_RL	BC-p	assigned
reac	R385725AA_RL	BC-t	enzymatic
reac	R38B7B02C_RL	BC-b	directed
reac	R38B7B02C_RL	BC-p	assigned
reac	R38B7B02C_RL	BC-t	enzymatic
reac	R38D3B430_LR	BC-b	directed
reac	R38D3B430_LR	BC-p	assigned
reac	R38D3B430_LR	BC-t	enzymatic
reac	R39679DC9_LR	BC-b	directed
reac	R39679DC9_LR	BC-p	orphan
reac	R39679DC9_LR	BC-t	boundary
reac	R39997F27_B	BC-b	reversible
reac	R39997F27_B	BC-p	assigned
reac	R39997F27_B	BC-t	enzymatic
reac	R39E1485B_LR	BC-b	directed
reac	R39E1485B_LR	BC-p	assigned
reac	R39E1485B_LR	BC-t	enzymatic
reac	R3A873FFF_B	BC-b	reversible
reac	R3A873FFF_B	BC-p	orphan
reac	R3A873FFF_B	BC-t	transport
reac	R3A9D1F56_LR	BC-b	directed
reac	R3A9D1F56_LR	BC-p	orphan
reac	R3A9D1F56_LR	BC-t	boundary
reac	R3B0400F0_B	BC-b	reversible
reac	R3B0400F0_B	BC-p	assigned
reac	R3B0400F0_B	BC-t	enzymatic
reac	R3B5AB175_LR	BC-b	directed
reac	R3B5AB175_LR	BC-p	assigned
reac	R3B5AB175_LR	BC-t	enzymatic
reac	R3B902335_RL	BC-b	directed
reac	R3B902335_RL	BC-p	assigned
reac	R3B902335_RL	BC-t	enzymatic
reac	R3BA7DF1_LR	BC-b	directed
reac	R3BA7DF1_LR	BC-p	orphan
reac	R3BA7DF1_LR	BC-t	boundary
reac	R3BABACC5_RL	BC-b	directed
reac	R3BABACC5_RL	BC-p	orphan
reac	R3BABACC5_RL	BC-t	enzymatic
reac	R3BC0E0C_RL	BC-b	directed
reac	R3BC0E0C_RL	BC-p	assigned
reac	R3BC0E0C_RL	BC-t	transport
reac	R3BC58D12_LR	BC-b	directed
reac	R3BC58D12_LR	BC-p	orphan
reac	R3BC58D12_LR	BC-t	boundary
reac	R3BD5E0D5_RL	BC-b	directed
reac	R3BD5E0D5_RL	BC-p	assigned
reac	R3BD5E0D5_RL	BC-t	enzymatic
reac	R3BECC731_RL	BC-b	directed
reac	R3BECC731_RL	BC-p	orphan
reac	R3BECC731_RL	BC-t	enzymatic
reac	R3CA208E0_B	BC-b	reversible
reac	R3CA208E0_B	BC-p	assigned
reac	R3CA208E0_B	BC-t	enzymatic
reac	R3CBEA851_B	BC-b	reversible
reac	R3CBEA851_B	BC-p	assigned
reac	R3CBEA851_B	BC-t	transport
reac	R3DC06F3A_B	BC-b	reversible
reac	R3DC06F3A_B	BC-p	orphan
reac	R3DC06F3A_B	BC-t	transport
reac	R3DEA5779_LR	BC-b	directed
reac	R3DEA5779_LR	BC-p	assigned
reac	R3DEA5779_LR	BC-t	enzymatic
reac	R3E15D408_LR	BC-b	directed
reac	R3E15D408_LR	BC-p	orphan
reac	R3E15D408_LR	BC-t	boundary
reac	R3E60B554_B	BC-b	reversible
reac	R3E60B554_B	BC-p	assigned
reac	R3E60B554_B	BC-t	enzymatic
reac	R3E84BFF_RL	BC-b	directed
reac	R3E84BFF_RL	BC-p	assigned
reac	R3E84BFF_RL	BC-t	enzymatic
reac	R3F17D755_B	BC-b	reversible
reac	R3F17D755_B	BC-p	assigned
reac	R3F17D755_B	BC-t	enzymatic
reac	R3F42BDA9_RL	BC-b	directed
reac	R3F42BDA9_RL	BC-p	assigned
reac	R3F42BDA9_RL	BC-t	enzymatic
reac	R3F5AA716_LR	BC-b	directed
reac	R3F5AA716_LR	BC-p	assigned
reac	R3F5AA716_LR	BC-t	enzymatic
reac	R3F89D4B8_RL	BC-b	directed
reac	R3F89D4B8_RL	BC-p	assigned
reac	R3F89D4B8_RL	BC-t	enzymatic
reac	R3FB7A5C0_RL	BC-b	directed
reac	R3FB7A5C0_RL	BC-p	assigned
reac	R3FB7A5C0_RL	BC-t	enzymatic
reac	R3FBBF52_RL	BC-b	directed
reac	R3FBBF52_RL	BC-p	assigned
reac	R3FBBF52_RL	BC-t	enzymatic
reac	R3FE488DF_LR	BC-b	directed
reac	R3FE488DF_LR	BC-p	orphan
reac	R3FE488DF_LR	BC-t	boundary
reac	R3FE63503_LR	BC-b	directed
reac	R3FE63503_LR	BC-p	orphan
reac	R3FE63503_LR	BC-t	boundary
reac	R40012412_RL	BC-b	directed
reac	R40012412_RL	BC-p	orphan
reac	R40012412_RL	BC-t	enzymatic
reac	R4014EFE6_RL	BC-b	directed
reac	R4014EFE6_RL	BC-p	assigned
reac	R4014EFE6_RL	BC-t	enzymatic
reac	R4028DED3_B	BC-b	reversible
reac	R4028DED3_B	BC-p	assigned
reac	R4028DED3_B	BC-t	enzymatic
reac	R4034C3BE_RL	BC-b	directed
reac	R4034C3BE_RL	BC-p	assigned
reac	R4034C3BE_RL	BC-t	enzymatic
reac	R4036C6D6_RL	BC-b	directed
reac	R4036C6D6_RL	BC-p	assigned
reac	R4036C6D6_RL	BC-t	enzymatic
reac	R406470B2_B	BC-b	reversible
reac	R406470B2_B	BC-p	assigned
reac	R406470B2_B	BC-t	enzymatic
reac	R40A43EEC_B	BC-b	reversible
reac	R40A43EEC_B	BC-p	assigned
reac	R40A43EEC_B	BC-t	enzymatic
reac	R40AF03A7_RL	BC-b	directed
reac	R40AF03A7_RL	BC-p	assigned
reac	R40AF03A7_RL	BC-t	enzymatic
reac	R40CFDBFB_LR	BC-b	directed
reac	R40CFDBFB_LR	BC-p	assigned
reac	R40CFDBFB_LR	BC-t	transport
reac	R40D1D1F_RL	BC-b	directed
reac	R40D1D1F_RL	BC-p	assigned
reac	R40D1D1F_RL	BC-t	enzymatic
reac	R40DDAE6C_B	BC-b	reversible
reac	R40DDAE6C_B	BC-p	assigned
reac	R40DDAE6C_B	BC-t	enzymatic
reac	R40E7D3E7_LR	BC-b	directed
reac	R40E7D3E7_LR	BC-p	orphan
reac	R40E7D3E7_LR	BC-t	boundary
reac	R41B15CAA_RL	BC-b	directed
reac	R41B15CAA_RL	BC-p	assigned
reac	R41B15CAA_RL	BC-t	enzymatic
reac	R427B1B98_RL	BC-b	directed
reac	R427B1B98_RL	BC-p	orphan
reac	R427B1B98_RL	BC-t	transport
reac	R42D477E8_LR	BC-b	directed
reac	R42D477E8_LR	BC-p	assigned
reac	R42D477E8_LR	BC-t	transport
reac	R433748A3_LR	BC-b	directed
reac	R433748A3_LR	BC-p	assigned
reac	R433748A3_LR	BC-t	enzymatic
reac	R435A649E_B	BC-b	reversible
reac	R435A649E_B	BC-p	assigned
reac	R435A649E_B	BC-t	enzymatic
reac	R4372AE9C_LR	BC-b	directed
reac	R4372AE9C_LR	BC-p	assigned
reac	R4372AE9C_LR	BC-t	transport
reac	R43732CB3_B	BC-b	reversible
reac	R43732CB3_B	BC-p	assigned
reac	R43732CB3_B	BC-t	enzymatic
reac	R43D1C646_B	BC-b	reversible
reac	R43D1C646_B	BC-p	assigned
reac	R43D1C646_B	BC-t	enzymatic
reac	R4401ED9C_LR	BC-b	directed
reac	R4401ED9C_LR	BC-p	assigned
reac	R4401ED9C_LR	BC-t	enzymatic
reac	R44205F20_RL	BC-b	directed
reac	R44205F20_RL	BC-p	assigned
reac	R44205F20_RL	BC-t	enzymatic
reac	R4424E58F_RL	BC-b	directed
reac	R4424E58F_RL	BC-p	assigned
reac	R4424E58F_RL	BC-t	transport
reac	R44365F83_B	BC-b	reversible
reac	R44365F83_B	BC-p	assigned
reac	R44365F83_B	BC-t	transport
reac	R44757C01_B	BC-b	reversible
reac	R44757C01_B	BC-p	assigned
reac	R44757C01_B	BC-t	enzymatic
reac	R447F3414_B	BC-b	reversible
reac	R447F3414_B	BC-p	orphan
reac	R447F3414_B	BC-t	transport
reac	R44C50D6D_LR	BC-b	directed
reac	R44C50D6D_LR	BC-p	orphan
reac	R44C50D6D_LR	BC-t	boundary
reac	R455A49C3_B	BC-b	reversible
reac	R455A49C3_B	BC-p	assigned
reac	R455A49C3_B	BC-t	enzymatic
reac	R45614239_LR	BC-b	directed
reac	R45614239_LR	BC-p	orphan
reac	R45614239_LR	BC-t	boundary
reac	R45D50A8C_RL	BC-b	directed
reac	R45D50A8C_RL	BC-p	assigned
reac	R45D50A8C_RL	BC-t	enzymatic
reac	R4642C92D_LR	BC-b	directed
reac	R4642C92D_LR	BC-p	assigned
reac	R4642C92D_LR	BC-t	transport
reac	R46631AC7_LR	BC-b	directed
reac	R46631AC7_LR	BC-p	orphan
reac	R46631AC7_LR	BC-t	boundary
reac	R46C2C51E_RL	BC-b	directed
reac	R46C2C51E_RL	BC-p	assigned
reac	R46C2C51E_RL	BC-t	enzymatic
reac	R47177312_B	BC-b	reversible
reac	R47177312_B	BC-p	orphan
reac	R47177312_B	BC-t	boundary
reac	R473F109_RL	BC-b	directed
reac	R473F109_RL	BC-p	assigned
reac	R473F109_RL	BC-t	enzymatic
reac	R47504FE3_RL	BC-b	directed
reac	R47504FE3_RL	BC-p	assigned
reac	R47504FE3_RL	BC-t	enzymatic
reac	R4799A1CC_RL	BC-b	directed
reac	R4799A1CC_RL	BC-p	assigned
reac	R4799A1CC_RL	BC-t	enzymatic
reac	R47B0699A_B	BC-b	reversible
reac	R47B0699A_B	BC-p	assigned
reac	R47B0699A_B	BC-t	enzymatic
reac	R48E37591_LR	BC-b	directed
reac	R48E37591_LR	BC-p	orphan
reac	R48E37591_LR	BC-t	boundary
reac	R4938DB0B_RL	BC-b	directed
reac	R4938DB0B_RL	BC-p	assigned
reac	R4938DB0B_RL	BC-t	enzymatic
reac	R494A5390_RL	BC-b	directed
reac	R494A5390_RL	BC-p	assigned
reac	R494A5390_RL	BC-t	enzymatic
reac	R4963C5D0_RL	BC-b	directed
reac	R4963C5D0_RL	BC-p	assigned
reac	R4963C5D0_RL	BC-t	transport
reac	R49A140F5_LR	BC-b	directed
reac	R49A140F5_LR	BC-p	assigned
reac	R49A140F5_LR	BC-t	enzymatic
reac	R49C489D9_LR	BC-b	directed
reac	R49C489D9_LR	BC-p	orphan
reac	R49C489D9_LR	BC-t	boundary
reac	R4A167AA5_RL	BC-b	directed
reac	R4A167AA5_RL	BC-p	assigned
reac	R4A167AA5_RL	BC-t	enzymatic
reac	R4A1F828E_B	BC-b	reversible
reac	R4A1F828E_B	BC-p	assigned
reac	R4A1F828E_B	BC-t	enzymatic
reac	R4A2BD974_LR	BC-b	directed
reac	R4A2BD974_LR	BC-p	assigned
reac	R4A2BD974_LR	BC-t	enzymatic
reac	R4A382F30_LR	BC-b	directed
reac	R4A382F30_LR	BC-p	assigned
reac	R4A382F30_LR	BC-t	enzymatic
reac	R4A881FA5_LR	BC-b	directed
reac	R4A881FA5_LR	BC-p	orphan
reac	R4A881FA5_LR	BC-t	boundary
reac	R4A9C77E0_B	BC-b	reversible
reac	R4A9C77E0_B	BC-p	assigned
reac	R4A9C77E0_B	BC-t	enzymatic
reac	R4AB5DDE6_LR	BC-b	directed
reac	R4AB5DDE6_LR	BC-p	assigned
reac	R4AB5DDE6_LR	BC-t	enzymatic
reac	R4AB610A3_RL	BC-b	directed
reac	R4AB610A3_RL	BC-p	assigned
reac	R4AB610A3_RL	BC-t	enzymatic
reac	R4B1B024B_LR	BC-b	directed
reac	R4B1B024B_LR	BC-p	orphan
reac	R4B1B024B_LR	BC-t	boundary
reac	R4B5145FC_B	BC-b	restricted
reac	R4B5145FC_B	BC-p	orphan
reac	R4B5145FC_B	BC-t	boundary
reac	R4BA6DE12_RL	BC-b	directed
reac	R4BA6DE12_RL	BC-p	assigned
reac	R4BA6DE12_RL	BC-t	transport
reac	R4C352962_B	BC-b	reversible
reac	R4C352962_B	BC-p	orphan
reac	R4C352962_B	BC-t	transport
reac	R4C39756A_RL	BC-b	directed
reac	R4C39756A_RL	BC-p	assigned
reac	R4C39756A_RL	BC-t	enzymatic
reac	R4C4ACD09_B	BC-b	reversible
reac	R4C4ACD09_B	BC-p	assigned
reac	R4C4ACD09_B	BC-t	enzymatic
reac	R4C5AABE7_RL	BC-b	directed
reac	R4C5AABE7_RL	BC-p	assigned
reac	R4C5AABE7_RL	BC-t	enzymatic
reac	R4C824A35_RL	BC-b	directed
reac	R4C824A35_RL	BC-p	assigned
reac	R4C824A35_RL	BC-t	enzymatic
reac	R4C83430_LR	BC-b	directed
reac	R4C83430_LR	BC-p	orphan
reac	R4C83430_LR	BC-t	boundary
reac	R4D22A370_B	BC-b	reversible
reac	R4D22A370_B	BC-p	assigned
reac	R4D22A370_B	BC-t	enzymatic
reac	R4D7B84EA_RL	BC-b	directed
reac	R4D7B84EA_RL	BC-p	assigned
reac	R4D7B84EA_RL	BC-t	enzymatic
reac	R4DF8133A_B	BC-b	reversible
reac	R4DF8133A_B	BC-p	orphan
reac	R4DF8133A_B	BC-t	transport
reac	R4E5FD3D5_LR	BC-b	directed
reac	R4E5FD3D5_LR	BC-p	assigned
reac	R4E5FD3D5_LR	BC-t	enzymatic
reac	R4E71B6E2_LR	BC-b	directed
reac	R4E71B6E2_LR	BC-p	orphan
reac	R4E71B6E2_LR	BC-t	boundary
reac	R4E7CA7E_RL	BC-b	directed
reac	R4E7CA7E_RL	BC-p	orphan
reac	R4E7CA7E_RL	BC-t	enzymatic
reac	R4EA4F2F7_B	BC-b	reversible
reac	R4EA4F2F7_B	BC-p	assigned
reac	R4EA4F2F7_B	BC-t	enzymatic
reac	R4EAAACD7_RL	BC-b	directed
reac	R4EAAACD7_RL	BC-p	assigned
reac	R4EAAACD7_RL	BC-t	transport
reac	R4ED73537_B	BC-b	reversible
reac	R4ED73537_B	BC-p	assigned
reac	R4ED73537_B	BC-t	enzymatic
reac	R4F0C3985_LR	BC-b	directed
reac	R4F0C3985_LR	BC-p	assigned
reac	R4F0C3985_LR	BC-t	transport
reac	R4F2DB5CD_LR	BC-b	directed
reac	R4F2DB5CD_LR	BC-p	assigned
reac	R4F2DB5CD_LR	BC-t	transport
reac	R504918B7_RL	BC-b	directed
reac	R504918B7_RL	BC-p	assigned
reac	R504918B7_RL	BC-t	enzymatic
reac	R507C1807_LR	BC-b	directed
reac	R507C1807_LR	BC-p	orphan
reac	R507C1807_LR	BC-t	boundary
reac	R50C20388_LR	BC-b	directed
reac	R50C20388_LR	BC-p	assigned
reac	R50C20388_LR	BC-t	enzymatic
reac	R512B0D6_RL	BC-b	directed
reac	R512B0D6_RL	BC-p	assigned
reac	R512B0D6_RL	BC-t	enzymatic
reac	R5141F0EC_RL	BC-b	directed
reac	R5141F0EC_RL	BC-p	assigned
reac	R5141F0EC_RL	BC-t	enzymatic
reac	R5148B89F_B	BC-b	reversible
reac	R5148B89F_B	BC-p	assigned
reac	R5148B89F_B	BC-t	enzymatic
reac	R51C73A2A_B	BC-b	reversible
reac	R51C73A2A_B	BC-p	assigned
reac	R51C73A2A_B	BC-t	enzymatic
reac	R51C8EC34_LR	BC-b	directed
reac	R51C8EC34_LR	BC-p	orphan
reac	R51C8EC34_LR	BC-t	boundary
reac	R51FCA6A5_LR	BC-b	directed
reac	R51FCA6A5_LR	BC-p	assigned
reac	R51FCA6A5_LR	BC-t	transport
reac	R51FD58E9_B	BC-b	reversible
reac	R51FD58E9_B	BC-p	assigned
reac	R51FD58E9_B	BC-t	transport
reac	R52045242_RL	BC-b	directed
reac	R52045242_RL	BC-p	assigned
reac	R52045242_RL	BC-t	enzymatic
reac	R52296D76_RL	BC-b	directed
reac	R52296D76_RL	BC-p	orphan
reac	R52296D76_RL	BC-t	enzymatic
reac	R523226EC_RL	BC-b	directed
reac	R523226EC_RL	BC-p	assigned
reac	R523226EC_RL	BC-t	enzymatic
reac	R528EBB64_RL	BC-b	directed
reac	R528EBB64_RL	BC-p	assigned
reac	R528EBB64_RL	BC-t	enzymatic
reac	R52A90450_B	BC-b	reversible
reac	R52A90450_B	BC-p	assigned
reac	R52A90450_B	BC-t	enzymatic
reac	R5318D40C_LR	BC-b	directed
reac	R5318D40C_LR	BC-p	orphan
reac	R5318D40C_LR	BC-t	boundary
reac	R535D7CE8_LR	BC-b	directed
reac	R535D7CE8_LR	BC-p	orphan
reac	R535D7CE8_LR	BC-t	boundary
reac	R53A62A56_B	BC-b	reversible
reac	R53A62A56_B	BC-p	assigned
reac	R53A62A56_B	BC-t	transport
reac	R53E3F481_LR	BC-b	directed
reac	R53E3F481_LR	BC-p	assigned
reac	R53E3F481_LR	BC-t	transport
reac	R543D9FD7_B	BC-b	reversible
reac	R543D9FD7_B	BC-p	assigned
reac	R543D9FD7_B	BC-t	enzymatic
reac	R5444CFB0_LR	BC-b	directed
reac	R5444CFB0_LR	BC-p	orphan
reac	R5444CFB0_LR	BC-t	boundary
reac	R54461FAC_LR	BC-b	directed
reac	R54461FAC_LR	BC-p	assigned
reac	R54461FAC_LR	BC-t	transport
reac	R5467D6DC_RL	BC-b	directed
reac	R5467D6DC_RL	BC-p	assigned
reac	R5467D6DC_RL	BC-t	enzymatic
reac	R54E92E9C_LR	BC-b	directed
reac	R54E92E9C_LR	BC-p	orphan
reac	R54E92E9C_LR	BC-t	boundary
reac	R54FC7D22_LR	BC-b	directed
reac	R54FC7D22_LR	BC-p	orphan
reac	R54FC7D22_LR	BC-t	boundary
reac	R551C5455_LR	BC-b	directed
reac	R551C5455_LR	BC-p	orphan
reac	R551C5455_LR	BC-t	transport
reac	R552B9837_B	BC-b	reversible
reac	R552B9837_B	BC-p	assigned
reac	R552B9837_B	BC-t	enzymatic
reac	R5533691C_LR	BC-b	directed
reac	R5533691C_LR	BC-p	orphan
reac	R5533691C_LR	BC-t	transport
reac	R5542DCD4_LR	BC-b	directed
reac	R5542DCD4_LR	BC-p	orphan
reac	R5542DCD4_LR	BC-t	boundary
reac	R555722AC_LR	BC-b	directed
reac	R555722AC_LR	BC-p	orphan
reac	R555722AC_LR	BC-t	boundary
reac	R55BCB65_LR	BC-b	directed
reac	R55BCB65_LR	BC-p	assigned
reac	R55BCB65_LR	BC-t	enzymatic
reac	R55CA7A11_RL	BC-b	directed
reac	R55CA7A11_RL	BC-p	assigned
reac	R55CA7A11_RL	BC-t	enzymatic
reac	R55D14C1A_LR	BC-b	directed
reac	R55D14C1A_LR	BC-p	orphan
reac	R55D14C1A_LR	BC-t	boundary
reac	R55DC4986_RL	BC-b	directed
reac	R55DC4986_RL	BC-p	assigned
reac	R55DC4986_RL	BC-t	enzymatic
reac	R560EA94B_B	BC-b	reversible
reac	R560EA94B_B	BC-p	assigned
reac	R560EA94B_B	BC-t	enzymatic
reac	R563ECEEC_B	BC-b	reversible
reac	R563ECEEC_B	BC-p	assigned
reac	R563ECEEC_B	BC-t	enzymatic
reac	R5641DB3D_RL	BC-b	directed
reac	R5641DB3D_RL	BC-p	assigned
reac	R5641DB3D_RL	BC-t	transport
reac	R5660F446_RL	BC-b	directed
reac	R5660F446_RL	BC-p	assigned
reac	R5660F446_RL	BC-t	enzymatic
reac	R570E51C6_LR	BC-b	directed
reac	R570E51C6_LR	BC-p	orphan
reac	R570E51C6_LR	BC-t	boundary
reac	R5714A26_B	BC-b	reversible
reac	R5714A26_B	BC-p	assigned
reac	R5714A26_B	BC-t	enzymatic
reac	R571F35AC_LR	BC-b	directed
reac	R571F35AC_LR	BC-p	orphan
reac	R571F35AC_LR	BC-t	boundary
reac	R574817B4_B	BC-b	reversible
reac	R574817B4_B	BC-p	assigned
reac	R574817B4_B	BC-t	enzymatic
reac	R57845305_B	BC-b	reversible
reac	R57845305_B	BC-p	assigned
reac	R57845305_B	BC-t	enzymatic
reac	R57A9924E_RL	BC-b	directed
reac	R57A9924E_RL	BC-p	assigned
reac	R57A9924E_RL	BC-t	transport
reac	R57B95C41_LR	BC-b	directed
reac	R57B95C41_LR	BC-p	orphan
reac	R57B95C41_LR	BC-t	boundary
reac	R57BBA729_B	BC-b	reversible
reac	R57BBA729_B	BC-p	assigned
reac	R57BBA729_B	BC-t	enzymatic
reac	R580F11A7_B	BC-b	reversible
reac	R580F11A7_B	BC-p	assigned
reac	R580F11A7_B	BC-t	enzymatic
reac	R582F374B_B	BC-b	reversible
reac	R582F374B_B	BC-p	orphan
reac	R582F374B_B	BC-t	transport
reac	R583AE90A_LR	BC-b	directed
reac	R583AE90A_LR	BC-p	orphan
reac	R583AE90A_LR	BC-t	boundary
reac	R585B833_LR	BC-b	directed
reac	R585B833_LR	BC-p	orphan
reac	R585B833_LR	BC-t	transport
reac	R585D4905_RL	BC-b	directed
reac	R585D4905_RL	BC-p	assigned
reac	R585D4905_RL	BC-t	enzymatic
reac	R5890B529_RL	BC-b	directed
reac	R5890B529_RL	BC-p	assigned
reac	R5890B529_RL	BC-t	enzymatic
reac	R589521F9_LR	BC-b	directed
reac	R589521F9_LR	BC-p	assigned
reac	R589521F9_LR	BC-t	enzymatic
reac	R593B0EA1_B	BC-b	reversible
reac	R593B0EA1_B	BC-p	assigned
reac	R593B0EA1_B	BC-t	transport
reac	R596E4144_B	BC-b	reversible
reac	R596E4144_B	BC-p	assigned
reac	R596E4144_B	BC-t	enzymatic
reac	R596FDB0E_B	BC-b	restricted
reac	R596FDB0E_B	BC-p	orphan
reac	R596FDB0E_B	BC-t	boundary
reac	R59B1EB02_B	BC-b	reversible
reac	R59B1EB02_B	BC-p	assigned
reac	R59B1EB02_B	BC-t	enzymatic
reac	R59F25312_LR	BC-b	directed
reac	R59F25312_LR	BC-p	assigned
reac	R59F25312_LR	BC-t	enzymatic
reac	R5A53F56C_RL	BC-b	directed
reac	R5A53F56C_RL	BC-p	assigned
reac	R5A53F56C_RL	BC-t	enzymatic
reac	R5A5D106D_B	BC-b	reversible
reac	R5A5D106D_B	BC-p	assigned
reac	R5A5D106D_B	BC-t	enzymatic
reac	R5A65F96F_B	BC-b	multiple
reac	R5A65F96F_B	BC-p	assigned
reac	R5A65F96F_B	BC-t	enzymatic
reac	R5B46B611_RL	BC-b	directed
reac	R5B46B611_RL	BC-p	assigned
reac	R5B46B611_RL	BC-t	transport
reac	R5B8D4B5D_LR	BC-b	directed
reac	R5B8D4B5D_LR	BC-p	orphan
reac	R5B8D4B5D_LR	BC-t	boundary
reac	R5BE7FD4_LR	BC-b	directed
reac	R5BE7FD4_LR	BC-p	assigned
reac	R5BE7FD4_LR	BC-t	transport
reac	R5C273110_RL	BC-b	directed
reac	R5C273110_RL	BC-p	assigned
reac	R5C273110_RL	BC-t	enzymatic
reac	R5C2F31DB_B	BC-b	reversible
reac	R5C2F31DB_B	BC-p	orphan
reac	R5C2F31DB_B	BC-t	enzymatic
reac	R5C34ED53_RL	BC-b	directed
reac	R5C34ED53_RL	BC-p	assigned
reac	R5C34ED53_RL	BC-t	enzymatic
reac	R5C5A25C0_RL	BC-b	directed
reac	R5C5A25C0_RL	BC-p	assigned
reac	R5C5A25C0_RL	BC-t	enzymatic
reac	R5C862FCA_B	BC-b	reversible
reac	R5C862FCA_B	BC-p	orphan
reac	R5C862FCA_B	BC-t	transport
reac	R5C9CE087_RL	BC-b	directed
reac	R5C9CE087_RL	BC-p	assigned
reac	R5C9CE087_RL	BC-t	transport
reac	R5CA060AC_RL	BC-b	directed
reac	R5CA060AC_RL	BC-p	assigned
reac	R5CA060AC_RL	BC-t	enzymatic
reac	R5CA28D78_RL	BC-b	directed
reac	R5CA28D78_RL	BC-p	orphan
reac	R5CA28D78_RL	BC-t	enzymatic
reac	R5CA58769_B	BC-b	reversible
reac	R5CA58769_B	BC-p	assigned
reac	R5CA58769_B	BC-t	transport
reac	R5CE0F8F2_LR	BC-b	directed
reac	R5CE0F8F2_LR	BC-p	assigned
reac	R5CE0F8F2_LR	BC-t	transport
reac	R5D007655_LR	BC-b	directed
reac	R5D007655_LR	BC-p	assigned
reac	R5D007655_LR	BC-t	transport
reac	R5D3D40E0_LR	BC-b	directed
reac	R5D3D40E0_LR	BC-p	assigned
reac	R5D3D40E0_LR	BC-t	enzymatic
reac	R5D8EB109_LR	BC-b	directed
reac	R5D8EB109_LR	BC-p	orphan
reac	R5D8EB109_LR	BC-t	boundary
reac	R5DF35FE1_RL	BC-b	directed
reac	R5DF35FE1_RL	BC-p	assigned
reac	R5DF35FE1_RL	BC-t	transport
reac	R5E0D38AD_B	BC-b	reversible
reac	R5E0D38AD_B	BC-p	assigned
reac	R5E0D38AD_B	BC-t	enzymatic
reac	R5E244FD6_LR	BC-b	directed
reac	R5E244FD6_LR	BC-p	assigned
reac	R5E244FD6_LR	BC-t	transport
reac	R5E4910EF_LR	BC-b	directed
reac	R5E4910EF_LR	BC-p	orphan
reac	R5E4910EF_LR	BC-t	boundary
reac	R5E7F9D94_LR	BC-b	directed
reac	R5E7F9D94_LR	BC-p	assigned
reac	R5E7F9D94_LR	BC-t	enzymatic
reac	R5EC42F7F_LR	BC-b	directed
reac	R5EC42F7F_LR	BC-p	orphan
reac	R5EC42F7F_LR	BC-t	boundary
reac	R5EDF42A7_RL	BC-b	directed
reac	R5EDF42A7_RL	BC-p	assigned
reac	R5EDF42A7_RL	BC-t	enzymatic
reac	R5EE8A1FB_LR	BC-b	directed
reac	R5EE8A1FB_LR	BC-p	orphan
reac	R5EE8A1FB_LR	BC-t	boundary
reac	R5EEA7D02_LR	BC-b	directed
reac	R5EEA7D02_LR	BC-p	orphan
reac	R5EEA7D02_LR	BC-t	boundary
reac	R5F01904_B	BC-b	reversible
reac	R5F01904_B	BC-p	assigned
reac	R5F01904_B	BC-t	enzymatic
reac	R5F1B21D5_LR	BC-b	directed
reac	R5F1B21D5_LR	BC-p	orphan
reac	R5F1B21D5_LR	BC-t	boundary
reac	R5F46211E_B	BC-b	reversible
reac	R5F46211E_B	BC-p	assigned
reac	R5F46211E_B	BC-t	enzymatic
reac	R5F9F9DB1_B	BC-b	reversible
reac	R5F9F9DB1_B	BC-p	assigned
reac	R5F9F9DB1_B	BC-t	transport
reac	R6037EAE3_B	BC-b	reversible
reac	R6037EAE3_B	BC-p	assigned
reac	R6037EAE3_B	BC-t	enzymatic
reac	R605C8F00_LR	BC-b	directed
reac	R605C8F00_LR	BC-p	orphan
reac	R605C8F00_LR	BC-t	boundary
reac	R60D7D3E8_LR	BC-b	directed
reac	R60D7D3E8_LR	BC-p	orphan
reac	R60D7D3E8_LR	BC-t	transport
reac	R610CD7EB_LR	BC-b	directed
reac	R610CD7EB_LR	BC-p	assigned
reac	R610CD7EB_LR	BC-t	enzymatic
reac	R6150E5BA_RL	BC-b	directed
reac	R6150E5BA_RL	BC-p	assigned
reac	R6150E5BA_RL	BC-t	enzymatic
reac	R615530D8_RL	BC-b	directed
reac	R615530D8_RL	BC-p	assigned
reac	R615530D8_RL	BC-t	enzymatic
reac	R61554BF1_RL	BC-b	directed
reac	R61554BF1_RL	BC-p	assigned
reac	R61554BF1_RL	BC-t	transport
reac	R616F6E3B_RL	BC-b	directed
reac	R616F6E3B_RL	BC-p	assigned
reac	R616F6E3B_RL	BC-t	enzymatic
reac	R61A7CF0F_LR	BC-b	directed
reac	R61A7CF0F_LR	BC-p	assigned
reac	R61A7CF0F_LR	BC-t	transport
reac	R61C124F_RL	BC-b	directed
reac	R61C124F_RL	BC-p	orphan
reac	R61C124F_RL	BC-t	enzymatic
reac	R61CED47E_RL	BC-b	directed
reac	R61CED47E_RL	BC-p	assigned
reac	R61CED47E_RL	BC-t	enzymatic
reac	R61FE1BCC_B	BC-b	reversible
reac	R61FE1BCC_B	BC-p	assigned
reac	R61FE1BCC_B	BC-t	enzymatic
reac	R624C55EA_B	BC-b	reversible
reac	R624C55EA_B	BC-p	assigned
reac	R624C55EA_B	BC-t	enzymatic
reac	R625B4D9B_B	BC-b	reversible
reac	R625B4D9B_B	BC-p	assigned
reac	R625B4D9B_B	BC-t	transport
reac	R625DC447_LR	BC-b	directed
reac	R625DC447_LR	BC-p	orphan
reac	R625DC447_LR	BC-t	boundary
reac	R62721191_RL	BC-b	directed
reac	R62721191_RL	BC-p	assigned
reac	R62721191_RL	BC-t	enzymatic
reac	R62A6333_RL	BC-b	directed
reac	R62A6333_RL	BC-p	assigned
reac	R62A6333_RL	BC-t	enzymatic
reac	R6390CBE6_RL	BC-b	directed
reac	R6390CBE6_RL	BC-p	assigned
reac	R6390CBE6_RL	BC-t	enzymatic
reac	R63BDC9A1_RL	BC-b	directed
reac	R63BDC9A1_RL	BC-p	assigned
reac	R63BDC9A1_RL	BC-t	enzymatic
reac	R63DCD5AB_LR	BC-b	directed
reac	R63DCD5AB_LR	BC-p	orphan
reac	R63DCD5AB_LR	BC-t	boundary
reac	R640E7EB6_RL	BC-b	directed
reac	R640E7EB6_RL	BC-p	assigned
reac	R640E7EB6_RL	BC-t	enzymatic
reac	R641A4063_LR	BC-b	directed
reac	R641A4063_LR	BC-p	assigned
reac	R641A4063_LR	BC-t	enzymatic
reac	R649C6B27_LR	BC-b	directed
reac	R649C6B27_LR	BC-p	assigned
reac	R649C6B27_LR	BC-t	enzymatic
reac	R6500057A_LR	BC-b	directed
reac	R6500057A_LR	BC-p	assigned
reac	R6500057A_LR	BC-t	transport
reac	R65404FB9_B	BC-b	restricted
reac	R65404FB9_B	BC-p	orphan
reac	R65404FB9_B	BC-t	boundary
reac	R654C48AE_LR	BC-b	directed
reac	R654C48AE_LR	BC-p	assigned
reac	R654C48AE_LR	BC-t	transport
reac	R655E793C_LR	BC-b	directed
reac	R655E793C_LR	BC-p	assigned
reac	R655E793C_LR	BC-t	enzymatic
reac	R656D4BA1_RL	BC-b	directed
reac	R656D4BA1_RL	BC-p	assigned
reac	R656D4BA1_RL	BC-t	enzymatic
reac	R65D1FBB9_RL	BC-b	directed
reac	R65D1FBB9_RL	BC-p	assigned
reac	R65D1FBB9_RL	BC-t	transport
reac	R65DA4EC_LR	BC-b	directed
reac	R65DA4EC_LR	BC-p	orphan
reac	R65DA4EC_LR	BC-t	boundary
reac	R65E50FF1_LR	BC-b	directed
reac	R65E50FF1_LR	BC-p	orphan
reac	R65E50FF1_LR	BC-t	boundary
reac	R665D8B79_LR	BC-b	directed
reac	R665D8B79_LR	BC-p	orphan
reac	R665D8B79_LR	BC-t	boundary
reac	R6685203D_LR	BC-b	directed
reac	R6685203D_LR	BC-p	orphan
reac	R6685203D_LR	BC-t	enzymatic
reac	R669063C7_LR	BC-b	directed
reac	R669063C7_LR	BC-p	orphan
reac	R669063C7_LR	BC-t	boundary
reac	R669A7661_LR	BC-b	directed
reac	R669A7661_LR	BC-p	orphan
reac	R669A7661_LR	BC-t	boundary
reac	R669F0256_RL	BC-b	directed
reac	R669F0256_RL	BC-p	assigned
reac	R669F0256_RL	BC-t	enzymatic
reac	R6716F9D5_B	BC-b	reversible
reac	R6716F9D5_B	BC-p	orphan
reac	R6716F9D5_B	BC-t	boundary
reac	R672F3859_RL	BC-b	directed
reac	R672F3859_RL	BC-p	assigned
reac	R672F3859_RL	BC-t	enzymatic
reac	R6746D1B1_RL	BC-b	directed
reac	R6746D1B1_RL	BC-p	assigned
reac	R6746D1B1_RL	BC-t	transport
reac	R67BB47C9_B	BC-b	reversible
reac	R67BB47C9_B	BC-p	assigned
reac	R67BB47C9_B	BC-t	enzymatic
reac	R67C6108A_LR	BC-b	directed
reac	R67C6108A_LR	BC-p	assigned
reac	R67C6108A_LR	BC-t	enzymatic
reac	R67D3D8EC_RL	BC-b	directed
reac	R67D3D8EC_RL	BC-p	assigned
reac	R67D3D8EC_RL	BC-t	enzymatic
reac	R681A3A9E_LR	BC-b	directed
reac	R681A3A9E_LR	BC-p	orphan
reac	R681A3A9E_LR	BC-t	boundary
reac	R6861B226_B	BC-b	reversible
reac	R6861B226_B	BC-p	assigned
reac	R6861B226_B	BC-t	enzymatic
reac	R6933049E_LR	BC-b	directed
reac	R6933049E_LR	BC-p	assigned
reac	R6933049E_LR	BC-t	transport
reac	R6933A465_LR	BC-b	directed
reac	R6933A465_LR	BC-p	assigned
reac	R6933A465_LR	BC-t	enzymatic
reac	R69D1241A_RL	BC-b	directed
reac	R69D1241A_RL	BC-p	assigned
reac	R69D1241A_RL	BC-t	enzymatic
reac	R69EB6649_LR	BC-b	directed
reac	R69EB6649_LR	BC-p	orphan
reac	R69EB6649_LR	BC-t	boundary
reac	R69EDB922_B	BC-b	reversible
reac	R69EDB922_B	BC-p	assigned
reac	R69EDB922_B	BC-t	enzymatic
reac	R6A225F9F_LR	BC-b	directed
reac	R6A225F9F_LR	BC-p	assigned
reac	R6A225F9F_LR	BC-t	transport
reac	R6A437C11_LR	BC-b	directed
reac	R6A437C11_LR	BC-p	orphan
reac	R6A437C11_LR	BC-t	boundary
reac	R6A5D04EE_B	BC-b	reversible
reac	R6A5D04EE_B	BC-p	assigned
reac	R6A5D04EE_B	BC-t	enzymatic
reac	R6A7B179D_RL	BC-b	directed
reac	R6A7B179D_RL	BC-p	assigned
reac	R6A7B179D_RL	BC-t	enzymatic
reac	R6AA8265F_LR	BC-b	directed
reac	R6AA8265F_LR	BC-p	assigned
reac	R6AA8265F_LR	BC-t	transport
reac	R6B06506_B	BC-b	reversible
reac	R6B06506_B	BC-p	assigned
reac	R6B06506_B	BC-t	enzymatic
reac	R6B3002E7_LR	BC-b	directed
reac	R6B3002E7_LR	BC-p	orphan
reac	R6B3002E7_LR	BC-t	boundary
reac	R6B3AC4_RL	BC-b	directed
reac	R6B3AC4_RL	BC-p	assigned
reac	R6B3AC4_RL	BC-t	enzymatic
reac	R6B5FC127_LR	BC-b	directed
reac	R6B5FC127_LR	BC-p	orphan
reac	R6B5FC127_LR	BC-t	transport
reac	R6B776E30_RL	BC-b	directed
reac	R6B776E30_RL	BC-p	assigned
reac	R6B776E30_RL	BC-t	enzymatic
reac	R6BFC3A2D_LR	BC-b	directed
reac	R6BFC3A2D_LR	BC-p	orphan
reac	R6BFC3A2D_LR	BC-t	boundary
reac	R6C8B0ECE_RL	BC-b	directed
reac	R6C8B0ECE_RL	BC-p	assigned
reac	R6C8B0ECE_RL	BC-t	enzymatic
reac	R6C9C2925_RL	BC-b	directed
reac	R6C9C2925_RL	BC-p	assigned
reac	R6C9C2925_RL	BC-t	enzymatic
reac	R6CDBBDE7_LR	BC-b	directed
reac	R6CDBBDE7_LR	BC-p	assigned
reac	R6CDBBDE7_LR	BC-t	enzymatic
reac	R6D0219FA_RL	BC-b	directed
reac	R6D0219FA_RL	BC-p	assigned
reac	R6D0219FA_RL	BC-t	enzymatic
reac	R6D325FDD_LR	BC-b	directed
reac	R6D325FDD_LR	BC-p	orphan
reac	R6D325FDD_LR	BC-t	boundary
reac	R6D38B9A_RL	BC-b	directed
reac	R6D38B9A_RL	BC-p	assigned
reac	R6D38B9A_RL	BC-t	transport
reac	R6D92F1B0_RL	BC-b	directed
reac	R6D92F1B0_RL	BC-p	assigned
reac	R6D92F1B0_RL	BC-t	enzymatic
reac	R6DA3E4E0_B	BC-b	reversible
reac	R6DA3E4E0_B	BC-p	assigned
reac	R6DA3E4E0_B	BC-t	enzymatic
reac	R6DADBDED_RL	BC-b	directed
reac	R6DADBDED_RL	BC-p	assigned
reac	R6DADBDED_RL	BC-t	enzymatic
reac	R6DBD8E18_B	BC-b	reversible
reac	R6DBD8E18_B	BC-p	assigned
reac	R6DBD8E18_B	BC-t	enzymatic
reac	R6DCC6D5D_LR	BC-b	directed
reac	R6DCC6D5D_LR	BC-p	assigned
reac	R6DCC6D5D_LR	BC-t	transport
reac	R6E211366_LR	BC-b	directed
reac	R6E211366_LR	BC-p	orphan
reac	R6E211366_LR	BC-t	boundary
reac	R6E30D98B_B	BC-b	reversible
reac	R6E30D98B_B	BC-p	assigned
reac	R6E30D98B_B	BC-t	enzymatic
reac	R6E4DE202_RL	BC-b	directed
reac	R6E4DE202_RL	BC-p	assigned
reac	R6E4DE202_RL	BC-t	enzymatic
reac	R6E6A4469_LR	BC-b	directed
reac	R6E6A4469_LR	BC-p	assigned
reac	R6E6A4469_LR	BC-t	transport
reac	R6EAB6651_RL	BC-b	directed
reac	R6EAB6651_RL	BC-p	assigned
reac	R6EAB6651_RL	BC-t	enzymatic
reac	R6EAEC5B7_RL	BC-b	directed
reac	R6EAEC5B7_RL	BC-p	assigned
reac	R6EAEC5B7_RL	BC-t	enzymatic
reac	R6EF38510_LR	BC-b	directed
reac	R6EF38510_LR	BC-p	assigned
reac	R6EF38510_LR	BC-t	enzymatic
reac	R6F3BF241_LR	BC-b	directed
reac	R6F3BF241_LR	BC-p	orphan
reac	R6F3BF241_LR	BC-t	boundary
reac	R6F4460A7_RL	BC-b	directed
reac	R6F4460A7_RL	BC-p	assigned
reac	R6F4460A7_RL	BC-t	enzymatic
reac	R6F69E75D_LR	BC-b	directed
reac	R6F69E75D_LR	BC-p	assigned
reac	R6F69E75D_LR	BC-t	transport
reac	R6F7FCD79_RL	BC-b	directed
reac	R6F7FCD79_RL	BC-p	assigned
reac	R6F7FCD79_RL	BC-t	enzymatic
reac	R6F8DFDA3_RL	BC-b	directed
reac	R6F8DFDA3_RL	BC-p	assigned
reac	R6F8DFDA3_RL	BC-t	enzymatic
reac	R6FE4E35E_RL	BC-b	directed
reac	R6FE4E35E_RL	BC-p	assigned
reac	R6FE4E35E_RL	BC-t	enzymatic
reac	R6FFD7335_RL	BC-b	directed
reac	R6FFD7335_RL	BC-p	assigned
reac	R6FFD7335_RL	BC-t	enzymatic
reac	R70347D05_B	BC-b	reversible
reac	R70347D05_B	BC-p	assigned
reac	R70347D05_B	BC-t	transport
reac	R70ADAFAA_B	BC-b	reversible
reac	R70ADAFAA_B	BC-p	assigned
reac	R70ADAFAA_B	BC-t	enzymatic
reac	R7177CB18_B	BC-b	reversible
reac	R7177CB18_B	BC-p	assigned
reac	R7177CB18_B	BC-t	enzymatic
reac	R717C6589_RL	BC-b	directed
reac	R717C6589_RL	BC-p	assigned
reac	R717C6589_RL	BC-t	enzymatic
reac	R71B6C57E_RL	BC-b	directed
reac	R71B6C57E_RL	BC-p	assigned
reac	R71B6C57E_RL	BC-t	enzymatic
reac	R71E1EE16_LR	BC-b	directed
reac	R71E1EE16_LR	BC-p	orphan
reac	R71E1EE16_LR	BC-t	boundary
reac	R71F152A5_B	BC-b	reversible
reac	R71F152A5_B	BC-p	orphan
reac	R71F152A5_B	BC-t	transport
reac	R72045B55_LR	BC-b	directed
reac	R72045B55_LR	BC-p	assigned
reac	R72045B55_LR	BC-t	enzymatic
reac	R7219F437_LR	BC-b	directed
reac	R7219F437_LR	BC-p	orphan
reac	R7219F437_LR	BC-t	boundary
reac	R726C5D38_RL	BC-b	directed
reac	R726C5D38_RL	BC-p	assigned
reac	R726C5D38_RL	BC-t	enzymatic
reac	R726D0C0A_RL	BC-b	directed
reac	R726D0C0A_RL	BC-p	assigned
reac	R726D0C0A_RL	BC-t	transport
reac	R727CC2D2_LR	BC-b	directed
reac	R727CC2D2_LR	BC-p	orphan
reac	R727CC2D2_LR	BC-t	boundary
reac	R7295F67A_LR	BC-b	directed
reac	R7295F67A_LR	BC-p	orphan
reac	R7295F67A_LR	BC-t	transport
reac	R72D10D83_B	BC-b	reversible
reac	R72D10D83_B	BC-p	assigned
reac	R72D10D83_B	BC-t	enzymatic
reac	R7331787F_RL	BC-b	directed
reac	R7331787F_RL	BC-p	assigned
reac	R7331787F_RL	BC-t	enzymatic
reac	R7358338A_RL	BC-b	directed
reac	R7358338A_RL	BC-p	assigned
reac	R7358338A_RL	BC-t	enzymatic
reac	R736A2F82_LR	BC-b	directed
reac	R736A2F82_LR	BC-p	orphan
reac	R736A2F82_LR	BC-t	boundary
reac	R736E5B86_RL	BC-b	directed
reac	R736E5B86_RL	BC-p	assigned
reac	R736E5B86_RL	BC-t	enzymatic
reac	R7374A8E_LR	BC-b	directed
reac	R7374A8E_LR	BC-p	orphan
reac	R7374A8E_LR	BC-t	boundary
reac	R73A0A080_RL	BC-b	directed
reac	R73A0A080_RL	BC-p	assigned
reac	R73A0A080_RL	BC-t	transport
reac	R73A63965_RL	BC-b	directed
reac	R73A63965_RL	BC-p	assigned
reac	R73A63965_RL	BC-t	enzymatic
reac	R73E23768_B	BC-b	reversible
reac	R73E23768_B	BC-p	assigned
reac	R73E23768_B	BC-t	enzymatic
reac	R73ED8643_LR	BC-b	directed
reac	R73ED8643_LR	BC-p	orphan
reac	R73ED8643_LR	BC-t	boundary
reac	R740CEADC_LR	BC-b	directed
reac	R740CEADC_LR	BC-p	assigned
reac	R740CEADC_LR	BC-t	enzymatic
reac	R746E607B_RL	BC-b	directed
reac	R746E607B_RL	BC-p	assigned
reac	R746E607B_RL	BC-t	enzymatic
reac	R74C0BF99_B	BC-b	reversible
reac	R74C0BF99_B	BC-p	assigned
reac	R74C0BF99_B	BC-t	enzymatic
reac	R7544F249_LR	BC-b	directed
reac	R7544F249_LR	BC-p	assigned
reac	R7544F249_LR	BC-t	transport
reac	R754DC5_RL	BC-b	directed
reac	R754DC5_RL	BC-p	assigned
reac	R754DC5_RL	BC-t	enzymatic
reac	R759833D5_RL	BC-b	directed
reac	R759833D5_RL	BC-p	assigned
reac	R759833D5_RL	BC-t	enzymatic
reac	R75B7B153_RL	BC-b	directed
reac	R75B7B153_RL	BC-p	assigned
reac	R75B7B153_RL	BC-t	enzymatic
reac	R75C397BE_RL	BC-b	directed
reac	R75C397BE_RL	BC-p	orphan
reac	R75C397BE_RL	BC-t	transport
reac	R75E08CB8_LR	BC-b	directed
reac	R75E08CB8_LR	BC-p	assigned
reac	R75E08CB8_LR	BC-t	enzymatic
reac	R770A35EA_B	BC-b	reversible
reac	R770A35EA_B	BC-p	assigned
reac	R770A35EA_B	BC-t	enzymatic
reac	R776F06AC_RL	BC-b	directed
reac	R776F06AC_RL	BC-p	assigned
reac	R776F06AC_RL	BC-t	transport
reac	R77B549B2_LR	BC-b	directed
reac	R77B549B2_LR	BC-p	orphan
reac	R77B549B2_LR	BC-t	boundary
reac	R781F33D0_LR	BC-b	directed
reac	R781F33D0_LR	BC-p	orphan
reac	R781F33D0_LR	BC-t	transport
reac	R788748E2_RL	BC-b	directed
reac	R788748E2_RL	BC-p	assigned
reac	R788748E2_RL	BC-t	enzymatic
reac	R78A55FA2_LR	BC-b	directed
reac	R78A55FA2_LR	BC-p	orphan
reac	R78A55FA2_LR	BC-t	boundary
reac	R797FEAF7_LR	BC-b	directed
reac	R797FEAF7_LR	BC-p	assigned
reac	R797FEAF7_LR	BC-t	enzymatic
reac	R79919BB_RL	BC-b	directed
reac	R79919BB_RL	BC-p	assigned
reac	R79919BB_RL	BC-t	enzymatic
reac	R7A3A33DF_LR	BC-b	directed
reac	R7A3A33DF_LR	BC-p	orphan
reac	R7A3A33DF_LR	BC-t	boundary
reac	R7AB6A3AA_LR	BC-b	directed
reac	R7AB6A3AA_LR	BC-p	assigned
reac	R7AB6A3AA_LR	BC-t	enzymatic
reac	R7AC04A45_RL	BC-b	directed
reac	R7AC04A45_RL	BC-p	assigned
reac	R7AC04A45_RL	BC-t	enzymatic
reac	R7AF96ED5_B	BC-b	reversible
reac	R7AF96ED5_B	BC-p	orphan
reac	R7AF96ED5_B	BC-t	boundary
reac	R7B007A06_RL	BC-b	directed
reac	R7B007A06_RL	BC-p	assigned
reac	R7B007A06_RL	BC-t	enzymatic
reac	R7B8A1023_LR	BC-b	directed
reac	R7B8A1023_LR	BC-p	orphan
reac	R7B8A1023_LR	BC-t	boundary
reac	R7B98A5EA_RL	BC-b	directed
reac	R7B98A5EA_RL	BC-p	assigned
reac	R7B98A5EA_RL	BC-t	enzymatic
reac	R7BB6BC6B_LR	BC-b	directed
reac	R7BB6BC6B_LR	BC-p	orphan
reac	R7BB6BC6B_LR	BC-t	boundary
reac	R7BF59C8F_LR	BC-b	directed
reac	R7BF59C8F_LR	BC-p	assigned
reac	R7BF59C8F_LR	BC-t	enzymatic
reac	R7BFDF4A2_RL	BC-b	directed
reac	R7BFDF4A2_RL	BC-p	orphan
reac	R7BFDF4A2_RL	BC-t	transport
reac	R7C6CF665_RL	BC-b	directed
reac	R7C6CF665_RL	BC-p	assigned
reac	R7C6CF665_RL	BC-t	enzymatic
reac	R7C79747E_RL	BC-b	directed
reac	R7C79747E_RL	BC-p	assigned
reac	R7C79747E_RL	BC-t	enzymatic
reac	R7C815D4E_LR	BC-b	directed
reac	R7C815D4E_LR	BC-p	orphan
reac	R7C815D4E_LR	BC-t	boundary
reac	R7CA35F41_RL	BC-b	directed
reac	R7CA35F41_RL	BC-p	assigned
reac	R7CA35F41_RL	BC-t	enzymatic
reac	R7D04639E_RL	BC-b	directed
reac	R7D04639E_RL	BC-p	assigned
reac	R7D04639E_RL	BC-t	enzymatic
reac	R7D0C9EBE_RL	BC-b	directed
reac	R7D0C9EBE_RL	BC-p	assigned
reac	R7D0C9EBE_RL	BC-t	enzymatic
reac	R7D1DB35B_LR	BC-b	directed
reac	R7D1DB35B_LR	BC-p	orphan
reac	R7D1DB35B_LR	BC-t	boundary
reac	R7D814745_RL	BC-b	directed
reac	R7D814745_RL	BC-p	assigned
reac	R7D814745_RL	BC-t	enzymatic
reac	R7DD1E7A8_RL	BC-b	directed
reac	R7DD1E7A8_RL	BC-p	assigned
reac	R7DD1E7A8_RL	BC-t	enzymatic
reac	R7E3CD9C3_B	BC-b	reversible
reac	R7E3CD9C3_B	BC-p	orphan
reac	R7E3CD9C3_B	BC-t	transport
reac	R7E4DCDB_RL	BC-b	directed
reac	R7E4DCDB_RL	BC-p	assigned
reac	R7E4DCDB_RL	BC-t	enzymatic
reac	R7EA6C525_LR	BC-b	directed
reac	R7EA6C525_LR	BC-p	orphan
reac	R7EA6C525_LR	BC-t	transport
reac	R7EA891D5_LR	BC-b	directed
reac	R7EA891D5_LR	BC-p	assigned
reac	R7EA891D5_LR	BC-t	enzymatic
reac	R7EF15733_RL	BC-b	directed
reac	R7EF15733_RL	BC-p	assigned
reac	R7EF15733_RL	BC-t	enzymatic
reac	R7F0E3AF7_B	BC-b	reversible
reac	R7F0E3AF7_B	BC-p	assigned
reac	R7F0E3AF7_B	BC-t	enzymatic
reac	R7F14B2E4_LR	BC-b	directed
reac	R7F14B2E4_LR	BC-p	assigned
reac	R7F14B2E4_LR	BC-t	enzymatic
reac	R7F910ABA_LR	BC-b	directed
reac	R7F910ABA_LR	BC-p	assigned
reac	R7F910ABA_LR	BC-t	enzymatic
reac	R7FC0D085_LR	BC-b	directed
reac	R7FC0D085_LR	BC-p	assigned
reac	R7FC0D085_LR	BC-t	enzymatic
reac	R8011D7F9_B	BC-b	reversible
reac	R8011D7F9_B	BC-p	assigned
reac	R8011D7F9_B	BC-t	enzymatic
reac	R802C2BCE_RL	BC-b	directed
reac	R802C2BCE_RL	BC-p	assigned
reac	R802C2BCE_RL	BC-t	enzymatic
reac	R8052EA18_RL	BC-b	directed
reac	R8052EA18_RL	BC-p	assigned
reac	R8052EA18_RL	BC-t	transport
reac	R80B031E6_LR	BC-b	directed
reac	R80B031E6_LR	BC-p	assigned
reac	R80B031E6_LR	BC-t	enzymatic
reac	R80C33240_B	BC-b	reversible
reac	R80C33240_B	BC-p	assigned
reac	R80C33240_B	BC-t	transport
reac	R80E79769_LR	BC-b	directed
reac	R80E79769_LR	BC-p	assigned
reac	R80E79769_LR	BC-t	enzymatic
reac	R8149F79B_RL	BC-b	directed
reac	R8149F79B_RL	BC-p	assigned
reac	R8149F79B_RL	BC-t	enzymatic
reac	R815BFA1D_B	BC-b	reversible
reac	R815BFA1D_B	BC-p	assigned
reac	R815BFA1D_B	BC-t	enzymatic
reac	R81D753DC_RL	BC-b	directed
reac	R81D753DC_RL	BC-p	assigned
reac	R81D753DC_RL	BC-t	enzymatic
reac	R8222BA65_B	BC-b	reversible
reac	R8222BA65_B	BC-p	orphan
reac	R8222BA65_B	BC-t	transport
reac	R822C2259_RL	BC-b	directed
reac	R822C2259_RL	BC-p	assigned
reac	R822C2259_RL	BC-t	enzymatic
reac	R82521F85_LR	BC-b	directed
reac	R82521F85_LR	BC-p	orphan
reac	R82521F85_LR	BC-t	boundary
reac	R826A6402_LR	BC-b	directed
reac	R826A6402_LR	BC-p	orphan
reac	R826A6402_LR	BC-t	boundary
reac	R82E82FBE_B	BC-b	reversible
reac	R82E82FBE_B	BC-p	assigned
reac	R82E82FBE_B	BC-t	enzymatic
reac	R82ECFEDC_LR	BC-b	directed
reac	R82ECFEDC_LR	BC-p	assigned
reac	R82ECFEDC_LR	BC-t	enzymatic
reac	R82F33046_LR	BC-b	directed
reac	R82F33046_LR	BC-p	orphan
reac	R82F33046_LR	BC-t	boundary
reac	R8348ECA3_RL	BC-b	directed
reac	R8348ECA3_RL	BC-p	assigned
reac	R8348ECA3_RL	BC-t	enzymatic
reac	R83588FD6_RL	BC-b	directed
reac	R83588FD6_RL	BC-p	assigned
reac	R83588FD6_RL	BC-t	enzymatic
reac	R835EDBFE_B	BC-b	reversible
reac	R835EDBFE_B	BC-p	assigned
reac	R835EDBFE_B	BC-t	enzymatic
reac	R83B30D2C_RL	BC-b	directed
reac	R83B30D2C_RL	BC-p	assigned
reac	R83B30D2C_RL	BC-t	transport
reac	R83ED5B3_LR	BC-b	directed
reac	R83ED5B3_LR	BC-p	assigned
reac	R83ED5B3_LR	BC-t	enzymatic
reac	R83F6DCD7_RL	BC-b	directed
reac	R83F6DCD7_RL	BC-p	assigned
reac	R83F6DCD7_RL	BC-t	enzymatic
reac	R840BBEFF_LR	BC-b	directed
reac	R840BBEFF_LR	BC-p	assigned
reac	R840BBEFF_LR	BC-t	transport
reac	R841AA44A_LR	BC-b	directed
reac	R841AA44A_LR	BC-p	assigned
reac	R841AA44A_LR	BC-t	enzymatic
reac	R84828B8D_LR	BC-b	directed
reac	R84828B8D_LR	BC-p	orphan
reac	R84828B8D_LR	BC-t	boundary
reac	R8548EC3_RL	BC-b	directed
reac	R8548EC3_RL	BC-p	assigned
reac	R8548EC3_RL	BC-t	enzymatic
reac	R8554B8F6_LR	BC-b	directed
reac	R8554B8F6_LR	BC-p	orphan
reac	R8554B8F6_LR	BC-t	boundary
reac	R8569833_RL	BC-b	directed
reac	R8569833_RL	BC-p	assigned
reac	R8569833_RL	BC-t	enzymatic
reac	R857DEAFC_RL	BC-b	directed
reac	R857DEAFC_RL	BC-p	assigned
reac	R857DEAFC_RL	BC-t	enzymatic
reac	R85ABEA94_RL	BC-b	directed
reac	R85ABEA94_RL	BC-p	assigned
reac	R85ABEA94_RL	BC-t	enzymatic
reac	R85BD7AE2_RL	BC-b	directed
reac	R85BD7AE2_RL	BC-p	assigned
reac	R85BD7AE2_RL	BC-t	enzymatic
reac	R85D9EFA4_LR	BC-b	directed
reac	R85D9EFA4_LR	BC-p	assigned
reac	R85D9EFA4_LR	BC-t	enzymatic
reac	R85F6B42C_LR	BC-b	directed
reac	R85F6B42C_LR	BC-p	assigned
reac	R85F6B42C_LR	BC-t	enzymatic
reac	R85F99391_LR	BC-b	directed
reac	R85F99391_LR	BC-p	orphan
reac	R85F99391_LR	BC-t	boundary
reac	R8608EBF_LR	BC-b	directed
reac	R8608EBF_LR	BC-p	assigned
reac	R8608EBF_LR	BC-t	enzymatic
reac	R8655EB14_LR	BC-b	directed
reac	R8655EB14_LR	BC-p	assigned
reac	R8655EB14_LR	BC-t	transport
reac	R867B9ED8_RL	BC-b	directed
reac	R867B9ED8_RL	BC-p	assigned
reac	R867B9ED8_RL	BC-t	enzymatic
reac	R869EE9D4_LR	BC-b	directed
reac	R869EE9D4_LR	BC-p	orphan
reac	R869EE9D4_LR	BC-t	boundary
reac	R870CDBC7_RL	BC-b	directed
reac	R870CDBC7_RL	BC-p	assigned
reac	R870CDBC7_RL	BC-t	enzymatic
reac	R871545EC_B	BC-b	reversible
reac	R871545EC_B	BC-p	assigned
reac	R871545EC_B	BC-t	enzymatic
reac	R8717521D_LR	BC-b	directed
reac	R8717521D_LR	BC-p	orphan
reac	R8717521D_LR	BC-t	boundary
reac	R87518585_RL	BC-b	directed
reac	R87518585_RL	BC-p	assigned
reac	R87518585_RL	BC-t	enzymatic
reac	R875B8CAF_B	BC-b	reversible
reac	R875B8CAF_B	BC-p	assigned
reac	R875B8CAF_B	BC-t	enzymatic
reac	R87714E78_B	BC-b	restricted
reac	R87714E78_B	BC-p	orphan
reac	R87714E78_B	BC-t	boundary
reac	R87E4FF84_LR	BC-b	directed
reac	R87E4FF84_LR	BC-p	assigned
reac	R87E4FF84_LR	BC-t	enzymatic
reac	R887C9CD5_B	BC-b	reversible
reac	R887C9CD5_B	BC-p	assigned
reac	R887C9CD5_B	BC-t	enzymatic
reac	R88BE451A_LR	BC-b	directed
reac	R88BE451A_LR	BC-p	orphan
reac	R88BE451A_LR	BC-t	boundary
reac	R88C03567_LR	BC-b	directed
reac	R88C03567_LR	BC-p	assigned
reac	R88C03567_LR	BC-t	enzymatic
reac	R8900FA08_B	BC-b	reversible
reac	R8900FA08_B	BC-p	assigned
reac	R8900FA08_B	BC-t	transport
reac	R8927C97_B	BC-b	reversible
reac	R8927C97_B	BC-p	assigned
reac	R8927C97_B	BC-t	transport
reac	R8933CD01_RL	BC-b	directed
reac	R8933CD01_RL	BC-p	assigned
reac	R8933CD01_RL	BC-t	enzymatic
reac	R893C561F_B	BC-b	reversible
reac	R893C561F_B	BC-p	assigned
reac	R893C561F_B	BC-t	enzymatic
reac	R896353BD_B	BC-b	reversible
reac	R896353BD_B	BC-p	assigned
reac	R896353BD_B	BC-t	enzymatic
reac	R89746093_LR	BC-b	directed
reac	R89746093_LR	BC-p	assigned
reac	R89746093_LR	BC-t	enzymatic
reac	R89ACA693_RL	BC-b	directed
reac	R89ACA693_RL	BC-p	assigned
reac	R89ACA693_RL	BC-t	enzymatic
reac	R8A06DB82_RL	BC-b	directed
reac	R8A06DB82_RL	BC-p	assigned
reac	R8A06DB82_RL	BC-t	enzymatic
reac	R8A072AA7_B	BC-b	reversible
reac	R8A072AA7_B	BC-p	orphan
reac	R8A072AA7_B	BC-t	transport
reac	R8A4BE0D1_LR	BC-b	directed
reac	R8A4BE0D1_LR	BC-p	assigned
reac	R8A4BE0D1_LR	BC-t	enzymatic
reac	R8A669824_B	BC-b	reversible
reac	R8A669824_B	BC-p	orphan
reac	R8A669824_B	BC-t	transport
reac	R8A69C2F0_B	BC-b	reversible
reac	R8A69C2F0_B	BC-p	assigned
reac	R8A69C2F0_B	BC-t	enzymatic
reac	R8ACC952E_LR	BC-b	directed
reac	R8ACC952E_LR	BC-p	assigned
reac	R8ACC952E_LR	BC-t	enzymatic
reac	R8AD9071D_RL	BC-b	directed
reac	R8AD9071D_RL	BC-p	assigned
reac	R8AD9071D_RL	BC-t	enzymatic
reac	R8AF28A29_LR	BC-b	directed
reac	R8AF28A29_LR	BC-p	assigned
reac	R8AF28A29_LR	BC-t	enzymatic
reac	R8B05645C_LR	BC-b	directed
reac	R8B05645C_LR	BC-p	assigned
reac	R8B05645C_LR	BC-t	transport
reac	R8B0C95C_LR	BC-b	directed
reac	R8B0C95C_LR	BC-p	assigned
reac	R8B0C95C_LR	BC-t	transport
reac	R8B252C8A_LR	BC-b	directed
reac	R8B252C8A_LR	BC-p	assigned
reac	R8B252C8A_LR	BC-t	transport
reac	R8B3F3C76_RL	BC-b	directed
reac	R8B3F3C76_RL	BC-p	assigned
reac	R8B3F3C76_RL	BC-t	enzymatic
reac	R8B72B85E_LR	BC-b	directed
reac	R8B72B85E_LR	BC-p	assigned
reac	R8B72B85E_LR	BC-t	enzymatic
reac	R8B7D9DD0_RL	BC-b	directed
reac	R8B7D9DD0_RL	BC-p	assigned
reac	R8B7D9DD0_RL	BC-t	enzymatic
reac	R8B9B0F03_LR	BC-b	directed
reac	R8B9B0F03_LR	BC-p	assigned
reac	R8B9B0F03_LR	BC-t	enzymatic
reac	R8BC3352F_LR	BC-b	directed
reac	R8BC3352F_LR	BC-p	orphan
reac	R8BC3352F_LR	BC-t	boundary
reac	R8BED3808_B	BC-b	reversible
reac	R8BED3808_B	BC-p	assigned
reac	R8BED3808_B	BC-t	enzymatic
reac	R8C029562_B	BC-b	reversible
reac	R8C029562_B	BC-p	assigned
reac	R8C029562_B	BC-t	enzymatic
reac	R8CBB9B30_B	BC-b	reversible
reac	R8CBB9B30_B	BC-p	assigned
reac	R8CBB9B30_B	BC-t	enzymatic
reac	R8CC22DA8_LR	BC-b	directed
reac	R8CC22DA8_LR	BC-p	assigned
reac	R8CC22DA8_LR	BC-t	enzymatic
reac	R8CD08AB3_RL	BC-b	directed
reac	R8CD08AB3_RL	BC-p	assigned
reac	R8CD08AB3_RL	BC-t	enzymatic
reac	R8D14DC36_LR	BC-b	directed
reac	R8D14DC36_LR	BC-p	orphan
reac	R8D14DC36_LR	BC-t	enzymatic
reac	R8DA72605_B	BC-b	reversible
reac	R8DA72605_B	BC-p	assigned
reac	R8DA72605_B	BC-t	enzymatic
reac	R8DCE470A_B	BC-b	reversible
reac	R8DCE470A_B	BC-p	assigned
reac	R8DCE470A_B	BC-t	enzymatic
reac	R8DE66411_LR	BC-b	directed
reac	R8DE66411_LR	BC-p	orphan
reac	R8DE66411_LR	BC-t	transport
reac	R8DFF42C_RL	BC-b	directed
reac	R8DFF42C_RL	BC-p	assigned
reac	R8DFF42C_RL	BC-t	enzymatic
reac	R8E026B42_LR	BC-b	directed
reac	R8E026B42_LR	BC-p	orphan
reac	R8E026B42_LR	BC-t	boundary
reac	R8E6A122D_B	BC-b	reversible
reac	R8E6A122D_B	BC-p	assigned
reac	R8E6A122D_B	BC-t	enzymatic
reac	R8E752502_LR	BC-b	directed
reac	R8E752502_LR	BC-p	assigned
reac	R8E752502_LR	BC-t	transport
reac	R8EBBEB79_B	BC-b	reversible
reac	R8EBBEB79_B	BC-p	assigned
reac	R8EBBEB79_B	BC-t	transport
reac	R8F00AA92_RL	BC-b	directed
reac	R8F00AA92_RL	BC-p	assigned
reac	R8F00AA92_RL	BC-t	transport
reac	R8FDD65E8_B	BC-b	reversible
reac	R8FDD65E8_B	BC-p	orphan
reac	R8FDD65E8_B	BC-t	boundary
reac	R8FDDE823_RL	BC-b	directed
reac	R8FDDE823_RL	BC-p	assigned
reac	R8FDDE823_RL	BC-t	transport
reac	R900DE59D_B	BC-b	reversible
reac	R900DE59D_B	BC-p	orphan
reac	R900DE59D_B	BC-t	transport
reac	R900FC5A7_LR	BC-b	directed
reac	R900FC5A7_LR	BC-p	orphan
reac	R900FC5A7_LR	BC-t	boundary
reac	R908E6468_B	BC-b	reversible
reac	R908E6468_B	BC-p	orphan
reac	R908E6468_B	BC-t	transport
reac	R90B66DB3_RL	BC-b	directed
reac	R90B66DB3_RL	BC-p	assigned
reac	R90B66DB3_RL	BC-t	enzymatic
reac	R90F75219_LR	BC-b	directed
reac	R90F75219_LR	BC-p	assigned
reac	R90F75219_LR	BC-t	enzymatic
reac	R91021E0A_B	BC-b	reversible
reac	R91021E0A_B	BC-p	assigned
reac	R91021E0A_B	BC-t	enzymatic
reac	R910B980C_B	BC-b	reversible
reac	R910B980C_B	BC-p	assigned
reac	R910B980C_B	BC-t	enzymatic
reac	R91834A13_LR	BC-b	directed
reac	R91834A13_LR	BC-p	orphan
reac	R91834A13_LR	BC-t	boundary
reac	R91C16F7E_LR	BC-b	directed
reac	R91C16F7E_LR	BC-p	orphan
reac	R91C16F7E_LR	BC-t	boundary
reac	R91D86730_RL	BC-b	directed
reac	R91D86730_RL	BC-p	assigned
reac	R91D86730_RL	BC-t	enzymatic
reac	R91E5581F_B	BC-b	reversible
reac	R91E5581F_B	BC-p	assigned
reac	R91E5581F_B	BC-t	enzymatic
reac	R91EC2CF4_LR	BC-b	directed
reac	R91EC2CF4_LR	BC-p	orphan
[truncated: 1,747 more rows]
