# Supplementary material for: Efficient Reconstruction of Predictive Consensus Metabolic Network Models
Source: PLoS Comput Biol. 2016 Aug 26;12(8):e1005085. doi: 10.1371/journal.pcbi.1005085 (PMC5001716; doi:10.1371/journal.pcbi.1005085)
Supplement: S1 Dataset — This file contains the original models, the input models, the BCMs, and the RCMs for COMMGEN as well as an overview of the changes made between original and input models. (ZIP) [file pcbi.1005085.s001.zip › S4-Models/Original/Bsubtilis/iso_iYO844/reactions.tsv]

RE00350F1_LR	0.000503 MNXM113@MNXC3 + 0.160642 MNXM114@MNXC3 + 0.000918 MNXM11@MNXC3 + 0.041501 MNXM121@MNXC3 + 0.003205 MNXM128@MNXC3 + 0.081739 MNXM134@MNXC3 + 0.346445 MNXM140@MNXC3 + 0.186317 MNXM142@MNXC3 + 0.147987 MNXM147@MNXC3 + 0.00467 MNXM14@MNXC3 + 0.00345 MNXM196@MNXC3 + 0.306734 MNXM199@MNXC3 + 0.000251 MNXM220@MNXC3 + 0.269905 MNXM231@MNXC3 + 0.000367 MNXM237@MNXC3 + 0.022982 MNXM286@MNXC3 + 0.4…	R_BS_Biomass_10
R48E37591_LR	1 BIOMASS@MNXC3 --> 1 BIOMASS@BOUNDARY
R83B30D2C_RL	1 MNXM1004@MNXC3 + 1 MNXM23@MNXC3 <-- 1 MNXM167@MNXC2 + 1 MNXM73@MNXC3	R_SUCRpts	MNXR4963		model:Transport Reaction;seed:Fructose and Mannose Inducible PTS;seed:Galactose-inducible PTS;seed:Mannitol Utilization;seed:Sucrose-specific PTS	bigg:SUCpts;bigg:SUCptspp;iaf1260:SUCptspp;iao358:rll_479;ijr904.45632:SUCpts;ijr904:SUCpts;ips189:SUCpts;isb619:SUCpts;iyo844:SUCpts;seed:rxn05655;seed:rxn09274
R7EA891D5_LR	1 MNXM1004@MNXC3 + 1 MNXM2@MNXC3 --> 1 MNXM1380@MNXC3 + 1 MNXM160@MNXC3	R_FFSD	MNXR68995	3.2.1.26	model:Exchange;seed:Sucrose Metabolism;seed:Sucrose utilization;seed:Sucrose-specific PTS	bigg:FFSD;bigg:FFSDr;ec:3.2.1.26;iaf1260:FFSD;iag612:rbs_336;ijr904.45632:FFSD;ijr904:FFSD;irs1563.45632:R03921_c;isb619:FFSDr;iyo844:FFSD;obsolete:rxn08517;seed:rxn02760
RBCEFD4FC_RL	1 MNXM100@MNXC3 + 1 MNXM11@MNXC3 <-- 1 MNXM132@MNXC3 + 1 MNXM83@MNXC3	R_ERG20_1		2.5.1.1;2.5.1.10;2.5.1.29	biopath:Biosynthesis_of_Capsidiol;biopath:Biosynthesis_of_Carotene;biopath:Biosynthesis_of_Cholesterol_(Atlas_S._85,_86);biopath:Biosynthesis_of_Dolichol;biopath:Biosynthesis_of_Giberellin_GA3;biopath:Biosynthesis_of_Guaiazulene;biopath:Biosynthesis_of_Juveniles_hormon_III;biopath:Biosynthesis_of_Limonene;biopath:Biosynthesis_of_Myrcene;biopath:Biosynthesis_of_Taxol;biopath:Biosynthesis_of_alpha-…	bigg:DMATT;bigg:DMATTx;biopath:RXN00099;brenda:BR47563;ec:2.5.1.1;ec:2.5.1.10;ec:2.5.1.29;ecocyc:GPPSYN-RXN;iabaylyiv4:GPPSYN-RXN;iaf1260:DMATT;iaf692:DMATT;iao358:rll_214;igt196:DMATT;iin800:ERG20_1;iit341:DMATT;ijn746:DMATT;ijr904.45632:DMATT;ijr904:DMATT;imeo21:DMATT;imm904:DMATT;ind750:DMATT;inj661:DMATT;intenz:2706;irs1563.45632:R01658_c;isb619:DMATT;iso783:DMATT;iyo844:DMATT;kegg:R01658;met…
R4E5FD3D5_LR	1 MNXM100@MNXC3 + 1 MNXM83@MNXC3 --> 1 MNXM11@MNXC3 + 1 MNXM34@MNXC3	R_ERG20_2		2.5.1.1;2.5.1.10;2.5.1.29	biopath:Biosynthesis_of_Capsidiol;biopath:Biosynthesis_of_Carotene;biopath:Biosynthesis_of_Cholesterol_(Atlas_S._85,_86);biopath:Biosynthesis_of_Dolichol;biopath:Biosynthesis_of_Giberellin_GA3;biopath:Biosynthesis_of_Guaiazulene;biopath:Biosynthesis_of_Juveniles_hormon_III;biopath:Biosynthesis_of_Taxol;biopath:Biosynthesis_of_ent-Kaurene;biopath:Metabolism_of_Terpens,_Carotenoids,_and_Retinoids;k…	bigg:GRTT;bigg:GRTTx;biopath:RXN00933;brenda:BR47562;brenda:BS370478;ec:2.5.1.1;ec:2.5.1.10;ec:2.5.1.29;ecocyc:FPPSYN-RXN;iabaylyiv4:FPPSYN-RXN;iaf1260:GRTT;iaf692:GRTT;iao358:rll_215;igt196:GRTT;iin800:ERG20_2;iit341:GRTT;ijn746:GRTT;ijr904.45632:GRTT;ijr904:GRTT;imeo21:GRTT;imm904:GRTT;imo1053-pao1:GRTT;imo1056:GRTT;ind750:GRTT;inj661:GRTT;intenz:18300;irs1563.45632:R02003_c;isb619:GRTT;iso783:…
RB1D6FC7F_RL	1 MNXM1010@MNXC3 + 1 MNXM13@MNXC3 <-- 1 MNXM159@MNXC3 + 1 MNXM1@MNXC3 + 1 MNXM23@MNXC3	R04673
RD78642BA_B	1 MNXM1010@MNXC3 + 1 MNXM1@MNXC3 + 1 MNXM6@MNXC3 <==> 1 MNXM1202@MNXC3 + 1 MNXM5@MNXC3	R_KARA2	MNXR3146	1.1.1.86	biopath:Biosynthesis_of_L-Isoleucine;biopath:Metabolism_of_the_branched_amino_acids_(L-Leucine,_L-Isoleucine,_L-Valine);model:Valine, Leucine, and Isoleucine Metabolism;unipathway:L-isoleucine biosynthesis	bigg:KARA2;bigg:KARA2i;bigg:KARA2im;biopath:RXN01320;ec:1.1.1.86;ecocyc:ACETOOHBUTREDUCTOISOM-RXN;intenz:1085;rhea:13493;rhea:13494;rhea:13495;rhea:13496;upa:UER00056
REA851DAC_RL	1 MNXM1017@MNXC3 + 1 MNXM105630@MNXC3 + 1 MNXM119@MNXC3 + 1 MNXM1@MNXC3 + 1 MNXM2@MNXC3 <-- 1 MNXM1485@MNXC3 + 1 MNXM208@MNXC3 + 1 MNXM4@MNXC3	R_FDMO2			model:S_Phosphate_and_sulfur
RE9AF801E_RL	1 MNXM1017@MNXC3 + 1 MNXM105630@MNXC3 + 1 MNXM119@MNXC3 + 1 MNXM1@MNXC3 + 1 MNXM2@MNXC3 <-- 1 MNXM208@MNXC3 + 1 MNXM282@MNXC3 + 1 MNXM4@MNXC3	R_FDMO4			model:S_Phosphate_and_sulfur
RE27F96A3_LR	1 MNXM1017@MNXC3 + 1 MNXM2@MNXC3 + 1 MNXM8@MNXC3 --> 1 MNXM10@MNXC3 + 1 MNXM1@MNXC3 + 1 MNXM29@MNXC3	R_ALDD31			model:S_Carbohydrates_and_related_molecules
R7BF59C8F_LR	1 MNXM1017@MNXC3 + 1 MNXM2@MNXC3 + 1 MNXM8@MNXC3 --> 1 MNXM10@MNXC3 + 2 MNXM1@MNXC3 + 1 MNXM458@MNXC3	R_ALDD4	MNXR660		model:S_Alternate_Carbon_Metabolism	bigg:ALDD4;iaf1260:ALDD4;iyo844:ALDD4;obsolete:rxn10350;seed:rxn08111
R655E793C_LR	1 MNXM1020@MNXC3 + 2 MNXM89@MNXC3 --> 1 MNXM1@MNXC3 + 1 MNXM304@MNXC3 + 1 MNXM89582@MNXC3	R_BTS3			model:Biotin Biosynthesis
R4C5AABE7_RL	1 MNXM1020@MNXC3 + 3 MNXM1@MNXC3 + 1 MNXM7@MNXC3 + 1 MNXM9@MNXC3 <-- 1 MNXM1140@MNXC3 + 1 MNXM13@MNXC3 + 1 MNXM3@MNXC3	R_DBTS		6.3.3.3	kegg:Biotin metabolism;kegg:Metabolic pathways;metacyc:biotin biosynthesis from 7-keto-8-aminopelargonate;model:Cofactor and Prosthetic Group Biosynthesis;unipathway:biotin biosynthesis	bigg:DBTS;bigg:DBTSr;brenda:BR128;ec:6.3.3.3;ecocyc:DETHIOBIOTIN-SYN-RXN;iabaylyiv4:DETHIOBIOTIN-SYN-RXN;iaf1260:DBTS;iaf692:DBTSr;igt196:DBTS;iin800:BIO4;iit341:DBTSr;ijr904.45632:DBTSr;ijr904:DBTSr;imeo21:DBTSr;imm904:DBTSr;imo1053-pao1:DBTSr;imo1056:DBTSr;ind750:DBTSr;inj661:DBTSr;intenz:5129;isb619:DBTSr;iso783:DBTSr;iyo844:DBTS;kegg:R03182;macie:M0074;metacyc:DETHIOBIOTIN-SYN-RXN;rhea:15805;…
R53E3F481_LR	1 MNXM1026@MNXC2 + 1 MNXM2@MNXC3 + 1 MNXM3@MNXC3 --> 1 MNXM1026@MNXC3 + 1 MNXM1@MNXC3 + 1 MNXM7@MNXC3 + 1 MNXM9@MNXC3	R_MOBDabc	MNXR3623	3.6.3.29	model:S_Transport	bigg:MOBDabc;bigg:MOBDabcpp;ec:3.6.3.29;ecocyc:ABC-19-RXN;iaf1260:MOBDabcpp;iaf692:MOBDabc;imo1053-pao1:MOBDabc;imo1056:MOBDabc;intenz:4433;ips189:MOBDabc;isb619:MOBDabc;iso783:MOBDabc;iyo844:MOBDabc;metacyc:3.6.3.29-RXN;rhea:22020;rhea:22021;rhea:22022;rhea:22023;seed:rxn05619;seed:rxn08955
RC3DD8C80_LR	1 MNXM1026@MNXC2 --> 1 MNXM1026@BOUNDARY	R_EX_mobd_e_			model:S_
RC9938A4C_RL	1 MNXM1043@MNXC3 + 1 MNXM10@MNXC3 + 2 MNXM1@MNXC3 <-- 1 MNXM2@MNXC3 + 1 MNXM8@MNXC3 + 1 iso_iYO844_dcal@MNXC3	R_ALDD10			model:S_Carbohydrates_and_related_molecules
R96E3F05E_B	1 MNXM1045@MNXC3 + 1 MNXM8@MNXC3 <==> 1 MNXM10@MNXC3 + 1 MNXM1660@MNXC3 + 1 MNXM1@MNXC3	R_MANAO		1.1.1.57	kegg:Metabolic pathways;kegg:Pentose and glucuronate interconversions;metacyc:I?-D-glucuronide and D-glucuronate degradation;model:Glucuronate Metabolism;seed:Entner-Doudoroff Pathway;seed:Sugar utilization in Thermotoga	bigg:MANAO;brenda:BR29320;brenda:BS188372;ec:1.1.1.57;ecocyc:MANNONOXIDOREDUCT-RXN;iaf1260:MANAO;iag612:rbs_250;iao358:rll_448;ijr904.45632:MANAO;ijr904:MANAO;intenz:1056;iyo844:MANAO;kegg:R02454;metacyc:MANNONOXIDOREDUCT-RXN;obsolete:rxn08881;rhea:15729;rhea:15730;rhea:15731;rhea:15732;seed:rxn01775
R9D79890B_LR	1 MNXM1045@MNXC3 --> 1 MNXM2@MNXC3 + 1 MNXM440@MNXC3	R_MNNH		4.2.1.8	kegg:Metabolic pathways;kegg:Pentose and glucuronate interconversions;metacyc:I?-D-glucuronide and D-glucuronate degradation;model:Alternate Carbon Metabolism;seed:Entner-Doudoroff Pathway;seed:Sugar utilization in Thermotoga	bigg:MNNH;brenda:BR457;ec:4.2.1.8;ecocyc:MANNONDEHYDRAT-RXN;iaf1260:MNNH;iag612:rbs_270;iao358:rll_447;ijr904.45632:MNNH;ijr904:MNNH;intenz:4669;iyo844:MNNH;kegg:R05606;metacyc:MANNONDEHYDRAT-RXN;rhea:20097;rhea:20098;rhea:20099;rhea:20100;seed:rxn03885
R6150E5BA_RL	1 MNXM105630@MNXC3 + 1 MNXM119@MNXC3 + 1 MNXM1@MNXC3 + 1 MNXM2@MNXC3 + 1 MNXM349@MNXC3 <-- 1 MNXM1949@MNXC3 + 1 MNXM208@MNXC3 + 1 MNXM4@MNXC3	R_FDMO6			model:S_Phosphate_and_sulfur
RF6270C8B_RL	1 MNXM105630@MNXC3 + 1 MNXM119@MNXC3 + 1 MNXM1@MNXC3 + 1 MNXM2@MNXC3 + 1 MNXM56@MNXC3 <-- 1 MNXM1485@MNXC3 + 1 MNXM208@MNXC3 + 1 MNXM4@MNXC3	R_FDMO2		1.14.14.5	model:Inorganic Ion Transport and Metabolism;seed:Alkanesulfonates Utilization	bigg:FDMO2;ec:1.14.14.5;iaf1260:FDMO2;ijn746:FDMO2;iyo844:FDMO;kegg:R10206;obsolete:rxn10064;pubmed:10480865;rhea:29307;rhea:29308;rhea:29309;rhea:29310;seed:rxn08468
R31637FDC_RL	1 MNXM105630@MNXC3 + 1 MNXM119@MNXC3 + 1 MNXM1@MNXC3 + 1 MNXM2@MNXC3 + 1 MNXM69@MNXC3 <-- 1 MNXM208@MNXC3 + 1 MNXM4@MNXC3 + 1 MNXM73204@MNXC3	R_FDMO5			model:S_Phosphate_and_sulfur
R3BD5E0D5_RL	1 MNXM105630@MNXC3 + 1 MNXM119@MNXC3 + 1 MNXM1@MNXC3 + 1 MNXM2@MNXC3 + 1 MNXM75@MNXC3 <-- 1 MNXM208@MNXC3 + 1 MNXM4@MNXC3 + 1 MNXM7343@MNXC3	R_FDMO3			model:Inorganic Ion Transport and Metabolism;seed:Alkanesulfonates Utilization	bigg:FDMO3;iabaylyiv4:RXN0-280;iaf1260:FDMO3;ijn746:FDMO3;iyo844:FDMO1;obsolete:rxn10065;pubmed:10480865;rhea:29727;rhea:29728;rhea:29729;rhea:29730;seed:rxn08469
RA4F4B239_RL	1 MNXM105630@MNXC3 + 1 MNXM119@MNXC3 + 1 MNXM1@MNXC3 + 1 MNXM2@MNXC3 + 1 MNXM75@MNXC3 <-- 1 MNXM208@MNXC3 + 1 MNXM4@MNXC3 + 1 iso_iYO844_eths@MNXC3	R_FDMO1			model:S_Phosphate_and_sulfur
R212A49F1_RL	1 MNXM105630@MNXC3 + 1 MNXM148@MNXC3 + 1 MNXM14@MNXC3 + 2 MNXM1@MNXC3 <-- 1 MNXM155@MNXC3 + 1 MNXM287@MNXC3	R_APSPTi		1.8.4.10	metacyc:sulfate reduction III (assimilatory);model:S_Amino_acids_and_related_molecules;seed:Cysteine Biosynthesis	bigg:APSR;brenda:BR47380;ec:1.8.4.10;iabaylyiv4:ADENYLYLSULFATE-REDUCTASE-RXN;ijn746:APSR;intenz:10831;iyo844:APSPTi;kegg:R07176;metacyc:RXN-12019;rhea:21976;rhea:21977;rhea:21978;rhea:21979;seed:rxn05256
R40A43EEC_B	1 MNXM105630@MNXC3 + 1 MNXM148@MNXC3 + 2 MNXM1@MNXC3 + 1 MNXM26@MNXC3 + 1 MNXM55@MNXC3 <==> 1 MNXM155@MNXC3 + 1 MNXM323@MNXC3 + 1 MNXM418@MNXC3	R_AHSERL4		4.2.99.8	model:S_Amino_acids_and_related_molecules
R224E6657_RL	1 MNXM105630@MNXC3 + 1 MNXM148@MNXC3 + 2 MNXM1@MNXC3 + 1 MNXM45@MNXC3 <-- 1 MNXM155@MNXC3 + 1 MNXM49@MNXC3	R_MET16			model:Cysteine metabolism
RD5DF96EB_B	1 MNXM105630@MNXC3 + 4 MNXM1@MNXC3 + 3 MNXM6@MNXC3 <==> 3 MNXM2@MNXC3 + 3 MNXM5@MNXC3 + 1 MNXM89582@MNXC3	R_1726;R_1205	MNXR69926	1.8.1.2;1.8.2.2	biopath:Degradation_of_L-Cysteine_to_Taurine;biopath:Metabolism_of_L-Lysine,_L-Threonine,_L-Methionine,_and_L-Cysteine;biopath:Metabolism_of_Sulfur;biopath:Metabolism_of_Sulfur_(extended);kegg:Metabolic pathways;kegg:Microbial metabolism in diverse environments;kegg:Sulfur metabolism;metacyc:sulfate reduction I (assimilatory);metacyc:sulfate reduction III (assimilatory);model:Cysteine Metabolism;…	bigg:SULR;bigg:SULRi;biopath:RXN00531;brenda:BR36931;brenda:BS259553;ec:1.8.1.2;ec:1.8.2.2;ecocyc:SULFITE-REDUCT-RXN;iabaylyiv4:SULFITE-REDUCT-RXN;iaf1260:SULRi;iag612:rbs_560;iao358:rll_619;igt196:SULR;iin800:ECM17;iin800:MET10;iit341:SULR;ijn746:SULRi;ijr904.45632:SULR;ijr904:SULR;imeo21:SULR;imm904:SULR;imo1053-pao1:SULR;imo1056:SULR;ind750:SULR;inj661:SULR;intenz:1719;isb619:SULR;iso783:SULR;…
RC49AA482_B	1 MNXM1062@MNXC3 + 1 MNXM5@MNXC3 + 1 MNXM9@MNXC3 <==> 1 MNXM1384@MNXC3 + 1 MNXM1@MNXC3 + 1 MNXM6@MNXC3	R_AGPR	MNXR571	1.2.1.38	biopath:Metabolism_of_L-Glutamate,_L-Aspartate_and_related_compounds;kegg:2-Oxocarboxylic acid metabolism;kegg:Arginine and proline metabolism;kegg:Biosynthesis of secondary metabolites;kegg:Metabolic pathways;model:Arginine Biosynthesis;unipathway:L-arginine biosynthesis	bigg:AGPR;bigg:AGPRim;biopath:RXN00765;brenda:BR36780;brenda:BS258118;ec:1.2.1.38;ecocyc:N-ACETYLGLUTPREDUCT-RXN;iin800:ARG5_2;intenz:1381;kegg:R03443;rhea:21588;rhea:21589;rhea:21590;rhea:21591;seed:rxn12857;upa:UCR03443;upa:UER00108
RA8F9802D_B	1 MNXM1062@MNXC3 + 1 MNXM89557@MNXC3 <==> 1 MNXM20@MNXC3 + 1 MNXM817@MNXC3	R02283_c		2.6.1.11	kegg:2-Oxocarboxylic acid metabolism;kegg:Arginine and proline metabolism;kegg:Biosynthesis of secondary metabolites;kegg:Metabolic pathways;metacyc:arginine biosynthesis II (acetyl cycle);metacyc:arginine biosynthesis III;metacyc:ornithine biosynthesis;unipathway:L-arginine biosynthesis	bigg:ACOTA;bigg:ACOTAim;brenda:BR48055;ec:2.6.1.11;ecocyc:ACETYLORNTRANSAM-RXN;iabaylyiv4:ACETYLORNTRANSAM-RXN;iaf1260:ACOTA;iaf692:ACOTA;iag612:rbs_476;iao358:rll_46;igt196:ACOTA;iin800:ARG8;ijn746:ACOTA;ijr904.45632:ACOTA;ijr904:ACOTA;imeo21:ACOTA;imm904:ACOTAim;imo1053-pao1:ACOTA;imo1056:ACOTA;ind750:ACOTAim;inj661:ACOTA;intenz:11195;irs1563.45632:R02283_c;isb619:ACOTA;iso783:ACOTA;iyo844:ACOT…
R13E232DF_B	1 MNXM1063@MNXC3 + 1 MNXM158@MNXC3 <==> 1 MNXM492@MNXC3 + 1 MNXM9@MNXC3	R_439		2.4.2.1;2.4.2.2;2.4.2.23;2.4.2.4	kegg:Pyrimidine metabolism;model:Purine and Pyrimidine Biosynthesis	bigg:DURIPP;ec:2.4.2.1;ec:2.4.2.2;ec:2.4.2.23;ec:2.4.2.4;iaf1260:DURIPP;iaf692:DURIPP;iin800:PNP1_1;iit341:DURIPP;ijr904.45632:DURIPP;ijr904:DURIPP;imeo21:DURIPP;imm904:DURIPP;ind750:DURIPP;inj661:DURIPP;ips189:DURIPP;isb619:DURIPP;iso783:DURIPP;iyo844:DURIPP;kegg:R02484;seed:rxn01799
R156511C_B	1 MNXM1063@MNXC3 + 1 MNXM168@MNXC3 <==> 1 MNXM625@MNXC3 + 1 MNXM9@MNXC3	R_1102		2.4.2.1;2.4.2.4	kegg:Metabolic pathways;kegg:Purine metabolism;model:Nucleotide Salvage Pathway	bigg:PUNP2;ec:2.4.2.1;ec:2.4.2.4;ecocyc:DEOXYADENPHOSPHOR-RXN;iaf1260:PUNP2;iag612:rbs_233;igt196:PUNP2;iin800:PNP1_4;iit341:PUNP2;ijr904.45632:PUNP2;ijr904:PUNP2;imeo21:PUNP2;imm904:PUNP2;ind750:PUNP2;inj661:PUNP2;ips189:PUNP2;isb619:PUNP2;iso783:PUNP2;iyo844:PUNP2;kegg:R02557;obsolete:rxn11085;rhea:27742;rhea:27743;rhea:27744;rhea:27745;seed:rxn01859
R17032A89_B	1 MNXM1063@MNXC3 + 1 MNXM213@MNXC3 <==> 1 MNXM935@MNXC3 + 1 MNXM9@MNXC3	R_1107		2.4.2.1;2.4.2.4	kegg:Metabolic pathways;kegg:Purine metabolism;model:Nucleotide Salvage Pathway	bigg:PUNP6;ec:2.4.2.1;ec:2.4.2.4;ecocyc:DEOXYINOPHOSPHOR-RXN;iaf1260:PUNP6;iag612:rbs_238;igt196:PUNP6;iin800:PNP1_3;iit341:PUNP6;ijr904.45632:PUNP6;ijr904:PUNP6;imeo21:PUNP6;imm904:PUNP6;ind750:PUNP6;inj661:PUNP6;ips189:PUNP6;iso783:PUNP6;iyo844:PUNP6;kegg:R02748;obsolete:rxn11087;rhea:27750;rhea:27751;rhea:27752;rhea:27753;seed:rxn01985
R5A5D106D_B	1 MNXM1063@MNXC3 + 1 MNXM259@MNXC3 <==> 1 MNXM647@MNXC3 + 1 MNXM9@MNXC3	R_1105	MNXR69829	2.4.2.1;2.4.2.4	kegg:Metabolic pathways;kegg:Purine metabolism;model:Nucleotide Salvage Pathway	bigg:PUNP4;ec:2.4.2.1;ec:2.4.2.4;ecocyc:DEOXYGUANPHOSPHOR-RXN;iaf1260:PUNP4;iag612:rbs_237;igt196:PUNP4;iin800:PNP1_5;iit341:PUNP4;ijr904.45632:PUNP4;ijr904:PUNP4;imeo21:PUNP4;imm904:PUNP4;ind750:PUNP4;inj661:PUNP4;ips189:PUNP4;iso783:PUNP4;iyo844:PUNP4;kegg:R01969;obsolete:rxn11086;rhea:27738;rhea:27739;rhea:27740;rhea:27741;seed:rxn01446
RFC97B382_B	1 MNXM1063@MNXC3 + 1 MNXM386@MNXC3 <==> 1 MNXM420@MNXC3 + 1 MNXM9@MNXC3	R_1239		2.4.2.2;2.4.2.4	kegg:Metabolic pathways;kegg:Pyrimidine metabolism;model:Purine and Pyrimidine Biosynthesis;seed:pyrimidine conversions	bigg:TMDPP;brenda:BS355326;ec:2.4.2.2;ec:2.4.2.4;iaf1260:TMDPP;iaf692:TMDPP;iag612:rbs_565;iin800:PNP1_2;ijr904.45632:TMDPP;ijr904:TMDPP;imeo21:TMDPP;imm904:TMDPP;ind750:TMDPP;inj661:TMDPP;ips189:TMDPP;iso783:TMDPP;iyo844:TMDPP;kegg:R01570;obsolete:rxn11184;seed:rxn01146
RC3E562F8_B	1 MNXM1063@MNXC3 <==> 1 MNXM2320@MNXC3	R02749_c	MNXR69774	5.4.2.7	kegg:Pentose phosphate pathway	bigg:PPM2;ec:5.4.2.7;kegg:R02749;rhea:25205;rhea:25206;rhea:25207;rhea:25208
RBBF1879C_RL	1 MNXM1067@MNXC3 + 1 MNXM11@MNXC3 <-- 1 MNXM83@MNXC3 + 1 iso_iYO844_pendp@MNXC3	R_PPTT		2.5.1.33	model:S_Lipids
R138F4301_LR	1 MNXM1067@MNXC3 + 1 MNXM83@MNXC3 --> 1 MNXM11@MNXC3 + 1 MNXM1722@MNXC3	R_HEXTT		2.5.1.-;2.5.1.30	model:S_Lipid_Metabolism;seed:Polyprenyl Diphosphate Biosynthesis	bigg:HEXTT;ec:2.5.1.-;ec:2.5.1.30;irs1563.45632:R05612_c;isb619:HEXTT;iso783:HEXTT;iyo844:HEXTT;kegg:R05612;rhea:20836;rhea:20837;rhea:20838;rhea:20839;seed:rxn03891
RA1B6FCB4_LR	1 MNXM107@MNXC2 + 1 MNXM1@MNXC2 --> 1 MNXM107@MNXC3 + 1 MNXM1@MNXC3	R_NO2t2ir	MNXR3841		model:S_Transport	bigg:NO2t2r;bigg:NO2t2rpp;iaf1260:NO2t2rpp;iag612:rbs_494;iag612:rbs_496;ijn746:NO2t2rpp;ijr904.45632:NO2t2r;ijr904:NO2t2r;imo1053-pao1:NO2t3;imo1056:NO2t3;isb619:NO2t2r;iyo844:NO2t2ir;iyo844:NO2t3;seed:rxn05625;seed:rxn05626;seed:rxn08998
R5641DB3D_RL	1 MNXM107@MNXC2 + 1 MNXM1@MNXC3 <-- 1 MNXM107@MNXC3 + 1 MNXM1@MNXC2	R_NO2t3	MNXR3841		model:S_Transport	bigg:NO2t2r;bigg:NO2t2rpp;iaf1260:NO2t2rpp;iag612:rbs_494;iag612:rbs_496;ijn746:NO2t2rpp;ijr904.45632:NO2t2r;ijr904:NO2t2r;imo1053-pao1:NO2t3;imo1056:NO2t3;isb619:NO2t2r;iyo844:NO2t2ir;iyo844:NO2t3;seed:rxn05625;seed:rxn05626;seed:rxn08998
R5EEA7D02_LR	1 MNXM107@MNXC2 --> 1 MNXM107@BOUNDARY	R_EX_no2_e			model:Exchange
R2F5A941F_RL	1 MNXM107@MNXC3 + 2 MNXM1@MNXC2 + 1 MNXM2@MNXC3 + 1 iso_iYO844_mqn7@MNXC3 <-- 2 MNXM1@MNXC3 + 1 MNXM207@MNXC3 + 1 iso_iYO844_mql7@MNXC3	R_NTR3B		1.7.99.4	model:S_Membrane_bioenergetics
R67C6108A_LR	1 MNXM107@MNXC3 + 3 MNXM10@MNXC3 + 5 MNXM1@MNXC3 --> 1 MNXM15@MNXC3 + 2 MNXM2@MNXC3 + 3 MNXM8@MNXC3	R_NTRIR2x		1.7.1;1.7.1.4	model:Oxidative Phosphorylation	bigg:NTRIR2x;ec:1.7.1;ec:1.7.1.4;iabaylyiv4:NITRITREDUCT-RXN;iaf1260:NTRIR2x;iaf692:NTRIR2x;iag612:rbs_495;ijn746:NTRIR2x;ijr904.45632:NTRIR2x;ijr904:NTRIR2x;imeo21:NTRIR2x;inj661:NTRIR2x;inj661:NTRIRx;intenz:10009;isb619:NTRIRx;iyo844:NTRIR2x;metacyc:RXN-13854;obsolete:rxn05891;obsolete:rxn09017r;rhea:24628;rhea:24629;rhea:24630;rhea:24631;seed:rxn00568;seed:rxn11161
RAFE4CE48_LR	1 MNXM1080@MNXC2 + 1 MNXM1@MNXC2 --> 1 MNXM1080@MNXC3 + 1 MNXM1@MNXC3	R_GALCTRt2	MNXR2505		model:S_Transport	bigg:GALCTt2r;bigg:GALCTt2rpp;iaf1260:GALCTt2rpp;ijr904.45632:GALCTt2r;ijr904:GALCTt2r;iyo844:GALCTRt2;seed:rxn05565;seed:rxn08580
RD1EDEFE4_LR	1 MNXM1080@MNXC2 --> 1 MNXM1080@BOUNDARY	R_EX_galct_D_e			model:Exchange
RE115511D_LR	1 MNXM1080@MNXC3 --> 1 MNXM2@MNXC3 + 1 MNXM854@MNXC3	R_GALCTD		4.2.1.42	kegg:Ascorbate and aldarate metabolism;metacyc:D-galactarate degradation I;metacyc:D-galactarate degradation II;model:Alternate Carbon Metabolism;unipathway:D-galactarate degradation	bigg:GALCTD;brenda:BR421;ec:4.2.1.42;ecocyc:GALACTARDEHYDRA-RXN;iabaylyiv4:GALACTARDEHYDRA-RXN;iaf1260:GALCTD;ijr904.45632:GALCTD;ijr904:GALCTD;intenz:4703;iyo844:GALCTD;kegg:R05608;metacyc:GALACTARDEHYDRA-RXN;rhea:16005;rhea:16006;rhea:16007;rhea:16008;seed:rxn03887;upa:UCR05608;upa:UER00629
R6B3AC4_RL	1 MNXM108@MNXC3 + 1 MNXM10@MNXC3 + 2 MNXM1@MNXC3 <-- 1 MNXM2@MNXC3 + 1 MNXM528@MNXC3 + 1 MNXM8@MNXC3	R_ALDD16	MNXR7224	1.2.1.48	kegg:Fatty acid metabolism;model:S_Carbohydrates_and_related_molecules	brenda:BR36783;ec:1.2.1.48;iyo844:ALDD16;kegg:R01704;obsolete:rxn09962;seed:rxn01247
R25475DA9_B	1 MNXM108@MNXC3 + 1 MNXM12@MNXC3 + 1 MNXM3@MNXC3 <==> 1 MNXM11@MNXC3 + 1 MNXM14@MNXC3 + 1 MNXM88@MNXC3	R_1454;R_1453;R_505	MNXR2003		model:Fatty Acid Biosynthesis	imo1053-pao1:FACOAL160t;imo1056:FACOAL160t;seed:rxn13829
RBDA802C6_RL	1 MNXM108@MNXC3 + 8 MNXM12@MNXC3 + 7 MNXM13@MNXC3 + 6 MNXM2@MNXC3 + 14 MNXM5@MNXC3 <-- 20 MNXM1@MNXC3 + 1 MNXM21@MNXC3 + 7 MNXM40@MNXC3 + 14 MNXM6@MNXC3	R_KAS8	MNXR3164	2.3.1.41	model:null	bigg:KAS8;brenda:BR44087;ec:2.3.1.41;isb619:KAS8;iyo844:KAS8;obsolete:rxn10037;reactome:REACT_1497;reactome:REACT_152723;reactome:REACT_153734;reactome:REACT_78047;reactome:REACT_81687;reactome:REACT_83733;reactome:REACT_87447;reactome:REACT_91445;reactome:REACT_96308;reactome:REACT_97636;seed:rxn05291
R71B6C57E_RL	1 MNXM10@MNXC3 + 1 MNXM114087@MNXC3 + 1 MNXM1@MNXC3 <-- 1 MNXM142@MNXC3 + 1 MNXM8@MNXC3	R_THRD	MNXR69968	1.1.1.103	biopath:Degradation_of_L-Threonine_to_L-2-aminoacetate;biopath:Metabolism_of_L-Lysine,_L-Threonine,_L-Methionine,_and_L-Cysteine;kegg:Glycine, serine and threonine metabolism;metacyc:aminopropanol phosphate biosynthesis;metacyc:threonine degradation II;metacyc:threonine degradation III (to methylglyoxal);model:Glycine and Serine Metabolism;seed:Glycine Biosynthesis;unipathway:L-threonine degradat…	bigg:THRD;biopath:RXN00323;brenda:BR29169;ec:1.1.1.103;ecocyc:THREODEHYD-RXN;iaf1260:THRD;ijr904.45632:THRD;ijr904:THRD;imo1053-pao1:THRD;imo1056:THRD;intenz:1102;iso783:THRD;iyo844:THRD;kegg:R01465;metacyc:THREODEHYD-RXN;obsolete:rxn09302;rhea:13161;rhea:13162;rhea:13163;rhea:13164;seed:rxn01068;upa:UCR01465;upa:UER00505
RD2BFB6BF_LR	1 MNXM10@MNXC3 + 1 MNXM1168@MNXC3 --> 1 MNXM2@MNXC3 + 1 MNXM606@MNXC3 + 1 MNXM8@MNXC3	R_MECDPDH2	MNXR55700		model:Terpenoid biosynthesis;seed:Isoprenoid Biosynthesis	bigg:MECDPDH2;iaf1260:MECDPDH2;iso783:MECDPDH;iyo844:MECDPDH;obsolete:rxn08905;seed:rxn05293
R89ACA693_RL	1 MNXM10@MNXC3 + 1 MNXM11@MNXC3 + 1 MNXM13@MNXC3 + 1 iso_iYO844_2dmmq7@MNXC3 <-- 1 MNXM1722@MNXC3 + 1 MNXM552@MNXC3 + 1 MNXM8@MNXC3	R_DHNAOT7			model:S_Coenzymes_and_prosthetic_groups
R9B4E9D01_RL	1 MNXM10@MNXC3 + 1 MNXM12597@MNXC3 + 2 MNXM1@MNXC3 <-- 1 MNXM2@MNXC3 + 1 MNXM8@MNXC3 + 1 iso_iYO844_ptdcal@MNXC3	R_ALDD15			model:S_Carbohydrates_and_related_molecules
RA87CE4C8_B	1 MNXM10@MNXC3 + 1 MNXM133@MNXC3 + 1 MNXM1@MNXC3 <==> 1 MNXM446@MNXC3 + 1 MNXM8@MNXC3	R_HACD1		1.1.1.157;1.1.1.211;1.1.1.35	biopath:Biosynthesis_of_Fatty_acids_(over_CoA);biopath:Fermentation_of_Butanol_and_Butyric_acid;biopath:Glycolytic_fermentation_and_Lactate_converting_fermentations;biopath:Metabolism_of_Tryptophan_(extended);kegg:Butanoate metabolism;kegg:Carbon fixation pathways in prokaryotes;kegg:Fatty acid metabolism;kegg:Lysine degradation;kegg:Metabolic pathways;kegg:Microbial metabolism in diverse environ…	bigg:HACD1;bigg:HACD1i;bigg:HACD1m;bigg:HACD1x;biopath:RXN01071;brenda:BS188053;brenda:BS369948;ec:1.1.1.157;ec:1.1.1.211;ec:1.1.1.35;iabaylyiv4:BHBDCLOS-RXN;iaf1260:HACD1i;ijn746:HACD1i;isb619:HACD1;iyo844:HACD1;kegg:R01975;metacyc:RXN-11662;obsolete:rxn08693;reactome:REACT_447.2;rhea:30799;rhea:30800;rhea:30801;rhea:30802;seed:rxn01451
R11E04BE0_RL	1 MNXM10@MNXC3 + 1 MNXM1380@MNXC3 + 1 MNXM1@MNXC3 <-- 1 MNXM469@MNXC3 + 1 MNXM8@MNXC3	R_SOR1			model:Metabolism of other sugars
R5EDF42A7_RL	1 MNXM10@MNXC3 + 1 MNXM13@MNXC3 + 1 MNXM153@MNXC3 <-- 1 MNXM503@MNXC3 + 1 MNXM8@MNXC3	R_U52_		1.3.1.12;1.3.1.43;1.3.1.52	biopath:Biosynthesis_of_L-Tyrosine_from_Chorismate;biopath:Biosynthesis_of_Novobiocin_and_Clorobiocin;biopath:Biosynthesis_of_aromatic_amino_acids_(L-Phenylalanine,_L-Tyrosine,_L-Tryptophan)_and_of_quinone_cofactors;kegg:Biosynthesis of secondary metabolites;kegg:Metabolic pathways;kegg:Novobiocin biosynthesis;kegg:Phenylalanine, tyrosine and tryptophan biosynthesis;metacyc:tyrosine biosynthesis …	bigg:PPND;biopath:RXN00587;brenda:BR36797;brenda:BS258345;ec:1.3.1.12;ec:1.3.1.43;ec:1.3.1.52;ecocyc:PREPHENATEDEHYDROG-RXN;iabaylyiv4:PREPHENATEDEHYDROG-RXN;iaf1260:PPND;iaf692:PPND;iag612:rbs_519;iao358:rll_435;iin800:U52;iit341:PPND;ijn746:PPND;ijr904.45632:PPND;ijr904:PPND;imeo21:PPND;imm904:PPND;imo1053-pao1:PPND;imo1056:PPND;ind750:PPND;inj661:PPND;intenz:1453;isb619:PPND;iso783:PPND;iyo844…
RE3ABD960_RL	1 MNXM10@MNXC3 + 1 MNXM13@MNXC3 + 1 MNXM21@MNXC3 <-- 1 MNXM12@MNXC3 + 1 MNXM23@MNXC3 + 1 MNXM8@MNXC3	R_PDH	MNXR4132	1.2.1;1.2.1.-;1.2.1.51;1.2.4.1;1.8.1.4;2.3.1.12	kegg:Metabolic pathways;metacyc:1-butanol autotrophic biosynthesis;metacyc:pyruvate fermentation to acetate II;metacyc:pyruvate fermentation to acetate V;metacyc:respiration (anaerobic);metacyc:superpathway of glycolysis, pyruvate dehydrogenase, TCA, and glyoxylate bypass;model:GlycolysisGluconeogenesis	bigg:PDH;bigg:PDHm;brenda:BS371137;ec:1.2.1;ec:1.2.1.-;ec:1.2.1.51;ec:1.2.4.1;ec:1.8.1.4;ec:2.3.1.12;ecocyc:PYRUVDEH-RXN;iabaylyiv4:PYRUVDEH-RXN;iaf1260:PDH;iag612:rbs_532;igt196:PDH;ijn746:PDH;ijr904.45632:PDH;ijr904:PDH;imeo21:PDH;imm904:PDHm;imo1053-pao1:PDH;imo1056:PDH;ind750:PDHm;inj661:PDH;ips189:PDH;irs1563.45632:R00209_m;irs1563.45632:R00209_p;isb619:PDH;iso783:PDH;iyo844:PDH;kegg:R00209;…
RB17155BC_RL	1 MNXM10@MNXC3 + 1 MNXM13@MNXC3 + 1 MNXM21@MNXC3 <-- 1 MNXM12@MNXC3 + 1 MNXM244@MNXC3 + 1 MNXM8@MNXC3	R_MMSAD3	MNXR3607	1.2.1;1.2.1.18;1.2.1.27	biopath:Metabolism_of_Propanoate;kegg:Inositol phosphate metabolism;kegg:Metabolic pathways;kegg:Propanoate metabolism;kegg:beta-Alanine metabolism;metacyc:<I>myo</I>-inositol degradation;metacyc:I?-alanine degradation I;metacyc:I?-alanine degradation II	bigg:MMSAD3;bigg:MMSAD3m;biopath:RXN00984;brenda:BR29389_WOP;brenda:BS189110;ec:1.2.1;ec:1.2.1.18;ec:1.2.1.27;iag612:rbs_66;imeo21:MMSAD3;imo1053-pao1:MMSAD3;imo1056:MMSAD3;inj661:MMSAD3;intenz:1361;ips189:MMSAD3;irs1563.45632:R00705_c;iyo844:MMSAD3;kegg:R00705;metacyc:RXN-2902;obsolete:rxn09945;rhea:22992;rhea:22993;rhea:22994;rhea:22995;seed:rxn00501;upa:UCR00705;upa:UER00951
RFA5D9229_RL	1 MNXM10@MNXC3 + 1 MNXM13@MNXC3 + 1 MNXM23@MNXC3 <-- 1 MNXM1608@MNXC3 + 1 MNXM8@MNXC3	R_MALDDH		1.1.1.83	kegg:Butanoate metabolism;metacyc:D-malate degradation;model:Alternate Carbon Metabolism	bigg:MALDDH;brenda:BR29343;brenda:BS139571;ec:1.1.1.83;ecocyc:1.1.1.83-RXN;iaf1260:MALDDH;imo1053-pao1:ME1x_D;imo1056:ME1x_D;intenz:1082;iyo844:ME1x_D;kegg:R00215;metacyc:1.1.1.83-RXN;obsolete:rxn08862;rhea:18365;rhea:18366;rhea:18367;rhea:18368;seed:rxn00160
R38B7B02C_RL	1 MNXM10@MNXC3 + 1 MNXM13@MNXC3 + 1 MNXM470@MNXC3 <-- 1 MNXM12@MNXC3 + 1 MNXM238@MNXC3 + 1 MNXM8@MNXC3	R_OIVD2	MNXR3956	1.2.1.25	metacyc:valine degradation I;model:S_Amino_Acid_Metabolism	bigg:OIVD2;bigg:OIVD2m;brenda:BR36775;ec:1.2.1.25;iag612:rbs_46;ijn746:OIVD2;imeo21:2LDA;intenz:1368;isb619:OIVD2;iso783:OIVD2;iyo844:OIVD2;kegg:R01210;metacyc:1.2.1.25-RXN;obsolete:rxn10040;reactome:REACT_1813.3;rhea:13997;rhea:13998;rhea:13999;rhea:14000;seed:rxn00899
RC1441998_B	1 MNXM10@MNXC3 + 1 MNXM13@MNXC3 + 1 MNXM471@MNXC3 <==> 1 MNXM12@MNXC3 + 1 MNXM404@MNXC3 + 1 MNXM8@MNXC3	R_OIVD1	MNXR3955	1.2.1;1.2.1.25;1.2.4.4	metacyc:leucine degradation I;model:S_Amino_Acid_Metabolism;unipathway:L-leucine degradation	bigg:OIVD1m;bigg:OIVD1r;brenda:BS413189;ec:1.2.1;ec:1.2.1.25;ec:1.2.4.4;ijn746:OIVD1;intenz:1368;isb619:OIVD1;iso783:OIVD1i;iyo844:OIVD1;kegg:R01651;metacyc:2KETO-4METHYL-PENTANOATE-DEHYDROG-RXN;obsolete:rxn10039;reactome:REACT_1813.3;rhea:25177;rhea:25178;rhea:25179;rhea:25180;seed:rxn01207;upa:UCR01651;upa:UER00859
R29337EA3_RL	1 MNXM10@MNXC3 + 1 MNXM13@MNXC3 + 1 MNXM569@MNXC3 <-- 1 MNXM12@MNXC3 + 1 MNXM439@MNXC3 + 1 MNXM8@MNXC3	R_OIVD3	MNXR3957	1.2.1;1.2.1.25	metacyc:isoleucine biosynthesis V;metacyc:isoleucine degradation I;model:S_Amino_Acid_Metabolism	bigg:OIVD3;bigg:OIVD3m;ec:1.2.1;ec:1.2.1.25;metacyc:2KETO-3METHYLVALERATE-RXN;rhea:30907;rhea:30908;rhea:30909;rhea:30910
R5C34ED53_RL	1 MNXM10@MNXC3 + 1 MNXM13@MNXC3 + 1 MNXM86@MNXC3 <-- 1 MNXM12@MNXC3 + 1 MNXM305@MNXC3 + 1 MNXM8@MNXC3	R_MMSAD1	MNXR69474	1.2.1.18;1.2.1.27	model:Sugar Metabolism;seed:Branched chain amino acid degradation regulons;seed:Isobutyryl-CoA to Propionyl-CoA Module;seed:Valine degradation	bigg:MMSAD1;bigg:MMSAD1m;brenda:BS189112;ec:1.2.1.18;ec:1.2.1.27;iabaylyiv4:1.2.1.27-RXN;iag612:rbs_468;ijn746:MMTSAO;imeo21:MMSAD1;imo1053-pao1:MMSAD1;imo1056:MMSAD1;inj661:MMSAD1;irs1563.45632:R00935_c;iso783:MMSDHir;iyo844:MMSAD1;iyo844:MMSDHir;kegg:R00922;obsolete:rxn00683;obsolete:rxn09943;obsolete:rxn09946;seed:rxn00671
R7C6CF665_RL	1 MNXM10@MNXC3 + 1 MNXM13@MNXC3 + 1 MNXM86@MNXC3 <-- 1 MNXM12@MNXC3 + 1 MNXM8@MNXC3 + 1 iso_iYO844_mmalsa_S@MNXC3	R_MMSDHir		1.2.1.27	model:S_Amino_acids_and_related_molecules
R4AB610A3_RL	1 MNXM10@MNXC3 + 1 MNXM13@MNXC3 + 1 MNXM92@MNXC3 <-- 1 MNXM12@MNXC3 + 1 MNXM20@MNXC3 + 1 MNXM8@MNXC3	R_AKGDH	MNXR595	1.2.4.2;1.8.1.4;2.3.1.61	kegg:Biosynthesis of secondary metabolites;kegg:Metabolic pathways;metacyc:TCA cycle I (prokaryotic);metacyc:TCA cycle II (eukaryotic);model:Citric Acid Cycle;unipathway:tricarboxylic acid cycle	bigg:AKGDH;bigg:AKGDm;brenda:BS370781;ec:1.2.4.2;ec:1.8.1.4;ec:2.3.1.61;ecocyc:2OXOGLUTARATEDEH-RXN;iabaylyiv4:2OXOGLUTARATEDEH-RXN;iaf1260:AKGDH;iag612:rbs_56;iao358:rll_599;igt196:TEST_AKGDH;iin800:KGD1;ijn746:AKGDH;ijr904.45632:TEST_AKGDH;ijr904:TEST_AKGDH;imo1053-pao1:AKGD;imo1056:AKGD;ips189:AKGD;irs1563.45632:R08549_c;iso783:AKGD;iyo844:AKGD;kegg:R08549;metacyc:2OXOGLUTARATEDEH-RXN;reactome…
RF6B79438_RL	1 MNXM10@MNXC3 + 1 MNXM13@MNXC3 <-- 1 MNXM39@MNXC3 + 1 MNXM8@MNXC3	R_FDH1;R_YPL276W;R_YPL275W		1.2.1.2	biopath:Methane_oxidation;kegg:Glyoxylate and dicarboxylate metabolism;kegg:Metabolic pathways;kegg:Methane metabolism;kegg:Microbial metabolism in diverse environments;metacyc:formate oxidation to CO<sub>2</sub>;metacyc:oxalate degradation III;metacyc:purine nucleobases degradation I (anaerobic);metacyc:purine nucleobases degradation II (anaerobic);model:Methane metabolism;seed:Bacterial cyanide…	bigg:FDH;bigg:FDHr;biopath:RXN01003;brenda:BR29391;brenda:BS189130;ec:1.2.1.2;iaf692:FDH;iin800:FDH1;iin800:YPL275W;iin800:YPL276W;ijn746:FDH;imeo21:FDH;imm904:FDH;imo1053-pao1:FDH;imo1056:FDH;ind750:FDH;inj661:FDH;intenz:1345;irs1563.45632:R00519_x;isb619:FDHr;iyo844:FDH;kegg:R00519;metacyc:1.2.1.2-RXN;obsolete:rxn09513;rhea:15985;rhea:15986;rhea:15987;rhea:15988;seed:rxn00371
RE3B2AB91_B	1 MNXM10@MNXC3 + 1 MNXM1423@MNXC3 + 1 MNXM1@MNXC3 <==> 1 MNXM2011@MNXC3 + 1 MNXM8@MNXC3	R_TAGURr		1.1.1.57;1.1.1.58	kegg:Metabolic pathways;kegg:Pentose and glucuronate interconversions;metacyc:D-galacturonate degradation I;model:Alternate Carbon Metabolism	bigg:TAGURr;brenda:BR29321;brenda:BS188373;ec:1.1.1.57;ec:1.1.1.58;ecocyc:ALTRO-OXIDOREDUCT-RXN;iaf1260:TAGURr;iag612:rbs_282;iao358:rll_449;ijr904.45632:TAGURr;ijr904:TAGURr;intenz:1057;iyo844:TAGUR;kegg:R02555;metacyc:ALTRO-OXIDOREDUCT-RXN;obsolete:rxn05756;obsolete:rxn09281;rhea:17813;rhea:17814;rhea:17815;rhea:17816;seed:rxn01857
RB558E64A_RL	1 MNXM10@MNXC3 + 1 MNXM1597@MNXC3 + 2 MNXM1@MNXC3 <-- 1 MNXM174@MNXC3 + 1 MNXM2@MNXC3 + 1 MNXM8@MNXC3	R_XNDH	MNXR26379	1.17.1.4	kegg:Metabolic pathways;kegg:Microbial metabolism in diverse environments;kegg:Purine metabolism;metacyc:adenosine nucleotides degradation I;metacyc:adenosine nucleotides degradation II;metacyc:caffeine degradation III (bacteria, via demethylation);metacyc:guanosine nucleotides degradation I;metacyc:guanosine nucleotides degradation II;metacyc:guanosine nucleotides degradation III;metacyc:purine …	bigg:XAND;bigg:XANDp;brenda:BR48027;brenda:BS359304;ec:1.17.1.4;ecocyc:RXN0-901;intenz:18766;kegg:R02103;metacyc:RXN0-901;reactome:REACT_116028;rhea:16669;rhea:16670;rhea:16671;rhea:16672;seed:rxn01522;upa:UCR02103;upa:UER00662
RDBF54679_B	1 MNXM10@MNXC3 + 1 MNXM159@MNXC3 + 1 MNXM1@MNXC3 <==> 1 MNXM8@MNXC3 + 1 iso_iYO844_2hbut@MNXC3	R_LDH2		1.1.1.27	model:S_Membrane_bioenergetics
RD47BD493_RL	1 MNXM10@MNXC3 + 1 MNXM15@MNXC3 + 1 MNXM1@MNXC3 + 1 MNXM20@MNXC3 <-- 1 MNXM2@MNXC3 + 1 MNXM89557@MNXC3 + 1 MNXM8@MNXC3	R_GLUDxi	MNXR32818	1.4.1.2;1.4.1.3;1.4.1.4	biopath:Biodegradation_of_Sulfonate;biopath:Biosynthesis_of_L-Glutamate;biopath:Catabolism_of_Amino_acids;biopath:Degradation_of_L-Proline;biopath:Metabolism_of_L-Glutamate,_L-Aspartate_and_related_compounds;kegg:Alanine, aspartate and glutamate metabolism;kegg:Arginine and proline metabolism;kegg:D-Glutamine and D-glutamate metabolism;kegg:Metabolic pathways;kegg:Nitrogen metabolism;kegg:Taurine…	bigg:GLUDx;bigg:GLUDxi;bigg:GLUDxm;biopath:RXN00886;brenda:BR36868;brenda:BS258930;ec:1.4.1.2;ec:1.4.1.3;ec:1.4.1.4;iaf692:GLUDxi;iag612:rbs_391;iag612:rbs_392;iin800:GDH2;imeo21:GLUDx;imm904:GLUDxi;ind750:GLUDxi;inj661:GLUDx;intenz:1548;intenz:1549;isb619:GLUDx;iso783:GLUDx;iyo844:GLUDxi;kegg:R00243;metacyc:GLUTAMATE-DEHYDROGENASE-RXN;obsolete:rxn09489;pubmed:15727821;reactome:REACT_1896.4;react…
R12195BC6_B	1 MNXM10@MNXC3 + 1 MNXM15@MNXC3 + 1 MNXM1@MNXC3 + 1 MNXM238@MNXC3 <==> 1 MNXM199@MNXC3 + 1 MNXM2@MNXC3 + 1 MNXM8@MNXC3	R_VALDHr		1.4.1.23;1.4.1.9	kegg:Biosynthesis of secondary metabolites;kegg:Metabolic pathways;kegg:Valine, leucine and isoleucine biosynthesis;kegg:Valine, leucine and isoleucine degradation;model:S_Amino_acids_and_related_molecules;seed:Branched chain amino acid degradation regulons;seed:Branched-Chain Amino Acid Biosynthesis;seed:Leucine Degradation and HMG-CoA Metabolism	ec:1.4.1.23;ec:1.4.1.9;imo1053-pao1:VALDHr;imo1056:VALDHr;intenz:19082;iso783:VALDHr;iyo844:VALDHr;kegg:R01434;metacyc:RXN-13184;obsolete:rxn09951;rhea:30763;rhea:30764;rhea:30765;rhea:30766;seed:rxn01045
R2BF9CFA8_RL	1 MNXM10@MNXC3 + 1 MNXM15@MNXC3 + 1 MNXM1@MNXC3 + 1 MNXM23@MNXC3 <-- 1 MNXM2@MNXC3 + 1 MNXM32@MNXC3 + 1 MNXM8@MNXC3	R_ALAD_L	MNXR621	1.4.1.1	biopath:Biodegradation_of_Sulfonate;biopath:Glycolysis_and_Gluconeogenesis_(extended);kegg:Alanine, aspartate and glutamate metabolism;kegg:Metabolic pathways;kegg:Taurine and hypotaurine metabolism;metacyc:alanine degradation IV;model:Other Amino Acid Metabolism;unipathway:L-alanine degradation via dehydrogenase pathway	bigg:ALAD_L;biopath:RXN00578;bnice:R2;brenda:BR33794;brenda:BS232297;ec:1.4.1.1;iag612:rbs_364;iit341:ALAD_L;imeo21:ALAD_L;inj661:ALAD_L;intenz:1547;isb619:ALAD_L;iso783:ALAD_L;iyo844:ALAD_L;kegg:R00396;macie:M0067;metacyc:ALANINE-DEHYDROGENASE-RXN;obsolete:rxn09887;pubmed:9665169;rhea:18405;rhea:18406;rhea:18407;rhea:18408;seed:rxn00278;upa:UCR00396;upa:UER00585
R91E5581F_B	1 MNXM10@MNXC3 + 1 MNXM15@MNXC3 + 1 MNXM1@MNXC3 + 1 MNXM404@MNXC3 <==> 1 MNXM140@MNXC3 + 1 MNXM2@MNXC3 + 1 MNXM8@MNXC3	R_LLEUDr		1.4.1.9	biopath:Degradation_of_L-Leucine;kegg:Biosynthesis of secondary metabolites;kegg:Metabolic pathways;kegg:Valine, leucine and isoleucine biosynthesis;kegg:Valine, leucine and isoleucine degradation;model:S_Amino_acids_and_related_molecules;seed:Branched chain amino acid degradation regulons;seed:Branched-Chain Amino Acid Biosynthesis;seed:Leucine Degradation and HMG-CoA Metabolism;unipathway:L-leu…	biopath:RXN00600;brenda:BR33798;brenda:BS232369;ec:1.4.1.9;iag612:rbs_413;imo1053-pao1:LLEUD;imo1053-pao1:LLEUDr;imo1056:LLEUD;imo1056:LLEUDr;intenz:1555;iso783:LLEUDr;iyo844:LLEUDr;kegg:R01088;metacyc:LEUCINE-DEHYDROGENASE-RXN;obsolete:rxn09939;rhea:12220;rhea:12221;rhea:12222;rhea:12223;seed:rxn00804;upa:UCR01088;upa:UER00858
R14D45DA1_B	1 MNXM10@MNXC3 + 1 MNXM15@MNXC3 + 1 MNXM1@MNXC3 + 1 iso_iYO844_2o3mpt@MNXC3 <==> 1 MNXM231@MNXC3 + 1 MNXM2@MNXC3 + 1 MNXM8@MNXC3	R_ILEDHr		1.4.1.9	model:S_Amino_acids_and_related_molecules
R46C2C51E_RL	1 MNXM10@MNXC3 + 1 MNXM1602@MNXC3 + 1 MNXM1@MNXC3 <-- 1 MNXM891@MNXC3 + 1 MNXM8@MNXC3	R_IMDH	MNXR3132	1.1.1.85	kegg:2-Oxocarboxylic acid metabolism;kegg:Biosynthesis of secondary metabolites;kegg:Metabolic pathways;kegg:Valine, leucine and isoleucine biosynthesis;metacyc:3-methylbutanol biosynthesis;metacyc:RXN-13158;metacyc:leucine biosynthesis;model:Valine, leucine and isoleucine biosynthesis;seed:Leucine Biosynthesis	bigg:IPMD;bigg:IPMDr;brenda:BR47597;ec:1.1.1.85;ecocyc:3-ISOPROPYLMALDEHYDROG-RXN;iaf1260:IPMD;iaf692:IPMD;iag612:rbs_63;igt196:IPMD;ijn746:IPMDr;ijr904.45632:IPMD;ijr904:IPMD;imeo21:IPMD;imm904:IPMD;ind750:IPMD;inj661:IPMD;intenz:1084;isb619:IPMD;iso783:IPMD;iyo844:IPMD;kegg:R04426;metacyc:3-ISOPROPYLMALDEHYDROG-RXN;obsolete:rxn08757;rhea:10892;rhea:10893;rhea:10894;rhea:10895;seed:rxn03062;upa:…
R11275CD1_RL	1 MNXM10@MNXC3 + 1 MNXM1617@MNXC3 + 2 MNXM1@MNXC3 <-- 1 MNXM114@MNXC3 + 1 MNXM8@MNXC3	R_PRO1x	MNXR26331	1.5.1.2	model:null;seed:A Hypothetical Protein Related to Proline Metabolism;seed:Proline, 4-hydroxyproline uptake and utilization	bigg:P5CRx;bigg:P5CRxm;bigg:PRO1x;bigg:PRO1xm;ec:1.5.1.2;ecocyc:PYRROLINECARBREDUCT-RXN;iaf692:P5CRx;iin800:PUT1;imeo21:P5CRx;imm904:PRO1xm;ind750:PRO1xm;inj661:P5CRx;intenz:1593;iyo844:PRO1x;obsolete:rxn09406;rhea:14105;rhea:14106;rhea:14107;rhea:14108;seed:rxn00929
R375429FC_RL	1 MNXM10@MNXC3 + 1 MNXM1653@MNXC3 + 2 MNXM1@MNXC3 <-- 1 MNXM2@MNXC3 + 1 MNXM75@MNXC3 + 1 MNXM8@MNXC3	R_ALDD6			model:S_Carbohydrates_and_related_molecules
REF7B6AB4_RL	1 MNXM10@MNXC3 + 1 MNXM174@MNXC3 + 1 MNXM1@MNXC3 <-- 1 MNXM213@MNXC3 + 1 MNXM2@MNXC3 + 1 MNXM8@MNXC3	R_XANDH	MNXR3054	1.1.1.204;1.17.1.4	kegg:Metabolic pathways;kegg:Purine metabolism;metacyc:adenosine nucleotides degradation I;metacyc:adenosine nucleotides degradation II;metacyc:purine nucleobases degradation I (anaerobic);model:Purine metabolism;unipathway:hypoxanthine degradation	bigg:HXAND;brenda:BS359314;brenda:BS407239;ec:1.1.1.204;ec:1.17.1.4;ecocyc:RXN-7682;iabaylyiv4:RXN0-902;iaf1260:HXAND;iag612:rbs_343;ijn746:HXAND;imo1053-pao1:XANDa;imo1056:XANDa;intenz:18766;iyo844:XANDa;kegg:R01768;metacyc:RXN-7682;obsolete:rxn08731;pubmed:10986234;pubmed:11796116;pubmed:13271394;pubmed:14363260;pubmed:14827888;pubmed:7852355;reactome:REACT_115928;rhea:24670;rhea:24671;rhea:246…
RFEBA4046_RL	1 MNXM10@MNXC3 + 1 MNXM179@MNXC3 + 2 MNXM1@MNXC3 <-- 1 MNXM2@MNXC3 + 1 MNXM512@MNXC3 + 1 MNXM8@MNXC3	R_LCADi	MNXR3204	1.2.1.21;1.2.1.22	kegg:Pyruvate metabolism;metacyc:L-lactaldehyde degradation (aerobic);metacyc:L-rhamnose degradation II;metacyc:lactate biosynthesis (archaea);metacyc:methylglyoxal degradation V;model:null	bigg:LCAD;bigg:LCADi;bigg:LCADim;bigg:LCADm;brenda:BR29393;ec:1.2.1.21;ec:1.2.1.22;ecocyc:LACTALDDEHYDROG-RXN;iaf1260:LCADi;iin800:ALD5_2;ijr904.45632:LCAD;ijr904.45632:LCADi;ijr904:LCAD;ijr904:LCADi;imm904:LCADi;imo1053-pao1:LCAD;imo1056:LCAD;ind750:LCADm;intenz:1365;iyo844:LCADi;kegg:R01446;metacyc:LACTALDDEHYDROG-RXN;obsolete:rxn05753;obsolete:rxn08776;rhea:14277;rhea:14278;rhea:14279;rhea:142…
R40AF03A7_RL	1 MNXM10@MNXC3 + 1 MNXM189@MNXC3 + 2 MNXM1@MNXC3 <-- 1 MNXM2@MNXC3 + 1 MNXM435@MNXC3 + 1 MNXM8@MNXC3	R_GLYCDH	MNXR2740	1.2.1.3	kegg:Glycerolipid metabolism;model:Glycerolipid metabolism;seed:Entner-Doudoroff Pathway;seed:Glycerolipid and Glycerophospholipid Metabolism in Bacteria;seed:Pyruvate metabolism II acetyl-CoA, acetogenesis from pyruvate	bigg:GLYALDDr;ec:1.2.1.3;iabaylyiv4:GLYCERALDEHYDE-DEHYDRO-RXN;ijn746:GLYALDDr;iyo844:ALDD8x;kegg:R01752;obsolete:rxn09976;rhea:30783;rhea:30784;rhea:30785;rhea:30786;seed:rxn01286
R69D1241A_RL	1 MNXM10@MNXC3 + 1 MNXM192@MNXC3 + 2 MNXM1@MNXC3 <-- 1 MNXM2@MNXC3 + 1 MNXM422@MNXC3 + 1 MNXM8@MNXC3	R_ABUTD	MNXR337	1.2.1.-;1.2.1.19;1.2.1.3	biopath:Metabolism_of_Polyamines;biopath:Urea_and_L-Aspartate_cycles,_Polyamine_and_Creatine_synthesis;kegg:Arginine and proline metabolism;kegg:beta-Alanine metabolism;metacyc:putrescine degradation I;metacyc:putrescine degradation IV;metacyc:putrescine degradation V;model:null;seed:Putrescine utilization pathways;unipathway:putrescine degradation	bigg:ABUTD;bigg:ABUTDm;biopath:RXN00431;brenda:BR29390;ec:1.2.1.-;ec:1.2.1.19;ec:1.2.1.3;ecocyc:AMINOBUTDEHYDROG-RXN;iaf1260:ABUTD;iin800:U68;ijr904.45632:ABUTD;ijr904:ABUTD;imm904:ABUTDm;imo1053-pao1:ABUTD;imo1056:ABUTD;ind750:ABUTDm;intenz:17281;irs1563.45632:R02549_c;iyo844:ABUTD;kegg:R02549;metacyc:AMINOBUTDEHYDROG-RXN;obsolete:rxn08026;rhea:19105;rhea:19106;rhea:19107;rhea:19108;seed:rxn0185…
R98AF06CB_B	1 MNXM10@MNXC3 + 1 MNXM1@MNXC3 + 1 MNXM214@MNXC3 <==> 1 MNXM233@MNXC3 + 1 MNXM8@MNXC3	R_BCOR	MNXR410	1.3.1.44;1.3.8.1	biopath:Biodegradation_of_3,4,5-Trihydroxybenzoate;biopath:Fermentation_of_Butanol_and_Butyric_acid;biopath:Glycolytic_fermentation_and_Lactate_converting_fermentations;biopath:Metabolism_of_Butanol;kegg:Butanoate metabolism;kegg:Metabolic pathways;metacyc:pyruvate fermentation to butanol II;metacyc:pyruvate fermentation to hexanol;model:Butanoate metabolism;seed:Acetone Butanol Ethanol Synthesis…	bigg:ACOAD1;biopath:RXN00780;ec:1.3.1.44;ec:1.3.8.1;kegg:R01171;metacyc:RXN-12558;seed:rxn00868
R2D1CAEBD_RL	1 MNXM10@MNXC3 + 1 MNXM1@MNXC3 + 1 MNXM21@MNXC3 + 1 MNXM75@MNXC3 <-- 1 MNXM12@MNXC3 + 1 MNXM664@MNXC3 + 1 MNXM8@MNXC3	R_ACTD2			model:S_Carbohydrates_and_related_molecules
R11643D4D_B	1 MNXM10@MNXC3 + 1 MNXM1@MNXC3 + 1 MNXM23@MNXC3 <==> 1 MNXM179@MNXC3 + 1 MNXM8@MNXC3	R_LDH_L		1.1.1.27	biopath:Alcoholic_fermentation_of_pyruvate;biopath:Glycolysis_and_Gluconeogenesis_(extended);biopath:Glycolytic_fermentation_and_Lactate_converting_fermentations;biopath:Non-glycolytic_carbohydrate_fermentations;biopath:Reactions_of_Pyruvate_and_Phosphoenolpyruvate;kegg:Biosynthesis of secondary metabolites;kegg:Glycolysis / Gluconeogenesis;kegg:Metabolic pathways;kegg:Microbial metabolism in div…	bigg:LDH_L;bigg:LDH_Lm;biopath:RXN00795;bnice:R1;brenda:BR29287;brenda:BS369967;brenda:BS371419_WOP;ec:1.1.1.27;iaf692:LDH_L;iag612:rbs_535;iao358:rll_224;iao358:rll_225;iao358:rll_226;imeo21:LDH_L;inj661:LDH_L;intenz:1026;ips189:LDH_L;isb619:LDH_L;iyo844:LDH_L;kegg:R00703;metacyc:L-LACTATE-DEHYDROGENASE-RXN;obsolete:rxn10049;reactome:REACT_1010.3;reactome:REACT_178.4;rhea:23444;rhea:23445;rhea:2…
R2A308102_RL	1 MNXM10@MNXC3 + 1 MNXM1@MNXC3 + 1 MNXM261@MNXC3 <-- 1 MNXM2378@MNXC3 + 1 MNXM8@MNXC3 + 1 MNXM9@MNXC3	R_GAPD_NAD	MNXR50924	1.2.1.12;1.2.1.13;1.2.1.59	model:S_Carbohydrates_and_related_molecules;seed:Calvin-Benson cycle	bigg:GAPD;ec:1.2.1.12;ec:1.2.1.13;ec:1.2.1.59;iabaylyiv4:GAPOXNPHOSPHN-RXN;iaf1260:GAPD;iaf692:GAPD;iao358:rll_157;iao358:rll_158;igt196:GAPD;iin800:TDH1;iin800:TDH2;iin800:TDH3;iit341:GAPD;ijn746:GAPD;ijr904.45632:GAPD;ijr904:GAPD;imeo21:GAPD;imm904:GAPD;imo1053-pao1:GAPD;imo1056:GAPD;ind750:GAPD;inj661:GAPD;ips189:GAPD;isb619:GAPD;iso783:GAPD;iyo844:GAPD_NAD;obsolete:rxn08594;obsolete:rxn12203;…
REE257C1E_RL	1 MNXM10@MNXC3 + 1 MNXM1@MNXC3 + 1 MNXM298@MNXC3 <-- 1 MNXM125@MNXC3 + 1 MNXM2@MNXC3 + 1 MNXM8@MNXC3	R_IMPD	MNXR3100	1.1.1.205	biopath:Biosynthesis_of_Xanthosine-5'-phosphate;biopath:Conversion_and_degradation_of_Purine_desoxyribonucleotides;biopath:Reactions_and_degradation_of_Purine_ribonucleotides;kegg:Biosynthesis of secondary metabolites;kegg:Metabolic pathways;kegg:Purine metabolism;metacyc:adenosine nucleotides degradation I;metacyc:guanosine nucleotides <i>de novo</i> biosynthesis;metacyc:purine nucleotides <i>de…	bigg:IMPD;biopath:RXN00783;brenda:BR33666;brenda:BS230582;ec:1.1.1.205;ecocyc:IMP-DEHYDROG-RXN;iabaylyiv4:IMP-DEHYDROG-RXN;iaf1260:IMPD;iaf692:IMPD;iag612:rbs_347;iao358:rll_186;iin800:FUN63;iin800:IMD3;iin800:IMD4;iin800:PUR5;iin800:YAR075W;iit341:IMPD;ijn746:IMPD;ijr904.45632:IMPD;ijr904:IMPD;imeo21:IMPD;imm904:IMPD;imo1053-pao1:IMPD;imo1056:IMPD;ind750:IMPD;inj661:IMPD;intenz:1203;isb619:IMPD;…
R6390CBE6_RL	1 MNXM10@MNXC3 + 1 MNXM1@MNXC3 + 1 MNXM305@MNXC3 <-- 1 MNXM396@MNXC3 + 1 MNXM8@MNXC3	R_HIBD	MNXR2961	1.1.1.31;1.1.1.35	model:S_Amino_acids_and_related_molecules;seed:Acetyl-CoA fermentation to Butyrate;seed:Polyhydroxybutyrate metabolism;seed:Valine degradation;seed:n-Phenylalkanoic acid degradation	bigg:HIBDm;brenda:BR29294;brenda:BS188038;ec:1.1.1.31;ec:1.1.1.35;iabaylyiv4:3-HYDROXYISOBUTYRATE-DEHYDROGENASE-RXN;iag612:rbs_61;ijn746:HIBDkt;imo1053-pao1:HIBD;imo1056:HIBD;intenz:1030;iso783:HACOADr;iyo844:HACOADr;iyo844:HIBD;kegg:R02047;obsolete:rxn03434;obsolete:rxn09893;obsolete:rxn10024;reactome:REACT_1514.3;reactome:REACT_21400.1;rhea:17681;rhea:17682;rhea:17683;rhea:17684;seed:rxn01480
R82E82FBE_B	1 MNXM10@MNXC3 + 1 MNXM1@MNXC3 + 1 MNXM455@MNXC3 <==> 1 MNXM1977@MNXC3 + 1 MNXM8@MNXC3	R_DHBD		1.3.1.28	metacyc:2,3-dihydroxybenzoate biosynthesis;model:Cofactor and Prosthetic Group Biosynthesis;seed:Iron acquisition in Vibrio	bigg:DHBD;ec:1.3.1.28;iabaylyiv4:DHBDEHYD-RXN;iaf1260:DHBD;ijr904.45632:DHBD;ijr904:DHBD;iyo844:DHBD;metacyc:DHBDEHYD-RXN;obsolete:rxn08327;seed:rxn01094
R5E0D38AD_B	1 MNXM10@MNXC3 + 1 MNXM1@MNXC3 + 1 MNXM46@MNXC3 <==> 1 MNXM8@MNXC3 + 1 MNXM98@MNXC3	R_856		1.1.1.299;1.1.1.37;1.1.1.38	biopath:Biosynthesis_of_Oxaloacetate;biopath:Citrate_cycle_(TCA_cycle);biopath:Citrate_cycle_(TCA_cycle,_shortest);biopath:Citrate_cycle_(TCA_cycle,_simplified);biopath:Glycolytic_fermentation_and_Lactate_converting_fermentations;biopath:Glyoxylate_cycle;biopath:Reactions_of_Pyruvate_and_Phosphoenolpyruvate;biopath:Serine-isocitrate_lyase_pathway;biopath:Urea_and_L-Aspartate_cycles,_Polyamine_and…	bigg:MDH;bigg:MDHi2;bigg:MDHm;bigg:MDHp;biopath:RXN00015;bnice:R15;brenda:BR29300;brenda:BS188089;ec:1.1.1.299;ec:1.1.1.37;ec:1.1.1.38;ecocyc:MALATE-DEH-RXN;iabaylyiv4:MALATE-DEH-RXN;iaf1260:MDH;iaf692:MDH;iaf692:MDHi2;iag612:rbs_435;iin800:MDH1;iin800:MDH2;iin800:MDH3;ijn746:MDH;ijr904.45632:MDH;ijr904:MDH;imeo21:MDH;imm904:MDH;imm904:MDHm;imm904:MDHp;imo1053-pao1:MDH;imo1056:MDH;ind750:MDH;ind7…
RE0B2F5C_B	1 MNXM10@MNXC3 + 1 MNXM1@MNXC3 + 1 MNXM475@MNXC3 <==> 1 MNXM189@MNXC3 + 1 MNXM8@MNXC3	R_TRSARr		1.1.1;1.1.1.60	biopath:Glycolysis_and_Gluconeogenesis_(extended);biopath:Metabolism_of_L-Serine_and_Glycine;kegg:Glyoxylate and dicarboxylate metabolism;kegg:Metabolic pathways;metacyc:glycolate and glyoxylate degradation I;model:Alternate Carbon Metabolism;seed:Allantoin Utilization;seed:Allantoin degradation;seed:D-galactarate, D-glucarate and D-glycerate catabolism;seed:Photorespiration (oxidative C2 cycle)	bigg:TRSAR;bigg:TRSARr;biopath:RXN00327;ec:1.1.1;ec:1.1.1.60;ecocyc:RXN0-5289;ecocyc:TSA-REDUCT-RXN;iaf1260:TRSARr;ijn746:TRSARr;ijr904.45632:TRSAR;ijr904:TRSAR;intenz:1059;iso783:HOXPRx;iyo844:HOXPRx;kegg:R01745;metacyc:RXN0-5289;obsolete:rxn09328r;rhea:18845;rhea:18846;rhea:18847;rhea:18848;seed:rxn01280;upa:UCR01745;upa:UER00973
RD1693B3F_B	1 MNXM10@MNXC3 + 1 MNXM1@MNXC3 + 1 MNXM524@MNXC3 <==> 1 MNXM701@MNXC3 + 1 MNXM8@MNXC3	R_3OACPRD		1.1.1.178;1.1.1.35	biopath:Degradation_of_L-Isoleucin;biopath:Metabolism_of_the_branched_amino_acids_(L-Leucine,_L-Isoleucine,_L-Valine);kegg:Biosynthesis of secondary metabolites;kegg:Metabolic pathways;kegg:Valine, leucine and isoleucine degradation;metacyc:2-methylbutyrate biosynthesis;metacyc:isoleucine degradation I;model:Valine, leucine and isoleucine degradation;seed:Acetyl-CoA fermentation to Butyrate;seed:…	bigg:HACD9;bigg:HACD9m;biopath:RXN00605;brenda:BR29237;brenda:BS187429;ec:1.1.1.178;ec:1.1.1.35;iag612:rbs_49;ijn746:HACD9;imo1053-pao1:HACD8;imo1056:HACD8;inj661:3H2MBCOAD;intenz:1176;iyo844:HACD8;kegg:R04203;metacyc:1.1.1.178-RXN;obsolete:rxn10023;obsolete:rxn11034;obsolete:rxn11386;reactome:REACT_21320.1;reactome:REACT_457.3;rhea:13281;rhea:13282;rhea:13283;rhea:13284;seed:rxn02933
R69EDB922_B	1 MNXM10@MNXC3 + 1 MNXM1@MNXC3 + 1 MNXM541@MNXC3 <==> 1 MNXM126@MNXC3 + 1 MNXM8@MNXC3	R_1021;R_1651		1.1.1.95	biopath:Glycolysis_and_Gluconeogenesis_(extended);biopath:Metabolism_of_L-Serine_and_Glycine;kegg:Glycine, serine and threonine metabolism;kegg:Metabolic pathways;kegg:Methane metabolism;kegg:Microbial metabolism in diverse environments;metacyc:serine biosynthesis;model:Glycine and Serine Metabolism;seed:Pyridoxin (Vitamin B6) Biosynthesis;seed:Serine Biosynthesis;unipathway:L-serine biosynthesis	bigg:PGCD;bigg:PGCDr;biopath:RXN00096;brenda:BR29351;brenda:BS188712;brenda:BS383029;ec:1.1.1.95;ecocyc:PGLYCDEHYDROG-RXN;iabaylyiv4:PGLYCDEHYDROG-RXN;iaf1260:PGCD;iaf692:PGCD;iag612:rbs_69;iao358:rll_408;iin800:SER3;iin800:SER33;iit341:PGCD;ijn746:PGCDr;ijr904.45632:PGCD;ijr904:PGCD;imeo21:PGCD;imm904:PGCD;imo1053-pao1:PGCD;imo1056:PGCD;ind750:PGCD;inj661:PGCD;intenz:16679;isb619:PGCD;iso783:PGC…
R596E4144_B	1 MNXM10@MNXC3 + 1 MNXM1@MNXC3 + 1 MNXM580@MNXC3 <==> 1 MNXM486@MNXC3 + 1 MNXM8@MNXC3	R_ACOAD4	MNXR417	1.3.99.3	model:S_Lipids;seed:Acetyl-CoA fermentation to Butyrate;seed:Anaerobic respiratory reductases;seed:Butanol Biosynthesis;seed:Isoleucine degradation	bigg:ACOAD4;ec:1.3.99.3;isb619:ACOAD4;iyo844:ACOAD4;seed:rxn10012
R6B06506_B	1 MNXM10@MNXC3 + 1 MNXM1@MNXC3 + 1 MNXM581@MNXC3 <==> 1 MNXM88@MNXC3 + 1 MNXM8@MNXC3	R_ACOAD7	MNXR423	1.3.99.3	model:S_Lipids;seed:Acetyl-CoA fermentation to Butyrate;seed:Anaerobic respiratory reductases;seed:Butanol Biosynthesis;seed:Isoleucine degradation	bigg:ACOAD7;ec:1.3.99.3;isb619:ACOAD7;iyo844:ACOAD7;obsolete:rxn10015;seed:rxn05732
R254A3425_LR	1 MNXM10@MNXC3 + 1 MNXM1@MNXC3 + 1 MNXM606@MNXC3 --> 1 MNXM132@MNXC3 + 1 MNXM2@MNXC3 + 1 MNXM8@MNXC3	R_DMPPS	MNXR68731	1.17.1.2	kegg:Biosynthesis of secondary metabolites;kegg:Terpenoid backbone biosynthesis;model:Cofactor and Prosthetic Group Biosynthesis;seed:Isoprenoid Biosynthesis;seed:Nonmevalonate Branch of Isoprenoid Biosynthesis	bigg:DMPPS;ec:1.17.1.2;ecocyc:RXN0-884;iabaylyiv4:RXN0-884;iaf1260:DMPPS;igt196:DMPPS;iit341:DMPPS;ijr904.45632:DMPPS;ijr904:DMPPS;imeo21:DMPPS;inj661:DMPPS;intenz:17758;iso783:DMPPS;iyo844:DMPPS;kegg:R08210;rhea:24821;rhea:24822;rhea:24823;rhea:24824;seed:rxn08352
R4401ED9C_LR	1 MNXM10@MNXC3 + 1 MNXM1@MNXC3 + 1 MNXM606@MNXC3 --> 1 MNXM2@MNXC3 + 1 MNXM83@MNXC3 + 1 MNXM8@MNXC3	R_IPDPS	MNXR55660	1.17.1.2	kegg:Biosynthesis of secondary metabolites;kegg:Metabolic pathways;kegg:Terpenoid backbone biosynthesis;model:Terpenoid biosynthesis;seed:Isoprenoid Biosynthesis;seed:Nonmevalonate Branch of Isoprenoid Biosynthesis	bigg:IPDPS;ec:1.17.1.2;ecocyc:ISPH2-RXN;iabaylyiv4:ISPH2-RXN;iaf1260:IPDPS;igt196:IPDPS;iit341:IPDPS;ijn746:IPDPS;ijr904.45632:IPDPS;ijr904:IPDPS;imeo21:IPDPS;inj661:IPDPS;intenz:17758;iso783:IPDPS;iyo844:IPDPS;kegg:R08209;rhea:24492;rhea:24493;rhea:24494;rhea:24495;seed:rxn08756
RFD5D2FFF_B	1 MNXM10@MNXC3 + 1 MNXM1@MNXC3 + 1 MNXM642@MNXC3 <==> 1 MNXM363@MNXC3 + 1 MNXM8@MNXC3	R_ACOAD5	MNXR419	1.3.99.3	model:S_Lipids;seed:Acetyl-CoA fermentation to Butyrate;seed:Anaerobic respiratory reductases;seed:Butanol Biosynthesis;seed:Isoleucine degradation	bigg:ACOAD5;ec:1.3.99.3;isb619:ACOAD5;iyo844:ACOAD5;obsolete:rxn10853;seed:rxn10013
R2458B139_B	1 MNXM10@MNXC3 + 1 MNXM1@MNXC3 + 1 MNXM654@MNXC3 <==> 1 MNXM224@MNXC3 + 1 MNXM8@MNXC3	R_ACOAD6	MNXR421	1.3.99.3	model:S_Lipids;seed:Acetyl-CoA fermentation to Butyrate;seed:Anaerobic respiratory reductases;seed:Butanol Biosynthesis;seed:Isoleucine degradation	bigg:ACOAD6;ec:1.3.99.3;isb619:ACOAD6;iyo844:ACOAD6;seed:rxn10014
R560EA94B_B	1 MNXM10@MNXC3 + 1 MNXM1@MNXC3 + 1 MNXM664@MNXC3 <==> 1 MNXM8@MNXC3 + 1 iso_iYO844_btd_RR@MNXC3	R_BTDD_RR		1.1.1.4	model:S_Carbohydrates_and_related_molecules
RBD27A365_RL	1 MNXM10@MNXC3 + 1 MNXM1@MNXC3 + 1 MNXM676@MNXC3 <-- 1 MNXM127@MNXC3 + 1 MNXM8@MNXC3	R_INS2D	MNXR3109	1.1.1;1.1.1.18	kegg:Biosynthesis of secondary metabolites;kegg:Inositol phosphate metabolism;kegg:Metabolic pathways;kegg:Microbial metabolism in diverse environments;kegg:Streptomycin biosynthesis;metacyc:<I>myo</I>-inositol degradation;metacyc:streptomycin biosynthesis;model:Inositol Metabolism;unipathway:myo-inositol degradation into acetyl-CoA	bigg:INS2D;brenda:BR36703;brenda:BS257125;brenda:BS257126;brenda:BS397812;ec:1.1.1;ec:1.1.1.18;iaf692:INS2D;iag612:rbs_353;intenz:1017;ips189:INS2D;iyo844:INS2D;kegg:R01183;metacyc:MYO-INOSITOL-2-DEHYDROGENASE-RXN;metacyc:RXN-14232;obsolete:rxn09987;rhea:16949;rhea:16950;rhea:16951;rhea:16952;seed:rxn00879;upa:UCR01183;upa:UER00143
RAAA26B73_B	1 MNXM10@MNXC3 + 1 MNXM1@MNXC3 + 1 MNXM677@MNXC3 <==> 1 MNXM674@MNXC3 + 1 MNXM8@MNXC3	R_HACD4		1.1.1.211;1.1.1.35	biopath:Biosynthesis_of_Fatty_acids_(over_CoA);biopath:beta-Oxidation_of_fatty_acids;kegg:Fatty acid elongation;kegg:Fatty acid metabolism;kegg:Metabolic pathways;metacyc:fatty acid salvage;model:S_Lipids;seed:Acetyl-CoA fermentation to Butyrate;seed:Polyhydroxybutyrate metabolism;seed:Valine degradation;seed:n-Phenylalkanoic acid degradation	bigg:HACD4;bigg:HACD4i;bigg:HACD4p;biopath:RXN00359;ec:1.1.1.211;ec:1.1.1.35;iabaylyiv4:0-3HYDROXYCOA-DEHYDROGENASE-RXN;iabaylyiv4:C10;iaf1260:HACD4i;ijn746:HACD4i;imm904:HACD4p;ind750:HACD4p;isb619:HACD4;iyo844:HACD4;kegg:R04743;metacyc:RXN-12490;obsolete:rxn08696;pubmed:8687463;reactome:REACT_131166;reactome:REACT_2187;reactome:REACT_2187.2;reactome:REACT_28542;reactome:REACT_28734;reactome:REA…
R4A1F828E_B	1 MNXM10@MNXC3 + 1 MNXM1@MNXC3 + 1 MNXM68@MNXC3 <==> 1 MNXM8@MNXC3 + 1 MNXM90126@MNXC3	R_M1PD		1.1.1.17	metacyc:mannitol degradation I;model:Alternate Carbon Metabolism;seed:Mannitol Utilization	bigg:M1PD;brenda:BR36702;ec:1.1.1.17;kegg:R00758;metacyc:MANNPDEHYDROG-RXN;seed:rxn00546;seed:rxn13933;seed:rxn13943
REBFF9118_B	1 MNXM10@MNXC3 + 1 MNXM1@MNXC3 + 1 MNXM705@MNXC3 <==> 1 MNXM733@MNXC3 + 1 MNXM8@MNXC3	R_HACD5		1.1.1.211;1.1.1.35	biopath:Biosynthesis_of_Fatty_acids_(over_CoA);biopath:beta-Oxidation_of_fatty_acids;kegg:Fatty acid elongation;kegg:Fatty acid metabolism;kegg:Metabolic pathways;model:S_Lipids;seed:Acetyl-CoA fermentation to Butyrate;seed:Polyhydroxybutyrate metabolism;seed:Valine degradation;seed:n-Phenylalkanoic acid degradation	bigg:HACD5;bigg:HACD5i;bigg:HACD5p;biopath:RXN00663;ec:1.1.1.211;ec:1.1.1.35;iabaylyiv4:0-3HYDROXYCOA-DEHYDROGENASE-RXN;iabaylyiv4:C12;iaf1260:HACD5i;ijn746:HACD5i;imm904:HACD5p;ind750:HACD5p;isb619:HACD5;iyo844:HACD5;kegg:R04741;obsolete:rxn08697;pubmed:8687463;reactome:REACT_100238;reactome:REACT_101468;reactome:REACT_109194;reactome:REACT_109759;reactome:REACT_127988;reactome:REACT_146985;reac…
R51C73A2A_B	1 MNXM10@MNXC3 + 1 MNXM1@MNXC3 + 1 MNXM706@MNXC3 <==> 1 MNXM766@MNXC3 + 1 MNXM8@MNXC3	R_HACD3		1.1.1.211;1.1.1.35	biopath:Biosynthesis_of_Fatty_acids_(over_CoA);biopath:beta-Oxidation_of_fatty_acids;kegg:Fatty acid elongation;kegg:Fatty acid metabolism;kegg:Metabolic pathways;model:S_Lipids;seed:Acetyl-CoA fermentation to Butyrate;seed:Polyhydroxybutyrate metabolism;seed:Valine degradation;seed:n-Phenylalkanoic acid degradation	bigg:HACD3;bigg:HACD3i;biopath:RXN00413;ec:1.1.1.211;ec:1.1.1.35;iabaylyiv4:0-3HYDROXYCOA-DEHYDROGENASE-RXN;iabaylyiv4:C8;iaf1260:HACD3i;ijn746:HACD3i;isb619:HACD3;iyo844:HACD3;kegg:R04745;obsolete:rxn08695;pubmed:8687463;reactome:REACT_103054;reactome:REACT_103856;reactome:REACT_107618;reactome:REACT_112553;reactome:REACT_1908;reactome:REACT_1908.2;reactome:REACT_29261;reactome:REACT_30800;react…
R8DA72605_B	1 MNXM10@MNXC3 + 1 MNXM1@MNXC3 + 1 MNXM707@MNXC3 <==> 1 MNXM767@MNXC3 + 1 MNXM8@MNXC3	R_HACD6		1.1.1.211;1.1.1.35	kegg:Fatty acid elongation;kegg:Fatty acid metabolism;kegg:Metabolic pathways;model:S_Lipids;seed:Acetyl-CoA fermentation to Butyrate;seed:Polyhydroxybutyrate metabolism;seed:Valine degradation;seed:n-Phenylalkanoic acid degradation	bigg:HACD6;bigg:HACD6i;bigg:HACD6p;ec:1.1.1.211;ec:1.1.1.35;iabaylyiv4:0-3HYDROXYCOA-DEHYDROGENASE-RXN;iabaylyiv4:C14;iaf1260:HACD6i;ijn746:HACD6i;imm904:HACD6p;ind750:HACD6p;isb619:HACD6;iyo844:HACD6;kegg:R04739;metacyc:RXN-12507;obsolete:rxn08698;pubmed:1550553;reactome:REACT_106947;reactome:REACT_125968;reactome:REACT_159172;reactome:REACT_28310;reactome:REACT_29584;reactome:REACT_343;reactome…
RFF91B74F_B	1 MNXM10@MNXC3 + 1 MNXM1@MNXC3 + 1 MNXM717@MNXC3 <==> 1 MNXM757@MNXC3 + 1 MNXM8@MNXC3	R_HACD2		1.1.1.211;1.1.1.35	biopath:Biosynthesis_of_Fatty_acids_(over_CoA);biopath:beta-Oxidation_of_fatty_acids;kegg:Fatty acid elongation;kegg:Fatty acid metabolism;kegg:Metabolic pathways;metacyc:pyruvate fermentation to hexanol;model:S_Lipids;seed:Acetyl-CoA fermentation to Butyrate;seed:Polyhydroxybutyrate metabolism;seed:Valine degradation;seed:n-Phenylalkanoic acid degradation	bigg:HACD2;bigg:HACD2i;biopath:RXN01362;ec:1.1.1.211;ec:1.1.1.35;iabaylyiv4:0-3HYDROXYCOA-DEHYDROGENASE-RXN;iabaylyiv4:C6;iaf1260:HACD2i;ijn746:HACD2i;isb619:HACD2;iyo844:HACD2;kegg:R04748;metacyc:RXN-12570;obsolete:rxn08694;pubmed:8687463;reactome:REACT_110388;reactome:REACT_2195;reactome:REACT_2195.2;reactome:REACT_29790;reactome:REACT_77072;reactome:REACT_77100;reactome:REACT_83521;reactome:RE…
RCE1237B1_B	1 MNXM10@MNXC3 + 1 MNXM1@MNXC3 + 1 MNXM738@MNXC3 <==> 1 MNXM825@MNXC3 + 1 MNXM8@MNXC3	R_HACD7		1.1.1.211;1.1.1.35	biopath:Biosynthesis_of_Fatty_acids_(over_CoA);biopath:beta-Oxidation_of_fatty_acids;kegg:Fatty acid elongation;kegg:Fatty acid metabolism;kegg:Metabolic pathways;model:S_Lipids;seed:Acetyl-CoA fermentation to Butyrate;seed:Polyhydroxybutyrate metabolism;seed:Valine degradation;seed:n-Phenylalkanoic acid degradation	bigg:HACD7;bigg:HACD7i;bigg:HACD7p;biopath:RXN00078;ec:1.1.1.211;ec:1.1.1.35;iabaylyiv4:0-3HYDROXYCOA-DEHYDROGENASE-RXN;iabaylyiv4:C16;iaf1260:HACD7i;ijn746:HACD7i;imm904:HACD7p;ind750:HACD7p;isb619:HACD7;iyo844:HACD7;kegg:R04737;obsolete:rxn08699;pubmed:1550553;reactome:REACT_106993;reactome:REACT_109636;reactome:REACT_110947;reactome:REACT_127777;reactome:REACT_153294;reactome:REACT_28502;react…
R350CA4_B	1 MNXM10@MNXC3 + 1 MNXM1@MNXC3 + 1 MNXM753@MNXC3 <==> 1 MNXM553@MNXC3 + 1 MNXM8@MNXC3	R_ACOAD2	MNXR413	1.3.1.44;1.3.99.3	metacyc:pyruvate fermentation to hexanol;model:S_Lipids;seed:Acetyl-CoA fermentation to Butyrate;seed:Anaerobic respiratory reductases;seed:Butanol Biosynthesis;seed:Isoleucine degradation	bigg:ACOAD2;ec:1.3.1.44;ec:1.3.99.3;isb619:ACOAD2;iyo844:ACOAD2;metacyc:RXN-12559;seed:rxn10010
RBB61F660_B	1 MNXM10@MNXC3 + 1 MNXM1@MNXC3 + 1 MNXM77@MNXC3 <==> 1 MNXM66@MNXC3 + 1 MNXM8@MNXC3	R_595;R_1493		1.1.1.261;1.1.1.8;1.1.1.94	biopath:Biosynthesis_and_degradation_of_Triacylglycerols;biopath:Glycolysis_and_Gluconeogenesis_(extended);kegg:Glycerophospholipid metabolism;metacyc:glycerol-3-phosphate shuttle;model:Glycerolipid Metabolism;seed:Glutaredoxins;seed:Glycerol and Glycerol-3-phosphate Uptake and Utilization	bigg:G3PD1;bigg:G3PD1ir;bigg:G3PD1irm;biopath:RXN00456;ec:1.1.1.261;ec:1.1.1.8;ec:1.1.1.94;ecocyc:GLYC3PDEHYDROGBIOSYN-RXN;iaf692:G1PDH;iin800:GPD1;iin800:GPD2;iit341:G3PD1;imeo21:G3PD1;imm904:G3PD1ir;imm904:G3PD1irm;ind750:G3PD1ir;ind750:G3PD1irm;inj661:G3PD1;intenz:15761;intenz:15764;iyo844:G3PD1;kegg:R00842;metacyc:1.1.1.8-RXN;obsolete:rxn03949;obsolete:rxn09492r;pubmed:16460752;pubmed:1966684…
R770A35EA_B	1 MNXM10@MNXC3 + 1 MNXM1@MNXC3 + 1 MNXM784@MNXC3 <==> 1 MNXM342@MNXC3 + 1 MNXM8@MNXC3	R_ACOAD3	MNXR415	1.3.99.3	model:S_Lipids;seed:Acetyl-CoA fermentation to Butyrate;seed:Anaerobic respiratory reductases;seed:Butanol Biosynthesis;seed:Isoleucine degradation	bigg:ACOAD3;ec:1.3.99.3;isb619:ACOAD3;iyo844:ACOAD3;seed:rxn10011
R9EE17367_B	1 MNXM10@MNXC3 + 1 MNXM1@MNXC3 + 1 MNXM795@MNXC3 <==> 1 MNXM1667@MNXC3 + 1 MNXM8@MNXC3	R_GLTPD		1.1.1;1.1.1.251	kegg:Galactose metabolism;kegg:Metabolic pathways;metacyc:galactitol degradation;model:Alternate Carbon Metabolism	bigg:GLTPD;ec:1.1.1;ec:1.1.1.251;ecocyc:GALACTITOLPDEHYD-RXN;iaf1260:GLTPD;ijr904.45632:GLTPD;ijr904:GLTPD;iyo844:GLTPD;kegg:R05571;metacyc:GALACTITOLPDEHYD-RXN;obsolete:rxn08626;rhea:28106;rhea:28107;rhea:28108;rhea:28109;seed:rxn03856
R141B8A1B_RL	1 MNXM10@MNXC3 + 1 MNXM1@MNXC3 + 1 MNXM86@MNXC3 <-- 1 MNXM12@MNXC3 + 1 MNXM821@MNXC3 + 1 MNXM8@MNXC3	R_MMSAD2	MNXR3606	1.2.1	kegg:Glycerolipid metabolism;metacyc:L-1,2-propanediol degradation;metacyc:androstenedione degradation;model:Sugar Metabolism;seed:Fermentations Lactate;seed:Fermentations Mixed acid	bigg:MMSAD2;brenda:BS258011;brenda:BS402882;ec:1.2.1;kegg:R09097;metacyc:RXN-12736;seed:rxn09944
R44205F20_RL	1 MNXM10@MNXC3 + 1 MNXM1@MNXC3 + 1 MNXM89557@MNXC3 <-- 1 MNXM1617@MNXC3 + 2 MNXM2@MNXC3 + 1 MNXM8@MNXC3	R_P5CD	MNXR69619	1.5.1.12	model:Arginine and Proline Metabolism;seed:Arginine and Ornithine Degradation	bigg:P5CD;bigg:P5CDm;brenda:BS259182;ec:1.5.1.12;iabaylyiv4:PYRROLINECARBDEHYDROG-RXN;iaf1260:P5CD;iag612:rbs_10;iag612:rbs_11;iin800:U41;iit341:P5CD;ijn746:P5CD;ijr904.45632:P5CD;ijr904:P5CD;imeo21:P5CD;imm904:P5CDm;ind750:P5CDm;inj661:P5CD;isb619:P5CD;iso783:P5CD;iyo844:P5CD;obsolete:rxn09051;seed:rxn00503
R2EDD3487_LR	1 MNXM10@MNXC3 + 1 MNXM1@MNXC3 + 1 iso_iYO844_46dh25dohxn@MNXC3 --> 1 MNXM440@MNXC3 + 1 MNXM8@MNXC3	R_DKII		1.1.1.127	model:S_Carbohydrates_and_related_molecules
R30315785_RL	1 MNXM10@MNXC3 + 1 MNXM1@MNXC3 + 1 iso_iYO844_4hglu@MNXC3 <-- 1 MNXM114091@MNXC3 + 2 MNXM2@MNXC3 + 1 MNXM8@MNXC3	R_HP5CD		1.5.1.12	model:S_Amino_acids_and_related_molecules
R61CED47E_RL	1 MNXM10@MNXC3 + 1 MNXM1@MNXC3 + 1 iso_iYO844_DPA@MNXC3 <-- 1 MNXM807@MNXC3 + 1 MNXM8@MNXC3	R_26DPAi			model:S_Other_function
R7B98A5EA_RL	1 MNXM10@MNXC3 + 1 MNXM1@MNXC3 + 1 iso_iYO844_g15lac@MNXC3 <-- 1 MNXM41@MNXC3 + 1 MNXM8@MNXC3	R_G1Dx		1.1.1.118	model:S_Carbohydrates_and_related_molecules
R523226EC_RL	1 MNXM10@MNXC3 + 1 MNXM1@MNXC3 + 1 iso_iYO844_mmalsa_S@MNXC3 <-- 1 MNXM396@MNXC3 + 1 MNXM8@MNXC3	R_HACOADr		1.1.1.31	model:S_Lipids
R89746093_LR	1 MNXM10@MNXC3 + 1 MNXM1@MNXC3 + 1 iso_iYO844_mqn7@MNXC3 --> 1 MNXM8@MNXC3 + 1 iso_iYO844_mql7@MNXC3	R_NADH4		1.6.5.3	model:S_Membrane_bioenergetics
R928CFDA5_B	1 MNXM10@MNXC3 + 1 MNXM1@MNXC3 + 1 iso_iYO844_oxglyc@MNXC3 <==> 1 MNXM816@MNXC3 + 1 MNXM8@MNXC3	R_TARTRDH		1.1.1.93	model:S_Carbohydrates_and_related_molecules
R1F14B35E_B	1 MNXM10@MNXC3 + 1 MNXM1@MNXC3 + 1 iso_iYO844_oxglyc@MNXC3 <==> 1 MNXM8@MNXC3 + 1 iso_iYO844_tartr_M@MNXC3	R_TARTRDH2		1.1.1.93	model:S_Carbohydrates_and_related_molecules
R91FE295F_RL	1 MNXM10@MNXC3 + 2 MNXM1@MNXC3 + 1 MNXM222@MNXC3 <-- 1 MNXM2@MNXC3 + 1 MNXM349@MNXC3 + 1 MNXM8@MNXC3	R_GCALDD	MNXR2565	1.2.1.21	kegg:Glyoxylate and dicarboxylate metabolism;kegg:Microbial metabolism in diverse environments;metacyc:D-arabinose degradation I;metacyc:ethylene glycol degradation;model:null	bigg:GCALDD;bigg:GCALDDm;bigg:GCALDDr;brenda:BR36774;ec:1.2.1.21;ecocyc:GLYCOLALD-DEHYDROG-RXN;iabaylyiv4:GLYCOLALD-DEHYDROG-RXN;iaf1260:GCALDD;iit341:GCALDDr;ijn746:GCALDD;ijr904.45632:GCALDD;ijr904:GCALDD;intenz:1364;isb619:GCALDD;iso783:GCALDD;iyo844:GCALDD;kegg:R01333;metacyc:GLYCOLALD-DEHYDROG-RXN;obsolete:rxn08596;rhea:20001;rhea:20002;rhea:20003;rhea:20004;seed:rxn00979
REB9D46FE_RL	1 MNXM10@MNXC3 + 2 MNXM1@MNXC3 + 1 MNXM236@MNXC3 <-- 1 MNXM2@MNXC3 + 1 MNXM8@MNXC3 + 1 iso_iYO844_ocdcal@MNXC3	R_ALDD18			model:S_Carbohydrates_and_related_molecules
R1463504D_RL	1 MNXM10@MNXC3 + 2 MNXM1@MNXC3 + 1 MNXM26@MNXC3 <-- 1 MNXM2@MNXC3 + 1 MNXM75@MNXC3 + 1 MNXM8@MNXC3	R_ALDD2x	MNXR657	1.17.1.4;1.2.1.18;1.2.1.19;1.2.1.21;1.2.1.22;1.2.1.24;1.2.1.28;1.2.1.3;1.2.1.31;1.2.1.32;1.2.1.36;1.2.1.39;1.2.1.41;1.2.1.46;1.2.1.47;1.2.1.48;1.2.1.5;1.2.1.69;1.2.1.8;1.5.1.12	biopath:Glycolysis_and_Gluconeogenesis_(extended);biopath:Reactions_of_Pyruvate_and_Phosphoenolpyruvate;kegg:Biosynthesis of secondary metabolites;kegg:Glycolysis / Gluconeogenesis;kegg:Metabolic pathways;kegg:Microbial metabolism in diverse environments;kegg:Pyruvate metabolism;metacyc:ethanol degradation II;metacyc:ethanol degradation IV;metacyc:oxidative ethanol degradation III;model:null;seed…	bigg:ALDD2x;bigg:ALDD2xm;bigg:ALDD2xr;biopath:RXN01270;brenda:BS189125;brenda:BS189177;ec:1.17.1.4;ec:1.2.1.18;ec:1.2.1.19;ec:1.2.1.21;ec:1.2.1.22;ec:1.2.1.24;ec:1.2.1.28;ec:1.2.1.3;ec:1.2.1.31;ec:1.2.1.32;ec:1.2.1.36;ec:1.2.1.39;ec:1.2.1.41;ec:1.2.1.46;ec:1.2.1.47;ec:1.2.1.48;ec:1.2.1.5;ec:1.2.1.69;ec:1.2.1.8;ec:1.5.1.12;iaf1260:ALDD2x;iaf692:ALDD2x;iag612:rbs_100;iag612:rbs_96;iag612:rbs_97;iag…
RDA51DCF7_RL	1 MNXM10@MNXC3 + 2 MNXM1@MNXC3 + 1 MNXM289@MNXC3 <-- 1 MNXM2@MNXC3 + 1 MNXM457@MNXC3 + 1 MNXM8@MNXC3	R_BETALDHx	MNXR946	1.2.1.3;1.2.1.8	biopath:Biosynthesis_of_Betaine;biopath:Metabolism_of_Choline,_Betaine_and_Sarcosine;kegg:Glycine, serine and threonine metabolism;kegg:Metabolic pathways;metacyc:choline degradation I;metacyc:glycine betaine biosynthesis I (Gram-negative bacteria);metacyc:glycine betaine biosynthesis II (Gram-positive bacteria);metacyc:glycine betaine biosynthesis III (plants);model:Other Amino Acid Metabolism;u…	bigg:BETALDHx;bigg:BETALDHxm;biopath:RXN01138;brenda:BR36784;brenda:BS231536;ec:1.2.1.3;ec:1.2.1.8;ecocyc:BADH-RXN;iabaylyiv4:BADH-RXN;iaf1260:BETALDHx;ijn746:BETALDHx;ijr904.45632:BETALDHx;ijr904:BETALDHx;imeo21:BETALDHx;imo1053-pao1:BADH;imo1056:BADH;inj661:BETALDHx;intenz:15944;isb619:BETALDHx;iyo844:BADH;kegg:R02565;macie:M0100;metacyc:BADH-RXN;obsolete:rxn08176;rhea:15305;rhea:15306;rhea:153…
R6C8B0ECE_RL	1 MNXM10@MNXC3 + 2 MNXM1@MNXC3 + 1 MNXM291@MNXC3 <-- 1 MNXM2@MNXC3 + 1 MNXM69@MNXC3 + 1 MNXM8@MNXC3	R_GLXO1	MNXR2737	1.2.3.5	model:null;seed:Entner-Doudoroff Pathway;seed:Glycerolipid and Glycerophospholipid Metabolism in Bacteria;seed:Pyruvate metabolism II acetyl-CoA, acetogenesis from pyruvate	bigg:GLXO1;ec:1.2.3.5;iag612:rbs_322;iag612:rbs_323;iag612:rbs_324;imeo21:GLXO1;inj661:GLXO1;iyo844:ALDD30;obsolete:rxn09968;seed:rxn05734
R8548EC3_RL	1 MNXM10@MNXC3 + 2 MNXM1@MNXC3 + 1 MNXM314@MNXC3 <-- 1 MNXM2@MNXC3 + 1 MNXM8@MNXC3 + 1 iso_iYO844_ttdcal@MNXC3	R_ALDD14			model:S_Carbohydrates_and_related_molecules
R22B9E219_RL	1 MNXM10@MNXC3 + 2 MNXM1@MNXC3 + 1 MNXM356@MNXC3 <-- 1 MNXM2@MNXC3 + 1 MNXM821@MNXC3 + 1 MNXM8@MNXC3	R_ALDD3	MNXR28600		model:S_Carbohydrates_and_related_molecules	iyo844:ALDD3;seed:rxn09967
R330B6CF9_RL	1 MNXM10@MNXC3 + 2 MNXM1@MNXC3 + 1 MNXM383@MNXC3 <-- 1 MNXM2@MNXC3 + 1 MNXM518@MNXC3 + 1 MNXM8@MNXC3	R_ALDD20x	MNXR654	1.2.1.3	kegg:Metabolic pathways;kegg:Tryptophan metabolism;metacyc:tryptophan degradation X (mammalian, via tryptamine);model:null	bigg:ALDD20x;bigg:ALDD20xm;ec:1.2.1.3;imm904:ALDD20xm;ind750:ALDD20xm;kegg:R02678;metacyc:RXN-10715;obsolete:rxn09883;rhea:30867;rhea:30868;rhea:30869;rhea:30870;seed:rxn01937
RC67EFE6D_RL	1 MNXM10@MNXC3 + 2 MNXM1@MNXC3 + 1 MNXM39@MNXC3 <-- 1 MNXM2@MNXC3 + 1 MNXM56@MNXC3 + 1 MNXM8@MNXC3	R_ALDD1	MNXR651	1.2.1.1;1.2.1.22;1.2.1.24;1.2.1.3;1.2.1.32;1.2.1.46;1.5.1.12	biopath:Methane_oxidation;biopath:Oxidation_of_Glyoxalate;kegg:Chloroalkane and chloroalkene degradation;kegg:Metabolic pathways;kegg:Methane metabolism;kegg:Microbial metabolism in diverse environments;metacyc:formaldehyde oxidation IV (thiol-independent);model:Redox Metabolism	bigg:ALDD1;biopath:RXN00564;brenda:BR29406;brenda:BS189231;ec:1.2.1.1;ec:1.2.1.22;ec:1.2.1.24;ec:1.2.1.3;ec:1.2.1.32;ec:1.2.1.46;ec:1.5.1.12;iaf692:ALDD1;imeo21:ALDD1;imo1053-pao1:ALDD1x;imo1056:ALDD1x;inj661:ALDD1;intenz:1389;iyo844:ALDD1x;kegg:R00604;metacyc:FORMALDEHYDE-DEHYDROGENASE-RXN;obsolete:rxn09965;rhea:16425;rhea:16426;rhea:16427;rhea:16428;seed:rxn00429
R867B9ED8_RL	1 MNXM10@MNXC3 + 2 MNXM1@MNXC3 + 1 MNXM402@MNXC3 <-- 1 MNXM2@MNXC3 + 1 MNXM8@MNXC3 + 1 iso_iYO844_ddcal@MNXC3	R_ALDD12			model:S_Carbohydrates_and_related_molecules
R27B1F039_RL	1 MNXM10@MNXC3 + 2 MNXM1@MNXC3 + 1 MNXM61167@MNXC3 <-- 1 MNXM2@MNXC3 + 1 MNXM8@MNXC3 + 1 iso_iYO844_hpdcal@MNXC3	R_ALDD17			model:S_Carbohydrates_and_related_molecules
R9904D4AA_RL	1 MNXM10@MNXC3 + 2 MNXM1@MNXC3 + 1 MNXM750@MNXC3 <-- 1 MNXM2@MNXC3 + 1 MNXM8@MNXC3 + 1 iso_iYO844_octal@MNXC3	R_ALDD8			model:S_Carbohydrates_and_related_molecules
R85BD7AE2_RL	1 MNXM10@MNXC3 + 2 MNXM1@MNXC3 + 1 MNXM863@MNXC3 <-- 1 MNXM672@MNXC3 + 1 MNXM8@MNXC3	R_SHCHD2	MNXR69898	1.3.1.76;2.1.1.107	kegg:Biosynthesis of secondary metabolites;kegg:Metabolic pathways;kegg:Porphyrin and chlorophyll metabolism;metacyc:siroheme biosynthesis;model:Cofactor and Prosthetic Group Biosynthesis;seed:Heme and Siroheme Biosynthesis;unipathway:adenosylcobalamin biosynthesis;unipathway:siroheme biosynthesis	bigg:SHCHD2;brenda:BR47985;ec:1.3.1.76;ec:2.1.1.107;ecocyc:DIMETHUROPORDEHYDROG-RXN;iabaylyiv4:DIMETHUROPORDEHYDROG-RXN;iaf1260:SHCHD2;iaf692:SHCHD2;igt196:SHCHD2;ijn746:SHCHD2;imeo21:SHCHD2;imo1053-pao1:SHCHD2;imo1056:SHCHD2;inj661:SHCHD2;intenz:11089;isb619:SHCHD2;iso783:SHCHD2;kegg:R03947;metacyc:DIMETHUROPORDEHYDROG-RXN;obsolete:rxn09252;rhea:15613;rhea:15614;rhea:15615;rhea:15616;seed:rxn027…
RECA9361_RL	1 MNXM10@MNXC3 + 2 MNXM1@MNXC3 + 1 iso_iYO844_hpa@MNXC3 <-- 1 MNXM2@MNXC3 + 1 MNXM8@MNXC3 + 1 iso_iYO844_hpal@MNXC3	R_ALDD7			model:S_Carbohydrates_and_related_molecules
R79919BB_RL	1 MNXM10@MNXC3 + 2 MNXM1@MNXC3 + 1 iso_iYO844_mmal@MNXC3 <-- 1 MNXM2@MNXC3 + 1 MNXM8@MNXC3 + 1 iso_iYO844_mmalsa_S@MNXC3	R_ALDD4x		1.2.1.3	model:S_Carbohydrates_and_related_molecules
R8933CD01_RL	1 MNXM10@MNXC3 + 2 MNXM1@MNXC3 + 1 iso_iYO844_nona@MNXC3 <-- 1 MNXM2@MNXC3 + 1 MNXM8@MNXC3 + 1 iso_iYO844_nonal@MNXC3	R_ALDD9			model:S_Carbohydrates_and_related_molecules
REAF1526B_RL	1 MNXM10@MNXC3 + 2 MNXM1@MNXC3 + 1 iso_iYO844_pta@MNXC3 <-- 1 MNXM2@MNXC3 + 1 MNXM73201@MNXC3 + 1 MNXM8@MNXC3	R_ALDD5			model:S_Carbohydrates_and_related_molecules
RF8469AA5_RL	1 MNXM10@MNXC3 + 2 MNXM1@MNXC3 + 1 iso_iYO844_trdca@MNXC3 <-- 1 MNXM2@MNXC3 + 1 MNXM8@MNXC3 + 1 iso_iYO844_trdcal@MNXC3	R_ALDD13			model:S_Carbohydrates_and_related_molecules
R759833D5_RL	1 MNXM10@MNXC3 + 2 MNXM1@MNXC3 + 1 iso_iYO844_udca@MNXC3 <-- 1 MNXM2@MNXC3 + 1 MNXM8@MNXC3 + 1 iso_iYO844_udcal@MNXC3	R_ALDD11			model:S_Carbohydrates_and_related_molecules
R7EF15733_RL	1 MNXM10@MNXC3 + 3 MNXM1@MNXC3 + 1 MNXM744@MNXC3 <-- 2 MNXM2@MNXC3 + 1 MNXM8@MNXC3 + 1 iso_iYO844_glcurn@MNXC3	R_ALDD32			model:S_Carbohydrates_and_related_molecules
R871545EC_B	1 MNXM1115@MNXC3 + 1 MNXM9@MNXC3 <==> 1 MNXM1@MNXC3 + 1 MNXM216@MNXC3 + 1 MNXM295@MNXC3	R_1049		2.4.2.1	kegg:Nicotinate and nicotinamide metabolism;model:NAD Biosynthesis;seed:Adenosyl nucleosidases;seed:Purine conversions;seed:pyrimidine conversions	bigg:PNP;ec:2.4.2.1;imm904:PNP;iyo844:RIOR;kegg:R02294;seed:rxn01646
R2EE43E29_B	1 MNXM1115@MNXC3 + 1 MNXM9@MNXC3 <==> 1 MNXM2@MNXC3 + 1 MNXM355@MNXC3	R_NIRP	MNXR15016	3.1.3.5	kegg:Nicotinate and nicotinamide metabolism;metacyc:NAD salvage pathway II;metacyc:pyridine nucleotide cycling (plants);model:S_Coenzymes_and_prosthetic_groups;seed:pyrimidine conversions	ec:3.1.3.5;irs1563.45632:R02323_c;iyo844:NIRP;kegg:R02323;metacyc:RXN-5841;rhea:30815;rhea:30816;rhea:30817;rhea:30818;seed:rxn01670
RCE503832_LR	1 MNXM111@MNXC2 + 1 MNXM2@MNXC3 + 1 MNXM3@MNXC3 --> 1 MNXM111@MNXC3 + 1 MNXM1@MNXC3 + 1 MNXM7@MNXC3 + 1 MNXM9@MNXC3	R_FE2abc			model:Transport;seed:Campylobacter Iron Metabolism;seed:Iron acquisition in Vibrio	bigg:FE2abc;bigg:FE2abcpp;iaf1260:FE2abcpp;iaf692:FE2abc;iit341:FE2abc;ijn746:FE2abc;ijr904.45632:FE2abc;ijr904:FE2abc;imeo21:FE2abc;inj661:FE2abc;ips189:FE2abc;isb619:FE2abc;iso783:FE2abc;iyo844:FE2abc;seed:rxn05555;seed:rxn08472
R15DF7064_LR	1 MNXM111@MNXC2 --> 1 MNXM111@BOUNDARY	R_EX_fe2_e_			model:S_
RF76099E5_LR	1 MNXM111@MNXC3 + 1 MNXM346@MNXC3 --> 2 MNXM1@MNXC3 + 1 MNXM97148@MNXC3	R_FCLT	MNXR68952	4.99.1.1	model:Cofactors_PorphyrinMetabolism;unipathway:protoheme biosynthesis	bigg:FCLT;bigg:FCLTm;brenda:BR3454;ec:4.99.1.1;upa:UCR00310;upa:UER00325
RA52020E4_LR	1 MNXM111@MNXC3 + 1 MNXM863@MNXC3 --> 2 MNXM1@MNXC3 + 1 MNXM82173@MNXC3	R_SHCHF	MNXR69900	4.99.1.4	kegg:Biosynthesis of secondary metabolites;kegg:Metabolic pathways;kegg:Porphyrin and chlorophyll metabolism;metacyc:siroheme biosynthesis;model:Cofactor and Prosthetic Group Biosynthesis;seed:Heme and Siroheme Biosynthesis;unipathway:siroheme biosynthesis	bigg:SHCHF;brenda:BR48009;ec:4.99.1.4;kegg:R02864;metacyc:SIROHEME-FERROCHELAT-RXN;seed:rxn02056;upa:UCR02864;upa:UER00376
R2FED05A7_LR	1 MNXM1135@MNXC3 + 1 MNXM1@MNXC3 + 1 MNXM960@MNXC3 --> 1 MNXM11@MNXC3 + 1 MNXM662@MNXC3	R_THI6_2			model:Thiamine (vitamin B1) metabolism
R81D753DC_RL	1 MNXM1135@MNXC3 + 1 MNXM7@MNXC3 <-- 1 MNXM3@MNXC3 + 1 MNXM790@MNXC3	R_THI20_2	MNXR69768	2.7.4.7	kegg:Metabolic pathways;kegg:Thiamine metabolism;metacyc:4-amino-2-methyl-5-diphosphomethylpyrimidine biosynthesis;metacyc:hydroxymethylpyrimidine salvage;model:Thiamine (vitamin B1) metabolism;unipathway:thiamine diphosphate biosynthesis	bigg:PMPK;brenda:BR48075;ec:2.7.4.7;ecocyc:PYRIMSYN3-RXN;iabaylyiv4:PYRIMSYN3-RXN;iaf1260:PMPK;iaf692:PMPK;iao358:rll_414;iao358:rll_415;iin800:THI20_2;iit341:PMPK;ijn746:PMPK;ijr904.45632:PMPK;ijr904:PMPK;imeo21:PMPK;imm904:PMPK;imo1053-pao1:PMPK;imo1056:PMPK;ind750:PMPK;inj661:PMPK;intenz:3011;irs1563.45632:R04509_c;isb619:PMPK;iso783:PMPK;iyo844:PMPK;kegg:R04509;metacyc:PYRIMSYN3-RXN;rhea:1989…
R945DA70A_B	1 MNXM113@MNXC2 + 1 MNXM1@MNXC2 <==> 1 MNXM113@MNXC3 + 1 MNXM1@MNXC3	R_GMPt6	MNXR27740		model:S_Transport	iyo844:GMPt6;obsolete:rxn05677;seed:rxn05471
R69EB6649_LR	1 MNXM113@MNXC2 --> 1 MNXM113@BOUNDARY	R_EX_gmp_e			model:Exchange
R6F4460A7_RL	1 MNXM113@MNXC3 + 1 MNXM11@MNXC3 + 1 MNXM14@MNXC3 + 2 MNXM1@MNXC3 + 1 MNXM89557@MNXC3 <-- 1 MNXM298@MNXC3 + 1 MNXM2@MNXC3 + 1 MNXM37@MNXC3 + 1 MNXM3@MNXC3	R_GMPS2		6.3.4.1;6.3.5.2	biopath:Biosynthesis_of_GTP;biopath:Conversion_and_degradation_of_Purine_desoxyribonucleotides;biopath:Reactions_and_degradation_of_Purine_ribonucleotides;kegg:Metabolic pathways;kegg:Purine metabolism;metacyc:guanosine nucleotides <i>de novo</i> biosynthesis;metacyc:purine nucleotides <i>de novo</i> biosynthesis II;model:AminoAcids_GluMetabolism;seed:Purine conversions;unipathway:GMP biosynthesis	bigg:GMPS2;biopath:RXN00486;brenda:BR149;ec:6.3.4.1;ec:6.3.5.2;ecocyc:GMP-SYN-GLUT-RXN;iabaylyiv4:GMP-SYN-GLUT-RXN;iaf1260:GMPS2;iaf692:GMPS2;iag612:rbs_191;iao358:rll_185;iin800:GUA1;iit341:GMPS2;ijn746:GMPS2;ijr904.45632:GMPS2;ijr904:GMPS2;imeo21:GMPS2;imm904:GMPS2;imo1053-pao1:GMPS2;imo1056:GMPS2;ind750:GMPS2;inj661:GMPS2;intenz:5148;irs1563.45632:R01231_c;isb619:GMPS2;iso783:GMPS2;iyo844:GMPS…
RC409E6B2_B	1 MNXM113@MNXC3 + 1 MNXM11@MNXC3 <==> 1 MNXM259@MNXC3 + 1 MNXM91@MNXC3	R_704	MNXR69194	2.4.2.22;2.4.2.7;2.4.2.8	biopath:Reactions_and_degradation_of_Purine_ribonucleotides;kegg:Metabolic pathways;kegg:Purine metabolism;metacyc:guanine and guanosine salvage I;metacyc:guanine and guanosine salvage II;model:Nucleotide Salvage Pathway;unipathway:GMP biosynthesis via salvage pathway	bigg:GUAPRT;biopath:RXN00706;brenda:BS355284;ec:2.4.2.22;ec:2.4.2.7;ec:2.4.2.8;ecocyc:GUANPRIBOSYLTRAN-RXN;iabaylyiv4:GUANPRIBOSYLTRAN-RXN;iaf1260:GUAPRT;iaf692:GUAPRT;iag612:rbs_330;iao358:rll_201;iao358:rll_203;igt196:GUAPRT;iin800:HPT1_2;iit341:GUAPRT;ijn746:GUAPRT;ijr904.45632:GUAPRT;ijr904:GUAPRT;imeo21:GUAPRT;imm904:GUAPRT;imo1053-pao1:GUAPRT;imo1056:GUAPRT;ind750:GUAPRT;inj661:GUAPRT;inten…
R875B8CAF_B	1 MNXM113@MNXC3 + 1 MNXM286@MNXC3 <==> 1 MNXM30@MNXC3 + 1 MNXM374@MNXC3	R_637		2.7.4.8	model:Purine and Pyrimidine Biosynthesis;seed:Purine conversions	bigg:GK2;ec:2.7.4.8;iin800:GUK1_3;imm904:GK2;ind750:GK2;ips189:GK2;iyo844:GK2;seed:rxn09562
RA22B3905_LR	1 MNXM113@MNXC3 + 1 MNXM2@MNXC3 --> 1 MNXM401@MNXC3 + 1 MNXM9@MNXC3	R_NTD9pp;R_NTD9		3.1.3.1;3.1.3.2;3.1.3.25;3.1.3.31;3.1.3.5;3.1.3.6;3.6.1.11	biopath:Degradation_of_GTP_to_Guanosine;biopath:Reactions_and_degradation_of_Purine_ribonucleotides;kegg:Metabolic pathways;kegg:Purine metabolism;metacyc:guanosine nucleotides degradation I;metacyc:guanosine nucleotides degradation II;metacyc:guanosine nucleotides degradation III;model:Nucleotides_PurineMetabolism;seed:pyrimidine conversions	bigg:NTD9;bigg:NTD9e;bigg:NTD9l;bigg:NTD9pp;biopath:RXN01476;brenda:BS64638;ec:3.1.3.1;ec:3.1.3.2;ec:3.1.3.25;ec:3.1.3.31;ec:3.1.3.5;ec:3.1.3.6;ec:3.6.1.11;ecocyc:RXN-7609;iabaylyiv4:RXN-7609;iaf1260:NTD9;iaf1260:NTD9pp;iao358:rll_296;iin800:U31;ijn746:NTD9;ijn746:NTD9pp;ijr904.45632:NTD9;ijr904:NTD9;imeo21:NTD9;imm904:NTD9;imo1053-pao1:NTD9;imo1056:NTD9;ind750:NTD9;inj661:NTD9;irs1563.45632:R012…
R455A49C3_B	1 MNXM113@MNXC3 + 1 MNXM3@MNXC3 <==> 1 MNXM30@MNXC3 + 1 MNXM7@MNXC3	R_636		2.7.4.8	biopath:Biosynthesis_of_GTP;biopath:Reactions_and_degradation_of_Purine_ribonucleotides;kegg:Metabolic pathways;kegg:Purine metabolism;metacyc:guanosine nucleotides <i>de novo</i> biosynthesis;model:Purine and Pyrimidine Biosynthesis;seed:Purine conversions	bigg:GK1;bigg:GK1m;biopath:RXN00728;brenda:BR47853;ec:2.7.4.8;ecocyc:GUANYL-KIN-RXN;iabaylyiv4:GUANYL-KIN-RXN;iaf1260:GK1;iaf692:GK1;iag612:rbs_325;iao358:rll_176;igt196:GK1;iin800:GUK1_1;iit341:GK1;ijn746:GK1;ijr904.45632:GK1;ijr904:GK1;imeo21:GK1;imm904:GK1;imo1053-pao1:GK1;imo1056:GK1;ind750:GK1;inj661:GK1;intenz:3012;ips189:GK1;isb619:GK1;iso783:GK1;iyo844:GK1;kegg:R00332;metacyc:GUANYL-KIN-R…
R1DEA10A7_LR	1 MNXM113@MNXC3 + 2 MNXM1@MNXC3 + 1 MNXM6@MNXC3 --> 1 MNXM125@MNXC3 + 1 MNXM15@MNXC3 + 1 MNXM5@MNXC3	R_GMPR		1.6.6.8;1.7.1.7	biopath:Reactions_and_degradation_of_Purine_ribonucleotides;kegg:Purine metabolism;model:Purine and Pyrimidine Biosynthesis	bigg:GMPR;biopath:RXN00158;brenda:BR36982;brenda:BS260152;ec:1.6.6.8;ec:1.7.1.7;ecocyc:GMP-REDUCT-RXN;iaf1260:GMPR;iag612:rbs_483;iao358:rll_187;igt196:GMPR;iit341:GMPR;ijr904.45632:GMPR;ijr904:GMPR;intenz:10017;isb619:GMPR;iyo844:GMPR;kegg:R01134;metacyc:GMP-REDUCT-RXN;obsolete:rxn08663r;pubmed:12009299;pubmed:16359702;pubmed:218932;reactome:REACT_127184;reactome:REACT_130011;reactome:REACT_1302…
R4A167AA5_RL	1 MNXM114070@MNXC3 + 1 MNXM15@MNXC3 + 1 MNXM23@MNXC3 <-- 1 MNXM2@MNXC3 + 1 MNXM319@MNXC3	R_CYSTL	MNXR68614	4.4.1.8	biopath:Biosynthesis_of_L-Methionine;biopath:Degradation_of_Methionine_(flavour);biopath:Metabolism_of_L-Lysine,_L-Threonine,_L-Methionine,_and_L-Cysteine;biopath:Metabolism_of_Nitrogen;biopath:Metabolism_of_Sulfur_(extended);kegg:Biosynthesis of secondary metabolites;kegg:Cysteine and methionine metabolism;kegg:Metabolic pathways;metacyc:homocysteine and cysteine interconversion;metacyc:methioni…	bigg:CYSTL;bigg:CYSTLp;biopath:RXN00195;ec:4.4.1.8;ecocyc:CYSTATHIONINE-BETA-LYASE-RXN;intenz:4852;kegg:R01286;metacyc:CYSTATHIONINE-BETA-LYASE-RXN;rhea:13965;rhea:13966;rhea:13967;rhea:13968;upa:UCR01286;upa:UER00078
RA76CB652_RL	1 MNXM114070@MNXC3 + 1 MNXM242@MNXC3 <-- 1 MNXM1777@MNXC3 + 1 MNXM2@MNXC3	R_RHCYS			model:S_Amino_acids_and_related_molecules
RAC0D11E2_RL	1 MNXM114070@MNXC3 + 1 MNXM25@MNXC3 <-- 1 MNXM820@MNXC3 + 1 MNXM89582@MNXC3	R_SHSL2r	MNXR69902	2.5.1.-;2.5.1.48;4.2.99.9	biopath:Metabolism_of_Sulfur_(extended);kegg:Cysteine and methionine metabolism;kegg:Metabolic pathways;model:Methionine Metabolism;unipathway:L-methionine biosynthesis via de novo pathway	bigg:SHSL2r;biopath:RXN00932;ec:2.5.1.-;ec:2.5.1.48;ec:4.2.99.9;kegg:R01288;metacyc:RXN-9384;rhea:27826;rhea:27827;rhea:27828;rhea:27829;upa:UCR01288;upa:UER00449
R3F5AA716_LR	1 MNXM114070@MNXC3 + 1 MNXM318@MNXC3 --> 1 MNXM61@MNXC3 + 1 MNXM79@MNXC3	R_METS	MNXR69434	2.1.1.13	biopath:Biosynthesis_of_L-Methionine;biopath:Degradation_of_Methionine_(flavour);biopath:Metabolism_of_L-Lysine,_L-Threonine,_L-Methionine,_and_L-Cysteine;biopath:Reactions_of_Folate;kegg:Biosynthesis of secondary metabolites;kegg:Cysteine and methionine metabolism;kegg:Metabolic pathways;kegg:One carbon pool by folate;metacyc:folate transformations I;metacyc:folate transformations II;metacyc:for…	bigg:METS;bigg:METSr;biopath:RXN00753;ec:2.1.1.13;ecocyc:HOMOCYSMETB12-RXN;intenz:10851;kegg:R00946;macie:M0268;metacyc:HOMOCYSMETB12-RXN;rhea:11172;rhea:11173;rhea:11174;rhea:11175;upa:UCR00946;upa:UER00081
R1906FBC8_LR	1 MNXM114070@MNXC3 + 1 MNXM53@MNXC3 --> 1 MNXM2@MNXC3 + 1 MNXM319@MNXC3	R01290	MNXR68615	4.2.1.22	biopath:Biosynthesis_of_L-Cysteine_from_L-Homoserine_(in_animals);biopath:Degradation_of_L-Methionine_to_L-Cystathionine;biopath:Metabolism_of_Sulfur_(extended);kegg:Cysteine and methionine metabolism;kegg:Glycine, serine and threonine metabolism;kegg:Metabolic pathways;metacyc:cysteine biosynthesis/homocysteine degradation;metacyc:homocysteine and cysteine interconversion;unipathway:L-cysteine b…	bigg:CYSTS;biopath:RXN01128;ec:4.2.1.22;intenz:4683;kegg:R01290;metacyc:CYSTATHIONINE-BETA-SYNTHASE-RXN;rhea:10112;rhea:10113;rhea:10114;rhea:10115;upa:UCR01290;upa:UER00201
R6F8DFDA3_RL	1 MNXM114079@MNXC3 + 1 MNXM13@MNXC3 <-- 1 MNXM1@MNXC3 + 2 MNXM23@MNXC3	R00226
R22CB405D_B	1 MNXM114079@MNXC3 + 1 MNXM1@MNXC3 + 1 MNXM6@MNXC3 <==> 1 MNXM114097@MNXC3 + 1 MNXM5@MNXC3	R_KARA1		1.1.1.86	biopath:Biosynthesis_of_L-Valine;biopath:Biosynthesis_of_Pantothenate,_Coenzyme_A_and_Holo-acyl_carrier_protein_(extended);biopath:Metabolism_of_the_branched_amino_acids_(L-Leucine,_L-Isoleucine,_L-Valine);model:Valine, Leucine, and Isoleucine Metabolism;seed:Branched-Chain Amino Acid Biosynthesis;unipathway:L-valine biosynthesis	bigg:KARA1;bigg:KARA1i;bigg:KARA1im;biopath:RXN01210;brenda:BR47598;ec:1.1.1.86;ecocyc:ACETOLACTREDUCTOISOM-RXN;iabaylyiv4:ACETOLACTREDUCTOISOM-RXN;iaf1260:KARA1;iaf692:KARA1;iao358:rll_208;igt196:KARA1;iit341:KARA1i;ijn746:KARA1;ijr904.45632:KARA1i;ijr904:KARA1i;imeo21:KARA1i;imm904:KARA1im;imo1053-pao1:AHAI;imo1056:AHAI;ind750:KARA1im;inj661:KARA1i;intenz:1085;isb619:KARA1i;iso783:AHAI;iyo844:K…
R3B5AB175_LR	1 MNXM114079@MNXC3 + 1 MNXM1@MNXC3 --> 1 MNXM13@MNXC3 + 1 MNXM664@MNXC3	R_ACLDC	MNXR68258	4.1.1.5	biopath:Glycolytic_fermentation_and_Lactate_converting_fermentations;biopath:Metabolism_of_Butanoate;biopath:Metabolism_of_Pyruvate_to_Butanoate_derivaties;biopath:Metabolism_of_the_branched_amino_acids_(L-Leucine,_L-Isoleucine,_L-Valine);kegg:C5-Branched dibasic acid metabolism;metacyc:(<i>R</i>)-acetoin biosynthesis II;model:Butanoate Metabolism;unipathway:(R,R)-butane-2,3-diol biosynthesis	bigg:ACLDC;biopath:RXN01330;brenda:BR309;ec:4.1.1.5;intenz:4499;kegg:R02948;metacyc:ACETOLACTATE-DECARBOXYLASE-RXN;rhea:21580;rhea:21581;rhea:21582;rhea:21583;upa:UCR02948;upa:UER00678
RACB5E6D6_B	1 MNXM114087@MNXC3 + 1 MNXM12@MNXC3 <==> 1 MNXM21@MNXC3 + 1 MNXM29@MNXC3	R_669		2.3.1.29;2.3.1.37	biopath:Biosynthesis_of_Coenzyme_B12_and_conversion_of_Vitamin_B12_into_the_Coenzyme;biopath:Biosynthesis_of_Hemoglobin_and_Cyctochromes;kegg:Glycine, serine and threonine metabolism;metacyc:threonine degradation II;model:Threonine and Lysine Metabolism;seed:Glycine Biosynthesis;seed:Threonine degradation;unipathway:L-threonine degradation via oxydo-reductase pathway	bigg:GLYAT;bigg:GLYATi;bigg:GLYATm;biopath:RXN01455;brenda:BR44028;brenda:BS320782;ec:2.3.1.29;ec:2.3.1.37;ecocyc:AKBLIG-RXN;iaf1260:GLYAT;ijr904.45632:GLYATi;ijr904:GLYATi;imm904:GLYATi;intenz:2297;irs1563.45632:R00371_c;isb619:GLYAT;iso783:GLYAT;iyo844:GLYAT;kegg:R00371;metacyc:AKBLIG-RXN;pubmed:11318637;rhea:20736;rhea:20737;rhea:20738;rhea:20739;seed:rxn00274;upa:UCR00371;upa:UER00506
R82ECFEDC_LR	1 MNXM114092@MNXC3 + 1 MNXM2@MNXC3 --> 1 MNXM14@MNXC3 + 1 MNXM15900@MNXC3 + 2 MNXM1@MNXC3	R_ADPRDP	MNXR68288	3.6.1.13	model:null	bigg:ADPRDP;bigg:ADPRDPm;ec:3.6.1.13
R9D666B4F_LR	1 MNXM114097@MNXC3 --> 1 MNXM238@MNXC3 + 1 MNXM2@MNXC3	R_DHAD_LPAREN_3mob_RPAREN_		4.2.1.9	biopath:Biosynthesis_of_L-Valine;biopath:Biosynthesis_of_Pantothenate,_Coenzyme_A_and_Holo-acyl_carrier_protein_(extended);biopath:Metabolism_of_the_branched_amino_acids_(L-Leucine,_L-Isoleucine,_L-Valine);kegg:2-Oxocarboxylic acid metabolism;kegg:Biosynthesis of secondary metabolites;kegg:Metabolic pathways;kegg:Valine, leucine and isoleucine biosynthesis;model:Valine, leucine and isoleucine bio…	bigg:DHAD1;bigg:DHAD1m;biopath:RXN00558;ec:4.2.1.9;iabaylyiv4:DIHYDROXYISOVALDEHYDRAT-RXN;iaf1260:DHAD1;iaf692:DHAD1;iao358:rll_210;igt196:DHAD1;ijn746:DHAD1;ijr904.45632:DHAD1;ijr904:DHAD1;imeo21:DHAD1;imm904:DHAD1m;imo1053-pao1:DHAD1;imo1056:DHAD1;ind750:DHAD1m;inj661:DHAD1;irs1563.45632:R01209_c;irs1563.45632:R04441_c;isb619:DHAD1;iso783:DHAD1;iyo844:DHAD1;kegg:R04441;obsolete:rxn03069;rhea:24…
R18C19F4_B	1 MNXM1140@MNXC3 + 1 MNXM3090@MNXC3 <==> 1 MNXM1141@MNXC3 + 1 MNXM16@MNXC3	R_199		2.6.1.62	kegg:Biotin metabolism;kegg:Metabolic pathways;metacyc:biotin biosynthesis from 7-keto-8-aminopelargonate;model:Pantothenate and CoA Biosynthesis;unipathway:biotin biosynthesis	aragem.45632:R03231_c;bigg:AMAOTr;brenda:BR47441;brenda:BS378733;ec:2.6.1.62;ecocyc:DAPASYN-RXN;iabaylyiv4:DAPASYN-RXN;iaf1260:AMAOTr;iaf692:AMAOTr;igt196:AMAOTr;iin800:BIO3;iit341:AMAOTr;ijr904.45632:AMAOTr;ijr904:AMAOTr;imeo21:AMAOTr;imm904:AMAOTr;imo1053-pao1:AMAOT;imo1056:AMAOT;ind750:AMAOTr;inj661:AMAOTr;intenz:2813;isb619:AMAOTr;iso783:AMAOT;iyo844:AMAOT;kegg:R03231;macie:M0249;metacyc:DAPA…
R6F69E75D_LR	1 MNXM114199@MNXC2 + 1 MNXM2@MNXC3 + 1 MNXM3@MNXC3 --> 1 MNXM114199@MNXC3 + 1 MNXM1@MNXC3 + 1 MNXM7@MNXC3 + 1 MNXM9@MNXC3	R_GBBTNabc			model:S_Transport	imo1053-pao1:GBBTNabc;imo1056:GBBTNabc;iyo844:GBBTNabc;obsolete:rxn10072;seed:rxn05570
R3279822F_LR	1 MNXM114199@MNXC2 --> 1 MNXM114199@BOUNDARY	R_EX_gbbtn_e_			model:S_
R736E5B86_RL	1 MNXM1141@MNXC3 + 1 MNXM12@MNXC3 + 1 MNXM13@MNXC3 <-- 1 MNXM1@MNXC3 + 1 MNXM32@MNXC3 + 1 MNXM951@MNXC3	R_AOXSir		2.3.1.47	kegg:Biotin metabolism;kegg:Metabolic pathways;metacyc:7-keto-8-aminopelargonate biosynthesis III;model:S_Coenzymes_and_prosthetic_groups;seed:Biotin biosynthesis;unipathway:biotin biosynthesis	bigg:AOXSr;brenda:BR44048;ec:2.3.1.47;ecocyc:7KAPSYN-RXN;iabaylyiv4:7KAPSYN-RXN;iaf1260:AOXSr;iaf692:AOXSr;iin800:U86;iit341:AOXSr;ijr904.45632:AOXSr;ijr904:AOXSr;imeo21:AOXSr;imo1053-pao1:AOXS;imo1056:AOXS;inj661:AOXSr;isb619:AOXSr;iso783:AOXS;iyo844:AOXSir;kegg:R03210;metacyc:7KAPSYN-RXN;rhea:20712;rhea:20713;rhea:20714;rhea:20715;seed:rxn02297;upa:UCR03210;upa:UER00159
R27712032_LR	1 MNXM114@MNXC2 + 1 MNXM1@MNXC2 --> 1 MNXM114@MNXC3 + 1 MNXM1@MNXC3	R_PROt2	MNXR4454		model:S_Transport	bigg:PROt2;bigg:PROt2pp;bigg:PROt2r;bigg:PROt2rL;bigg:PROt2rpp;ecocyc:TRANS-RXN-29;iabaylyiv4:TRANS-RXN-PRO;iaf1260:PROt2rpp;iaf692:PROt2;iin800:GAP1_14;iin800:PUT4_3;iit341:PROt2r;ijn746:PROt2pp;ijr904.45632:PROt2r;ijr904:PROt2r;imeo21:PROt2r;imm904:PROt2r;ind750:PROt2r;inj661:PROt2r;ips189:PROt2;iyo844:PROt2;rhea:28963;rhea:28964;rhea:28965;rhea:28966;seed:rxn05638;seed:rxn09191;seed:rxn12451
R3E15D408_LR	1 MNXM114@MNXC2 --> 1 MNXM114@BOUNDARY	R_EX_pro_L_e			model:Exchange
R504918B7_RL	1 MNXM114@MNXC3 + 1 MNXM5@MNXC3 <-- 1 MNXM1617@MNXC3 + 2 MNXM1@MNXC3 + 1 MNXM6@MNXC3	R_P5CR	MNXR7299	1.5.1.2	model:AminoAcids_ArgProMetabolism;seed:A Hypothetical Protein Related to Proline Metabolism;seed:Proline, 4-hydroxyproline uptake and utilization	bigg:P5CR;bigg:P5CRm;brenda:BR36895;brenda:BR36895_WOP;brenda:BS371018;brenda:BS371018_WOP;ec:1.5.1.2;ecocyc:PYRROLINECARBREDUCT-RXN;iabaylyiv4:PYRROLINECARBREDUCT-RXN;iaf1260:P5CR;iag612:rbs_12;iag612:rbs_13;iag612:rbs_14;iag612:rbs_421;iao358:rll_337;iin800:PRO3_1;iit341:P5CR;ijn746:P5CR;ijr904.45632:P5CR;ijr904:P5CR;imeo21:P5CR;imm904:P5CR;imo1053-pao1:P5CR;imo1056:P5CR;ind750:P5CR;inj661:P5CR…
RDEFB0753_LR	1 MNXM1151@MNXC2 + 1 MNXM1@MNXC2 --> 1 MNXM1151@MNXC3 + 1 MNXM1@MNXC3	R_RMNt	MNXR4632		model:S_Transport	bigg:RMNt;bigg:RMNtpp;iaf1260:RMNtpp;ijr904.45632:RMNt;ijr904:RMNt;iyo844:RMNt;seed:rxn05646;seed:rxn09230
R354FD644_LR	1 MNXM1151@MNXC2 --> 1 MNXM1151@BOUNDARY	R_EX_rmn_e			model:Exchange
RE5F8F3B0_B	1 MNXM1151@MNXC3 <==> 1 MNXM1750@MNXC3	R_RMI		5.3.1.14	kegg:Fructose and mannose metabolism;metacyc:L-rhamnose degradation I;model:Rhamnose Metabolism;unipathway:L-rhamnose degradation	bigg:RMI;brenda:BR223;ec:5.3.1.14;kegg:R02437;metacyc:RHAMNISOM-RXN;seed:rxn01761;upa:UCR02437;upa:UER00601
RA71F660C_LR	1 MNXM1154@MNXC3 + 1 MNXM2@MNXC3 --> 1 MNXM1226@MNXC3 + 1 MNXM364@MNXC3	R02973	MNXR4361	3.5.1.92	kegg:Pantothenate and CoA biosynthesis	bigg:PNTEH;brenda:BR48644;ec:3.5.1.92;intenz:16001;iyo844:PNTEH;kegg:R02973;metacyc:3.5.1.92-RXN;rhea:13445;rhea:13446;rhea:13447;rhea:13448;seed:rxn02130
R1EC204FE_B	1 MNXM1154@MNXC3 + 1 MNXM3@MNXC3 <==> 1 MNXM1@MNXC3 + 1 MNXM373@MNXC3 + 1 MNXM7@MNXC3	R_r0578		null	model:null
RB630AADB_RL	1 MNXM1160@MNXC3 + 1 MNXM14@MNXC3 + 1 MNXM1@MNXC3 <-- 1 MNXM3@MNXC3 + 1 MNXM937@MNXC3	R_FOL1_2			model:Folate metabolism
R173C6447_LR	1 MNXM1160@MNXC3 + 1 MNXM421@MNXC3 --> 1 MNXM11@MNXC3 + 1 MNXM965@MNXC3	R_FOL1_3	MNXR69004	2.5.1.15	biopath:Biosynthesis_of_Folate;biopath:Biosynthesis_of_Pterins;biopath:Biosynthesis_of_Tetrahydrofolate;kegg:Folate biosynthesis;kegg:Metabolic pathways;metacyc:tetrahydrofolate biosynthesis;model:Folate metabolism;unipathway:tetrahydrofolate biosynthesis	bigg:FOLD3;bigg:FOLD3m;biopath:RXN00097;brenda:BR47663;ec:2.5.1.15;ecocyc:H2PTEROATESYNTH-RXN;iin800:FOL1_3;intenz:2720;kegg:R03067;metacyc:H2PTEROATESYNTH-RXN;rhea:19949;rhea:19950;rhea:19951;rhea:19952;seed:rxn12954;upa:UCR03067;upa:UER00156
R870CDBC7_RL	1 MNXM1168@MNXC3 + 1 MNXM31@MNXC3 <-- 1 MNXM1641@MNXC3	R_MECDPS	MNXR3474	4.6.1.12	kegg:Biosynthesis of secondary metabolites;kegg:Metabolic pathways;kegg:Terpenoid backbone biosynthesis;metacyc:methylerythritol phosphate pathway;model:Terpenoid biosynthesis;seed:Isoprenoid Biosynthesis;seed:Nonmevalonate Branch of Isoprenoid Biosynthesis;unipathway:isopentenyl diphosphate biosynthesis via DXP pathway	bigg:MECDPS;brenda:BR26153;ec:4.6.1.12;ecocyc:RXN0-302;iabaylyiv4:RXN0-302;iaf1260:MECDPS;igt196:MECDPS;iit341:MECDPS;ijn746:MECDPS;ijr904.45632:MECDPS;ijr904:MECDPS;imeo21:MECDPS;imo1053-pao1:MECDPS;imo1056:MECDPS;inj661:MECDPS;intenz:4879;irs1563.45632:R05637_c;iso783:MECDPS;iyo844:MECDPS;kegg:R05637;metacyc:RXN0-302;rhea:23864;rhea:23865;rhea:23866;rhea:23867;seed:rxn03910;upa:UCR05637;upa:UER…
RFF5F1C5A_B	1 MNXM1177@MNXC3 + 1 MNXM1@MNXC3 + 1 MNXM6@MNXC3 <==> 1 MNXM361@MNXC3 + 1 MNXM5@MNXC3 + 1 MNXM9@MNXC3	R_228	MNXR832	1.2.1.11	biopath:Biosynthesis_of_L-Lysine_from_L-Aspartate_(in_bacteria);biopath:Biosynthesis_of_L-Methionine;biopath:Biosynthesis_of_L-Threonine;biopath:Metabolism_of_L-Lysine,_L-Threonine,_L-Methionine,_and_L-Cysteine;kegg:2-Oxocarboxylic acid metabolism;kegg:Biosynthesis of secondary metabolites;kegg:Cysteine and methionine metabolism;kegg:Glycine, serine and threonine metabolism;kegg:Lysine biosynthes…	bigg:ASAD;bigg:ASADi;biopath:RXN00723;brenda:BR36772;brenda:BS370126;ec:1.2.1.11;ecocyc:ASPARTATE-SEMIALDEHYDE-DEHYDROGENASE-RXN;iabaylyiv4:ASPARTATE-SEMIALDEHYDE-DEHYDROGENASE-RXN;iaf1260:ASAD;iaf692:ASADi;iag612:rbs_75;iao358:rll_61;igt196:ASAD;iin800:HOM2;iit341:ASAD;ijn746:ASADi;ijr904.45632:ASAD;ijr904:ASAD;imeo21:ASAD;imm904:ASADi;imo1053-pao1:ASAD;imo1056:ASAD;ind750:ASADi;inj661:ASAD;inte…
R1F73F81_B	1 MNXM1177@MNXC3 + 1 MNXM7@MNXC3 <==> 1 MNXM3@MNXC3 + 1 MNXM42@MNXC3	R_241		2.7.2.4	biopath:Biosynthesis_of_L-Lysine_from_L-Aspartate_(in_bacteria);biopath:Biosynthesis_of_L-Methionine;biopath:Biosynthesis_of_L-Threonine;biopath:Metabolism_of_L-Glutamate,_L-Aspartate_and_related_compounds;biopath:Metabolism_of_L-Lysine,_L-Threonine,_L-Methionine,_and_L-Cysteine;kegg:2-Oxocarboxylic acid metabolism;kegg:Biosynthesis of secondary metabolites;kegg:Cysteine and methionine metabolism…	bigg:ASPK;bigg:ASPKi;biopath:RXN00382;brenda:BR47827;ec:2.7.2.4;ecocyc:ASPARTATEKIN-RXN;iabaylyiv4:ASPARTATEKIN-RXN;iaf1260:ASPK;iaf692:ASPKi;iag612:rbs_177;iag612:rbs_178;iag612:rbs_179;iao358:rll_418;igt196:ASPK;iin800:HOM3;iit341:ASPK;ijn746:ASPKi;ijr904.45632:ASPK;ijr904:ASPK;imeo21:ASPK;imm904:ASPKi;imo1053-pao1:ASPK;imo1056:ASPK;ind750:ASPKi;inj661:ASPK;intenz:2982;irs1563.45632:R00480_c;is…
R304892D8_LR	1 MNXM1178@MNXC3 + 1 MNXM2@MNXC3 --> 1 MNXM791@MNXC3 + 1 MNXM9@MNXC3	R_PMDPHT		3.1.3.-	kegg:Metabolic pathways;kegg:Riboflavin metabolism;metacyc:flavin biosynthesis I (bacteria and plants);metacyc:flavin biosynthesis II (archaea);metacyc:flavin biosynthesis III (fungi);model:Riboflavin Metabolism;unipathway:riboflavin biosynthesis	bigg:PMDPHT;ec:3.1.3.-;ecocyc:RIBOPHOSPHAT-RXN;iabaylyiv4:RIBOPHOSPHAT-RXN;iaf1260:PMDPHT;iaf692:PMDPHT;igt196:PMDPHT;iin800:U78;iit341:PMDPHT;ijn746:PMDPHT;ijr904.45632:PMDPHT;ijr904:PMDPHT;imeo21:PMDPHT;imm904:PMDPHT;imo1053-pao1:PMDPHT;imo1056:PMDPHT;ind750:PMDPHT;inj661:PMDPHT;isb619:PMDPHT;iso783:PMDPHT;iyo844:PMDPHT;kegg:R07280;metacyc:RIBOPHOSPHAT-RXN;rhea:25197;rhea:25198;rhea:25199;rhea:…
R788748E2_RL	1 MNXM1178@MNXC3 + 1 MNXM5@MNXC3 <-- 1 MNXM1532@MNXC3 + 1 MNXM1@MNXC3 + 1 MNXM6@MNXC3	R_RIB7_2			model:Riboflavin metabolism
R91834A13_LR	1 MNXM117@MNXC2 --> 1 MNXM117@BOUNDARY	R_EX_urea_e			model:Exchange
RD8AFDF0D_B	1 MNXM117@MNXC2 <==> 1 MNXM117@MNXC3	R_UREAt			model:Transport;seed:Urea decomposition	bigg:UREAt;bigg:UREAtex;bigg:UREAtm;bigg:UREAtpp;iabaylyiv4:TRANS-RXN-UREA;iaf1260:UREAtex;iaf1260:UREAtpp;iaf692:UREAt;iit341:UREAt;ijr904.45632:UREAt;ijr904:UREAt;isb619:UREAt;iyo844:UREAt;obsolete:rxn10940;seed:rxn05667;seed:rxn09368;seed:rxn09369
R4938DB0B_RL	1 MNXM117@MNXC3 + 1 MNXM118@MNXC3 <-- 1 MNXM2@MNXC3 + 1 MNXM328@MNXC3	R_AGMT	MNXR558	3.5.3.11	biopath:Pathway_of_Putrescine;biopath:Urea_and_L-Aspartate_cycles,_Polyamine_and_Creatine_synthesis;kegg:Arginine and proline metabolism;kegg:Metabolic pathways;metacyc:arginine degradation III (arginine decarboxylase/agmatinase pathway);metacyc:putrescine biosynthesis I;metacyc:putrescine biosynthesis IV;model:S_*Urea Cycle;seed:Arginine and Ornithine Degradation;unipathway:putrescine biosynthes…	bigg:AGMT;bigg:AGMTm;biopath:RXN00171;brenda:BR26108;ec:3.5.3.11;ecocyc:AGMATIN-RXN;iaf1260:AGMT;iaf692:AGMT;iag612:rbs_137;iit341:AGMT;ijn746:AGMT;ijr904.45632:AGMT;ijr904:AGMT;imeo21:AGMT;imo1053-pao1:AGMT;imo1056:AGMT;inj661:AGMT;intenz:4299;isb619:AGMT;iyo844:AGMT;kegg:R01157;metacyc:AGMATIN-RXN;reactome:REACT_14815.1;rhea:13929;rhea:13930;rhea:13931;rhea:13932;seed:rxn00858;upa:UCR01157;upa:…
RF3232FC8_B	1 MNXM117@MNXC3 + 1 MNXM490@MNXC3 <==> 1 MNXM2@MNXC3 + 1 MNXM584@MNXC3	R_194	MNXR665	3.5.3.4	biopath:Degradation_of_Xanthine_to_CO2_and_NH3;biopath:Reactions_and_degradation_of_Purine_ribonucleotides;kegg:Metabolic pathways;kegg:Microbial metabolism in diverse environments;kegg:Purine metabolism;metacyc:allantoin degradation to ureidoglycolate I (urea producing);model:Histidine Metabolism;seed:Allantoin Utilization;unipathway:(S)-allantoin degradation	bigg:ALLTAH;bigg:ALLTAHr;biopath:RXN01269;brenda:BR19262;ec:3.5.3.4;iabaylyiv4:ALLANTOICASE-RXN;iin800:DAL2;ijr904.45632:ALLTAH;ijr904:ALLTAH;imm904:ALLTAHr;imo1053-pao1:ALLTAH;imo1056:ALLTAH;ind750:ALLTAHr;intenz:4292;irs1563.45632:R02422_c;iyo844:ALLTAHr;kegg:R02422;metacyc:ALLANTOICASE-RXN;rhea:11016;rhea:11017;rhea:11018;rhea:11019;seed:rxn01746;upa:UCR02422;upa:UER00654
R91D86730_RL	1 MNXM117@MNXC3 + 1 MNXM89689@MNXC3 <-- 1 MNXM2@MNXC3 + 1 MNXM70@MNXC3	R_ARGN	MNXR30737	3.5.3.1	model:AminoAcids_ArgProMetabolism	bigg:ARGN;bigg:ARGNm;ec:3.5.3.1;iag612:rbs_368;iin800:CAR1;iit341:ARGN;imm904:ARGN;imo1053-pao1:ARGN;imo1056:ARGN;ind750:ARGN;irs1563.45632:R00551_c;isb619:ARGN;iyo844:ARGN;obsolete:rxn09415;seed:rxn00394
RD74F6AC5_LR	1 MNXM117@MNXC3 + 2 MNXM1@MNXC3 + 1 MNXM2@MNXC3 --> 1 MNXM13@MNXC3 + 2 MNXM15@MNXC3	R_1017			model:Nitrogen metabolism
R231CFDAF_LR	1 MNXM118@MNXC3 + 1 MNXM321@MNXC3 --> 1 MNXM124@MNXC3 + 1 MNXM150@MNXC3 + 1 MNXM1@MNXC3	R_SPMS	MNXR4892	2.5.1.16	biopath:Metabolism_of_Polyamines;biopath:Pathway_of_Putrescine;biopath:Urea_and_L-Aspartate_cycles,_Polyamine_and_Creatine_synthesis;kegg:Arginine and proline metabolism;kegg:Cysteine and methionine metabolism;kegg:Glutathione metabolism;kegg:Metabolic pathways;metacyc:spermidine biosynthesis I;model:AminoAcids_MetPolyamineMetabolism;unipathway:spermidine biosynthesis	aragem.45632:R01920_c;bigg:SPMS;biopath:RXN00464;brenda:BR47664;brenda:BS370498;ec:2.5.1.16;ecocyc:SPERMIDINESYN-RXN;iaf1260:SPMS;igt196:SPMS;iit341:SPMS;ijn746:SPMS;ijr904.45632:SPMS;ijr904:SPMS;imeo21:SPMS;imm904:SPMS;imo1053-pao1:SPMS;imo1056:SPMS;ind750:SPMS;inj661:SPMS;intenz:2721;isb619:SPMS;iso783:SPMS;iyo844:SPMS;kegg:R01920;metacyc:SPERMIDINESYN-RXN;pubmed:17196392;pubmed:17357156;pubmed…
R893C561F_B	1 MNXM119@MNXC3 + 1 MNXM1@MNXC3 + 1 MNXM3@MNXC3 <==> 1 MNXM11@MNXC3 + 1 MNXM96415@MNXC3	R_569	MNXR69002	2.7.7.2	kegg:Metabolic pathways;kegg:Riboflavin metabolism;metacyc:flavin biosynthesis I (bacteria and plants);metacyc:flavin biosynthesis II (archaea);metacyc:flavin biosynthesis III (fungi);metacyc:flavin biosynthesis IV (mammalian);model:Riboflavin Metabolism;seed:Riboflavin, FMN and FAD metabolism;unipathway:FAD biosynthesis	bigg:FMNAT;bigg:FMNATm;brenda:BR47867;ec:2.7.7.2;ecocyc:FADSYN-RXN;iabaylyiv4:FADSYN-RXN;iaf1260:FMNAT;iao358:rll_396;igt196:FMNAT;iin800:FAD1;iin800:U80;iit341:FMNAT;ijn746:FMNAT;ijr904.45632:FMNAT;ijr904:FMNAT;imeo21:FMNAT;imm904:FMNAT;imm904:FMNATm;imo1053-pao1:FMNAT;imo1056:FMNAT;ind750:FMNAT;ind750:FMNATm;inj661:FMNAT;intenz:17367;ips189:FMNATr;isb619:FMNAT;iso783:FMNAT;iyo844:FMNATr;kegg:R0…
R610CD7EB_LR	1 MNXM119@MNXC3 + 1 MNXM1@MNXC3 + 1 MNXM6@MNXC3 --> 1 MNXM208@MNXC3 + 1 MNXM5@MNXC3	R_FMNRx2		1.5.1.-;1.5.1.29;1.5.1.38;1.5.1.39	kegg:Butirosin and neomycin biosynthesis;kegg:Metabolic pathways;kegg:Riboflavin metabolism;metacyc:two-component alkanesulfonate monooxygenase;model:Cofactor and Prosthetic Group Biosynthesis	bigg:FLDO;bigg:FMNRx2;brenda:BR36899;brenda:BR36899_WOP;brenda:BS402636;ec:1.5.1.-;ec:1.5.1.29;ec:1.5.1.38;ec:1.5.1.39;ecocyc:FMNREDUCT-RXN;iaf1260:FMNRx2;igt196:FMNRED;iit341:FLDO;ijn746:FMNRx2;imm904:FMNRx2;intenz:18676;intenz:18677;isb619:FLDO;iyo844:FMNRy;kegg:R05706;metacyc:RXN-12444;obsolete:rxn05738r;obsolete:rxn08523r;obsolete:rxn10047r;rhea:21624;rhea:21625;rhea:21626;rhea:21627;seed:rxn…
R746E607B_RL	1 MNXM119@MNXC3 + 1 MNXM1@MNXC3 + 1 MNXM7@MNXC3 <-- 1 MNXM270@MNXC3 + 1 MNXM3@MNXC3	R_FMN1_1			model:Riboflavin metabolism
RDF7E591C_LR	1 MNXM11@MNXC2 + 1 MNXM2@MNXC3 + 1 MNXM3@MNXC3 --> 1 MNXM11@MNXC3 + 1 MNXM1@MNXC3 + 1 MNXM7@MNXC3 + 1 MNXM9@MNXC3	R_PPIabc	MNXR27811		model:S_Transport	iyo844:PPIabc;seed:rxn05635
R3BC58D12_LR	1 MNXM11@MNXC2 --> 1 MNXM11@BOUNDARY	R_EX_ppi_e_			model:S_
RDD4908C2_RL	1 MNXM11@MNXC3 + 0.01 iso_iYO844_cdpdag_BS@MNXC3 <-- 1 MNXM1@MNXC3 + 1 MNXM63@MNXC3 + 0.01 iso_iYO844_12dag3p_BS@MNXC3	R_PHCYT_BS		2.7.7.41	model:S_Lipids
R5714A26_B	1 MNXM11@MNXC3 + 1 MNXM125@MNXC3 <==> 1 MNXM213@MNXC3 + 1 MNXM91@MNXC3	R_767	MNXR69265	2.4.2.8	biopath:Reactions_and_degradation_of_Purine_ribonucleotides;kegg:Metabolic pathways;kegg:Purine metabolism;metacyc:adenine and adenosine salvage III;metacyc:adenine and adenosine salvage IV;model:Nucleotide Salvage Pathway;unipathway:IMP biosynthesis via salvage pathway	bigg:HXPRT;biopath:RXN01159;brenda:BR47537;ec:2.4.2.8;ecocyc:HYPOXANPRIBOSYLTRAN-RXN;iabaylyiv4:HYPOXANPRIBOSYLTRAN-RXN;iaf1260:HXPRT;iaf692:HXPRT;iag612:rbs_341;iao358:rll_200;iao358:rll_202;igt196:HXPRT;iin800:HPT1_1;iit341:HXPRT;ijn746:HXPRT;ijr904.45632:HXPRT;ijr904:HXPRT;imeo21:HXPRT;imm904:HXPRT;imo1053-pao1:HXPRT;imo1056:HXPRT;ind750:HXPRT;inj661:HXPRT;intenz:2665;ips189:HXPRTr;irs1563.456…
R11895B3D_B	1 MNXM11@MNXC3 + 1 MNXM1351@MNXC3 <==> 1 MNXM3@MNXC3 + 1 MNXM91@MNXC3	R_260	MNXR68424	2.4.2.17	biopath:Biosynthesis_and_degradation_of_L-Histidine;biopath:Biosynthesis_of_Histidine;biopath:Biosynthesis_of_IMP;kegg:Biosynthesis of secondary metabolites;kegg:Histidine metabolism;kegg:Metabolic pathways;metacyc:histidine biosynthesis;model:Histidine Metabolism;unipathway:L-histidine biosynthesis	bigg:ATPPRT;bigg:ATPPRTr;biopath:RXN00983;brenda:BR47479;ec:2.4.2.17;ecocyc:ATPPHOSPHORIBOSYLTRANS-RXN;iabaylyiv4:ATPPHOSPHORIBOSYLTRANS-RXN;iaf1260:ATPPRT;iaf692:ATPPRT;iag612:rbs_167;iao358:rll_193;igt196:ATPPRT;iin800:HIS1;ijn746:ATPPRTr;ijr904.45632:ATPPRT;ijr904:ATPPRT;imeo21:ATPPRT;imm904:ATPPRT;imo1053-pao1:ATPPRT;imo1056:ATPPRT;ind750:ATPPRT;inj661:ATPPRT;intenz:2674;irs1563.45632:R01071_…
R5CA28D78_RL	1 MNXM11@MNXC3 + 1 MNXM139@MNXC3 <-- 1 MNXM34@MNXC3 + 1 MNXM83@MNXC3	R_FRTT		2.5.1;2.5.1.29	biopath:Biosynthesis_of_Carotene;biopath:Biosynthesis_of_Giberellin_GA3;biopath:Biosynthesis_of_Taxol;biopath:Biosynthesis_of_ent-Kaurene;biopath:Biosynthesis_of_the_side_chain_of_Chlorophyll_A;biopath:Biosynthesis_of_the_side_chain_of_Phylloquinone;biopath:Biosynthesis_of_the_side_chain_of_Tocopherol;biopath:Metabolism_of_Terpens,_Carotenoids,_and_Retinoids;kegg:Biosynthesis of secondary metabol…	bigg:FRTT;biopath:RXN01281;brenda:BR47565;ec:2.5.1;ec:2.5.1.29;iaf692:FRTT;imm904:FRTT;intenz:18546;irs1563.45632:R02061_c;iso783:FRTT;iyo844:FRTT;kegg:R02061;metacyc:FARNESYLTRANSTRANSFERASE-RXN;metacyc:RXN0-5180;rhea:17653;rhea:17654;rhea:17655;rhea:17656;seed:rxn01486;upa:UCR02061;upa:UER00564
R5C5A25C0_RL	1 MNXM11@MNXC3 + 1 MNXM13@MNXC3 + 1 MNXM194@MNXC3 <-- 2 MNXM1@MNXC3 + 1 MNXM555@MNXC3 + 1 MNXM91@MNXC3	R_QPT1_1			model:NAD biosynthesis
R669F0256_RL	1 MNXM11@MNXC3 + 1 MNXM147@MNXC3 + 1 MNXM14@MNXC3 + 1 MNXM1@MNXC3 + 1 MNXM89557@MNXC3 <-- 1 MNXM2@MNXC3 + 1 MNXM37@MNXC3 + 1 MNXM3@MNXC3 + 1 MNXM42@MNXC3	R_ASNS1		6.3.5.4	kegg:Alanine, aspartate and glutamate metabolism;kegg:Biosynthesis of secondary metabolites;kegg:Metabolic pathways;kegg:Microbial metabolism in diverse environments;kegg:Nitrogen metabolism;metacyc:asparagine biosynthesis I;model:AminoAcids_AsnAspMetabolism;seed:Glutamine, Glutamate, Aspartate and Asparagine Biosynthesis;unipathway:L-asparagine biosynthesis	bigg:ASNS1;brenda:BR151;ec:6.3.5.4;ecocyc:ASNSYNB-RXN;iaf1260:ASNS1;iaf692:ASNS1;iag612:rbs_174;iag612:rbs_175;iag612:rbs_176;iin800:ASN1;iin800:ASN2;ijn746:ASNS1;ijr904.45632:ASNS1;ijr904:ASNS1;imeo21:ASNS1;imm904:ASNS1;imo1053-pao1:ASNS1;imo1056:ASNS1;ind750:ASNS1;inj661:ASNS1;intenz:16785;isb619:ASNS1;iso783:ASNS1;iyo844:ASNS1;kegg:R00578;macie:M0302;metacyc:ASNSYNB-RXN;reactome:REACT_277.4;rh…
R10DA26CA_RL	1 MNXM11@MNXC3 + 1 MNXM1489@MNXC3 <-- 1 MNXM188@MNXC3 + 1 MNXM91@MNXC3	R_TRP4		2.4.2.18	biopath:Biosynthesis_of_L-Tryptophan_from_Chorismate;biopath:Biosynthesis_of_aromatic_amino_acids_(L-Phenylalanine,_L-Tyrosine,_L-Tryptophan)_and_of_quinone_cofactors;kegg:Biosynthesis of secondary metabolites;kegg:Metabolic pathways;kegg:Phenylalanine, tyrosine and tryptophan biosynthesis;metacyc:tryptophan biosynthesis;model:Phenylalanine, tyrosine, and tryptophan biosynthesis (aromatic amino a…	bigg:ANPRT;biopath:RXN00320;brenda:BR47560;ec:2.4.2.18;ecocyc:PRTRANS-RXN;iabaylyiv4:PRTRANS-RXN;iaf1260:ANPRT;iaf692:ANPRT;iag612:rbs_158;iao358:rll_429;igt196:ANPRT;iin800:TRP4;iit341:ANPRT;ijn746:ANPRT;ijr904.45632:ANPRT;ijr904:ANPRT;imeo21:ANPRT;imm904:ANPRT;imo1053-pao1:ANPRT;imo1056:ANPRT;ind750:ANPRT;inj661:ANPRT;intenz:2675;irs1563.45632:R01073_c;isb619:ANPRT;iso783:ANPRT;iyo844:ANPRT;keg…
RB591354C_RL	1 MNXM11@MNXC3 + 1 MNXM14@MNXC3 + 1 MNXM1@MNXC3 + 0.01 iso_iYO844_lysylpgly_BS@MNXC3 <-- 1 MNXM3@MNXC3 + 1 MNXM78@MNXC3 + 0.01 iso_iYO844_pgly_BS@MNXC3	R_LYSLG_BS			model:S_Lipids
RD92CDAFA_RL	1 MNXM11@MNXC3 + 1 MNXM14@MNXC3 + 1 MNXM1@MNXC3 + 1 MNXM364@MNXC3 <-- 1 MNXM144@MNXC3 + 1 MNXM3@MNXC3 + 1 MNXM593@MNXC3	R_YIL145C			model:Pantothenate and CoA metabolism
R1D585BDD_B	1 MNXM11@MNXC3 + 1 MNXM14@MNXC3 + 1 MNXM1@MNXC3 + 1 MNXM550@MNXC3 <==> 1 MNXM211@MNXC3 + 1 MNXM3@MNXC3 + 1 MNXM42@MNXC3	R_221		6.3.4.5	biopath:Metabolism_of_L-Arginine;biopath:Urea_and_L-Aspartate_cycles,_Polyamine_and_Creatine_synthesis;kegg:Alanine, aspartate and glutamate metabolism;kegg:Arginine and proline metabolism;kegg:Biosynthesis of secondary metabolites;kegg:Metabolic pathways;metacyc:arginine biosynthesis I;metacyc:arginine biosynthesis II (acetyl cycle);metacyc:arginine biosynthesis III;metacyc:arginine biosynthesis…	bigg:ARGSS;bigg:ARGSSr;biopath:RXN01485;brenda:BR142;ec:6.3.4.5;ecocyc:ARGSUCCINSYN-RXN;iabaylyiv4:ARGSUCCINSYN-RXN;iaf1260:ARGSS;iaf692:ARGSS;iag612:rbs_180;iao358:rll_49;igt196:ARGSS;iin800:ARG1;iit341:ARGSS;ijn746:ARGSS;ijr904.45632:ARGSS;ijr904:ARGSS;imeo21:ARGSS;imm904:ARGSSr;imo1053-pao1:ARGSS;imo1056:ARGSS;ind750:ARGSSr;inj661:ARGSS;intenz:5134;isb619:ARGSSr;iso783:ARGSS;iyo844:ARGSSr;kegg…
R6A5D04EE_B	1 MNXM11@MNXC3 + 1 MNXM14@MNXC3 + 1 MNXM1@MNXC3 + 1 MNXM686@MNXC3 <==> 1 MNXM12@MNXC3 + 1 MNXM3@MNXC3 + 1 MNXM65309@MNXC3	R_FACOAL181			model:Fatty Acid Metabolism
RAA2D17DD_RL	1 MNXM11@MNXC3 + 1 MNXM14@MNXC3 + 1 MNXM1@MNXC3 + 1 MNXM8@MNXC3 <-- 1 MNXM15@MNXC3 + 1 MNXM309@MNXC3 + 1 MNXM3@MNXC3	R_QNS1_1			model:NAD biosynthesis
R3662C7FC_RL	1 MNXM11@MNXC3 + 1 MNXM14@MNXC3 + 1 MNXM21@MNXC3 <-- 1 MNXM12@MNXC3 + 1 MNXM26@MNXC3 + 1 MNXM3@MNXC3	R_ACS2;R_ACS1		6.2.1.1	kegg:Biosynthesis of secondary metabolites;kegg:Carbon fixation pathways in prokaryotes;kegg:Glycolysis / Gluconeogenesis;kegg:Metabolic pathways;kegg:Methane metabolism;kegg:Microbial metabolism in diverse environments;metacyc:<i>cis</i>-genanyl-CoA degradation;metacyc:acetate conversion to acetyl-CoA;metacyc:ethanol degradation II;metacyc:ethanol degradation IV;metacyc:glutamate degradation VII…	bigg:ACS;bigg:ACSm;bigg:ACSp;bigg:ACSr;brenda:BR60;ec:6.2.1.1;ecocyc:ACETATE--COA-LIGASE-RXN;iabaylyiv4:ACETATE--COA-LIGASE-RXN;iaf1260:ACS;iag612:rbs_105;iin800:ACS1;iin800:ACS2;iit341:ACS;ijn746:ACSr;ijr904.45632:ACS;ijr904:ACS;imeo21:ACS;imm904:ACS;imm904:ACSm;imm904:ACSp;imo1053-pao1:ACS;imo1056:ACS;ind750:ACS;ind750:ACSm;ind750:ACSp;inj661:ACS;intenz:5059;isb619:ACS;iso783:ACS;iyo844:ACS;keg…
R73E23768_B	1 MNXM11@MNXC3 + 1 MNXM14@MNXC3 + 1 MNXM224@MNXC3 <==> 1 MNXM12@MNXC3 + 1 MNXM314@MNXC3 + 1 MNXM3@MNXC3	R_FACOAL140	MNXR1998	6.2.1.3	model:S_*Fatty Acid Degradation;seed:Biotin biosynthesis;seed:Carbonate Biomineralization;seed:Unsaturated Fatty Acid Metabolism;seed:n-Phenylalkanoic acid degradation	bigg:FACOAL140;bigg:FACOAL140i;bigg:FACOAL140p;ec:6.2.1.3;iabaylyiv4:0-COATRANSFERASE-RXN;iabaylyiv4:C14;iin800:FAA1_2;imeo21:FACOAL140;imm904:FACOAL140;imm904:FACOAL140p;ind750:FACOAL140;ind750:FACOAL140p;inj661:FACOAL140;iyo844:FACOAL140;pubmed:8206942;rhea:33619;rhea:33620;rhea:33621;rhea:33622;seed:rxn05736;seed:rxn08450
R6037EAE3_B	1 MNXM11@MNXC3 + 1 MNXM14@MNXC3 + 1 MNXM272@MNXC3 <==> 1 MNXM12@MNXC3 + 1 MNXM236@MNXC3 + 1 MNXM3@MNXC3	R_1458;R_1457;R_509	MNXR2008	6.2.1.3	model:Fatty Acid Biosynthesis	bigg:FACOAL180;bigg:FACOAL180i;ec:6.2.1.3;iin800:FAA3_2;iin800:FAA4_2;iin800:FAT1_2;pubmed:8206942;rhea:33615;rhea:33616;rhea:33617;rhea:33618;seed:rxn12923
R62721191_RL	1 MNXM11@MNXC3 + 1 MNXM14@MNXC3 + 1 MNXM28@MNXC3 <-- 1 MNXM3@MNXC3 + 1 MNXM61@MNXC3 + 1 MNXM90882@MNXC3	R_METTRS		6.1.1.10	model:AminoAcids_MetPolyamineMetabolism
R9B779842_B	1 MNXM11@MNXC3 + 1 MNXM14@MNXC3 + 1 MNXM56353@MNXC3 <==> 1 MNXM12@MNXC3 + 4 MNXM1@MNXC3 + 1 MNXM3@MNXC3 + 1 MNXM950@MNXC3	R_FACOAL161		null	model:null
R8CD08AB3_RL	1 MNXM11@MNXC3 + 1 MNXM14@MNXC3 + 1 MNXM86@MNXC3 <-- 1 MNXM12@MNXC3 + 1 MNXM356@MNXC3 + 1 MNXM3@MNXC3	R_ACCOALm	MNXR360	6.2.1.1;6.2.1.17	metacyc:2-methylcitrate cycle I;metacyc:2-methylcitrate cycle II;metacyc:isoleucine biosynthesis IV;metacyc:I?-alanine biosynthesis II;model:Others_PropionateMetabolism	bigg:ACCOALm;bigg:ACS2;brenda:BR68;ec:6.2.1.1;ec:6.2.1.17;ecocyc:PROPIONATE--COA-LIGASE-RXN;iabaylyiv4:PROPIONATE--COA-LIGASE-RXN;iaf692:ACS2;ijn746:ACS2;imeo21:ACS2;inj661:ACS2;intenz:5075;iyo844:ACS2;kegg:R00925;metacyc:PROPIONATE--COA-LIGASE-RXN;rhea:20373;rhea:20374;rhea:20375;rhea:20376;seed:rxn00674
R9AAF9F86_RL	1 MNXM11@MNXC3 + 1 MNXM14@MNXC3 + 1 MNXM8955@MNXC3 <-- 1 MNXM1212@MNXC3 + 1 MNXM12@MNXC3 + 1 MNXM3@MNXC3	R_SUCBZL	MNXR10766	6.2.1.26	model:Cofactor and Prosthetic Group Biosynthesis	bigg:SUCBZL;brenda:BS363640;ec:6.2.1.26
RB9D38C7E_RL	1 MNXM11@MNXC3 + 1 MNXM14@MNXC3 + 1 MNXM89752@MNXC3 <-- 1 MNXM3@MNXC3 + 1 MNXM89557@MNXC3 + 1 MNXM90886@MNXC3	R_GLUTRS	MNXR48752	6.1.1.17;6.1.1.24	kegg:Aminoacyl-tRNA biosynthesis;kegg:Biosynthesis of secondary metabolites;kegg:Metabolic pathways;kegg:Porphyrin and chlorophyll metabolism;metacyc:tRNA charging;metacyc:tetrapyrrole biosynthesis I (from glutamate);model:AminoAcids_GluMetabolism;seed:Heme and Siroheme Biosynthesis;seed:tRNA aminoacylation	bigg:GLUTRS;bigg:GLUTRSm;ec:6.1.1.17;ec:6.1.1.24;ecocyc:GLURS-RXN;iabaylyiv4:GLURS-RXN;iaf1260:GLUTRS;iaf692:GLUTRS;iit341:GLUTRS;ijn746:GLUTRS;ijr904.45632:GLUTRS;ijr904:GLUTRS;imeo21:GLUTRS;imm904:GLUTRS;imm904:GLUTRSm;imo1053-pao1:GLUTRS;imo1056:GLUTRS;ind750:GLUTRS;ind750:GLUTRSm;intenz:5053;ips189:GLUTRS;isb619:GLUTRS;iso783:GLUTRS;iyo844:GLUTRS;kegg:R05578;metacyc:GLURS-RXN;rhea:23540;rhea:…
R2B4CB933_RL	1 MNXM11@MNXC3 + 1 MNXM14@MNXC3 + 1 MNXM951@MNXC3 <-- 1 MNXM12@MNXC3 + 1 MNXM2555@MNXC3 + 1 MNXM3@MNXC3	R_CHCOAL		6.2.1.14	kegg:Biotin metabolism;kegg:Metabolic pathways;metacyc:7-keto-8-aminopelargonate biosynthesis III;model:S_Coenzymes_and_prosthetic_groups;unipathway:biotin biosynthesis;unipathway:pimeloyl-CoA biosynthesis	bigg:CHCOAL;brenda:BR65;ec:6.2.1.14;iabaylyiv4:6-CARBOXYHEXANOATE--COA-LIGASE-RXN;iit341:CHCOAL;intenz:5072;isb619:CHCOAL;iyo844:CHCOAL;kegg:R03209;metacyc:6-CARBOXYHEXANOATE--COA-LIGASE-RXN;rhea:14781;rhea:14782;rhea:14783;rhea:14784;seed:rxn02296;upa:UCR03209;upa:UER00351
RD0A98555_B	1 MNXM11@MNXC3 + 1 MNXM14@MNXC3 + 1 iso_iYO844_fa10coa@MNXC3 <==> 1 MNXM12@MNXC3 + 1 MNXM3@MNXC3 + 1 MNXM8600@MNXC3	R_FACOAL171_anteiso_		6.2.1.3	model:S_Lipids
RDF0848C1_B	1 MNXM11@MNXC3 + 1 MNXM14@MNXC3 + 1 iso_iYO844_fa11coa@MNXC3 <==> 1 MNXM12@MNXC3 + 1 MNXM3274@MNXC3 + 1 MNXM3@MNXC3	R_FACOAL170_ISO_		6.2.1.3	model:S_Lipids
R2041214E_B	1 MNXM11@MNXC3 + 1 MNXM14@MNXC3 + 1 iso_iYO844_fa12coa@MNXC3 <==> 1 MNXM12@MNXC3 + 1 MNXM3@MNXC3 + 1 MNXM4587@MNXC3	R_FACOAL170_anteiso_		6.2.1.3	model:S_Lipids
R406470B2_B	1 MNXM11@MNXC3 + 1 MNXM14@MNXC3 + 1 iso_iYO844_fa1coa@MNXC3 <==> 1 MNXM12@MNXC3 + 1 MNXM3990@MNXC3 + 1 MNXM3@MNXC3	R_FACOAL140_ISO_		6.2.1.3	model:S_Lipids
R133FB53A_B	1 MNXM11@MNXC3 + 1 MNXM14@MNXC3 + 1 iso_iYO844_fa3coa@MNXC3 <==> 1 MNXM12@MNXC3 + 1 MNXM3272@MNXC3 + 1 MNXM3@MNXC3	R_FACOAL150_ISO_		6.2.1.3	model:S_Lipids
RF68C19EC_B	1 MNXM11@MNXC3 + 1 MNXM14@MNXC3 + 1 iso_iYO844_fa4coa@MNXC3 <==> 1 MNXM12@MNXC3 + 1 MNXM3@MNXC3 + 1 MNXM4586@MNXC3	R_FACOAL150_anteiso_		6.2.1.3	model:S_Lipids
R4C4ACD09_B	1 MNXM11@MNXC3 + 1 MNXM14@MNXC3 + 1 iso_iYO844_fa5coa@MNXC3 <==> 1 MNXM12@MNXC3 + 1 MNXM3@MNXC3 + 1 MNXM8601@MNXC3	R_FACOAL161_ISO_		6.2.1.3	model:S_Lipids
R563ECEEC_B	1 MNXM11@MNXC3 + 1 MNXM14@MNXC3 + 1 iso_iYO844_fa6coa@MNXC3 <==> 1 MNXM12@MNXC3 + 1 MNXM3273@MNXC3 + 1 MNXM3@MNXC3	R_FACOAL160_ISO_		6.2.1.3	model:S_Lipids
R8E6A122D_B	1 MNXM11@MNXC3 + 1 MNXM14@MNXC3 + 1 iso_iYO844_fa9coa@MNXC3 <==> 1 MNXM12@MNXC3 + 1 MNXM3@MNXC3 + 1 MNXM8602@MNXC3	R_FACOAL171_ISO_		6.2.1.3	model:S_Lipids
RCB51EE07_RL	1 MNXM11@MNXC3 + 1 MNXM14@MNXC3 <-- 1 MNXM168@MNXC3 + 1 MNXM91@MNXC3	R_APT2;R_APT1		2.4.2.7;2.4.2.8	biopath:Reactions_and_degradation_of_Purine_ribonucleotides;kegg:Metabolic pathways;kegg:Purine metabolism;metacyc:adenine and adenosine salvage I;metacyc:adenine and adenosine salvage II;metacyc:adenine and adenosine salvage IV;model:Salvage pathways;seed:Purine conversions;seed:Stringent Response, (p)ppGpp metabolism;unipathway:AMP biosynthesis via salvage pathway	bigg:ADPT;biopath:RXN01461;brenda:BR47515;ec:2.4.2.7;ec:2.4.2.8;ecocyc:ADENPRIBOSYLTRAN-RXN;iabaylyiv4:ADENPRIBOSYLTRAN-RXN;iaf1260:ADPT;iaf692:ADPT;iag612:rbs_123;iao358:rll_19;iin800:APT1;iin800:APT2;iit341:ADPT;ijn746:ADPT;ijr904.45632:ADPT;ijr904:ADPT;imeo21:ADPT;imm904:ADPT;imo1053-pao1:ADPT;imo1056:ADPT;ind750:ADPT;inj661:ADPT;intenz:2664;ips189:ADPT;irs1563.45632:R00190_c;isb619:ADPT;iso78…
R41B15CAA_RL	1 MNXM11@MNXC3 + 1 MNXM1515@MNXC3 + 1 MNXM1@MNXC3 <-- 1 MNXM1351@MNXC3 + 1 MNXM2@MNXC3	R_PRADP		3.6.1.31	biopath:Biosynthesis_and_degradation_of_L-Histidine;biopath:Biosynthesis_of_Histidine;biopath:Biosynthesis_of_IMP;kegg:Biosynthesis of secondary metabolites;kegg:Histidine metabolism;kegg:Metabolic pathways;metacyc:histidine biosynthesis;model:Histidine metabolism;seed:Histidine Biosynthesis;seed:Zinc regulated enzymes;unipathway:L-histidine biosynthesis	bigg:PRATPP;biopath:RXN01458;brenda:BR22771;brenda:BS141336;ec:3.6.1.31;ecocyc:HISTPRATPHYD-RXN;iabaylyiv4:HISTPRATPHYD-RXN;iaf1260:PRATPP;iaf692:PRATPP;iag612:rbs_515;iao358:rll_195;igt196:PRATPP;iin800:HIS4_1;ijn746:PRATPP;ijr904.45632:PRATPP;ijr904:PRATPP;imeo21:PRATPP;imm904:PRATPP;imo1053-pao1:PRATPP;imo1056:PRATPP;ind750:PRATPP;inj661:PRATPP;intenz:4382;isb619:PRATPP;iso783:PRATPP;iyo844:PR…
R83588FD6_RL	1 MNXM11@MNXC3 + 1 MNXM1642@MNXC3 <-- 1 MNXM1626@MNXC3 + 1 MNXM1@MNXC3 + 1 MNXM63@MNXC3	R_MEPCT	MNXR69431	2.7.7.60	kegg:Biosynthesis of secondary metabolites;kegg:Metabolic pathways;kegg:Terpenoid backbone biosynthesis;metacyc:methylerythritol phosphate pathway;model:Terpenoid biosynthesis;seed:Isoprenoid Biosynthesis;seed:Nonmevalonate Branch of Isoprenoid Biosynthesis;seed:Teichoic and lipoteichoic acids biosynthesis;unipathway:isopentenyl diphosphate biosynthesis via DXP pathway	bigg:MEPCT;brenda:BR36947;ec:2.7.7.60;ecocyc:2.7.7.60-RXN;iabaylyiv4:RXN0-277;iaf1260:MEPCT;igt196:MEPCT;iit341:MEPCT;ijn746:MEPCT;ijr904.45632:MEPCT;ijr904:MEPCT;imeo21:MEPCT;imo1053-pao1:MEPCT;imo1056:MEPCT;inj661:MEPCT;intenz:3096;isb619:MEPCT;iso783:MEPCT;iyo844:MEPCT;kegg:R05633;metacyc:2.7.7.60-RXN;rhea:13429;rhea:13430;rhea:13431;rhea:13432;seed:rxn03907;upa:UCR05633;upa:UER00093
R276A6E5E_RL	1 MNXM11@MNXC3 + 1 MNXM16@MNXC3 + 1 MNXM9@MNXC3 <-- 1 MNXM2@MNXC3 + 1 MNXM3@MNXC3 + 1 MNXM61@MNXC3	R_METAT		2.5.1.6	biopath:Degradation_of_L-Methionine_to_L-Cystathionine;biopath:Metabolism_of_L-Lysine,_L-Threonine,_L-Methionine,_and_L-Cysteine;kegg:Biosynthesis of secondary metabolites;kegg:Cysteine and methionine metabolism;kegg:Metabolic pathways;metacyc:2'-deoxymugineic acid phytosiderophore biosynthesis;metacyc:<i>S</i>-adenosyl-L-methionine cycle II;metacyc:S-adenosyl-L-methionine biosynthesis;metacyc:et…	bigg:METAT;biopath:RXN00344;brenda:BR47590;ec:2.5.1.6;ecocyc:S-ADENMETSYN-RXN;iabaylyiv4:S-ADENMETSYN-RXN;iaf1260:METAT;iaf692:METAT;iag612:rbs_185;iao358:rll_251;igt196:METAT;iin800:SAM1;iin800:SAM2;iit341:METAT;ijn746:METAT;ijr904.45632:METAT;ijr904:METAT;imeo21:METAT;imm904:METAT;imo1053-pao1:METAT;imo1056:METAT;ind750:METAT;inj661:METAT;intenz:2711;ips189:METAT;isb619:METAT;iso783:METAT;iyo84…
RDDF10EBA_B	1 MNXM11@MNXC3 + 1 MNXM194@MNXC3 <==> 1 MNXM1@MNXC3 + 1 MNXM274@MNXC3 + 1 MNXM91@MNXC3	R_914		2.4.2.11	biopath:Biosynthesis_of_Nicotinamide,_NAD_and_NADP;biopath:Biosynthesis_of_Nicotinate,_NAD_and_NADP;kegg:Metabolic pathways;kegg:Nicotinate and nicotinamide metabolism;metacyc:NAD salvage pathway I;metacyc:pyridine nucleotide cycling (plants);model:NAD Biosynthesis;seed:NAD and NADP cofactor biosynthesis global;seed:NAD regulation;unipathway:NAD(+) biosynthesis	bigg:NAPRT;bigg:NAPRTm;bigg:NAPRTr;biopath:RXN00700;brenda:BR47484;ec:2.4.2.11;ecocyc:NICOTINATEPRIBOSYLTRANS-RXN;iaf692:NAPRTr;iao358:rll_615;iin800:NPT1_1;iin800:NPT1_2;imeo21:NAPRTr;imm904:NAPRT;imm904:NAPRTm;ind750:NAPRT;ind750:NAPRTm;inj661:NAPRTr;intenz:2668;isb619:NAPRTr;iso783:NCTPPRT;iyo844:NCTPPRT;kegg:R01724;metacyc:NICOTINATEPRIBOSYLTRANS-RXN;obsolete:rxn13039;pubmed:13563527;pubmed:1…
R3E84BFF_RL	1 MNXM11@MNXC3 + 1 MNXM1978@MNXC3 <-- 1 MNXM1@MNXC3 + 1 MNXM3@MNXC3 + 1 MNXM455@MNXC3	R_DHBS	MNXR1543	2.7.7.58	metacyc:vibriobactin biosynthesis;model:Cofactor and Prosthetic Group Biosynthesis;seed:Iron acquisition in Vibrio	bigg:DHBS;brenda:BR47900;ec:2.7.7.58;ecocyc:DHBAMPLIG-RXN;iaf1260:DHBS;ijr904.45632:DHBSr;ijr904:DHBSr;imo1053-pao1:DHBSr;imo1056:DHBSr;intenz:3094;iyo844:DHBS;kegg:R01504;metacyc:DHBAMPLIG-RXN;rhea:20229;rhea:20230;rhea:20231;rhea:20232;seed:rxn01093
R8569833_RL	1 MNXM11@MNXC3 + 1 MNXM1@MNXC3 + 1 MNXM234@MNXC3 <-- 1 MNXM2@MNXC3 + 1 MNXM452@MNXC3	R_DUTPDP		3.6.1.19;3.6.1.23	biopath:Biosynthesis_of_2'-Deoxyuridine-5'-phosphate;biopath:Conversion_and_degradation_of_Pyrimidine_nucleotides_and_bases;kegg:Metabolic pathways;kegg:Pyrimidine metabolism;metacyc:pyrimidine deoxyribonucleotides <i>de novo</i> biosynthesis I;metacyc:pyrimidine deoxyribonucleotides <i>de novo</i> biosynthesis II;metacyc:pyrimidine deoxyribonucleotides <i>de novo</i> biosynthesis III;metacyc:pyr…	bigg:DUTPDP;bigg:DUTPDPm;bigg:DUTPDPn;biopath:RXN00353;brenda:BR22764;ec:3.6.1.19;ec:3.6.1.23;ecocyc:DUTP-PYROP-RXN;iabaylyiv4:DUTP-PYROP-RXN;iaf1260:DUTPDP;iag612:rbs_291;iag612:rbs_292;iao358:rll_131;igt196:DUTPDP;iin800:DUT1;iit341:DUTPDP;ijn746:DUTPDP;ijr904.45632:DUTPDP;ijr904:DUTPDP;imeo21:DUTPDP;imm904:DUTPDP;imo1053-pao1:DUTPDP;imo1056:DUTPDP;ind750:DUTPDP;inj661:DUTPDP;intenz:4374;iso783…
RB74BCE1A_B	1 MNXM11@MNXC3 + 1 MNXM287@MNXC3 <==> 1 MNXM1@MNXC3 + 1 MNXM3@MNXC3 + 1 MNXM58@MNXC3	R_1154		2.7.7.4	biopath:Degradation_of_Adenylylsulfate;biopath:Metabolism_of_Sulfur;kegg:Metabolic pathways;kegg:Microbial metabolism in diverse environments;kegg:Purine metabolism;kegg:Sulfur metabolism;metacyc:sulfate activation for sulfonation;metacyc:sulfate reduction II (assimilatory);metacyc:sulfate reduction III (assimilatory);metacyc:sulfate reduction IV (dissimilatory);metacyc:sulfate reduction V (dissi…	bigg:SADT;biopath:RXN01162;brenda:BR47884;ec:2.7.7.4;ecocyc:SULFATE-ADENYLYLTRANS-RXN;iabaylyiv4:SULFATE-ADENYLYLTRANS-RXN;iag612:rbs_558;iag612:rbs_559;iin800:MET3;ijn746:SADT;imeo21:SADT;imm904:SADT;ind750:SADT;inj661:SADT;intenz:3040;irs1563.45632:R00529_c;iyo844:SADT1r;kegg:R00529;macie:M0287;metacyc:SULFATE-ADENYLYLTRANS-RXN;reactome:REACT_6767.2;rhea:18133;rhea:18134;rhea:18135;rhea:18136;s…
R62A6333_RL	1 MNXM11@MNXC3 + 1 MNXM298@MNXC3 <-- 1 MNXM174@MNXC3 + 1 MNXM91@MNXC3	R_XPT1		2.4.2.22;2.4.2.8	biopath:Conversion_and_degradation_of_Purine_desoxyribonucleotides;biopath:Reactions_and_degradation_of_Purine_ribonucleotides;kegg:Biosynthesis of secondary metabolites;kegg:Metabolic pathways;kegg:Purine metabolism;metacyc:xanthine and xanthosine salvage;model:Salvage pathways;unipathway:XMP biosynthesis via salvage pathway	bigg:XPPT;biopath:RXN01523;brenda:BR47505;ec:2.4.2.22;ec:2.4.2.8;ecocyc:XANPRIBOSYLTRAN-RXN;iabaylyiv4:XANPRIBOSYLTRAN-RXN;iaf1260:XPPT;iaf692:XPPT;iag612:rbs_590;iao358:rll_451;iin800:XPT1;iit341:XPPT;ijr904.45632:XPPT;ijr904:XPPT;imeo21:XPPT;imm904:XPPT;ind750:XPPT;inj661:XPPT;intenz:2679;isb619:XPPT;iyo844:XPPT;kegg:R02142;metacyc:XANPRIBOSYLTRAN-RXN;pubmed:10545171;rhea:10800;rhea:10801;rhea:…
RE97914BB_LR	1 MNXM11@MNXC3 + 1 MNXM2@MNXC3 --> 1 MNXM1@MNXC3 + 2 MNXM9@MNXC3	R_PPA		3.6.1.1	biopath:Biosynthesis_of_aromatic_amino_acids_(L-Phenylalanine,_L-Tyrosine,_L-Tryptophan)_and_of_quinone_cofactors;biopath:Synthesis_and_degradation_of_Starch;biopath:Urea_and_L-Aspartate_cycles,_Polyamine_and_Creatine_synthesis;model: Lipids_TerpenoidMetabolism;model:Nucleotides_PurineMetabolism	bigg:PPA;bigg:PPA_1;bigg:PPAer;bigg:PPAm;bigg:PPAn;biopath:RXN00452;brenda:BR22749;ec:3.6.1.1;ecocyc:INORGPYROPHOSPHAT-RXN;iabaylyiv4:INORGPYROPHOSPHAT-RXN;iaf1260:PPA;iaf692:PPA;iaf692:PPA_1;iag612:rbs_266;iag612:rbs_267;igt196:PPA;iin800:IPP1;iit341:PPA;ijn746:PPA;ijr904.45632:PPA;ijr904:PPA;imeo21:PPA;imm904:PPA;imm904:PPAm;imo1053-pao1:PPA;imo1056:PPA;ind750:PPA;ind750:PPAm;inj661:PPA;intenz:…
R74C0BF99_B	1 MNXM11@MNXC3 + 1 MNXM309@MNXC3 <==> 1 MNXM194@MNXC3 + 1 MNXM1@MNXC3 + 1 MNXM3@MNXC3	R_1631;R_945		2.7.7.1;2.7.7.18	biopath:Biosynthesis_of_NAD+_from_Aspartate;biopath:Biosynthesis_of_NAD+_from_Tryptophan;biopath:Biosynthesis_of_Nicotinamide,_NAD_and_NADP;biopath:Biosynthesis_of_Nicotinate,_NAD_and_NADP;kegg:Metabolic pathways;kegg:Nicotinate and nicotinamide metabolism;metacyc:NAD biosynthesis I (from aspartate);metacyc:NAD biosynthesis from 2-amino-3-carboxymuconate semialdehyde;metacyc:NAD salvage pathway I…	bigg:NNAT;bigg:NNATm;bigg:NNATn;bigg:NNATr;biopath:RXN00839;brenda:BR47865;brenda:BS386612;brenda:BS386613;ec:2.7.7.1;ec:2.7.7.18;ecocyc:NICONUCADENYLYLTRAN-RXN;iabaylyiv4:NICONUCADENYLYLTRAN-RXN;iaf1260:NNATr;iaf692:NNAT;iao358:rll_478;igt196:NNATr;iin800:YLR328W_1;iin800:YLR328W_2;iit341:NNAT;ijn746:NNATr;ijr904.45632:NNAT;ijr904:NNAT;imeo21:NNAT;imm904:NNAT;imm904:NNATm;imo1053-pao1:NNAT;imo10…
R16394420_B	1 MNXM11@MNXC3 + 1 MNXM47@MNXC3 <==> 1 MNXM121@MNXC3 + 1 MNXM1@MNXC3 + 1 MNXM340@MNXC3	R00416_c;R00415_c
RC3CE61B2_B	1 MNXM11@MNXC3 + 1 MNXM481@MNXC3 <==> 1 MNXM1@MNXC3 + 1 MNXM373@MNXC3 + 1 MNXM3@MNXC3	R_1096		2.7.7.3	biopath:Biosynthesis_of_Coenzyme_A;biopath:Biosynthesis_of_Pantothenate,_Coenzyme_A_and_Holo-acyl_carrier_protein;biopath:Biosynthesis_of_Pantothenate,_Coenzyme_A_and_Holo-acyl_carrier_protein_(extended);kegg:Metabolic pathways;kegg:Pantothenate and CoA biosynthesis;metacyc:coenzyme A biosynthesis;model:Pantothenate and CoA Biosynthesis;unipathway:coenzyme A biosynthesis	bigg:PTPAT;bigg:PTPATi;bigg:PTPATim;biopath:RXN01280;brenda:BR47876;ec:2.7.7.3;ecocyc:PANTEPADENYLYLTRAN-RXN;iabaylyiv4:PANTEPADENYLYLTRAN-RXN;iaf1260:PTPATi;iaf692:PTPATi;iao358:rll_219;igt196:PTPATi;iin800:U94;iin800:U95;iit341:PTPATi;ijn746:PTPAT;ijr904.45632:PTPATi;ijr904:PTPATi;imeo21:PTPATi;imm904:PTPATi;imm904:PTPATim;imo1053-pao1:PTPATi;imo1056:PTPATi;ind750:PTPATi;ind750:PTPATim;inj661:P…
R1C260C6A_B	1 MNXM11@MNXC3 + 1 MNXM519@MNXC3 <==> 1 MNXM235@MNXC3 + 1 MNXM91@MNXC3	R_1644;R_990	MNXR69599	2.4.2.10	biopath:Biosynthesis_of_Pyrimidine_ribonucleotides;biopath:Biosynthesis_of_Uridine-5'-phosphate;kegg:Metabolic pathways;kegg:Pyrimidine metabolism;metacyc:UMP biosynthesis;model:Purine and Pyrimidine Biosynthesis;seed:YgfZ;unipathway:UMP biosynthesis via de novo pathway	bigg:ORPT;biopath:RXN00412;brenda:BR44268;ec:2.4.2.10;ecocyc:OROPRIBTRANS-RXN;iabaylyiv4:OROPRIBTRANS-RXN;iaf1260:ORPT;iaf692:ORPT;iag612:rbs_504;iao358:rll_384;igt196:ORPT;iin800:URA10;iin800:URA5;iit341:ORPT;ijn746:ORPT;ijr904.45632:ORPT;ijr904:ORPT;imeo21:ORPT;imm904:ORPT;imo1053-pao1:ORPT;imo1056:ORPT;ind750:ORPT;inj661:ORPT;intenz:2667;irs1563.45632:R01870_c;isb619:ORPT;iso783:or_PT;iyo844:O…
RFE1D8BC9_B	1 MNXM11@MNXC3 + 1 MNXM52@MNXC3 <==> 1 MNXM121@MNXC3 + 1 MNXM1@MNXC3 + 1 MNXM89588@MNXC3	R_GALU	MNXR69105	2.7.7.9	kegg:Amino sugar and nucleotide sugar metabolism;kegg:Biosynthesis of secondary metabolites;kegg:Galactose metabolism;kegg:Metabolic pathways;kegg:Pentose and glucuronate interconversions;kegg:Starch and sucrose metabolism;model:S_*Galactose metabolism	bigg:GALU;bigg:GALUi;ec:2.7.7.9;kegg:R00289
R6DA3E4E0_B	1 MNXM11@MNXC3 + 1 MNXM561@MNXC3 <==> 1 MNXM1@MNXC3 + 1 MNXM3@MNXC3 + 1 MNXM89588@MNXC3	R_GLGCr	MNXR33815	2.7.7.27	kegg:Amino sugar and nucleotide sugar metabolism;kegg:Biosynthesis of secondary metabolites;kegg:Metabolic pathways;kegg:Starch and sucrose metabolism;model:S_Carbohydrates_and_related_molecules	bigg:GLGC;brenda:BR47873;ec:2.7.7.27;ecocyc:GLUC1PADENYLTRANS-RXN;intenz:3063;kegg:R00948;rhea:12120;rhea:12121;rhea:12122;rhea:12123
RA0E6203_RL	1 MNXM11@MNXC3 + 1 MNXM775@MNXC3 <-- 1 MNXM1@MNXC3 + 1 MNXM63@MNXC3 + 1 MNXM66@MNXC3	R_G3PCT	MNXR69072	2.7.7.39	kegg:Glycerophospholipid metabolism;metacyc:teichoic acid (poly-glycerol) biosynthesis;model:.;seed:Rhamnose containing glycans	bigg:G3PCT;ec:2.7.7.39;iao358:rll_412;iao358:rll_413;intenz:3075;isb619:G3PCT;iyo844:G3PCT;kegg:R00856;metacyc:2.7.7.39-RXN;rhea:13361;rhea:13362;rhea:13363;rhea:13364;seed:rxn00621
RE3700A43_B	1 MNXM11@MNXC3 + 1 MNXM7@MNXC3 <==> 1 MNXM14@MNXC3 + 1 MNXM332@MNXC3	R_ADK2	MNXR480	2.7.4.3	model:Purine Metabolism	bigg:ADK2;ec:2.7.4.3;iaf692:ADK2;imeo21:ADK2;inj661:ADK2;ips189:ADK2;iyo844:ADK2;seed:rxn10052
RE96CC037_RL	1 MNXM11@MNXC3 + 1 MNXM80@MNXC3 <-- 1 MNXM158@MNXC3 + 1 MNXM91@MNXC3	R_FUR1		2.4.2.9	biopath:Conversion_and_degradation_of_Pyrimidine_nucleotides_and_bases;biopath:Conversion_of_Uridine-5'-phosphate_into_beta-Alanine;biopath:Conversion_of_Uridine-5'-phosphate_into_urea;kegg:Metabolic pathways;kegg:Pyrimidine metabolism;metacyc:pyrimidine nucleobases salvage I;model:Pyrimidine metabolism;seed:pyrimidine conversions;unipathway:UMP biosynthesis via salvage pathway	bigg:UPPRT;bigg:UPPRTr;biopath:RXN00460;brenda:BR47535;ec:2.4.2.9;ecocyc:URACIL-PRIBOSYLTRANS-RXN;iabaylyiv4:URACIL-PRIBOSYLTRANS-RXN;iaf1260:UPPRT;iag612:rbs_576;iag612:rbs_577;iao358:rll_443;iin800:FUR1;iit341:UPPRT;ijn746:UPPRT;ijr904.45632:UPPRT;ijr904:UPPRT;imeo21:UPPRT;imm904:UPPRT;imo1053-pao1:UPPRT;imo1056:UPPRT;ind750:UPPRT;inj661:UPPRT;intenz:2666;ips189:UPPRT;irs1563.45632:R00966_c;isb…
RC63EFB16_RL	1 MNXM11@MNXC3 + 1 MNXM89557@MNXC3 + 1 MNXM90003@MNXC3 <-- 1 MNXM2@MNXC3 + 1 MNXM37@MNXC3 + 1 MNXM91@MNXC3	R01072		2.4.2.14	biopath:Biosynthesis_of_IMP;biopath:Biosynthesis_of_Purine_ribonucleotides;kegg:Alanine, aspartate and glutamate metabolism;kegg:Biosynthesis of secondary metabolites;kegg:Metabolic pathways;kegg:Purine metabolism;metacyc:5-aminoimidazole ribonucleotide biosynthesis I;metacyc:5-aminoimidazole ribonucleotide biosynthesis II;metacyc:superpathway of 5-aminoimidazole ribonucleotide biosynthesis;seed:…	bigg:GLUPRT;biopath:RXN01011;brenda:BR44270;ec:2.4.2.14;ecocyc:PRPPAMIDOTRANS-RXN;iabaylyiv4:PRPPAMIDOTRANS-RXN;iaf1260:GLUPRT;iaf692:GLUPRT;iag612:rbs_396;iao358:rll_369;iin800:ADE4;iit341:GLUPRT;ijn746:GLUPRT;ijr904.45632:GLUPRT;ijr904:GLUPRT;imeo21:GLUPRT;imm904:GLUPRT;imo1053-pao1:GLUPRT;imo1056:GLUPRT;ind750:GLUPRT;inj661:GLUPRT;intenz:2671;irs1563.45632:R01072_c;isb619:GLUPRT;iso783:GLUPRT;…
RDB434C7E_B	1 MNXM11@MNXC3 + 1 MNXM89795@MNXC3 <==> 1 MNXM121@MNXC3 + 1 MNXM1@MNXC3 + 1 MNXM336@MNXC3	R_613		2.7.7.10	biopath:Metabolism_of_Galactose;biopath:Metabolism_of_Nucleotide_sugars;kegg:Amino sugar and nucleotide sugar metabolism;kegg:Biosynthesis of secondary metabolites;kegg:Galactose metabolism;kegg:Metabolic pathways;metacyc:galactose degradation III;metacyc:stachyose degradation;model:Galactose metabolism	bigg:GALT;bigg:GALTi;biopath:RXN01472;brenda:BR47859;brenda:BS385894;ec:2.7.7.10;iaf692:GALT;iag612:rbs_140;iao358:rll_156;iin800:GAL7_1;iit341:GALTi;imeo21:GALT;imm904:GALT;ind750:GALT;inj661:GALT;intenz:3046;iyo844:GALT;kegg:R00502;metacyc:UTPHEXPURIDYLYLTRANS-RXN;obsolete:rxn12975;rhea:14209;rhea:14210;rhea:14211;rhea:14212;seed:rxn00355
R30517FB7_B	1 MNXM11@MNXC3 + 1 MNXM8@MNXC3 <==> 1 MNXM1@MNXC3 + 1 MNXM355@MNXC3 + 1 MNXM3@MNXC3	R_938		2.7.7.1;2.7.7.18	biopath:Biosynthesis_of_Nicotinate,_NAD_and_NADP;kegg:Nicotinate and nicotinamide metabolism;metacyc:NAD biosynthesis III;metacyc:NAD salvage pathway III;model:NAD Biosynthesis;seed:NAD regulation;unipathway:NAD(+) biosynthesis	bigg:NMNAT;bigg:NMNATm;bigg:NMNATn;bigg:NMNATr;biopath:RXN01195;brenda:BR47858;ec:2.7.7.1;ec:2.7.7.18;ecocyc:2.7.7.1-RXN;iabaylyiv4:2.7.7.1-RXN;iaf1260:NMNAT;iaf692:NMNAT;iao358:rll_477;iin800:YLR328W_3;iit341:NMNAT;ijr904.45632:NMNAT;ijr904:NMNAT;imm904:NMNAT;imm904:NMNATm;imo1053-pao1:NMNAT;imo1056:NMNAT;ind750:NMNAT;ind750:NMNATm;intenz:3037;ips189:NMNATr;irs1563.45632:R00137_c;iso783:NMNAT;iy…
R87518585_RL	1 MNXM11@MNXC3 + 1 MNXM95055@MNXC3 <-- 2 MNXM1@MNXC3 + 1 MNXM2@MNXC3 + 1 MNXM34@MNXC3 + 1 MNXM97148@MNXC3	R_HEMEOS		ECW_m0500	model:S_Cofactor_and_Prosthetic_Group_Biosynthesis
RA3867035_RL	1 MNXM11@MNXC3 + 1 iso_iYO844_pendp@MNXC3 <-- 1 MNXM139@MNXC3 + 1 MNXM83@MNXC3	R_GGTT			model:S_Lipids
R5890B529_RL	1 MNXM11@MNXC3 + 2 MNXM1@MNXC3 + 1 MNXM39@MNXC3 + 1 MNXM90906@MNXC3 <-- 3 MNXM2@MNXC3 + 1 MNXM51@MNXC3	R_GTPCII	MNXR69190	3.5.4.25	model:Riboflavin Metabolism	bigg:GTPCII;ec:3.5.4.25
R38D3B430_LR	1 MNXM1202@MNXC3 --> 1 MNXM2@MNXC3 + 1 MNXM439@MNXC3	R_DHAD		4.2.1.9	biopath:Biosynthesis_of_L-Isoleucine;biopath:Metabolism_of_the_branched_amino_acids_(L-Leucine,_L-Isoleucine,_L-Valine);kegg:2-Oxocarboxylic acid metabolism;kegg:Biosynthesis of secondary metabolites;kegg:Metabolic pathways;kegg:Valine, leucine and isoleucine biosynthesis;metacyc:isoleucine biosynthesis I (from threonine);metacyc:isoleucine biosynthesis II;metacyc:isoleucine biosynthesis III;meta…	bigg:DHAD2;bigg:DHAD2m;biopath:RXN00766;ec:4.2.1.9;ecocyc:DIHYDROXYMETVALDEHYDRAT-RXN;imo1053-pao1:DHAD3;imo1056:DHAD3;iyo844:DHAD3;kegg:R05070;metacyc:DIHYDROXYMETVALDEHYDRAT-RXN;rhea:27694;rhea:27695;rhea:27696;rhea:27697;seed:rxn09889;upa:UCR05070;upa:UER00057
R80E79769_LR	1 MNXM1202@MNXC3 --> 1 MNXM2@MNXC3 + 1 iso_iYO844_2o3mpt@MNXC3	R_DHAD3		4.2.1.9	model:S_Amino_acids_and_related_molecules
R7331787F_RL	1 MNXM1212@MNXC3 + 1 MNXM2@MNXC3 <-- 1 MNXM1249@MNXC3	R_SUCBZS		4.2.1.113	biopath:Biosynthesis_of_Menaquinone;biopath:Biosynthesis_of_Phylloquinone;biopath:Biosynthesis_of_aromatic_amino_acids_(L-Phenylalanine,_L-Tyrosine,_L-Tryptophan)_and_of_quinone_cofactors;kegg:Biosynthesis of secondary metabolites;kegg:Metabolic pathways;kegg:Ubiquinone and other terpenoid-quinone biosynthesis;metacyc:1,4-dihydroxy-2-naphthoate biosynthesis I;metacyc:1,4-dihydroxy-2-naphthoate bi…	bigg:SUCBZS;biopath:RXN01290;brenda:BR48469;brenda:BS368326;ec:4.2.1.113;ecocyc:O-SUCCINYLBENZOATE-COA-SYN-RXN;iaf1260:SUCBZS;iao358:rll_241;iit341:SUCBZS;ijr904.45632:SUCBZS;ijr904:SUCBZS;imeo21:SUCBZS;inj661:SUCBZS;intenz:17371;isb619:SUCBZS;iso783:SUCBZS;iyo844:SUCBZS;kegg:R04031;metacyc:O-SUCCINYLBENZOATE-COA-SYN-RXN;obsolete:rxn11589;rhea:10196;rhea:10197;rhea:10198;rhea:10199;seed:rxn02832;…
RBB8DB4B7_RL	1 MNXM1219@MNXC3 + 1 MNXM9@MNXC3 <-- 1 MNXM258@MNXC3 + 1 MNXM2@MNXC3 + 1 MNXM73@MNXC3	R_DDPA		2.5.1.54;4.1.2.15	kegg:Biosynthesis of secondary metabolites;kegg:Metabolic pathways;kegg:Phenylalanine, tyrosine and tryptophan biosynthesis;metacyc:3-dehydroquinate biosynthesis I;model:Cofactors_ShikimateBiosynthesis;seed:Chorismate Synthesis;unipathway:chorismate biosynthesis	bigg:DDPA;bigg:DDPAm;brenda:BR47668;ec:2.5.1.54;ec:4.1.2.15;ecocyc:DAHPSYN-RXN;iabaylyiv4:DAHPSYN-RXN;iaf1260:DDPA;iag612:rbs_512;iao358:rll_58;iao358:rll_59;igt196:DDPA;iin800:ARO3;iin800:ARO4;iit341:DDPA;ijn746:DDPA;ijr904.45632:DDPA;ijr904:DDPA;imeo21:DDPA;imm904:DDPA;imm904:DDPAm;imo1053-pao1:DAHPS;imo1056:DAHPS;ind750:DDPA;ind750:DDPAm;inj661:DDPA;intenz:10225;irs1563.45632:R01826_c;isb619:D…
R9D1B4549_LR	1 MNXM1219@MNXC3 --> 1 MNXM478@MNXC3 + 1 MNXM9@MNXC3	R_ARO1_1		4.2.3.4;4.6.1.3	kegg:Biosynthesis of secondary metabolites;kegg:Metabolic pathways;kegg:Phenylalanine, tyrosine and tryptophan biosynthesis;metacyc:3-dehydroquinate biosynthesis I;model:Phenylalanine, tyrosine, and tryptophan biosynthesis (aromatic amino acids);seed:Chorismate Synthesis;unipathway:chorismate biosynthesis	bigg:DHQS;brenda:BR16093;brenda:BS398657;ec:4.2.3.4;ec:4.6.1.3;ecocyc:3-DEHYDROQUINATE-SYNTHASE-RXN;iabaylyiv4:3-DEHYDROQUINATE-SYNTHASE-RXN;iaf1260:DHQS;iag612:rbs_31;iao358:rll_54;igt196:DHQS;iin800:ARO1_1;iit341:DHQS;ijn746:DHQS;ijr904.45632:DHQS;ijr904:DHQS;imeo21:DHQS;imm904:DHQS;imo1053-pao1:DHQS;imo1056:DHQS;ind750:DHQS;inj661:DHQS;intenz:4783;irs1563.45632:R03083_c;isb619:DHQS;iso783:DHQS…
RB5D6709_LR	1 MNXM121@MNXC3 + 1 MNXM15@MNXC3 + 1 MNXM3@MNXC3 --> 2 MNXM1@MNXC3 + 1 MNXM63@MNXC3 + 1 MNXM7@MNXC3 + 1 MNXM9@MNXC3	R_URA8_2;R_URA7_2			model:Pyrimidine metabolism
R8A4BE0D1_LR	1 MNXM121@MNXC3 + 1 MNXM2@MNXC3 + 1 MNXM37@MNXC3 + 1 MNXM3@MNXC3 --> 2 MNXM1@MNXC3 + 1 MNXM63@MNXC3 + 1 MNXM7@MNXC3 + 1 MNXM89557@MNXC3 + 1 MNXM9@MNXC3	R_CTPS2		6.3.4.2	kegg:Metabolic pathways;kegg:Pyrimidine metabolism;metacyc:UTP and CTP <i>de novo</i> biosynthesis;metacyc:UTP and CTP dephosphorylation I;metacyc:UTP and CTP dephosphorylation II;model:Nucleotides_PyrimidineMetabolism	bigg:CTPS2;ec:6.3.4.2;ecocyc:CTPSYN-RXN;iabaylyiv4:CTPSYN-RXN;iaf1260:CTPS2;iaf692:CTPS2;igt196:CTPS2;iin800:URA7_1;iin800:URA8_1;ijn746:CTPS2;ijr904.45632:CTPS2;ijr904:CTPS2;imeo21:CTPS2;imm904:CTPS2;imo1053-pao1:CTPS2;imo1056:CTPS2;ind750:CTPS2;inj661:CTPS2;intenz:5131;iso783:CTPS2;iyo844:CTPS2;kegg:R00573;metacyc:CTPSYN-RXN;reactome:REACT_21305.1;reactome:REACT_574.4;rhea:26426;rhea:26427;rhea…
RD9B8313F_B	1 MNXM121@MNXC3 + 1 MNXM7@MNXC3 <==> 1 MNXM17@MNXC3 + 1 MNXM3@MNXC3	R_923		2.7.4.6	biopath:Biosynthesis_of_2'-Deoxyuridine-5'-phosphate_from_Uridine-5'-diphosphate;biopath:Biosynthesis_of_Cytidine-5'-triphophate;biopath:Biosynthesis_of_Uridine-5'-triphosphate;biopath:Conversion_and_degradation_of_Pyrimidine_nucleotides_and_bases;biopath:Metabolism_of_Pyrimidines_(missing);kegg:Metabolic pathways;kegg:Pyrimidine metabolism;metacyc:UTP and CTP <i>de novo</i> biosynthesis;model:Nu…	bigg:NDPK2;bigg:NDPK2m;bigg:NDPK2n;biopath:RXN00251;brenda:BS358242;ec:2.7.4.6;ecocyc:UDPKIN-RXN;iabaylyiv4:UDPKIN-RXN;iaf1260:NDPK2;iaf692:NDPK2;iag612:rbs_571;iao358:rll_572;igt196:NDPK2;iin800:YNK1_1;iit341:NDPK2;ijn746:NDPK2;ijr904.45632:NDPK2;ijr904:NDPK2;imeo21:NDPK2;imm904:NDPK2;imo1053-pao1:NDPK2;imo1056:NDPK2;ind750:NDPK2;inj661:NDPK2;intenz:3010;ips189:NDPK2;irs1563.45632:R00156_c;irs15…
R6685203D_LR	1 MNXM1231@MNXC3 + 1 MNXM2@MNXC3 --> 1 MNXM15@MNXC3 + 1 MNXM39@MNXC3	R_FORA	MNXR2273	3.5.1.49	kegg:Glyoxylate and dicarboxylate metabolism;kegg:Nitrogen metabolism;metacyc:cyanide detoxification II;model:Nitrogen metabolism	bigg:FORAMD;brenda:BR22693;ec:3.5.1.49;iit341:FORAMD;imo1053-pao1:FORAMD;imo1056:FORAMD;intenz:4233;iyo844:FORAMD;kegg:R00524;metacyc:FORMAMIDASE-RXN;rhea:21948;rhea:21949;rhea:21950;rhea:21951;seed:rxn00374
RAA59AE89_RL	1 MNXM1231@MNXC3 + 1 MNXM89557@MNXC3 <-- 1 MNXM2@MNXC3 + 1 MNXM496@MNXC3	R_NFLGLNH	MNXR33152	3.5.3.8	kegg:Histidine metabolism;kegg:Metabolic pathways;metacyc:histidine degradation I;model:Histidine Metabolism;unipathway:L-histidine degradation into L-glutamate	bigg:FGLU;brenda:BR26109;ec:3.5.3.8;iag612:rbs_488;imo1053-pao1:FGLU;imo1056:FGLU;intenz:4296;isb619:FGLU;iso783:FGLU;iyo844:FGLU;kegg:R02285;metacyc:FORMIMINOGLUTAMASE-RXN;rhea:22492;rhea:22493;rhea:22494;rhea:22495;seed:rxn01639;upa:UCR02285;upa:UER00552
R99C25D8F_LR	1 MNXM1233@MNXC2 + 1 MNXM73@MNXC3 --> 1 MNXM1667@MNXC3 + 1 MNXM23@MNXC3	R_GALTpts	MNXR2532		model:S_Transport	bigg:GALTpts;bigg:GALTptspp;iaf1260:GALTptspp;ijr904.45632:GALTpts;ijr904:GALTpts;isb619:GALTpts;iyo844:GALTpts;seed:rxn05567;seed:rxn08586
RA1066942_LR	1 MNXM1233@MNXC2 --> 1 MNXM1233@BOUNDARY	R_EX_galt_e			model:Exchange
RE8984C2C_RL	1 MNXM12354@MNXC3 + 1 MNXM32@MNXC3 <-- 1 MNXM2@MNXC3 + 1 MNXM4053@MNXC3	R_AMAA	MNXR68350	3.5.1.28	model:.	bigg:AMAA;ec:3.5.1.28;iit341:AMAA;imo1053-pao1:AMAA;imo1056:AMAA;isb619:AMAA;iso783:AMAA;iyo844:AMAA;seed:rxn02875
R5141F0EC_RL	1 MNXM1242@MNXC3 + 1 MNXM17@MNXC3 + 1 MNXM1@MNXC3 <-- 1 MNXM2264@MNXC3 + 1 MNXM47@MNXC3	R_UAGPT3	MNXR55985	2.4.1.227	kegg:Peptidoglycan biosynthesis;metacyc:peptidoglycan biosynthesis I (<I>meso</I>-diaminopimelate containing);model:Cell Envelope Biosynthesis;seed:Peptidoglycan Biosynthesis 2	aragem.45632:R05032_c;bigg:UAGPT3;ec:2.4.1.227;ecocyc:NACGLCTRANS-RXN;iabaylyiv4:NACGLCTRANS-RXN;iaf1260:UAGPT3;igt196:UAGPT3;iit341:UAGPT3;ijn746:UAGPT3;ijr904.45632:UAGPT3;ijr904:UAGPT3;imeo21:UAGPT3;imo1053-pao1:UAGPT3;imo1056:UAGPT3;inj661:UAGPT3;isb619:UAGPT3;iso783:UAGPT3;iyo844:UAGPT3;kegg:R05032;kegg:R06174;metacyc:NACGLCTRANS-RXN;rhea:31227;rhea:31228;rhea:31229;rhea:31230;seed:rxn03408
RF9B3E922_LR	1 MNXM1242@MNXC3 --> 1 MNXM1@MNXC3 + 1 MNXM5043@MNXC3 + 1 iso_iYO844_peptido_BS@MNXC3	R_PPTGS_BS			model:S_Cell_wall
RF3CC6334_RL	1 MNXM1246@MNXC3 + 1 MNXM5@MNXC3 <-- 1 MNXM1@MNXC3 + 1 MNXM270@MNXC3 + 1 MNXM6@MNXC3	R_FLVR		1.5.1.30;1.5.1.41	model:Cofactor and Prosthetic Group Biosynthesis	bigg:FLVR;brenda:BR36901;brenda:BS259239;ec:1.5.1.30;ec:1.5.1.41;iaf1260:FLVR;intenz:18589;intenz:18679;isb619:FLVR;iyo844:FLVR;kegg:R05707;metacyc:NADPH-DEHYDROGENASE-FLAVIN-RXN;obsolete:rxn08520r;rhea:19377;rhea:19378;rhea:19379;rhea:19380;seed:rxn03976
RC26479F8_RL	1 MNXM1249@MNXC3 + 1 MNXM13@MNXC3 + 1 MNXM23@MNXC3 <-- 1 MNXM1@MNXC3 + 1 MNXM20@MNXC3 + 1 MNXM799@MNXC3	R_2S6HCCi		2.5.1.64	model:.	ec:2.5.1.64;iao358:rll_242;iyo844:2S6HCCi;seed:rxn04675
RC9D3B43_RL	1 MNXM124@MNXC2 + 1 MNXM1@MNXC3 <-- 1 MNXM124@MNXC3 + 1 MNXM1@MNXC2	R_SPMDt3	MNXR4890		model:S_Transport	bigg:SPMDt2;ecocyc:TRANS-RXN0-266;iin800:U172;imm904:SPMDt3i;ind750:SPMDt2;iyo844:SPMDt3;rhea:28735;rhea:28736;rhea:28737;rhea:28738;seed:rxn05652;seed:rxn09660
RB4DF8B7A_LR	1 MNXM124@MNXC2 --> 1 MNXM124@BOUNDARY	R_EX_spmd_e			model:Exchange
R1349EF6C_LR	1 MNXM124@MNXC3 + 1 MNXM21@MNXC3 --> 1 MNXM12@MNXC3 + 1 MNXM1@MNXC3 + 1 MNXM501@MNXC3	R_U61_			model:Phenylalanine, tyrosine, and tryptophan biosynthesis (aromatic amino acids)
RBCDC2C62_LR	1 MNXM124@MNXC3 + 1 MNXM321@MNXC3 --> 1 MNXM150@MNXC3 + 1 MNXM1@MNXC3 + 1 MNXM408@MNXC3	R_SPE4			model:Arginine metabolism
R26F0C5C0_RL	1 MNXM125@MNXC3 + 1 MNXM2@MNXC3 <-- 1 MNXM456@MNXC3	R_IMPCir	MNXR3099	2.1.2.3;3.5.4.10	biopath:Biosynthesis_of_IMP;biopath:Biosynthesis_of_Purine_ribonucleotides;kegg:Biosynthesis of secondary metabolites;kegg:Metabolic pathways;kegg:Purine metabolism;metacyc:inosine-5'-phosphate biosynthesis I;metacyc:inosine-5'-phosphate biosynthesis II;model:S_Nucleotide_Metabolism;unipathway:IMP biosynthesis via de novo pathway	bigg:IMPC;biopath:RXN00218;brenda:BR19263;ec:2.1.2.3;ec:3.5.4.10;ecocyc:IMPCYCLOHYDROLASE-RXN;iabaylyiv4:IMPCYCLOHYDROLASE-RXN;iaf1260:IMPC;iaf692:IMPC;iag612:rbs_77;iao358:rll_371;igt196:IMPC;iin800:ADE16_2;iin800:ADE17_2;iit341:IMPC;ijn746:IMPC;ijr904.45632:IMPC;ijr904:IMPC;imeo21:IMPC;imm904:IMPC;imo1053-pao1:IMPC;imo1056:IMPC;ind750:IMPC;inj661:IMPC;intenz:4319;irs1563.45632:R01127_c;isb619:I…
R75E08CB8_LR	1 MNXM125@MNXC3 + 1 MNXM42@MNXC3 + 1 MNXM51@MNXC3 --> 2 MNXM1@MNXC3 + 1 MNXM30@MNXC3 + 1 MNXM565@MNXC3 + 1 MNXM9@MNXC3	R_ADE12			model:Purine metabolism
R17F3A914_RL	1 MNXM1265@MNXC3 + 1 MNXM1@MNXC3 + 1 MNXM7@MNXC3 <-- 1 MNXM3@MNXC3 + 1 MNXM602@MNXC3	R_ARO1_4			model:Phenylalanine, tyrosine, and tryptophan biosynthesis (aromatic amino acids)
R5F01904_B	1 MNXM1265@MNXC3 + 1 MNXM73@MNXC3 <==> 1 MNXM1365@MNXC3 + 1 MNXM9@MNXC3	R_1083		2.5.1.19	kegg:Biosynthesis of secondary metabolites;kegg:Metabolic pathways;kegg:Phenylalanine, tyrosine and tryptophan biosynthesis;metacyc:chorismate biosynthesis from 3-dehydroquinate;model:Tyrosine, Tryptophan, and Phenylalanine Metabolism;seed:Chorismate Synthesis;unipathway:chorismate biosynthesis	bigg:PSCVT;bigg:PSCVTi;brenda:BR47516;brenda:BS355056;ec:2.5.1.19;ecocyc:2.5.1.19-RXN;iabaylyiv4:2.5.1.19-RXN;iaf1260:PSCVT;iaf692:PSCVT;iao358:rll_53;igt196:PSCVT;iin800:ARO1_5;iit341:PSCVT;ijn746:PSCVT;ijr904.45632:PSCVT;ijr904:PSCVT;imeo21:PSCVT;imm904:PSCVTi;imo1053-pao1:PSCVT;imo1056:PSCVT;ind750:PSCVTi;inj661:PSCVT;intenz:2724;irs1563.45632:R03460_c;isb619:PSCVT;iso783:PSCVT;iyo844:PSCVT;ke…
RC464C4C1_B	1 MNXM126@MNXC2 + 1 MNXM1@MNXC2 <==> 1 MNXM126@MNXC3 + 1 MNXM1@MNXC3	R_3PGt6	MNXR27748		model:S_Transport	iyo844:3PGt6;seed:rxn05479
RC8EB9D57_LR	1 MNXM126@MNXC2 --> 1 MNXM126@BOUNDARY	R_EX_3pg_e			model:Exchange
R67D3D8EC_RL	1 MNXM126@MNXC3 + 1 MNXM1@MNXC3 + 1 MNXM7@MNXC3 <-- 1 MNXM189@MNXC3 + 1 MNXM3@MNXC3	R01514
RFDE90BF1_B	1 MNXM126@MNXC3 + 1 MNXM3@MNXC3 <==> 1 MNXM261@MNXC3 + 1 MNXM7@MNXC3	R_1023		2.7.2.3	biopath:Connection_between_PPP_and_TCA;biopath:Gluconeogenesis_(Atlas_S._27,_28);biopath:Glycolysis_(Atlas_S._27,_28);biopath:Glycolysis_and_Gluconeogenesis_(extended);kegg:Biosynthesis of secondary metabolites;kegg:Carbon fixation in photosynthetic organisms;kegg:Glycolysis / Gluconeogenesis;kegg:Metabolic pathways;kegg:Microbial metabolism in diverse environments;metacyc:1-butanol autotrophic b…	bigg:PGK;biopath:RXN00796;brenda:BR47826;ec:2.7.2.3;ecocyc:PHOSGLYPHOS-RXN;iabaylyiv4:PHOSGLYPHOS-RXN;iaf1260:PGK;iaf692:PGK;iao358:rll_321;igt196:PGK;iin800:PGK1;iit341:PGK;ijn746:PGK;ijr904.45632:PGK;ijr904:PGK;imeo21:PGK;imm904:PGK;imo1053-pao1:PGK;imo1056:PGK;ind750:PGK;inj661:PGK;intenz:2981;ips189:PGK;irs1563.45632:R01512_c;irs1563.45632:R01512_p;isb619:PGK;iso783:PGK;iyo844:PGK;kegg:R01512…
R435A649E_B	1 MNXM126@MNXC3 <==> 1 MNXM275@MNXC3	R_1025;R_1656;R_1655		5.4.2.1;5.4.2.4	biopath:Connection_between_PPP_and_TCA;biopath:Gluconeogenesis_(Atlas_S._27,_28);biopath:Glycolysis_(Atlas_S._27,_28);biopath:Glycolysis_and_Gluconeogenesis_(extended);biopath:Metabolism_of_L-Serine_and_Glycine;biopath:Serine-isocitrate_lyase_pathway;kegg:Biosynthesis of secondary metabolites;kegg:Glycine, serine and threonine metabolism;kegg:Glycolysis / Gluconeogenesis;kegg:Metabolic pathways;k…	bigg:PGM;biopath:RXN00422;brenda:BR17;brenda:BS1158;ec:5.4.2.1;ec:5.4.2.4;ecocyc:3PGAREARR-RXN;iabaylyiv4:3PGAREARR-RXN;iaf1260:PGM;iaf692:PGM;iag612:rbs_70;iao358:rll_326;iao358:rll_476;iao358:rll_481;igt196:PGM;iin800:GPM1_2;iin800:GPM2;iin800:GPM3;iit341:PGM;ijn746:PGM;ijr904.45632:PGM;ijr904:PGM;imeo21:PGM;imm904:PGM;imo1053-pao1:PGM;imo1056:PGM;ind750:PGM;inj661:PGM;intenz:4989;ips189:PGM;ir…
R2D3360AA_LR	1 MNXM1275@MNXC2 + 1 MNXM2@MNXC3 + 1 MNXM3@MNXC3 --> 1 MNXM1275@MNXC3 + 1 MNXM1@MNXC3 + 1 MNXM7@MNXC3 + 1 MNXM9@MNXC3	R_METabc			model:Transport Reaction;seed:Methionine Biosynthesis;seed:Methionine Degradation	bigg:METDabc;bigg:METDabcpp;ecocyc:TRANS-RXN0-202;iabaylyiv4:TRANS-RXNIM-5753;iaf1260:METDabcpp;ijr904.45632:METDabc;ijr904:METDabc;imo1053-pao1:METDabc;imo1056:METDabc;iyo844:METDabc;rhea:29767;rhea:29768;rhea:29769;rhea:29770;seed:rxn05183;seed:rxn08910
R4B1B024B_LR	1 MNXM1275@MNXC2 --> 1 MNXM1275@BOUNDARY	R_EX_met_D_e			model:Exchange
R365B2BE4_LR	1 MNXM127@MNXC2 + 1 MNXM1@MNXC2 --> 1 MNXM127@MNXC3 + 1 MNXM1@MNXC3	R_ITR2;R_ITR1			model:Transport, extracellular
R1B491561_LR	1 MNXM127@MNXC2 --> 1 MNXM127@BOUNDARY	R_EX_inost_e			model:Exchange
RAF26BBB8_RL	1 MNXM127@MNXC3 + 1 MNXM9@MNXC3 <-- 1 MNXM2@MNXC3 + 1 MNXM646@MNXC3	R_MI1PP		3.1.3.25	kegg:Inositol phosphate metabolism;metacyc:phytate degradation I;model:Lipids_InositolPhosphateMetabolism	bigg:MI1PP;brenda:BR26031;brenda:BS364541;ec:3.1.3.25;ecocyc:RXN0-5408;iaf1260:MI1PP;iaf692:MI1PP;ijr904.45632:MI1PP;ijr904:MI1PP;imeo21:MI1PP;imm904:MI1PP;ind750:MI1PP;inj661:MI1PP;irs1563.45632:R01185_c;isb619:MI1PP;iso783:MI1PP;iyo844:MI1PP;kegg:R01185;metacyc:RXN0-5408;reactome:REACT_150218.1;rhea:27670;rhea:27671;rhea:27672;rhea:27673;seed:rxn00881
R5D3D40E0_LR	1 MNXM1280@MNXC3 + 1 MNXM1@MNXC3 + 1 MNXM6@MNXC3 --> 1 MNXM245@MNXC3 + 1 MNXM5@MNXC3 + 1 MNXM9@MNXC3	R_G5DH		1.2.1.41	kegg:Arginine and proline metabolism;kegg:Metabolic pathways;metacyc:citrulline biosynthesis;metacyc:proline biosynthesis I;model:Arginine and proline metabolism;seed:Proline, 4-hydroxyproline uptake and utilization;seed:YgfZ;unipathway:L-proline biosynthesis	bigg:G5SD;bigg:G5SDym;brenda:BR36782;ec:1.2.1.41;ecocyc:GLUTSEMIALDEHYDROG-RXN;iabaylyiv4:GLUTSEMIALDEHYDROG-RXN;iaf1260:G5SD;iag612:rbs_393;iao358:rll_335;ijn746:G5SD;ijr904.45632:G5SD;ijr904:G5SD;imeo21:G5SD;imm904:G5SD;imo1053-pao1:G5SD;imo1056:G5SD;ind750:G5SD;inj661:G5SD;intenz:1384;irs1563.45632:R03313_c;iso783:G5SD;iyo844:G5SD;kegg:R03313;metacyc:GLUTSEMIALDEHYDROG-RXN;obsolete:rxn08567r;o…
RBA1EB653_RL	1 MNXM1280@MNXC3 + 1 MNXM7@MNXC3 <-- 1 MNXM3@MNXC3 + 1 MNXM89557@MNXC3	R00239	MNXR32778	2.7.2.11	biopath:Biosynthesis_of_L-Proline;biopath:Conversion_of_L-Glutamate_into_L-Ornithine;biopath:Conversion_of_L-Glutamate_into_L-Proline;biopath:Metabolism_of_L-Glutamate,_L-Aspartate_and_related_compounds;biopath:Metabolism_of_L-Proline_and_L-Hydroxyproline;kegg:Arginine and proline metabolism;kegg:Metabolic pathways;metacyc:citrulline biosynthesis;metacyc:proline biosynthesis I;seed:Proline, 4-hyd…	bigg:GLU5K;bigg:GLU5Km;biopath:RXN00674;brenda:BR47821;ec:2.7.2.11;ecocyc:GLUTKIN-RXN;iabaylyiv4:GLUTKIN-RXN;iaf1260:GLU5K;iaf692:GLU5K;iag612:rbs_182;iag612:rbs_183;iao358:rll_336;ijn746:GLU5K;ijr904.45632:GLU5K;ijr904:GLU5K;imeo21:GLU5K;imm904:GLU5K;imo1053-pao1:GLU5K;imo1056:GLU5K;ind750:GLU5K;inj661:GLU5K;intenz:2989;irs1563.45632:R00239_c;irs1563.45632:R00239_p;iso783:GLU5K;iyo844:GLU5K;kegg…
RF3AF94EC_RL	1 MNXM1281@MNXC3 + 1 MNXM9@MNXC3 <-- 1 MNXM1482@MNXC3 + 1 MNXM2@MNXC3	R_HP		3.1.3.15	biopath:Biosynthesis_and_degradation_of_L-Histidine;biopath:Biosynthesis_of_Histidine;kegg:Biosynthesis of secondary metabolites;kegg:Histidine metabolism;kegg:Metabolic pathways;metacyc:histidine biosynthesis;model:Histidine metabolism;unipathway:L-histidine biosynthesis	bigg:HISTP;biopath:RXN00548;brenda:BR19199;ec:3.1.3.15;ecocyc:HISTIDPHOS-RXN;iabaylyiv4:HISTIDPHOS-RXN;iaf1260:HISTP;iaf692:HISTP;iag612:rbs_405;iao358:rll_197;igt196:HISTP;iin800:HIS2;ijn746:HISTP;ijr904.45632:HISTP;ijr904:HISTP;imeo21:HISTP;imm904:HISTP;imo1053-pao1:HISTP;imo1056:HISTP;ind750:HISTP;inj661:HISTP;intenz:3290;irs1563.45632:R03013_c;isb619:HISTP;iso783:HISTP;iyo844:HISTP;kegg:R0301…
R42D477E8_LR	1 MNXM128@MNXC2 + 1 MNXM131@MNXC2 + 1 MNXM1@MNXC2 --> 1 MNXM128@MNXC3 + 1 MNXM131@MNXC3 + 1 MNXM1@MNXC3	R_CITt14	MNXR27596		model:S_Transport	iyo844:CITt14;seed:rxn05213
R4EAAACD7_RL	1 MNXM128@MNXC2 + 1 MNXM1@MNXC3 + 1 MNXM7@MNXC3 + 1 MNXM9@MNXC3 <-- 1 MNXM128@MNXC3 + 1 MNXM2@MNXC3 + 1 MNXM3@MNXC3	R_CA2abc1		3.6.3;3.6.3.8	model:S_Transport	bigg:CA2abc;ec:3.6.3;ec:3.6.3.8;iaf692:CA2abc;intenz:18732;ips189:CA2abc;iyo844:CA2abc1;metacyc:3.6.3.8-RXN;metacyc:TRANS-RXN-193;metacyc:TRANS-RXN-194;obsolete:rxn10821;rhea:18105;rhea:18106;rhea:18107;rhea:18108;seed:rxn05513;seed:rxn10447
R8EBBEB79_B	1 MNXM128@MNXC2 + 1 MNXM1@MNXC3 <==> 1 MNXM128@MNXC3 + 1 MNXM1@MNXC2	R_CAt4			model:Transport	bigg:CA2t3pp;bigg:CAt4;iaf1260:CA2t3pp;imeo21:CAt4;inj661:CAt4;iso783:CAt4i;iyo844:CAt4;seed:rxn05514;seed:rxn08185
R6716F9D5_B	1 MNXM128@MNXC2 <==> 1 MNXM128@BOUNDARY	R_EX_ca2_e			model:Exchange
RBF84B5B3_B	1 MNXM12@MNXC3 + 0.01 iso_iYO844_12dag3p_BS@MNXC3 <==> 0.03 MNXM224@MNXC3 + 0.03 MNXM272@MNXC3 + 0.1 MNXM88@MNXC3 + 0.01 iso_iYO844_1ag3p_BS@MNXC3 + 0.07 iso_iYO844_fa11coa@MNXC3 + 0.17 iso_iYO844_fa12coa@MNXC3 + 0.01 iso_iYO844_fa1coa@MNXC3 + 0.2 iso_iYO844_fa3coa@MNXC3 + 0.34 iso_iYO844_fa4coa@MNXC3 + 0.05 iso_iYO844_fa6coa@MNXC3	R_AGPATr_BS		2.3.1.51	model:S_Lipids
RA9E4CBC0_RL	1 MNXM12@MNXC3 + 0.01 iso_iYO844_1ag3p_BS@MNXC3 <-- 0.03 MNXM224@MNXC3 + 0.03 MNXM272@MNXC3 + 1 MNXM66@MNXC3 + 0.1 MNXM88@MNXC3 + 0.07 iso_iYO844_fa11coa@MNXC3 + 0.17 iso_iYO844_fa12coa@MNXC3 + 0.01 iso_iYO844_fa1coa@MNXC3 + 0.2 iso_iYO844_fa3coa@MNXC3 + 0.34 iso_iYO844_fa4coa@MNXC3 + 0.05 iso_iYO844_fa6coa@MNXC3	R_G3POA_BS		2.3.1.15	model:S_Lipids
R7B007A06_RL	1 MNXM12@MNXC3 + 1 MNXM131@MNXC3 + 1 MNXM1@MNXC3 <-- 1 MNXM21@MNXC3 + 1 MNXM2@MNXC3 + 1 MNXM46@MNXC3	R_CS		2.3.3.1;2.3.3.3;4.1.3.7	biopath:Citrate_cycle_(TCA_cycle);biopath:Citrate_cycle_(TCA_cycle,_shortest);biopath:Citrate_cycle_(TCA_cycle,_simplified);biopath:Degradation_of_Acetyl-CoA_(Citratecycle);biopath:Glyoxylate_cycle;biopath:Reactions_of_Pyruvate_and_Phosphoenolpyruvate;kegg:2-Oxocarboxylic acid metabolism;kegg:Biosynthesis of secondary metabolites;kegg:Citrate cycle (TCA cycle);kegg:Glyoxylate and dicarboxylate me…	bigg:CS;bigg:CSm;bigg:CSp;biopath:RXN00484;brenda:BR44118;ec:2.3.3.1;ec:2.3.3.3;ec:4.1.3.7;ecocyc:CITSYN-RXN;iabaylyiv4:CITSYN-RXN;iaf1260:CS;iaf692:CS;iag612:rbs_112;iag612:rbs_113;iag612:rbs_114;iao358:rll_169;iin800:CIT1;iin800:CIT2;iin800:CIT3;iit341:CS;ijn746:CS;ijr904.45632:CS;ijr904:CS;imeo21:CS;imm904:CSm;imm904:CSp;imo1053-pao1:CS;imo1056:CS;ind750:CSm;ind750:CSp;inj661:CS;intenz:10507;i…
R43732CB3_B	1 MNXM12@MNXC3 + 1 MNXM133@MNXC3 <==> 2 MNXM21@MNXC3	R_73		2.3.1.16;2.3.1.9	biopath:Biodegradation_of_Benzoate_(anaerobic);biopath:Biodegradation_of_Nitrobenzene;biopath:Biosynthesis_of_Cholesterol_(Atlas_S._85,_86);biopath:Biosynthesis_of_Fatty_acids_(over_CoA);biopath:Fermentation_of_Butanol_and_Butyric_acid;biopath:Glycolytic_fermentation_and_Lactate_converting_fermentations;biopath:Metabolism_of_Propanoate;biopath:Metabolism_of_Tryptophan_(extended);biopath:beta-Oxid…	aragem.45632:R00238_p;bigg:ACACT1;bigg:ACACT1m;bigg:ACACT1r;bigg:ACACT1rm;bigg:ACACT1x;bigg:KAT1;biopath:RXN00225;biopath:RXN01163;brenda:BR44092;ec:2.3.1.16;ec:2.3.1.9;ecocyc:ACETYL-COA-ACETYLTRANSFER-RXN;iabaylyiv4:ACETYL-COA-ACETYLTRANSFER-RXN;iaf1260:ACACT1r;iaf1260:KAT1;iaf692:ACACT1;iao358:rll_136;iin800:ERG10;iit341:ACACT1r;ijn746:ACACT1r;ijn746:KAT1;ijr904.45632:ACACT1r;ijr904:ACACT1r;ime…
R8C029562_B	1 MNXM12@MNXC3 + 1 MNXM1499@MNXC3 <==> 1 MNXM86@MNXC3 + 1 MNXM9@MNXC3	R_PTA2r		2.3.1;2.3.1.222;2.3.1.8	kegg:Propanoate metabolism;metacyc:L-1,2-propanediol degradation;metacyc:threonine degradation I;model:S_Carbohydrates_and_related_molecules;seed:Acetyl-CoA pathway of CO2 fixation;seed:C jejuni colonization of chick caeca;seed:Ethanolamine utilization;seed:Fermentations Lactate;seed:Fermentations Mixed acid;seed:MLST;seed:Pyruvate metabolism II acetyl-CoA, acetogenesis from pyruvate;seed:Threoni…	bigg:PTA2;ec:2.3.1;ec:2.3.1.222;ec:2.3.1.8;ecocyc:PTAALT-RXN;iabaylyiv4:PTAALT-RXN;iaf1260:PTA2;ijr904.45632:PTA2;ijr904:PTA2;imeo21:PTAr_ppa;intenz:19452;ips189:PTA2r;irs1563.45632:R00921_c;iyo844:PTA2r;kegg:R00921;metacyc:PTAALT-RXN;rhea:28046;rhea:28047;rhea:28048;rhea:28049;seed:rxn00670;upa:UCR00921;upa:UER00509
RDC1C2B71_RL	1 MNXM12@MNXC3 + 1 MNXM197@MNXC3 + 1 MNXM1@MNXC3 <-- 1 MNXM133@MNXC3 + 1 MNXM21@MNXC3 + 1 MNXM2@MNXC3	R_HMGCOASi		2.3.3.10;4.1.3.5	biopath:Biosynthesis_of_Cholesterol_(Atlas_S._85,_86);kegg:Biosynthesis of secondary metabolites;kegg:Butanoate metabolism;kegg:Metabolic pathways;kegg:Synthesis and degradation of ketone bodies;kegg:Terpenoid backbone biosynthesis;kegg:Valine, leucine and isoleucine degradation;metacyc:ketogenesis;metacyc:mevalonate pathway I;metacyc:mevalonate pathway II (archaea);model:null;seed:Archaeal lipid…	bigg:HMGCOAS;bigg:HMGCOASi;bigg:HMGCOASim;bigg:HMGCOASm;biopath:RXN00820;brenda:BR44119;ec:2.3.3.10;ec:4.1.3.5;iaf692:HMGCOASi;iao358:rll_198;iin800:HMGS;imm904:HMGCOAS;imm904:HMGCOASm;ind750:HMGCOAS;ind750:HMGCOASm;intenz:10536;isb619:HMGCOASi;iyo844:HMGCOASi;kegg:R01978;metacyc:HYDROXYMETHYLGLUTARYL-COA-SYNTHASE-RXN;pubmed:7913309;reactome:REACT_101903;reactome:REACT_102052;reactome:REACT_10958…
RE84B7440_B	1 MNXM12@MNXC3 + 1 MNXM1@MNXC3 + 1 MNXM340@MNXC3 <==> 1 MNXM21@MNXC3 + 1 MNXM969@MNXC3	R05332_c
REF6E1A18_RL	1 MNXM12@MNXC3 + 1 MNXM1@MNXC3 + 1 MNXM730@MNXC3 <-- 1 MNXM21@MNXC3 + 1 MNXM89557@MNXC3	R_ACGS		2.1.4.1;2.3.1.1	biopath:Metabolism_of_L-Glutamate,_L-Aspartate_and_related_compounds;kegg:2-Oxocarboxylic acid metabolism;kegg:Arginine and proline metabolism;kegg:Biosynthesis of secondary metabolites;kegg:Metabolic pathways;metacyc:arginine biosynthesis II (acetyl cycle);metacyc:arginine biosynthesis III;metacyc:ornithine biosynthesis;model:AminoAcids_ArgProMetabolism;seed:Arginine Biosynthesis;unipathway:L-ar…	bigg:ACGS;bigg:ACGSm;biopath:RXN00418;brenda:BR43962;ec:2.1.4.1;ec:2.3.1.1;ecocyc:N-ACETYLTRANSFER-RXN;iabaylyiv4:N-ACETYLTRANSFER-RXN;iaf1260:ACGS;iaf692:ACGS;iag612:rbs_115;iao358:rll_51;igt196:ACGS;iin800:ECM40_1;ijn746:ACGS;ijr904.45632:ACGS;ijr904:ACGS;imeo21:ACGS;imm904:ACGSm;imo1053-pao1:ACGS;imo1056:ACGS;ind750:ACGSm;inj661:ACGS;intenz:2269;isb619:ACGS;iso783:ACGS;iyo844:ACGS;kegg:R00259;…
R8149F79B_RL	1 MNXM12@MNXC3 + 1 MNXM1@MNXC3 + 1 MNXM7@MNXC3 <-- 1 MNXM3@MNXC3 + 1 MNXM481@MNXC3	R_U96_			model:Pantothenate and CoA metabolism
RBF1BC307_RL	1 MNXM12@MNXC3 + 1 MNXM1@MNXC3 + 1 MNXM985@MNXC3 <-- 1 MNXM21@MNXC3 + 1 MNXM238@MNXC3 + 1 MNXM2@MNXC3	R_IPMS		2.3.3.13;4.1.3.12	biopath:Biosynthesis_of_L-Leucine;biopath:Biosynthesis_of_L-Valine;biopath:Metabolism_of_the_branched_amino_acids_(L-Leucine,_L-Isoleucine,_L-Valine);kegg:2-Oxocarboxylic acid metabolism;kegg:Biosynthesis of secondary metabolites;kegg:Metabolic pathways;kegg:Pyruvate metabolism;kegg:Valine, leucine and isoleucine biosynthesis;metacyc:3-methylbutanol biosynthesis;metacyc:leucine biosynthesis;model…	bigg:IPPS;bigg:IPPSm;biopath:RXN01115;brenda:BR47381;ec:2.3.3.13;ec:4.1.3.12;ecocyc:2-ISOPROPYLMALATESYN-RXN;iabaylyiv4:2-ISOPROPYLMALATESYN-RXN;iaf1260:IPPS;iaf692:IPPS;iag612:rbs_108;iao358:rll_227;igt196:IPPS;iin800:LEU4;ijn746:IPPS;ijr904.45632:IPPS;ijr904:IPPS;imeo21:IPPS;imm904:IPPS;imm904:IPPSm;imo1053-pao1:IPPS;imo1056:IPPS;ind750:IPPS;ind750:IPPSm;inj661:IPPS;intenz:10539;irs1563.45632:R…
RFA3EFAB4_RL	1 MNXM12@MNXC3 + 1 MNXM1@MNXC3 + 1 MNXM9861@MNXC3 <-- 1 MNXM2@MNXC3 + 1 MNXM46@MNXC3 + 1 MNXM86@MNXC3	R_MCITS		2.3.3.5;4.1.3.31	kegg:Propanoate metabolism;model:Propanoate metabolism;seed:Propionate-CoA to Succinate Module	bigg:MCITS;brenda:BS321833;ec:2.3.3.5;ec:4.1.3.31;iabaylyiv4:2-METHYLCITRATE-SYNTHASE-RXN;iaf1260:MCITS;iag612:rbs_524;ijn746:MCITS;ijr904.45632:MCITS;ijr904:MCITS;imm904:MCITSm;ind750:MCITS;iso783:MCITS;iyo844:MCITS;kegg:R00931;seed:rxn00679
RF06E6E50_LR	1 MNXM12@MNXC3 + 1 MNXM2214@MNXC3 --> 1 MNXM1@MNXC3 + 1 MNXM45@MNXC3 + 1 MNXM925@MNXC3	R_ACPS1	MNXR35618	2.7.8.-;2.7.8.7	kegg:Pantothenate and CoA biosynthesis;model:Cofactors_CoABiosynthesis	bigg:ACPS1;brenda:BS359963;ec:2.7.8.-;ec:2.7.8.7;iaf1260:ACPS1;igt196:ACPS1;ijr904.45632:ACPS1;ijr904:ACPS1;imeo21:ACPS1;imo1053-pao1:ACPS1;imo1056:ACPS1;inj661:ACPS1;isb619:ACPS1;iso783:ACPS1;iyo844:ACPS1;kegg:R01625;obsolete:rxn08058;seed:rxn06023
R4ED73537_B	1 MNXM12@MNXC3 + 1 MNXM25@MNXC3 + 1 MNXM3@MNXC3 <==> 1 MNXM7@MNXC3 + 1 MNXM92@MNXC3 + 1 MNXM9@MNXC3	R_SUCOAS		6.2.1.4;6.2.1.5	biopath:Citrate_cycle_(TCA_cycle);biopath:Citrate_cycle_(TCA_cycle,_shortest);biopath:Citrate_cycle_(TCA_cycle,_simplified);kegg:Biosynthesis of secondary metabolites;kegg:Carbon fixation pathways in prokaryotes;kegg:Citrate cycle (TCA cycle);kegg:Metabolic pathways;kegg:Microbial metabolism in diverse environments;kegg:Propanoate metabolism;metacyc:TCA cycle I (prokaryotic);metacyc:TCA cycle II …	bigg:SUCOAS;bigg:SUCOASm;biopath:RXN00971;brenda:BR88;ec:6.2.1.4;ec:6.2.1.5;ecocyc:SUCCCOASYN-RXN;iabaylyiv4:SUCCCOASYN-RXN;iaf1260:SUCOAS;iag612:rbs_554;iao358:rll_611;iin800:LSC2;ijn746:SUCOAS;ijr904.45632:SUCOAS;ijr904:SUCOAS;imeo21:SUCOAS;imm904:SUCOASm;imo1053-pao1:SUCOAS;imo1056:SUCOAS;ind750:SUCOAS1m;inj661:SUCOAS;intenz:5063;irs1563.45632:R00405_m;isb619:SUCOAS;iso783:SUCOAS;iyo844:SUCOAS…
REA1C9317_B	1 MNXM12@MNXC3 + 1 MNXM280@MNXC3 <==> 1 MNXM21@MNXC3 + 1 MNXM9@MNXC3	R_PTAr		2.3.1.8	kegg:Carbon fixation pathways in prokaryotes;kegg:Metabolic pathways;kegg:Methane metabolism;kegg:Microbial metabolism in diverse environments;kegg:Pyruvate metabolism;kegg:Taurine and hypotaurine metabolism;metacyc:acetate formation from acetyl-CoA I;metacyc:acetylene degradation;metacyc:gallate degradation III (anaerobic);metacyc:heterolactic fermentation;metacyc:lysine fermentation to acetate …	bigg:PTAr;brenda:BR44082;ec:2.3.1.8;ecocyc:PHOSACETYLTRANS-RXN;iabaylyiv4:PHOSACETYLTRANS-RXN;iaf1260:PTAr;iaf692:PTAr;iag612:rbs_118;iao358:rll_342;igt196:PTAr;iit341:PTAr;ijn746:PTAr;ijr904.45632:PTAr;ijr904:PTAr;imeo21:PTAr;imo1053-pao1:PTA;imo1053-pao1:PTAr;imo1056:PTA;imo1056:PTAr;inj661:PTAr;intenz:2276;ips189:PTAr;irs1563.45632:R00230_c;isb619:PTAr;iso783:PTAr;iyo844:PTAr;kegg:R00230;metac…
R494A5390_RL	1 MNXM12@MNXC3 + 1 MNXM3135@MNXC3 <-- 1 MNXM165@MNXC3 + 1 MNXM21@MNXC3	R_MALTAT		2.3.1.79	model:Alternate Carbon Metabolism	bigg:MALTAT;bigg:MALTATr;ec:2.3.1.79;ecocyc:MALTACETYLTRAN-RXN;iaf1260:MALTATr;intenz:2347;isb619:MALTAT;iso783:MALTAT;iyo844:MALTAT;kegg:R01556;kegg:R06251;rhea:10456;rhea:10457;rhea:10458;rhea:10459;seed:rxn01133
R5F46211E_B	1 MNXM12@MNXC3 + 1 MNXM418@MNXC3 <==> 1 MNXM21@MNXC3 + 1 MNXM53@MNXC3	R_1163	MNXR4808	2.3.1.30	biopath:Biosynthesis_of_L-Cysteine_from_L-Serine_(in_plants);biopath:Biosynthesis_of_L-cysteine;biopath:Metabolism_of_L-Lysine,_L-Threonine,_L-Methionine,_and_L-Cysteine;biopath:Metabolism_of_L-Serine_and_Glycine;biopath:Metabolism_of_Sulfur_(extended);kegg:Cysteine and methionine metabolism;kegg:Metabolic pathways;kegg:Microbial metabolism in diverse environments;kegg:Sulfur metabolism;metacyc:c…	bigg:SERAT;bigg:SERATi;biopath:RXN01325;brenda:BR44030;ec:2.3.1.30;ecocyc:SERINE-O-ACETTRAN-RXN;iabaylyiv4:SERINE-O-ACETTRAN-RXN;iaf1260:SERAT;iaf692:SERAT;iag612:rbs_117;iao358:rll_103;igt196:SERAT;iin800:U48;iit341:SERAT;ijn746:SERAT;ijr904.45632:SERAT;ijr904:SERAT;imeo21:SERAT;imm904:SERATi;imo1053-pao1:SERAT;imo1056:SERAT;ind750:SERATi;inj661:SERAT;intenz:2298;irs1563.45632:R00586_c;isb619:SE…
RD9A71B34_B	1 MNXM12@MNXC3 + 1 MNXM524@MNXC3 <==> 1 MNXM21@MNXC3 + 1 MNXM86@MNXC3	R00927_c		2.3.1.16;2.3.1.9	biopath:Degradation_of_L-Isoleucin;biopath:Metabolism_of_the_branched_amino_acids_(L-Leucine,_L-Isoleucine,_L-Valine);kegg:Biosynthesis of secondary metabolites;kegg:Metabolic pathways;kegg:Valine, leucine and isoleucine degradation;metacyc:2-methylbutyrate biosynthesis;metacyc:isoleucine degradation I;seed:Branched chain amino acid degradation regulons;seed:Isoleucine degradation	bigg:ACACT10m;bigg:MACCOAT;biopath:RXN01541;brenda:BS407013;ec:2.3.1.16;ec:2.3.1.9;iag612:rbs_50;ijn746:MACCOAT;imeo21:ACOACAT;imo1053-pao1:ACACT10rr;imo1056:ACACT10rr;inj661:ACOACAT;irs1563.45632:R00927_c;iyo844:ACACT10rr;kegg:R00927;metacyc:METHYLACETOACETYLCOATHIOL-RXN;obsolete:rxn11387r;reactome:REACT_1478.3;rhea:30719;rhea:30720;rhea:30721;rhea:30722;seed:rxn00676
R23DD1E65_RL	1 MNXM12@MNXC3 + 1 MNXM552@MNXC3 <-- 1 MNXM8955@MNXC3	R_NPHS	MNXR13175	4.1.3.36	model:Cofactor and Prosthetic Group Biosynthesis	bigg:NPHS;bigg:NPHSr;brenda:BS398975;ec:4.1.3.36
RF847B611_B	1 MNXM12@MNXC3 + 1 MNXM677@MNXC3 <==> 1 MNXM21@MNXC3 + 1 MNXM342@MNXC3	R03778_c		2.3.1.155;2.3.1.16;2.3.1.9	biopath:Biosynthesis_of_Fatty_acids_(over_CoA);biopath:beta-Oxidation_of_fatty_acids;kegg:Fatty acid elongation;kegg:Fatty acid metabolism;kegg:Metabolic pathways;metacyc:fatty acid salvage;seed:Branched chain amino acid degradation regulons;seed:Isoleucine degradation	bigg:ACACT4p;bigg:ACACT4r;bigg:KAT4;biopath:RXN01338;ec:2.3.1.155;ec:2.3.1.16;ec:2.3.1.9;iabaylyiv4:0-3OXOCOA-THIOLASE-RXN;iabaylyiv4:C10;iaf1260:KAT4;ijn746:KAT4;imm904:ACACT4p;ind750:ACACT4p;irs1563.45632:R03778_x;isb619:ACACT4r;iyo844:ACACT4r;kegg:R03778;metacyc:RXN-13617;pubmed:1550553;reactome:REACT_101820;reactome:REACT_102598;reactome:REACT_106367;reactome:REACT_110668;reactome:REACT_13393…
RC85FD4B5_B	1 MNXM12@MNXC3 + 1 MNXM705@MNXC3 <==> 1 MNXM21@MNXC3 + 1 MNXM486@MNXC3	R04742_c		2.3.1.155;2.3.1.16;2.3.1.9	biopath:Biosynthesis_of_Fatty_acids_(over_CoA);biopath:beta-Oxidation_of_fatty_acids;kegg:Fatty acid elongation;kegg:Fatty acid metabolism;kegg:Metabolic pathways;seed:Branched chain amino acid degradation regulons;seed:Isoleucine degradation	bigg:ACACT5p;bigg:ACACT5r;bigg:KAT5;biopath:RXN00937;ec:2.3.1.155;ec:2.3.1.16;ec:2.3.1.9;iabaylyiv4:0-3OXOCOA-THIOLASE-RXN;iabaylyiv4:C12;iaf1260:KAT5;ijn746:KAT5;imm904:ACACT5p;ind750:ACACT5p;irs1563.45632:R04742_x;isb619:ACACT5r;iyo844:ACACT5r;kegg:R04742;pubmed:1550553;reactome:REACT_100615;reactome:REACT_114037;reactome:REACT_132148;reactome:REACT_155874;reactome:REACT_1749;reactome:REACT_174…
R6861B226_B	1 MNXM12@MNXC3 + 1 MNXM706@MNXC3 <==> 1 MNXM21@MNXC3 + 1 MNXM553@MNXC3	R04747_c		2.3.1.155;2.3.1.16;2.3.1.9	biopath:Biosynthesis_of_Fatty_acids_(over_CoA);biopath:beta-Oxidation_of_fatty_acids;kegg:Fatty acid elongation;kegg:Fatty acid metabolism;kegg:Metabolic pathways;seed:Branched chain amino acid degradation regulons;seed:Isoleucine degradation	bigg:ACACT3r;bigg:KAT3;biopath:RXN00848;ec:2.3.1.155;ec:2.3.1.16;ec:2.3.1.9;iabaylyiv4:0-3OXOCOA-THIOLASE-RXN;iabaylyiv4:C8;iaf1260:KAT3;ijn746:KAT3;irs1563.45632:R04747_x;isb619:ACACT3r;iyo844:ACACT3r;kegg:R04747;obsolete:rxn12705;pubmed:1550553;reactome:REACT_101897;reactome:REACT_103773;reactome:REACT_125728;reactome:REACT_157145;reactome:REACT_31072;reactome:REACT_481;reactome:REACT_481.2;rea…
RBFDCF42D_B	1 MNXM12@MNXC3 + 1 MNXM707@MNXC3 <==> 1 MNXM21@MNXC3 + 1 MNXM363@MNXC3	R03858_c		2.3.1.155;2.3.1.16;2.3.1.9	biopath:Biosynthesis_of_Fatty_acids_(over_CoA);biopath:beta-Oxidation_of_fatty_acids;kegg:Fatty acid elongation;kegg:Fatty acid metabolism;kegg:Metabolic pathways;seed:Branched chain amino acid degradation regulons;seed:Isoleucine degradation	bigg:ACACT6p;bigg:ACACT6r;bigg:KAT6;biopath:RXN00785;ec:2.3.1.155;ec:2.3.1.16;ec:2.3.1.9;iabaylyiv4:0-3OXOCOA-THIOLASE-RXN;iabaylyiv4:C14;iaf1260:KAT6;ijn746:KAT6;imm904:ACACT6p;ind750:ACACT6p;irs1563.45632:R03858_x;isb619:ACACT6r;iyo844:ACACT6r;kegg:R03858;obsolete:rxn10367r;pubmed:1550553;reactome:REACT_102432;reactome:REACT_139820;reactome:REACT_1519;reactome:REACT_1519.2;reactome:REACT_153471…
R43D1C646_B	1 MNXM12@MNXC3 + 1 MNXM717@MNXC3 <==> 1 MNXM21@MNXC3 + 1 MNXM233@MNXC3	R01177_c		2.3.1.155;2.3.1.16;2.3.1.9	biopath:Biosynthesis_of_Fatty_acids_(over_CoA);biopath:beta-Oxidation_of_fatty_acids;kegg:Fatty acid elongation;kegg:Fatty acid metabolism;kegg:Metabolic pathways;metacyc:pyruvate fermentation to hexanol;seed:Branched chain amino acid degradation regulons;seed:Isoleucine degradation	bigg:ACACT2r;bigg:KAT2;biopath:RXN00254;ec:2.3.1.155;ec:2.3.1.16;ec:2.3.1.9;iabaylyiv4:0-3OXOCOA-THIOLASE-RXN;iabaylyiv4:C6;iaf1260:KAT2;iin800:POT1_7;ijn746:KAT2;irs1563.45632:R01177_x;isb619:ACACT2r;iyo844:ACACT2r;kegg:R01177;metacyc:RXN-12565;pubmed:1550553;reactome:REACT_101292;reactome:REACT_102613;reactome:REACT_108748;reactome:REACT_118065;reactome:REACT_134407;reactome:REACT_142268;reacto…
R8A69C2F0_B	1 MNXM12@MNXC3 + 1 MNXM738@MNXC3 <==> 1 MNXM21@MNXC3 + 1 MNXM224@MNXC3	R03991_c		2.3.1.155;2.3.1.16;2.3.1.9	biopath:Biosynthesis_of_Fatty_acids_(over_CoA);biopath:beta-Oxidation_of_fatty_acids;kegg:Fatty acid elongation;kegg:Fatty acid metabolism;kegg:Metabolic pathways;seed:Branched chain amino acid degradation regulons;seed:Isoleucine degradation	bigg:ACACT7p;bigg:ACACT7r;bigg:KAT7;biopath:RXN00111;brenda:BR29472;ec:2.3.1.155;ec:2.3.1.16;ec:2.3.1.9;iabaylyiv4:2.3.1.155-RXN;iaf1260:KAT7;ijn746:KAT7;imm904:ACACT7p;ind750:ACACT7p;intenz:2423;irs1563.45632:R03991_c;isb619:ACACT7r;iyo844:ACACT7r;kegg:R03991;metacyc:2.3.1.155-RXN;obsolete:rxn05750;pubmed:1550553;reactome:REACT_104140;reactome:REACT_105034;reactome:REACT_110677;reactome:REACT_12…
R9C8B0865_B	1 MNXM12@MNXC3 + 1 MNXM820@MNXC3 <==> 1 MNXM353@MNXC3 + 1 MNXM92@MNXC3	R_metA_1	MNXR3051	2.3.1.46	biopath:Biosynthesis_of_L-Methionine;biopath:Metabolism_of_L-Lysine,_L-Threonine,_L-Methionine,_and_L-Cysteine;biopath:Metabolism_of_Sulfur_(extended);kegg:Biosynthesis of secondary metabolites;kegg:Cysteine and methionine metabolism;kegg:Metabolic pathways;kegg:Sulfur metabolism;metacyc:methionine biosynthesis I;model:Methionine metabolism;unipathway:L-methionine biosynthesis via de novo pathway	bigg:HSST;biopath:RXN01415;brenda:BR44047;ec:2.3.1.46;ecocyc:HOMSUCTRAN-RXN;iaf1260:HSST;iao358:rll_245;ijr904.45632:HSST;ijr904:HSST;imeo21:HSST;imo1053-pao1:HSST;imo1056:HSST;inj661:HSST;intenz:2314;irs1563.45632:R01777_c;iso783:HSST;iyo844:HSSTr;kegg:R01777;metacyc:HOMSUCTRAN-RXN;rhea:22008;rhea:22009;rhea:22010;rhea:22011;seed:rxn01304;upa:UCR01777;upa:UER00075
RF10064F9_RL	1 MNXM12@MNXC3 + 1 iso_iYO844_acamoxm@MNXC3 <-- 1 MNXM21@MNXC3 + 1 MNXM2@MNXC3 + 1 MNXM480@MNXC3	R_APATi			model:S_Amino_acids_and_related_molecules
R2245C2D0_B	1 MNXM12@MNXC3 + 1 iso_iYO844_butpi@MNXC3 <==> 1 MNXM233@MNXC3 + 1 MNXM9@MNXC3	R_PBUTT		2.3.1.19	model:S_Carbohydrates_and_related_molecules
R52296D76_RL	1 MNXM12@MNXC3 + 2 MNXM1@MNXC3 + 1 MNXM396@MNXC3 <-- 1 MNXM2@MNXC3 + 1 iso_iYO844_hibcoa@MNXC3	R_HIBHr		3.1.2.4	model:S_Amino_acids_and_related_molecules
R9C795DB9_RL	1 MNXM1313@MNXC3 + 2 MNXM2@MNXC3 + 1 MNXM9@MNXC3 <-- 1 MNXM2887@MNXC3 + 1 MNXM791@MNXC3	R_RBFSa	MNXR69845	2.5.1.78;2.5.1.9	kegg:Metabolic pathways;kegg:Riboflavin metabolism;metacyc:flavin biosynthesis I (bacteria and plants);metacyc:flavin biosynthesis II (archaea);metacyc:flavin biosynthesis III (fungi);model:Riboflavin Metabolism;unipathway:riboflavin biosynthesis	bigg:RBFSa;brenda:BR49183;brenda:BS402378;brenda:BS402379;ec:2.5.1.78;ec:2.5.1.9;ecocyc:LUMAZINESYN-RXN;iabaylyiv4:LUMAZINESYN-RXN;iaf1260:RBFSa;iaf692:RBFSa;igt196:RBFSa;iin800:RIB5;iit341:RBFSa;ijn746:RBFSa;ijr904.45632:RBFSa;ijr904:RBFSa;imeo21:RBFSa;imm904:RBFSa;imo1053-pao1:RBFSa;imo1056:RBFSa;ind750:RBFSa;inj661:RBFSa;intenz:18060;isb619:RBFSa;iso783:RBFSa;iyo844:RBFSa;kegg:R04457;metacyc:L…
R179EF8A4_LR	1 MNXM131@MNXC2 + 1 MNXM1@MNXC2 + 1 MNXM2255@MNXC2 --> 1 MNXM131@MNXC3 + 1 MNXM1@MNXC3 + 1 MNXM2255@MNXC3	R_CITt11	MNXR79903		model:S_Transport	iyo844:CITt11;seed:rxn05520
RF63486BA_LR	1 MNXM131@MNXC2 + 1 MNXM1@MNXC2 + 1 MNXM3673@MNXC2 --> 1 MNXM131@MNXC3 + 1 MNXM1@MNXC3 + 1 MNXM3673@MNXC3	R_CITt12	MNXR79904		model:S_Transport	iyo844:CITt12;seed:rxn05521
RFC301250_LR	1 MNXM131@MNXC2 + 1 MNXM1@MNXC2 + 1 MNXM653@MNXC2 --> 1 MNXM131@MNXC3 + 1 MNXM1@MNXC3 + 1 MNXM653@MNXC3	R_CITt10	MNXR27597		model:S_Transport	imo1053-pao1:CITt10;imo1056:CITt10;iyo844:CITt10;seed:rxn05214
RE64B6261_LR	1 MNXM131@MNXC2 + 1 MNXM1@MNXC2 + 1 MNXM711@MNXC2 --> 1 MNXM131@MNXC3 + 1 MNXM1@MNXC3 + 1 MNXM711@MNXC3	R_CITt13	MNXR27769		model:S_Transport	iyo844:CITt13;seed:rxn05522
R5E244FD6_LR	1 MNXM131@MNXC2 + 1 MNXM1@MNXC2 + 1 MNXM89361@MNXC2 --> 1 MNXM131@MNXC3 + 1 MNXM1@MNXC3 + 1 MNXM89361@MNXC3	R_CITt15			model:S_Transport
R3CBEA851_B	1 MNXM131@MNXC2 + 1 MNXM1@MNXC2 <==> 1 MNXM131@MNXC3 + 1 MNXM1@MNXC3	R_323	MNXR1176		model:Transport, Extracellular	bigg:CITt-kt;bigg:CITt2r;iag612:rbs_206;iin800:U206;ijn746:CITt-kt;imm904:CITt2r;imo1053-pao1:CITt6;imo1056:CITt6;ind750:CITt2r;iyo844:CITt6;obsolete:rxn05524;seed:rxn05211;seed:rxn12371;seed:rxn12792
R507C1807_LR	1 MNXM131@MNXC2 --> 1 MNXM131@BOUNDARY	R_EX_cit_e			model:Exchange
REEB83731_B	1 MNXM131@MNXC3 <==> 1 MNXM89661@MNXC3	R_108		4.2.1.3	kegg:2-Oxocarboxylic acid metabolism;kegg:Metabolic pathways;model:Citric Acid Cycle;unipathway:glyoxylate cycle;unipathway:tricarboxylic acid cycle	bigg:ACONT;bigg:ACONTm;ec:4.2.1.3;iaf692:ACONT;iag612:rbs_208;iao358:rll_93;iin800:ACO1;iin800:YJL200C;iit341:ACONT;ijn746:ACONT;ijr904.45632:ACONT;ijr904:ACONT;imeo21:ACONT;imm904:ACONT;imm904:ACONTm;imo1053-pao1:ACONT;imo1056:ACONT;ind750:ACONT;ind750:ACONTm;inj661:ACONT;intenz:10764;irs1563.45632:R01324_c;irs1563.45632:R01324_m;isb619:ACONT;iso783:ACONT;iyo844:ACONT;kegg:R01324;pubmed:1052766;…
R4D22A370_B	1 MNXM132@MNXC3 <==> 1 MNXM83@MNXC3	R_802		5.3.3.2	biopath:Biosynthesis_of_Capsidiol;biopath:Biosynthesis_of_Carotene;biopath:Biosynthesis_of_Cholesterol_(Atlas_S._85,_86);biopath:Biosynthesis_of_Dolichol;biopath:Biosynthesis_of_Giberellin_GA3;biopath:Biosynthesis_of_Guaiazulene;biopath:Biosynthesis_of_Juveniles_hormon_III;biopath:Biosynthesis_of_Limonene;biopath:Biosynthesis_of_Myrcene;biopath:Biosynthesis_of_Taxol;biopath:Biosynthesis_of_alpha-…	bigg:IPDDI;bigg:IPDDIi;bigg:IPDDIx;biopath:RXN01114;brenda:BR247;ec:5.3.3.2;ecocyc:IPPISOM-RXN;iaf1260:IPDDI;iao358:rll_473;iin800:IDI1;ijn746:IPDDI;ijr904.45632:IPDDIi;ijr904:IPDDIi;imeo21:IPDDI;imm904:IPDDI;ind750:IPDDI;inj661:IPDDI;intenz:4968;irs1563.45632:R01123_c;irs1563.45632:R01123_p;isb619:IPDDI;iyo844:IPDDI;kegg:R01123;metacyc:IPPISOM-RXN;pubmed:8806705;reactome:REACT_102787;reactome:RE…
R21F3DFF8_RL	1 MNXM1334@MNXC3 + 1 MNXM1@MNXC3 + 1 MNXM7@MNXC3 <-- 1 MNXM353@MNXC3 + 1 MNXM3@MNXC3	R_THR1			model:Glycine, serine, and threonine metabolism
RF3AD9ECA_LR	1 MNXM1334@MNXC3 + 1 MNXM2@MNXC3 --> 1 MNXM142@MNXC3 + 1 MNXM9@MNXC3	R_THRS		4.2.3.1;4.2.99.2	biopath:Biosynthesis_of_L-Threonine;biopath:Metabolism_of_L-Lysine,_L-Threonine,_L-Methionine,_and_L-Cysteine;kegg:Glycine, serine and threonine metabolism;kegg:Metabolic pathways;kegg:Microbial metabolism in diverse environments;metacyc:threonine biosynthesis from homoserine;model:S_*Glycine, serine and threonine metabolism;unipathway:L-threonine biosynthesis	bigg:THRS;biopath:RXN01500;brenda:BR16083;ec:4.2.3.1;ec:4.2.99.2;ecocyc:THRESYN-RXN;iabaylyiv4:THRESYN-RXN;iaf1260:THRS;iaf692:THRS;iag612:rbs_503;iao358:rll_420;igt196:THRS;iin800:THR4_1;iit341:THRS;ijn746:THRS;ijr904.45632:THRS;ijr904:THRS;imeo21:THRS;imm904:THRS;imo1053-pao1:THRS;imo1056:THRS;ind750:THRS;inj661:THRS;intenz:4780;irs1563.45632:R01466_c;isb619:THRS;iso783:THRS;iyo844:THRS;kegg:R0…
R1DB58FAD_B	1 MNXM133@MNXC3 + 1 MNXM25@MNXC3 <==> 1 MNXM154@MNXC3 + 1 MNXM92@MNXC3	R00410		2.8.3.5	biopath:beta-Oxidation_of_fatty_acids;kegg:Butanoate metabolism;kegg:Synthesis and degradation of ketone bodies;kegg:Valine, leucine and isoleucine degradation;metacyc:TCA cycle III (helicobacter);metacyc:ketolysis;seed:Branched chain amino acid degradation regulons;seed:Catechol branch of beta-ketoadipate pathway;seed:Leucine Degradation and HMG-CoA Metabolism;seed:Nucleolar protein complex;seed…	bigg:OCOAT1;bigg:OCOAT1m;bigg:OCOAT1r;biopath:RXN01300;brenda:BS360598;ec:2.8.3.5;iit341:OCOAT1;ijn746:OCOAT1;imeo21:OCOAT1r;imo1053-pao1:OCOAT1r;imo1056:OCOAT1r;inj661:OCOAT1r;intenz:3164;iyo844:OCOAT1r;kegg:R00410;metacyc:RXNI-2;pubmed:12463743;pubmed:8751852;reactome:REACT_110993;reactome:REACT_112252;reactome:REACT_115409;reactome:REACT_155355;reactome:REACT_1796;reactome:REACT_1796.3;reactom…
RB09CF762_LR	1 MNXM134@MNXC2 + 1 MNXM1@MNXC2 --> 1 MNXM134@MNXC3 + 1 MNXM1@MNXC3	R_HISt2	MNXR2972		model:S_Transport	bigg:HISt2m;bigg:HISt2r;bigg:HISt2rpp;iaf1260:HISt2rpp;iin800:AGP1_5;iin800:GAP1_9;iin800:HIP1;iin800:VAP1_2;ijr904.45632:HISt2r;ijr904:HISt2r;imeo21:HISt2r;imm904:HISt2m;imm904:HISt2r;imm904:HISt6;ind750:HISt2m;ind750:HISt2r;inj661:HISt2r;ips189:HISt2;iyo844:HISt2;obsolete:rxn05587;seed:rxn05299;seed:rxn08719;seed:rxn09744;seed:rxn13314
R7BB6BC6B_LR	1 MNXM134@MNXC2 --> 1 MNXM134@BOUNDARY	R_EX_his_L_e			model:Exchange
R649C6B27_LR	1 MNXM134@MNXC3 + 1 MNXM32@MNXC3 + 1 MNXM3@MNXC3 --> 1 MNXM1@MNXC3 + 1 MNXM7@MNXC3 + 1 MNXM9@MNXC3 + 1 iso_iYO844_ala_L_his_L@MNXC3	R_LAAL40			model:S_Amino_acids_and_related_molecules
R2B4398D2_LR	1 MNXM134@MNXC3 + 1 MNXM3@MNXC3 + 1 MNXM53@MNXC3 --> 1 MNXM1@MNXC3 + 1 MNXM7@MNXC3 + 1 MNXM9@MNXC3 + 1 iso_iYO844_ser_L_his_L@MNXC3	R_LAAL41			model:S_Amino_acids_and_related_molecules
RD929FF9B_LR	1 MNXM134@MNXC3 + 1 MNXM3@MNXC3 + 1 MNXM61@MNXC3 --> 1 MNXM1@MNXC3 + 1 MNXM7@MNXC3 + 1 MNXM9@MNXC3 + 1 iso_iYO844_met_L_his_L@MNXC3	R_LAAL42			model:S_Amino_acids_and_related_molecules
RBC34FA4D_B	1 MNXM134@MNXC3 <==> 1 MNXM15@MNXC3 + 1 MNXM700@MNXC3	R01168	MNXR2963	4.3.1.3	biopath:Biosynthesis_and_degradation_of_L-Histidine;biopath:Degradation_of_Histidine_to_L-Glutamate;biopath:Metabolism_of_Nitrogen;kegg:Histidine metabolism;kegg:Metabolic pathways;metacyc:histidine degradation I;metacyc:histidine degradation II;metacyc:histidine degradation III;metacyc:histidine degradation VI;unipathway:L-histidine degradation into L-glutamate	bigg:HISD;bigg:HISDr;biopath:RXN00205;brenda:BR3425;ec:4.3.1.3;iabaylyiv4:HISTIDINE-AMMONIA-LYASE-RXN;iag612:rbs_403;ijn746:HISD;imo1053-pao1:HISD1r;imo1056:HISD1r;intenz:17451;irs1563.45632:R01168_c;isb619:HISDr;iso783:HISD1;iyo844:HISD1r;kegg:R01168;metacyc:HISTIDINE-AMMONIA-LYASE-RXN;pubmed:11732994;pubmed:15806399;reactome:REACT_107886;reactome:REACT_109338;reactome:REACT_1225;reactome:REACT_…
RAB311DE2_LR	1 MNXM1365@MNXC3 --> 1 MNXM337@MNXC3 + 1 MNXM9@MNXC3	R_ARO2		4.2.3.5	kegg:Biosynthesis of secondary metabolites;kegg:Metabolic pathways;kegg:Phenylalanine, tyrosine and tryptophan biosynthesis;metacyc:chorismate biosynthesis from 3-dehydroquinate;model:Phenylalanine, tyrosine, and tryptophan biosynthesis (aromatic amino acids);seed:Chorismate Synthesis;seed:YgfZ;unipathway:chorismate biosynthesis	bigg:CHORS;brenda:BR16094;brenda:BS390148;brenda:BS390149;ec:4.2.3.5;ecocyc:CHORISMATE-SYNTHASE-RXN;iabaylyiv4:CHORISMATE-SYNTHASE-RXN;iaf1260:CHORS;iaf692:CHORS;iao358:rll_55;igt196:CHORS;iin800:ARO2;iit341:CHORS;ijn746:CHORS;ijr904.45632:CHORS;ijr904:CHORS;imeo21:CHORS;imm904:CHORS;imo1053-pao1:CHORS;imo1056:CHORS;ind750:CHORS;inj661:CHORS;intenz:10387;irs1563.45632:R01714_c;isb619:CHORS;iso783…
RA0CB7078_LR	1 MNXM1380@MNXC2 + 1 MNXM73@MNXC3 --> 1 MNXM1553@MNXC3 + 1 MNXM23@MNXC3	R_FRUpts	MNXR69017		model:Transport Reaction	bigg:FRUpts;bigg:FRUptspp;iabaylyiv4:TRANS-RXNIM-5901;iaf1260:FRUptspp;iao358:rll_150;iao358:rll_351;iao358:rll_356;iao358:rll_361;ijn746:FRUpts;ijr904.45632:FRUpts;ijr904:FRUpts;imo1053-pao1:FRUpts;imo1056:FRUpts;ips189:FRUpts;isb619:FRUpts;iyo844:FRUpts;seed:rxn05560;seed:rxn08536
RFD648C01_LR	1 MNXM1380@MNXC2 --> 1 MNXM1380@BOUNDARY	R_EX_fru_e			model:Exchange
RC2FE0522_RL	1 MNXM1380@MNXC3 + 1 MNXM1434@MNXC3 <-- 1 MNXM2@MNXC3 + 1 MNXM621@MNXC3	R_RAFFH	MNXR69841	3.2.1.26	kegg:Galactose metabolism;model:S_*Galactose metabolism;seed:Sucrose Metabolism;seed:Sucrose utilization;seed:Sucrose-specific PTS	bigg:RAFH;ec:3.2.1.26;kegg:R02410;kegg:R06100;seed:rxn01737
R8608EBF_LR	1 MNXM1380@MNXC3 + 1 MNXM3@MNXC3 --> 1 MNXM1@MNXC3 + 1 MNXM68@MNXC3 + 1 MNXM7@MNXC3	R_HEX7	MNXR69235	2.7.1.1;2.7.1.4	metacyc:galactose degradation IV;metacyc:mannitol cycle;model: Carbohydrates_Glycolysis;model:Carbohydrates_MannoseFructoseMetabolism	bigg:HEX7;brenda:BR47777;ec:2.7.1.1;ec:2.7.1.4;kegg:R00760;metacyc:RXN-11503;seed:rxn00547
R8AD9071D_RL	1 MNXM1380@MNXC3 + 1 MNXM41@MNXC3 <-- 1 MNXM167@MNXC3 + 1 MNXM2@MNXC3	R_SUCR	MNXR69924	3.2.1.10;3.2.1.20;3.2.1.26;3.2.1.48	kegg:Galactose metabolism;model:Sucrose Metabolism	bigg:SUCR;bigg:SUCRe;brenda:BS94154;ec:3.2.1.10;ec:3.2.1.20;ec:3.2.1.26;ec:3.2.1.48;iag612:rbs_335;iag612:rbs_556;iao358:rll_14;iin800:SUC2;imm904:SUCRe;ind750:SUCRe;irs1563.45632:R00801_c;isb619:SUCR;iyo844:SUCH;kegg:R00801;kegg:R06087;obsolete:rxn00576;seed:rxn00575
RE7E9B897_B	1 MNXM1380@MNXC3 <==> 1 MNXM41@MNXC3	R_XYLI2	MNXR61962	5.3.1.5	model:Fructose Metabolism;seed:Sugar utilization in Thermotogales	bigg:XYLI2;bigg:XYLI2i;brenda:BS1055;ec:5.3.1.5;kegg:R00307;metacyc:GLUCISOM-RXN;seed:rxn00223
RE6ED2E76_RL	1 MNXM1384@MNXC3 + 1 MNXM7@MNXC3 <-- 1 MNXM3@MNXC3 + 1 MNXM730@MNXC3	R_AGK	MNXR382	2.7.2.8	biopath:Metabolism_of_L-Glutamate,_L-Aspartate_and_related_compounds;kegg:2-Oxocarboxylic acid metabolism;kegg:Arginine and proline metabolism;kegg:Biosynthesis of secondary metabolites;kegg:Metabolic pathways;model:Arginine and proline metabolism;unipathway:L-arginine biosynthesis	bigg:ACGK;bigg:ACGKm;biopath:RXN00583;brenda:BR47830;ec:2.7.2.8;ecocyc:ACETYLGLUTKIN-RXN;iin800:ARG5_1;intenz:2986;kegg:R02649;rhea:14629;rhea:14630;rhea:14631;rhea:14632;seed:rxn12856;upa:UCR02649;upa:UER00107
R8B72B85E_LR	1 MNXM138@MNXC3 + 1 MNXM42@MNXC3 --> 1 MNXM1@MNXC3 + 1 MNXM465@MNXC3 + 1 MNXM9@MNXC3	R_URA2_1			model:Pyrimidine metabolism
R70ADAFAA_B	1 MNXM138@MNXC3 + 1 MNXM89689@MNXC3 <==> 1 MNXM1@MNXC3 + 1 MNXM211@MNXC3 + 1 MNXM9@MNXC3	R_972	MNXR51003	2.1.3.3	model:Arginine and Proline Metabolism;seed:Arginine Biosynthesis;seed:Arginine Biosynthesis extended;seed:Arginine and Ornithine Degradation	bigg:OCBT;bigg:OCBTi;bigg:OCBTm;ec:2.1.3.3;iabaylyiv4:ORNCARBAMTRANSFER-RXN;iaf1260:OCBT;iaf692:OCBT;iag612:rbs_199;iao358:rll_48;igt196:OCBT;iin800:ARG3;iit341:OCBTi;ijn746:OCBT;ijr904.45632:OCBT;ijr904:OCBT;imeo21:OCBT;imm904:OCBTi;imo1053-pao1:OCBT;imo1056:OCBT;ind750:OCBTi;inj661:OCBT;isb619:OCBT;iso783:OCBT;iyo844:OCBT;obsolete:rxn09033;seed:rxn01019
R7CA35F41_RL	1 MNXM138@MNXC3 + 2 MNXM1@MNXC3 + 2 MNXM7@MNXC3 + 1 MNXM89557@MNXC3 + 1 MNXM9@MNXC3 <-- 1 MNXM2@MNXC3 + 1 MNXM37@MNXC3 + 2 MNXM3@MNXC3 + 1 MNXM60@MNXC3	R_CBPS		6.3.5.5	kegg:Alanine, aspartate and glutamate metabolism;kegg:Metabolic pathways;kegg:Pyrimidine metabolism;metacyc:UMP biosynthesis;metacyc:arginine biosynthesis I;metacyc:arginine biosynthesis II (acetyl cycle);metacyc:arginine biosynthesis III;model: AminoAcids_GluMetabolism;model:Nucleotides_PyrimidineMetabolism ;seed:Macromolecular synthesis operon;unipathway:L-arginine biosynthesis;unipathway:UMP b…	bigg:CBPS;bigg:CBPSn;brenda:BR152;brenda:BS398777;ec:6.3.5.5;ecocyc:CARBPSYN-RXN;iabaylyiv4:CARBPSYN-RXN;iaf1260:CBPS;iaf692:CBPS;igt196:CBPS;iit341:CBPS;ijn746:CBPS;ijr904.45632:CBPS;ijr904:CBPS;imeo21:CBPS;imm904:CBPS;imo1053-pao1:CBPS;imo1056:CBPS;ind750:CBPS;ind750:CBPSn;inj661:CBPS;intenz:16786;isb619:CBPS;iso783:CBPS;iyo844:CBPS;kegg:R00575;metacyc:CARBPSYN-RXN;reactome:REACT_478.3;rhea:186…
R2A242E9B_RL	1 MNXM1397@MNXC3 <-- 1 MNXM1515@MNXC3 + 1 MNXM2@MNXC3	R_PRACH	MNXR4424	3.5.4.19	biopath:Biosynthesis_and_degradation_of_L-Histidine;biopath:Biosynthesis_of_Histidine;biopath:Biosynthesis_of_IMP;kegg:Biosynthesis of secondary metabolites;kegg:Histidine metabolism;kegg:Metabolic pathways;metacyc:histidine biosynthesis;model:Histidine metabolism;seed:Histidine Biosynthesis;seed:Zinc regulated enzymes;unipathway:L-histidine biosynthesis	bigg:PRAMPC;biopath:RXN00401;brenda:BR26113;ec:3.5.4.19;ecocyc:HISTCYCLOHYD-RXN;iabaylyiv4:HISTCYCLOHYD-RXN;iaf1260:PRAMPC;iaf692:PRAMPC;iag612:rbs_514;iao358:rll_196;igt196:PRAMPC;iin800:HIS4_2;ijn746:PRAMPC;ijr904.45632:PRAMPC;ijr904:PRAMPC;imeo21:PRAMPC;imm904:PRAMPC;imo1053-pao1:PRAMPC;imo1056:PRAMPC;ind750:PRAMPC;inj661:PRAMPC;intenz:4328;isb619:PRAMPC;iso783:PRAMPC;iyo844:PRAMPC;kegg:R04037…
R23B5E05B_B	1 MNXM1397@MNXC3 <==> 1 MNXM1408@MNXC3	R_1076		5.3.1.16	biopath:Biosynthesis_and_degradation_of_L-Histidine;biopath:Biosynthesis_of_Histidine;biopath:Biosynthesis_of_IMP;kegg:Biosynthesis of secondary metabolites;kegg:Histidine metabolism;kegg:Metabolic pathways;metacyc:histidine biosynthesis;model:Histidine Metabolism;seed:Tryptophan synthesis;unipathway:L-histidine biosynthesis	aragem.45632:R04640_c;bigg:PRMICI;bigg:PRMICIi;biopath:RXN00126;brenda:BR225;ec:5.3.1.16;ecocyc:PRIBFAICARPISOM-RXN;iabaylyiv4:PRIBFAICARPISOM-RXN;iaf1260:PRMICI;iaf692:PRMICIi;iag612:rbs_516;iao358:rll_189;igt196:PRMICI;ijn746:PRMICIi;ijr904.45632:PRMICIi;ijr904:PRMICIi;imeo21:PRMICIi;imm904:PRMICIi;imo1053-pao1:PRMICIi;imo1056:PRMICIi;ind750:PRMICIi;inj661:PRMICIi;intenz:4954;isb619:PRMICIi;iso…
RF93FEF67_B	1 MNXM13@MNXC2 <==> 1 MNXM13@BOUNDARY	R_CO2xtO;R_CO2xtI			model:Exchange reactions
RAC30B082_B	1 MNXM13@MNXC2 <==> 1 MNXM13@MNXC3	R_330			model:Transport, Extracellular	aragem.45632:R_TCM17;bigg:CO2t;bigg:CO2ter;bigg:CO2tex;bigg:CO2tg;bigg:CO2tm;bigg:CO2tn;bigg:CO2tp;bigg:CO2tpp;bigg:CO2tv;iabaylyiv4:TRANS-RXN-CARBON-DIOXIDE;iaf1260:CO2tex;iaf1260:CO2tpp;iaf692:CO2t;iao358:rll_529;iin800:U110;iin800:U228;iit341:CO2t;ijn746:CO2tex;ijn746:CO2tpp;ijr904.45632:CO2t;ijr904:CO2t;imeo21:CO2t;imm904:CO2t;imm904:CO2tg;imm904:CO2tm;imm904:CO2tn;imm904:CO2tp;imm904:CO2tv;i…
RED7A67B2_RL	1 MNXM13@MNXC3 + 0.01 iso_iYO844_psetha_BS@MNXC3 <-- 0.01 iso_iYO844_ps_BS@MNXC3	R_PSDC_BS		4.1.1.65	model:S_Lipids
R7D04639E_RL	1 MNXM13@MNXC3 + 1 MNXM144@MNXC3 <-- 1 MNXM1@MNXC3 + 1 MNXM42@MNXC3	R_U98_			model:Pantothenate and CoA metabolism
RE3198A0B_B	1 MNXM13@MNXC3 + 1 MNXM145@MNXC3 + 1 MNXM6@MNXC3 <==> 1 MNXM325@MNXC3 + 1 MNXM5@MNXC3	R_683;R_1535	MNXR2793	1.1.1.44	biopath:Acidic_hexose_derivatives_and_Inositol;biopath:Non-glycolytic_carbohydrate_fermentations;biopath:Pentose_phosphate_pathway;kegg:Biosynthesis of secondary metabolites;kegg:Glutathione metabolism;kegg:Metabolic pathways;kegg:Microbial metabolism in diverse environments;kegg:Pentose phosphate pathway;metacyc:pentose phosphate pathway (oxidative branch);model:Pentose Phosphate Pathway;seed:D-…	bigg:GND;bigg:GNDer;biopath:RXN01411;brenda:BR29307;brenda:BS188134;ec:1.1.1.44;ecocyc:6PGLUCONDEHYDROG-RXN;iaf1260:GND;iag612:rbs_83;iao358:rll_178;iao358:rll_181;igt196:GND;iin800:GND1;iin800:GND2;iit341:GND;ijn746:GND;ijr904.45632:GND;ijr904:GND;imeo21:GND;imm904:GND;imo1053-pao1:PGDH;imo1056:PGDH;ind750:GND;inj661:GND;intenz:19371;irs1563.45632:R01528_c;irs1563.45632:R01528_p;isb619:GND;iso78…
R95B776DB_RL	1 MNXM13@MNXC3 + 1 MNXM172@MNXC3 <-- 1 MNXM1@MNXC3 + 1 MNXM20@MNXC3	R_OXGDC		4.1.1.71	metacyc:TCA cycle IV (2-oxoglutarate decarboxylase);model:Citric Acid Cycle;unipathway:tricarboxylic acid cycle	bigg:OXGDC;brenda:BR48315;ec:4.1.1.71;imeo21:OXGDC;inj661:OXGDC;intenz:4565;iyo844:OXGDC;kegg:R00272;metacyc:RXN-7774;rhea:10524;rhea:10525;rhea:10526;rhea:10527;seed:rxn00203;upa:UCR00272;upa:UER01001
RDBAAC3E3_RL	1 MNXM13@MNXC3 + 1 MNXM189@MNXC3 <-- 1 MNXM1@MNXC3 + 1 MNXM816@MNXC3	R_TARTDC	MNXR8535	4.1.1.73	model:S_Carbohydrates_and_related_molecules;unipathway:tartrate degradation	brenda:BR48317;ec:4.1.1.73;intenz:4567;kegg:R01751;metacyc:TARTRATE-DECARBOXYLASE-RXN;rhea:13317;rhea:13318;rhea:13319;rhea:13320;upa:UCR01751;upa:UER00803
RA43CA1FF_B	1 MNXM13@MNXC3 + 1 MNXM20@MNXC3 + 1 MNXM6@MNXC3 <==> 1 MNXM5@MNXC3 + 1 MNXM89661@MNXC3	R_776	MNXR31729	1.1.1.42	kegg:2-Oxocarboxylic acid metabolism;kegg:Carbon fixation pathways in prokaryotes;kegg:Glutathione metabolism;kegg:Metabolic pathways;kegg:Microbial metabolism in diverse environments;model:Citric Acid Cycle;unipathway:tricarboxylic acid cycle	bigg:ICDHy;bigg:ICDHym;bigg:ICDHyp;bigg:ICDHyr;bigg:ICDHyrm;brenda:BR29305;brenda:BS188124;brenda:BS370920;ec:1.1.1.42;ecocyc:ISOCITDEH-RXN;iabaylyiv4:ISOCITDEH-RXN;iaf1260:ICDHyr;iaf692:ICDHyr;iag612:rbs_357;iao358:rll_204;iit341:ICDHyr;ijn746:ICDHyr;ijr904.45632:ICDHyr;ijr904:ICDHyr;imeo21:ICDHy;imm904:ICDHy;imm904:ICDHym;imm904:ICDHyp;imo1053-pao1:ICDHy;imo1056:ICDHy;ind750:ICDHy;ind750:ICDHym…
R83F6DCD7_RL	1 MNXM13@MNXC3 + 1 MNXM210@MNXC3 + 1 MNXM2@MNXC3 <-- 1 MNXM1@MNXC3 + 1 MNXM503@MNXC3	R_PPDH		1.3.1.12;4.2.1.51;4.2.1.91	biopath:Biosynthesis_of_L-Phenylalanine_from_Chorismate;biopath:Biosynthesis_of_aromatic_amino_acids_(L-Phenylalanine,_L-Tyrosine,_L-Tryptophan)_and_of_quinone_cofactors;kegg:Biosynthesis of secondary metabolites;kegg:Metabolic pathways;kegg:Phenylalanine, tyrosine and tryptophan biosynthesis;metacyc:phenylalanine biosynthesis I;model:Phenylalanine, tyrosine and tryptophan biosynthesis;unipathway…	bigg:PPNDH;biopath:RXN01518;brenda:BR3398;ec:1.3.1.12;ec:4.2.1.51;ec:4.2.1.91;ecocyc:PREPHENATEDEHYDRAT-RXN;iabaylyiv4:PREPHENATEDEHYDRAT-RXN;iaf1260:PPNDH;iaf692:PPNDH;iag612:rbs_520;iao358:rll_325;igt196:PPNDH;iin800:PHA2;iit341:PPNDH;ijn746:PPNDH;ijr904.45632:PPNDH;ijr904:PPNDH;imeo21:PPNDH;imm904:PPNDH;imo1053-pao1:PPNDH;imo1056:PPNDH;ind750:PPNDH;inj661:PPNDH;intenz:4712;irs1563.45632:R01373…
R337C344F_RL	1 MNXM13@MNXC3 + 1 MNXM22@MNXC3 + 1 MNXM91795@MNXC3 <-- 1 MNXM1597@MNXC3 + 1 MNXM1@MNXC3 + 2 MNXM2@MNXC3 + 1 MNXM4@MNXC3	R_URIC	MNXR70064	1.7.3.3	biopath:Degradation_of_Xanthine_to_CO2_and_NH3;biopath:Reactions_and_degradation_of_Purine_ribonucleotides;model:Unassigned	bigg:URIC;biopath:RXN00217;ec:1.7.3.3;iaf1260:URIC;imo1053-pao1:URIC;imo1056:URIC;iyo844:URIC;metacyc:RXN0-5473;seed:rxn09370
R376B95D9_RL	1 MNXM13@MNXC3 + 1 MNXM23@MNXC3 + 1 MNXM6@MNXC3 <-- 1 MNXM5@MNXC3 + 1 MNXM98@MNXC3	R_ME2		1.1.1.38;1.1.1.39;1.1.1.40;4.1.1.3	biopath:Biosynthesis_of_Oxaloacetate;biopath:Reactions_of_Pyruvate_and_Phosphoenolpyruvate;kegg:Carbon fixation in photosynthetic organisms;kegg:Metabolic pathways;kegg:Microbial metabolism in diverse environments;kegg:Pyruvate metabolism;metacyc:C4 photosynthetic carbon assimilation cycle, NADP-ME type;metacyc:gluconeogenesis I;model:null	bigg:ME2;bigg:ME2m;biopath:RXN00625;brenda:BR29303;brenda:BS188110;ec:1.1.1.38;ec:1.1.1.39;ec:1.1.1.40;ec:4.1.1.3;ecocyc:MALIC-NADP-RXN;iabaylyiv4:MALIC-NADP-RXN;iaf1260:ME2;iag612:rbs_440;iin800:MAE1;ijr904.45632:ME2;ijr904:ME2;imm904:ME2m;imo1053-pao1:ME2;imo1056:ME2;ind750:ME2m;intenz:1039;irs1563.45632:R00216_c;irs1563.45632:R00216_p;iso783:ME2;iyo844:ME2;kegg:R00216;macie:M0021;metacyc:MALIC…
RF5D8FB16_RL	1 MNXM13@MNXC3 + 1 MNXM282@MNXC3 <-- 1 MNXM1@MNXC3 + 1 MNXM713@MNXC3	R01682
RDCD79BCE_LR	1 MNXM13@MNXC3 + 1 MNXM2@MNXC3 + 1 MNXM388@MNXC3 + 1 MNXM3@MNXC3 --> 2 MNXM1@MNXC3 + 1 MNXM507@MNXC3 + 1 MNXM7@MNXC3 + 1 MNXM9@MNXC3	R_AIRC1	MNXR80476		model:S_Nucleotides_and_nucleic_acids	imo1053-pao1:AIRC1;imo1056:AIRC1;iyo844:AIRC1;seed:rxn10053
RA063A812_RL	1 MNXM13@MNXC3 + 1 MNXM2@MNXC3 + 1 MNXM866@MNXC3 <-- 1 MNXM1455@MNXC3 + 1 MNXM1@MNXC3	R_IGPS		4.1.1.48	biopath:Biosynthesis_of_L-Tryptophan_from_Chorismate;kegg:Biosynthesis of secondary metabolites;kegg:Metabolic pathways;kegg:Phenylalanine, tyrosine and tryptophan biosynthesis;metacyc:tryptophan biosynthesis;model:Phenylalanine Tyrosine Tryptophan Biosynthesis;unipathway:L-tryptophan biosynthesis	bigg:IGPS;biopath:RXN00321;brenda:BR307;ec:4.1.1.48;ecocyc:IGPSYN-RXN;iabaylyiv4:IGPSYN-RXN;iaf1260:IGPS;iaf692:IGPS;iag612:rbs_3;iao358:rll_428;igt196:IGPS;iin800:TRP3_2;iit341:IGPS;ijn746:IGPS;ijr904.45632:IGPS;ijr904:IGPS;imeo21:IGPS;imm904:IGPS;imo1053-pao1:IGPS;imo1056:IGPS;ind750:IGPS;inj661:IGPS;intenz:4542;isb619:IGPS;iso783:IGPS;iyo844:IGPS;kegg:R03508;metacyc:IGPSYN-RXN;obsolete:rxn0874…
R231EDCB6_RL	1 MNXM13@MNXC3 + 1 MNXM2@MNXC3 + 1 iso_iYO844_25dop@MNXC3 <-- 1 MNXM1@MNXC3 + 1 MNXM854@MNXC3	R_D4DGCD		4.2.1.41	model:S_Carbohydrates_and_related_molecules
R5C2F31DB_B	1 MNXM13@MNXC3 + 1 MNXM2@MNXC3 <==> 1 MNXM1@MNXC3 + 1 MNXM60@MNXC3	R_724		1.6.5.4;4.2.1.1	biopath:Urea_and_L-Aspartate_cycles,_Polyamine_and_Creatine_synthesis;kegg:Nitrogen metabolism;metacyc:CO<sub>2</sub> fixation into oxaloacetate (anapleurotic);metacyc:cyanate degradation;metacyc:gluconeogenesis II (<i>Methanobacterium thermoautotrophicum</i>);model:Other;seed:Bacterial cyanide production and tolerance mechanisms;seed:CO2 uptake, carboxysome;seed:Carboxysome;seed:Zinc regulated e…	bigg:H2CO3D;bigg:H2CO3Dm;bigg:HCO3E;bigg:HCO3Em;bigg:HCO3En;biopath:RXN00996;brenda:BR3383;brenda:BS370896;ec:1.6.5.4;ec:4.2.1.1;ecocyc:RXN0-5224;iabaylyiv4:CO2-DISS-RXN;iaf1260:HCO3E;iaf692:HCO3E;igt196:HCO3E;iit341:H2CO3D;iit341:HCO3E;ijn746:H2CO3D;ijn746:HCO3E;ijr904.45632:HCO3E;ijr904:HCO3E;imeo21:HCO3E;imm904:HCO3E;imm904:HCO3Em;imm904:HCO3En;imo1053-pao1:HCO3E;imo1056:HCO3E;ind750:HCO3E;ind…
R6DBD8E18_B	1 MNXM13@MNXC3 + 1 MNXM321@MNXC3 <==> 1 MNXM16@MNXC3 + 1 MNXM1@MNXC3	R_135	MNXR484	4.1.1.50	kegg:Arginine and proline metabolism;kegg:Cysteine and methionine metabolism;kegg:Metabolic pathways;metacyc:spermidine biosynthesis I;metacyc:spermidine biosynthesis III;metacyc:spermine biosynthesis;model:Methionine Metabolism;unipathway:S-adenosylmethioninamine biosynthesis	aragem.45632:R00178_c;bigg:ADMDC;bigg:ADMDCr;brenda:BR310;brenda:BS1475;ec:4.1.1.50;ecocyc:SAMDECARB-RXN;iaf1260:ADMDC;igt196:ADMDCr;iin800:SPE2;iit341:ADMDCr;ijr904.45632:ADMDCr;ijr904:ADMDCr;imeo21:ADMDCr;imm904:ADMDC;imo1053-pao1:ADMDC;imo1056:ADMDC;ind750:ADMDC;inj661:ADMDCr;intenz:4544;irs1563.45632:R00178_c;isb619:ADMDCr;iso783:ADMDC;iyo844:ADMDC;kegg:R00178;macie:M0225;metacyc:SAMDECARB-RX…
R99B31807_RL	1 MNXM13@MNXC3 + 1 MNXM328@MNXC3 <-- 1 MNXM1@MNXC3 + 1 MNXM70@MNXC3	R00566
R6B776E30_RL	1 MNXM13@MNXC3 + 1 MNXM373@MNXC3 <-- 1 MNXM1@MNXC3 + 1 MNXM483@MNXC3	R_U93_			model:Pantothenate and CoA metabolism
R13409B85_RL	1 MNXM13@MNXC3 + 1 MNXM39@MNXC3 <-- 1 MNXM1@MNXC3 + 1 MNXM291@MNXC3	R_57			model:Oxalic acid
RD4C83789_RL	1 MNXM13@MNXC3 + 1 MNXM404@MNXC3 <-- 1 MNXM1602@MNXC3 + 1 MNXM1@MNXC3	R_MOPC		1.1.1.85	kegg:2-Oxocarboxylic acid metabolism;kegg:Biosynthesis of secondary metabolites;kegg:Metabolic pathways;kegg:Valine, leucine and isoleucine biosynthesis;metacyc:3-methylbutanol biosynthesis;metacyc:RXN-13158;metacyc:leucine biosynthesis;model:Valine, leucine and isoleucine biosynthesis	aragem.45632:R01652_c;bigg:OMCDC;bigg:OMCDCm;ec:1.1.1.85;ecocyc:RXN-7800;iaf1260:OMCDC;iaf692:OMCDC;iag612:rbs_36;igt196:OMCDC;ijn746:OMCDC;ijr904.45632:OMCDC;ijr904:OMCDC;imeo21:OMCDC;imm904:OMCDC;imm904:OMCDCm;ind750:OMCDC;ind750:OMCDCm;inj661:OMCDC;intenz:1084;isb619:OMCDC;iso783:OMCDC;iyo844:OMCDC;kegg:R01652;metacyc:RXN-7800;obsolete:rxn13372r;rhea:25078;rhea:25079;rhea:25080;rhea:25081;seed…
RABC253CB_RL	1 MNXM13@MNXC3 + 1 MNXM475@MNXC3 <-- 1 MNXM1@MNXC3 + 2 MNXM69@MNXC3	R_GLXCL	MNXR2736	4.1.1.47	biopath:Reactions_of_Glyoxalate_(no_pathway);kegg:Glyoxylate and dicarboxylate metabolism;kegg:Metabolic pathways;metacyc:glycolate and glyoxylate degradation I;model:Glyoxylate Metabolism;seed:Allantoin Utilization;seed:Allantoin degradation;seed:Photorespiration (oxidative C2 cycle);unipathway:glycolate degradation	bigg:GLXCL;biopath:RXN00883;brenda:BR306;ec:4.1.1.47;ecocyc:GLYOCARBOLIG-RXN;iaf1260:GLXCL;ijn746:GLXCL;ijr904.45632:GLXCL;ijr904:GLXCL;imo1053-pao1:GLXCBL;imo1056:GLXCBL;intenz:4541;iyo844:GLXCBL;kegg:R00013;macie:M0298;metacyc:GLYOCARBOLIG-RXN;rhea:10136;rhea:10137;rhea:10138;rhea:10139;seed:rxn00010;upa:UCR00013;upa:UER00831
RDBE60336_RL	1 MNXM13@MNXC3 + 1 MNXM622@MNXC3 <-- 1 MNXM1@MNXC3 + 1 MNXM2378@MNXC3 + 1 MNXM23@MNXC3	R_DXPS		2.2.1.7	model:Terpenoid biosynthesis;seed:Isoprenoid Biosynthesis;seed:Pyridoxin (Vitamin B6) Biosynthesis	bigg:DXPS;ec:2.2.1.7;iabaylyiv4:DXS-RXN;iaf1260:DXPS;igt196:DXPS;iit341:DXPS;ijn746:DXPS;ijr904.45632:DXPS;ijr904:DXPS;imeo21:DXPS;imo1053-pao1:DXPS;imo1056:DXPS;inj661:DXPS;ips189:DXPS;iso783:DXPS;iyo844:DXPS;obsolete:rxn08379;obsolete:rxn12222;seed:rxn03909
RFA58399F_RL	1 MNXM13@MNXC3 + 1 MNXM73@MNXC3 + 1 MNXM7@MNXC3 <-- 1 MNXM3@MNXC3 + 1 MNXM46@MNXC3	R_PCK1		4.1.1.49	biopath:Biosynthesis_of_Oxaloacetate_(anaplerotic);biopath:Reactions_of_Pyruvate_and_Phosphoenolpyruvate;kegg:Biosynthesis of secondary metabolites;kegg:Carbon fixation in photosynthetic organisms;kegg:Citrate cycle (TCA cycle);kegg:Glycolysis / Gluconeogenesis;kegg:Metabolic pathways;kegg:Microbial metabolism in diverse environments;kegg:Pyruvate metabolism;metacyc:C4 photosynthetic carbon assim…	bigg:PPCK;bigg:PPCKr;biopath:RXN01293;brenda:BR308;ec:4.1.1.49;ecocyc:PEPCARBOXYKIN-RXN;iaf1260:PPCK;iag612:rbs_187;iin800:PCK1;ijr904.45632:PPCK;ijr904:PPCK;imeo21:PPCKr;imm904:PPCK;imo1053-pao1:PPCK;imo1056:PPCK;ind750:PPCK;inj661:PPCKr;intenz:4543;irs1563.45632:R00341_c;isb619:PPCK;iso783:PPCK;iyo844:PPCK;kegg:R00341;macie:M0051;metacyc:PEPCARBOXYKIN-RXN;rhea:18617;rhea:18618;rhea:18619;rhea:1…
RF617B30E_RL	1 MNXM13@MNXC3 + 1 MNXM78@MNXC3 <-- 1 MNXM1@MNXC3 + 1 MNXM529@MNXC3	R_DAPDC		4.1.1.20	biopath:Biosynthesis_of_L-Lysine_from_L-Aspartate_(in_bacteria);biopath:Metabolism_of_L-Lysine,_L-Threonine,_L-Methionine,_and_L-Cysteine;kegg:Biosynthesis of secondary metabolites;kegg:Lysine biosynthesis;kegg:Metabolic pathways;kegg:Microbial metabolism in diverse environments;metacyc:lysine biosynthesis I;metacyc:lysine biosynthesis II;metacyc:lysine biosynthesis III;metacyc:lysine biosynthesi…	aragem.45632:R00451_c;bigg:DAPDC;biopath:RXN01425;brenda:BR281;ec:4.1.1.20;ecocyc:DIAMINOPIMDECARB-RXN;iabaylyiv4:DIAMINOPIMDECARB-RXN;iaf1260:DAPDC;iaf692:DAPDC;iag612:rbs_464;iao358:rll_231;igt196:DAPDC;iit341:DAPDC;ijn746:DAPDC;ijr904.45632:DAPDC;ijr904:DAPDC;imeo21:DAPDC;imo1053-pao1:DAPDC;imo1056:DAPDC;inj661:DAPDC;intenz:4514;isb619:DAPDC;iso783:DAPDC;iyo844:DAPDC;kegg:R00451;metacyc:DIAMIN…
R717C6589_RL	1 MNXM13@MNXC3 + 1 MNXM80@MNXC3 <-- 1 MNXM1@MNXC3 + 1 MNXM519@MNXC3	R_URA3			model:Pyrimidine metabolism
RC856C6A_RL	1 MNXM13@MNXC3 + 1 MNXM943@MNXC3 <-- 1 MNXM1@MNXC3 + 1 MNXM78@MNXC3	R_LYSDC		4.1.1.18	biopath:Degradation_of_L-Lysine_to_Cadaverine;kegg:Biosynthesis of secondary metabolites;kegg:Lysine degradation;kegg:Metabolic pathways;kegg:Tropane, piperidine and pyridine alkaloid biosynthesis;metacyc:aminopropylcadaverine biosynthesis;metacyc:bisucaberin biosynthesis;metacyc:desferrioxamine B biosynthesis;metacyc:desferrioxamine E biosynthesis;metacyc:lupanine biosynthesis;metacyc:lysine deg…	bigg:LYSDC;biopath:RXN00827;brenda:BR6435;ec:4.1.1.18;ecocyc:LYSDECARBOX-RXN;iaf1260:LYSDC;ijn746:LYSDC;ijr904.45632:LYSDC;ijr904:LYSDC;imo1053-pao1:LYSDC;imo1056:LYSDC;intenz:4512;isb619:LYSDC;iyo844:LYSDC;kegg:R00462;metacyc:LYSDECARBOX-RXN;rhea:22352;rhea:22353;rhea:22354;rhea:22355;seed:rxn00322
R29E5F92A_B	1 MNXM13@MNXC3 + 2 MNXM15@MNXC3 + 1 MNXM69@MNXC3 <==> 2 MNXM1@MNXC3 + 1 MNXM2@MNXC3 + 1 MNXM490@MNXC3	R_1280	MNXR5248	3.5.3.19	kegg:Metabolic pathways;kegg:Microbial metabolism in diverse environments;kegg:Purine metabolism;metacyc:allantoin degradation to glyoxylate II;model:Histidine Metabolism;seed:Allantoin Utilization;unipathway:(S)-allantoin degradation	bigg:UGLYCH;bigg:UGLYCHr;brenda:BR29521;brenda:BS190021;ec:3.5.3.19;iabaylyiv4:UREIDOGLYCOLATE-HYDROLASE-RXN;iaf1260:UGLYCH;iin800:DAL3;ijr904.45632:UGLYCH;ijr904:UGLYCH;imm904:UGLYCHr;imo1053-pao1:UGLYCH;imo1056:UGLYCH;ind750:UGLYCHr;intenz:4307;iyo844:UGLYCHr;kegg:R00469;metacyc:UREIDOGLYCOLATE-HYDROLASE-RXN;rhea:19809;rhea:19810;rhea:19811;rhea:19812;seed:rxn00327;upa:UCR00469;upa:UER00656
R80B031E6_LR	1 MNXM1408@MNXC3 + 1 MNXM37@MNXC3 --> 1 MNXM1422@MNXC3 + 1 MNXM1@MNXC3 + 1 MNXM365@MNXC3 + 1 MNXM89557@MNXC3	R_HIS7			model:Histidine metabolism
RE630D36D_B	1 MNXM140@MNXC2 + 1 MNXM1@MNXC2 <==> 1 MNXM140@MNXC3 + 1 MNXM1@MNXC3	R_826;R_1581;R_1580;R_1579;R_1578;R_1577			model:Transport, Extracellular	bigg:LEUt2r;bigg:LEUt2rpp;iaf1260:LEUt2rpp;iaf692:LEUt2r;iin800:AGP1_7;iin800:BAP2_3;iin800:BAP3_3;iin800:GAP1_11;iin800:GNP1_4;iin800:TAT1_2;iin800:VAP1_4;ijr904.45632:LEUt2r;ijr904:LEUt2r;imeo21:LEUt2r;imm904:LEUt2r;imm904:LEUt6;imm904:LEUt7;imo1053-pao1:LEUt2;imo1056:LEUt2;ind750:LEUt2r;inj661:LEUt2r;ips189:LEUt6;isb619:LEUt2r;iyo844:LEUt6;obsolete:rxn05600;seed:rxn05243;seed:rxn08785;seed:rxn…
R82521F85_LR	1 MNXM140@MNXC2 --> 1 MNXM140@BOUNDARY	R_EX_leu_L_e			model:Exchange
RFF11C5E6_LR	1 MNXM140@MNXC3 + 1 MNXM142@MNXC3 + 1 MNXM3@MNXC3 --> 1 MNXM1@MNXC3 + 1 MNXM7@MNXC3 + 1 MNXM9@MNXC3 + 1 iso_iYO844_thr_L_leu_L@MNXC3	R_LAAL16			model:S_Amino_acids_and_related_molecules
R39997F27_B	1 MNXM140@MNXC3 + 1 MNXM20@MNXC3 <==> 1 MNXM404@MNXC3 + 1 MNXM89557@MNXC3	R_822		2.6.1.42;2.6.1.6;2.6.1.67	kegg:2-Oxocarboxylic acid metabolism;kegg:Biosynthesis of secondary metabolites;kegg:Glucosinolate biosynthesis;kegg:Metabolic pathways;kegg:Valine, leucine and isoleucine biosynthesis;kegg:Valine, leucine and isoleucine degradation;metacyc:leucine biosynthesis;metacyc:leucine degradation I;metacyc:leucine degradation III;model:Valine, Leucine, and Isoleucine Metabolism;seed:Aminotransferases Aro…	bigg:LEUTA;bigg:LEUTAi;bigg:LEUTAm;brenda:BR47691;ec:2.6.1.42;ec:2.6.1.6;ec:2.6.1.67;ecocyc:BRANCHED-CHAINAMINOTRANSFERLEU-RXN;iabaylyiv4:BRANCHED-CHAINAMINOTRANSFERLEU-RXN;iaf1260:LEUTAi;iaf692:LEUTA;iag612:rbs_44;iag612:rbs_45;iao358:rll_69;igt196:LEUTAi;iin800:BAT1_1;iin800:BAT2_3;iit341:LEUTA;ijn746:LEUTA;ijr904.45632:LEUTAi;ijr904:LEUTAi;imeo21:LEUTA;imm904:LEUTA;imm904:LEUTAm;imo1053-pao1:L…
R1C09F677_LR	1 MNXM140@MNXC3 + 1 MNXM29@MNXC3 + 1 MNXM3@MNXC3 --> 1 MNXM1@MNXC3 + 1 MNXM7@MNXC3 + 1 MNXM9@MNXC3 + 1 iso_iYO844_gly_leu_L@MNXC3	R_LAAL13			model:S_Amino_acids_and_related_molecules
R9B3156C4_LR	1 MNXM140@MNXC3 + 1 MNXM32@MNXC3 + 1 MNXM3@MNXC3 --> 1 MNXM1@MNXC3 + 1 MNXM7@MNXC3 + 1 MNXM9@MNXC3 + 1 iso_iYO844_ala_L_leu_L@MNXC3	R_LAAL15			model:S_Amino_acids_and_related_molecules
RD4EEA531_LR	1 MNXM140@MNXC3 + 1 MNXM3@MNXC3 + 1 MNXM53@MNXC3 --> 1 MNXM1@MNXC3 + 1 MNXM7@MNXC3 + 1 MNXM9@MNXC3 + 1 iso_iYO844_ser_L_leu_L@MNXC3	R_LAAL14			model:S_Amino_acids_and_related_molecules
R95E42B97_LR	1 MNXM1422@MNXC3 --> 1 MNXM1456@MNXC3 + 1 MNXM2@MNXC3	R_IGPD		4.2.1.19	biopath:Biosynthesis_and_degradation_of_L-Histidine;biopath:Biosynthesis_of_Histidine;kegg:Biosynthesis of secondary metabolites;kegg:Histidine metabolism;kegg:Metabolic pathways;metacyc:histidine biosynthesis;model:Histidine metabolism;unipathway:L-histidine biosynthesis	bigg:IGPDH;biopath:RXN01204;brenda:BR404;ec:4.2.1.19;ecocyc:IMIDPHOSDEHYD-RXN;iabaylyiv4:IMIDPHOSDEHYD-RXN;iaf1260:IGPDH;iaf692:IGPDH;iag612:rbs_243;iao358:rll_190;igt196:IGPDH;iin800:HIS3;ijn746:IGPDH;ijr904.45632:IGPDH;ijr904:IGPDH;imeo21:IGPDH;imm904:IGPDH;imo1053-pao1:IGPDH;imo1056:IGPDH;ind750:IGPDH;inj661:IGPDH;intenz:4680;irs1563.45632:R03457_c;isb619:IGPDH;iso783:IGPDH;iyo844:IGPDH;kegg:R…
RDDFBFAC7_B	1 MNXM1423@MNXC3 <==> 1 MNXM693@MNXC3	R_GUI2		5.3.1.12	kegg:Metabolic pathways;kegg:Pentose and glucuronate interconversions;metacyc:D-galacturonate degradation I;model:Pentose and Glucuronate Interconversions;seed:Entner-Doudoroff Pathway;seed:Sugar utilization in Thermotoga	bigg:GUI2;brenda:BS1018;ec:5.3.1.12;kegg:R01983;metacyc:GALACTUROISOM-RXN;seed:rxn01457
RD93E0B66_LR	1 MNXM142@MNXC2 + 1 MNXM1@MNXC2 --> 1 MNXM142@MNXC3 + 1 MNXM1@MNXC3	R_THRt2	MNXR5067		model:S_Transport;seed:Threonine anaerobic catabolism gene cluster	bigg:THRt2;bigg:THRt2m;bigg:THRt2pp;bigg:THRt2r;bigg:THRt2rpp;iaf1260:THRt2pp;iaf1260:THRt2rpp;iao358:rll_566;iin800:AGP1_13;iin800:GAP1_19;iin800:GNP1_7;iin800:TAT1_5;iit341:THRt2r;ijr904.45632:THRt2r;ijr904:THRt2r;imeo21:THRt2r;imm904:THRt2m;imm904:THRt2r;ind750:THRt2m;ind750:THRt2r;inj661:THRt2r;isb619:THRt2;iso783:THRt3;iyo844:THRt2;obsolete:rxn05660;seed:rxn05300;seed:rxn09304;seed:rxn09305;…
RFE6609A8_LR	1 MNXM142@MNXC2 --> 1 MNXM142@BOUNDARY	R_EX_thr_L_e			model:Exchange
R90F75219_LR	1 MNXM142@MNXC3 + 1 MNXM29@MNXC3 + 1 MNXM3@MNXC3 --> 1 MNXM1@MNXC3 + 1 MNXM7@MNXC3 + 1 MNXM9@MNXC3 + 1 iso_iYO844_L_thrgly@MNXC3	R_LAAL4			model:S_Amino_acids_and_related_molecules
RD474B8B3_LR	1 MNXM142@MNXC3 + 1 MNXM37@MNXC3 + 1 MNXM3@MNXC3 --> 1 MNXM1@MNXC3 + 1 MNXM7@MNXC3 + 1 MNXM9@MNXC3 + 1 iso_iYO844_thr_L_gln_L@MNXC3	R_LAAL38			model:S_Amino_acids_and_related_molecules
R18079BB7_LR	1 MNXM142@MNXC3 + 1 MNXM3@MNXC3 + 1 MNXM61@MNXC3 --> 1 MNXM1@MNXC3 + 1 MNXM7@MNXC3 + 1 MNXM9@MNXC3 + 1 iso_iYO844_thr_L_met_L@MNXC3	R_LAAL22			model:S_Amino_acids_and_related_molecules
R8CC22DA8_LR	1 MNXM142@MNXC3 + 1 MNXM3@MNXC3 + 1 MNXM97@MNXC3 --> 1 MNXM1@MNXC3 + 1 MNXM7@MNXC3 + 1 MNXM9@MNXC3 + 1 iso_iYO844_thr_L_phe_L@MNXC3	R_LAAL27			model:S_Amino_acids_and_related_molecules
RB20AD28A_LR	1 MNXM142@MNXC3 --> 1 MNXM159@MNXC3 + 1 MNXM15@MNXC3	R_CHA1_1		4.3.1.19	biopath:Biosynthesis_of_L-Isoleucine;biopath:Metabolism_of_L-Lysine,_L-Threonine,_L-Methionine,_and_L-Cysteine;biopath:Metabolism_of_the_branched_amino_acids_(L-Leucine,_L-Isoleucine,_L-Valine);kegg:Biosynthesis of secondary metabolites;kegg:Glycine, serine and threonine metabolism;kegg:Metabolic pathways;kegg:Valine, leucine and isoleucine biosynthesis;metacyc:hypoglycin biosynthesis;metacyc:iso…	bigg:THRD_L;bigg:THRD_Lm;bigg:THRD_Lr;biopath:RXN00598;brenda:BR22834;ec:4.3.1.19;ecocyc:THREDEHYD-RXN;iabaylyiv4:THREDEHYD-RXN;iaf1260:THRD_L;iag612:rbs_430;iao358:rll_205;igt196:THRD_L;iin800:CHA1_1;iin800:ILV1;iit341:THRD_L;ijn746:THRD_L;ijr904.45632:THRD_L;ijr904:THRD_L;imeo21:THRD_Lr;imm904:THRD_L;imm904:THRD_Lm;imo1053-pao1:THRD_L;imo1056:THRD_L;ind750:THRD_L;ind750:THRD_Lm;inj661:THRD_Lr;i…
R2899BF30_LR	1 MNXM1434@MNXC2 + 1 MNXM1@MNXC2 --> 1 MNXM1434@MNXC3 + 1 MNXM1@MNXC3	R_U164_			model:Transport, extracellular
R327F2FC6_LR	1 MNXM1434@MNXC2 --> 1 MNXM1434@BOUNDARY	R_EX_melib_e			model:Exchange
R59F25312_LR	1 MNXM1434@MNXC3 + 1 MNXM2@MNXC3 --> 1 MNXM41@MNXC3 + 1 MNXM89602@MNXC3	R_GALS3	MNXR31035	3.2.1.22	kegg:Galactose metabolism;model:Raffinose Metabolism;seed:Galactosylceramide and Sulfatide metabolism;seed:Melibiose Utilization	bigg:GALS3;ec:3.2.1.22;kegg:R01101;kegg:R06091;seed:rxn00817
RC3AC7DD_LR	1 MNXM143@MNXC2 + 1 MNXM73@MNXC3 --> 1 MNXM23@MNXC3 + 1 MNXM313@MNXC3	R_ACGAMpts	MNXR380		model:Transport Reaction;seed:Sialic Acid Metabolism	bigg:ACGApts;bigg:ACGAptspp;iaf1260:ACGAptspp;ijr904.45632:ACGApts;ijr904:ACGApts;ips189:ACGApts;isb619:ACGApts;iyo844:ACGApts;metacyc:RXN-12634;seed:rxn05485;seed:rxn08041
R2DC4819E_LR	1 MNXM143@MNXC2 --> 1 MNXM143@BOUNDARY	R_EX_acgam_e_			model:S_
R512B0D6_RL	1 MNXM1446@MNXC3 + 1 MNXM1@MNXC3 + 1 MNXM7@MNXC3 + 1 MNXM9@MNXC3 <-- 1 MNXM3@MNXC3 + 1 MNXM529@MNXC3 + 1 MNXM955@MNXC3	R_UAAGDS		6.3.2.13	kegg:Lysine biosynthesis;kegg:Peptidoglycan biosynthesis;metacyc:UDP-<i>N</i>-acetylmuramoyl-pentapeptide biosynthesis III (<i>meso</i>-DAP-containing);model:Cell Envelope Biosynthesis;seed:Methicillin resistance in Staphylococci;seed:Peptidoglycan Biosynthesis 2	bigg:UAAGDS;brenda:BR105;ec:6.3.2.13;ecocyc:UDP-NACMURALGLDAPLIG-RXN;iabaylyiv4:UDP-NACMURALGLDAPLIG-RXN;iaf1260:UAAGDS;igt196:UAAGDS;iit341:UAAGDS;ijn746:UAAGDS;ijr904.45632:UAAGDS;ijr904:UAAGDS;imeo21:UAAGDS;imo1053-pao1:UAAGDS;imo1056:UAAGDS;inj661:UAAGDS;intenz:10454;isb619:UAAGDS;iso783:UAAGDS;iyo844:UAAGDS;kegg:R02788;metacyc:UDP-NACMURALGLDAPLIG-RXN;obsolete:rxn10927;rhea:23676;rhea:23677;…
RD7E153F2_LR	1 MNXM1446@MNXC3 + 1 MNXM3@MNXC3 + 1 MNXM669@MNXC3 --> 1 MNXM1954@MNXC3 + 1 MNXM1@MNXC3 + 1 MNXM7@MNXC3 + 1 MNXM9@MNXC3	R_UGMDDS		6.3.2.10;6.3.2.15	kegg:Lysine biosynthesis;kegg:Peptidoglycan biosynthesis;metacyc:UDP-<i>N</i>-acetylmuramoyl-pentapeptide biosynthesis III (<i>meso</i>-DAP-containing);model:Cell Envelope Biosynthesis	bigg:UGMDDS;ec:6.3.2.10;ec:6.3.2.15;ecocyc:UDP-NACMURALGLDAPAALIG-RXN;iabaylyiv4:UDP-NACMURALGLDAPAALIG-RXN;iaf1260:UGMDDS;igt196:UGMDDS;iit341:UGMDDS;ijn746:UGMDDS;ijr904.45632:UGMDDS;ijr904:UGMDDS;imeo21:UGMDDS;imo1053-pao1:UGMDDS;inj661:UGMDDS;isb619:UGMDDS;iso783:UGMDDS;iyo844:UGMDDS;kegg:R04617;metacyc:UDP-NACMURALGLDAPAALIG-RXN;rhea:28374;rhea:28375;rhea:28376;rhea:28377;seed:rxn03164
R982D637B_LR	1 MNXM144@MNXC2 + 1 MNXM1@MNXC2 --> 1 MNXM144@MNXC3 + 1 MNXM1@MNXC3	T_R_BALAPAT1tc	MNXR936		model:null	bigg:BALAt2pp;bigg:BALAt2r;iaf1260:BALAt2pp;imeo21:BALAt2r;imo1053-pao1:ala-Bt2;imo1056:ala-Bt2;inj661:BALAt2r;iyo844:ala-Bt2;seed:rxn05495;seed:rxn08174
R7A3A33DF_LR	1 MNXM144@MNXC2 --> 1 MNXM144@BOUNDARY	R_EX_ala_B_e			model:Exchange
R1D4F4F2_RL	1 MNXM1453@MNXC3 + 1 MNXM5@MNXC3 + 1 MNXM90886@MNXC3 <-- 1 MNXM1@MNXC3 + 1 MNXM6@MNXC3 + 1 MNXM89752@MNXC3	R_GLUTRR	MNXR48203	1.2.1.70	kegg:Biosynthesis of secondary metabolites;kegg:Metabolic pathways;kegg:Porphyrin and chlorophyll metabolism;metacyc:tetrapyrrole biosynthesis I (from glutamate);model:Cofactor and Prosthetic Group Biosynthesis;seed:Heme and Siroheme Biosynthesis;unipathway:protoporphyrin-IX biosynthesis	bigg:GLUTRR;ec:1.2.1.70;ecocyc:GLUTRNAREDUCT-RXN;iabaylyiv4:GLUTRNAREDUCT-RXN;iaf1260:GLUTRR;iaf692:GLUTRR;iit341:GLUTRR;ijn746:GLUTRR;ijr904.45632:GLUTRR;ijr904:GLUTRR;imeo21:GLUTRR;imo1053-pao1:GLUTRR;imo1056:GLUTRR;inj661:GLUTRR;intenz:11277;irs1563.45632:R04109_c;isb619:GLUTRR;iso783:GLUTRR;iyo844:GLUTRR;kegg:R04109;metacyc:GLUTRNAREDUCT-RXN;obsolete:rxn08634;rhea:12344;rhea:12345;rhea:12346;…
R8B9B0F03_LR	1 MNXM1453@MNXC3 --> 1 MNXM405@MNXC3	R_G1SATi	MNXR2422	5.4.3.8	biopath:Biosynthesis_of_5-Aminolevulinate_from_L-Glutamate;biopath:Biosynthesis_of_Hemoglobin_and_Cyctochromes;kegg:Biosynthesis of secondary metabolites;kegg:Metabolic pathways;kegg:Porphyrin and chlorophyll metabolism;metacyc:tetrapyrrole biosynthesis I (from glutamate);model:Porphyrin Metabolism;seed:Heme and Siroheme Biosynthesis;unipathway:protoporphyrin-IX biosynthesis	aragem.45632:R02272_c;bigg:G1SAT;bigg:G1SATi;biopath:RXN00998;brenda:BR32;ec:5.4.3.8;ecocyc:GSAAMINOTRANS-RXN;iabaylyiv4:GSAAMINOTRANS-RXN;iaf1260:G1SAT;iaf692:G1SATi;iit341:G1SATi;ijn746:G1SATi;ijr904.45632:G1SATi;ijr904:G1SATi;imeo21:G1SATi;imo1053-pao1:G1SATi;imo1056:G1SATi;inj661:G1SATi;intenz:5006;irs1563.45632:R02272_c;isb619:G1SATi;iso783:G1SATi;iyo844:G1SATi;kegg:R02272;macie:M0195;metacy…
R19DC042B_B	1 MNXM1455@MNXC3 <==> 1 MNXM1489@MNXC3	R_1071		5.3.1.24	biopath:Biosynthesis_of_L-Tryptophan_from_Chorismate;biopath:Biosynthesis_of_aromatic_amino_acids_(L-Phenylalanine,_L-Tyrosine,_L-Tryptophan)_and_of_quinone_cofactors;kegg:Biosynthesis of secondary metabolites;kegg:Metabolic pathways;kegg:Phenylalanine, tyrosine and tryptophan biosynthesis;metacyc:tryptophan biosynthesis;model:Tyrosine, Tryptophan, and Phenylalanine Metabolism;seed:Tryptophan syn…	bigg:PRAI;bigg:PRAIi;biopath:RXN00619;brenda:BR48377;ec:5.3.1.24;ecocyc:PRAISOM-RXN;iabaylyiv4:PRAISOM-RXN;iaf1260:PRAIi;iaf692:PRAIi;iag612:rbs_473;iao358:rll_431;igt196:PRAIi;iin800:TRP1;iit341:PRAIi;ijn746:PRAI;ijr904.45632:PRAIi;ijr904:PRAIi;imeo21:PRAIi;imm904:PRAIi;imo1053-pao1:PRAI;imo1056:PRAI;ind750:PRAIi;inj661:PRAIi;intenz:4962;irs1563.45632:R03509_c;isb619:PRAI;iso783:PRAIi;iyo844:PRA…
RD462190A_B	1 MNXM1456@MNXC3 + 1 MNXM89557@MNXC3 <==> 1 MNXM1482@MNXC3 + 1 MNXM20@MNXC3	R_765		2.6.1.9	kegg:Biosynthesis of secondary metabolites;kegg:Histidine metabolism;kegg:Metabolic pathways;metacyc:histidine biosynthesis;model:Histidine Metabolism;seed:Histidine Biosynthesis;seed:Homogentisate pathway of aromatic compound degradation;unipathway:L-histidine biosynthesis	bigg:HSTPT;bigg:HSTPTr;brenda:BR47443;ec:2.6.1.9;ecocyc:HISTAMINOTRANS-RXN;iabaylyiv4:HISTAMINOTRANS-RXN;iaf1260:HSTPT;iaf692:HSTPT;iag612:rbs_346;iao358:rll_191;igt196:HSTPT;iin800:HIS5;ijn746:HSTPTr;ijr904.45632:HSTPT;ijr904:HSTPT;imeo21:HSTPT;imm904:HSTPT;imo1053-pao1:HSTPT;imo1056:HSTPT;ind750:HSTPT;inj661:HSTPT;intenz:2760;isb619:HSTPT;iso783:HSTPT;iyo844:HSTPTr;kegg:R03243;metacyc:HISTAMINO…
RF4F5126C_RL	1 MNXM1458@MNXC3 + 1 MNXM89557@MNXC3 <-- 1 MNXM337@MNXC3 + 1 MNXM37@MNXC3	R_ABZ1	MNXR30623	2.6.1.85	kegg:Folate biosynthesis;metacyc:4-aminobenzoate biosynthesis;metacyc:candicidin biosynthesis;model:Folate metabolism;seed:Chorismate Intermediate for synthesis of PAPA antibiotics, PABA, anthranilate, 3-hydroxyanthranilate and more.;seed:Folate Biosynthesis (Phoenix Copy);seed:Tryptophan synthesis	bigg:ADCS;brenda:BR47979;ec:2.6.1.85;ecocyc:PABASYN-RXN;iabaylyiv4:PABASYN-RXN;iaf1260:ADCS;iin800:ABZ1;ijr904.45632:ADCS;ijr904:ADCS;imeo21:ADCS;imm904:ADCS;imo1053-pao1:ADCS;imo1056:ADCS;ind750:ADCS;inj661:ADCS;intenz:17346;irs1563.45632:R01716_c;isb619:ADCS;iso783:ADCS;iyo844:ADCS;kegg:R01716;macie:M0283;metacyc:PABASYN-RXN;rhea:11672;rhea:11673;rhea:11674;rhea:11675;seed:rxn01257
R6933A465_LR	1 MNXM1458@MNXC3 --> 1 MNXM1@MNXC3 + 1 MNXM23@MNXC3 + 1 MNXM421@MNXC3	R_U88_			model:Folate metabolism
R95D9D061_RL	1 MNXM145@MNXC3 + 1 MNXM1@MNXC3 + 1 MNXM7@MNXC3 <-- 1 MNXM3@MNXC3 + 1 MNXM633@MNXC3	R_RBK_D		null	model:null
RF4C310B0_LR	1 MNXM145@MNXC3 --> 1 MNXM1@MNXC3 + 1 MNXM2887@MNXC3 + 1 MNXM39@MNXC3	R_U79_			model:Riboflavin metabolism
RD224EF31_B	1 MNXM145@MNXC3 <==> 1 MNXM15900@MNXC3	R_1151	MNXR69867	5.3.1.20;5.3.1.6	biopath:Pentose_phosphate_pathway;model:Pentose Phosphate Pathway	bigg:RPI;biopath:RXN00196;ec:5.3.1.20;ec:5.3.1.6
R243773E7_B	1 MNXM145@MNXC3 <==> 1 MNXM186@MNXC3	R_1150		5.1.3.1	biopath:Interconversions_of_Pentose_(extended);biopath:Non-glycolytic_carbohydrate_fermentations;biopath:Pentose_phosphate_pathway;kegg:Biosynthesis of secondary metabolites;kegg:Carbon fixation in photosynthetic organisms;kegg:Metabolic pathways;kegg:Microbial metabolism in diverse environments;kegg:Pentose and glucuronate interconversions;kegg:Pentose phosphate pathway;metacyc:Bifidobacterium s…	bigg:RPE;biopath:RXN00191;brenda:BR184;ec:5.1.3.1;ecocyc:RIBULP3EPIM-RXN;iabaylyiv4:RIBULP3EPIM-RXN;iaf1260:RPE;iaf692:RPE;iag612:rbs_280;iao358:rll_403;igt196:RPE;iin800:RPE1;iit341:RPE;ijn746:RPE;ijr904.45632:RPE;ijr904:RPE;imeo21:RPE;imm904:RPE;imo1053-pao1:RPE;imo1056:RPE;ind750:RPE;inj661:RPE;intenz:4904;ips189:RPE;irs1563.45632:R01529_c;irs1563.45632:R01529_p;isb619:RPE;iso783:RPE;iyo844:RP…
R551C5455_LR	1 MNXM147@MNXC2 + 1 MNXM1@MNXC2 --> 1 MNXM147@MNXC3 + 1 MNXM1@MNXC3	R_ASNt2	MNXR849		model:S_Transport	bigg:ASNt2;bigg:ASNt2m;bigg:ASNt2r;bigg:ASNt2rpp;iaf1260:ASNt2rpp;iin800:AGP1_3;iin800:DIP5_3;iin800:GAP1_4;iin800:GNP1_1;iit341:ASNt2;ijr904.45632:ASNt2r;ijr904:ASNt2r;imeo21:ASNt2r;imm904:ASNt2r;imm904:ASNt6;imm904:ASNt7;ind750:ASNt2r;inj661:ASNt2r;ips189:ASNt2;iyo844:ASNt2;seed:rxn05508;seed:rxn08161;seed:rxn09782;seed:rxn13229;seed:rxn13230
RD5ACADC4_LR	1 MNXM147@MNXC2 --> 1 MNXM147@BOUNDARY	R_EX_asn_L_e			model:Exchange
R3DEA5779_LR	1 MNXM147@MNXC3 + 1 MNXM2@MNXC3 --> 1 MNXM15@MNXC3 + 1 MNXM42@MNXC3	R00485		3.5.1.1;3.5.1.38;3.5.5.4	biopath:Catabolism_of_Amino_acids;biopath:Metabolism_of_L-Glutamate,_L-Aspartate_and_related_compounds;biopath:Metabolism_of_Nitrogen;kegg:Alanine, aspartate and glutamate metabolism;kegg:Biosynthesis of secondary metabolites;kegg:Cyanoamino acid metabolism;kegg:Metabolic pathways;kegg:Nitrogen metabolism;metacyc:3.5.5.4-RXN;metacyc:asparagine degradation I;metacyc:superpathway of aspartate and a…	bigg:ASNN;bigg:ASNNe;bigg:ASNNm;bigg:ASNNpp;biopath:RXN00310;brenda:BR22679;ec:3.5.1.1;ec:3.5.1.38;ec:3.5.5.4;ecocyc:ASPARAGHYD-RXN;iabaylyiv4:ASPARAGHYD-RXN;iaf1260:ASNN;iaf1260:ASNNpp;iaf692:ASNN;iag612:rbs_372;iag612:rbs_373;iao358:rll_18;iin800:ASP1;iin800:ASP31;iin800:ASP32;iin800:ASP33;iin800:ASP34;iit341:ASNN;ijn746:ASNN;ijr904.45632:ASNN;ijr904:ASNN;imeo21:ASNN;imm904:ASNN;imm904:ASNNe;im…
RE7BA14CB_LR	1 MNXM147@MNXC3 + 1 MNXM32@MNXC3 + 1 MNXM3@MNXC3 --> 1 MNXM1@MNXC3 + 1 MNXM7@MNXC3 + 1 MNXM9@MNXC3 + 1 iso_iYO844_ala_L_asn_L@MNXC3	R_LAAL39			model:S_Amino_acids_and_related_molecules
R6DCC6D5D_LR	1 MNXM1485@MNXC2 + 1 MNXM2@MNXC3 + 1 MNXM3@MNXC3 --> 1 MNXM1485@MNXC3 + 1 MNXM1@MNXC3 + 1 MNXM7@MNXC3 + 1 MNXM9@MNXC3	R_BUTSabc;R_MSO3abc			model:S_Transport;seed:Alkanesulfonates Utilization	bigg:MSO3abcpp;iaf1260:MSO3abcpp;ijn746:MSO3abcpp;imo1053-pao1:MSO3abc;imo1056:MSO3abc;iyo844:MSO3abc;seed:rxn05621;seed:rxn08959
RDA701786_LR	1 MNXM1485@MNXC2 --> 1 MNXM1485@BOUNDARY	R_EX_mso3_e			model:Exchange
R49A140F5_LR	1 MNXM1488@MNXC3 + 1 MNXM2@MNXC3 --> 1 MNXM25@MNXC3 + 1 MNXM644@MNXC3	R_SDPDS	MNXR4792	3.5.1.18	biopath:Biosynthesis_of_L-Lysine_from_L-Aspartate_(in_bacteria);biopath:Metabolism_of_L-Lysine,_L-Threonine,_L-Methionine,_and_L-Cysteine;kegg:Lysine biosynthesis;kegg:Metabolic pathways;kegg:Microbial metabolism in diverse environments;metacyc:lysine biosynthesis I;model:Threonine and Lysine Metabolism;seed:Arginine Biosynthesis extended;unipathway:L-lysine biosynthesis via DAP pathway	bigg:SDPDS;biopath:RXN00201;brenda:BR26098;ec:3.5.1.18;ecocyc:SUCCDIAMINOPIMDESUCC-RXN;iabaylyiv4:SUCCDIAMINOPIMDESUCC-RXN;iaf1260:SDPDS;iao358:rll_315;igt196:SDPDS;iit341:SDPDS;ijn746:SDPDS;ijr904.45632:SDPDS;ijr904:SDPDS;imeo21:SDPDS;imo1053-pao1:SDPDS;imo1056:SDPDS;inj661:SDPDS;intenz:4202;isb619:SDPDS;iso783:SDPDS;iyo844:SDPDS;kegg:R02734;metacyc:SUCCDIAMINOPIMDESUCC-RXN;obsolete:rxn10896;rhe…
R1D12A39_LR	1 MNXM148@MNXC3 + 1 MNXM1@MNXC3 + 1 MNXM6@MNXC3 --> 1 MNXM155@MNXC3 + 1 MNXM5@MNXC3	R_TRR1			model:Pyrimidine metabolism
R8B3F3C76_RL	1 MNXM148@MNXC3 + 1 MNXM2@MNXC3 + 1 MNXM374@MNXC3 <-- 1 MNXM155@MNXC3 + 1 MNXM7@MNXC3	R_RNDR1		1.17.4.1	biopath:Biosynthesis_of_2'-Deoxyadenosine-5'-triphosphate_from_ADP;biopath:Conversion_and_degradation_of_Purine_desoxyribonucleotides;kegg:Metabolic pathways;kegg:Purine metabolism;metacyc:adenosine nucleotides <i>de novo</i> biosynthesis;model: Nucleotides_PurineMetabolism ;model: Redox_RedoxMetabolism;model:Nucleotides_PyrimidineMetabolism	bigg:RNDR1;bigg:RNDR1n;biopath:RXN00128;ec:1.17.4.1;ecocyc:ADPREDUCT-RXN;iabaylyiv4:ADPREDUCT-RXN;iaf1260:RNDR1;iaf692:RNDR1;iag612:rbs_537;iao358:rll_283;iao358:rll_287;igt196:RNDR1;iit341:RNDR1;ijn746:RNDR1;ijr904.45632:RNDR1;ijr904:RNDR1;imeo21:RIBRB12;imeo21:RNDR1;imm904:RNDR1;imm904:RNDR1n;imo1053-pao1:RNDR1;imo1056:RNDR1;ind750:RNDR1;ind750:RNDR1n;inj661:RNDR1;ips189:RNDR1;irs1563.45632:R02…
R206F4BDE_RL	1 MNXM148@MNXC3 + 1 MNXM2@MNXC3 + 1 MNXM411@MNXC3 <-- 1 MNXM155@MNXC3 + 1 MNXM220@MNXC3	R_RNDR3		1.17.4.1	kegg:Metabolic pathways;kegg:Pyrimidine metabolism;metacyc:pyrimidine deoxyribonucleotides <i>de novo</i> biosynthesis I;metacyc:pyrimidine deoxyribonucleotides <i>de novo</i> biosynthesis III;metacyc:pyrimidine deoxyribonucleotides <i>de novo</i> biosynthesis IV;metacyc:pyrimidine deoxyribonucleotides biosynthesis from CTP;metacyc:superpathway of pyrimidine deoxyribonucleotides <i>de novo</i> bi…	bigg:RNDR3;bigg:RNDR3n;brenda:BS394797;ec:1.17.4.1;ecocyc:CDPREDUCT-RXN;iabaylyiv4:CDPREDUCT-RXN;iaf1260:RNDR3;iaf692:RNDR3;iag612:rbs_538;iao358:rll_285;iao358:rll_289;igt196:RNDR3;iit341:RNDR3;ijn746:RNDR3;ijr904.45632:RNDR3;ijr904:RNDR3;imeo21:RNDR3;imm904:RNDR3;imm904:RNDR3n;imo1053-pao1:RNDR3;imo1056:RNDR3;ind750:RNDR3;ind750:RNDR3n;inj661:RNDR3;ips189:RNDR3;irs1563.45632:R02024_c;isb619:RND…
R1E8BF0DA_RL	1 MNXM148@MNXC3 + 1 MNXM2@MNXC3 + 1 MNXM436@MNXC3 <-- 1 MNXM155@MNXC3 + 1 MNXM30@MNXC3	R_RNDR2		1.17.4.1	biopath:Biosynthesis_of_2'-Deoxyguanosine-5'-triphosphate_from_GDP;biopath:Conversion_and_degradation_of_Purine_desoxyribonucleotides;kegg:Metabolic pathways;kegg:Purine metabolism;metacyc:guanosine nucleotides <i>de novo</i> biosynthesis;model: Nucleotides_PurineMetabolism ;model: Redox_RedoxMetabolism;model:Nucleotides_PyrimidineMetabolism	bigg:RNDR2;bigg:RNDR2n;biopath:RXN00824;brenda:BS394860;ec:1.17.4.1;ecocyc:GDPREDUCT-RXN;iabaylyiv4:GDPREDUCT-RXN;iaf1260:RNDR2;iaf692:RNDR2;iag612:rbs_539;iao358:rll_284;iao358:rll_288;igt196:RNDR2;iit341:RNDR2;ijn746:RNDR2;ijr904.45632:RNDR2;ijr904:RNDR2;imeo21:RNDR2;imm904:RNDR2;imm904:RNDR2n;imo1053-pao1:RNDR2;imo1056:RNDR2;ind750:RNDR2;ind750:RNDR2n;inj661:RNDR2;ips189:RNDR2;irs1563.45632:R0…
RADAB18C1_RL	1 MNXM148@MNXC3 + 1 MNXM2@MNXC3 + 1 MNXM572@MNXC3 <-- 1 MNXM155@MNXC3 + 1 MNXM17@MNXC3	R_RNDR4		1.17.4.1	biopath:Biosynthesis_of_2'-Deoxyuridine-5'-phosphate_from_Uridine-5'-diphosphate;biopath:Conversion_and_degradation_of_Pyrimidine_nucleotides_and_bases;kegg:Pyrimidine metabolism;metacyc:pyrimidine deoxyribonucleotides <i>de novo</i> biosynthesis I;metacyc:pyrimidine deoxyribonucleotides <i>de novo</i> biosynthesis III;metacyc:superpathway of pyrimidine deoxyribonucleotides <i>de novo</i> biosynt…	bigg:RNDR4;bigg:RNDR4n;biopath:RXN01504;ec:1.17.4.1;ecocyc:UDPREDUCT-RXN;iabaylyiv4:UDPREDUCT-RXN;iaf1260:RNDR4;iaf692:RNDR4;iag612:rbs_540;iao358:rll_286;iao358:rll_290;igt196:RNDR4;iit341:RNDR4;ijn746:RNDR4;ijr904.45632:RNDR4;ijr904:RNDR4;imeo21:RNDR4;imeo21:RNDR5B12;imm904:RNDR4;imm904:RNDR4n;imo1053-pao1:RNDR4;imo1056:RNDR4;ind750:RNDR4;ind750:RNDR4n;inj661:RNDR4;ips189:RNDR4;irs1563.45632:R0…
R7DD1E7A8_RL	1 MNXM148@MNXC3 + 1 MNXM2@MNXC3 + 1 MNXM61@MNXC3 <-- 1 MNXM155@MNXC3 + 1 iso_iYO844_metox@MNXC3	R_METSR_S1			model:S_Amino_acids_and_related_molecules
R6D0219FA_RL	1 MNXM148@MNXC3 + 1 MNXM2@MNXC3 + 1 MNXM61@MNXC3 <-- 1 MNXM155@MNXC3 + 1 iso_iYO844_metox_R@MNXC3	R_METSR_R1			model:S_Amino_acids_and_related_molecules
R298CAADB_B	1 MNXM1499@MNXC3 + 1 MNXM7@MNXC3 <==> 1 MNXM356@MNXC3 + 1 MNXM3@MNXC3	R_PPAKr		2.7.2.1;2.7.2.15	kegg:Propanoate metabolism;metacyc:L-1,2-propanediol degradation;metacyc:threonine degradation I;model:Alternate Carbon Metabolism;unipathway:L-threonine degradation via propanoate pathway	bigg:PPAKr;brenda:BR48584;ec:2.7.2.1;ec:2.7.2.15;ecocyc:PROPKIN-RXN;iabaylyiv4:PROPKIN-RXN;iaf1260:PPAKr;iaf692:PPAKr;ijr904.45632:PPAKr;ijr904:PPAKr;imeo21:PROPP;intenz:15980;ips189:PPAK;iyo844:PPAK;kegg:R01353;metacyc:PROPKIN-RXN;rhea:23148;rhea:23149;rhea:23150;rhea:23151;seed:rxn00985;upa:UCR01353;upa:UER00510
RCA1C4FB9_B	1 MNXM14@MNXC2 + 1 MNXM1@MNXC2 <==> 1 MNXM14@MNXC3 + 1 MNXM1@MNXC3	R_AMPt6	MNXR27754		model:S_Transport	iyo844:AMPt6;seed:rxn05497
RE985FDA3_LR	1 MNXM14@MNXC2 --> 1 MNXM14@BOUNDARY	R_EX_amp_e			model:Exchange
R226BBBB1_RL	1 MNXM14@MNXC3 + 1 MNXM1561@MNXC3 <-- 1 MNXM3@MNXC3 + 1 MNXM51@MNXC3	R_GTPDPK	MNXR69192	2.7.6.5	kegg:Purine metabolism;metacyc:ppGpp biosynthesis;model:Cofactor and Prosthetic Group Biosynthesis;unipathway:ppGpp biosynthesis	bigg:GTPDPK;brenda:BR47857;ec:2.7.6.5;ecocyc:GTPPYPHOSKIN-RXN;iaf1260:GTPDPK;iag612:rbs_327;ijn746:GTPDPK;imeo21:GTPDPK;imo1053-pao1:GTPDPK;imo1056:GTPDPK;inj661:GTPDPK;intenz:3036;isb619:GTPDPK;iso783:GTPDPK;iyo844:GTPDPK;kegg:R00429;metacyc:GTPPYPHOSKIN-RXN;rhea:22088;rhea:22089;rhea:22090;rhea:22091;seed:rxn00303;upa:UCR00429;upa:UER00884
RAF733053_RL	1 MNXM14@MNXC3 + 1 MNXM1@MNXC3 + 1 MNXM7@MNXC3 <-- 1 MNXM212@MNXC3 + 1 MNXM3@MNXC3	R_YJR105W			model:Salvage pathways
R2C930A68_B	1 MNXM14@MNXC3 + 1 MNXM1@MNXC3 + 1 MNXM91@MNXC3 <==> 1 MNXM15900@MNXC3 + 1 MNXM3@MNXC3	R_1081;R_1678;R_1677;R_1676;R_1675	MNXR69797	2.7.6.1	biopath:Biosynthesis_and_degradation_of_L-Histidine;biopath:Biosynthesis_of_Histidine;biopath:Biosynthesis_of_IMP;biopath:Biosynthesis_of_Purine_ribonucleotides;biopath:Biosynthesis_of_Pyrimidine_ribonucleotides;biopath:Biosynthesis_of_Uridine-5'-phosphate;biopath:Pentose_phosphate_pathway;model:Histidine Metabolism	bigg:PRPPS;biopath:RXN00113;ec:2.7.6.1
RC16F2CB0_LR	1 MNXM14@MNXC3 + 1 MNXM2@MNXC3 --> 1 MNXM212@MNXC3 + 1 MNXM9@MNXC3	R_NTD7pp;R_NTD7		3.1.3.1;3.1.3.2;3.1.3.31;3.1.3.5;3.1.3.6;3.6.1.11;3.6.1.5;3.6.1.9	biopath:Conversion_and_degradation_of_Purine_desoxyribonucleotides;biopath:Degradation_of_ATP_to_Adenosine;biopath:Reactions_and_degradation_of_Purine_ribonucleotides;kegg:Metabolic pathways;kegg:Purine metabolism;metacyc:adenosine nucleotides degradation II;model:Nucleotides_PurineMetabolism;seed:pyrimidine conversions	bigg:NTD7;bigg:NTD7e;bigg:NTD7l;bigg:NTD7pp;biopath:RXN01372;brenda:BS64616;ec:3.1.3.1;ec:3.1.3.2;ec:3.1.3.31;ec:3.1.3.5;ec:3.1.3.6;ec:3.6.1.11;ec:3.6.1.5;ec:3.6.1.9;ecocyc:AMP-DEPHOSPHORYLATION-RXN;iabaylyiv4:AMP-DEPHOSPHORYLATION-RXN;iaf1260:NTD7;iaf1260:NTD7pp;iao358:rll_291;iin800:U30;ijn746:NTD7;ijn746:NTD7pp;ijr904.45632:NTD7;ijr904:NTD7;imeo21:NTD7;imm904:NTD7;imo1053-pao1:NTD7;imo1056:NTD…
R28766662_B	1 MNXM14@MNXC3 + 1 MNXM3@MNXC3 <==> 2 MNXM7@MNXC3	R_129		2.7.4.3	biopath:Biosynthesis_of_ATP;biopath:Reactions_and_degradation_of_Purine_ribonucleotides;kegg:Biosynthesis of secondary metabolites;kegg:Metabolic pathways;kegg:Purine metabolism;metacyc:adenosine nucleotides <i>de novo</i> biosynthesis;model:Nucleotide Salvage Pathway;unipathway:AMP biosynthesis via salvage pathway	bigg:ADK1;bigg:ADK1m;biopath:RXN00680;brenda:BR47850;ec:2.7.4.3;ecocyc:ADENYL-KIN-RXN;iabaylyiv4:ADENYL-KIN-RXN;iaf1260:ADK1;iaf692:ADK1;iag612:rbs_148;iao358:rll_11;igt196:ADK1;iin800:ADK1_1;iin800:ADK2_1;iit341:ADK1;ijn746:ADK1;ijr904.45632:ADK1;ijr904:ADK1;imeo21:ADK1;imm904:ADK1;imm904:ADK1m;imo1053-pao1:ADK1;imo1056:ADK1;ind750:ADK1;ind750:ADK1m;inj661:ADK1;intenz:3007;ips189:ADK1;irs1563.45…
R896353BD_B	1 MNXM14@MNXC3 + 1 MNXM93@MNXC3 <==> 1 MNXM565@MNXC3	R_142		4.3.2.2	biopath:Biosynthesis_of_ATP;biopath:Reactions_and_degradation_of_Purine_ribonucleotides;kegg:Alanine, aspartate and glutamate metabolism;kegg:Metabolic pathways;kegg:Purine metabolism;metacyc:adenosine nucleotides <i>de novo</i> biosynthesis;metacyc:purine nucleotides <i>de novo</i> biosynthesis II;model:Purine and Pyrimidine Biosynthesis;seed:Purine conversions;unipathway:AMP biosynthesis via de…	bigg:ADSL1;bigg:ADSL1r;biopath:RXN00398;brenda:BR3432;ec:4.3.2.2;ecocyc:AMPSYN-RXN;iabaylyiv4:AMPSYN-RXN;iaf1260:ADSL1r;iaf692:ADSL1;iag612:rbs_127;iao358:rll_365;igt196:ADSL1r;iin800:ADE13_2;iit341:ADSL1r;ijn746:ADSL1r;ijr904.45632:ADSL1r;ijr904:ADSL1r;imeo21:ADSL1r;imm904:ADSL1r;imo1053-pao1:ADSL1r;imo1056:ADSL1r;ind750:ADSL1r;inj661:ADSL1r;intenz:4836;irs1563.45632:R01083_c;isb619:ADSL1;iso783…
R6D92F1B0_RL	1 MNXM14@MNXC3 + 2 MNXM1@MNXC3 + 1 MNXM73@MNXC3 + 1 MNXM9@MNXC3 <-- 1 MNXM23@MNXC3 + 1 MNXM2@MNXC3 + 1 MNXM3@MNXC3	R_PPS		2.7.9.2	kegg:Carbon fixation pathways in prokaryotes;kegg:Metabolic pathways;kegg:Methane metabolism;kegg:Microbial metabolism in diverse environments;kegg:Pyruvate metabolism;metacyc:gluconeogenesis I;metacyc:glycolysis I;metacyc:glycolysis II (from fructose-6P);metacyc:reductive TCA cycle I;model:GlycolysisGluconeogenesis;seed:Glycolysis and Gluconeogenesis;seed:Pyruvate metabolism I anaplerotic reacti…	bigg:PPS;brenda:BR48097;ec:2.7.9.2;ecocyc:PEPSYNTH-RXN;iabaylyiv4:PEPSYNTH-RXN;iaf1260:PPS;iaf692:PPS;iit341:PPS;ijn746:PPS;ijr904.45632:PPS;ijr904:PPS;imo1053-pao1:PPS;imo1056:PPS;intenz:3122;iso783:PPS;iyo844:PPS;kegg:R00199;metacyc:PEPSYNTH-RXN;rhea:11364;rhea:11365;rhea:11366;rhea:11367;seed:rxn00147
R1781A0_LR	1 MNXM150@MNXC3 + 1 MNXM2@MNXC3 --> 1 MNXM168@MNXC3 + 1 MNXM38297@MNXC3	R_MTAN	MNXR55735	3.2.2.16;3.2.2.9	kegg:Cysteine and methionine metabolism;kegg:Metabolic pathways;model:Methionine metabolism;model:Urea cycle and metabolism of amino groups;seed:Adenosyl nucleosidases;seed:Menaquinone Biosynthesis via Futalosine;seed:Methionine Salvage;unipathway:L-methionine biosynthesis via salvage pathway	bigg:MTAN;brenda:BR19228;ec:3.2.2.16;ec:3.2.2.9;iaf1260:MTAN;iag612:rbs_469;igt196:MTAN;iit341:MTAN;ijr904.45632:MTAN;ijr904:MTAN;imeo21:MTAN;inj661:MTAN;irs1563.45632:R01401_c;isb619:MTAN;iso783:MTAN;iyo844:MTAN;kegg:R01401;seed:rxn01021;upa:UCR01401;upa:UER00871
R91021E0A_B	1 MNXM151@MNXC2 + 2 MNXM2@MNXC2 <==> 1 MNXM22@MNXC2 + 2 MNXM57@MNXC2	R_GTHPe	MNXR2828	1.11.1.9	kegg:Glutathione metabolism;metacyc:glutathione redox reactions I;model:null	bigg:GTHP;bigg:GTHPe;bigg:GTHPm;brenda:BR37185;ec:1.11.1.9;ecocyc:GLUTATHIONE-PEROXIDASE-RXN;iabaylyiv4:GLUTATHIONE-PEROXIDASE-RXN;iao358:rll_183;iin800:GPX1;iin800:GPX2;iin800:HYR1;ijn746:GTHP;imm904:GTHP;imm904:GTHPm;ind750:GTHP;intenz:1769;irs1563.45632:R00274_c;isb619:GTHP;iso783:GSHPO;iyo844:GTHPe;kegg:R00274;metacyc:GLUTATHIONE-PEROXIDASE-RXN;obsolete:rxn10392;reactome:REACT_2037.3;rhea:168…
R9E99A0A2_LR	1 MNXM151@MNXC2 --> 1 MNXM151@BOUNDARY	R_EX_gthox_e			model:Exchange
R3B902335_RL	1 MNXM152@MNXC3 + 1 MNXM1@MNXC3 + 1 MNXM5@MNXC3 <-- 1 MNXM394@MNXC3 + 1 MNXM8@MNXC3	R_NADK5		2.7.1.23	model:S_Nucleotides_and_nucleic_acids
R47B0699A_B	1 MNXM152@MNXC3 + 1 MNXM3@MNXC3 <==> 1 MNXM394@MNXC3 + 1 MNXM7@MNXC3	R_925	MNXR69532	2.7.4.6	biopath:Biosynthesis_of_2'-Deoxythymidine-5'-triphosphate;biopath:Conversion_and_degradation_of_Pyrimidine_nucleotides_and_bases;kegg:Metabolic pathways;kegg:Pyrimidine metabolism;metacyc:pyrimidine deoxyribonucleotide phosphorylation;metacyc:pyrimidine deoxyribonucleotides <i>de novo</i> biosynthesis I;metacyc:pyrimidine deoxyribonucleotides <i>de novo</i> biosynthesis II;metacyc:pyrimidine deox…	bigg:NDPK4;bigg:NDPK4m;bigg:NDPK4n;biopath:RXN00420;brenda:BS358250;ec:2.7.4.6;ecocyc:DTDPKIN-RXN;kegg:R02093;metacyc:DTDPKIN-RXN;rhea:27682;rhea:27683;rhea:27684;rhea:27685
R1CA49BF6_B	1 MNXM152@MNXC3 + 1 MNXM7@MNXC3 <==> 1 MNXM257@MNXC3 + 1 MNXM3@MNXC3	R_435		2.7.4.12;2.7.4.13;2.7.4.9	biopath:Biosynthesis_of_2'-Deoxythymidine-5'-triphosphate;biopath:Conversion_and_degradation_of_Pyrimidine_nucleotides_and_bases;kegg:Metabolic pathways;kegg:Pyrimidine metabolism;metacyc:pyrimidine deoxyribonucleotide phosphorylation;metacyc:pyrimidine deoxyribonucleotides <i>de novo</i> biosynthesis I;metacyc:pyrimidine deoxyribonucleotides <i>de novo</i> biosynthesis II;metacyc:pyrimidine deox…	bigg:DTMPK;biopath:RXN00496;brenda:BR48076;ec:2.7.4.12;ec:2.7.4.13;ec:2.7.4.9;ecocyc:DTMPKI-RXN;iabaylyiv4:DTMPKI-RXN;iaf1260:DTMPK;iaf692:DTMPK;iag612:rbs_284;iao358:rll_468;igt196:DTMPK;iin800:CDC8;iit341:DTMPK;ijn746:DTMPK;ijr904.45632:DTMPK;ijr904:DTMPK;imeo21:DTMPK;imm904:DTMPK;imo1053-pao1:DTMPK;imo1056:DTMPK;ind750:DTMPK;inj661:DTMPK;intenz:3013;intenz:3016;ips189:DTMPK;isb619:DTMPK;iso783…
RB465B165_RL	1 MNXM1532@MNXC3 + 1 MNXM15@MNXC3 <-- 1 MNXM1@MNXC3 + 1 MNXM2@MNXC3 + 1 MNXM90906@MNXC3	R_DHPPDA	MNXR68711	3.5.4.26	model:Riboflavin Metabolism	bigg:DHPPDA;ec:3.5.4.26
R7F0E3AF7_B	1 MNXM153@MNXC3 + 1 MNXM89557@MNXC3 <==> 1 MNXM20@MNXC3 + 1 MNXM76@MNXC3	R_1746;R_1266		2.6.1.1;2.6.1.5;2.6.1.57;2.6.1.9	kegg:Biosynthesis of secondary metabolites;kegg:Isoquinoline alkaloid biosynthesis;kegg:Metabolic pathways;kegg:Novobiocin biosynthesis;kegg:Phenylalanine, tyrosine and tryptophan biosynthesis;kegg:Tyrosine metabolism;kegg:Ubiquinone and other terpenoid-quinone biosynthesis;metacyc:(<i>S</i>)-reticuline biosynthesis I;metacyc:4-hydroxyphenylpyruvate biosynthesis;metacyc:rosmarinic acid biosynthes…	bigg:TYRTA;bigg:TYRTAi;bigg:TYRTAm;bigg:TYRTAp;brenda:BR47696;ec:2.6.1.1;ec:2.6.1.5;ec:2.6.1.57;ec:2.6.1.9;ecocyc:TYRAMINOTRANS-RXN;iabaylyiv4:TYRAMINOTRANS-RXN;iaf1260:TYRTA;iaf692:TYRTA;iag612:rbs_72;iag612:rbs_73;iao358:rll_20;iin800:AAT1_2;iin800:AAT2_2;iin800:ARO8;iin800:ARO9_2;iit341:TYRTA;ijn746:TYRTA;ijr904.45632:TYRTA;ijr904:TYRTA;imeo21:TYRTA;imm904:TYRTAi;imm904:TYRTAim;imm904:TYRTAip;…
R7544F249_LR	1 MNXM1547@MNXC2 + 1 MNXM2@MNXC3 + 1 MNXM3@MNXC3 --> 1 MNXM1547@MNXC3 + 1 MNXM1@MNXC3 + 1 MNXM7@MNXC3 + 1 MNXM9@MNXC3	R_CHOLSabc			model:S_Transport	bigg:CHOLSabc;iyo844:CHOLSabc;seed:rxn05184;seed:rxn12738
RF699763C_LR	1 MNXM1547@MNXC2 --> 1 MNXM1547@BOUNDARY	R_EX_chols_e_			model:S_
RD3DB88D3_B	1 MNXM154@MNXC2 + 1 MNXM1@MNXC2 <==> 1 MNXM154@MNXC3 + 1 MNXM1@MNXC3	T_R_ACACt2			model:null	bigg:ACACt2;bigg:ACACt2m;bigg:ACACt2pp;iaf1260:ACACt2pp;iit341:ACACt2;ijr904.45632:ACACt2;ijr904:ACACt2;iyo844:ACACt2;seed:rxn05484;seed:rxn08029
RB55304CE_LR	1 MNXM154@MNXC2 --> 1 MNXM154@BOUNDARY	R_EX_acac_e			model:Exchange
RD082C506_RL	1 MNXM154@MNXC3 + 1 MNXM21@MNXC3 <-- 1 MNXM197@MNXC3	R_HMGL	MNXR2984	4.1.3.4	biopath:Biosynthesis_of_Cholesterol_(Atlas_S._85,_86);biopath:Metabolism_of_the_branched_amino_acids_(L-Leucine,_L-Isoleucine,_L-Valine);kegg:Butanoate metabolism;kegg:Metabolic pathways;kegg:Synthesis and degradation of ketone bodies;kegg:Valine, leucine and isoleucine degradation;metacyc:ketogenesis;metacyc:leucine degradation I;metacyc:mevalonate degradation;model:S_Lipids;seed:Branched chain …	aragem.45632:R01360_c;bigg:HMGL;bigg:HMGLm;bigg:HMGLx;biopath:RXN00934;brenda:BR395;ec:4.1.3.4;iag612:rbs_60;ijn746:HMGL;imo1053-pao1:HMGL;imo1056:HMGL;intenz:4617;irs1563.45632:R01360_c;iso783:HMGL;iyo844:HMGL;kegg:R01360;metacyc:HYDROXYMETHYLGLUTARYL-COA-LYASE-RXN;pubmed:15122894;pubmed:8440722;reactome:REACT_100202;reactome:REACT_105243;reactome:REACT_108952;reactome:REACT_110033;reactome:REAC…
R1BB04AE8_LR	1 MNXM1553@MNXC3 + 1 MNXM3@MNXC3 --> 1 MNXM1@MNXC3 + 1 MNXM500@MNXC3 + 1 MNXM7@MNXC3	R_FRUK_r	MNXR69014	2.7.1.56	model:Carbohydrate Metabolism	bigg:FRUK;bigg:FRUK_r;brenda:BR47787;ec:2.7.1.56;iabaylyiv4:1PFRUCTPHOSN-RXN;iaf1260:FRUK;iag612:rbs_249;iao358:rll_317;iin800:U1;ijn746:FRUK_r;ijr904.45632:F1PK;ijr904:F1PK;imm904:FRUK;imo1053-pao1:F1PK;imo1056:F1PK;ind750:F1PK;ips189:F1PK;isb619:FRUK;iyo844:F1PK;obsolete:rxn08529;seed:rxn01492
RB73F93B4_B	1 MNXM1553@MNXC3 <==> 1 MNXM435@MNXC3 + 1 MNXM77@MNXC3	R_556		4.1.2.13	kegg:Fructose and mannose metabolism;kegg:Metabolic pathways;model:Glycolysis/Gluconeogenesis;seed:Calvin-Benson cycle;seed:Formaldehyde assimilation Ribulose monophosphate pathway;seed:Glycolysis and Gluconeogenesis	bigg:FBA2;ec:4.1.2.13;iaf692:FBA2;iit341:FBA2;imm904:FBA2;ind750:FBA2;ips189:FBA2;irs1563.45632:R02568_c;iyo844:FBA2;kegg:R02568;seed:rxn01870
R45614239_LR	1 MNXM1562@MNXC2 --> 1 MNXM1562@BOUNDARY	R_EX_hg2_e			model:Exchange
R93634957_B	1 MNXM1562@MNXC2 <==> 1 MNXM1562@MNXC3	R_HGt	MNXR2958		model:S_Transport	bigg:HG2tex;iaf1260:HG2tex;iso783:HGt;iyo844:HGt;seed:rxn05586;seed:rxn08717
RECD550D8_LR	1 MNXM156@MNXC2 + 1 MNXM1@MNXC2 --> 1 MNXM156@MNXC3 + 1 MNXM1@MNXC3	R_ALA_Dt2	MNXR1424		model:S_Transport;seed:Pyruvate Alanine Serine Interconversions	bigg:DALAt2;bigg:DALAt2pp;bigg:DALAt2r;bigg:DALAt2rL;iaf1260:DALAt2pp;iit341:DALAt2;ijr904.45632:DALAt2r;ijr904:DALAt2r;imeo21:DALAt2r;imo1053-pao1:ALA_Dt6;imo1056:ALA_Dt6;inj661:DALAt2r;isb619:DALAt2r;iyo844:ALA_Dt2;seed:rxn05494;seed:rxn08301
RC96712E3_LR	1 MNXM156@MNXC2 --> 1 MNXM156@BOUNDARY	R_EX_ala_D_e			model:Exchange
R99BDB7F6_LR	1 MNXM156@MNXC3 + 1 MNXM2@MNXC3 + 1 MNXM4@MNXC3 --> 1 MNXM15@MNXC3 + 1 MNXM22@MNXC3 + 1 MNXM23@MNXC3	R_DALAOX		1.4.3.19;1.4.3.3	model:Other Amino Acid Metabolism	bigg:DALAOX;bigg:DALAOXx;brenda:BR47358;ec:1.4.3.19;ec:1.4.3.3;imeo21:DALAOX;imo1053-pao1:DAMOX_ALA;imo1056:DAMOX_ALA;inj661:DALAOX;intenz:19124;iyo844:DAMOX_ALA;kegg:R05861;metacyc:RXN-8672;rhea:22688;rhea:22689;rhea:22690;rhea:22691;seed:rxn04092
R20F27F8B_B	1 MNXM156@MNXC3 <==> 1 MNXM32@MNXC3	R_ALAR		5.1.1.1	biopath:Metabolism_of_L-Glutamate,_L-Aspartate_and_related_compounds;kegg:D-Alanine metabolism;kegg:Metabolic pathways;metacyc:alanine biosynthesis I;metacyc:alanine degradation I;model:S_*Alanine and Aspartate Metabolism;seed:Pyruvate Alanine Serine Interconversions;unipathway:D-alanine biosynthesis	bigg:ALAR;bigg:ALARi;biopath:RXN01498;brenda:BR162;ec:5.1.1.1;ecocyc:ALARACECAT-RXN;iabaylyiv4:ALARACECAT-RXN;iaf1260:ALAR;iag612:rbs_365;iao358:rll_106;iit341:ALAR;ijn746:ALAR;ijr904.45632:ALAR;ijr904.45632:ALARi;ijr904:ALAR;ijr904:ALARi;imeo21:ALAR;imo1053-pao1:ALAR;imo1053-pao1:ALARi;imo1056:ALAR;imo1056:ALARi;inj661:ALAR;intenz:4882;isb619:ALAR;iso783:ALAR;iyo844:ALAR;kegg:R00401;macie:M0213;…
RDADB1F90_RL	1 MNXM157@MNXC2 + 1 MNXM41@MNXC2 <-- 1 MNXM2@MNXC2 + 1 iso_iYO844_madg@MNXC2	R_BG_MADG_		3.2.1.21	model:S_Carbohydrates_and_related_molecules
RE3562355_RL	1 MNXM157@MNXC2 + 1 MNXM41@MNXC2 <-- 1 MNXM2@MNXC2 + 1 iso_iYO844_mbdg@MNXC2	R_BG_MBDG_		3.2.1.21	model:S_Carbohydrates_and_related_molecules
R1AC59AD5_LR	1 MNXM157@MNXC2 --> 1 MNXM157@BOUNDARY	R_EX_meoh_e_			model:S_
R51FD58E9_B	1 MNXM158@MNXC2 + 1 MNXM1@MNXC2 <==> 1 MNXM158@MNXC3 + 1 MNXM1@MNXC3	R_1289			model:Transport, Extracellular;seed:Hydantoin metabolism	bigg:URAt2;bigg:URAt2pp;bigg:URAt2r;bigg:URAt2rpp;iag612:rbs_581;iao358:rll_388;iin800:FUR4;iit341:URAt2;ijr904.45632:URAt2;ijr904.45632:URAt2r;ijr904:URAt2;ijr904:URAt2r;imm904:URAt2;imo1053-pao1:URAt6;imo1056:URAt6;ind750:URAt2;ips189:URAt2;isb619:URAt2;iso783:URAt6;iyo844:URAt6;obsolete:rxn05666;seed:rxn05197;seed:rxn09365;seed:rxn12368
R669A7661_LR	1 MNXM158@MNXC2 --> 1 MNXM158@BOUNDARY	R_EX_ura_e			model:Exchange
RFB2F9386_B	1 MNXM158@MNXC3 + 1 MNXM295@MNXC3 <==> 1 MNXM288@MNXC3 + 1 MNXM9@MNXC3	R_1117		2.4.2.2;2.4.2.3	kegg:Metabolic pathways;kegg:Pyrimidine metabolism;metacyc:pyrimidine ribonucleosides degradation;model:Nucleotide Salvage Pathway;seed:pyrimidine conversions;unipathway:UMP biosynthesis via salvage pathway	bigg:PYNP2r;brenda:BR47549;ec:2.4.2.2;ec:2.4.2.3;ecocyc:URPHOS-RXN;iaf1260:PYNP2r;iag612:rbs_586;iao358:rll_441;iin800:U22;ijn746:PYNP2r;ijr904.45632:PYNP2r;ijr904:PYNP2r;imm904:PYNP2r;ind750:PYNP2r;intenz:2660;ips189:PYNP2;irs1563.45632:R01876_c;iso783:PYNP2;iyo844:PYNP2;kegg:R01876;metacyc:URPHOS-RXN;pubmed:12499542;pubmed:15003451;rhea:24388;rhea:24389;rhea:24390;rhea:24391;seed:rxn01366;upa:U…
R35C13EF7_B	1 MNXM15900@MNXC3 + 1 MNXM186@MNXC3 <==> 1 MNXM2378@MNXC3 + 1 MNXM271@MNXC3	R_1736;R_1235	MNXR69977	2.2.1.1	model:Pentose Phosphate Pathway	bigg:TKT1;ec:2.2.1.1
R61FE1BCC_B	1 MNXM15900@MNXC3 + 1 MNXM1@MNXC3 + 1 MNXM7@MNXC3 <==> 1 MNXM242@MNXC3 + 1 MNXM3@MNXC3	R_1133	MNXR69847	2.7.1.15	model:Pentose Phosphate Pathway	bigg:RBK;bigg:RBKr;ec:2.7.1.15
RCE4073DF_LR	1 MNXM15900@MNXC3 + 1 MNXM2378@MNXC3 + 1 MNXM37@MNXC3 --> 1 MNXM161@MNXC3 + 1 iso_iYO844_unk2_BS@MNXC3	R_PYRIS			model:S_Coenzymes_and_prosthetic_groups
RE7E0E79F_B	1 MNXM15900@MNXC3 <==> 1 MNXM295@MNXC3	R_1060;R_1669	MNXR69773	5.4.2.7	model:Pentose Phosphate Pathway	bigg:PPM;ec:5.4.2.7
R8B252C8A_LR	1 MNXM1597@MNXC2 + 2 MNXM1@MNXC2 --> 1 MNXM1597@MNXC3 + 2 MNXM1@MNXC3	R_PRIt2	MNXR64206		model:S_Transport	iag612:rbs_578;iag612:rbs_579;iyo844:PRIt2;metacyc:TRANS-RXN-207;seed:rxn05636
R5E4910EF_LR	1 MNXM1597@MNXC2 --> 1 MNXM1597@BOUNDARY	R_EX_urate_e_			model:S_
R2A69B9AC_RL	1 MNXM159@MNXC3 + 1 MNXM15@MNXC3 + 1 MNXM1@MNXC3 + 1 MNXM25@MNXC3 <-- 1 MNXM2@MNXC3 + 1 MNXM820@MNXC3	R_SHSL4		2.5.1.48	kegg:Cysteine and methionine metabolism;kegg:Metabolic pathways;model:Cysteine and methionine metabolism	bigg:SHSL4r;ec:2.5.1.48;kegg:R00999;metacyc:METBALT-RXN;seed:rxn00740
R30A69BD5_RL	1 MNXM159@MNXC3 + 1 MNXM15@MNXC3 + 1 MNXM55@MNXC3 <-- 1 MNXM2@MNXC3 + 1 MNXM319@MNXC3	R_CYSTGL	MNXR1358	4.4.1.1	biopath:Biosynthesis_of_L-Cysteine_from_L-Homoserine_(in_animals);biopath:Metabolism_of_L-Lysine,_L-Threonine,_L-Methionine,_and_L-Cysteine;biopath:Metabolism_of_Nitrogen;kegg:Cysteine and methionine metabolism;kegg:Glycine, serine and threonine metabolism;kegg:Metabolic pathways;metacyc:cysteine biosynthesis/homocysteine degradation;metacyc:homocysteine and cysteine interconversion;model:null;un…	bigg:CYSTGL;bigg:CYSTGLr;biopath:RXN01447;brenda:BS368478;ec:4.4.1.1;intenz:4845;kegg:R01001;metacyc:CYSTAGLY-RXN;pubmed:10212249;pubmed:19261609;reactome:REACT_116098;reactome:REACT_116098.1;reactome:REACT_126379;reactome:REACT_130274;reactome:REACT_130546;reactome:REACT_131394;reactome:REACT_131517;reactome:REACT_135710;reactome:REACT_139114;reactome:REACT_139170;reactome:REACT_141639;reactome:…
R65404FB9_B	1 MNXM15@MNXC2 <==> 1 MNXM15@BOUNDARY	R_NH3xtO;R_NH3xtI			model:Exchange reactions
RF03E5809_B	1 MNXM15@MNXC2 <==> 1 MNXM15@MNXC3	R_1630;R_1629;R_934;R_933			model:Transport, Extracellular	bigg:NH4t;bigg:NH4tex;bigg:NH4tm;bigg:NH4tn;bigg:NH4tp;bigg:NH4tpp;metacyc:RXN-9615;metacyc:TRANS-RXN0-544;reactome:REACT_129001;reactome:REACT_129759;reactome:REACT_130350;reactome:REACT_132010;reactome:REACT_132957;reactome:REACT_134790;reactome:REACT_139485;reactome:REACT_139852;reactome:REACT_144576;reactome:REACT_146933;reactome:REACT_154798;reactome:REACT_156762;reactome:REACT_20532;seed:rx…
RFA7D7587_RL	1 MNXM15@MNXC3 + 1 MNXM174@MNXC3 <-- 1 MNXM1@MNXC3 + 1 MNXM259@MNXC3 + 1 MNXM2@MNXC3	R01676
R8348ECA3_RL	1 MNXM15@MNXC3 + 1 MNXM1@MNXC3 + 1 MNXM23@MNXC3 + 1 MNXM89582@MNXC3 <-- 1 MNXM2@MNXC3 + 1 MNXM55@MNXC3	R_CYSDS;R_CYSLDS			model:Cysteine Metabolism
R822C2259_RL	1 MNXM15@MNXC3 + 1 MNXM213@MNXC3 <-- 1 MNXM168@MNXC3 + 1 MNXM1@MNXC3 + 1 MNXM2@MNXC3	R01244
RCBE45683_RL	1 MNXM15@MNXC3 + 1 MNXM22@MNXC3 + 1 MNXM46@MNXC3 <-- 1 MNXM2@MNXC3 + 1 MNXM42@MNXC3 + 1 MNXM4@MNXC3	R_ASPO	MNXR863	1.4.3.15;1.4.3.16;1.4.3.2	kegg:Alanine, aspartate and glutamate metabolism;kegg:Metabolic pathways;model:Alanine and aspartate metabolism;seed:NAD and NADP cofactor biosynthesis global;seed:NAD regulation	bigg:ASPO1;brenda:BS258998;ec:1.4.3.15;ec:1.4.3.16;ec:1.4.3.2;iabaylyiv4:L-ASPARTATE-OXIDASE-RXN;ijn746:ASPO1;imeo21:ASPO1;inj661:ASPO1;intenz:19265;iyo844:ASPO7;kegg:R00357;rhea:19025;rhea:19026;rhea:19027;rhea:19028;seed:rxn00262
RC589DE04_RL	1 MNXM15@MNXC3 + 1 MNXM22@MNXC3 + 1 MNXM69@MNXC3 <-- 1 MNXM29@MNXC3 + 1 MNXM2@MNXC3 + 1 MNXM4@MNXC3	R00366		1.4.3.19;1.4.3.3	biopath:Metabolism_of_L-Serine_and_Glycine;biopath:Reactions_of_Glyoxalate_(no_pathway);biopath:Serine-isocitrate_lyase_pathway;kegg:Glycine, serine and threonine metabolism;kegg:Metabolic pathways	bigg:GLYOp;biopath:RXN00821;brenda:BR40536;ec:1.4.3.19;ec:1.4.3.3;imo1053-pao1:GLYO1;imo1056:GLYO1;intenz:19124;iyo844:GLYO1;kegg:R00366;metacyc:1.4.3.19-RXN;reactome:REACT_17049.1;rhea:11532;rhea:11533;rhea:11534;rhea:11535;seed:rxn00269
RCF98E6D8_RL	1 MNXM15@MNXC3 + 1 MNXM234@MNXC3 <-- 1 MNXM1@MNXC3 + 1 MNXM266@MNXC3 + 1 MNXM2@MNXC3	R01663
R8B7D9DD0_RL	1 MNXM15@MNXC3 + 1 MNXM23@MNXC3 <-- 1 MNXM53@MNXC3	R_CHA1_2;R_YIL167W		4.2.1.13;4.3.1.15;4.3.1.17;4.3.1.19	biopath:Catabolism_of_Amino_acids;biopath:Degradation_of_L-Serine;biopath:Degradation_of_L-serine;biopath:Metabolism_of_L-Serine_and_Glycine;kegg:Biosynthesis of secondary metabolites;kegg:Glycine, serine and threonine metabolism;kegg:Metabolic pathways;metacyc:L-serine degradation;metacyc:glycine betaine degradation;metacyc:purine nucleobases degradation II (anaerobic);model:Glycine, serine, and…	bigg:SERD_L;bigg:SERD_Lr;bigg:SER_AL;biopath:RXN00542;brenda:BR22832;ec:4.2.1.13;ec:4.3.1.15;ec:4.3.1.17;ec:4.3.1.19;ecocyc:4.3.1.17-RXN;iaf1260:SERD_L;iag612:rbs_424;iao358:rll_406;iin800:CHA1_2;iin800:YIL167W;iit341:SERD_L;ijn746:SERD_Lr;ijn746:SER_AL;ijr904.45632:SERD_L;ijr904:SERD_L;imeo21:SERD_L;imm904:SERD_L;imo1053-pao1:SERD_L;imo1056:SERD_L;ind750:SERD_L;inj661:SERD_L;intenz:4831;irs1563.…
REAE0A1CD_RL	1 MNXM15@MNXC3 + 1 MNXM23@MNXC3 <-- 1 MNXM694@MNXC3	R_SERD_D		4.3.1.18	kegg:Glycine, serine and threonine metabolism;metacyc:D-serine degradation;metacyc:serine racemization;model:Glycine and Serine Metabolism;seed:Pyruvate Alanine Serine Interconversions	bigg:SERD_D;brenda:BR22833;ec:4.3.1.18;ecocyc:DSERDEAM-RXN;iabaylyiv4:DSERDEAM-RXN;iaf1260:SERD_D;ijr904.45632:SERD_D;ijr904:SERD_D;imeo21:SERD_D;imo1053-pao1:SERD_D;imo1056:SERD_D;inj661:SERD_D;intenz:4832;iyo844:SERD_D;kegg:R00221;metacyc:DSERDEAM-RXN;rhea:13977;rhea:13978;rhea:13979;rhea:13980;seed:rxn00166
RFA88E909_RL	1 MNXM15@MNXC3 + 1 MNXM274@MNXC3 <-- 1 MNXM216@MNXC3 + 1 MNXM2@MNXC3	R_NNAM		3.5.1.19	biopath:Biosynthesis_of_Nicotinamide,_NAD_and_NADP;biopath:Biosynthesis_of_Nicotinate,_NAD_and_NADP;biopath:Degradation_of_NAD+;biopath:Degradation_of_NADP+;kegg:Metabolic pathways;kegg:Nicotinate and nicotinamide metabolism;metacyc:NAD salvage pathway I;metacyc:aldoxime degradation;metacyc:pyridine nucleotide cycling (plants);model:Cofactors_NicotinateNicotinamideMetabolism;seed:NAD and NADP cof…	bigg:NNAM;bigg:NNAMr;bigg:NNAMrm;biopath:RXN00243;brenda:BR26099;ec:3.5.1.19;ecocyc:NICOTINAMID-RXN;iabaylyiv4:NICOTINAMID-RXN;iaf1260:NNAM;iao358:rll_614;iin800:PNC1_1;iin800:PNC1_2;ijr904.45632:NNAM;ijr904:NNAM;imeo21:NNAM;imm904:NNAMr;imm904:NNAMrm;ind750:NNAMr;ind750:NNAMrm;inj661:NNAM;intenz:4203;isb619:NNAM;iyo844:NNAM;kegg:R01268;metacyc:NICOTINAMID-RXN;pubmed:2183889;pubmed:8726014;reacto…
RFD334FED_RL	1 MNXM15@MNXC3 + 1 MNXM288@MNXC3 <-- 1 MNXM1@MNXC3 + 1 MNXM2@MNXC3 + 1 MNXM338@MNXC3	R01878
R119E66A1_B	1 MNXM15@MNXC3 + 1 MNXM386@MNXC3 <==> 1 MNXM1@MNXC3 + 1 MNXM2@MNXC3 + 1 iso_iYO844_5mcsn@MNXC3	R_MCSNAH1r		3.5.4.1	model:S_Nucleotides_and_nucleic_acids
R2A514FF5_LR	1 MNXM15@MNXC3 + 1 MNXM3@MNXC3 + 1 MNXM89557@MNXC3 --> 1 MNXM1@MNXC3 + 1 MNXM37@MNXC3 + 1 MNXM7@MNXC3 + 1 MNXM9@MNXC3	R_GLN1			model:Glutamate metabolism (aminosugars metabolism)
RDAE77DD2_RL	1 MNXM15@MNXC3 + 1 MNXM492@MNXC3 <-- 1 MNXM1@MNXC3 + 1 MNXM2@MNXC3 + 1 MNXM704@MNXC3	R02485
R94CA22E3_RL	1 MNXM15@MNXC3 + 1 MNXM68@MNXC3 <-- 1 MNXM2@MNXC3 + 1 MNXM370@MNXC3	R_G6PDA	MNXR69080	3.5.99.6	kegg:Amino sugar and nucleotide sugar metabolism;kegg:Biosynthesis of secondary metabolites;kegg:Metabolic pathways;metacyc:<i>N</i>-acetylglucosamine degradation I;metacyc:<i>N</i>-acetylglucosamine degradation II;metacyc:UDP-<i>N</i>-acetyl-D-galactosamine biosynthesis II;metacyc:chitin degradation I (archaea);metacyc:chitin derivatives degradation;model:null;unipathway:N-acetylneuraminate degr…	bigg:G6PDA;brenda:BR48305;ec:3.5.99.6;kegg:R00765;metacyc:GLUCOSAMINE-6-P-DEAMIN-RXN;upa:UCR00765;upa:UER00684
R1872D5AE_RL	1 MNXM15@MNXC3 + 1 MNXM75@MNXC3 <-- 1 MNXM218@MNXC3	R_ETHAAL		4.3.1.7	kegg:Glycerophospholipid metabolism;metacyc:ethanolamine utilization;model:Cell Envelope Biosynthesis	bigg:ETHAAL;brenda:BR3429;ec:4.3.1.7;ecocyc:ETHAMLY-RXN;iaf1260:ETHAAL;ijr904.45632:ETHAAL;ijr904:ETHAAL;imo1053-pao1:ETHAAL;imo1056:ETHAAL;intenz:4821;iyo844:ETHAAL;kegg:R00749;metacyc:ETHAMLY-RXN;rhea:15313;rhea:15314;rhea:15315;rhea:15316;seed:rxn00539
RF2E17644_RL	1 MNXM15@MNXC3 + 1 MNXM80@MNXC3 <-- 1 MNXM1@MNXC3 + 1 MNXM2@MNXC3 + 1 MNXM31@MNXC3	R_DCMPDA3ir	MNXR53667	3.5.4.12	model:S_Nucleotide_Metabolism	ec:3.5.4.12;iyo844:DCMPDA3ir;seed:rxn10054
R1D91677F_RL	1 MNXM15@MNXC3 + 1 MNXM89557@MNXC3 <-- 1 MNXM2@MNXC3 + 1 MNXM37@MNXC3	R_GLUN		1.4.1.13;1.4.7.1;3.5.1.2;3.5.1.38;4.3.3.6;6.3.5.4;6.3.5.5	biopath:Catabolism_of_Amino_acids;biopath:Conversion_of_L-Glutamate_into_L-Glutamine;biopath:Metabolism_of_L-Glutamate,_L-Aspartate_and_related_compounds;biopath:Metabolism_of_Nitrogen;kegg:Alanine, aspartate and glutamate metabolism;kegg:Arginine and proline metabolism;kegg:D-Glutamine and D-glutamate metabolism;kegg:Metabolic pathways;kegg:Microbial metabolism in diverse environments;kegg:Nitro…	bigg:GLUN;bigg:GLUNm;bigg:GLUNpp;biopath:RXN00559;brenda:BR22683;ec:1.4.1.13;ec:1.4.7.1;ec:3.5.1.2;ec:3.5.1.38;ec:4.3.3.6;ec:6.3.5.4;ec:6.3.5.5;iabaylyiv4:GLUTAMIN-RXN;iaf1260:GLUN;iaf1260:GLUNpp;iag612:rbs_397;iin800:U42;iin800:U43;iit341:GLUN;ijn746:GLUN;ijr904.45632:GLUN;ijr904:GLUN;imm904:GLUN;imo1053-pao1:GLUN;imo1056:GLUN;ind750:GLUN;intenz:16785;intenz:16786;intenz:18749;intenz:18927;inten…
R90B66DB3_RL	1 MNXM15@MNXC3 + 1 MNXM93@MNXC3 <-- 1 MNXM42@MNXC3	R_ASPT	MNXR869	3.5.1.38;4.3.1.1	biopath:Metabolism_of_Nitrogen;kegg:Alanine, aspartate and glutamate metabolism;kegg:Metabolic pathways;kegg:Nitrogen metabolism;metacyc:glutamate degradation II;model:Alanine and Aspartate Metabolism	bigg:ASPT;biopath:RXN01537;brenda:BR481;ec:3.5.1.38;ec:4.3.1.1;ecocyc:ASPARTASE-RXN;iabaylyiv4:ASPARTASE-RXN;iaf1260:ASPT;iag612:rbs_374;iit341:ASPT;ijn746:ASPT;ijr904.45632:ASPT;ijr904:ASPT;imo1053-pao1:ASPT;imo1056:ASPT;intenz:4815;iyo844:ASPT;kegg:R00490;metacyc:ASPARTASE-RXN;rhea:16601;rhea:16602;rhea:16603;rhea:16604;seed:rxn00347
R8B05645C_LR	1 MNXM1607@MNXC2 + 1 MNXM2@MNXC3 + 1 MNXM3@MNXC3 --> 1 MNXM1607@MNXC3 + 1 MNXM1@MNXC3 + 1 MNXM7@MNXC3 + 1 MNXM9@MNXC3	R_CTBTabc			model:S_Transport	bigg:CTBTabcpp;iyo844:CTBTabc;seed:rxn05192;seed:rxn08268
R1B437C71_LR	1 MNXM1607@MNXC2 --> 1 MNXM1607@BOUNDARY	R_EX_ctbt_e_			model:S_
RAC909E93_LR	1 MNXM1608@MNXC2 + 1 MNXM1@MNXC2 --> 1 MNXM1608@MNXC3 + 1 MNXM1@MNXC3	R_MAL_Dt2	MNXR27802		model:S_Transport	imo1053-pao1:MAL_Dt2;imo1056:MAL_Dt2;iyo844:MAL_Dt2;seed:rxn05603
RB5C0FB43_LR	1 MNXM1608@MNXC2 --> 1 MNXM1608@BOUNDARY	R_EX_mal_D_e			model:Exchange
R179ACB72_LR	1 MNXM160@MNXC2 + 2 MNXM9@MNXC3 --> 1 MNXM160@MNXC3 + 2 MNXM9@MNXC2	R_G6Pt6_2pp	MNXR69086		model:Transport	bigg:G6Pt6_2;bigg:G6Pt6_2pp;ijr904.45632:G6Pt6_2;ijr904:G6Pt6_2;iyo844:G6Pt6_2;seed:rxn05563;seed:rxn08569
RC7F177E6_LR	1 MNXM160@MNXC2 --> 1 MNXM160@BOUNDARY	R_EX_g6p_e			model:Exchange
RD51F1513_RL	1 MNXM160@MNXC3 + 1 MNXM1@MNXC3 + 1 MNXM7@MNXC3 <-- 1 MNXM3@MNXC3 + 1 MNXM41@MNXC3	R_HEX1	MNXR69234	2.7.1.1;2.7.1.2	kegg:Biosynthesis of secondary metabolites;kegg:Butirosin and neomycin biosynthesis;kegg:Streptomycin biosynthesis;model: Carbohydrates_MannoseFructoseMetabolism;model:Carbohydrates_Glycolysis ;seed:Entner-Doudoroff Pathway;seed:Glycolysis and Gluconeogenesis;seed:Sucrose Metabolism;seed:Sugar utilization in Thermotogales;unipathway:glycolysis	bigg:HEX1;brenda:BR47759;ec:2.7.1.1;ec:2.7.1.2;ecocyc:GLUCOKIN-RXN;iaf1260:HEX1;iag612:rbs_170;iag612:rbs_172;iao358:rll_159;iin800:GLK1_1;iin800:HXK1_2;iin800:HXK2_2;iit341:HEX1;ijn746:HEX1;ijr904.45632:HEX1;ijr904:HEX1;imeo21:HEX1;imm904:HEX1;imo1053-pao1:HEX1;imo1056:HEX1;ind750:HEX1;inj661:HEX1;intenz:2832;isb619:HEX1;iyo844:HEX1;kegg:R00299;obsolete:rxn01309;rhea:17825;rhea:17826;rhea:17827;…
RB76892E3_RL	1 MNXM160@MNXC3 + 1 MNXM23@MNXC3 <-- 1 MNXM41@MNXC2 + 1 MNXM73@MNXC3	R_GLCpts	MNXR69163		model:Transport Reaction	bigg:GLCpts;bigg:GLCptspp;iaf1260:GLCptspp;iao358:rll_255;iao358:rll_258;iao358:rll_348;iao358:rll_353;iao358:rll_358;igt196:GLCptspp;ijr904.45632:GLCpts;ijr904:GLCpts;ips189:GLCpts;isb619:GLCpts;iyo844:GLCpts;obsolete:rxn11250;seed:rxn05226;seed:rxn08612
RBDC5C1D0_RL	1 MNXM160@MNXC3 + 1 MNXM376@MNXC3 <-- 1 MNXM2806@MNXC3 + 1 MNXM2@MNXC3	R_AB6PGH	MNXR68239	3.2.1.86	model:Alternate Carbon Metabolism	bigg:AB6PGH;ec:3.2.1.86
REE56858C_RL	1 MNXM160@MNXC3 + 1 MNXM41@MNXC3 <-- 1 MNXM2394@MNXC3 + 1 MNXM2@MNXC3	R_MAL6PG	MNXR71380	3.2.1.122	kegg:Starch and sucrose metabolism;model:S_Carbohydrates_and_related_molecules;seed:Maltose and Maltodextrin Utilization	brenda:BR48187;ec:3.2.1.122;iag612:rbs_268;intenz:3653;iyo844:MAL6PG;kegg:R00838;kegg:R06115;rhea:20421;rhea:20422;rhea:20423;rhea:20424;seed:rxn00607
R966224A8_RL	1 MNXM160@MNXC3 + 1 MNXM41@MNXC3 <-- 1 MNXM2@MNXC3 + 1 MNXM448@MNXC3	R_TRE6PH	MNXR69995	3.2.1.122;3.2.1.93	kegg:Starch and sucrose metabolism;model:Alternate Carbon Metabolism	bigg:TRE6PH;brenda:BR16035;ec:3.2.1.122;ec:3.2.1.93;ecocyc:TRE6PHYDRO-RXN;iaf1260:TRE6PH;iag612:rbs_285;ijr904.45632:TRE6PH;ijr904:TRE6PH;intenz:3624;isb619:TRE6PH;iyo844:TRE6PH;kegg:R00837;kegg:R06113;rhea:23008;rhea:23009;rhea:23010;rhea:23011;seed:rxn00606
RE6A29C7F_RL	1 MNXM160@MNXC3 + 1 MNXM41@MNXC3 <-- 1 MNXM2@MNXC3 + 1 iso_iYO844_6pgg@MNXC3	R_PGGH		3.2.1.86	model:S_Carbohydrates_and_related_molecules
R2579B3B7_LR	1 MNXM160@MNXC3 + 1 MNXM5@MNXC3 --> 1 MNXM1@MNXC3 + 1 MNXM429@MNXC3 + 1 MNXM6@MNXC3	R_G6PADH	MNXR69082	1.1.1.49	model:Pentose phosphate pathway;seed:Entner-Doudoroff Pathway;seed:Formaldehyde assimilation Ribulose monophosphate pathway;seed:Glycolysis and Gluconeogenesis;seed:Pentose phosphate pathway;seed:Sugar utilization in Thermotoga;unipathway:pentose phosphate pathway	bigg:G6PDH2;bigg:G6PDH2er;bigg:G6PDH2r;bigg:G6PDH2rer;brenda:BR29312;brenda:BS370917;brenda:BS370917_WOP;ec:1.1.1.49;ecocyc:GLU6PDEHYDROG-RXN;iaf1260:G6PDH2r;iag612:rbs_259;iao358:rll_484;igt196:G6PDH2r;iin800:ZWF1;iit341:G6PDH2;ijn746:G6PDH2;ijr904.45632:G6PDH2r;ijr904:G6PDH2r;imeo21:G6PDH2;imm904:G6PDH2;imm904:G6PDH2er;imo1053-pao1:G6PDHy;imo1056:G6PDHy;ind750:G6PDH2;ind750:G6PDH2er;inj661:G6PD…
R6FFD7335_RL	1 MNXM160@MNXC3 + 1 iso_iYO844_2hxmp@MNXC3 <-- 1 MNXM2@MNXC3 + 1 MNXM3356@MNXC3	R_S6PG		3.2.1.86	model:S_Carbohydrates_and_related_molecules
RF6A7C83D_B	1 MNXM160@MNXC3 <==> 1 MNXM508@MNXC3	R_G6PI	MNXR69084	5.1.3.15;5.3.1.9	model:Glycolysis / Gluconeogenesis;seed:Formaldehyde assimilation Ribulose monophosphate pathway;seed:Glycolysis and Gluconeogenesis;seed:Sucrose Metabolism	bigg:G6PI;ec:5.1.3.15;ec:5.3.1.9;iao358:rll_320;iin800:PGI1_2;ijn746:G6PI;imm904:G6PI;imo1053-pao1:G6PI;imo1056:G6PI;ind750:G6PI;ips189:G6PI;iyo844:G6PI;obsolete:rxn09503;seed:rxn01977
R4028DED3_B	1 MNXM160@MNXC3 <==> 1 MNXM68@MNXC3	R_PGI	MNXR69671	5.3.1.9	model:Carbohydrates_Glycolysis;seed:Formaldehyde assimilation Ribulose monophosphate pathway;seed:Glycolysis and Gluconeogenesis;seed:Sucrose Metabolism;unipathway:glycolysis	bigg:PGI;brenda:BR240;ec:5.3.1.9;kegg:R00771;metacyc:RXN-13720;seed:rxn00558;upa:UCR00771;upa:UER00181
RF9C3EA19_B	1 MNXM160@MNXC3 <==> 1 MNXM89588@MNXC3	R_PGMT	MNXR69672	5.4.2.2;5.4.2.5	kegg:Biosynthesis of secondary metabolites;kegg:Streptomycin biosynthesis;model: Carbohydrates_PentosePhosphateCycle;model:Carbohydrates_Glycolysis	bigg:PGMT;brenda:BR18;ec:5.4.2.2;ec:5.4.2.5;kegg:R08639
RE8370F12_B	1 MNXM1617@MNXC3 + 1 MNXM1@MNXC3 + 1 MNXM2@MNXC3 <==> 1 MNXM245@MNXC3	R_600	MNXR69079		model:Arginine and Proline Metabolism	bigg:G5SADr;bigg:G5SADrm;bigg:G5SADs;iabaylyiv4:SPONTPRO-RXN;iaf1260:G5SADs;iaf692:G5SADr;iag612:rbs_394;iit341:G5SADr;ijn746:G5SADr;ijr904.45632:G5SADs;ijr904:G5SADs;imeo21:G5SADs;imm904:G5SADr;imm904:G5SADrm;imo1053-pao1:G5SADs;imo1056:G5SADs;ind750:G5SADr;ind750:G5SADrm;inj661:G5SADs;iso783:G5SADs;iyo844:G5SADs;reactome:REACT_1764;reactome:REACT_892;seed:rxn02374
R2FF6DBB2_RL	1 MNXM1626@MNXC3 + 1 MNXM5@MNXC3 <-- 1 MNXM1@MNXC3 + 1 MNXM622@MNXC3 + 1 MNXM6@MNXC3	R_DXPRIi	MNXR1818	1.1.1.267	kegg:Biosynthesis of secondary metabolites;kegg:Metabolic pathways;kegg:Terpenoid backbone biosynthesis;metacyc:methylerythritol phosphate pathway;model:Cofactor and Prosthetic Group Biosynthesis;seed:Isoprenoid Biosynthesis;seed:Nonmevalonate Branch of Isoprenoid Biosynthesis;unipathway:isopentenyl diphosphate biosynthesis via DXP pathway	bigg:DXPRIi;brenda:BR29286;brenda:BS386027;ec:1.1.1.267;ecocyc:DXPREDISOM-RXN;iabaylyiv4:DXPREDISOM-RXN;iaf1260:DXPRIi;igt196:DXPRIi;iit341:DXPRIi;ijn746:DXPRIi;ijr904.45632:DXPRIi;ijr904:DXPRIi;imeo21:DXPRIi;inj661:DXPRIi;intenz:17792;iso783:DXPRI;iyo844:DXPRIi;kegg:R05688;metacyc:DXPREDISOM-RXN;obsolete:rxn08378r;rhea:13717;rhea:13718;rhea:13719;rhea:13720;seed:rxn03958;upa:UCR05688;upa:UER00092
R926E7B95_RL	1 MNXM1641@MNXC3 + 1 MNXM1@MNXC3 + 1 MNXM7@MNXC3 <-- 1 MNXM1642@MNXC3 + 1 MNXM3@MNXC3	R_CDPMEK	MNXR1102	2.7.1.148	kegg:Biosynthesis of secondary metabolites;kegg:Metabolic pathways;kegg:Terpenoid backbone biosynthesis;metacyc:methylerythritol phosphate pathway;model:Terpenoid biosynthesis;seed:Isoprenoid Biosynthesis;seed:Nonmevalonate Branch of Isoprenoid Biosynthesis;unipathway:isopentenyl diphosphate biosynthesis via DXP pathway	bigg:CDPMEK;brenda:BR33803;ec:2.7.1.148;ecocyc:2.7.1.148-RXN;iabaylyiv4:R142-RXN;iaf1260:CDPMEK;igt196:CDPMEK;iit341:CDPMEK;ijn746:CDPMEK;ijr904.45632:CDPMEK;ijr904:CDPMEK;imeo21:CDPMEK;imo1053-pao1:CDPMEK;imo1056:CDPMEK;inj661:CDPMEK;intenz:2978;isb619:CDPMEK;iso783:CDPMEK;iyo844:CDPMEK;kegg:R05634;metacyc:2.7.1.148-RXN;rhea:18437;rhea:18438;rhea:18439;rhea:18440;seed:rxn03908;upa:UCR05634;upa:U…
REBC7E815_LR	1 MNXM165@MNXC2 + 1 MNXM2@MNXC3 + 1 MNXM3@MNXC3 --> 1 MNXM165@MNXC3 + 1 MNXM1@MNXC3 + 1 MNXM7@MNXC3 + 1 MNXM9@MNXC3	R_MALTabc		3.6.3.19	model:S_Transport;seed:Maltose and Maltodextrin Utilization	bigg:MALTabc;bigg:MALTabcpp;ec:3.6.3.19;iaf1260:MALTabcpp;ijr904.45632:MALTabc;ijr904:MALTabc;imeo21:MALTabc;inj661:MALTabc;intenz:4423;isb619:MALTabc;iyo844:MALTabc;rhea:22132;rhea:22133;rhea:22134;rhea:22135;seed:rxn05170;seed:rxn08867
RE7C70B41_LR	1 MNXM165@MNXC2 + 1 MNXM73@MNXC3 --> 1 MNXM2394@MNXC3 + 1 MNXM23@MNXC3	R_MALTpts	MNXR3404		model:Transport Reaction	bigg:MALTpts;bigg:MALTptspp;iaf1260:MALTptspp;iao358:rll_568;ijr904.45632:MALTpts;ijr904:MALTpts;ips189:MALTpts;iyo844:MALTpts;obsolete:rxn11343;seed:rxn05607;seed:rxn08872
REC3BD38A_LR	1 MNXM165@MNXC2 --> 1 MNXM165@BOUNDARY	R_EX_malt_e_			model:S_
RBF4920A7_LR	1 MNXM165@MNXC3 + 1 MNXM2@MNXC3 --> 2 MNXM41@MNXC3	R_MALT	MNXR3391	3.2.1.20	model:Starch and sucrose metabolism	bigg:MALT;bigg:MALTe;bigg:MALTly;ec:3.2.1.20;iag612:rbs_447;iag612:rbs_448;iag612:rbs_449;iao358:rll_13;iin800:FSP2_1;iin800:MAL12;iin800:MAL32;iin800:YGR287C;iin800:YIL172C;iin800:YJL216C;imeo21:MALT;imm904:MALT;ind750:MALT;inj661:MALT;irs1563.45632:R00028_c;irs1563.45632:R00028_p;isb619:MALT;iyo844:MALT;obsolete:rxn09485;obsolete:rxn11138;seed:rxn00022
RC1977CF2_RL	1 MNXM165@MNXC3 + 1 MNXM41@MNXC3 <-- 1 MNXM2@MNXC3 + 1 MNXM61038@MNXC3	R_MLTG1	MNXR69459		model:S_Alternate_Carbon_Metabolism	bigg:MLTG1;bigg:MLTG1e;bigg:MLTG1ly;iaf1260:MLTG1;ijr904.45632:MLTG1;ijr904:MLTG1;iyo844:MLTG1;seed:rxn05746
RA09AAC47_LR	1 MNXM165@MNXC3 + 1 MNXM9@MNXC3 --> 1 MNXM41@MNXC3 + 1 iso_iYO844_g1p_B@MNXC3	R_MPL		2.4.1.8	model:S_Carbohydrates_and_related_molecules
RFB3ECD1D_B	1 MNXM1660@MNXC3 <==> 1 MNXM97018@MNXC3	R_GUI1		5.3.1.12	kegg:Metabolic pathways;kegg:Pentose and glucuronate interconversions;metacyc:I?-D-glucuronide and D-glucuronate degradation;model:Glucuronate Metabolism;seed:Entner-Doudoroff Pathway;seed:Sugar utilization in Thermotoga	bigg:GUI1;brenda:BR221;ec:5.3.1.12;kegg:R01482;metacyc:GLUCUROISOM-RXN;seed:rxn01080
R968F7401_RL	1 MNXM1675@MNXC3 + 1 MNXM1@MNXC3 + 1 MNXM7@MNXC3 <-- 1 MNXM1750@MNXC3 + 1 MNXM3@MNXC3	R_RMK	MNXR4631	2.7.1.5	kegg:Fructose and mannose metabolism;metacyc:L-rhamnose degradation I;model:Rhamnose Metabolism;unipathway:L-rhamnose degradation	bigg:RMK;brenda:BR47784;ec:2.7.1.5;ecocyc:RHAMNULOKIN-RXN;intenz:2835;kegg:R03014;metacyc:RHAMNULOKIN-RXN;rhea:20117;rhea:20118;rhea:20119;rhea:20120;seed:rxn02161;upa:UCR03014;upa:UER00602
R11AB4F29_B	1 MNXM1675@MNXC3 <==> 1 MNXM512@MNXC3 + 1 MNXM77@MNXC3	R_RMPA		4.1.2.19	kegg:Fructose and mannose metabolism;metacyc:L-rhamnose degradation I;model:Rhamnose Metabolism;unipathway:L-rhamnose degradation	bigg:RMPA;brenda:BR350;brenda:BS398864;ec:4.1.2.19;ecocyc:RHAMNULPALDOL-RXN;intenz:4591;kegg:R02263;metacyc:RHAMNULPALDOL-RXN;rhea:19689;rhea:19690;rhea:19691;rhea:19692;seed:rxn01621;upa:UCR02263;upa:UER00603
R900FC5A7_LR	1 MNXM167@MNXC2 --> 1 MNXM167@BOUNDARY	R_EX_sucr_e			model:Exchange
RDBAEF005_B	1 MNXM167@MNXC3 <==> 1 iso_iYO844_pala@MNXC3	R_ISOMS		5.4.99.11	model:S_Carbohydrates_and_related_molecules
R85F6B42C_LR	1 MNXM1688@MNXC3 + 1 MNXM1@MNXC3 + 1 MNXM6@MNXC3 --> 1 MNXM5@MNXC3 + 1 MNXM785@MNXC3	R_UAPGR		1.1.1.158;1.3.1.98	kegg:Amino sugar and nucleotide sugar metabolism;kegg:Metabolic pathways;kegg:Peptidoglycan biosynthesis;metacyc:UDP-<i>N</i>-acetylmuramoyl-pentapeptide biosynthesis II (lysine-containing);metacyc:UDP-<i>N</i>-acetylmuramoyl-pentapeptide biosynthesis III (<i>meso</i>-DAP-containing);model:Peptidoglycan Biosynthesis;seed:Peptidoglycan Biosynthesis 2;seed:UDP-N-acetylmuramate from Fructose-6-phosp…	bigg:UAPGR;brenda:BR29223;brenda:BS187362;ec:1.1.1.158;ec:1.3.1.98;ecocyc:UDPNACETYLMURAMATEDEHYDROG-RXN;iabaylyiv4:UDPNACETYLMURAMATEDEHYDROG-RXN;iaf1260:UAPGR;iaf692:UAPGR;iao358:rll_262;igt196:UAPGR;iit341:UAPGR;ijn746:UAPGR;ijr904.45632:UAPGR;ijr904:UAPGR;imeo21:UAPGR;imo1053-pao1:UAPGR;imo1056:UAPGR;inj661:UAPGR;intenz:19372;isb619:UAPGR;iso783:UAPGR;iyo844:UAPGR;kegg:R03192;metacyc:UDPNACET…
R802C2BCE_RL	1 MNXM1688@MNXC3 + 1 MNXM9@MNXC3 <-- 1 MNXM47@MNXC3 + 1 MNXM73@MNXC3	R_UAGCVT	MNXR55980	2.5.1.7	kegg:Amino sugar and nucleotide sugar metabolism;kegg:Metabolic pathways;kegg:Peptidoglycan biosynthesis;metacyc:UDP-<i>N</i>-acetylmuramoyl-pentapeptide biosynthesis II (lysine-containing);metacyc:UDP-<i>N</i>-acetylmuramoyl-pentapeptide biosynthesis III (<i>meso</i>-DAP-containing);model:Cell Envelope Biosynthesis;seed:Peptidoglycan Biosynthesis 2;seed:UDP-N-acetylmuramate from Fructose-6-phosp…	bigg:UAGCVT;ec:2.5.1.7;ecocyc:UDPNACETYLGLUCOSAMENOLPYRTRANS-RXN;iabaylyiv4:UDPNACETYLGLUCOSAMENOLPYRTRANS-RXN;iaf1260:UAGCVT;iaf692:UAGCVT;iao358:rll_260;iao358:rll_261;igt196:UAGCVT;iit341:UAGCVT;ijn746:UAGCVT;ijr904.45632:UAGCVT;ijr904:UAGCVT;imeo21:UAGCVT;imo1053-pao1:UAGCVT;imo1056:UAGCVT;inj661:UAGCVT;intenz:10448;isb619:UAGCVT;iso783:UAGCVT;iyo844:UAGCVT;kegg:R00660;metacyc:UDPNACETYLGLUCO…
R8DE66411_LR	1 MNXM168@MNXC2 + 1 MNXM1@MNXC2 --> 1 MNXM168@MNXC3 + 1 MNXM1@MNXC3	R_FCY22_2;R_FCY2_2;R_FCY21_2;R_YGL186C_2			model:Transport, extracellular
REC502913_LR	1 MNXM168@MNXC2 --> 1 MNXM168@BOUNDARY	R_EX_ade_e			model:Exchange
R97CA8345_RL	1 MNXM168@MNXC3 + 1 MNXM1777@MNXC3 <-- 1 MNXM19@MNXC3 + 1 MNXM2@MNXC3	R_AHCYSNS	MNXR579	3.2.2.9	kegg:Cysteine and methionine metabolism;kegg:Metabolic pathways;metacyc:<i>S</i>-adenosyl-L-methionine cycle I;metacyc:autoinducer AI-2 biosynthesis I;metacyc:autoinducer AI-2 biosynthesis II (<i>Vibrio</i>);model:Methionine Metabolism;seed:Adenosyl nucleosidases;seed:Menaquinone Biosynthesis via Futalosine;seed:Methionine Salvage	bigg:AHCYSNS;brenda:BR19231;ec:3.2.2.9;ecocyc:ADENOSYLHOMOCYSTEINE-NUCLEOSIDASE-RXN;iabaylyiv4:ADENOSYLHOMOCYSTEINE-NUCLEOSIDASE-RXN;iaf1260:AHCYSNS;iag612:rbs_542;igt196:AHCYSNS;iit341:AHCYSNS;ijr904.45632:AHCYSNS;ijr904:AHCYSNS;imeo21:AHCYSNS;inj661:AHCYSNS;intenz:11272;isb619:AHCYSNS;iso783:AHCYSNS;iyo844:AHCYSNS;kegg:R00194;metacyc:ADENOSYLHOMOCYSTEINE-NUCLEOSIDASE-RXN;rhea:17805;rhea:17806;r…
R44757C01_B	1 MNXM168@MNXC3 + 1 MNXM295@MNXC3 <==> 1 MNXM212@MNXC3 + 1 MNXM9@MNXC3	R_1100		2.4.2.1;2.4.2.28	kegg:Metabolic pathways;kegg:Purine metabolism;metacyc:adenine and adenosine salvage I;metacyc:adenine and adenosine salvage III;metacyc:adenine and adenosine salvage V;metacyc:purine ribonucleosides degradation;model:Nucleotide Salvage Pathway	bigg:PUNP1;bigg:PUNP1m;brenda:BS354432;ec:2.4.2.1;ec:2.4.2.28;ecocyc:ADENPHOSPHOR-RXN;iaf1260:PUNP1;iag612:rbs_126;igt196:PUNP1;iin800:PNP1_10;iin800:PNP1_7;iin800:U103;iit341:PUNP1;ijr904.45632:PUNP1;ijr904:PUNP1;imeo21:PUNP1;imm904:PUNP1;imm904:PUNP1m;ind750:PUNP1;ind750:PUNP1m;inj661:PUNP1;ips189:PUNP1;isb619:PUNP1;iso783:PUNP1;iyo844:PUNP1;kegg:R01561;metacyc:ADENPHOSPHOR-RXN;rhea:27642;rhea:…
RBBF437E1_B	1 MNXM1694@MNXC3 <==> 1 MNXM23@MNXC3 + 1 MNXM25@MNXC3	R_MCITL2		4.1.3.30	kegg:Propanoate metabolism;metacyc:2-methylcitrate cycle I;metacyc:2-methylcitrate cycle II;model:Alternate Carbon Metabolism;seed:Propionate-CoA to Succinate Module	bigg:MCITL2;brenda:BR390;ec:4.1.3.30;ecocyc:METHYLISOCITRATE-LYASE-RXN;iabaylyiv4:METHYLISOCITRATE-LYASE-RXN;iaf1260:MCITL2;iag612:rbs_2;ijn746:MCITL2;ijr904.45632:MCITL2;ijr904:MCITL2;imeo21:MCL;imm904:MCITL2m;intenz:4643;iso783:MICITL;iyo844:MICITL;kegg:R00409;macie:M0182;metacyc:METHYLISOCITRATE-LYASE-RXN;obsolete:rxn05754;rhea:16809;rhea:16810;rhea:16811;rhea:16812;seed:rxn00289
R4A9C77E0_B	1 MNXM1694@MNXC3 <==> 1 MNXM9861@MNXC3	R_MCA	MNXR79931		model:S_Carbohydrates_and_related_molecules	imm904:ACONT3m;iyo844:MCA;seed:rxn05745
R7F910ABA_LR	1 MNXM16@MNXC3 + 1 MNXM6@MNXC3 + 1 iso_iYO844_2dmmq7@MNXC3 --> 1 MNXM19@MNXC3 + 1 MNXM5@MNXC3 + 1 iso_iYO844_mql7@MNXC3	R_AMMQT7			model:S_Coenzymes_and_prosthetic_groups
RE4EE51F4_B	1 MNXM16@MNXC3 + 1 MNXM761@MNXC3 <==> 1 MNXM19@MNXC3 + 1 MNXM1@MNXC3 + 1 iso_iYO844_5mcsn@MNXC3	R_CYTOM		2.1.1.37	model:S_Amino_acids_and_related_molecules
RCB2E3D7A_B	1 MNXM1706@MNXC3 + 1 MNXM2@MNXC3 <==> 1 MNXM891@MNXC3	R_805		4.2.1.33	biopath:Metabolism_of_the_branched_amino_acids_(L-Leucine,_L-Isoleucine,_L-Valine);kegg:2-Oxocarboxylic acid metabolism;kegg:Biosynthesis of secondary metabolites;kegg:Metabolic pathways;kegg:Valine, leucine and isoleucine biosynthesis;metacyc:3-methylbutanol biosynthesis;metacyc:RXN-13163;metacyc:leucine biosynthesis;model:Valine, Leucine, and Isoleucine Metabolism;seed:Leucine Biosynthesis	bigg:IPPMIa;biopath:RXN00952;brenda:BR413;ec:4.2.1.33;ecocyc:RXN-8991;iaf1260:IPPMIa;iaf692:IPPMIa;iag612:rbs_37;iao358:rll_229;igt196:IPPMIa;ijn746:IPPMIa;ijr904.45632:IPPMIa;ijr904:IPPMIa;imeo21:IPPMIa;imm904:IPPMIa;imo1053-pao1:IPPMIa;imo1056:IPPMIa;ind750:IPPMIa;inj661:IPPMIa;intenz:19217;irs1563.45632:R04001_c;isb619:IPPMIa;iso783:IPPMIa;iyo844:IPPMIa;kegg:R04001;metacyc:RXN-8991;rhea:10676;…
RE4B00DB4_B	1 MNXM1706@MNXC3 + 1 MNXM2@MNXC3 <==> 1 MNXM985@MNXC3	R_806		4.2.1.33	biopath:Metabolism_of_the_branched_amino_acids_(L-Leucine,_L-Isoleucine,_L-Valine);kegg:2-Oxocarboxylic acid metabolism;kegg:Biosynthesis of secondary metabolites;kegg:Metabolic pathways;kegg:Valine, leucine and isoleucine biosynthesis;metacyc:3-methylbutanol biosynthesis;metacyc:RXN-13163;metacyc:leucine biosynthesis;model:Valine, Leucine, and Isoleucine Metabolism;seed:Leucine Biosynthesis	bigg:IPPMIb;biopath:RXN01202;brenda:BR49521;ec:4.2.1.33;ecocyc:3-ISOPROPYLMALISOM-RXN;iaf1260:IPPMIb;iaf692:IPPMIb;iao358:rll_230;igt196:IPPMIb;iin800:LEU1_2;ijn746:IPPMIb;ijr904.45632:IPPMIb;ijr904:IPPMIb;imeo21:IPPMIb;imm904:IPPMIb;imo1053-pao1:IPPMIb;imo1056:IPPMIb;ind750:IPPMIb;inj661:IPPMIb;intenz:19217;irs1563.45632:R03968_c;isb619:IPPMIb;iso783:IPPMIb;iyo844:IPPMIb;kegg:R03968;metacyc:3-IS…
R6EF38510_LR	1 MNXM172@MNXC3 + 1 MNXM2@MNXC3 + 1 MNXM5@MNXC3 --> 2 MNXM1@MNXC3 + 1 MNXM25@MNXC3 + 1 MNXM6@MNXC3	R_SSALy	MNXR4910	1.2.1.16;1.2.1.79	biopath:Metabolism_of_L-Glutamate,_L-Aspartate_and_related_compounds;biopath:Metabolism_of_Polyamines;biopath:Metabolism_of_Tyrosine_(extended,_without_L-Dopa);kegg:Alanine, aspartate and glutamate metabolism;kegg:Butanoate metabolism;kegg:Metabolic pathways;kegg:Microbial metabolism in diverse environments;kegg:Tyrosine metabolism;metacyc:4-aminobutyrate degradation II;metacyc:4-hydroxyphenylace…	bigg:SSALy;bigg:SSALyr;biopath:RXN01513;brenda:BR29388;brenda:BR29388_WOP;ec:1.2.1.16;ec:1.2.1.79;ecocyc:SUCCSEMIALDDEHYDROG-RXN;iabaylyiv4:SUCCSEMIALDDEHYDROG-RXN;iaf1260:SSALy;iaf692:SSALy;iin800:YBR006W;ijn746:SSALyr;ijr904.45632:SSALy;ijr904:SSALy;imeo21:SSALy;imm904:SSALy;imo1053-pao1:SSALy;imo1056:SSALy;ind750:SSALy;inj661:SSALy;intenz:1359;intenz:18270;isb619:SSALy;iyo844:SSALy;kegg:R00714…
R835EDBFE_B	1 MNXM172@MNXC3 + 1 MNXM89557@MNXC3 <==> 1 MNXM192@MNXC3 + 1 MNXM20@MNXC3	R_69		2.6.1.19	kegg:Alanine, aspartate and glutamate metabolism;kegg:Butanoate metabolism;kegg:Metabolic pathways;metacyc:4-aminobutyrate degradation I;metacyc:4-aminobutyrate degradation II;metacyc:4-aminobutyrate degradation III;metacyc:4-aminobutyrate degradation V;metacyc:glutamate degradation III (via 4-aminobutyrate);metacyc:glutamate degradation IV;metacyc:nicotine degradation I;model:Glutamate metabolis…	bigg:ABTA;bigg:ABTAr;bigg:ABTArm;brenda:BR47437;ec:2.6.1.19;ecocyc:GABATRANSAM-RXN;iabaylyiv4:GABATRANSAM-RXN;iaf1260:ABTA;iaf692:ABTA;iin800:UGA1;ijn746:ABTAr;ijr904.45632:ABTA;ijr904:ABTA;imeo21:ABTA;imm904:ABTA;imo1053-pao1:ABTA;imo1056:ABTA;ind750:ABTA;inj661:ABTA;intenz:2770;irs1563.45632:R01648_c;isb619:ABTAr;iso783:ABTA;iyo844:ABTAr;kegg:R01648;metacyc:GABATRANSAM-RXN;reactome:REACT_23980.…
RB336ABC7_LR	1 MNXM173@MNXC2 + 1 MNXM2@MNXC3 + 1 MNXM3@MNXC3 --> 1 MNXM173@MNXC3 + 1 MNXM1@MNXC3 + 1 MNXM7@MNXC3 + 1 MNXM9@MNXC3	R_CRNabc	MNXR68589		model:Transport	bigg:CRNabc;bigg:CRNabcpp
RA70EDEEC_LR	1 MNXM173@MNXC2 --> 1 MNXM173@BOUNDARY	R_EX_crn_e			model:Exchange
R44365F83_B	1 MNXM174@MNXC2 + 1 MNXM1@MNXC2 <==> 1 MNXM174@MNXC3 + 1 MNXM1@MNXC3	R_XANt6			model:S_Transport	bigg:XANt2;bigg:XANt2pp;iabaylyiv4:TRANS-RXNIM-5874;iaf1260:XANt2pp;iag612:rbs_592;iao358:rll_305;iit341:XANt2;ijr904.45632:XANt2;ijr904:XANt2;imo1053-pao1:XANt2;imo1056:XANt2;isb619:XANt2;iyo844:XANt6;metacyc:TRANS-RXN-206;obsolete:rxn05670;seed:rxn05202;seed:rxn09377;seed:rxn12440
RF0F06CAD_LR	1 MNXM174@MNXC2 --> 1 MNXM174@BOUNDARY	R_EX_xan_e			model:Exchange
RB5189393_B	1 MNXM174@MNXC3 + 1 MNXM295@MNXC3 <==> 1 MNXM687@MNXC3 + 1 MNXM9@MNXC3	R_1108	MNXR4528	2.4.2.-;2.4.2.1	biopath:Conversion_and_degradation_of_Purine_desoxyribonucleotides;biopath:Reactions_and_degradation_of_Purine_ribonucleotides;kegg:Biosynthesis of secondary metabolites;kegg:Metabolic pathways;kegg:Purine metabolism;metacyc:purine ribonucleosides degradation;metacyc:urate biosynthesis/inosine 5'-phosphate degradation;metacyc:xanthine and xanthosine salvage;model:Nucleotide Salvage Pathway	bigg:PUNP7;biopath:RXN00951;ec:2.4.2.-;ec:2.4.2.1;ecocyc:XANTHOSINEPHOSPHORY-RXN;iaf1260:PUNP7;iao358:rll_118;iin800:PNP1_9;iit341:PUNP7;ijr904.45632:PUNP7;ijr904:PUNP7;imeo21:PUNP7;imm904:PUNP7;ind750:PUNP7;inj661:PUNP7;ips189:PUNP7;irs1563.45632:R02297_c;iso783:PUNP7;iyo844:PUNP7;kegg:R02297;metacyc:XANTHOSINEPHOSPHORY-RXN;rhea:27638;rhea:27639;rhea:27640;rhea:27641;seed:rxn01649
R342F609C_B	1 MNXM179@MNXC2 + 1 MNXM1@MNXC2 <==> 1 MNXM179@MNXC3 + 1 MNXM1@MNXC3	R_816			model:Transport, Extracellular	bigg:L-LACt2r;bigg:L-LACt2rpp;bigg:L-LACt3;bigg:L-LACtm;iaf1260:L-LACt2rpp;iao358:rll_548;iit341:L_LACt2r;ijn746:L-LACt2rpp;ijr904.45632:L-LACt2r;ijr904:L-LACt2r;imeo21:L_LACt2r;imeo21:L_LACt3;imm904:L-LACt2r;imm904:L-LACtm;imo1053-pao1:L-LACt4;imo1056:L-LACt4;ind750:L-LACt2r;inj661:L-LACt2r;inj661:L-LACt3;ips189:L-LACt2;isb619:L-LACt2r;iso783:L-LACt2;iyo844:L-LACt2;seed:rxn05602;seed:rxn08794;se…
RE148D006_RL	1 MNXM179@MNXC2 + 2 MNXM1@MNXC3 + 1 MNXM27@MNXC2 + 1 MNXM98@MNXC3 <-- 1 MNXM179@MNXC3 + 2 MNXM1@MNXC2 + 1 MNXM27@MNXC3 + 1 MNXM98@MNXC2	R_MALt10	MNXR27803		model:S_Transport	iyo844:MALt10;seed:rxn05604
RF09B9634_LR	1 MNXM179@MNXC2 --> 1 MNXM179@BOUNDARY	R_EX_lac_L_e			model:Exchange
R38366E69_RL	1 MNXM17@MNXC3 + 1 MNXM1@MNXC3 + 0.01 iso_iYO844_m12dg_BS@MNXC3 <-- 1 MNXM52@MNXC3 + 0.01 iso_iYO844_12dgr_BS@MNXC3	R_UGT1_BS			model:S_Lipids
RE4ADEE31_B	1 MNXM17@MNXC3 + 1 MNXM1@MNXC3 + 1 MNXM2403@MNXC3 <==> 1 MNXM2@MNXC3 + 1 MNXM47@MNXC3	R_UAG2EMA		3.2.1.183;5.1.3.14;5.1.3.7	biopath:Metabolism_of_Amino_sugars;kegg:Amino sugar and nucleotide sugar metabolism;kegg:Biosynthesis of secondary metabolites;kegg:Metabolic pathways;model:Lipid and Cell Wall Metabolism;seed:CMP-N-acetylneuraminate Biosynthesis;seed:Legionaminic Acid Biosynthesis;seed:Sialic Acid Metabolism;seed:Streptococcus agalactiae virulome	bigg:UAG2EMA;bigg:UAG2EMAi;biopath:RXN01529;ec:3.2.1.183;ec:5.1.3.14;ec:5.1.3.7;iaf692:UAG2EMA;intenz:19331;isb619:UAG2EMA;iyo844:UAG2EMA;kegg:R00414;rhea:30683;rhea:30684;rhea:30685;rhea:30686;seed:rxn00292
R28BF4A7E_RL	1 MNXM17@MNXC3 + 1 MNXM7@MNXC3 <-- 1 MNXM3@MNXC3 + 1 MNXM80@MNXC3	R_UMPK	MNXR70052	2.7.4.14;2.7.4.22;2.7.4.25;2.7.4.4	biopath:Biosynthesis_of_Cytidine-5'-triphophate;biopath:Biosynthesis_of_Uridine-5'-triphosphate;biopath:Conversion_and_degradation_of_Pyrimidine_nucleotides_and_bases;biopath:Metabolism_of_Pyrimidines_(missing);kegg:Metabolic pathways;kegg:Pyrimidine metabolism;metacyc:UTP and CTP <i>de novo</i> biosynthesis;model:Pyrimidine metabolism;unipathway:CTP biosynthesis via de novo pathway	bigg:UMPK;bigg:UMPKm;bigg:UMPKn;bigg:URIDK1;biopath:RXN01502;brenda:BR48071;ec:2.7.4.14;ec:2.7.4.22;ec:2.7.4.25;ec:2.7.4.4;ecocyc:2.7.4.22-RXN;ecocyc:RXN-12002;iabaylyiv4:UMPKI-RXN;iaf1260:UMPK;iaf692:UMPK;iaf692:URIDK1;iag612:rbs_574;iag612:rbs_575;iao358:rll_387;igt196:UMPK;iin800:URA6_1;iin800:URA6_2;iit341:UMPK;ijn746:UMPK;ijr904.45632:UMPK;ijr904:UMPK;imeo21:UMPKURIDK1;imm904:UMPK;imm904:UMP…
R18E3DBF0_RL	1 MNXM17@MNXC3 + 46 MNXM1@MNXC3 + 45 MNXM31@MNXC3 + 1 MNXM80@MNXC3 + 1 iso_iYO844_gtca1_45_BS@MNXC3 <-- 1 MNXM47@MNXC3 + 45 MNXM775@MNXC3 + 1 MNXM932@MNXC3	R_TECA1S45			model:S_Cell_wall
R1FB0F404_LR	1 MNXM182@MNXC2 + 1 MNXM1@MNXC2 --> 1 MNXM182@MNXC3 + 1 MNXM1@MNXC3	R_MANt2	MNXR3431		model:S_*Transport, Extracellular	bigg:MANt2;iag612:rbs_454;imm904:MANt2;ind750:MANt2;iyo844:MANt2;seed:rxn05611
R6A225F9F_LR	1 MNXM182@MNXC2 + 1 MNXM73@MNXC3 --> 1 MNXM23@MNXC3 + 1 MNXM427@MNXC3	R_MANpts	MNXR3429		model:Transport Reaction;seed:Sialic Acid Metabolism	bigg:MANpts;bigg:MANptspp;iaf1260:MANptspp;iao358:rll_349;iao358:rll_354;iao358:rll_359;ijr904.45632:MANpts;ijr904:MANpts;ips189:MANpts;isb619:MANpts;iyo844:MANpts;seed:rxn05610;seed:rxn08885
RB8DC7EA3_LR	1 MNXM182@MNXC2 --> 1 MNXM182@BOUNDARY	R_EX_man_e			model:Exchange
RCE2DA31D_LR	1 MNXM183@MNXC3 + 1 MNXM1@MNXC3 + 1 MNXM6@MNXC3 --> 1 MNXM318@MNXC3 + 1 MNXM5@MNXC3	R_MTHFR1	MNXR3645	1.5.1.20;1.7.99.5	kegg:Metabolic pathways;kegg:Methane metabolism;kegg:Microbial metabolism in diverse environments;kegg:One carbon pool by folate;model:S_*One carbon pool by folate;seed:5-FCL-like protein;seed:Acetyl-CoA pathway of CO2 fixation;seed:Methionine Biosynthesis;seed:One-carbon metabolism by tetrahydropterines;seed:Serine-glyoxylate cycle	bigg:MTHFR3;brenda:BR36896;brenda:BS259230;ec:1.5.1.20;ec:1.7.99.5;iaf692:MTHFR3;iin800:MET12;iin800:MET13;ijn746:MTHFR3;imm904:MTHFR3;ind750:MTHFR3;intenz:15840;iyo844:MTHFR1;kegg:R01224;macie:M0120;obsolete:rxn09481r;rhea:19817;rhea:19818;rhea:19819;rhea:19820;seed:rxn00910
RD838F4FB_LR	1 MNXM183@MNXC3 + 1 MNXM234@MNXC3 --> 1 MNXM257@MNXC3 + 1 MNXM281@MNXC3	R_CDC21		2.1.1.45	biopath:Biosynthesis_of_2'-Deoxythymidine-5'-triphosphate;biopath:Biosynthesis_of_Pterins;biopath:Conversion_and_degradation_of_Pyrimidine_nucleotides_and_bases;biopath:Reactions_of_Folate;kegg:Metabolic pathways;kegg:One carbon pool by folate;kegg:Pyrimidine metabolism;metacyc:folate transformations II;metacyc:formylTHF biosynthesis I;metacyc:pyrimidine deoxyribonucleosides salvage;metacyc:pyrim…	aragem.45632:R02101_c;bigg:TMDS;biopath:RXN00645;brenda:BR43900;brenda:BS319728;ec:2.1.1.45;ecocyc:THYMIDYLATESYN-RXN;iabaylyiv4:THYMIDYLATESYN-RXN;iaf1260:TMDS;iaf692:TMDS;iag612:rbs_287;iag612:rbs_288;iao358:rll_421;igt196:TMDS;iin800:CDC21;ijn746:TMDS;ijr904.45632:TMDS;ijr904:TMDS;imeo21:TMDS;imm904:TMDS;imo1053-pao1:TMDS;imo1056:TMDS;ind750:TMDS;inj661:TMDS;intenz:2144;ips189:TMDS;irs1563.456…
R740CEADC_LR	1 MNXM183@MNXC3 + 1 MNXM238@MNXC3 + 1 MNXM2@MNXC3 --> 1 MNXM79@MNXC3 + 1 MNXM959@MNXC3	R_MOHMT	MNXR3626	2.1.2.11	kegg:Biosynthesis of secondary metabolites;kegg:Metabolic pathways;kegg:Pantothenate and CoA biosynthesis;metacyc:phosphopantothenate biosynthesis I;metacyc:phosphopantothenate biosynthesis III;model:Pantothenate and CoA Metabolism;unipathway:(R)-pantothenate biosynthesis	bigg:MOHMT;brenda:BR43940;ec:2.1.2.11;ecocyc:3-CH3-2-OXOBUTANOATE-OH-CH3-XFER-RXN;iabaylyiv4:3-CH3-2-OXOBUTANOATE-OH-CH3-XFER-RXN;iaf1260:MOHMT;iaf692:MOHMT;igt196:MOHMT;iin800:ECM31;iit341:MOHMT;ijn746:MOHMT;ijr904.45632:MOHMT;ijr904:MOHMT;imeo21:MOHMT;imm904:MOHMT;imo1053-pao1:MOHMT;imo1056:MOHMT;ind750:MOHMT;inj661:MOHMT;intenz:2253;irs1563.45632:R01226_c;isb619:MOHMT;iso783:MOHMT;iyo844:MOHMT…
R95F08F4D_B	1 MNXM183@MNXC3 + 1 MNXM29@MNXC3 + 1 MNXM2@MNXC3 <==> 1 MNXM53@MNXC3 + 1 MNXM79@MNXC3	R_634		2.1.2.1	kegg:Cyanoamino acid metabolism;kegg:Glycine, serine and threonine metabolism;kegg:Glyoxylate and dicarboxylate metabolism;kegg:Metabolic pathways;kegg:Methane metabolism;kegg:Microbial metabolism in diverse environments;kegg:One carbon pool by folate;metacyc:folate polyglutamylation;metacyc:folate transformations I;metacyc:folate transformations II;metacyc:formaldehyde assimilation I (serine pat…	bigg:GHMT2;bigg:GHMT2r;bigg:GHMT2rm;brenda:BR40573;ec:2.1.2.1;ecocyc:GLYOHMETRANS-RXN;iabaylyiv4:GLYOHMETRANS-RXN;iaf1260:GHMT2r;iaf692:GHMT2;iag612:rbs_563;iao358:rll_175;igt196:GHMT2r;iin800:SHM1;iin800:SHM2;iit341:GHMT2r;ijn746:GHMT2r;ijr904.45632:GHMT2;ijr904:GHMT2;imeo21:GHMT2;imm904:GHMT2r;imm904:GHMT2rm;imo1053-pao1:GHMT;imo1056:GHMT;ind750:GHMT2r;ind750:GHMT2rm;inj661:GHMT2;intenz:2243;ip…
R543D9FD7_B	1 MNXM183@MNXC3 + 1 MNXM5@MNXC3 <==> 1 MNXM511@MNXC3 + 1 MNXM6@MNXC3	R_891		1.5.1.5	kegg:Carbon fixation pathways in prokaryotes;kegg:Metabolic pathways;kegg:Microbial metabolism in diverse environments;kegg:One carbon pool by folate;metacyc:folate transformations I;metacyc:folate transformations II;metacyc:formaldehyde oxidation V (tetrahydrofolate pathway);metacyc:formylTHF biosynthesis I;metacyc:purine nucleobases degradation II (anaerobic);metacyc:reductive acetyl coenzyme A…	bigg:MTHFD;bigg:MTHFDm;brenda:BR36902;brenda:BS402370;ec:1.5.1.5;ecocyc:METHYLENETHFDEHYDROG-NADP-RXN;iabaylyiv4:METHYLENETHFDEHYDROG-NADP-RXN;iaf1260:MTHFD;iao358:rll_145;igt196:MTHFD;iin800:ADE3_1;iin800:MIS1_1;iit341:MTHFD;ijn746:MTHFD;ijr904.45632:MTHFD;ijr904:MTHFD;imeo21:MTHFD;imm904:MTHFD;imm904:MTHFDm;imo1053-pao1:MTHFD;imo1056:MTHFD;ind750:MTHFD;ind750:MTHFDm;inj661:MTHFD;intenz:1596;ips…
R40DDAE6C_B	1 MNXM1865@MNXC3 <==> 1 MNXM78@MNXC3	R_LYSAM		5.4.3.2	kegg:Lysine degradation;metacyc:lysine fermentation to acetate and butyrate;model:S_Amino_Acid_Metabolism	bigg:LYSAM;brenda:BR26;ec:5.4.3.2;iaf692:LYSAM;intenz:5000;iyo844:LYSAM;kegg:R00461;metacyc:LYSINE-23-AMINOMUTASE-RXN;pubmed:10629195;rhea:19177;rhea:19178;rhea:19179;rhea:19180;seed:rxn00321
REBE3C8D4_RL	1 MNXM186@MNXC3 + 1 MNXM1@MNXC3 + 1 MNXM7@MNXC3 <-- 1 MNXM3@MNXC3 + 1 MNXM597@MNXC3	R_XKS1			model:Metabolism of other sugars
RF1FC7F85_B	1 MNXM186@MNXC3 + 1 MNXM258@MNXC3 <==> 1 MNXM2378@MNXC3 + 1 MNXM68@MNXC3	R_1737;R_1236		2.2.1.1	model:Pentose Phosphate Pathway;seed:Pentose phosphate pathway	bigg:TKT2;ec:2.2.1.1;iabaylyiv4:2TRANSKETO-RXN;iaf1260:TKT2;iaf692:TKT2;iag612:rbs_244;iao358:rll_423;igt196:TKT2;iit341:TKT2;ijn746:TKT2;ijr904.45632:TKT2;ijr904:TKT2;imeo21:TKT2;imm904:TKT2;imo1053-pao1:TKT2;imo1056:TKT2;ind750:TKT2;inj661:TKT2;ips189:TKT2;irs1563.45632:R01067_p;irs1563.45632:R01830_c;irs1563.45632:R01830_p;isb619:TKT2;iso783:TKT2;iyo844:TKT2;obsolete:rxn01335;obsolete:rxn09312…
R3141C59B_B	1 MNXM186@MNXC3 <==> 1 MNXM901@MNXC3	R_RBP4E		5.1.3.4	biopath:Formation_of_C5_compounds_by_decarboxylation_and_cell_wall_synthesis_in_plants;biopath:Interconversions_of_Pentose_(extended);biopath:Pentose_phosphate_pathway;kegg:Ascorbate and aldarate metabolism;kegg:Metabolic pathways;kegg:Microbial metabolism in diverse environments;kegg:Pentose and glucuronate interconversions;metacyc:L-arabinose degradation I;metacyc:L-ascorbate degradation I (bac…	bigg:RBP4E;biopath:RXN01491;brenda:BR198;ec:5.1.3.4;ecocyc:RIBULPEPIM-RXN;iaf1260:RBP4E;iag612:rbs_423;ijr904.45632:RBP4E;ijr904:RBP4E;intenz:16043;iyo844:RBP4E;kegg:R05850;metacyc:RIBULPEPIM-RXN;rhea:22368;rhea:22369;rhea:22370;rhea:22371;seed:rxn04082;upa:UCR05850;upa:UER00380;upa:UER00567
RC0BC5E81_RL	1 MNXM188@MNXC3 + 1 MNXM1@MNXC3 + 1 MNXM23@MNXC3 + 1 MNXM89557@MNXC3 <-- 1 MNXM337@MNXC3 + 1 MNXM37@MNXC3	R_TRP3_1;R_TRP2_1			model:Phenylalanine, tyrosine, and tryptophan biosynthesis (aromatic amino acids)
RD9F94F0C_RL	1 MNXM190@MNXC3 + 1 MNXM1@MNXC3 + 1 MNXM7@MNXC3 + 1 MNXM9@MNXC3 <-- 1 MNXM3@MNXC3 + 1 MNXM60@MNXC3 + 1 MNXM86@MNXC3	R_PPCOAC		6.4.1.3	kegg:Carbon fixation pathways in prokaryotes;kegg:Glyoxylate and dicarboxylate metabolism;kegg:Metabolic pathways;kegg:Microbial metabolism in diverse environments;kegg:Propanoate metabolism;kegg:Valine, leucine and isoleucine degradation;metacyc:3-hydroxypropionate cycle;metacyc:3-hydroxypropionate/4-hydroxybutyrate cycle;metacyc:methylaspartate cycle;metacyc:methylmalonyl pathway;model:Valine, …	bigg:PPCOAC;bigg:PPCOACm;brenda:BR155;brenda:BS369189;ec:6.4.1.3;ecocyc:PROPIONYL-COA-CARBOXY-RXN;iag612:rbs_523;imeo21:PPCOAC;imo1053-pao1:PPCOAC;imo1056:PPCOAC;inj661:PPCOAC;intenz:5154;iyo844:PPCOAC;kegg:R01859;macie:M0201;metacyc:PROPIONYL-COA-CARBOXY-RXN;rhea:23720;rhea:23721;rhea:23722;rhea:23723;seed:rxn01355;upa:UCR01859;upa:UER00908
R6F7FCD79_RL	1 MNXM1922@MNXC3 + 1 MNXM1@MNXC3 + 1 MNXM7@MNXC3 <-- 1 MNXM3@MNXC3 + 1 MNXM935@MNXC3	R_DINSK			model:S_Nucleotides_and_nucleic_acids
R54461FAC_LR	1 MNXM192@MNXC2 + 1 MNXM1@MNXC2 --> 1 MNXM192@MNXC3 + 1 MNXM1@MNXC3	R_GABAt2	MNXR338		model:S_Transport	bigg:ABUTt2;bigg:ABUTt2pp;bigg:ABUTt2r;bigg:ABUTt2rL;iaf1260:ABUTt2pp;iin800:PUT4_4;iin800:UGA4_1;ijn746:ABUTt2pp;ijr904.45632:ABUTt2;ijr904:ABUTt2;imm904:ABUTt2r;ind750:ABUTt2;iyo844:GABAt2;seed:rxn05564;seed:rxn08027;seed:rxn12377
R77B549B2_LR	1 MNXM192@MNXC2 --> 1 MNXM192@BOUNDARY	R_EX_4abut_e			model:Exchange
RA2F715F2_LR	1 MNXM1949@MNXC2 + 1 MNXM2@MNXC3 + 1 MNXM3@MNXC3 --> 1 MNXM1949@MNXC3 + 1 MNXM1@MNXC3 + 1 MNXM7@MNXC3 + 1 MNXM9@MNXC3	R_ISTNTabc			model:S_Transport;seed:Alkanesulfonates Utilization	bigg:SULFACabcpp;iaf1260:SULFACabcpp;iyo844:SULAabc;seed:rxn05656;seed:rxn09277
RB1AFD75_LR	1 MNXM1949@MNXC2 --> 1 MNXM1949@BOUNDARY	R_EX_sulfac_e			model:Exchange
R385725AA_RL	1 MNXM1953@MNXC3 + 1 MNXM1@MNXC3 + 1 MNXM7@MNXC3 + 1 MNXM9@MNXC3 <-- 1 MNXM32@MNXC3 + 1 MNXM3@MNXC3 + 1 MNXM785@MNXC3	R_UAMAS		6.3.2.8	kegg:D-Glutamine and D-glutamate metabolism;kegg:Metabolic pathways;kegg:Peptidoglycan biosynthesis;metacyc:UDP-<i>N</i>-acetylmuramoyl-pentapeptide biosynthesis II (lysine-containing);metacyc:UDP-<i>N</i>-acetylmuramoyl-pentapeptide biosynthesis III (<i>meso</i>-DAP-containing);model:Peptidoglycan Biosynthesis;seed:Peptidoglycan Biosynthesis 2	bigg:UAMAS;brenda:BR124;ec:6.3.2.8;ecocyc:UDP-NACMUR-ALA-LIG-RXN;iabaylyiv4:UDP-NACMUR-ALA-LIG-RXN;iaf1260:UAMAS;igt196:UAMAS;iit341:UAMAS;ijn746:UAMAS;ijr904.45632:UAMAS;ijr904:UAMAS;imeo21:UAMAS;imo1053-pao1:UAMAS;imo1056:UAMAS;inj661:UAMAS;intenz:10452;isb619:UAMAS;iso783:UAMAS;iyo844:UAMAS;kegg:R03193;metacyc:UDP-NACMUR-ALA-LIG-RXN;rhea:23372;rhea:23373;rhea:23374;rhea:23375;seed:rxn02286
RDD6DBEE0_LR	1 MNXM1953@MNXC3 + 1 MNXM331@MNXC3 + 1 MNXM3@MNXC3 --> 1 MNXM1@MNXC3 + 1 MNXM7@MNXC3 + 1 MNXM955@MNXC3 + 1 MNXM9@MNXC3	R_UAMAGS		6.3.2.9	kegg:D-Glutamine and D-glutamate metabolism;kegg:Metabolic pathways;kegg:Peptidoglycan biosynthesis;metacyc:UDP-<i>N</i>-acetylmuramoyl-pentapeptide biosynthesis II (lysine-containing);metacyc:UDP-<i>N</i>-acetylmuramoyl-pentapeptide biosynthesis III (<i>meso</i>-DAP-containing);model:Peptidoglycan Biosynthesis;seed:Peptidoglycan Biosynthesis 2	bigg:UAMAGS;brenda:BR125;brenda:BS398808;ec:6.3.2.9;ecocyc:UDP-NACMURALA-GLU-LIG-RXN;iabaylyiv4:UDP-NACMURALA-GLU-LIG-RXN;iaf1260:UAMAGS;igt196:UAMAGS;iit341:UAMAGS;ijn746:UAMAGS;ijr904.45632:UAMAGS;ijr904:UAMAGS;imeo21:UAMAGS;imo1053-pao1:UAMAGS;imo1056:UAMAGS;inj661:UAMAGS;intenz:10451;isb619:UAMAGS;iso783:UAMAGS;iyo844:UAMAGS;kegg:R02783;metacyc:UDP-NACMURALA-GLU-LIG-RXN;rhea:16429;rhea:16430;…
RD81C059D_LR	1 MNXM1954@MNXC3 + 1 MNXM89653@MNXC3 --> 1 MNXM2264@MNXC3 + 1 MNXM80@MNXC3	R_PAPPT3	MNXR36199	2.7.8.13	kegg:Peptidoglycan biosynthesis;metacyc:peptidoglycan biosynthesis I (<I>meso</I>-diaminopimelate containing);model:Cell Envelope Biosynthesis;seed:Peptidoglycan Biosynthesis 2	bigg:PAPPT3;ec:2.7.8.13;ecocyc:PHOSNACMURPENTATRANS-RXN;iabaylyiv4:PHOSNACMURPENTATRANS-RXN;iaf1260:PAPPT3;igt196:PAPPT3;iit341:PAPPT3;ijn746:PAPPT3;ijr904.45632:PAPPT3;ijr904:PAPPT3;imeo21:PAPPT3;imo1053-pao1:PAPPT3;imo1056:PAPPT3;inj661:PAPPT3;isb619:PAPPT3;iso783:PAPPT3;iyo844:PAPPT3;kegg:R05630;metacyc:PHOSNACMURPENTATRANS-RXN;rhea:28386;rhea:28387;rhea:28388;rhea:28389;seed:rxn03904
RCE1E3CA5_LR	1 MNXM196@MNXC2 --> 1 MNXM196@MNXC3	R_FE3t			model:Transport, extracellular	bigg:FE3tex;iaf1260:FE3tex;iyo844:FE3t4;obsolete:rxn05556;obsolete:rxn10958;reactome:REACT_127898;reactome:REACT_135321;reactome:REACT_138146;reactome:REACT_141576;reactome:REACT_144241;reactome:REACT_145719;reactome:REACT_145851;reactome:REACT_20531;seed:rxn05292;seed:rxn08492
R8FDD65E8_B	1 MNXM196@MNXC2 <==> 1 MNXM196@BOUNDARY	R_EX_fe3_e			model:Exchange
R473F109_RL	1 MNXM1977@MNXC3 + 1 MNXM23@MNXC3 <-- 1 MNXM2@MNXC3 + 1 MNXM799@MNXC3	R_ICHORT		3.3.2.1	metacyc:2,3-dihydroxybenzoate biosynthesis;model:Cofactor and Prosthetic Group Biosynthesis;seed:Chorismate Intermediate for synthesis of PAPA antibiotics, PABA, anthranilate, 3-hydroxyanthranilate and more.;seed:NAD and NADP cofactor biosynthesis global	bigg:ICHORT;brenda:BR32614;ec:3.3.2.1;ecocyc:ISOCHORMAT-RXN;iabaylyiv4:ISOCHORMAT-RXN;iaf1260:ICHORT;ijr904.45632:ICHORT;ijr904:ICHORT;imo1053-pao1:ICHORT;imo1056:ICHORT;intenz:3709;iyo844:ICHORT;metacyc:ISOCHORMAT-RXN;rhea:11112;rhea:11113;rhea:11114;rhea:11115;seed:rxn02177
RECA7CEB0_B	1 MNXM1985@MNXC2 + 1 MNXM1@MNXC2 <==> 1 MNXM1985@MNXC3 + 1 MNXM1@MNXC3	R_3AMPt6	MNXR27745		model:S_Transport	iyo844:3AMPt6;seed:rxn05476
RC502448E_LR	1 MNXM1985@MNXC2 --> 1 MNXM1985@BOUNDARY	R_EX_3amp_e			model:Exchange
R6E30D98B_B	1 MNXM1985@MNXC3 + 1 MNXM1@MNXC3 <==> 1 MNXM2598@MNXC3 + 1 MNXM2@MNXC3	R_23CN2P1	MNXR36	3.1.4.16	kegg:Purine metabolism;model:S_Nucleotides_and_nucleic_acids;seed:Purine conversions;seed:pyrimidine conversions	bigg:23PDE7pp;ec:3.1.4.16;iaf1260:23PDE7pp;iyo844:23CN2P1;kegg:R03537;metacyc:RXN-14113;rhea:27886;rhea:27887;rhea:27888;rhea:27889;seed:rxn02521
R8011D7F9_B	1 MNXM1985@MNXC3 + 1 MNXM2@MNXC3 <==> 1 MNXM212@MNXC3 + 1 MNXM9@MNXC3	R_3NUCLE1	MNXR182	3.1.3.1;3.1.3.2;3.1.3.25;3.1.3.31;3.1.3.5;3.1.3.6;3.1.30.1;3.1.4.16;3.6.1.1;3.6.1.11	kegg:Purine metabolism;model:S_Nucleotides_and_nucleic_acids;seed:pyrimidine conversions	bigg:3NTD7l;bigg:3NTD7pp;brenda:BS64617;ec:3.1.3.1;ec:3.1.3.2;ec:3.1.3.25;ec:3.1.3.31;ec:3.1.3.5;ec:3.1.3.6;ec:3.1.30.1;ec:3.1.4.16;ec:3.6.1.1;ec:3.6.1.11;iaf1260:3NTD7pp;iyo844:3NUCLE1;kegg:R01562;metacyc:RXN-14126;rhea:27898;rhea:27899;rhea:27900;rhea:27901;seed:rxn01139
R4F0C3985_LR	1 MNXM198@MNXC2 + 1 MNXM73@MNXC3 --> 1 MNXM23@MNXC3 + 1 MNXM448@MNXC3	R_TREpts	MNXR5126		model:Transport Reaction	rhea:33371;rhea:33372;rhea:33373;rhea:33374
R2020016A_LR	1 MNXM198@MNXC2 --> 1 MNXM198@BOUNDARY	R_EX_tre_e			model:Exchange
R654C48AE_LR	1 MNXM199@MNXC2 + 1 MNXM1@MNXC2 --> 1 MNXM199@MNXC3 + 1 MNXM1@MNXC3	R_VALt2	MNXR5323		model:S_Transport	bigg:VALt2m;bigg:VALt2r;bigg:VALt2rpp;iaf1260:VALt2rpp;iaf692:VALt2r;iin800:AGP1_11;iin800:BAP2_8;iin800:BAP3_8;iin800:GAP1_17;iin800:VAP1_7;ijr904.45632:VALt2r;ijr904:VALt2r;imeo21:VALt2r;imm904:VALt2r;ind750:VALt2r;inj661:VALt2r;ips189:VALt2;isb619:VALt2r;iyo844:VALt2;seed:rxn05669;seed:rxn09374;seed:rxn09707
RF382895C_LR	1 MNXM199@MNXC2 --> 1 MNXM199@BOUNDARY	R_EX_val_L_e			model:Exchange
R16FBD0E6_B	1 MNXM199@MNXC3 + 1 MNXM20@MNXC3 <==> 1 MNXM238@MNXC3 + 1 MNXM89557@MNXC3	R_1299		2.6.1.42;2.6.1.6	kegg:2-Oxocarboxylic acid metabolism;kegg:Biosynthesis of secondary metabolites;kegg:Glucosinolate biosynthesis;kegg:Metabolic pathways;kegg:Pantothenate and CoA biosynthesis;kegg:Valine, leucine and isoleucine biosynthesis;kegg:Valine, leucine and isoleucine degradation;metacyc:alanine biosynthesis I;metacyc:valine biosynthesis;metacyc:valine degradation I;metacyc:valine degradation II;model:Val…	bigg:VALTA;bigg:VALTAm;brenda:BS356553;ec:2.6.1.42;ec:2.6.1.6;ecocyc:BRANCHED-CHAINAMINOTRANSFERVAL-RXN;iabaylyiv4:BRANCHED-CHAINAMINOTRANSFERVAL-RXN;iaf1260:VALTA;iaf692:VALTA;iag612:rbs_47;iag612:rbs_48;iao358:rll_67;igt196:VALTA;iin800:BAT2_2;iit341:VALTA;ijn746:VALTA;ijr904.45632:VALTA;ijr904:VALTA;imeo21:VALTA;imm904:VALTA;imm904:VALTAim;imo1053-pao1:VALTA;imo1056:VALTA;ind750:VALTA;inj661:V…
RB966302D_LR	1 MNXM199@MNXC3 + 1 MNXM32@MNXC3 + 1 MNXM3@MNXC3 --> 1 MNXM1@MNXC3 + 1 MNXM7@MNXC3 + 1 MNXM9@MNXC3 + 1 iso_iYO844_ala_L_val_L@MNXC3	R_LAAL11			model:S_Amino_acids_and_related_molecules
RF6B9C3D8_LR	1 MNXM199@MNXC3 + 1 MNXM3@MNXC3 + 1 MNXM53@MNXC3 --> 1 MNXM1@MNXC3 + 1 MNXM7@MNXC3 + 1 MNXM9@MNXC3 + 1 iso_iYO844_ser_L_val_L@MNXC3	R_LAAL12			model:S_Amino_acids_and_related_molecules
RAA2B89DF_B	1 MNXM1@MNXC2 + 1 MNXM2074@MNXC2 <==> 1 MNXM1@MNXC3 + 1 MNXM2074@MNXC3	R_2PGLYCt6	MNXR27742		model:S_Transport	iyo844:2PGLYCt6;seed:rxn05473
RB4540E4D_LR	1 MNXM1@MNXC2 + 1 MNXM207@MNXC2 --> 1 MNXM1@MNXC3 + 1 MNXM207@MNXC3	R_NO3t2	MNXR3846		model:S_Transport	bigg:NO3t2;bigg:NO3t3;iag612:rbs_491;iit341:NO3t2;iit341:NO3t3;imo1053-pao1:NO3t2;imo1056:NO3t2;iyo844:NO3t2;seed:rxn05627;seed:rxn10977;seed:rxn12431
RD4D84E74_LR	1 MNXM1@MNXC2 + 1 MNXM20@MNXC2 --> 1 MNXM1@MNXC3 + 1 MNXM20@MNXC3	R_AKGt2	MNXR599		model:S_Transport	bigg:AKGt2n;bigg:AKGt2r;bigg:AKGt2rpp;iaf1260:AKGt2rpp;iin800:U213;iit341:AKGt2r;ijn746:AKGt2rpp;ijr904.45632:AKGt2r;ijr904:AKGt2r;imm904:AKGt2r;imo1053-pao1:AKGt2;imo1053-pao1:AKGt6;imo1056:AKGt2;imo1056:AKGt6;ind750:AKGt2r;ips189:AKGt2;iso783:AKGt6;iyo844:AKGt2;seed:rxn05493;seed:rxn08095;seed:rxn09827
R781F33D0_LR	1 MNXM1@MNXC2 + 1 MNXM211@MNXC2 --> 1 MNXM1@MNXC3 + 1 MNXM211@MNXC3	R_CITR_Lt2			model:S_Transport	iyo844:CITR_Lt2;seed:rxn05674
R80C33240_B	1 MNXM1@MNXC2 + 1 MNXM212@MNXC2 <==> 1 MNXM1@MNXC3 + 1 MNXM212@MNXC3	R_139			model:Transport, Extracellular	bigg:ADNt2;bigg:ADNt2pp;bigg:ADNt2r;bigg:ADNt2rpp;iabaylyiv4:TRANS-RXN-ADENOSINE;iaf1260:ADNt2pp;iaf1260:ADNt2rpp;iin800:U174;iin800:U185;iin800:U191;iit341:ADNt2;ijr904.45632:ADNt2;ijr904.45632:ADNt2r;ijr904:ADNt2;ijr904:ADNt2r;imm904:ADNt2;ind750:ADNt2;isb619:ADNt2;iso783:ADNt2;iyo844:ADNt2r;metacyc:TRANS-RXN-203;obsolete:rxn05492;seed:rxn05318;seed:rxn08068;seed:rxn12381
R61A7CF0F_LR	1 MNXM1@MNXC2 + 1 MNXM213@MNXC2 --> 1 MNXM1@MNXC3 + 1 MNXM213@MNXC3	R_HXANt2	MNXR3055		model:S_*Transport, Extracellular	bigg:HXANt2r;iag612:rbs_340;iag612:rbs_342;iao358:rll_544;iin800:U201;imm904:HXANt2r;ind750:HXANt2r;iyo844:HXANt2;obsolete:rxn05588;seed:rxn05201
R447F3414_B	1 MNXM1@MNXC2 + 1 MNXM2182@MNXC2 <==> 1 MNXM1@MNXC3 + 1 MNXM2182@MNXC3	R_3CMPt6	MNXR27746		model:S_Transport	iyo844:3CMPt6;seed:rxn05477
RC82007C2_B	1 MNXM1@MNXC2 + 1 MNXM2183@MNXC2 <==> 1 MNXM1@MNXC3 + 1 MNXM2183@MNXC3	R_3GMPt6	MNXR27747		model:S_Transport	iyo844:3GMPt6;seed:rxn05478
RDB5F9062_B	1 MNXM1@MNXC2 + 1 MNXM2184@MNXC2 <==> 1 MNXM1@MNXC3 + 1 MNXM2184@MNXC3	R_3UMPt6	MNXR27749		model:S_Transport	iyo844:3UMPt6;seed:rxn05480
RFF983DE3_B	1 MNXM1@MNXC2 + 1 MNXM218@MNXC2 <==> 1 MNXM1@MNXC3 + 1 MNXM218@MNXC3	R_ETHAt6	MNXR1925		model:S_Transport	bigg:ETHAt2pp;bigg:ETHAt6;iaf1260:ETHAt2pp;iaf692:ETHAt6;iyo844:ETHAt6;seed:rxn05551;seed:rxn08423;seed:rxn12419
R70347D05_B	1 MNXM1@MNXC2 + 1 MNXM222@MNXC2 <==> 1 MNXM1@MNXC3 + 1 MNXM222@MNXC3	R_GLYCLTt2r			model:S_Transport;seed:Glycolate, glyoxylate interconversions	bigg:GLYCLTt2r;bigg:GLYCLTt2rpp;iaf1260:GLYCLTt2rpp;ijn746:GLYCLTt2rpp;ijr904.45632:GLYCLTt2r;ijr904:GLYCLTt2r;iso783:GLYCLTt2r;iyo844:GLYCLTt2r;seed:rxn05470;seed:rxn08651;seed:rxn12367
R2969F40D_LR	1 MNXM1@MNXC2 + 1 MNXM2255@MNXC2 --> 1 MNXM1@MNXC3 + 1 MNXM2255@MNXC3	R_MNt2			model:S_Transport	bigg:MN2t3pp;bigg:MNt2;bigg:MNt2pp;iaf1260:MN2t3pp;iaf1260:MNt2pp;isb619:MNt2;iyo844:MNt2;seed:rxn05618;seed:rxn08946;seed:rxn08951
RA22179F4_LR	1 MNXM1@MNXC2 + 1 MNXM227@MNXC2 --> 1 MNXM1@MNXC3 + 1 MNXM227@MNXC3	R_ACNAMt2	MNXR406		model:S_Transport	bigg:ACNAMlt;bigg:ACNAMt2;bigg:ACNAMt2pp;iaf1260:ACNAMt2pp;ijr904.45632:ACNAMt2;ijr904:ACNAMt2;isb619:ACNAMt2;iyo844:ACNAMt2;seed:rxn05487;seed:rxn08050
R6E6A4469_LR	1 MNXM1@MNXC2 + 1 MNXM231@MNXC2 --> 1 MNXM1@MNXC3 + 1 MNXM231@MNXC3	R_ILEt2	MNXR3095		model:S_Transport	bigg:ILEt2r;bigg:ILEt2rpp;iaf1260:ILEt2rpp;iaf692:ILEt2r;iin800:AGP1_6;iin800:BAP2_2;iin800:BAP3_2;iin800:GAP1_10;iin800:TAT1_1;iin800:VAP1_3;ijr904.45632:ILEt2r;ijr904:ILEt2r;imeo21:ILEt2r;imm904:ILEt2r;imm904:ILEt6;imm904:ILEt7;imo1053-pao1:ILEt2;imo1056:ILEt2;ind750:ILEt2r;inj661:ILEt2r;ips189:ILEt2;isb619:ILEt2r;iyo844:ILEt2;obsolete:rxn05591;seed:rxn05244;seed:rxn08746;seed:rxn13321;seed:rxn…
RDD0BDF9A_B	1 MNXM1@MNXC2 + 1 MNXM23@MNXC2 <==> 1 MNXM1@MNXC3 + 1 MNXM23@MNXC3	R_1122			model:Transport, Extracellular	bigg:PYRt2;bigg:PYRt2m;bigg:PYRt2p;bigg:PYRt2r;bigg:PYRt2rpp;iaf1260:PYRt2rpp;iaf692:PYRt2;iao358:rll_559;iin800:JEN1_2;iit341:PYRt2r;ijr904.45632:PYRt2r;ijr904:PYRt2r;imeo21:PYRt2r;imm904:PYRt2;imm904:PYRt2p;imo1053-pao1:PYRt2;imo1056:PYRt2;ind750:PYRt2;ind750:PYRt2p;inj661:PYRt2r;iso783:PYRt2;iyo844:PYRt2;obsolete:rxn05642;reactome:REACT_116055;reactome:REACT_14789;reactome:REACT_14833;reactome…
R162AFB01_LR	1 MNXM1@MNXC2 + 1 MNXM2403@MNXC2 --> 1 MNXM1@MNXC3 + 1 MNXM2403@MNXC3	R_ACMANAt2	MNXR79895		model:S_Transport	iyo844:ACMANAt2;seed:rxn05486
R7E3CD9C3_B	1 MNXM1@MNXC2 + 1 MNXM257@MNXC2 <==> 1 MNXM1@MNXC3 + 1 MNXM257@MNXC3	R_DTMPt6;R_TMPt6	MNXR27826		model:S_Transport	iyo844:DTMPt6;seed:rxn05679
R32162FDE_LR	1 MNXM1@MNXC2 + 1 MNXM259@MNXC2 --> 1 MNXM1@MNXC3 + 1 MNXM259@MNXC3	R_GUAt2	MNXR2847		model:S_*Transport, Extracellular	bigg:GUAt2;bigg:GUAt2pp;bigg:GUAt2r;iaf1260:GUAt2pp;iag612:rbs_329;iao358:rll_540;iin800:FCY21_3;iin800:FCY22_3;iin800:FCY2_3;iin800:YGL186C_3;ijr904.45632:GUAt2;ijr904:GUAt2;imm904:GUAt2r;ind750:GUAt2r;isb619:GUAt2;iyo844:GUAt2;obsolete:rxn05584;seed:rxn05203;seed:rxn08681
RCEACFC46_B	1 MNXM1@MNXC2 + 1 MNXM25@MNXC2 <==> 1 MNXM1@MNXC3 + 1 MNXM25@MNXC3	R_1196			model:Transport, Extracellular	bigg:SUCCt2b;bigg:SUCCt2r;bigg:SUCCt3;bigg:SUCCt3pp;iaf1260:SUCCt3pp;iag612:rbs_552;iin800:U205;iit341:SUCCt2r;ijr904.45632:SUCCt2b;ijr904:SUCCt2b;imeo21:SUCCt2r;imm904:SUCCt2r;imo1053-pao1:SUCCt2b;imo1056:SUCCt2b;ind750:SUCCt2r;inj661:SUCCt2r;iyo844:SUCCt6;seed:rxn05654;seed:rxn09270;seed:rxn12455
RC77F6DA8_B	1 MNXM1@MNXC2 + 1 MNXM26@MNXC2 <==> 1 MNXM1@MNXC3 + 1 MNXM26@MNXC3	R_119			model:Transport, Extracellular	bigg:ACt2m;bigg:ACt2pp;bigg:ACt2r;bigg:ACt2rpp;iaf1260:ACt2rpp;iaf692:ACt2r;iao358:rll_517;iin800:ADY2;iin800:BPH1;iit341:ACt2r;ijn746:ACt2pp;ijr904.45632:ACt2r;ijr904:ACt2r;imm904:ACt2r;imo1053-pao1:ACt6;imo1056:ACt6;ind750:ACt2r;ips189:ACt6;iso783:ACt6;iyo844:ACt6;seed:rxn05488;seed:rxn08061
RA3E45654_B	1 MNXM1@MNXC2 + 1 MNXM270@MNXC2 <==> 1 MNXM1@MNXC3 + 1 MNXM270@MNXC3	R_RIBFLVt6			model:S_Transport;seed:ECF class transporters	bigg:RIBFLVt2;iaf692:RIBFLVt2;iao358:rll_561;iin800:U229;imm904:RIBFLVt2;ind750:RIBFLVt2;ips189:RIBFLVt2;iyo844:RIBFLVt6;seed:rxn05645
R71F152A5_B	1 MNXM1@MNXC2 + 1 MNXM275@MNXC2 <==> 1 MNXM1@MNXC3 + 1 MNXM275@MNXC3	R_2PGt6	MNXR27743		model:S_Transport	iyo844:2PGt6;seed:rxn05474
R224606F1_LR	1 MNXM1@MNXC2 + 1 MNXM27@MNXC3 --> 1 MNXM1@MNXC3 + 1 MNXM27@MNXC2	R_NAt3	MNXR3783		model:S_Transport	bigg:NAt3;bigg:NAt3_1;bigg:NAt3_1g;bigg:NAt3pp;iabaylyiv4:TRANS-RXN-NA-CPA1;iaf1260:NAt3pp;iaf692:NAt3_1;iao358:rll_273;iin800:NHA1;iit341:NAt3_1;ijr904.45632:NAt3_1;ijr904:NAt3_1;imeo21:NAt3_1;imm904:NAt3_1;imo1053-pao1:NAt7;imo1056:NAt7;ind750:NAt3_1;inj661:NAt3_1;isb619:NAt3;isb619:NAt3_1;iso783:NAt3;iyo844:NAt3;obsolete:rxn05624r;reactome:REACT_100724;reactome:REACT_102112;reactome:REACT_1028…
R40CFDBFB_LR	1 MNXM1@MNXC2 + 1 MNXM288@MNXC2 --> 1 MNXM1@MNXC3 + 1 MNXM288@MNXC3	R_FUI1_3;R_FUI1_2;R_FUI1_1			model:Transport, extracellular
RA1AB26B4_B	1 MNXM1@MNXC2 + 1 MNXM289@MNXC2 <==> 1 MNXM1@MNXC3 + 1 MNXM289@MNXC3	RR08638				bigg:GLYBt2pp;bigg:GLYBt2r;iaf1260:GLYBt2pp;ijr904.45632:GLYBt2r;ijr904:GLYBt2r;isb619:GLYBt2r;iyo844:GLYBt6;seed:rxn05579;seed:rxn08638;seed:rxn12375
RE9E2BBFE_B	1 MNXM1@MNXC2 + 1 MNXM29@MNXC2 <==> 1 MNXM1@MNXC3 + 1 MNXM29@MNXC3	R_681;R_1534;R_1533;R_1532			model:Transport, Extracellular	bigg:GLYt2;bigg:GLYt2m;bigg:GLYt2pp;bigg:GLYt2r;bigg:GLYt2rL;iaf1260:GLYt2pp;iao358:rll_539;iin800:DIP5_5;iin800:GAP1_7;iin800:PUT4_2;iin800:TAT2_3;iit341:GLYt2;ijr904.45632:GLYt2r;ijr904:GLYt2r;imeo21:GLYt2r;imm904:GLYt2r;ind750:GLYt2r;inj661:GLYt2r;iyo844:GLYt6;seed:rxn05582;seed:rxn08660;seed:rxn09748;seed:rxn12379
RC43FEC75_LR	1 MNXM1@MNXC2 + 1 MNXM303@MNXC3 --> 1 MNXM1@MNXC3 + 1 MNXM303@MNXC2	R_ETOHt3	MNXR1931		model:S_Transport	bigg:ETOHt2r;bigg:ETOHt2rpp;iaf1260:ETOHt2rpp;iit341:ETOHt2r;ijr904.45632:ETOHt2r;ijr904:ETOHt2r;iyo844:ETOHt3;seed:rxn05553;seed:rxn08427;seed:rxn10146
R582F374B_B	1 MNXM1@MNXC2 + 1 MNXM31@MNXC2 <==> 1 MNXM1@MNXC3 + 1 MNXM31@MNXC3	R_CMPt6	MNXR27771		model:S_Transport	iyo844:CMPt6;seed:rxn05525
RF74B924_B	1 MNXM1@MNXC2 + 1 MNXM325@MNXC2 <==> 1 MNXM1@MNXC3 + 1 MNXM325@MNXC3	R_6PGCt6	MNXR27751		model:S_Transport	iyo844:6PGCt6;seed:rxn05482
R51FCA6A5_LR	1 MNXM1@MNXC2 + 1 MNXM32@MNXC2 --> 1 MNXM1@MNXC3 + 1 MNXM32@MNXC3	R_ALAt2	MNXR636		model:S_Transport	bigg:ALAt2;bigg:ALAt2pp;bigg:ALAt2r;bigg:ALAt2rL;iaf1260:ALAt2pp;iao358:rll_520;iin800:AGP1_2;iin800:DIP5_2;iin800:GAP1_2;iin800:PUT4_1;iin800:TAT2_1;iit341:ALAt2;ijr904.45632:ALAt2r;ijr904:ALAt2r;imeo21:ALAt2r;imm904:ALAt2r;ind750:ALAt2r;inj661:ALAt2r;isb619:ALAt2r;iyo844:ALAt2;seed:rxn05496;seed:rxn08101
RDA877866_LR	1 MNXM1@MNXC2 + 1 MNXM331@MNXC2 --> 1 MNXM1@MNXC3 + 1 MNXM331@MNXC3	R_GLU_Dt2	MNXR27822		model:S_Transport	imo1053-pao1:GLU-Dt2;imo1056:GLU-Dt2;iyo844:GLU-Dt2;seed:rxn05672
R8927C97_B	1 MNXM1@MNXC2 + 1 MNXM334@MNXC2 <==> 1 MNXM1@MNXC3 + 1 MNXM334@MNXC3	R_801			model:Transport, Extracellular	bigg:INSt2;bigg:INSt2pp;bigg:INSt2r;bigg:INSt2rpp;iaf1260:INSt2pp;iaf1260:INSt2rpp;iin800:U177;iin800:U194;ijr904.45632:INSt2;ijr904.45632:INSt2r;ijr904:INSt2;ijr904:INSt2r;imm904:INSt2;ind750:INSt2;iso783:INSt2;iyo844:INSt2r;obsolete:rxn05592;seed:rxn05316;seed:rxn08753;seed:rxn12445
RF04E7D07_B	1 MNXM1@MNXC2 + 1 MNXM337@MNXC2 <==> 1 MNXM1@MNXC3 + 1 MNXM337@MNXC3	R_CHORt2			model:S_Transport	iyo844:CHORt2;seed:rxn05519
R5D007655_LR	1 MNXM1@MNXC2 + 1 MNXM338@MNXC2 --> 1 MNXM1@MNXC3 + 1 MNXM338@MNXC3	R_U193_;R_U186_;R_U176_			model:Transport, extracellular	imm904:LCYSTintv;seed:rxn13338
R2BB51883_B	1 MNXM1@MNXC2 + 1 MNXM356@MNXC2 <==> 1 MNXM1@MNXC3 + 1 MNXM356@MNXC3	R_PPAt6			model:S_Transport	ips189:PPAt6;iso783:PPAt2;iyo844:PPAt6;seed:rxn05634
RC2FAAB19_B	1 MNXM1@MNXC2 + 1 MNXM364@MNXC2 <==> 1 MNXM1@MNXC3 + 1 MNXM364@MNXC3	R_1051			model:Transport, Extracellular	bigg:PNTOt2;iaf692:PNTOt2;iao358:rll_555;iin800:FEN2;imm904:PNTOt2;ind750:PNTOt2;iyo844:PNTOt2;seed:rxn05308
R3DC06F3A_B	1 MNXM1@MNXC2 + 1 MNXM376@MNXC2 <==> 1 MNXM1@MNXC3 + 1 MNXM376@MNXC3	R_HQNt6			model:S_Transport
R908E6468_B	1 MNXM1@MNXC2 + 1 MNXM379@MNXC2 <==> 1 MNXM1@MNXC3 + 1 MNXM379@MNXC3	R_PSER_Lt6	MNXR27814		model:S_Transport	iyo844:PSER_Lt6;seed:rxn05640
R4C352962_B	1 MNXM1@MNXC2 + 1 MNXM38297@MNXC2 <==> 1 MNXM1@MNXC3 + 1 MNXM38297@MNXC3	R_5MTRt2			model:S_Transport	iyo844:5MTRt2;seed:rxn05481
RB80811E9_B	1 MNXM1@MNXC2 + 1 MNXM386@MNXC2 <==> 1 MNXM1@MNXC3 + 1 MNXM386@MNXC3	R_THMt6	MNXR5071		model:S_Transport	bigg:THYMt3pp;bigg:THYMt3r;iaf1260:THYMt3pp;iyo844:THMt6;seed:rxn05659;seed:rxn09308;seed:rxn09656
R625B4D9B_B	1 MNXM1@MNXC2 + 1 MNXM39@MNXC2 <==> 1 MNXM1@MNXC3 + 1 MNXM39@MNXC3	R_FORt2			model:S_Transport	bigg:FORt2;bigg:FORt2pp;bigg:FORt3;iaf1260:FORt2pp;isb619:FORt2;isb619:FORt3;iyo844:FORt2;seed:rxn05559;seed:rxn08524;seed:rxn10860;seed:rxn12422
R92118F8C_B	1 MNXM1@MNXC2 + 1 MNXM401@MNXC2 <==> 1 MNXM1@MNXC3 + 1 MNXM401@MNXC3	R_688			model:Transport, Extracellular	bigg:GSNt2;bigg:GSNt2m;bigg:GSNt2pp;ecocyc:RXN0-22;iabaylyiv4:TRANS-RXN-GUANOSINE;iaf1260:GSNt2pp;iin800:U175;iin800:U192;iit341:GSNt2;ijr904.45632:GSNt2;ijr904:GSNt2;imm904:GSNt2;imm904:GSNt2m;ind750:GSNt2;ind750:GSNt2m;iyo844:GSNt2r;obsolete:rxn05583;rhea:29583;rhea:29584;rhea:29585;rhea:29586;seed:rxn05204;seed:rxn08671;seed:rxn09747;seed:rxn12427
R5CE0F8F2_LR	1 MNXM1@MNXC2 + 1 MNXM41@MNXC2 --> 1 MNXM1@MNXC3 + 1 MNXM41@MNXC3	R_GLCt2	MNXR2688		model:S_Transport	bigg:GLCt2;bigg:GLCt2pp;bigg:GLCt2r;iaf1260:GLCt2pp;iag612:rbs_312;iag612:rbs_313;iao358:rll_538;iit341:GLCt2;ijr904.45632:GLCt2;ijr904:GLCt2;iyo844:GLCt2;obsolete:rxn11103;seed:rxn05573;seed:rxn08616
R6500057A_LR	1 MNXM1@MNXC2 + 1 MNXM420@MNXC2 --> 1 MNXM1@MNXC3 + 1 MNXM420@MNXC3	R_U195_;R_U187_;R_U179_			model:Transport, extracellular
RAEADFD54_B	1 MNXM1@MNXC2 + 1 MNXM427@MNXC2 <==> 1 MNXM1@MNXC3 + 1 MNXM427@MNXC3	R_MAN6Pt6	MNXR27824		model:S_Transport	iyo844:MAN6Pt6;seed:rxn05676
R5533691C_LR	1 MNXM1@MNXC2 + 1 MNXM42@MNXC2 --> 1 MNXM1@MNXC3 + 1 MNXM42@MNXC3	R_ASPt2	MNXR873		model:S_Transport	bigg:ASPt2;bigg:ASPt2m;bigg:ASPt2n;bigg:ASPt2pp;bigg:ASPt2r;iabaylyiv4:TRANS-RXN-L-ASPARTATE;iabaylyiv4:TRANS-RXNIM-5855;iag612:rbs_164;iao358:rll_523;iin800:AGC1_2;iin800:AGP3_2;iin800:DIP5_4;iin800:GAP1_5;iit341:ASPt2r;ijr904.45632:ASPt2;ijr904:ASPt2;imeo21:ASPt2r;imm904:ASPt2m;imm904:ASPt2n;imm904:ASPt2r;imm904:ASPt7;imo1053-pao1:ASPt6;imo1056:ASPt6;ind750:ASPt2m;ind750:ASPt2n;ind750:ASPt2r;in…
R5F9F9DB1_B	1 MNXM1@MNXC2 + 1 MNXM440@MNXC2 <==> 1 MNXM1@MNXC3 + 1 MNXM440@MNXC3	R_DDGLCNt2			model:S_Transport	bigg:DDGLCNt2r;bigg:DDGLCNt2rpp;iaf1260:DDGLCNt2rpp;iag612:rbs_362;ijr904.45632:DDGLCNt2r;ijr904:DDGLCNt2r;iyo844:DDGLCNt2;seed:rxn05681;seed:rxn08319
R99B1B88_LR	1 MNXM1@MNXC2 + 1 MNXM4505@MNXC3 + 1 MNXM95@MNXC2 --> 1 MNXM1@MNXC3 + 1 MNXM4505@MNXC2 + 1 MNXM95@MNXC3	R_CD2t4	MNXR79902		model:S_Transport	iyo844:CD2t4;seed:rxn05517
RA88E1747_LR	1 MNXM1@MNXC2 + 1 MNXM461@MNXC2 --> 1 MNXM1@MNXC3 + 1 MNXM461@MNXC3	R_ARBt2ir	MNXR775		model:S_Transport	bigg:ARBt2r;bigg:ARBt2rpp;bigg:ARBt3ipp;iaf1260:ARBt2rpp;iaf1260:ARBt3ipp;iag612:rbs_161;ijr904.45632:ARBt2r;ijr904:ARBt2r;imeo21:ARBt2r;inj661:ARBt2r;iyo844:ARBt2ir;obsolete:rxn11064;seed:rxn05500;seed:rxn08140;seed:rxn08141
RCE6DE43B_LR	1 MNXM1@MNXC2 + 1 MNXM469@MNXC2 --> 1 MNXM1@MNXC3 + 1 MNXM469@MNXC3	R_SBTt2	MNXR27818		model:S_Transport;seed:Ribitol, Xylitol, Arabitol, Mannitol and Sorbitol utilization	iag612:rbs_549;iyo844:SBTt2;seed:rxn05648
R8A669824_B	1 MNXM1@MNXC2 + 1 MNXM4752@MNXC2 <==> 1 MNXM1@MNXC3 + 1 MNXM4752@MNXC3	R_PSER_Dt6	MNXR27813		model:S_Transport	iyo844:PSER_Dt6;seed:rxn05639
RD9C41023_LR	1 MNXM1@MNXC2 + 1 MNXM53@MNXC2 --> 1 MNXM1@MNXC3 + 1 MNXM53@MNXC3	T_R_r2471	MNXR4822		model:Transport, extracellular;seed:Pyruvate Alanine Serine Interconversions;seed:Threonine anaerobic catabolism gene cluster	bigg:SERt2m;bigg:SERt2r;bigg:SERt2rpp;iaf1260:SERt2rpp;iao358:rll_562;iin800:AGP1_12;iin800:AGP3_3;iin800:DIP5_7;iin800:GAP1_18;iin800:GNP1_6;iit341:SERt2r;ijn746:SERt2rpp;ijr904.45632:SERt2r;ijr904:SERt2r;imeo21:SERt2r;imm904:SERt2m;imm904:SERt2r;ind750:SERt2m;ind750:SERt2r;inj661:SERt2r;ips189:SERt2;iso783:SERt6;iyo844:SERt2;obsolete:rxn05650;obsolete:rxn11341;seed:rxn05307;seed:rxn09246;seed:r…
REA63FB1D_LR	1 MNXM1@MNXC2 + 1 MNXM58@MNXC2 --> 1 MNXM1@MNXC3 + 1 MNXM58@MNXC3	R_SO4t2	MNXR4870		model:S_Transport	bigg:SO4t2;iaf692:SO4t2;iag612:rbs_557;ips189:SO4t2;iso783:SO4t2;iyo844:SO4t2;seed:rxn05651;seed:rxn12369;seed:rxn13116
R7295F67A_LR	1 MNXM1@MNXC2 + 1 MNXM61@MNXC3 --> 1 MNXM1@MNXC3 + 1 MNXM61@MNXC2	R_METt3	MNXR3504		model:S_Transport	bigg:METt2m;bigg:METt2r;iyo844:METt3;seed:rxn05615;seed:rxn09672;seed:rxn09738
R36CF866A_LR	1 MNXM1@MNXC2 + 1 MNXM621@MNXC2 --> 1 MNXM1@MNXC3 + 1 MNXM621@MNXC3	R_RAFFINt2	MNXR27816		model:S_Transport	iyo844:RAFFINt2;seed:rxn05643
R5BE7FD4_LR	1 MNXM1@MNXC2 + 1 MNXM625@MNXC2 --> 1 MNXM1@MNXC3 + 1 MNXM625@MNXC3	R_U198_;R_U188_;R_U182_			model:Transport, extracellular
R28CE245A_LR	1 MNXM1@MNXC2 + 1 MNXM653@MNXC2 + 1 MNXM89661@MNXC2 --> 1 MNXM1@MNXC3 + 1 MNXM653@MNXC3 + 1 MNXM89661@MNXC3	R_ICITt10	MNXR42959		model:S_Transport	iyo844:ICITt10;seed:rxn05589
R840BBEFF_LR	1 MNXM1@MNXC2 + 1 MNXM66@MNXC2 --> 1 MNXM1@MNXC3 + 1 MNXM66@MNXC3	R_GLY3Pt2	MNXR27795		model:S_Transport	iag612:rbs_308;iyo844:GLY3Pt2;seed:rxn05578
R60D7D3E8_LR	1 MNXM1@MNXC2 + 1 MNXM683@MNXC2 --> 1 MNXM1@MNXC3 + 1 MNXM683@MNXC3	R_CYSGLYt2ir	MNXR27773		model:S_Transport	iyo844:CYSGLYt2ir;seed:rxn05529
R53A62A56_B	1 MNXM1@MNXC2 + 1 MNXM687@MNXC2 <==> 1 MNXM1@MNXC3 + 1 MNXM687@MNXC3	R_1307			model:Transport, Extracellular	bigg:XTSNt2;bigg:XTSNt2r;bigg:XTSNt2rpp;iaf1260:XTSNt2rpp;iin800:U178;ijr904.45632:XTSNt2r;ijr904:XTSNt2r;imm904:XTSNt2;ind750:XTSNt2;iyo844:XTSNt2;seed:rxn05680;seed:rxn09381
R8655EB14_LR	1 MNXM1@MNXC2 + 1 MNXM693@MNXC2 --> 1 MNXM1@MNXC3 + 1 MNXM693@MNXC3	R_GALURt2	MNXR2535		model:S_Transport;seed:Alginate metabolism	bigg:GALURt2r;bigg:GALURt2rpp;ecocyc:TRANS-RXN-123;iaf1260:GALURt2rpp;ijr904.45632:GALURt2r;ijr904:GALURt2r;iyo844:GALURt2;rhea:29295;rhea:29296;rhea:29297;rhea:29298;seed:rxn05673;seed:rxn08588
R4DF8133A_B	1 MNXM1@MNXC2 + 1 MNXM694@MNXC2 <==> 1 MNXM1@MNXC3 + 1 MNXM694@MNXC3	RR08704			seed:Pyruvate Alanine Serine Interconversions	bigg:DSERt2;bigg:DSERt2pp;bigg:DSERt2r;iaf1260:DSERt2pp;iit341:DSERt2;ijr904.45632:DSERt2r;ijr904:DSERt2r;imeo21:DSERt2r;inj661:DSERt2r;iyo844:SER_Dt6;seed:rxn05649;seed:rxn08372
RAA9668A9_LR	1 MNXM1@MNXC2 + 1 MNXM69@MNXC2 --> 1 MNXM1@MNXC3 + 1 MNXM69@MNXC3	R_GLXt2	MNXR27794		model:S_Transport	iyo844:GLXt2;seed:rxn05577
R4642C92D_LR	1 MNXM1@MNXC2 + 1 MNXM704@MNXC2 --> 1 MNXM1@MNXC3 + 1 MNXM704@MNXC3	R_U199_;R_U189_;R_U183_			model:Transport, extracellular
R1C156B46_LR	1 MNXM1@MNXC2 + 1 MNXM70@MNXC2 --> 1 MNXM1@MNXC3 + 1 MNXM70@MNXC3	R_ARGt2			model:S_Transport	bigg:ARGt2m;bigg:ARGt2r;bigg:ARGt3pp;bigg:ARGtm;iaf1260:ARGt3pp;iin800:ALP1;iin800:CAN1_1;iin800:GAP1_3;iit341:ARGt2r;imm904:ARGt2m;imm904:ARGt2r;imm904:ARGt6;ind750:ARGt2m;ind750:ARGt2r;ips189:ARGt2;iyo844:ARGt2;obsolete:rxn05503;seed:rxn05303;seed:rxn08154;seed:rxn09783;seed:rxn12437;seed:rxn13228
R8222BA65_B	1 MNXM1@MNXC2 + 1 MNXM721@MNXC2 <==> 1 MNXM1@MNXC3 + 1 MNXM721@MNXC3	R_MAN1Pt6	MNXR27804		model:S_Transport	iyo844:MAN1Pt6;seed:rxn05609
R15C6FAA8_B	1 MNXM1@MNXC2 + 1 MNXM73@MNXC2 <==> 1 MNXM1@MNXC3 + 1 MNXM73@MNXC3	R_PEPt6	MNXR27809		model:S_Transport	iyo844:PEPt6;seed:rxn05630
R6AA8265F_LR	1 MNXM1@MNXC2 + 1 MNXM744@MNXC2 --> 1 MNXM1@MNXC3 + 1 MNXM744@MNXC3	R_GLCRt2	MNXR2676		model:S_Transport	bigg:GLCRt2r;bigg:GLCRt2rpp;iaf1260:GLCRt2rpp;ijr904.45632:GLCRt2r;ijr904:GLCRt2r;iyo844:GLCRt2;seed:rxn05572;seed:rxn08613
RAEC85517_LR	1 MNXM1@MNXC2 + 1 MNXM761@MNXC2 --> 1 MNXM1@MNXC3 + 1 MNXM761@MNXC3	R_FCY22_1;R_FCY2_1;R_FCY21_1;R_YGL186C_1			model:Transport, extracellular
RFB2489A_B	1 MNXM1@MNXC2 + 1 MNXM76@MNXC2 <==> 1 MNXM1@MNXC3 + 1 MNXM76@MNXC3	R_1751;R_1750;R_1749;R_1748;R_1747;R_1273			model:Transport, Extracellular	bigg:TYRt2m;bigg:TYRt2p;bigg:TYRt2r;bigg:TYRt2rpp;iaf1260:TYRt2rpp;iao358:rll_570;iin800:AGP1_10;iin800:BAP2_7;iin800:BAP3_7;iin800:GAP1_16;iin800:TAT1_4;iin800:TAT2_6;iin800:VAP1_6;iit341:TYRt2r;ijn746:TYRt2rpp;ijr904.45632:TYRt2r;ijr904:TYRt2r;imeo21:TYRt2r;imm904:TYRt2m;imm904:TYRt2p;imm904:TYRt2r;imm904:TYRt6;imm904:TYRt7;imo1053-pao1:TYRt6i;imo1056:TYRt6i;ind750:TYRt2m;ind750:TYRt2p;ind750:T…
RC416F595_B	1 MNXM1@MNXC2 + 1 MNXM78@MNXC3 <==> 1 MNXM1@MNXC3 + 1 MNXM78@MNXC2	R_LYSt3r			model:S_Transport	bigg:LYSt2m;bigg:LYSt2pp;bigg:LYSt2r;bigg:LYSt3pp;bigg:LYSt3r;bigg:LYStm;ecocyc:TRANS-RXN-58;iabaylyiv4:TRANS-RXN-58;iaf1260:LYSt2pp;iaf1260:LYSt3pp;iaf692:LYSt3r;iao358:rll_232;iao358:rll_233;iin800:GAP1_20;iin800:LYP1;iit341:LYSt2r;ijr904.45632:LYSt2r;ijr904:LYSt2r;imm904:LYSt2m;imm904:LYSt2r;imm904:LYSt6;imo1053-pao1:LYSt6;imo1056:LYSt6;ind750:LYSt2m;ind750:LYSt2r;ips189:LYSt3;isb619:LYSt2r;is…
R9E330251_B	1 MNXM1@MNXC2 + 1 MNXM80@MNXC2 <==> 1 MNXM1@MNXC3 + 1 MNXM80@MNXC3	R_UMPt6	MNXR27821		model:S_Transport	iyo844:UMPt6;seed:rxn05665
R6933049E_LR	1 MNXM1@MNXC2 + 1 MNXM89361@MNXC3 + 1 MNXM95@MNXC2 --> 1 MNXM1@MNXC3 + 1 MNXM89361@MNXC2 + 1 MNXM95@MNXC3	R_ZN2t4			model:S_Transport
RCC30C545_LR	1 MNXM1@MNXC2 + 1 MNXM89557@MNXC2 --> 1 MNXM1@MNXC3 + 1 MNXM89557@MNXC3	R_GLUt2	MNXR31615		model:S_Transport	bigg:GLUt2;bigg:GLUt2m;bigg:GLUt2n;bigg:GLUt2r;bigg:GLUt2rpp;iaf1260:GLUt2rpp;iaf692:GLUt2r;iag612:rbs_310;iin800:AGC1_1;iit341:GLUt2r;ijr904.45632:GLUt2r;ijr904:GLUt2r;imeo21:GLUt2r;imm904:GLUt2n;imm904:GLUt2r;imm904:GLUt7;imo1053-pao1:GLUt2;imo1053-pao1:GLUt6;imo1056:GLUt2;imo1056:GLUt6;ind750:GLUt2m;ind750:GLUt2n;ind750:GLUt2r;inj661:GLUt2r;ips189:GLUt6;isb619:GLUt2;isb619:GLUt2r;iso783:GLUt2;…
R4F2DB5CD_LR	1 MNXM1@MNXC2 + 1 MNXM89602@MNXC2 --> 1 MNXM1@MNXC3 + 1 MNXM89602@MNXC3	R_GALt2	MNXR31518		model:Transport	bigg:GALt2;bigg:GALt2pp;iaf1260:GALt2pp;iao358:rll_537;iit341:GALt2;ijr904.45632:GALt2;ijr904:GALt2;imeo21:GALt2;imm904:GALt2;ind750:GALt2;inj661:GALt2;iyo844:GALt2;seed:rxn05566;seed:rxn08584
R5CA58769_B	1 MNXM1@MNXC2 + 1 MNXM89661@MNXC2 <==> 1 MNXM1@MNXC3 + 1 MNXM89661@MNXC3	R_ICITt2	MNXR31731		model:S_Transport	bigg:ICITt-kt;ijn746:ICITt-kt;iyo844:ICITt2;seed:rxn05590;seed:rxn12802
RF54C05AA_LR	1 MNXM1@MNXC2 + 1 MNXM89689@MNXC2 --> 1 MNXM1@MNXC3 + 1 MNXM89689@MNXC3	R_ORNt2			model:S_Transport	bigg:ORNt2r;bigg:ORNt3m;iin800:CAN1_2;iin800:GAP1_21;iit341:ORNt2r;imm904:ORNt2r;ind750:ORNt2r;iyo844:ORNt2;obsolete:rxn09666;seed:rxn05628;seed:rxn09731
RBF124E57_LR	1 MNXM1@MNXC2 + 1 MNXM90941@MNXC2 --> 1 MNXM1@MNXC3 + 1 MNXM90941@MNXC3	R_XYLt2	MNXR70082		model:S_Transport	bigg:XYLt2;bigg:XYLt2pp
R6B5FC127_LR	1 MNXM1@MNXC2 + 1 MNXM91795@MNXC2 --> 1 MNXM1@MNXC3 + 1 MNXM91795@MNXC3	R_ALLNt2	MNXR68339		model:S_Transport;seed:Hydantoin metabolism	bigg:ALLTNt2r;bigg:ALLTNt2rpp;iaf1260:ALLTNt2rpp;iag612:rbs_147;ijr904.45632:ALLTNt2r;ijr904:ALLTNt2r;imo1053-pao1:ALLTNt6;imo1056:ALLTNt6;iyo844:ALLNt2;seed:rxn05682;seed:rxn08116
R1C5965DA_B	1 MNXM1@MNXC2 + 1 MNXM93@MNXC2 <==> 1 MNXM1@MNXC3 + 1 MNXM93@MNXC3	R_592			model:Transport, Extracellular	bigg:FUMt2r;bigg:FUMt3;iag612:rbs_301;iin800:U207;iit341:FUMt3;imeo21:FUMt2r;imm904:FUMt2r;imo1053-pao1:FUMt6;imo1056:FUMt6;ind750:FUMt2r;inj661:FUMt2r;iyo844:FUMt6;seed:rxn05561;seed:rxn10901;seed:rxn12423
R8B0C95C_LR	1 MNXM1@MNXC2 + 1 MNXM94@MNXC2 --> 1 MNXM1@MNXC3 + 1 MNXM94@MNXC3	R_TRPt2	MNXR5145		model:S_Transport	bigg:TRPt2m;bigg:TRPt2r;bigg:TRPt2rpp;iaf1260:TRPt2rpp;iag612:rbs_570;iao358:rll_569;iin800:BAP2_6;iin800:BAP3_6;iin800:GAP1_15;iin800:TAT1_3;iin800:TAT2_5;iin800:VAP1_5;iit341:TRPt2r;ijr904.45632:TRPt2r;ijr904:TRPt2r;imeo21:TRPt2r;imm904:TRPt2r;imo1053-pao1:TRPt2;imo1056:TRPt2;ind750:TRPt2r;inj661:TRPt2r;ips189:TRPt2;isb619:TRPt2r;iso783:TRPt6;iyo844:TRPt2;seed:rxn05663;seed:rxn09326;seed:rxn097…
RFFE4606_LR	1 MNXM1@MNXC2 + 1 MNXM95@MNXC2 --> 1 MNXM1@MNXC3 + 1 MNXM95@MNXC3	R_Kt2i	MNXR3188		model:S_Transport;seed:Potassium homeostasis	bigg:Kt2;bigg:Kt2pp;bigg:Kt2r;bigg:Kt3g;bigg:Kt3pp;bigg:Kt3r;iaf1260:Kt2pp;iaf1260:Kt3pp;iaf692:Kt2;iaf692:Kt2r;iin800:TRK1;ijr904.45632:Kt2r;ijr904:Kt2r;imeo21:Kt3r;imm904:Kt2r;imo1053-pao1:Kt6;imo1056:Kt6;ind750:Kt2r;inj661:Kt3r;ips189:Kt2i;isb619:Kt2r;iso783:Kt2i;iso783:Kt3;iyo844:Kt2i;iyo844:Kt3;seed:rxn05595;seed:rxn05596;seed:rxn08769;seed:rxn08770
RED89A205_LR	1 MNXM1@MNXC2 + 1 MNXM95@MNXC3 --> 1 MNXM1@MNXC3 + 1 MNXM95@MNXC2	R_Kt3	MNXR3188		model:S_Transport;seed:Potassium homeostasis	bigg:Kt2;bigg:Kt2pp;bigg:Kt2r;bigg:Kt3g;bigg:Kt3pp;bigg:Kt3r;iaf1260:Kt2pp;iaf1260:Kt3pp;iaf692:Kt2;iaf692:Kt2r;iin800:TRK1;ijr904.45632:Kt2r;ijr904:Kt2r;imeo21:Kt3r;imm904:Kt2r;imo1053-pao1:Kt6;imo1056:Kt6;ind750:Kt2r;inj661:Kt3r;ips189:Kt2i;isb619:Kt2r;iso783:Kt2i;iso783:Kt3;iyo844:Kt2i;iyo844:Kt3;seed:rxn05595;seed:rxn05596;seed:rxn08769;seed:rxn08770
RECBDF86C_LR	1 MNXM1@MNXC2 + 1 MNXM97018@MNXC2 --> 1 MNXM1@MNXC3 + 1 MNXM97018@MNXC3	R_GLCURt2	MNXR69161		model:S_Transport;seed:Alginate metabolism	bigg:GLCURt2r;bigg:GLCURt2rpp;bigg:GLCURtly;iaf1260:GLCURt2rpp;iag612:rbs_315;ijr904.45632:GLCURt2r;ijr904:GLCURt2r;iyo844:GLCURt2;seed:rxn05574;seed:rxn08622
R16358B2_B	1 MNXM1@MNXC2 + 1 MNXM97@MNXC2 <==> 1 MNXM1@MNXC3 + 1 MNXM97@MNXC3	R_1034;R_1662;R_1661;R_1660;R_1659	MNXR4246		model:Transport, Extracellular	bigg:PHEt2m;bigg:PHEt2r;bigg:PHEt2rpp;iaf1260:PHEt2rpp;iin800:AGP1_9;iin800:BAP2_5;iin800:BAP3_5;iin800:GAP1_13;iin800:TAT2_4;iit341:PHEt2r;ijn746:PHEt2rpp;ijr904.45632:PHEt2r;ijr904:PHEt2r;imeo21:PHEt2r;imm904:PHEt2m;imm904:PHEt2r;imo1053-pao1:PHEt6;imo1053-pao1:PHEt6i;imo1056:PHEt6;imo1056:PHEt6i;ind750:PHEt2m;ind750:PHEt2r;inj661:PHEt2r;ips189:PHEt6;isb619:PHEt2r;iyo844:PHEt6;obsolete:rxn05631…
R2FFE8EE4_LR	1 MNXM1@MNXC2 + 1 MNXM98@MNXC2 --> 1 MNXM1@MNXC3 + 1 MNXM98@MNXC3	R_MALt2	MNXR3409		model:S_Transport	bigg:MALt2r;iag612:rbs_441;iao358:rll_235;iin800:MAL31;iit341:MALt2r;imeo21:MALt2r;imm904:MALt2r;imo1053-pao1:MALt2;imo1056:MALt2;ind750:MALt2r;inj661:MALt2r;iyo844:MALt2;obsolete:rxn11135;seed:rxn05605;seed:rxn12446
R1889FDC1_B	1 MNXM1@MNXC2 + 1 MNXM9@MNXC2 <==> 1 MNXM1@MNXC3 + 1 MNXM9@MNXC3	R_PIt2r	MNXR4295		model:Transport	bigg:PIt2m;bigg:PIt2n;bigg:PIt2p;bigg:PIt2r;bigg:PIt2rpp;bigg:PIt2v;iaf1260:PIt2rpp;iao358:rll_340;igt196:PIt2rpp;iin800:MIR1;iin800:PHO84;iin800:PHO90;iin800:PHO91;iit341:PIt2r;ijn746:PIt2rpp;ijr904.45632:PIt2r;ijr904:PIt2r;imm904:PIt2m;imm904:PIt2n;imm904:PIt2p;imm904:PIt2r;imm904:PIt2v;imo1053-pao1:PIt6;imo1056:PIt6;ind750:PIt2m;ind750:PIt2n;ind750:PIt2p;ind750:PIt2r;ind750:PIt2v;iso783:PIt6;i…
R5C862FCA_B	1 MNXM1@MNXC2 + 1 iso_iYO844_2hxmp@MNXC2 <==> 1 MNXM1@MNXC3 + 1 iso_iYO844_2hxmp@MNXC3	R_2HXMPt6			model:S_Transport
RD6BB49B4_LR	1 MNXM1@MNXC2 + 1 iso_iYO844_3amba@MNXC2 --> 1 MNXM1@MNXC3 + 1 iso_iYO844_3amba@MNXC3	R_3AMBAt2			model:S_Transport
R3A873FFF_B	1 MNXM1@MNXC2 + 1 iso_iYO844_argp@MNXC2 <==> 1 MNXM1@MNXC3 + 1 iso_iYO844_argp@MNXC3	R_ARGPt6			model:S_Transport
RF9E1B975_LR	1 MNXM1@MNXC2 + 1 iso_iYO844_arsenb@MNXC2 --> 1 MNXM1@MNXC3 + 1 iso_iYO844_arsenb@MNXC3	R_ARSENBt2			model:S_Transport
R9BBDFC93_B	1 MNXM1@MNXC2 + 1 iso_iYO844_btd_RR@MNXC2 <==> 1 MNXM1@MNXC3 + 1 iso_iYO844_btd_RR@MNXC3	R_BTDt6_RR			model:S_Transport
RBB45C763_LR	1 MNXM1@MNXC2 + 1 iso_iYO844_cro4@MNXC3 --> 1 MNXM1@MNXC3 + 1 iso_iYO844_cro4@MNXC2	R_CRO4t3			model:S_Transport
R20A476A7_LR	1 MNXM1@MNXC2 + 1 iso_iYO844_dextrin@MNXC2 --> 1 MNXM1@MNXC3 + 1 iso_iYO844_dextrin@MNXC3	R_DEXTRINt2			model:S_Transport
R8E752502_LR	1 MNXM1@MNXC2 + 1 iso_iYO844_glcn_D@MNXC2 --> 1 MNXM1@MNXC3 + 1 iso_iYO844_glcn_D@MNXC3	R_GLCNt2ir			model:S_Transport
R7EA6C525_LR	1 MNXM1@MNXC2 + 1 iso_iYO844_pala@MNXC2 --> 1 MNXM1@MNXC3 + 1 iso_iYO844_pala@MNXC3	R_PALAt2			model:S_Transport
R47177312_B	1 MNXM1@MNXC2 <==> 1 MNXM1@BOUNDARY	R_HEXTO;R_HEXTI			model:Exchange reactions
R83ED5B3_LR	1 MNXM1@MNXC3 + 1 MNXM20@MNXC3 + 1 MNXM37@MNXC3 + 1 MNXM6@MNXC3 --> 1 MNXM5@MNXC3 + 2 MNXM89557@MNXC3	R_360			model:Glutamate and glutamine metabolism
R3F17D755_B	1 MNXM1@MNXC3 + 1 MNXM2182@MNXC3 <==> 1 MNXM2@MNXC3 + 1 MNXM3148@MNXC3	R_23CN2P3	MNXR35	3.1.4.16	kegg:Pyrimidine metabolism;model:S_Nucleotides_and_nucleic_acids;seed:Purine conversions;seed:pyrimidine conversions	bigg:23PDE4pp;ec:3.1.4.16;iaf1260:23PDE4pp;iyo844:23CN2P3;kegg:R03929;metacyc:RXN-14112;rhea:27882;rhea:27883;rhea:27884;rhea:27885;seed:rxn02762
RB348E483_B	1 MNXM1@MNXC3 + 1 MNXM2183@MNXC3 <==> 1 MNXM2@MNXC3 + 1 MNXM3149@MNXC3	R_23CN2P4	MNXR37	3.1.4.16	kegg:Purine metabolism;model:S_Nucleotides_and_nucleic_acids;seed:Purine conversions;seed:pyrimidine conversions	bigg:23PDE9pp;ec:3.1.4.16;iaf1260:23PDE9pp;iyo844:23CN2P4;kegg:R05135;metacyc:RXN-14064;rhea:27858;rhea:27859;rhea:27860;rhea:27861;seed:rxn03483
R3CA208E0_B	1 MNXM1@MNXC3 + 1 MNXM2184@MNXC3 <==> 1 MNXM2@MNXC3 + 1 MNXM3150@MNXC3	R_RE1860C	MNXR34	3.1.4.16	kegg:Pyrimidine metabolism;model:Miscellaneous;seed:Purine conversions;seed:pyrimidine conversions	bigg:23PDE2pp;ec:3.1.4.16;iaf1260:23PDE2pp;iyo844:23CN2P2;kegg:R03538;metacyc:RXN-14091;rhea:27878;rhea:27879;rhea:27880;rhea:27881;seed:rxn02522
R6A7B179D_RL	1 MNXM1@MNXC3 + 1 MNXM218@MNXC3 + 1 MNXM66@MNXC3 <-- 1 MNXM2@MNXC3 + 1 MNXM368@MNXC3	R_GPDDA2;R_GPDDA2pp	MNXR2803	3.1.4.2;3.1.4.46	biopath:Degradation_of_Phosphoglycerides;biopath:Metabolism_of_Phosphoglycerides_(extended);kegg:Glycerophospholipid metabolism;model: Lipids_PhosphatidyletanolaminePhosphatidylserineMetabolism;model:Lipids_PhosphatidylcholineMetabolism	bigg:GPDDA2;bigg:GPDDA2pp;biopath:RXN00830;ec:3.1.4.2;ec:3.1.4.46;iaf1260:GPDDA2;iaf1260:GPDDA2pp;ijr904.45632:GPDDA2;ijr904:GPDDA2;imeo21:GPDDA2;imo1053-pao1:GPDDA2;imo1056:GPDDA2;inj661:GPDDA2;isb619:GPDDA2;iso783:GPDDA2;iyo844:GPDDA2;kegg:R01470;metacyc:RXN-14160;pubmed:14702039;pubmed:16472945;pubmed:17690467;pubmed:18083802;pubmed:20576599;pubmed:8614297;reactome:REACT_121266;reactome:REACT_…
RD4E6B7F9_RL	1 MNXM1@MNXC3 + 1 MNXM220@MNXC3 + 1 MNXM483@MNXC3 + 1 MNXM9@MNXC3 <-- 1 MNXM415@MNXC3 + 1 MNXM55@MNXC3 + 1 MNXM63@MNXC3	R_PPNCL	MNXR69776	6.3.2.5	model:Cofactor Metabolism	bigg:PPNCL;ec:6.3.2.5;ijn746:PPNCL;imeo21:PPNCL;inj661:PPNCL;iso783:PPNCL;iyo844:PPNCL;seed:rxn10003
R55DC4986_RL	1 MNXM1@MNXC3 + 1 MNXM2214@MNXC3 + 1 MNXM373@MNXC3 <-- 1 MNXM2@MNXC3 + 1 MNXM925@MNXC3	R_ACPSc	MNXR35616	3.1.4.14	kegg:Pantothenate and CoA biosynthesis;model:S_Lipids	bigg:ACPpds;brenda:BR15954;ec:3.1.4.14;isb619:ACPpds;iso783:ACPSc;iyo844:ACPSc;kegg:R01623;obsolete:rxn10016;seed:rxn06022
R26529138_RL	1 MNXM1@MNXC3 + 1 MNXM2227@MNXC3 + 1 MNXM7@MNXC3 + 1 MNXM9@MNXC3 <-- 1 MNXM2227@MNXC2 + 1 MNXM2@MNXC3 + 1 MNXM3@MNXC3	R_ECTOINEabc			model:S_Transport	iyo844:ECTOINEabc;rhea:32787;rhea:32788;rhea:32789;rhea:32790;seed:rxn05550
RF527351_RL	1 MNXM1@MNXC3 + 1 MNXM2255@MNXC3 + 1 MNXM7@MNXC3 + 1 MNXM9@MNXC3 <-- 1 MNXM2255@MNXC2 + 1 MNXM2@MNXC3 + 1 MNXM3@MNXC3	R_MNabc		3.6.3.35	model:S_Transport	bigg:MNabc;ec:3.6.3.35;iaf692:MNabc;imo1053-pao1:MNabc;imo1056:MNabc;intenz:4439;ips189:MNabc;isb619:MNabc;iyo844:MNabc;metacyc:3.6.3.35-RXN;rhea:17365;rhea:17366;rhea:17367;rhea:17368;seed:rxn05149
RDAACB128_B	1 MNXM1@MNXC3 + 1 MNXM2320@MNXC3 + 1 MNXM7@MNXC3 <==> 1 MNXM3@MNXC3 + 1 MNXM90412@MNXC3	R02750
RA1A091DF_RL	1 MNXM1@MNXC3 + 1 MNXM234@MNXC3 + 1 MNXM7@MNXC3 <-- 1 MNXM3@MNXC3 + 1 MNXM492@MNXC3	R_U15_			model:Pyrimidine metabolism
R96290CDA_B	1 MNXM1@MNXC3 + 1 MNXM237@MNXC3 <==> 1 MNXM2@MNXC3 + 1 MNXM511@MNXC3	R_889		3.5.4.9;6.3.4.3	kegg:Carbon fixation pathways in prokaryotes;kegg:Metabolic pathways;kegg:Microbial metabolism in diverse environments;kegg:One carbon pool by folate;metacyc:folate transformations I;metacyc:folate transformations II;metacyc:formaldehyde oxidation V (tetrahydrofolate pathway);metacyc:formylTHF biosynthesis I;metacyc:histidine degradation III;metacyc:purine nucleobases degradation I (anaerobic);me…	bigg:MTHFC;bigg:MTHFCm;brenda:BR22746;brenda:BS369893;ec:3.5.4.9;ec:6.3.4.3;ecocyc:METHENYLTHFCYCLOHYDRO-RXN;iabaylyiv4:METHENYLTHFCYCLOHYDRO-RXN;iaf1260:MTHFC;iaf692:MTHFC;iao358:rll_144;igt196:MTHFC;iin800:ADE3_3;iin800:MIS1_3;iit341:MTHFC;ijn746:MTHFC;ijr904.45632:MTHFC;ijr904:MTHFC;imeo21:MTHFC;imm904:MTHFC;imm904:MTHFCm;imo1053-pao1:MTHFC;imo1056:MTHFC;ind750:MTHFC;ind750:MTHFCm;inj661:MTHFC…
R8D14DC36_LR	1 MNXM1@MNXC3 + 1 MNXM23@MNXC3 + 2 MNXM2@MNXC3 + 1 MNXM46@MNXC3 --> 1 MNXM2555@MNXC3 + 3 MNXM4@MNXC3	R_X00002	MNXR80469		model:S_Coenzymes_and_prosthetic_groups	iyo844:X00002;seed:rxn10008
R292C56F2_B	1 MNXM1@MNXC3 + 1 MNXM2428@MNXC3 + 1 MNXM26@MNXC3 <==> 1 MNXM418@MNXC3 + 1 MNXM926@MNXC3	R_AHSERL3		4.2.99.8	model:S_Amino_acids_and_related_molecules
R131CFE91_RL	1 MNXM1@MNXC3 + 1 MNXM242@MNXC2 + 1 MNXM7@MNXC3 + 1 MNXM9@MNXC3 <-- 1 MNXM242@MNXC3 + 1 MNXM2@MNXC3 + 1 MNXM3@MNXC3	R_RIBabc1			model:S_Transport	bigg:RIBabc;bigg:RIBabcpp;ecocyc:ABC-28-RXN;iaf1260:RIBabcpp;ijn746:RIBabcpp;ijr904.45632:RIBabc;ijr904:RIBabc;imeo21:RIBabc;imo1053-pao1:RIBabc;imo1056:RIBabc;inj661:RIBabc;ips189:RIBabc;isb619:RIBabc;iyo844:RIBabc;iyo844:RIBabc1;rhea:29903;rhea:29904;rhea:29905;rhea:29906;seed:rxn05160;seed:rxn05644;seed:rxn09227
R2E6FB2E3_RL	1 MNXM1@MNXC3 + 1 MNXM242@MNXC3 + 1 MNXM7@MNXC3 + 1 MNXM9@MNXC3 <-- 1 MNXM242@MNXC2 + 1 MNXM2@MNXC3 + 1 MNXM3@MNXC3	R_RIBabc			model:Transport	bigg:RIBabc;bigg:RIBabcpp;ecocyc:ABC-28-RXN;iaf1260:RIBabcpp;ijn746:RIBabcpp;ijr904.45632:RIBabc;ijr904:RIBabc;imeo21:RIBabc;imo1053-pao1:RIBabc;imo1056:RIBabc;inj661:RIBabc;ips189:RIBabc;isb619:RIBabc;iyo844:RIBabc;iyo844:RIBabc1;rhea:29903;rhea:29904;rhea:29905;rhea:29906;seed:rxn05160;seed:rxn05644;seed:rxn09227
R3FBBF52_RL	1 MNXM1@MNXC3 + 1 MNXM257@MNXC3 + 1 MNXM7@MNXC3 <-- 1 MNXM3@MNXC3 + 1 MNXM420@MNXC3	R_U16_			model:Pyrimidine metabolism
RD23C2F74_RL	1 MNXM1@MNXC3 + 1 MNXM25@MNXC3 + 1 MNXM319@MNXC3 <-- 1 MNXM55@MNXC3 + 1 MNXM820@MNXC3	R_SHSL1	MNXR4843	2.5.1.48;4.2.99.9	biopath:Biosynthesis_of_L-Methionine;biopath:Degradation_of_Methionine_(flavour);biopath:Metabolism_of_L-Lysine,_L-Threonine,_L-Methionine,_and_L-Cysteine;biopath:Metabolism_of_Sulfur_(extended);kegg:Biosynthesis of secondary metabolites;kegg:Cysteine and methionine metabolism;kegg:Metabolic pathways;metacyc:methionine biosynthesis I;model:S_*Methionine Metabolism;unipathway:L-methionine biosynth…	bigg:SHSL1;bigg:SHSL1r;biopath:RXN00634;ec:2.5.1.48;ec:4.2.99.9;ecocyc:O-SUCCHOMOSERLYASE-RXN;intenz:10202;kegg:R03260;metacyc:O-SUCCHOMOSERLYASE-RXN;rhea:20397;rhea:20398;rhea:20399;rhea:20400;upa:UCR03260;upa:UER00077
RC66BD657_RL	1 MNXM1@MNXC3 + 1 MNXM25@MNXC3 + 1 MNXM61@MNXC3 <-- 1 MNXM652@MNXC3 + 1 MNXM820@MNXC3	R_SHSL3	MNXR28587	4.2.99.9	model:S_Amino_acids_and_related_molecules	ec:4.2.99.9;iyo844:SHSL3;seed:rxn09948
RCE37C724_LR	1 MNXM1@MNXC3 + 1 MNXM261@MNXC3 + 1 MNXM6@MNXC3 --> 1 MNXM2378@MNXC3 + 1 MNXM5@MNXC3 + 1 MNXM9@MNXC3	R_GAPD_NADP		1.2.1.12;1.2.1.13;1.2.1.59	model:S_Carbohydrates_and_related_molecules;seed:Calvin-Benson cycle	bigg:GAPD(nadp);ec:1.2.1.12;ec:1.2.1.13;ec:1.2.1.59;iaf692:GAPD(nadp);iyo844:GAPD_NADP;obsolete:rxn09985r;seed:rxn00782
R615530D8_RL	1 MNXM1@MNXC3 + 1 MNXM266@MNXC3 + 1 MNXM7@MNXC3 <-- 1 MNXM3@MNXC3 + 1 MNXM704@MNXC3	R01666
RA120FF01_RL	1 MNXM1@MNXC3 + 1 MNXM26@MNXC3 + 1 iso_iYO844_slcys@MNXC3 <-- 1 MNXM323@MNXC3 + 1 MNXM418@MNXC3	R_SLCYSS			model:S_Amino_acids_and_related_molecules
R1991C790_RL	1 MNXM1@MNXC3 + 1 MNXM27@MNXC2 + 1 MNXM7@MNXC3 + 1 MNXM9@MNXC3 <-- 1 MNXM27@MNXC3 + 1 MNXM2@MNXC3 + 1 MNXM3@MNXC3	R_NAabcO		3.6.3.15;3.6.3.7	model:S_Transport	ec:3.6.3.15;ec:3.6.3.7;intenz:4411;intenz:4419;iso783:NAabcO;iyo844:NAabcO;metacyc:3.6.3.15-RXN;metacyc:3.6.3.7-RXN;rhea:14633;rhea:14634;rhea:14635;rhea:14636;seed:rxn05622
R5148B89F_B	1 MNXM1@MNXC3 + 1 MNXM281@MNXC3 + 1 MNXM6@MNXC3 <==> 1 MNXM5@MNXC3 + 1 MNXM79@MNXC3	R_401		1.5.1.3	biopath:Biosynthesis_of_Folate;biopath:Biosynthesis_of_Pterins;biopath:Biosynthesis_of_Tetrahydrofolate;biopath:Reactions_of_Folate;kegg:Folate biosynthesis;kegg:Metabolic pathways;kegg:One carbon pool by folate;metacyc:folate transformations II;metacyc:formylTHF biosynthesis I;metacyc:tetrahydrofolate biosynthesis;model:Folate Metabolism;seed:Folate Biosynthesis (Phoenix Copy);unipathway:tetrahy…	bigg:DHFR;bigg:DHFRi;bigg:DHFRim;biopath:RXN00447;brenda:BR36900;brenda:BS259281;ec:1.5.1.3;ecocyc:DIHYDROFOLATEREDUCT-RXN;iabaylyiv4:DIHYDROFOLATEREDUCT-RXN;iaf1260:DHFR;iaf692:DHFR;iao358:rll_119;igt196:DHFR;iin800:DFR1_1;iin800:DFR1_2;iit341:DHFRi;ijn746:DHFR;ijr904.45632:DHFR;ijr904:DHFR;imeo21:DHFR;imm904:DHFRi;imm904:DHFRim;imo1053-pao1:DHFRi;imo1056:DHFRi;ind750:DHFRi;ind750:DHFRim;inj661:…
R8A06DB82_RL	1 MNXM1@MNXC3 + 1 MNXM281@MNXC3 + 1 MNXM7@MNXC3 + 1 MNXM9@MNXC3 <-- 1 MNXM3@MNXC3 + 1 MNXM89557@MNXC3 + 1 MNXM965@MNXC3	R_U89_			model:Folate metabolism
R4424E58F_RL	1 MNXM1@MNXC3 + 1 MNXM282@MNXC3 + 1 MNXM7@MNXC3 + 1 MNXM9@MNXC3 <-- 1 MNXM282@MNXC2 + 1 MNXM2@MNXC3 + 1 MNXM3@MNXC3	R_TAURabc		3.6.3.36	model:Transport Reaction	bigg:TAURabc;bigg:TAURabcpp;ec:3.6.3.36;ecocyc:ABC-64-RXN;iabaylyiv4:TRANS-RXN-TAURINE;iaf1260:TAURabcpp;ijn746:TAURabcpp;ijr904.45632:TAURabc;ijr904:TAURabc;imo1053-pao1:TAURabc;imo1056:TAURabc;intenz:4440;iyo844:TAURabc;metacyc:3.6.3.36-RXN;rhea:14613;rhea:14614;rhea:14615;rhea:14616;seed:rxn05172;seed:rxn09285
RA1805785_RL	1 MNXM1@MNXC3 + 1 MNXM289@MNXC3 + 1 MNXM7@MNXC3 + 1 MNXM9@MNXC3 <-- 1 MNXM289@MNXC2 + 1 MNXM2@MNXC3 + 1 MNXM3@MNXC3	IR08641				bigg:GLYBabc;bigg:GLYBabcpp;iaf1260:GLYBabcpp;iaf692:GLYBabc;ijn746:GLYBabcpp;ijr904.45632:GLYBabc;ijr904:GLYBabc;imeo21:GLYBabc;imo1053-pao1:GLYBabc;imo1056:GLYBabc;inj661:GLYBabc;isb619:GLYBabc;iyo844:GLYBabc;rhea:32783;rhea:32784;rhea:32785;rhea:32786;seed:rxn05181;seed:rxn08637
RE017247E_B	1 MNXM1@MNXC3 + 1 MNXM2@MNXC3 + 1 MNXM947@MNXC3 <==> 1 iso_iYO844_hibcoa@MNXC3	R_ECOAH2c		4.2.1.17	model:S_Lipids
R3709AF08_LR	1 MNXM1@MNXC3 + 1 MNXM2@MNXC3 + 1 iso_iYO844_pencil@MNXC3 --> 1 MNXM39@MNXC3 + 1 iso_iYO844_6ampenc@MNXC3	R_PENCAC		3.5.1.11	model:S_Other_function
RC8BC298A_RL	1 MNXM1@MNXC3 + 1 MNXM30@MNXC3 + 1 MNXM31@MNXC3 <-- 1 MNXM338@MNXC3 + 1 MNXM51@MNXC3	R_URK1_2			model:Pyrimidine metabolism
RFD5B1B42_RL	1 MNXM1@MNXC3 + 1 MNXM30@MNXC3 + 1 MNXM5@MNXC3 <-- 1 MNXM51@MNXC3 + 1 MNXM8@MNXC3	R_NADK1	MNXR80477	2.7.1.23	model:S_Nucleotides_and_nucleic_acids	ec:2.7.1.23;iyo844:NADK1;seed:rxn10056
R3F42BDA9_RL	1 MNXM1@MNXC3 + 1 MNXM30@MNXC3 + 1 MNXM80@MNXC3 <-- 1 MNXM288@MNXC3 + 1 MNXM51@MNXC3	R_URK1_1			model:Pyrimidine metabolism
RE2D34257_RL	1 MNXM1@MNXC3 + 1 MNXM319@MNXC3 + 1 MNXM7@MNXC3 + 1 MNXM9@MNXC3 <-- 1 MNXM2@MNXC3 + 1 MNXM319@MNXC2 + 1 MNXM3@MNXC3	R_CYSTabc			model:S_Transport
R616F6E3B_RL	1 MNXM1@MNXC3 + 1 MNXM31@MNXC3 + 0.01 iso_iYO844_pglyp_BS@MNXC3 <-- 1 MNXM66@MNXC3 + 0.01 iso_iYO844_cdpdag_BS@MNXC3	R_CDGPT_BS			model:S_Lipids
R7C79747E_RL	1 MNXM1@MNXC3 + 1 MNXM31@MNXC3 + 0.01 iso_iYO844_ps_BS@MNXC3 <-- 1 MNXM53@MNXC3 + 0.01 iso_iYO844_cdpdag_BS@MNXC3	R_CDPDSP_BS		2.7.8.8	model:S_Lipids
R55CA7A11_RL	1 MNXM1@MNXC3 + 1 MNXM31@MNXC3 + 1 MNXM495@MNXC3 <-- 1 MNXM338@MNXC3 + 1 MNXM423@MNXC3	R00962
R27E2D0C_RL	1 MNXM1@MNXC3 + 1 MNXM31@MNXC3 + 1 MNXM7@MNXC3 <-- 1 MNXM338@MNXC3 + 1 MNXM3@MNXC3	R00513
R1224CCB7_B	1 MNXM1@MNXC3 + 1 MNXM325@MNXC3 + 1 MNXM7@MNXC3 <==> 1 MNXM3@MNXC3 + 1 iso_iYO844_glcn_D@MNXC3	R_GNKr		2.7.1.12	model:S_Carbohydrates_and_related_molecules
R3BABACC5_RL	1 MNXM1@MNXC3 + 1 MNXM325@MNXC3 <-- 1 MNXM2@MNXC3 + 1 MNXM429@MNXC3	R_PGL	MNXR4190	3.1.1.31	biopath:Acidic_hexose_derivatives_and_Inositol;biopath:Pentose_phosphate_pathway;kegg:Biosynthesis of secondary metabolites;kegg:Metabolic pathways;kegg:Microbial metabolism in diverse environments;kegg:Pentose phosphate pathway;metacyc:formaldehyde oxidation I;metacyc:heterolactic fermentation;metacyc:pentose phosphate pathway (oxidative branch);metacyc:superpathway of glycolysis and Entner-Doud…	bigg:PGL;bigg:PGLer;biopath:RXN00892;brenda:BR10654;ec:3.1.1.31;ecocyc:6PGLUCONOLACT-RXN;iaf1260:PGL;iag612:rbs_256;iao358:rll_574;igt196:PGL;iin800:SOL1;iin800:SOL2;iin800:SOL3;iin800:SOL4;iit341:PGL;ijn746:PGL;ijr904.45632:PGL;ijr904:PGL;imeo21:PGL;imm904:PGL;imo1053-pao1:PGL;imo1056:PGL;ind750:PGL;inj661:PGL;intenz:3205;iso783:PGL;iyo844:PGL;kegg:R02035;metacyc:6PGLUCONOLACT-RXN;pubmed:1051802…
R61C124F_RL	1 MNXM1@MNXC3 + 1 MNXM332@MNXC3 <-- 1 MNXM257@MNXC3 + 1 MNXM2@MNXC3	R_TMPHi		3.6.1.2	model:S_Phosphate_and_sulfur
RCAB83328_RL	1 MNXM1@MNXC3 + 1 MNXM336@MNXC3 + 1 MNXM7@MNXC3 <-- 1 MNXM3@MNXC3 + 1 MNXM89602@MNXC3	R_GAL1			model:Galactose metabolism
RAB573707_RL	1 MNXM1@MNXC3 + 1 MNXM349@MNXC3 + 0.5 MNXM4@MNXC3 + 1 MNXM874@MNXC3 + 1 MNXM9@MNXC3 <-- 1 MNXM2@MNXC3 + 1 MNXM388@MNXC3	R_AHMMPS			model:S_Cofactor_and_Prostehtic_Group_Biosynthesis
R580F11A7_B	1 MNXM1@MNXC3 + 1 MNXM361@MNXC3 + 1 MNXM6@MNXC3 <==> 1 MNXM353@MNXC3 + 1 MNXM5@MNXC3	R_762		1.1.1.3	biopath:Biosynthesis_of_L-Methionine;biopath:Biosynthesis_of_L-Threonine;kegg:Biosynthesis of secondary metabolites;kegg:Cysteine and methionine metabolism;kegg:Glycine, serine and threonine metabolism;kegg:Lysine biosynthesis;kegg:Metabolic pathways;kegg:Microbial metabolism in diverse environments;model:Glycine and Serine Metabolism;seed:Methionine Biosynthesis	bigg:HSDy;bigg:HSDyi;biopath:RXN01170;brenda:BR26051;brenda:BR26051_WOP;brenda:BS165091;brenda:BS165091_WOP;ec:1.1.1.3;ecocyc:HOMOSERDEHYDROG-RXN;iabaylyiv4:HOMOSERDEHYDROG-RXN;iaf1260:HSDy;iaf692:HSDy;iag612:rbs_377;iao358:rll_199;igt196:HSDy;iin800:HOM6_2;iit341:HSDy;ijr904.45632:HSDy;ijr904:HSDy;imeo21:HSDy;imm904:HSDyi;imo1053-pao1:HSDy;imo1056:HSDy;ind750:HSDyi;inj661:HSDy;intenz:1002;isb619…
RFA351FD6_RL	1 MNXM1@MNXC3 + 1 MNXM362@MNXC3 + 1 MNXM7@MNXC3 + 1 MNXM9@MNXC3 <-- 1 MNXM2@MNXC3 + 1 MNXM362@MNXC2 + 1 MNXM3@MNXC3	R_LCTSabc			model:Transport	bigg:LCTSabc;imeo21:LCTSabc;inj661:LCTSabc;iyo844:LCTSabc;seed:rxn05598
R29B8ED1E_RL	1 MNXM1@MNXC3 + 1 MNXM374@MNXC3 + 1 MNXM5@MNXC3 <-- 1 MNXM286@MNXC3 + 1 MNXM8@MNXC3	R_NADK2	MNXR67406	2.7.1.23	model:S_Nucleotides_and_nucleic_acids	ec:2.7.1.23;iyo844:NADK2;seed:rxn10057
R3BC0E0C_RL	1 MNXM1@MNXC3 + 1 MNXM37@MNXC3 + 1 MNXM7@MNXC3 + 1 MNXM9@MNXC3 <-- 1 MNXM2@MNXC3 + 1 MNXM37@MNXC2 + 1 MNXM3@MNXC3	R_GLNabc			model:S_Transport	bigg:GLNabc;bigg:GLNabcpp;ecocyc:ABC-12-RXN;iaf1260:GLNabcpp;iit341:GLNabc;ijr904.45632:GLNabc;ijr904:GLNabc;imo1053-pao1:GLNabc;imo1056:GLNabc;iyo844:GLNabc;rhea:29895;rhea:29896;rhea:29897;rhea:29898;seed:rxn05155;seed:rxn08624
RD7523EED_RL	1 MNXM1@MNXC3 + 1 MNXM397@MNXC3 + 1 MNXM39@MNXC3 <-- 1 MNXM2@MNXC3 + 1 MNXM51@MNXC3	R_GTPCI		3.5.4.16	metacyc:6-hydroxymethyl-dihydropterin diphosphate biosynthesis I;metacyc:preQ<sub>0</sub> biosynthesis;metacyc:tetrahydrobiopterin biosynthesis I;metacyc:tetrahydrobiopterin biosynthesis II;metacyc:tetrahydrobiopterin biosynthesis III;model:Cofactors_FolateBiosynthesis;seed:Folate Biosynthesis;seed:Folate Biosynthesis (Phoenix Copy);seed:Methanopterin biosynthesis2;seed:Pterin metabolism 3;seed:Q…	bigg:GTPCI;bigg:GTPCIn;brenda:BR22737;ec:3.5.4.16;ecocyc:GTP-CYCLOHYDRO-I-RXN;iabaylyiv4:GTP-CYCLOHYDRO-I-RXN;iaf1260:GTPCI;iao358:rll_146;iin800:FOL2;iit341:GTPCI;ijn746:GTPCI;ijr904.45632:GTPCI;ijr904:GTPCI;imeo21:GTPCI;imm904:GTPCI;imo1053-pao1:GTPCI;imo1056:GTPCI;ind750:GTPCI;inj661:GTPCI;intenz:4325;isb619:GTPCI;iso783:GTPCI;iyo844:GTPCI;kegg:R00424;macie:M0038;metacyc:GTP-CYCLOHYDRO-I-RXN;p…
R6EAB6651_RL	1 MNXM1@MNXC3 + 1 MNXM39@MNXC3 + 1 MNXM79@MNXC3 <-- 1 MNXM237@MNXC3 + 1 MNXM2@MNXC3	R_FTHDF		3.5.1.10	kegg:Glyoxylate and dicarboxylate metabolism;kegg:One carbon pool by folate;metacyc:folate transformations I;metacyc:formylTHF biosynthesis I;model:Glyoxylate metabolism;seed:5-FCL-like protein;seed:One-carbon metabolism by tetrahydropterines;unipathway:IMP biosynthesis via de novo pathway	bigg:FTHFD;brenda:BR22680;ec:3.5.1.10;ecocyc:FORMYLTHFDEFORMYL-RXN;iabaylyiv4:FORMYLTHFDEFORMYL-RXN;iaf1260:FTHFD;iit341:FTHFD;ijn746:FTHFD;ijr904.45632:FTHFD;ijr904:FTHFD;imeo21:FTHFD;imo1053-pao1:FTHFD;imo1056:FTHFD;inj661:FTHFD;intenz:4194;iso783:FTHFD;iyo844:FTHFD;kegg:R00944;metacyc:FORMYLTHFDEFORMYL-RXN;rhea:19833;rhea:19834;rhea:19835;rhea:19836;seed:rxn00691;upa:UCR00944;upa:UER00170
R50C20388_LR	1 MNXM1@MNXC3 + 1 MNXM3@MNXC3 + 1 MNXM795@MNXC3 --> 1 MNXM7@MNXC3 + 1 MNXM90967@MNXC3	R_PFK_2		2.7.1.11	model:Carbohydrates_Glycolysis
R4C39756A_RL	1 MNXM1@MNXC3 + 1 MNXM407@MNXC3 + 1 MNXM7@MNXC3 <-- 1 MNXM38297@MNXC3 + 1 MNXM3@MNXC3	R_M5TRK	MNXR55736	2.7.1.100	kegg:Cysteine and methionine metabolism;kegg:Metabolic pathways;model:Methionine metabolism;unipathway:L-methionine biosynthesis via salvage pathway	bigg:MTRK;brenda:BR47714;brenda:BS356940;ec:2.7.1.100;iaf1260:MTRK;iag612:rbs_470;iit341:MTRK;ijr904.45632:MTRK;ijr904:MTRK;isb619:MTRK;iso783:MTRK;iyo844:MTRK;kegg:R04143;obsolete:rxn08964;obsolete:rxn11153;seed:rxn02894;upa:UCR04143;upa:UER00872
R1BD00C68_RL	1 MNXM1@MNXC3 + 1 MNXM40@MNXC3 + 1 MNXM7@MNXC3 + 1 MNXM9@MNXC3 <-- 1 MNXM21@MNXC3 + 1 MNXM3@MNXC3 + 1 MNXM60@MNXC3	R_ACCOAC		null	model:null
R6DADBDED_RL	1 MNXM1@MNXC3 + 1 MNXM411@MNXC3 + 1 MNXM5@MNXC3 <-- 1 MNXM360@MNXC3 + 1 MNXM8@MNXC3	R_NADK4	MNXR80479	2.7.1.23	model:S_Nucleotides_and_nucleic_acids	ec:2.7.1.23;iyo844:NADK4;seed:rxn10059
R9F90B4F7_RL	1 MNXM1@MNXC3 + 1 MNXM415@MNXC3 + 1 MNXM7@MNXC3 <-- 1 MNXM364@MNXC3 + 1 MNXM3@MNXC3	R_YDR531W			model:Pantothenate and CoA metabolism
R6C9C2925_RL	1 MNXM1@MNXC3 + 1 MNXM432@MNXC3 + 1 MNXM7@MNXC3 <-- 1 MNXM3@MNXC3 + 1 MNXM625@MNXC3	R_DADNK	MNXR1405	2.7.1.145;2.7.1.74;2.7.1.76	biopath:Conversion_and_degradation_of_Purine_desoxyribonucleotides;kegg:Metabolic pathways;kegg:Purine metabolism;model:S_*Purine Metabolism	bigg:DADNK;biopath:RXN00390;brenda:BR47802;ec:2.7.1.145;ec:2.7.1.74;ec:2.7.1.76;iag612:rbs_232;iao358:rll_128;iao358:rll_130;intenz:2906;iyo844:DADNK;kegg:R02089;metacyc:DEOXYADENOSINE-KINASE-RXN;rhea:23452;rhea:23453;rhea:23454;rhea:23455;seed:rxn01508
RF7E38329_B	1 MNXM1@MNXC3 + 1 MNXM435@MNXC3 + 1 MNXM6@MNXC3 <==> 1 MNXM5@MNXC3 + 1 MNXM89612@MNXC3	R_167;R_1345	MNXR68335	1.1.1.1;1.1.1.2;1.1.1.21;1.1.1.72	biopath:Glycolysis_and_Gluconeogenesis_(extended);kegg:Glycerolipid metabolism;model:Glycerolipid Metabolism	bigg:ALCD19y;biopath:RXN00332;brenda:BR29334;ec:1.1.1.1;ec:1.1.1.2;ec:1.1.1.21;ec:1.1.1.72;imm904:ALCD19y;ind750:ALCD19y;intenz:1071;iyo844:ALCD19_D;kegg:R01041;metacyc:GLYCEROL-DEHYDROGENASE-NADP+-RXN;obsolete:rxn09493r;rhea:23592;rhea:23593;rhea:23594;rhea:23595;seed:rxn00765
R3F89D4B8_RL	1 MNXM1@MNXC3 + 1 MNXM436@MNXC3 + 1 MNXM5@MNXC3 <-- 1 MNXM344@MNXC3 + 1 MNXM8@MNXC3	R_NADK3	MNXR80478	2.7.1.23	model:S_Nucleotides_and_nucleic_acids	ec:2.7.1.23;iyo844:NADK3;seed:rxn10058
R35360155_RL	1 MNXM1@MNXC3 + 1 MNXM4505@MNXC2 + 1 MNXM7@MNXC3 + 1 MNXM9@MNXC3 <-- 1 MNXM2@MNXC3 + 1 MNXM3@MNXC3 + 1 MNXM4505@MNXC3	R_CD2abc1		3.6.3.3;3.6.3.46	model:S_Transport	bigg:CD2abc1;bigg:CD2abc2;bigg:CD2abcpp;ec:3.6.3.3;ec:3.6.3.46;ecocyc:3.6.3.3-RXN;ecocyc:RXN0-5206;iaf1260:CD2abcpp;iaf692:CD2abc1;iaf692:CD2abc2;intenz:4407;iyo844:CD2abc1;metacyc:3.6.3.3-RXN;metacyc:3.6.3.46-RXN;rhea:12132;rhea:12133;rhea:12134;rhea:12135;seed:rxn05516;seed:rxn08195;seed:rxn10453
RA6E23FBB_RL	1 MNXM1@MNXC3 + 1 MNXM453@MNXC3 + 1 MNXM79@MNXC3 <-- 1 MNXM237@MNXC3 + 1 MNXM463@MNXC3	R_ADE8			model:Purine metabolism
R7D814745_RL	1 MNXM1@MNXC3 + 1 MNXM453@MNXC3 + 1 MNXM7@MNXC3 + 1 MNXM9@MNXC3 <-- 1 MNXM39@MNXC3 + 1 MNXM3@MNXC3 + 1 MNXM463@MNXC3	R_GART		2.1.2;2.1.2.-	metacyc:5-aminoimidazole ribonucleotide biosynthesis II;metacyc:superpathway of 5-aminoimidazole ribonucleotide biosynthesis;model:Purine and Pyrimidine Biosynthesis;unipathway:IMP biosynthesis via de novo pathway	bigg:GART;ec:2.1.2;ec:2.1.2.-;ecocyc:GARTRANSFORMYL2-RXN;iabaylyiv4:GARTRANSFORMYL2-RXN;iaf1260:GART;iag612:rbs_173;iit341:GART;ijn746:GART;ijr904.45632:GART;ijr904:GART;imo1053-pao1:GART;imo1056:GART;iso783:GART;iyo844:GART;kegg:R06974;metacyc:GARTRANSFORMYL2-RXN;pubmed:10913290;pubmed:11953435;rhea:24829;rhea:24830;rhea:24831;rhea:24832;seed:rxn04783;upa:UCR06974;upa:UER00127
RD257FDA6_B	1 MNXM1@MNXC3 + 1 MNXM461@MNXC3 + 1 MNXM6@MNXC3 <==> 1 MNXM5@MNXC3 + 1 MNXM801@MNXC3	R_218	MNXR757	1.1.1.21	biopath:Formation_of_C5_compounds_by_decarboxylation_and_cell_wall_synthesis_in_plants;biopath:Interconversions_of_Pentose;biopath:Interconversions_of_Pentose_(extended);kegg:Metabolic pathways;kegg:Pentose and glucuronate interconversions;metacyc:L-arabinose degradation II;model:Arabinose Metabolism;seed:D-gluconate and ketogluconates metabolism	bigg:ARABR;biopath:RXN00724;ec:1.1.1.21;imm904:ARABR;ind750:ARABR;iyo844:ARABRr;kegg:R01759;metacyc:RXN-8772;obsolete:rxn09403r;rhea:25229;rhea:25230;rhea:25231;rhea:25232;seed:rxn01291;upa:UCR01759;upa:UER00970
R3463F7EC_RL	1 MNXM1@MNXC3 + 1 MNXM461@MNXC3 + 1 MNXM7@MNXC3 + 1 MNXM9@MNXC3 <-- 1 MNXM2@MNXC3 + 1 MNXM3@MNXC3 + 1 MNXM461@MNXC2	R_ARBabc			model:Transport;seed:Maltose and Maltodextrin Utilization	bigg:ARBabc;bigg:ARBabcpp;ecocyc:ABC-2-RXN;iaf1260:ARBabcpp;ijr904.45632:ARBabc;ijr904:ARBabc;imeo21:ARBabc;inj661:ARBabc;iyo844:ARBabc;pubmed:2656640;rhea:30007;rhea:30008;rhea:30009;rhea:30010;seed:rxn05173;seed:rxn08139
RB87F9B6_RL	1 MNXM1@MNXC3 + 1 MNXM463@MNXC3 + 1 MNXM7@MNXC3 + 1 MNXM9@MNXC3 <-- 1 MNXM29@MNXC3 + 1 MNXM3@MNXC3 + 1 MNXM90003@MNXC3	R_PPRGL		6.3.4.13	biopath:Biosynthesis_of_IMP;biopath:Biosynthesis_of_Purine_ribonucleotides;kegg:Biosynthesis of secondary metabolites;kegg:Metabolic pathways;kegg:Purine metabolism;metacyc:5-aminoimidazole ribonucleotide biosynthesis I;metacyc:5-aminoimidazole ribonucleotide biosynthesis II;metacyc:superpathway of 5-aminoimidazole ribonucleotide biosynthesis;model:Purine metabolism;unipathway:IMP biosynthesis vi…	bigg:PRAGS;bigg:PRAGSr;biopath:RXN00647;brenda:BR134;ec:6.3.4.13;kegg:R04144;metacyc:GLYRIBONUCSYN-RXN;seed:rxn02895;upa:UCR04144;upa:UER00125
RCDB19324_B	1 MNXM1@MNXC3 + 1 MNXM465@MNXC3 <==> 1 MNXM252@MNXC3 + 1 MNXM2@MNXC3	R_410		3.5.2.3	biopath:Biosynthesis_of_Pyrimidine_ribonucleotides;biopath:Biosynthesis_of_Uridine-5'-phosphate;biopath:Conversion_and_degradation_of_Pyrimidine_nucleotides_and_bases;kegg:Metabolic pathways;kegg:Pyrimidine metabolism;metacyc:UMP biosynthesis;model:Purine and Pyrimidine Biosynthesis;seed:Allantoin degradation;seed:YgfZ;seed:Zinc regulated enzymes;unipathway:UMP biosynthesis via de novo pathway	bigg:DHORTS;bigg:DHORTSn;biopath:RXN00773;biopath:RXN01007;brenda:BR26106;ec:3.5.2.3;ecocyc:DIHYDROOROT-RXN;iabaylyiv4:DIHYDROOROT-RXN;iaf1260:DHORTS;iaf692:DHORTS;iao358:rll_383;igt196:DHORTS;iin800:URA4;iit341:DHORTS;ijn746:DHORTS;ijr904.45632:DHORTS;ijr904:DHORTS;imeo21:DHORTS;imm904:DHORTS;imo1053-pao1:DHORTS;imo1056:DHORTS;ind750:DHORTS;ind750:DHORTSn;inj661:DHORTS;intenz:4275;isb619:DHORTS;…
R726C5D38_RL	1 MNXM1@MNXC3 + 1 MNXM46@MNXC3 + 1 MNXM7@MNXC3 + 1 MNXM9@MNXC3 <-- 1 MNXM23@MNXC3 + 1 MNXM3@MNXC3 + 1 MNXM60@MNXC3	R_PC	MNXR4112	6.4.1.1	kegg:Carbon fixation pathways in prokaryotes;kegg:Citrate cycle (TCA cycle);kegg:Metabolic pathways;kegg:Microbial metabolism in diverse environments;kegg:Pyruvate metabolism;metacyc:<i>Methanobacterium thermoautotrophicum</i> biosynthetic metabolism;metacyc:gluconeogenesis II (<i>Methanobacterium thermoautotrophicum</i>);metacyc:incomplete reductive TCA cycle;metacyc:itaconate biosynthesis;model…	bigg:PC;bigg:PCm;bnice:R7;brenda:BR153;brenda:BS378575;ec:6.4.1.1;iaf692:PC;iag612:rbs_188;iin800:PYC1;iin800:PYC2;ijn746:PC;imeo21:PC;imm904:PC;imo1053-pao1:PC;imo1056:PC;ind750:PC;inj661:PC;intenz:5152;isb619:PC;iyo844:PC;kegg:R00344;macie:M0223;metacyc:PYRUVATE-CARBOXYLASE-RXN;rhea:20844;rhea:20845;rhea:20846;rhea:20847;seed:rxn00250
R47504FE3_RL	1 MNXM1@MNXC3 + 1 MNXM495@MNXC3 + 1 MNXM80@MNXC3 <-- 1 MNXM288@MNXC3 + 1 MNXM423@MNXC3	R00970
RBECD7378_B	1 MNXM1@MNXC3 + 1 MNXM49@MNXC3 + 1 MNXM7@MNXC3 <==> 1 MNXM287@MNXC3 + 1 MNXM3@MNXC3	R_141		2.7.1.25	biopath:Biosynthesis_and_degradation_of_PAPS;biopath:Metabolism_of_Sulfur;biopath:Metabolism_of_Sulfur_(extended);kegg:Metabolic pathways;kegg:Microbial metabolism in diverse environments;kegg:Purine metabolism;kegg:Sulfur metabolism;metacyc:sulfate activation for sulfonation;model:Cysteine Metabolism;seed:Cysteine Biosynthesis;seed:O-Methyl Phosphoramidate Capsule Modification in Campylobacter;s…	bigg:ADSK;biopath:RXN01225;brenda:BR47764;ec:2.7.1.25;ecocyc:ADENYLYLSULFKIN-RXN;iaf1260:ADSK;iag612:rbs_128;iag612:rbs_129;iao358:rll_617;igt196:ADSK;iin800:MET14;iit341:ADSK;ijr904.45632:ADSK;ijr904:ADSK;imeo21:ADSK;imm904:ADSK;imo1053-pao1:ADSK;imo1056:ADSK;ind750:ADSK;inj661:ADSK;intenz:2855;isb619:ADSK;iso783:ADSK;iyo844:ADSKr;kegg:R00509;metacyc:ADENYLYLSULFKIN-RXN;reactome:REACT_6792.2;rhe…
R357ED9FD_LR	1 MNXM1@MNXC3 + 1 MNXM4@MNXC3 + 1 iso_iYO844_12d3k5m@MNXC3 --> 1 MNXM299@MNXC3 + 1 MNXM39@MNXC3 + 1 iso_iYO844_3mtp@MNXC3	R_DKMD3M			model:S_Amino_acids_and_related_molecules
RF32672E0_LR	1 MNXM1@MNXC3 + 1 MNXM4@MNXC3 + 1 iso_iYO844_quc@MNXC3 --> 1 MNXM299@MNXC3 + 1 iso_iYO844_2pcpgc@MNXC3	R_Q23DO		1.13.11.24	model:S_Carbohydrates_and_related_molecules
R857DEAFC_RL	1 MNXM1@MNXC3 + 1 MNXM500@MNXC3 + 1 MNXM7@MNXC3 <-- 1 MNXM3@MNXC3 + 1 MNXM68@MNXC3	R_PFK	MNXR69661	2.7.1.11	model:Carbohydrates_Glycolysis;seed:D-Tagatose and Galactitol Utilization;seed:Glycolysis and Gluconeogenesis;seed:Hexitol degradation;seed:N-Acetyl-Galactosamine and Galactosamine Utilization;unipathway:glycolysis	bigg:PFK;brenda:BR47724;ec:2.7.1.11;iaf1260:PFK;iag612:rbs_171;iao358:rll_316;igt196:PFK;iin800:PFK1_1;iin800:PFK2;ijr904.45632:PFK;ijr904:PFK;imeo21:PFK;imm904:PFK;ind750:PFK;inj661:PFK;ips189:PFK;isb619:PFK;iyo844:PFK;kegg:R00756;obsolete:rxn03270;seed:rxn00545;upa:UCR00756;upa:UER00182
R2749CE5F_RL	1 MNXM1@MNXC3 + 1 MNXM546@MNXC3 + 1 MNXM7@MNXC3 <-- 1 MNXM3@MNXC3 + 1 MNXM647@MNXC3	R01967
R427B1B98_RL	1 MNXM1@MNXC3 + 1 MNXM55@MNXC3 + 1 MNXM7@MNXC3 + 1 MNXM9@MNXC3 <-- 1 MNXM2@MNXC3 + 1 MNXM3@MNXC3 + 1 MNXM55@MNXC2	IR08663				bigg:CYSabc;bigg:CYSabc2pp;bigg:CYSabcpp;ecocyc:RXN0-3;iaf1260:CYSabc2pp;iaf1260:CYSabcpp;iit341:CYSabc;ijn746:CYSabcpp;ijr904.45632:CYSabc;ijr904:CYSabc;imo1053-pao1:CYSabc;imo1056:CYSabc;isb619:CYSabc;iyo844:CYSabc;rhea:29783;rhea:29784;rhea:29785;rhea:29786;seed:rxn05237;seed:rxn08280;seed:rxn08281
R5467D6DC_RL	1 MNXM1@MNXC3 + 1 MNXM584@MNXC3 <-- 1 MNXM2@MNXC3 + 1 MNXM91795@MNXC3	R02425
R3FB7A5C0_RL	1 MNXM1@MNXC3 + 1 MNXM5@MNXC3 + 1 MNXM7@MNXC3 <-- 1 MNXM3@MNXC3 + 1 MNXM8@MNXC3	R_YEL041W_1;R_POS5_1;R_UTR1_1			model:NAD biosynthesis
R30343E94_RL	1 MNXM1@MNXC3 + 1 MNXM61038@MNXC3 + 1 MNXM7@MNXC3 + 1 MNXM9@MNXC3 <-- 1 MNXM2@MNXC3 + 1 MNXM3@MNXC3 + 1 MNXM61038@MNXC2	R_MALTTRabc			model:Transport	bigg:MALTTRabc;bigg:MALTTRabcpp;iaf1260:MALTTRabcpp;ijr904.45632:MALTTRabc;ijr904:MALTTRabc;iyo844:MALTTRabc;seed:rxn05608;seed:rxn08875
RC94E05B9_B	1 MNXM1@MNXC3 + 1 MNXM611@MNXC3 + 1 MNXM6@MNXC3 <==> 1 MNXM5@MNXC3 + 1 MNXM602@MNXC3	R_1172		1.1.1.25;1.1.1.282	kegg:Biosynthesis of secondary metabolites;kegg:Metabolic pathways;kegg:Phenylalanine, tyrosine and tryptophan biosynthesis;metacyc:chorismate biosynthesis from 3-dehydroquinate;model:Tyrosine, Tryptophan, and Phenylalanine Metabolism;seed:Chorismate Synthesis;unipathway:chorismate biosynthesis	bigg:SHK3D;bigg:SHK3Dr;brenda:BR29283;brenda:BS187967;ec:1.1.1.25;ec:1.1.1.282;ecocyc:SHIKIMATE-5-DEHYDROGENASE-RXN;iabaylyiv4:SHIKIMATE-5-DEHYDROGENASE-RXN;iaf1260:SHK3Dr;iaf692:SHK3Dr;iag612:rbs_59;igt196:SHK3Dr;iin800:ARO1_3;iit341:SHK3Dr;ijn746:SHK3Dr;ijr904.45632:SHK3Dr;ijr904:SHK3Dr;imeo21:SHK3Dr;imm904:SHK3D;imo1053-pao1:SHK3D;imo1056:SHK3D;ind750:SHK3D;inj661:SHK3Dr;intenz:11150;intenz:11…
RCEC5530D_B	1 MNXM1@MNXC3 + 1 MNXM617@MNXC3 + 1 MNXM6@MNXC3 <==> 1 MNXM281@MNXC3 + 1 MNXM5@MNXC3	R02236_c		1.5.1.3	biopath:Biosynthesis_of_Folate;biopath:Biosynthesis_of_Pterins;biopath:Reactions_of_Folate;kegg:Folate biosynthesis;kegg:Metabolic pathways;kegg:One carbon pool by folate;seed:Folate Biosynthesis (Phoenix Copy);unipathway:tetrahydrofolate biosynthesis	bigg:FOLR2;biopath:RXN00869;ec:1.5.1.3;iaf692:FOLR2;iao358:rll_120;imeo21:FOLR2;inj661:FOLR2;ips189:DHFOR2;iyo844:DHFOR2;kegg:R02236;obsolete:rxn09999;reactome:REACT_11204.1;rhea:31103;rhea:31104;rhea:31105;rhea:31106;seed:rxn01602;upa:UCR02236;upa:UER00818
R99DF53F9_RL	1 MNXM1@MNXC3 + 1 MNXM61@MNXC3 + 1 MNXM7@MNXC3 + 1 MNXM9@MNXC3 <-- 1 MNXM2@MNXC3 + 1 MNXM3@MNXC3 + 1 MNXM61@MNXC2	R_METabc			model:Transport;seed:Methionine Biosynthesis;seed:Methionine Degradation	bigg:METabc;bigg:METabcpp;ecocyc:RXN0-4522;iabaylyiv4:TRANS-RXNIM-5742;iaf1260:METabcpp;iit341:METabc;ijn746:METabcpp;ijr904.45632:METabc;ijr904:METabc;imeo21:METabc;imo1053-pao1:METabc;imo1056:METabc;inj661:METabc;isb619:METabc;iyo844:METabc;rhea:29779;rhea:29780;rhea:29781;rhea:29782;seed:rxn05219;seed:rxn08909
R776F06AC_RL	1 MNXM1@MNXC3 + 1 MNXM632@MNXC2 + 1 MNXM7@MNXC3 + 1 MNXM9@MNXC3 <-- 1 MNXM2@MNXC3 + 1 MNXM3@MNXC3 + 1 MNXM632@MNXC3	R_Cut1		3.6.3;3.6.3.4	model:Transport;seed:Copper homeostasis;seed:Terminal cytochrome C oxidases copy	bigg:CU2abcpp;bigg:Cuabc;bigg:Cut1;ec:3.6.3;ec:3.6.3.4;ecocyc:3.6.3.4-RXN;ecocyc:RXN0-5207;iaf1260:CU1abcpp;iaf1260:CU2abcpp;iaf692:Cuabc;iaf692:Cut1;imeo21:Cuabc;imeo21:Cut1;imo1053-pao1:Cut1;imo1056:Cut1;inj661:Cuabc;inj661:Cut1;intenz:4408;ips189:Cuabc;isb619:Cut1;iso783:Cut1;iyo844:Cut1;metacyc:3.6.3.4-RXN;metacyc:TRANS-RXN-178;obsolete:rxn10189;rhea:10376;rhea:10377;rhea:10378;rhea:10379;see…
R7358338A_RL	1 MNXM1@MNXC3 + 1 MNXM649@MNXC3 + 1 MNXM7@MNXC3 <-- 1 MNXM3@MNXC3 + 1 MNXM440@MNXC3	R_DDGLK	MNXR1485	2.7.1.45	biopath:Interconversions_of_Pentose_(extended);kegg:Metabolic pathways;kegg:Microbial metabolism in diverse environments;kegg:Pentose and glucuronate interconversions;kegg:Pentose phosphate pathway;metacyc:5-dehydro-4-deoxy-D-glucuronate degradation;metacyc:D-galacturonate degradation I;metacyc:Entner-Doudoroff pathway III (semi-phosphorylative);metacyc:alginate degradation;metacyc:I?-D-glucuroni…	bigg:DDGLK;biopath:RXN01439;brenda:BR47415;ec:2.7.1.45;ecocyc:DEOXYGLUCONOKIN-RXN;iaf1260:DDGLK;iag612:rbs_39;iao358:rll_218;ijr904.45632:DDGLK;ijr904:DDGLK;intenz:2875;iyo844:DDGLK;kegg:R01541;metacyc:DEOXYGLUCONOKIN-RXN;rhea:14797;rhea:14798;rhea:14799;rhea:14800;seed:rxn01123;upa:UCR01541;upa:UER00828
RE069E198_RL	1 MNXM1@MNXC3 + 1 MNXM664@MNXC2 + 1 MNXM7@MNXC3 + 1 MNXM9@MNXC3 <-- 1 MNXM2@MNXC3 + 1 MNXM3@MNXC3 + 1 MNXM664@MNXC3	R_ACTNabc1			model:S_Transport
R9CEF0D8F_RL	1 MNXM1@MNXC3 + 1 MNXM664@MNXC3 + 1 MNXM7@MNXC3 + 1 MNXM9@MNXC3 <-- 1 MNXM2@MNXC3 + 1 MNXM3@MNXC3 + 1 MNXM664@MNXC2	R_ACTNabc			model:S_Transport
R923AD9F1_RL	1 MNXM1@MNXC3 + 1 MNXM66@MNXC3 + 1 MNXM7@MNXC3 <-- 1 MNXM3@MNXC3 + 1 MNXM89612@MNXC3	R_GUT1			model:Glycerol metabolism (glycerolipid metabolism)
RD9EB1F62_RL	1 MNXM1@MNXC3 + 1 MNXM66@MNXC3 + 1 MNXM89612@MNXC3 <-- 1 MNXM2@MNXC3 + 1 MNXM598@MNXC3	R_GPDDA4pp;R_GPDDA4	MNXR69183	3.1.4.46	model: Lipids_PhosphatidyletanolaminePhosphatidylserineMetabolism;model:Lipids_PhosphatidylcholineMetabolism	bigg:GPDDA4;bigg:GPDDA4pp;ec:3.1.4.46;iaf1260:GPDDA4;iaf1260:GPDDA4pp;ijr904.45632:GPDDA4;ijr904:GPDDA4;intenz:3390;isb619:GPDDA4;iso783:GPDDA4;iyo844:GPDDA4;metacyc:RXN-14073;pubmed:18083802;rhea:29907;rhea:29908;rhea:29909;rhea:29910;seed:rxn08669
RBBC1C40B_RL	1 MNXM1@MNXC3 + 1 MNXM66@MNXC3 + 1 MNXM90@MNXC3 <-- 1 MNXM2@MNXC3 + 1 MNXM367@MNXC3	R_GPDDA1pp;R_GPDDA1	MNXR2802	3.1.4.2;3.1.4.46	biopath:Degradation_of_Phosphoglycerides;biopath:Metabolism_of_Phosphoglycerides_(extended);kegg:Glycerophospholipid metabolism;model: Lipids_PhosphatidyletanolaminePhosphatidylserineMetabolism;model:Lipids_PhosphatidylcholineMetabolism	bigg:GPDDA1;bigg:GPDDA1pp;biopath:RXN00606;ec:3.1.4.2;ec:3.1.4.46;iaf1260:GPDDA1;iaf1260:GPDDA1pp;ijr904.45632:GPDDA1;ijr904:GPDDA1;imm904:GPDDA1;imo1053-pao1:GPDDA1;imo1056:GPDDA1;intenz:3346;isb619:GPDDA1;iyo844:GPDDA1;kegg:R01030;metacyc:3.1.4.2-RXN;reactome:REACT_121190.1;reactome:REACT_121190.2;rhea:16061;rhea:16062;rhea:16063;rhea:16064;seed:rxn00758
R8052EA18_RL	1 MNXM1@MNXC3 + 1 MNXM683@MNXC3 + 1 MNXM7@MNXC3 + 1 MNXM9@MNXC3 <-- 1 MNXM2@MNXC3 + 1 MNXM3@MNXC3 + 1 MNXM683@MNXC2	R_DIPEPabc15			model:S_Transport	bigg:CGLYabcpp;iaf1260:CGLYabcpp;ips189:DIPEPabc15;iyo844:DIPEPabc15;seed:rxn05539;seed:rxn08210
RD2DB079F_B	1 MNXM1@MNXC3 + 1 MNXM6@MNXC3 + 1 MNXM75@MNXC3 <==> 1 MNXM303@MNXC3 + 1 MNXM5@MNXC3	R_120			model:Acetate/Acetaldehyde/Ethanol metabolism
R9268CF81_LR	1 MNXM1@MNXC3 + 1 MNXM6@MNXC3 + 1 MNXM807@MNXC3 --> 1 MNXM480@MNXC3 + 1 MNXM5@MNXC3	R_DHPR	MNXR1556	1.3.1.26	biopath:Biosynthesis_of_L-Lysine_from_L-Aspartate_(in_bacteria);biopath:Metabolism_of_L-Lysine,_L-Threonine,_L-Methionine,_and_L-Cysteine;kegg:Biosynthesis of secondary metabolites;kegg:Lysine biosynthesis;kegg:Metabolic pathways;kegg:Microbial metabolism in diverse environments;model:Lysine biosynthesis	bigg:DHDPRy;biopath:RXN01489;brenda:BR36807;brenda:BR36807_WOP;brenda:BS258380;brenda:BS258380_WOP;brenda:BS402605;ec:1.3.1.26;ecocyc:DIHYDROPICRED-RXN;iabaylyiv4:DIHYDROPICRED-RXN;iaf1260:DHDPRy;iaf692:DHDPRy;iag612:rbs_22;igt196:DHDPRy;iit341:DHDPRy;ijn746:DHDPRy;ijr904.45632:DHDPRy;ijr904:DHDPRy;imeo21:DHDPRy;imo1053-pao1:DHDPRy;imo1056:DHDPRy;inj661:DHDPRy;isb619:DHDPRy;iso783:DHDPRy;iyo844:D…
RFD287F73_LR	1 MNXM1@MNXC3 + 1 MNXM6@MNXC3 + 1 MNXM959@MNXC3 --> 1 MNXM593@MNXC3 + 1 MNXM5@MNXC3	R_PAN5			model:Pantothenate and CoA metabolism
R233D39F6_B	1 MNXM1@MNXC3 + 1 MNXM6@MNXC3 + 1 iso_iYO844_Lglyald@MNXC3 <==> 1 MNXM5@MNXC3 + 1 MNXM89612@MNXC3	R_ALCD19_L			model:S_Carbohydrates_and_related_molecules
RD05C0436_RL	1 MNXM1@MNXC3 + 1 MNXM70@MNXC3 + 1 MNXM7@MNXC3 + 1 MNXM9@MNXC3 <-- 1 MNXM2@MNXC3 + 1 MNXM3@MNXC3 + 1 MNXM70@MNXC2	IR08753	MNXR785	3.6.3.21		bigg:ARGabc;bigg:ARGabcpp;ec:3.6.3.21;ecocyc:ABC-4-RXN;iaf1260:ARGabcpp;ijn746:ARGabcpp;ijr904.45632:ARGabc;ijr904:ARGabc;imo1053-pao1:ARGabc;imo1056:ARGabc;intenz:4425;iso783:ARGabc;iyo844:ARGabc;obsolete:rxn05186;obsolete:rxn05302;rhea:29879;rhea:29880;rhea:29881;rhea:29882;seed:rxn05154;seed:rxn08151
R4963C5D0_RL	1 MNXM1@MNXC3 + 1 MNXM713@MNXC3 + 1 MNXM7@MNXC3 + 1 MNXM9@MNXC3 <-- 1 MNXM2@MNXC3 + 1 MNXM3@MNXC3 + 1 MNXM713@MNXC2	R_LCYSTabc			model:S_Transport;seed:Alkanesulfonates Utilization	iyo844:LCYSTabc;seed:rxn05599
R9D7FD0B4_RL	1 MNXM1@MNXC3 + 1 MNXM73204@MNXC3 + 1 MNXM7@MNXC3 + 1 MNXM9@MNXC3 <-- 1 MNXM2@MNXC3 + 1 MNXM3@MNXC3 + 1 MNXM73204@MNXC2	R_SULAabc	MNXR70098		model:S_Transport	bigg:pentso3abcpp;ijn746:pentso3abcpp;seed:rxn12820
R726D0C0A_RL	1 MNXM1@MNXC3 + 1 MNXM7343@MNXC3 + 1 MNXM7@MNXC3 + 1 MNXM9@MNXC3 <-- 1 MNXM2@MNXC3 + 1 MNXM3@MNXC3 + 1 MNXM7343@MNXC2	R_HEXSabc			model:S_Transport;seed:Alkanesulfonates Utilization	bigg:ETHSO3abcpp;iabaylyiv4:TRANS-RXN-ETHANESULFONATE;iaf1260:ETHSO3abcpp;ijn746:ETHSO3abcpp;imo1053-pao1:ETHSabc;imo1056:ETHSabc;iyo844:ETHSabc;seed:rxn05552;seed:rxn08425
R1BD8A58B_LR	1 MNXM1@MNXC3 + 1 MNXM73@MNXC3 + 1 MNXM7@MNXC3 --> 1 MNXM23@MNXC3 + 1 MNXM3@MNXC3	R_PYK2;R_CDC19			model:Glycolysis / Gluconeogenesis
RB0F95BA6_RL	1 MNXM1@MNXC3 + 1 MNXM790@MNXC3 + 1 MNXM7@MNXC3 <-- 1 MNXM3@MNXC3 + 1 MNXM874@MNXC3	R_THI20_1;R_THI22;R_THI21			model:Thiamine (vitamin B1) metabolism
R5C273110_RL	1 MNXM1@MNXC3 + 1 MNXM7@MNXC3 + 0.01 iso_iYO844_12dag3p_BS@MNXC3 <-- 1 MNXM3@MNXC3 + 0.01 iso_iYO844_12dgr_BS@MNXC3	R_DAGK_BS		2.7.1.107	model:S_Lipids
RA6C72DA8_RL	1 MNXM1@MNXC3 + 1 MNXM7@MNXC3 + 1 MNXM80@MNXC3 <-- 1 MNXM288@MNXC3 + 1 MNXM3@MNXC3	R_URK1_3			model:Pyrimidine metabolism
RD0374118_RL	1 MNXM1@MNXC3 + 1 MNXM7@MNXC3 + 1 MNXM814@MNXC3 + 1 MNXM9@MNXC3 <-- 1 MNXM2@MNXC3 + 1 MNXM3@MNXC3 + 1 MNXM814@MNXC2	R_CBL2abc	MNXR79901		model:S_Transport	iyo844:CBL2abc;seed:rxn05515
RBF7D97D9_RL	1 MNXM1@MNXC3 + 1 MNXM7@MNXC3 + 1 MNXM89361@MNXC3 + 1 MNXM9@MNXC3 <-- 1 MNXM2@MNXC3 + 1 MNXM3@MNXC3 + 1 MNXM89361@MNXC2	R_ZNabc	MNXR70084		model:Transport	bigg:ZN2abcpp;bigg:ZNabc;bigg:ZNabcpp
R23491995_RL	1 MNXM1@MNXC3 + 1 MNXM7@MNXC3 + 1 MNXM901@MNXC3 <-- 1 MNXM3@MNXC3 + 1 MNXM685@MNXC3	R_RBK_L1	MNXR5448	2.7.1.16	biopath:Formation_of_C5_compounds_by_decarboxylation_and_cell_wall_synthesis_in_plants;biopath:Interconversions_of_Pentose_(extended);kegg:Metabolic pathways;kegg:Pentose and glucuronate interconversions;metacyc:L-arabinose degradation I;model:Alternate Carbon Metabolism;unipathway:L-arabinose degradation via L-ribulose	bigg:RBK_L1;bigg:RBK_L1r;biopath:RXN00086;ec:2.7.1.16;ecocyc:RXN0-5116;iaf1260:RBK_L1;iag612:rbs_422;ijr904.45632:RBK_L1;ijr904:RBK_L1;imeo21:RBK_L1r;inj661:RBK_L1r;intenz:2846;isb619:RBK_L1;iyo844:RBLK1;kegg:R02439;metacyc:RXN0-5116;rhea:22072;rhea:22073;rhea:22074;rhea:22075;seed:rxn01763;upa:UCR02439;upa:UER00566
R61554BF1_RL	1 MNXM1@MNXC3 + 1 MNXM7@MNXC3 + 1 MNXM90412@MNXC3 + 1 MNXM9@MNXC3 <-- 1 MNXM2@MNXC3 + 1 MNXM3@MNXC3 + 1 MNXM90412@MNXC2	R_DRIBabc			model:S_*Transport, Extracellular	iyo844:DRIBabc;seed:rxn05549
R65D1FBB9_RL	1 MNXM1@MNXC3 + 1 MNXM7@MNXC3 + 1 MNXM90@MNXC3 + 1 MNXM9@MNXC3 <-- 1 MNXM2@MNXC3 + 1 MNXM3@MNXC3 + 1 MNXM90@MNXC2	IR08640				bigg:CHLabc;bigg:CHLabcpp;ijr904.45632:CHLabc;ijr904:CHLabc;imeo21:CHLabc;imo1053-pao1:CHLabc;imo1056:CHLabc;inj661:CHLabc;isb619:CHLabc;iyo844:CHLabc;seed:rxn05159;seed:rxn08212
REA50B6E9_RL	1 MNXM1@MNXC3 + 1 MNXM7@MNXC3 + 1 MNXM95017@MNXC3 <-- 1 MNXM561@MNXC3	R_GLCS1	MNXR69155	2.4.1.21	model:Glycogene synthesis	bigg:GLCS1;ec:2.4.1.21;iaf1260:GLCS1;imo1053-pao1:GLCS1;imo1056:GLCS1;iso783:GLCS1;seed:rxn13643
R973E9D4F_RL	1 MNXM1@MNXC3 + 1 MNXM7@MNXC3 + 1 MNXM960@MNXC3 <-- 1 MNXM3@MNXC3 + 1 MNXM962@MNXC3	R_THI6_1			model:Thiamine (vitamin B1) metabolism
RD10C4956_RL	1 MNXM1@MNXC3 + 1 MNXM7@MNXC3 + 1 MNXM9@MNXC3 + 1 iso_iYO844_L_alagly@MNXC3 <-- 1 MNXM29@MNXC3 + 1 MNXM32@MNXC3 + 1 MNXM3@MNXC3	R_LAAL2			model:S_Amino_acids_and_related_molecules
RF3007A66_RL	1 MNXM1@MNXC3 + 1 MNXM7@MNXC3 + 1 MNXM9@MNXC3 + 1 iso_iYO844_L_alagly@MNXC3 <-- 1 MNXM2@MNXC3 + 1 MNXM3@MNXC3 + 1 iso_iYO844_L_alagly@MNXC2	R_DIPEPabc4			model:S_Transport
R315D5DDD_RL	1 MNXM1@MNXC3 + 1 MNXM7@MNXC3 + 1 MNXM9@MNXC3 + 1 iso_iYO844_L_sergly@MNXC3 <-- 1 MNXM29@MNXC3 + 1 MNXM3@MNXC3 + 1 MNXM53@MNXC3	R_LAAL3			model:S_Amino_acids_and_related_molecules
R2D6940CC_RL	1 MNXM1@MNXC3 + 1 MNXM7@MNXC3 + 1 MNXM9@MNXC3 + 1 iso_iYO844_ala_L_Thr_L@MNXC3 <-- 1 MNXM2@MNXC3 + 1 MNXM3@MNXC3 + 1 iso_iYO844_ala_L_Thr_L@MNXC2	R_DIPEPabc7			model:S_Transport
RC39DE6FE_RL	1 MNXM1@MNXC3 + 1 MNXM7@MNXC3 + 1 MNXM9@MNXC3 + 1 iso_iYO844_ala_L_asp_L@MNXC3 <-- 1 MNXM2@MNXC3 + 1 MNXM3@MNXC3 + 1 iso_iYO844_ala_L_asp_L@MNXC2	R_DIPEPabc1			model:S_Transport
R73A0A080_RL	1 MNXM1@MNXC3 + 1 MNXM7@MNXC3 + 1 MNXM9@MNXC3 + 1 iso_iYO844_ala_L_gln_L@MNXC3 <-- 1 MNXM2@MNXC3 + 1 MNXM3@MNXC3 + 1 iso_iYO844_ala_L_gln_L@MNXC2	R_DIPEPabc2			model:S_Transport
R7AC04A45_RL	1 MNXM1@MNXC3 + 1 MNXM7@MNXC3 + 1 MNXM9@MNXC3 + 1 iso_iYO844_ala_L_gln_L@MNXC3 <-- 1 MNXM32@MNXC3 + 1 MNXM37@MNXC3 + 1 MNXM3@MNXC3	R_LAAL36			model:S_Amino_acids_and_related_molecules
R34A60BF4_RL	1 MNXM1@MNXC3 + 1 MNXM7@MNXC3 + 1 MNXM9@MNXC3 + 1 iso_iYO844_ala_L_glu_L@MNXC3 <-- 1 MNXM2@MNXC3 + 1 MNXM3@MNXC3 + 1 iso_iYO844_ala_L_glu_L@MNXC2	R_DIPEPabc3			model:S_Transport
RCC96081E_RL	1 MNXM1@MNXC3 + 1 MNXM7@MNXC3 + 1 MNXM9@MNXC3 + 1 iso_iYO844_ala_L_his_L@MNXC3 <-- 1 MNXM2@MNXC3 + 1 MNXM3@MNXC3 + 1 iso_iYO844_ala_L_his_L@MNXC2	R_DIPEPabc5			model:S_Transport
R6E4DE202_RL	1 MNXM1@MNXC3 + 1 MNXM7@MNXC3 + 1 MNXM9@MNXC3 + 1 iso_iYO844_ala_L_ile_L@MNXC3 <-- 1 MNXM231@MNXC3 + 1 MNXM32@MNXC3 + 1 MNXM3@MNXC3	R_LAAL17			model:S_Amino_acids_and_related_molecules
RCEFA8BF7_RL	1 MNXM1@MNXC3 + 1 MNXM7@MNXC3 + 1 MNXM9@MNXC3 + 1 iso_iYO844_ala_L_leu_L@MNXC3 <-- 1 MNXM2@MNXC3 + 1 MNXM3@MNXC3 + 1 iso_iYO844_ala_L_leu_L@MNXC2	R_DIPEPabc6			model:S_Transport
R1DA2D088_RL	1 MNXM1@MNXC3 + 1 MNXM7@MNXC3 + 1 MNXM9@MNXC3 + 1 iso_iYO844_ala_L_met_L@MNXC3 <-- 1 MNXM32@MNXC3 + 1 MNXM3@MNXC3 + 1 MNXM61@MNXC3	R_LAAL20			model:S_Amino_acids_and_related_molecules
RF2862E28_RL	1 MNXM1@MNXC3 + 1 MNXM7@MNXC3 + 1 MNXM9@MNXC3 + 1 iso_iYO844_ala_L_phe_L@MNXC3 <-- 1 MNXM32@MNXC3 + 1 MNXM3@MNXC3 + 1 MNXM97@MNXC3	R_LAAL25			model:S_Amino_acids_and_related_molecules
R8DFF42C_RL	1 MNXM1@MNXC3 + 1 MNXM7@MNXC3 + 1 MNXM9@MNXC3 + 1 iso_iYO844_ala_L_ser_L@MNXC3 <-- 1 MNXM32@MNXC3 + 1 MNXM3@MNXC3 + 1 MNXM53@MNXC3	R_LAAL7			model:S_Amino_acids_and_related_molecules
R7E4DCDB_RL	1 MNXM1@MNXC3 + 1 MNXM7@MNXC3 + 1 MNXM9@MNXC3 + 1 iso_iYO844_ala_L_trp_L@MNXC3 <-- 1 MNXM32@MNXC3 + 1 MNXM3@MNXC3 + 1 MNXM94@MNXC3	R_LAAL33			model:S_Amino_acids_and_related_molecules
RCFBE7328_RL	1 MNXM1@MNXC3 + 1 MNXM7@MNXC3 + 1 MNXM9@MNXC3 + 1 iso_iYO844_ala_L_tyr_L@MNXC3 <-- 1 MNXM32@MNXC3 + 1 MNXM3@MNXC3 + 1 MNXM76@MNXC3	R_LAAL30			model:S_Amino_acids_and_related_molecules
R6D38B9A_RL	1 MNXM1@MNXC3 + 1 MNXM7@MNXC3 + 1 MNXM9@MNXC3 + 1 iso_iYO844_arsenb@MNXC3 <-- 1 MNXM2@MNXC3 + 1 MNXM3@MNXC3 + 1 iso_iYO844_arsenb@MNXC2	R_ARSENBabc			model:S_Transport
R38361B3F_RL	1 MNXM1@MNXC3 + 1 MNXM7@MNXC3 + 1 MNXM9@MNXC3 + 1 iso_iYO844_diala_L@MNXC3 <-- 2 MNXM32@MNXC3 + 1 MNXM3@MNXC3	R_LAAL5			model:S_Amino_acids_and_related_molecules
R75C397BE_RL	1 MNXM1@MNXC3 + 1 MNXM7@MNXC3 + 1 MNXM9@MNXC3 + 1 iso_iYO844_djenk@MNXC3 <-- 1 MNXM2@MNXC3 + 1 MNXM3@MNXC3 + 1 iso_iYO844_djenk@MNXC2	R_DJENKabc			model:S_Transport
RF9CA25DF_RL	1 MNXM1@MNXC3 + 1 MNXM7@MNXC3 + 1 MNXM9@MNXC3 + 1 iso_iYO844_eths@MNXC3 <-- 1 MNXM2@MNXC3 + 1 MNXM3@MNXC3 + 1 iso_iYO844_eths@MNXC2	R_ETHSabc			model:S_Transport
R4BA6DE12_RL	1 MNXM1@MNXC3 + 1 MNXM7@MNXC3 + 1 MNXM9@MNXC3 + 1 iso_iYO844_ferrich@MNXC3 <-- 1 MNXM2@MNXC3 + 1 MNXM3@MNXC3 + 1 iso_iYO844_ferrich@MNXC2	R_FERRICHabc			model:S_Transport
RB9305BEF_RL	1 MNXM1@MNXC3 + 1 MNXM7@MNXC3 + 1 MNXM9@MNXC3 + 1 iso_iYO844_ferxa@MNXC3 <-- 1 MNXM2@MNXC3 + 1 MNXM3@MNXC3 + 1 iso_iYO844_ferxa@MNXC2	R_FERXAabc			model:S_Transport
RBF87C66B_RL	1 MNXM1@MNXC3 + 1 MNXM7@MNXC3 + 1 MNXM9@MNXC3 + 1 iso_iYO844_gly_asn_L@MNXC3 <-- 1 MNXM2@MNXC3 + 1 MNXM3@MNXC3 + 1 iso_iYO844_gly_asn_L@MNXC2	R_DIPEPabc8			model:S_Transport
R1D7B26F5_RL	1 MNXM1@MNXC3 + 1 MNXM7@MNXC3 + 1 MNXM9@MNXC3 + 1 iso_iYO844_gly_asp_L@MNXC3 <-- 1 MNXM2@MNXC3 + 1 MNXM3@MNXC3 + 1 iso_iYO844_gly_asp_L@MNXC2	R_DIPEPabc13			model:S_Transport
RFF2299FB_RL	1 MNXM1@MNXC3 + 1 MNXM7@MNXC3 + 1 MNXM9@MNXC3 + 1 iso_iYO844_gly_cys_L@MNXC3 <-- 1 MNXM29@MNXC3 + 1 MNXM3@MNXC3 + 1 MNXM55@MNXC3	R_LAAL9			model:S_Amino_acids_and_related_molecules
R27545C1B_RL	1 MNXM1@MNXC3 + 1 MNXM7@MNXC3 + 1 MNXM9@MNXC3 + 1 iso_iYO844_gly_gln_L@MNXC3 <-- 1 MNXM29@MNXC3 + 1 MNXM37@MNXC3 + 1 MNXM3@MNXC3	R_LAAL35			model:S_Amino_acids_and_related_molecules
RC0D6482E_RL	1 MNXM1@MNXC3 + 1 MNXM7@MNXC3 + 1 MNXM9@MNXC3 + 1 iso_iYO844_gly_gln_L@MNXC3 <-- 1 MNXM2@MNXC3 + 1 MNXM3@MNXC3 + 1 iso_iYO844_gly_gln_L@MNXC2	R_DIPEPabc9			model:S_Transport
RE42F854A_RL	1 MNXM1@MNXC3 + 1 MNXM7@MNXC3 + 1 MNXM9@MNXC3 + 1 iso_iYO844_gly_glu_L@MNXC3 <-- 1 MNXM2@MNXC3 + 1 MNXM3@MNXC3 + 1 iso_iYO844_gly_glu_L@MNXC2	R_DIPEPabc10			model:S_Transport
R4036C6D6_RL	1 MNXM1@MNXC3 + 1 MNXM7@MNXC3 + 1 MNXM9@MNXC3 + 1 iso_iYO844_gly_met_L@MNXC3 <-- 1 MNXM29@MNXC3 + 1 MNXM3@MNXC3 + 1 MNXM61@MNXC3	R_LAAL19			model:S_Amino_acids_and_related_molecules
R170A1926_RL	1 MNXM1@MNXC3 + 1 MNXM7@MNXC3 + 1 MNXM9@MNXC3 + 1 iso_iYO844_gly_met_L@MNXC3 <-- 1 MNXM2@MNXC3 + 1 MNXM3@MNXC3 + 1 iso_iYO844_gly_met_L@MNXC2	R_DIPEPabc11			model:S_Transport
RAF123876_RL	1 MNXM1@MNXC3 + 1 MNXM7@MNXC3 + 1 MNXM9@MNXC3 + 1 iso_iYO844_gly_phe_L@MNXC3 <-- 1 MNXM29@MNXC3 + 1 MNXM3@MNXC3 + 1 MNXM97@MNXC3	R_LAAL24			model:S_Amino_acids_and_related_molecules
R34030B48_RL	1 MNXM1@MNXC3 + 1 MNXM7@MNXC3 + 1 MNXM9@MNXC3 + 1 iso_iYO844_gly_pro_L@MNXC3 <-- 1 MNXM2@MNXC3 + 1 MNXM3@MNXC3 + 1 iso_iYO844_gly_pro_L@MNXC2	R_DIPEPabc14			model:S_Transport
R922A6576_RL	1 MNXM1@MNXC3 + 1 MNXM7@MNXC3 + 1 MNXM9@MNXC3 + 1 iso_iYO844_gly_tyr_L@MNXC3 <-- 1 MNXM29@MNXC3 + 1 MNXM3@MNXC3 + 1 MNXM76@MNXC3	R_LAAL29			model:S_Amino_acids_and_related_molecules
R4C824A35_RL	1 MNXM1@MNXC3 + 1 MNXM7@MNXC3 + 1 MNXM9@MNXC3 + 1 iso_iYO844_glygly@MNXC3 <-- 2 MNXM29@MNXC3 + 1 MNXM3@MNXC3	R_LAAL1			model:S_Amino_acids_and_related_molecules
R7BFDF4A2_RL	1 MNXM1@MNXC3 + 1 MNXM7@MNXC3 + 1 MNXM9@MNXC3 + 1 iso_iYO844_lanth@MNXC3 <-- 1 MNXM2@MNXC3 + 1 MNXM3@MNXC3 + 1 iso_iYO844_lanth@MNXC2	R_LANTHabc			model:S_Transport
RB7792BCF_RL	1 MNXM1@MNXC3 + 1 MNXM7@MNXC3 + 1 MNXM9@MNXC3 + 1 iso_iYO844_lipt@MNXC3 <-- 1 MNXM2@MNXC3 + 1 MNXM3@MNXC3 + 1 iso_iYO844_lipt@MNXC2	R_LIPTabc			model:S_Transport
REE1EA58A_RL	1 MNXM1@MNXC3 + 1 MNXM7@MNXC3 + 1 MNXM9@MNXC3 + 1 iso_iYO844_met_L_ala_L@MNXC3 <-- 1 MNXM2@MNXC3 + 1 MNXM3@MNXC3 + 1 iso_iYO844_met_L_ala_L@MNXC2	R_DIPEPabc12			model:S_Transport
R122B3BC4_RL	1 MNXM1@MNXC3 + 1 MNXM7@MNXC3 + 1 MNXM9@MNXC3 + 1 iso_iYO844_met_L_met_L@MNXC3 <-- 1 MNXM3@MNXC3 + 2 MNXM61@MNXC3	R_LAAL23			model:S_Amino_acids_and_related_molecules
R85ABEA94_RL	1 MNXM1@MNXC3 + 1 MNXM7@MNXC3 + 1 MNXM9@MNXC3 + 1 iso_iYO844_met_L_phe_L@MNXC3 <-- 1 MNXM3@MNXC3 + 1 MNXM61@MNXC3 + 1 MNXM97@MNXC3	R_LAAL28			model:S_Amino_acids_and_related_molecules
RB893B794_RL	1 MNXM1@MNXC3 + 1 MNXM7@MNXC3 + 1 MNXM9@MNXC3 + 1 iso_iYO844_met_L_tyr_L@MNXC3 <-- 1 MNXM3@MNXC3 + 1 MNXM61@MNXC3 + 1 MNXM76@MNXC3	R_LAAL32			model:S_Amino_acids_and_related_molecules
R5C9CE087_RL	1 MNXM1@MNXC3 + 1 MNXM7@MNXC3 + 1 MNXM9@MNXC3 + 1 iso_iYO844_metox@MNXC3 <-- 1 MNXM2@MNXC3 + 1 MNXM3@MNXC3 + 1 iso_iYO844_metox@MNXC2	R_METSabc			model:S_Transport
R1636C604_RL	1 MNXM1@MNXC3 + 1 MNXM7@MNXC3 + 1 MNXM9@MNXC3 + 1 iso_iYO844_metox_R@MNXC3 <-- 1 MNXM2@MNXC3 + 1 MNXM3@MNXC3 + 1 iso_iYO844_metox_R@MNXC2	R_METSRabc			model:S_Transport
R30CB8D5F_RL	1 MNXM1@MNXC3 + 1 MNXM7@MNXC3 + 1 MNXM9@MNXC3 + 1 iso_iYO844_mops@MNXC3 <-- 1 MNXM2@MNXC3 + 1 MNXM3@MNXC3 + 1 iso_iYO844_mops@MNXC2	R_MOPSabc			model:S_Transport
R1E0959CD_RL	1 MNXM1@MNXC3 + 1 MNXM7@MNXC3 + 1 MNXM9@MNXC3 + 1 iso_iYO844_prolb@MNXC3 <-- 1 MNXM2@MNXC3 + 1 MNXM3@MNXC3 + 1 iso_iYO844_prolb@MNXC2	R_PROLBabc			model:S_Transport
RA768A5BE_RL	1 MNXM1@MNXC3 + 1 MNXM7@MNXC3 + 1 MNXM9@MNXC3 + 1 iso_iYO844_pur@MNXC2 <-- 1 MNXM2@MNXC3 + 1 MNXM3@MNXC3 + 1 iso_iYO844_pur@MNXC3	R_PURabc1			model:S_Transport
RD0E96236_RL	1 MNXM1@MNXC3 + 1 MNXM7@MNXC3 + 1 MNXM9@MNXC3 + 1 iso_iYO844_ser_L_ala_L@MNXC3 <-- 1 MNXM32@MNXC3 + 1 MNXM3@MNXC3 + 1 MNXM53@MNXC3	R_LAAL6			model:S_Amino_acids_and_related_molecules
R656D4BA1_RL	1 MNXM1@MNXC3 + 1 MNXM7@MNXC3 + 1 MNXM9@MNXC3 + 1 iso_iYO844_ser_L_gln_L@MNXC3 <-- 1 MNXM37@MNXC3 + 1 MNXM3@MNXC3 + 1 MNXM53@MNXC3	R_LAAL37			model:S_Amino_acids_and_related_molecules
R73A63965_RL	1 MNXM1@MNXC3 + 1 MNXM7@MNXC3 + 1 MNXM9@MNXC3 + 1 iso_iYO844_ser_L_ile_L@MNXC3 <-- 1 MNXM231@MNXC3 + 1 MNXM3@MNXC3 + 1 MNXM53@MNXC3	R_LAAL18			model:S_Amino_acids_and_related_molecules
RAF103D1E_RL	1 MNXM1@MNXC3 + 1 MNXM7@MNXC3 + 1 MNXM9@MNXC3 + 1 iso_iYO844_ser_L_met_L@MNXC3 <-- 1 MNXM3@MNXC3 + 1 MNXM53@MNXC3 + 1 MNXM61@MNXC3	R_LAAL21			model:S_Amino_acids_and_related_molecules
R4034C3BE_RL	1 MNXM1@MNXC3 + 1 MNXM7@MNXC3 + 1 MNXM9@MNXC3 + 1 iso_iYO844_ser_L_phe_L@MNXC3 <-- 1 MNXM3@MNXC3 + 1 MNXM53@MNXC3 + 1 MNXM97@MNXC3	R_LAAL26			model:S_Amino_acids_and_related_molecules
R269CF6F3_RL	1 MNXM1@MNXC3 + 1 MNXM7@MNXC3 + 1 MNXM9@MNXC3 + 1 iso_iYO844_ser_L_ser_L@MNXC3 <-- 1 MNXM3@MNXC3 + 2 MNXM53@MNXC3	R_LAAL8			model:S_Amino_acids_and_related_molecules
RB556314D_RL	1 MNXM1@MNXC3 + 1 MNXM7@MNXC3 + 1 MNXM9@MNXC3 + 1 iso_iYO844_ser_L_trp_L@MNXC3 <-- 1 MNXM3@MNXC3 + 1 MNXM53@MNXC3 + 1 MNXM94@MNXC3	R_LAAL34			model:S_Amino_acids_and_related_molecules
R7D0C9EBE_RL	1 MNXM1@MNXC3 + 1 MNXM7@MNXC3 + 1 MNXM9@MNXC3 + 1 iso_iYO844_ser_L_tyr_L@MNXC3 <-- 1 MNXM3@MNXC3 + 1 MNXM53@MNXC3 + 1 MNXM76@MNXC3	R_LAAL31			model:S_Amino_acids_and_related_molecules
RA02046B8_RL	1 MNXM1@MNXC3 + 1 MNXM7@MNXC3 + 1 MNXM9@MNXC3 + 1 iso_iYO844_thiog@MNXC3 <-- 1 MNXM2@MNXC3 + 1 MNXM3@MNXC3 + 1 iso_iYO844_thiog@MNXC2	R_THIOGabc			model:S_Transport
RA70C4A2F_RL	1 MNXM1@MNXC3 + 1 MNXM7@MNXC3 + 1 MNXM9@MNXC3 <-- 1 MNXM2@MNXC3 + 1 MNXM3@MNXC3	R_ATPM		3.6.1.15;3.6.1.3;3.6.1.5;3.6.1.8;3.6.3.1;3.6.3.10;3.6.3.11;3.6.3.12;3.6.3.14;3.6.3.15;3.6.3.16;3.6.3.17;3.6.3.18;3.6.3.19;3.6.3.2;3.6.3.20;3.6.3.21;3.6.3.22;3.6.3.23;3.6.3.24;3.6.3.25;3.6.3.26;3.6.3.27;3.6.3.28;3.6.3.29;3.6.3.3;3.6.3.30;3.6.3.31;3.6.3.32;3.6.3.33;3.6.3.34;3.6.3.35;3.6.3.36;3.6.3.37;3.6.3.38;3.6.3.39;3.6.3.4;3.6.3.40;3.6.3.41;3.6.3.42;3.6.3.43;3.6.3.44;3.6.3.46;3.6.3.47;3.6.3.48;3…	biopath:Biosynthesis_of_ATP;biopath:Degradation_of_ATP_to_Adenosine;biopath:Reactions_and_degradation_of_Purine_ribonucleotides;kegg:Methane metabolism;kegg:Purine metabolism;metacyc:APYRASE-RXN;model:Nucleotides_PurineMetabolism	bigg:ATPM;bigg:ATPS;bigg:NTP1;biopath:RXN00003;biopath:RXN01035;brenda:BR22769;brenda:BR22782;brenda:BS141407;ec:3.6.1.15;ec:3.6.1.3;ec:3.6.1.5;ec:3.6.1.8;ec:3.6.3.1;ec:3.6.3.10;ec:3.6.3.11;ec:3.6.3.12;ec:3.6.3.14;ec:3.6.3.15;ec:3.6.3.16;ec:3.6.3.17;ec:3.6.3.18;ec:3.6.3.19;ec:3.6.3.2;ec:3.6.3.20;ec:3.6.3.21;ec:3.6.3.22;ec:3.6.3.23;ec:3.6.3.24;ec:3.6.3.25;ec:3.6.3.26;ec:3.6.3.27;ec:3.6.3.28;ec:3.6…
R2111D7F0_B	1 MNXM1@MNXC3 + 1 MNXM7@MNXC3 + 1 iso_iYO844_argp@MNXC3 <==> 1 MNXM3@MNXC3 + 1 MNXM70@MNXC3	R_ARGKr			model:S_Amino_acids_and_related_molecules
R5DF35FE1_RL	1 MNXM1@MNXC3 + 1 MNXM7@MNXC3 + 2 MNXM9@MNXC3 <-- 1 MNXM2@MNXC3 + 1 MNXM3@MNXC3 + 1 MNXM9@MNXC2	R_PIabc	MNXR4293	3.6.3.27	model:Transport;seed:P uptake (cyanobacteria);seed:Phosphate metabolism	bigg:PIabc;bigg:PIuabcpp;ec:3.6.3.27;ecocyc:3.6.3.27-RXN;ecocyc:ABC-27-RXN;iabaylyiv4:TRANS-RXN-PI-ABC;iaf1260:PIuabcpp;iaf692:PIabc;ijn746:PIuabcpp;ijr904.45632:PIabc;ijr904:PIabc;imeo21:PIabc;imo1053-pao1:PIabc;imo1056:PIabc;inj661:PIabc;intenz:4431;ips189:PIabc;isb619:PIabc;iso783:PIabc;iyo844:PIabc;obsolete:rxn05311;obsolete:rxn05632;rhea:24440;rhea:24441;rhea:24442;rhea:24443;seed:rxn05145;s…
RD17E6E9_RL	1 MNXM1@MNXC3 + 1 MNXM874@MNXC3 + 1 MNXM962@MNXC3 <-- 1 MNXM2@MNXC3 + 1 MNXM322@MNXC3	R_TMN	MNXR5106	3.5.99.2	kegg:Thiamine metabolism;model:Cofactor Metabolism;unipathway:thiamine degradation	bigg:TMN;brenda:BR49840;ec:3.5.99.2;imeo21:TMN;imm904:TMN;ind750:TMN;inj661:TMN;intenz:18856;irs1563.45632:R02133_c;iyo844:TMN;kegg:R02133;metacyc:THIAMINASE-RXN;rhea:17509;rhea:17510;rhea:17511;rhea:17512;seed:rxn01537;upa:UCR02133;upa:UER00805
R6FE4E35E_RL	1 MNXM1@MNXC3 + 1 MNXM89653@MNXC3 + 1 MNXM9@MNXC3 <-- 1 MNXM2@MNXC3 + 1 MNXM5043@MNXC3	R_UDCPDP	MNXR70016	3.6.1.27	model:Peptidoglycan Biosynthesis	bigg:UDCPDP;bigg:UDCPDPpp;brenda:BR22817;ec:3.6.1.27
R97A8FE1C_RL	1 MNXM1@MNXC3 + 1 MNXM9@MNXC3 + 1 iso_iYO844_12d3k5m@MNXC3 <-- 1 MNXM2@MNXC3 + 1 iso_iYO844_2h3k5m@MNXC3	R_HKM1PP			model:S_Amino_acids_and_related_molecules
R2D2B7E1B_B	1 MNXM1@MNXC3 + 1 MNXM9@MNXC3 + 1 iso_iYO844_nebari@MNXC3 <==> 1 MNXM2342@MNXC3 + 1 MNXM295@MNXC3	R_PUNP8		2.4.2.1	model:S_Nucleotides_and_nucleic_acids
R574817B4_B	1 MNXM1@MNXC3 + 1 iso_iYO844_2h3k5m@MNXC3 <==> 1 MNXM409@MNXC3	R_DM1PE			model:S_Amino_acids_and_related_molecules
R2D9E5746_B	1 MNXM1@MNXC3 + 1 iso_iYO844_pencilca@MNXC3 <==> 1 MNXM2@MNXC3 + 1 iso_iYO844_pencil@MNXC3	R_BLACT		3.5.2.6	model:S_Other_function
RBC32739D_RL	1 MNXM1@MNXC3 + 2 MNXM2@MNXC3 + 1 MNXM554@MNXC3 <-- 2 MNXM405@MNXC3	R00036
RB47E9088_RL	1 MNXM1@MNXC3 + 2 MNXM2@MNXC3 + 1 MNXM555@MNXC3 + 1 MNXM9@MNXC3 <-- 1 MNXM599@MNXC3 + 1 MNXM77@MNXC3	R_QULNS		2.5.1.72	biopath:Biosynthesis_of_NAD+_from_Aspartate;biopath:Biosynthesis_of_Nicotinate,_NAD_and_NADP;kegg:Metabolic pathways;kegg:Nicotinate and nicotinamide metabolism;metacyc:NAD biosynthesis I (from aspartate);metacyc:nicotine biosynthesis;model:NAD Metabolism;seed:Cobalt-zinc-cadmium resistance;seed:NAD and NADP cofactor biosynthesis global;seed:NAD regulation;seed:YgfZ;unipathway:NAD(+) biosynthesis	bigg:QULNS;biopath:RXN01093;brenda:BR48966;ec:2.5.1.72;ecocyc:QUINOLINATE-SYNTHA-RXN;iabaylyiv4:QUINOLINATE-SYNTHA-RXN;iaf1260:QULNS;iaf692:QULNS;iin800:U100;iit341:QULNS;ijn746:QULNS;ijr904.45632:QULNS;ijr904:QULNS;imeo21:QULNS;imm904:QULNS;imo1053-pao1:QULNS;imo1056:QULNS;ind750:QULNS;inj661:QULNS;intenz:17635;irs1563.45632:R04292_c;iso783:QULNS;iyo844:QULNS;kegg:R04292;metacyc:QUINOLINATE-SYNT…
R754DC5_RL	1 MNXM1@MNXC3 + 2 MNXM2@MNXC3 + 1 MNXM807@MNXC3 <-- 1 MNXM23@MNXC3 + 1 MNXM361@MNXC3	R_DHDPS		4.2.1.52	biopath:Biosynthesis_of_L-Lysine_from_L-Aspartate_(in_bacteria);biopath:Metabolism_of_L-Lysine,_L-Threonine,_L-Methionine,_and_L-Cysteine;model:Lysine biosynthesis;unipathway:L-lysine biosynthesis via DAP pathway	bigg:DHDPS;biopath:RXN00081;brenda:BR3399;brenda:BS368305;ec:4.2.1.52;ecocyc:DIHYDRODIPICSYN-RXN;iabaylyiv4:DIHYDRODIPICSYN-RXN;iaf1260:DHDPS;iaf692:DHDPS;iag612:rbs_378;iao358:rll_107;igt196:DHDPS;iit341:DHDPS;ijn746:DHDPS;ijr904.45632:DHDPS;ijr904:DHDPS;imeo21:DHDPS;imo1053-pao1:DHDPS;imo1056:DHDPS;inj661:DHDPS;isb619:DHDPS;iso783:DHDPS;iyo844:DHDPS;kegg:R02292;rhea:14845;rhea:14846;rhea:14847;…
R589521F9_LR	1 MNXM2011@MNXC3 --> 1 MNXM2@MNXC3 + 1 MNXM440@MNXC3	IR03694		4.2.1.7	kegg:Metabolic pathways;kegg:Pentose and glucuronate interconversions;metacyc:D-galacturonate degradation I;seed:Entner-Doudoroff Pathway	bigg:ALTRH;brenda:BR3405;ec:4.2.1.7;ecocyc:ALTRODEHYDRAT-RXN;iaf1260:ALTRH;iag612:rbs_225;ijr904.45632:ALTRH;ijr904:ALTRH;intenz:4668;iyo844:ALTRH;kegg:R01540;metacyc:ALTRODEHYDRAT-RXN;rhea:15957;rhea:15958;rhea:15959;rhea:15960;seed:rxn01122
RFBACA149_LR	1 MNXM2074@MNXC2 --> 1 MNXM2074@BOUNDARY	R_EX_2pglyc_e_			model:S_
R6CDBBDE7_LR	1 MNXM2074@MNXC3 + 1 MNXM2@MNXC3 --> 1 MNXM222@MNXC3 + 1 MNXM9@MNXC3	R_PGLYCP		3.1.3.18	kegg:Biosynthesis of secondary metabolites;kegg:Glyoxylate and dicarboxylate metabolism;kegg:Metabolic pathways;metacyc:photorespiration;model:null;seed:2-phosphoglycolate salvage;seed:Glycolate, glyoxylate interconversions;unipathway:glycolate biosynthesis;unipathway:photorespiration	bigg:PGLYCP;brenda:BR6356;ec:3.1.3.18;ecocyc:GPH-RXN;iabaylyiv4:GPH-RXN;iaf1260:PGLYCP;iaf692:PGLYCP;ijr904.45632:PGLYCP;ijr904:PGLYCP;imeo21:PGLYCP;imo1053-pao1:PGLYCP;imo1056:PGLYCP;inj661:PGLYCP;intenz:3293;irs1563.45632:R01334_c;irs1563.45632:R01334_p;isb619:PGLYCP;iso783:PGLYCP;iyo844:PGLYCP;kegg:R01334;metacyc:GPH-RXN;rhea:14369;rhea:14370;rhea:14371;rhea:14372;seed:rxn00980;upa:UCR01334;up…
RE06BA74D_LR	1 MNXM207@MNXC2 --> 1 MNXM207@BOUNDARY	R_EX_no3_e			model:Exchange
R6A437C11_LR	1 MNXM20@MNXC2 --> 1 MNXM20@BOUNDARY	R_EX_akg_e			model:Exchange
R910B980C_B	1 MNXM20@MNXC3 + 1 MNXM231@MNXC3 <==> 1 MNXM439@MNXC3 + 1 MNXM89557@MNXC3	R_785	MNXR31743	2.6.1.42;2.6.1.67	kegg:2-Oxocarboxylic acid metabolism;kegg:Biosynthesis of secondary metabolites;kegg:Glucosinolate biosynthesis;kegg:Metabolic pathways;kegg:Valine, leucine and isoleucine biosynthesis;kegg:Valine, leucine and isoleucine degradation;metacyc:isoleucine biosynthesis I (from threonine);metacyc:isoleucine biosynthesis II;metacyc:isoleucine biosynthesis III;metacyc:isoleucine biosynthesis IV;metacyc:i…	bigg:ILETA;bigg:ILETAm;brenda:BS356522;ec:2.6.1.42;ec:2.6.1.67;ecocyc:BRANCHED-CHAINAMINOTRANSFERILEU-RXN;intenz:2793;kegg:R02199;metacyc:BRANCHED-CHAINAMINOTRANSFERILEU-RXN;rhea:24801;rhea:24802;rhea:24803;rhea:24804;upa:UCR02199;upa:UER00058
R98D4EF19_B	1 MNXM20@MNXC3 + 1 MNXM32@MNXC3 <==> 1 MNXM23@MNXC3 + 1 MNXM89557@MNXC3	R_162		2.6.1.2	kegg:Alanine, aspartate and glutamate metabolism;kegg:Carbon fixation in photosynthetic organisms;kegg:Metabolic pathways;kegg:Microbial metabolism in diverse environments;metacyc:C4 photosynthetic carbon assimilation cycle, NAD-ME type;metacyc:C4 photosynthetic carbon assimilation cycle, PEPCK type;metacyc:alanine biosynthesis II;metacyc:alanine degradation II (to D-lactate);metacyc:alanine degr…	bigg:ALATA_L;bigg:ALATA_Lm;bnice:R3;brenda:BR47397;ec:2.6.1.2;ecocyc:ALANINE-AMINOTRANSFERASE-RXN;iabaylyiv4:ALANINE-AMINOTRANSFERASE-RXN;iaf1260:ALATA_L;iaf692:ALATA_L;iag612:rbs_534;iao358:rll_578;iin800:YDR111C;iin800:YLR089C;ijn746:ALATA_L;ijr904.45632:ALATA_L;ijr904:ALATA_L;imeo21:ALATA_L;imm904:ALATA_L;imm904:ALATA_Lm;imo1053-pao1:ALATA_L;imo1056:ALATA_L;ind750:ALATA_L;ind750:ALATA_Lm;inj66…
RB032AF38_B	1 MNXM20@MNXC3 + 1 MNXM379@MNXC3 <==> 1 MNXM541@MNXC3 + 1 MNXM89557@MNXC3	R_1084		2.6.1.52	kegg:Glycine, serine and threonine metabolism;kegg:Metabolic pathways;kegg:Methane metabolism;kegg:Microbial metabolism in diverse environments;metacyc:serine biosynthesis;model:Glycine and Serine Metabolism;seed:Aminotransferases Aromatic Pathway and More, A work in progress;seed:Pyridoxin (Vitamin B6) Biosynthesis;seed:Serine Biosynthesis;unipathway:L-serine biosynthesis	bigg:PSERT;bigg:PSERTr;brenda:BR47699;ec:2.6.1.52;ecocyc:PSERTRANSAM-RXN;iabaylyiv4:PSERTRANSAM-RXN;iaf1260:PSERT;iaf692:PSERT;iag612:rbs_71;iao358:rll_410;iin800:SER1_1;iit341:PSERT;ijn746:PSERTr;ijr904.45632:PSERT;ijr904:PSERT;imeo21:PSERT;imm904:PSERT;imo1053-pao1:PSERT;imo1056:PSERT;ind750:PSERT;inj661:PSERT;intenz:16559;isb619:PSERT;iso783:PSERT;iyo844:PSERTr;kegg:R04173;metacyc:PSERTRANSAM-…
R57BBA729_B	1 MNXM20@MNXC3 + 1 MNXM42@MNXC3 <==> 1 MNXM46@MNXC3 + 1 MNXM89557@MNXC3	R_243		2.6.1.1	kegg:2-Oxocarboxylic acid metabolism;kegg:Alanine, aspartate and glutamate metabolism;kegg:Biosynthesis of secondary metabolites;kegg:Carbon fixation in photosynthetic organisms;kegg:Metabolic pathways;kegg:Microbial metabolism in diverse environments;metacyc:C4 photosynthetic carbon assimilation cycle, NAD-ME type;metacyc:C4 photosynthetic carbon assimilation cycle, PEPCK type;metacyc:TCA cycle …	bigg:ASPTA;bigg:ASPTAm;bigg:ASPTAp;brenda:BR47671;ec:2.6.1.1;ecocyc:ASPAMINOTRANS-RXN;iabaylyiv4:ASPAMINOTRANS-RXN;iaf1260:ASPTA;iaf692:ASPTA;iag612:rbs_506;iao358:rll_64;iao358:rll_65;iin800:AAT1_1;iin800:AAT2_1;iit341:ASPTA;ijn746:ASPTA;ijr904.45632:ASPTA;ijr904:ASPTA;imeo21:ASPTA;imm904:ASPTA;imm904:ASPTAm;imm904:ASPTAp;imo1053-pao1:ASPTA1;imo1056:ASPTA1;ind750:ASPTA;ind750:ASPTAm;ind750:ASPTA…
R12515662_LR	1 MNXM20@MNXC3 + 1 MNXM89689@MNXC3 --> 1 MNXM245@MNXC3 + 1 MNXM89557@MNXC3	R_ORNTA	MNXR32050	2.6.1.13	model:AminoAcids_ArgProMetabolism;seed:Arginine and Ornithine Degradation;seed:Dimethylarginine metabolism	bigg:ORNTA;bigg:ORNTArm;ec:2.6.1.13;iag612:rbs_418;iin800:CAR2;iit341:ORNTA;ijr904.45632:ORNTA;ijr904:ORNTA;imeo21:ORNTA;imm904:ORNTA;imo1053-pao1:ORNTA;imo1056:ORNTA;ind750:ORNTA;inj661:ORNTA;irs1563.45632:R00667_c;isb619:ORNTA;iyo844:ORNTA;obsolete:rxn09409;seed:rxn00467
RBCF0DD64_B	1 MNXM20@MNXC3 + 1 MNXM97@MNXC3 <==> 1 MNXM210@MNXC3 + 1 MNXM89557@MNXC3	R_1030;R_1658		2.6.1.1;2.6.1.24;2.6.1.42;2.6.1.5;2.6.1.57;2.6.1.58;2.6.1.60;2.6.1.7;2.6.1.9	kegg:2-Oxocarboxylic acid metabolism;kegg:Biosynthesis of secondary metabolites;kegg:Metabolic pathways;kegg:Phenylalanine metabolism;kegg:Phenylalanine, tyrosine and tryptophan biosynthesis;kegg:Tropane, piperidine and pyridine alkaloid biosynthesis;metacyc:phenylalanine biosynthesis I;metacyc:phenylalanine degradation II (anaerobic);metacyc:phenylalanine degradation III;metacyc:phenylalanine de…	bigg:PHETA1;bigg:PHETA1m;brenda:BS353519;ec:2.6.1.1;ec:2.6.1.24;ec:2.6.1.42;ec:2.6.1.5;ec:2.6.1.57;ec:2.6.1.58;ec:2.6.1.60;ec:2.6.1.7;ec:2.6.1.9;ecocyc:PHEAMINOTRANS-RXN;iabaylyiv4:PHEAMINOTRANS-RXN;iaf1260:PHETA1;iaf692:PHETA1;iag612:rbs_507;iag612:rbs_508;iao358:rll_35;igt196:PHETA1;iin800:ARO9_1;iit341:PHETA1;ijn746:PHETA1;ijr904.45632:PHETA1;ijr904:PHETA1;imeo21:PHETA1;imm904:PHETA1;imo1053-p…
R528EBB64_RL	1 MNXM20@MNXC3 + 1 iso_iYO844_26dapime@MNXC3 <-- 1 MNXM89557@MNXC3 + 1 iso_iYO844_acamoxm@MNXC3	R_APTA1i			model:S_Amino_acids_and_related_molecules
RDC4FA208_LR	1 MNXM2112@MNXC2 --> 1 MNXM2112@BOUNDARY	R_EX_cys_D_e			model:Exchange
RAB5EAA2B_LR	1 MNXM211@MNXC2 --> 1 MNXM211@BOUNDARY	R_EX_citr			model:S_
R4C83430_LR	1 MNXM212@MNXC2 --> 1 MNXM212@BOUNDARY	R_EX_adn_e			model:Exchange
RD76ABC06_LR	1 MNXM213@MNXC2 --> 1 MNXM213@BOUNDARY	R_EX_hxan_e			model:Exchange
R4EA4F2F7_B	1 MNXM213@MNXC3 + 1 MNXM295@MNXC3 <==> 1 MNXM334@MNXC3 + 1 MNXM9@MNXC3	R_1106		2.4.2.1;2.4.2.15;2.4.2.44	biopath:Reactions_and_degradation_of_Purine_ribonucleotides;kegg:Metabolic pathways;kegg:Purine metabolism;metacyc:adenine and adenosine salvage III;metacyc:adenosine nucleotides degradation II;metacyc:purine ribonucleosides degradation;model:Nucleotide Salvage Pathway	bigg:PUNP5;biopath:RXN01506;brenda:BS323149;ec:2.4.2.1;ec:2.4.2.15;ec:2.4.2.44;ecocyc:INOPHOSPHOR-RXN;iaf1260:PUNP5;iao358:rll_115;igt196:PUNP5;iin800:PNP1_6;iit341:PUNP5;ijr904.45632:PUNP5;ijr904:PUNP5;imeo21:PUNP5;imm904:PUNP5;ind750:PUNP5;inj661:PUNP5;ips189:PUNP5;irs1563.45632:R01863_c;iso783:PUNP5;iyo844:PUNP5;kegg:R01863;metacyc:INOPHOSPHOR-RXN;reactome:REACT_116164;rhea:27646;rhea:27647;rh…
RECFA0596_B	1 MNXM214@MNXC3 + 1 MNXM2@MNXC3 <==> 1 MNXM446@MNXC3	R03026		4.2.1;4.2.1.116;4.2.1.17;4.2.1.55	biopath:Biodegradation_of_3,4,5-Trihydroxybenzoate;biopath:Biosynthesis_of_Fatty_acids_(over_CoA);biopath:Fermentation_of_Butanol_and_Butyric_acid;biopath:Glycolytic_fermentation_and_Lactate_converting_fermentations;biopath:Metabolism_of_L-Lysine,_L-Threonine,_L-Methionine,_and_L-Cysteine;biopath:Metabolism_of_Tryptophan_(extended);biopath:beta-Oxidation_of_fatty_acids;kegg:Aminobenzoate degradat…	bigg:ECOAH1;bigg:ECOAH1m;bigg:ECOAH1x;biopath:RXN00285;biopath:RXN00497;brenda:BS402551;ec:4.2.1;ec:4.2.1.116;ec:4.2.1.17;ec:4.2.1.55;iabaylyiv4:R9-RXN;iaf1260:ECOAH1;ijn746:ECOAH1;intenz:17889;irs1563.45632:R03026_x;isb619:ECOAH1;iyo844:ECOAH1;kegg:R03026;metacyc:RXN-11667;pubmed:19429610;reactome:REACT_386.2;rhea:26558;rhea:26559;rhea:26560;rhea:26561;seed:rxn02167
RB5CCAD73_LR	1 MNXM2182@MNXC2 --> 1 MNXM2182@BOUNDARY	R_EX_3cmp_e			model:Exchange
R8DCE470A_B	1 MNXM2182@MNXC3 + 1 MNXM2@MNXC3 <==> 1 MNXM338@MNXC3 + 1 MNXM9@MNXC3	R_3NUCLE3	MNXR181	3.1.3.6	kegg:Pyrimidine metabolism;model:S_Nucleotides_and_nucleic_acids;seed:pyrimidine conversions	bigg:3NTD4pp;ec:3.1.3.6;iaf1260:3NTD4pp;iyo844:3NUCLE3;kegg:R02370;metacyc:RXN-14090;rhea:27894;rhea:27895;rhea:27896;rhea:27897;seed:rxn01704
R54E92E9C_LR	1 MNXM2183@MNXC2 --> 1 MNXM2183@BOUNDARY	R_EX_3gmp_e			model:Exchange
RE906BE89_B	1 MNXM2183@MNXC3 + 1 MNXM2@MNXC3 <==> 1 MNXM401@MNXC3 + 1 MNXM9@MNXC3	R_3NUCLE4	MNXR183	3.1.3.6	kegg:Purine metabolism;model:S_Nucleotides_and_nucleic_acids;seed:pyrimidine conversions	bigg:3NTD9pp;ec:3.1.3.6;iaf1260:3NTD9pp;iyo844:3NUCLE4;kegg:R02148;metacyc:RXN-14124;rhea:27862;rhea:27863;rhea:27864;rhea:27865;seed:rxn01549
R9E82AFD2_LR	1 MNXM2184@MNXC2 --> 1 MNXM2184@BOUNDARY	R_EX_3ump_e			model:Exchange
RE8F58F5_B	1 MNXM2184@MNXC3 + 1 MNXM2@MNXC3 <==> 1 MNXM288@MNXC3 + 1 MNXM9@MNXC3	R_3NUCLE2	MNXR180	3.1.3.6	kegg:Pyrimidine metabolism;model:S_Nucleotides_and_nucleic_acids;seed:pyrimidine conversions	bigg:3NTD2pp;ec:3.1.3.6;iaf1260:3NTD2pp;iyo844:3NUCLE2;kegg:R01877;metacyc:RXN-14115;reactome:REACT_1172.3;reactome:REACT_1389.3;rhea:27890;rhea:27891;rhea:27892;rhea:27893;seed:rxn01367
R535D7CE8_LR	1 MNXM218@MNXC2 --> 1 MNXM218@BOUNDARY	R_EX_etha_e			model:Exchange
R3B0400F0_B	1 MNXM220@MNXC3 + 1 MNXM3@MNXC3 <==> 1 MNXM63@MNXC3 + 1 MNXM7@MNXC3	R_924		2.7.4.3;2.7.4.6	biopath:Biosynthesis_of_Cytidine-5'-triphophate;biopath:Conversion_and_degradation_of_Pyrimidine_nucleotides_and_bases;biopath:Metabolism_of_Pyrimidines_(missing);kegg:Metabolic pathways;kegg:Pyrimidine metabolism;metacyc:CMP phosphorylation;model:Nucleotide Salvage Pathway;seed:pyrimidine conversions;unipathway:CTP biosynthesis via salvage pathway	bigg:NDPK3;bigg:NDPK3m;bigg:NDPK3n;biopath:RXN01332;brenda:BS358244;ec:2.7.4.3;ec:2.7.4.6;ecocyc:CDPKIN-RXN;iabaylyiv4:CDPKIN-RXN;iaf1260:NDPK3;iaf692:NDPK3;iag612:rbs_200;iao358:rll_504;igt196:NDPK3;iin800:YNK1_2;iit341:NDPK3;ijn746:NDPK3;ijr904.45632:NDPK3;ijr904:NDPK3;imeo21:NDPK3;imm904:NDPK3;imo1053-pao1:NDPK3;imo1056:NDPK3;ind750:NDPK3;inj661:NDPK3;intenz:3010;ips189:NDPK3;irs1563.45632:R00…
R238B1509_B	1 MNXM220@MNXC3 + 1 MNXM7@MNXC3 <==> 1 MNXM31@MNXC3 + 1 MNXM3@MNXC3	R_368		2.7.4.14;2.7.4.25;2.7.4.3	biopath:Biosynthesis_of_Cytidine-5'-triphophate;biopath:Conversion_and_degradation_of_Pyrimidine_nucleotides_and_bases;biopath:Metabolism_of_Pyrimidines_(missing);kegg:Metabolic pathways;kegg:Pyrimidine metabolism;metacyc:CMP phosphorylation;model:Nucleotide Salvage Pathway;unipathway:CTP biosynthesis via salvage pathway	bigg:CYTK1;bigg:CYTK1m;bigg:CYTK1n;biopath:RXN00034;brenda:BS359742;ec:2.7.4.14;ec:2.7.4.25;ec:2.7.4.3;ecocyc:RXN-11832;iabaylyiv4:CMPKI-RXN;iaf1260:CYTK1;iaf692:CYTK1;iag612:rbs_209;iao358:rll_97;iin800:U18;iit341:CYTK1;ijn746:CYTK1;ijr904.45632:CYTK1;ijr904:CYTK1;imeo21:CYTK1;imm904:CYTK1;imo1053-pao1:CYTK1;imo1056:CYTK1;ind750:CYTK1;inj661:CYTK1;intenz:18364;intenz:18365;ips189:CYTK1;irs1563.4…
R736A2F82_LR	1 MNXM2227@MNXC2 --> 1 MNXM2227@BOUNDARY	R_EX_ectoine_e_			model:S_
R8E026B42_LR	1 MNXM222@MNXC2 --> 1 MNXM222@BOUNDARY	R_EX_glyclt_LPAREN_e_RPAREN_			model:Exchange
R72045B55_LR	1 MNXM222@MNXC3 + 1 MNXM4@MNXC3 --> 1 MNXM22@MNXC3 + 1 MNXM69@MNXC3	R00475		1.1.3;1.1.3.15	biopath:Reactions_of_Glyoxalate_(no_pathway);kegg:Biosynthesis of secondary metabolites;kegg:Glyoxylate and dicarboxylate metabolism;kegg:Metabolic pathways;kegg:Microbial metabolism in diverse environments;metacyc:photorespiration;unipathway:photorespiration	bigg:GLYCTO1;bigg:GLYCTO1p;biopath:RXN00927;brenda:BS257485;ec:1.1.3;ec:1.1.3.15;iit341:GLYCTO1;ijn746:GLYCTO1;imeo21:GLYCTO1;inj661:GLYCTO1;intenz:1287;irs1563.45632:R00475_x;iyo844:GLYCTO10;kegg:R00475;metacyc:RXN-969;pubmed:10777549;pubmed:10978532;pubmed:17669354;pubmed:18215067;reactome:REACT_100543;reactome:REACT_106230;reactome:REACT_109848;reactome:REACT_112171;reactome:REACT_113493;react…
RFBFE290B_LR	1 MNXM2255@MNXC2 --> 1 MNXM2255@BOUNDARY	R_EX_mn2_e_			model:S_
R5A53F56C_RL	1 MNXM225@MNXC3 <-- 1 MNXM47@MNXC3	R_UACGAM4E	MNXR5195	5.1.3.2;5.1.3.7	biopath:Metabolism_of_Amino_sugars;kegg:Amino sugar and nucleotide sugar metabolism;kegg:Metabolic pathways;model:S_Lipopolysaccharide_Biosynthesis___Recycling;seed:Lacto-N-Biose I and Galacto-N-Biose Metabolic Pathway;seed:Lactose and Galactose Uptake and Utilization;seed:Rhamnose containing glycans;seed:linker unit-arabinogalactan synthesis	bigg:UAG4E;bigg:UAG4Ei;biopath:RXN00968;ec:5.1.3.2;ec:5.1.3.7;imo1053-pao1:UAG4E;imo1056:UAG4E;ips189:UAG4E;isb619:UAG4E;iso783:UAG4E;iyo844:UAG4E;kegg:R00418;seed:rxn00295
RA5C8CF2E_LR	1 MNXM227@MNXC2 --> 1 MNXM227@BOUNDARY	R_EX_acnam_e			model:Exchange
RA12105_B	1 MNXM227@MNXC3 + 1 MNXM9@MNXC3 <==> 1 MNXM2403@MNXC3 + 1 MNXM2@MNXC3 + 1 MNXM73@MNXC3	R_PPPAM	MNXR26433	2.5.1.56;4.1.3.19	biopath:Metabolism_of_Amino_sugars;kegg:Amino sugar and nucleotide sugar metabolism;model:Amino sugar and nucleotide sugar metabolism;seed:Sialic Acid Metabolism;seed:Streptococcus agalactiae virulome	biopath:RXN00982;ec:2.5.1.56;ec:4.1.3.19;intenz:10227;iyo844:ACNPLYSr;kegg:R01804;rhea:19273;rhea:19274;rhea:19275;rhea:19276;seed:rxn01316
RA8B91E64_LR	1 MNXM22@MNXC2 --> 1 MNXM22@BOUNDARY	R_EX_h2o2_e			model:Exchange
RB4FF37A1_B	1 MNXM22@MNXC3 + 1 MNXM235@MNXC3 <==> 1 MNXM252@MNXC3 + 1 MNXM4@MNXC3	R_409	MNXR1569	1.3.3.1;1.3.5.2;1.3.98.1;1.3.99.11	biopath:Biosynthesis_of_Pyrimidine_ribonucleotides;model:Purine and Pyrimidine Biosynthesis;seed:YgfZ	bigg:DHORD;biopath:RXN00151;brenda:BS258661;ec:1.3.3.1;ec:1.3.5.2;ec:1.3.98.1;ec:1.3.99.11;iabaylyiv4:DIHYDROOROTOX-RXN;iao358:rll_378;iao358:rll_379;iin800:URA1;ijn746:DHORD;imm904:DHORDi;ind750:DHORD;irs1563.45632:R01867_c;iyo844:DHORD1;obsolete:rxn11275;rhea:15441;rhea:15442;rhea:15443;rhea:15444;seed:rxn01360
RD6795C13_RL	1 MNXM22@MNXC3 + 1 MNXM29@MNXC3 + 1 MNXM56@MNXC3 <-- 1 MNXM2@MNXC3 + 1 MNXM300@MNXC3 + 1 MNXM4@MNXC3	R00610	MNXR4772	1.5.3.1	kegg:Glycine, serine and threonine metabolism;kegg:Metabolic pathways;metacyc:creatinine degradation I;metacyc:creatinine degradation II;metacyc:glycine betaine degradation	bigg:SARCOX;bigg:SARCOXp;brenda:BR36905;ec:1.5.3.1;iabaylyiv4:SARCOX-RXN;iaf1260:SARCOX;ijn746:SARCOX;imo1053-pao1:SARCO;imo1056:SARCO;intenz:1620;irs1563.45632:R00610_c;iyo844:SARCO;kegg:R00610;macie:M0113;metacyc:SARCOX-RXN;obsolete:rxn05755;rhea:13313;rhea:13314;rhea:13315;rhea:13316;seed:rxn00433
RF22DA177_RL	1 MNXM22@MNXC3 + 1 MNXM599@MNXC3 <-- 1 MNXM42@MNXC3 + 1 MNXM4@MNXC3	R_582			model:Nicotinate and Nicotinamide biosynthesis
R55BCB65_LR	1 MNXM22@MNXC3 + 1 MNXM61@MNXC3 --> 1 MNXM2@MNXC3 + 1 iso_iYO844_metox@MNXC3	R_METSR_S2			model:S_Amino_acids_and_related_molecules
R218EA490_LR	1 MNXM22@MNXC3 + 1 MNXM61@MNXC3 --> 1 MNXM2@MNXC3 + 1 iso_iYO844_metox_R@MNXC3	R_METSR_R2			model:S_Amino_acids_and_related_molecules
REEFDC248_LR	1 MNXM231@MNXC2 --> 1 MNXM231@BOUNDARY	R_EX_ile_L_e			model:Exchange
RC20C8204_B	1 MNXM2320@MNXC3 <==> 1 MNXM2378@MNXC3 + 1 MNXM75@MNXC3	R_DRPAr	MNXR68760	4.1.2.4	model:S_*Pentose Phosphate Pathway	bigg:DRPA;ec:4.1.2.4
R8AF28A29_LR	1 MNXM234@MNXC3 + 1 MNXM2@MNXC3 --> 1 MNXM492@MNXC3 + 1 MNXM9@MNXC3	R_NTD1pp;R_NTD1		3.1.3;3.1.3.2;3.1.3.31;3.1.3.5	kegg:Pyrimidine metabolism;model:Nucleotides_PurineMetabolism;seed:Folate Biosynthesis (Phoenix Copy)	bigg:NTD1;bigg:NTD1m;bigg:NTD1pp;brenda:BS64627;ec:3.1.3;ec:3.1.3.2;ec:3.1.3.31;ec:3.1.3.5;iabaylyiv4:DUMP-NUCLEOTIDASE-RXN;iaf1260:NTD1;iaf1260:NTD1pp;iao358:rll_300;iin800:U24;ijr904.45632:NTD1;ijr904:NTD1;imeo21:NTD1;imm904:NTD1;imo1053-pao1:NTD1;imo1056:NTD1;ind750:NTD1;inj661:NTD1;iso783:NTD1;iyo844:NTD1;kegg:R02102;metacyc:RXN-14143;pubmed:15489502;rhea:29355;rhea:29356;rhea:29357;rhea:2935…
R5A65F96F_B	1 MNXM234@MNXC3 + 1 MNXM3@MNXC3 <==> 1 MNXM572@MNXC3 + 1 MNXM7@MNXC3	R_1292		2.7.4.13;2.7.4.14;2.7.4.22;2.7.4.25;2.7.4.4;2.7.4.9;2.7.4.B1	biopath:Biosynthesis_of_2'-Deoxyuridine-5'-phosphate;biopath:Biosynthesis_of_2'-Deoxyuridine-5'-phosphate_from_Uridine-5'-diphosphate;biopath:Conversion_and_degradation_of_Pyrimidine_nucleotides_and_bases;kegg:Metabolic pathways;kegg:Pyrimidine metabolism;model:Nucleotide Salvage Pathway	bigg:URIDK2m;bigg:URIDK2r;bigg:URIDK2rn;biopath:RXN00793;brenda:BS359746;ec:2.7.4.13;ec:2.7.4.14;ec:2.7.4.22;ec:2.7.4.25;ec:2.7.4.4;ec:2.7.4.9;ec:2.7.4.B1;iaf1260:URIDK2r;iaf692:URIDK2r;iag612:rbs_289;iao358:rll_469;iin800:URA6_3;iit341:URIDK2r;ijr904.45632:URIDK2r;ijr904:URIDK2r;imeo21:URIDK2r;imm904:URIDK2r;imm904:URIDK2rn;imo1053-pao1:URIDK3;imo1056:URIDK3;ind750:URIDK2r;ind750:URIDK2rn;inj661…
RBC6177F5_RL	1 MNXM2378@MNXC3 + 1 MNXM23@MNXC3 <-- 1 MNXM649@MNXC3	R_EDA	MNXR55318	4.1.2.14	model:Pentose Phosphate Pathway;seed:Glyoxylate bypass	bigg:EDA;ec:4.1.2.14;iabaylyiv4:KDPGALDOL-RXN;iaf1260:EDA;iag612:rbs_38;iao358:rll_217;iit341:EDA;ijn746:EDA;ijr904.45632:EDA;ijr904:EDA;imo1053-pao1:EDA;imo1056:EDA;iso783:EDA;iyo844:EDA;obsolete:rxn08414;obsolete:rxn12198;seed:rxn03884
R624C55EA_B	1 MNXM2378@MNXC3 + 1 MNXM271@MNXC3 <==> 1 MNXM258@MNXC3 + 1 MNXM68@MNXC3	R_1727;R_1207	MNXR69933	2.2.1.2	model:Pentose Phosphate Pathway;seed:Folate Biosynthesis (Phoenix Copy);seed:Pentose phosphate pathway	bigg:TALA;ec:2.2.1.2;iabaylyiv4:TRANSALDOL-RXN;iaf1260:TALA;iaf692:TALA;iag612:rbs_548;iao358:rll_580;igt196:TALA;iin800:TAL1;iin800:YGR043C;iit341:TALA;ijn746:TALA;ijr904.45632:TALA;ijr904:TALA;imeo21:TALA;imm904:TALA;imo1053-pao1:TAL;imo1056:TAL;ind750:TALA;inj661:TALA;irs1563.45632:R01827_p;irs1563.45632:R08575_c;isb619:TALA;iso783:TAL;iyo844:TAL;obsolete:rxn05103;obsolete:rxn09282;obsolete:rx…
RC2EE6799_RL	1 MNXM2378@MNXC3 + 1 MNXM2@MNXC3 + 1 MNXM94@MNXC3 <-- 1 MNXM53@MNXC3 + 1 MNXM866@MNXC3	R_TRPS1r	MNXR7565	4.2.1.20	model:Phenylalanine Tyrosine Tryptophan Biosynthesis;seed:Tryptophan synthesis	bigg:TRPS1;bigg:TRPS1r;brenda:BR405;ec:4.2.1.20;ecocyc:TRYPSYN-RXN;iabaylyiv4:TRYPSYN-RXN;iaf1260:TRPS1;iaf692:TRPS1;iao358:rll_426;igt196:TRPS1;iin800:TRP5;iit341:TRPS1;ijn746:TRPS1r;ijr904.45632:TRPS1;ijr904:TRPS1;imeo21:TRPS1;imm904:TRPS1;imo1053-pao1:TRPS1;imo1056:TRPS1;ind750:TRPS1;inj661:TRPS1;intenz:18740;irs1563.45632:R02722_c;irs1563.45632:R02722_p;isb619:TRPS1;iyo844:TRPS1;obsolete:rxn0…
RF21D6235_B	1 MNXM2378@MNXC3 + 1 MNXM77@MNXC3 <==> 1 MNXM500@MNXC3	R_555		4.1.2.13	model:Glycolysis/Gluconeogenesis;seed:Calvin-Benson cycle;seed:Formaldehyde assimilation Ribulose monophosphate pathway;seed:Glycolysis and Gluconeogenesis	bigg:FBA;brenda:BS398846;ec:4.1.2.13;iabaylyiv4:F16ALDOLASE-RXN;iaf1260:FBA;iaf692:FBA;iag612:rbs_248;iao358:rll_137;igt196:FBA;iin800:FBA1;iit341:FBA;ijn746:FBA;ijr904.45632:FBA;ijr904:FBA;imeo21:FBA;imm904:FBA;imo1053-pao1:FBA;imo1056:FBA;ind750:FBA;inj661:FBA;ips189:FBA;irs1563.45632:R01068_p;irs1563.45632:R01070_c;irs1563.45632:R01070_p;isb619:FBA;iso783:FBA;iyo844:FBA;obsolete:rxn00788;obsol…
REAC05C92_B	1 MNXM2378@MNXC3 <==> 1 MNXM77@MNXC3	R_1245		5.3.1.1	model:Glycolysis/Gluconeogenesis;seed:Calvin-Benson cycle;seed:Dihydroxyacetone kinases;seed:Glycolysis and Gluconeogenesis;seed:MLST	bigg:TPI;ec:5.3.1.1;iabaylyiv4:TRIOSEPISOMERIZATION-RXN;iaf1260:TPI;iaf692:TPI;iag612:rbs_318;iao358:rll_424;igt196:TPI;iin800:TPI1;iit341:TPI;ijn746:TPI;ijr904.45632:TPI;ijr904:TPI;imeo21:TPI;imm904:TPI;imo1053-pao1:TPI;imo1056:TPI;ind750:TPI;inj661:TPI;ips189:TPI;irs1563.45632:R01015_c;irs1563.45632:R01015_p;isb619:TPI;iso783:TPI;iyo844:TPI;obsolete:rxn09319r;obsolete:rxn12205;seed:rxn00747
R88C03567_LR	1 MNXM237@MNXC3 + 1 MNXM28@MNXC3 --> 1 MNXM79@MNXC3 + 1 MNXM95381@MNXC3	R_FMETTRS	MNXR55425	2.1.2.9	kegg:Aminoacyl-tRNA biosynthesis;kegg:One carbon pool by folate;model:S_Amino_Acid_Metabolism	bigg:FMETTRS;bigg:FMETTRSm;ec:2.1.2.9;iaf1260:FMETTRS;iaf692:FMETTRS;iin800:FMT1;ijn746:FMETTRS;imeo21:FMETTRS;imm904:FMETTRSm;ind750:FMETTRSm;inj661:FMETTRS;ips189:FMETTRS;iso783:FMETTRS;iyo844:FMETTRS;kegg:R03940;metacyc:METHIONYL-TRNA-FORMYLTRANSFERASE-RXN;obsolete:rxn12949;seed:rxn06538
R52A90450_B	1 MNXM237@MNXC3 + 1 MNXM365@MNXC3 <==> 1 MNXM456@MNXC3 + 1 MNXM79@MNXC3	R_152;R_1340		2.1.2.3	biopath:Biosynthesis_of_IMP;biopath:Biosynthesis_of_Purine_ribonucleotides;biopath:Reactions_of_Folate;kegg:Biosynthesis of secondary metabolites;kegg:Metabolic pathways;kegg:One carbon pool by folate;kegg:Purine metabolism;metacyc:inosine-5'-phosphate biosynthesis I;metacyc:inosine-5'-phosphate biosynthesis II;model:Purine and Pyrimidine Biosynthesis;unipathway:IMP biosynthesis via de novo pathw…	aragem.45632:R04560_c;bigg:AICART;biopath:RXN00808;brenda:BR43942;brenda:BS370311;ec:2.1.2.3;ecocyc:AICARTRANSFORM-RXN;iabaylyiv4:AICARTRANSFORM-RXN;iaf1260:AICART;iaf692:AICART;iag612:rbs_9;iao358:rll_370;igt196:AICART;iin800:ADE16_1;iin800:ADE17_1;iit341:AICART;ijn746:AICART;ijr904.45632:AICART;ijr904:AICART;imeo21:AICART;imm904:AICART;imo1053-pao1:AICART;imo1056:AICART;ind750:AICART;inj661:AIC…
R247CAC7E_LR	1 MNXM23@MNXC2 --> 1 MNXM23@BOUNDARY	R_EX_pyr_e			model:Exchange
RCFFF1E60_RL	1 MNXM23@MNXC3 + 1 MNXM2806@MNXC3 <-- 1 MNXM73@MNXC3 + 1 iso_iYO844_arbt@MNXC2	R_ARBTpts			model:S_Transport
R6746D1B1_RL	1 MNXM23@MNXC3 + 1 MNXM3356@MNXC3 <-- 1 MNXM2561@MNXC2 + 1 MNXM73@MNXC3	R_SALCNpts	MNXR55898		model:Transport Reaction	bigg:SALCpts;ips189:SALCpts;isb619:SALCpts;iyo844:SALCpts;seed:rxn05647
R5B46B611_RL	1 MNXM23@MNXC3 + 1 MNXM370@MNXC3 <-- 1 MNXM533@MNXC2 + 1 MNXM73@MNXC3	R_GAMpts	MNXR2545		model:Transport Reaction	bigg:GAMpts;bigg:GAMptspp;metacyc:TRANS-RXN-167A
R3BECC731_RL	1 MNXM23@MNXC3 + 1 MNXM475@MNXC3 <-- 1 MNXM854@MNXC3	R_GLCRAL	MNXR2674	4.1.2.20	kegg:Ascorbate and aldarate metabolism;metacyc:<i>D</i>-glucarate degradation I;metacyc:D-galactarate degradation I;model:Alternate Carbon Metabolism;seed:D-galactarate, D-glucarate and D-glycerate catabolism;unipathway:D-galactarate degradation	bigg:GLCRAL;ec:4.1.2.20;ecocyc:KDGALDOL-RXN;iaf1260:GLCRAL;ijr904.45632:GLCRAL;ijr904:GLCRAL;iyo844:GLCRAL;kegg:R02754;metacyc:KDGALDOL-RXN;obsolete:rxn05741;rhea:27726;rhea:27727;rhea:27728;rhea:27729;seed:rxn01990;upa:UCR02754;upa:UER00630
RBFFDC8D9_RL	1 MNXM23@MNXC3 + 1 MNXM90126@MNXC3 <-- 1 MNXM615@MNXC2 + 1 MNXM73@MNXC3	R_MNLpts	MNXR38088		model:Transport Reaction	bigg:MNLpts;bigg:MNLptspp;iaf1260:MNLptspp;iao358:rll_256;iao358:rll_259;igt196:MNLptspp;ijr904.45632:MNLpts;ijr904:MNLpts;ips189:MNLpts;isb619:MNLpts;iyo844:MNLpts;metacyc:TRANS-RXN-156;seed:rxn05617;seed:rxn08949;seed:rxn13934;seed:rxn13944
R8FDDE823_RL	1 MNXM23@MNXC3 + 1 iso_iYO844_6pgg@MNXC3 <-- 1 MNXM73@MNXC3 + 1 iso_iYO844_cellb@MNXC2	R_CELBpts			model:S_Transport
R78A55FA2_LR	1 MNXM2403@MNXC2 --> 1 MNXM2403@BOUNDARY	R_EX_acmana_e_			model:S_
R40E7D3E7_LR	1 MNXM242@MNXC2 --> 1 MNXM242@BOUNDARY	R_EX_rib_D_e			model:Exchange
R6D325FDD_LR	1 MNXM2561@MNXC2 --> 1 MNXM2561@BOUNDARY	R_EX_salcn_e_			model:S_
R5660F446_RL	1 MNXM256@MNXC3 + 1 MNXM7@MNXC3 <-- 1 MNXM3@MNXC3 + 1 MNXM662@MNXC3	R_TMPK	MNXR69991	2.7.4.16	kegg:Metabolic pathways;kegg:Thiamine metabolism;metacyc:thiamin diphosphate biosynthesis I (E. coli);metacyc:thiamin diphosphate biosynthesis II (Bacillus);metacyc:thiamin salvage I;metacyc:thiamin salvage II;model:Cofactors_ThiamineMetabolism;unipathway:thiamine diphosphate biosynthesis	bigg:TMPK;bigg:TMPKr;brenda:BR47844;ec:2.7.4.16;ecocyc:THI-P-KIN-RXN;iabaylyiv4:THI-P-KIN-RXN;iaf1260:TMPK;iaf692:TMPKr;igt196:TMPK;iin800:U76;ijr904.45632:TMPKr;ijr904:TMPKr;imeo21:TMPKr;imm904:TMPKr;imo1053-pao1:TMPKr;imo1056:TMPKr;ind750:TMPKr;inj661:TMPKr;intenz:3020;iso783:TMPKr;iyo844:TMPK;kegg:R00617;metacyc:THI-P-KIN-RXN;rhea:15913;rhea:15914;rhea:15915;rhea:15916;seed:rxn00438;upa:UCR006…
RA444409A_LR	1 MNXM257@MNXC2 --> 1 MNXM257@BOUNDARY	R_EX_dtmp_e			model:Exchange
R85D9EFA4_LR	1 MNXM257@MNXC3 + 1 MNXM2@MNXC3 --> 1 MNXM420@MNXC3 + 1 MNXM9@MNXC3	R_NTD5;R_NTD5pp		3.1.3.35;3.1.3.5	biopath:Conversion_and_degradation_of_Pyrimidine_nucleotides_and_bases;biopath:Degradation_of_2'-Deoxythymidine-5'-phosphate;kegg:Pyrimidine metabolism;model:Nucleotides_PurineMetabolism;seed:pyrimidine conversions	bigg:NTD5;bigg:NTD5l;bigg:NTD5m;bigg:NTD5pp;biopath:RXN00100;brenda:BR10688;ec:3.1.3.35;ec:3.1.3.5;iabaylyiv4:THYMIDYLATE-5'-PHOSPHATASE-RXN;iaf1260:NTD5;iaf1260:NTD5pp;iao358:rll_299;iin800:U25;ijn746:NTD5;ijn746:NTD5pp;ijr904.45632:NTD5;ijr904:NTD5;imeo21:NTD5;imm904:NTD5;imo1053-pao1:NTD5;imo1056:NTD5;ind750:NTD5;inj661:NTD5;intenz:3310;iso783:NTD5;iyo844:NTD5;kegg:R01569;metacyc:THYMIDYLATE-5…
RBB92418_LR	1 MNXM259@MNXC2 --> 1 MNXM259@BOUNDARY	R_EX_gua_e			model:Exchange
R552B9837_B	1 MNXM259@MNXC3 + 1 MNXM295@MNXC3 <==> 1 MNXM401@MNXC3 + 1 MNXM9@MNXC3	R_1103	MNXR4524	2.4.2.1;2.4.2.15	biopath:Reactions_and_degradation_of_Purine_ribonucleotides;kegg:Metabolic pathways;kegg:Purine metabolism;metacyc:guanine and guanosine salvage I;metacyc:guanosine nucleotides degradation III;metacyc:purine ribonucleosides degradation;model:Nucleotide Salvage Pathway	bigg:PUNP3;bigg:PUNP3m;biopath:RXN00022;brenda:BR44271;ec:2.4.2.1;ec:2.4.2.15;ecocyc:RXN0-5199;iaf1260:PUNP3;iag612:rbs_332;iao358:rll_114;igt196:PUNP3;iin800:PNP1_11;iin800:PNP1_8;iin800:U104;iit341:PUNP3;ijr904.45632:PUNP3;ijr904:PUNP3;imeo21:PUNP3;imm904:PUNP3;imm904:PUNP3m;ind750:PUNP3;ind750:PUNP3m;inj661:PUNP3;intenz:2672;ips189:PUNP3;iso783:PUNP3;iyo844:PUNP3;kegg:R02147;metacyc:RXN0-5199;…
RB8030CA0_LR	1 MNXM25@MNXC2 --> 1 MNXM25@BOUNDARY	R_EX_succ_LPAREN_e_RPAREN_			model:Exchange
R57845305_B	1 MNXM25@MNXC3 + 1 MNXM96415@MNXC3 <==> 1 MNXM38@MNXC3 + 1 MNXM93@MNXC3	R_579			model:Transport, Mitochondrial
R841AA44A_LR	1 MNXM266@MNXC3 + 1 MNXM2@MNXC3 --> 1 MNXM704@MNXC3 + 1 MNXM9@MNXC3	R_NTD3;R_NTD3pp		3.1.3;3.1.3.5	biopath:Biosynthesis_of_2'-Deoxyuridine-5'-phosphate;biopath:Conversion_and_degradation_of_Pyrimidine_nucleotides_and_bases;kegg:Pyrimidine metabolism;model:Nucleotides_PurineMetabolism;seed:pyrimidine conversions	bigg:NTD3;bigg:NTD3l;bigg:NTD3pp;biopath:RXN00066;ec:3.1.3;ec:3.1.3.5;ecocyc:RXN0-5292;iabaylyiv4:DCMP-NUCLEOTIDASE-RXN;iaf1260:NTD3;iaf1260:NTD3pp;iao358:rll_301;iin800:U28;ijn746:NTD3;ijn746:NTD3pp;ijr904.45632:NTD3;ijr904:NTD3;imeo21:NTD3;imm904:NTD3;imo1053-pao1:NTD3;imo1056:NTD3;ind750:NTD3;inj661:NTD3;irs1563.45632:R01664_c;iso783:NTD3;iyo844:NTD3;kegg:R01664;metacyc:RXN0-5292;pubmed:154895…
RBCD1B1DF_B	1 MNXM266@MNXC3 + 1 MNXM3@MNXC3 <==> 1 MNXM411@MNXC3 + 1 MNXM7@MNXC3	R_369		2.7.4.13;2.7.4.14;2.7.4.25;2.7.4.B1	biopath:Biosynthesis_of_2'-Deoxyuridine-5'-phosphate;biopath:Conversion_and_degradation_of_Pyrimidine_nucleotides_and_bases;kegg:Metabolic pathways;kegg:Pyrimidine metabolism;metacyc:pyrimidine deoxyribonucleotide phosphorylation;model:Nucleotide Salvage Pathway	bigg:CYTK2;bigg:CYTK2n;biopath:RXN00572;brenda:BR48817;brenda:BR49405;ec:2.7.4.13;ec:2.7.4.14;ec:2.7.4.25;ec:2.7.4.B1;ecocyc:RXN-11831;iabaylyiv4:RXN-7913;iaf1260:CYTK2;iaf692:CYTK2;iag612:rbs_228;iao358:rll_98;iin800:U17;ijn746:CYTK2;ijr904.45632:CYTK2;ijr904:CYTK2;imeo21:CYTK2;imm904:CYTK2;imo1053-pao1:CYTK2;imo1056:CYTK2;ind750:CYTK2;inj661:CYTK2;intenz:18364;intenz:18365;ips189:CYTK2;irs1563.…
RF63CDCCF_LR	1 MNXM26@MNXC2 --> 1 MNXM26@BOUNDARY	R_EX_ac_e			model:Exchange
RBC54ECDF_RL	1 MNXM26@MNXC3 + 1 MNXM370@MNXC3 <-- 1 MNXM2@MNXC3 + 1 MNXM313@MNXC3	R02059	MNXR542	3.5.1.25	kegg:Amino sugar and nucleotide sugar metabolism;kegg:Biosynthesis of secondary metabolites;metacyc:<i>N</i>-acetylglucosamine degradation I;metacyc:<i>N</i>-acetylglucosamine degradation II;metacyc:chitin derivatives degradation;unipathway:N-acetylneuraminate degradation	bigg:AGDC;bigg:AGDC_r;brenda:BR26100;ec:3.5.1.25;ecocyc:NAG6PDEACET-RXN;intenz:4209;kegg:R02059;metacyc:NAG6PDEACET-RXN;rhea:22936;rhea:22937;rhea:22938;rhea:22939;upa:UCR02059;upa:UER00683
R3E60B554_B	1 MNXM26@MNXC3 + 1 MNXM3@MNXC3 <==> 1 MNXM280@MNXC3 + 1 MNXM7@MNXC3	R_ACKr		2.7.2.1;2.7.2.15	biopath:Glycolytic_fermentation_and_Lactate_converting_fermentations;biopath:Synthesis_of_Acetate_(in_Clostridium_thermoaceticum);kegg:Carbon fixation pathways in prokaryotes;kegg:Metabolic pathways;kegg:Methane metabolism;kegg:Microbial metabolism in diverse environments;kegg:Pyruvate metabolism;kegg:Taurine and hypotaurine metabolism;metacyc:Bifidobacterium shunt;metacyc:acetate formation from …	bigg:ACKr;biopath:RXN00036;brenda:BR47820;ec:2.7.2.1;ec:2.7.2.15;ecocyc:ACETATEKIN-RXN;iabaylyiv4:ACETATEKIN-RXN;iaf1260:ACKr;iaf692:ACKr;iag612:rbs_133;iao358:rll_3;iao358:rll_4;igt196:ACKr;iit341:ACKr;ijn746:ACKr;ijr904.45632:ACKr;ijr904:ACKr;imeo21:ACKr;imo1053-pao1:ACKr;imo1056:ACKr;inj661:ACKr;intenz:15979;ips189:ACKr;isb619:ACKr;iso783:ACKr;iyo844:ACKr;kegg:R00315;metacyc:ACETATEKIN-RXN;rhe…
RA0B9C5E6_RL	1 MNXM26@MNXC3 + 1 MNXM55@MNXC3 <-- 1 MNXM418@MNXC3 + 1 MNXM89582@MNXC3	R_YGR012W		2.5.1.47;2.5.1.49;2.5.1.65;4.2.99.8	biopath:Biosynthesis_of_L-Cysteine_from_L-Serine_(in_plants);biopath:Biosynthesis_of_L-cysteine;biopath:Degradation_of_Methionine_(flavour);biopath:Metabolism_of_L-Lysine,_L-Threonine,_L-Methionine,_and_L-Cysteine;biopath:Metabolism_of_L-Serine_and_Glycine;biopath:Metabolism_of_Sulfur;biopath:Metabolism_of_Sulfur_(extended);kegg:Cysteine and methionine metabolism;kegg:Metabolic pathways;kegg:Micr…	bigg:CYSS;bigg:CYSSr;biopath:RXN00245;brenda:BR47463;brenda:BS370451;ec:2.5.1.47;ec:2.5.1.49;ec:2.5.1.65;ec:4.2.99.8;ecocyc:ACSERLY-RXN;iabaylyiv4:ACSERLY-RXN;iaf1260:CYSS;iaf692:CYSSr;iag612:rbs_498;iag612:rbs_499;iao358:rll_104;iao358:rll_105;igt196:CYSS;iin800:YGR012W;iit341:CYSS;ijn746:CYSS;ijr904.45632:CYSS;ijr904:CYSS;imeo21:CYSS;imm904:CYSS;imo1053-pao1:CYSS;imo1056:CYSS;ind750:CYSS;inj661…
R19336E76_B	1 MNXM26@MNXC3 + 1 MNXM644@MNXC3 <==> 1 MNXM2@MNXC3 + 1 iso_iYO844_26dapime@MNXC3	R_ADPDA		3.5.1.47	model:S_Amino_acids_and_related_molecules
RE11D7E70_RL	1 MNXM26@MNXC3 + 1 MNXM89689@MNXC3 <-- 1 MNXM2@MNXC3 + 1 MNXM817@MNXC3	R_ACODA	MNXR30607	3.5.1.14;3.5.1.16	model:S_*Urea Cycle;seed:Arginine Biosynthesis	bigg:ACODA;ec:3.5.1.14;ec:3.5.1.16;iabaylyiv4:ACETYLORNDEACET-RXN;iaf1260:ACODA;iao358:rll_47;igt196:ACODA;ijn746:ACODA;ijr904.45632:ACODA;ijr904:ACODA;imeo21:ACODA;imo1053-pao1:ACODA;imo1056:ACODA;inj661:ACODA;irs1563.45632:R00669_c;iso783:ACODA;iyo844:ACODA;obsolete:rxn08055;seed:rxn00469
RB6199AB8_LR	1 MNXM270@MNXC2 --> 1 MNXM270@BOUNDARY	R_EX_ribflv_e_			model:S_
R4E71B6E2_LR	1 MNXM274@MNXC2 --> 1 MNXM274@BOUNDARY	R_EX_nac_e			model:Exchange
R585B833_LR	1 MNXM274@MNXC2 --> 1 MNXM274@MNXC3	R_NACUP	MNXR3743		model:Transport_cofactor	bigg:NACUP;bigg:NACtex;bigg:NACtpp;iaf1260:NACtex;iaf1260:NACtpp;iaf692:NACUP;ijn746:NACtex;ijr904.45632:NACUP;ijr904:NACUP;imm904:NACt;ips189:NACUP;isb619:NACUP;iyo844:NACUP;seed:rxn05310;seed:rxn08969;seed:rxn08970
R9DD33ED4_LR	1 MNXM275@MNXC2 --> 1 MNXM275@BOUNDARY	R_EX_2pg_e			model:Exchange
RD3DAA704_B	1 MNXM275@MNXC3 <==> 1 MNXM2@MNXC3 + 1 MNXM73@MNXC3	R_1445;R_1444;R_1443;R_1442;R_455		4.2.1.11	biopath:Connection_between_PPP_and_TCA;biopath:Gluconeogenesis_(Atlas_S._27,_28);biopath:Glycolysis_(Atlas_S._27,_28);biopath:Glycolysis_and_Gluconeogenesis_(extended);biopath:Metabolism_of_L-Serine_and_Glycine;biopath:Serine-isocitrate_lyase_pathway;kegg:Biosynthesis of secondary metabolites;kegg:Glycolysis / Gluconeogenesis;kegg:Metabolic pathways;kegg:Methane metabolism;kegg:Microbial metaboli…	bigg:ENO;biopath:RXN01306;brenda:BR3384;ec:4.2.1.11;ecocyc:2PGADEHYDRAT-RXN;iabaylyiv4:2PGADEHYDRAT-RXN;iaf1260:ENO;iaf692:ENO;iag612:rbs_57;iao358:rll_132;iao358:rll_133;igt196:ENO;iin800:ENO1;iin800:ENO2;iin800:ERR1_1;iin800:ERR1_2;iin800:ERR2;iit341:ENO;ijn746:ENO;ijr904.45632:ENO;ijr904:ENO;imeo21:ENO;imm904:ENO;imo1053-pao1:ENO;imo1056:ENO;ind750:ENO;inj661:ENO;intenz:4672;ips189:ENO;irs1563…
R75B7B153_RL	1 MNXM276@MNXC3 + 1 MNXM39@MNXC3 <-- 1 MNXM4@MNXC3 + 1 iso_iYO844_12d3k5m@MNXC3	R_DKMD2K			model:S_Amino_acids_and_related_molecules
R261E237A_LR	1 MNXM276@MNXC3 + 1 MNXM42@MNXC3 --> 1 MNXM46@MNXC3 + 1 MNXM61@MNXC3	R_UNK5	MNXR28589		model:S_Amino_acids_and_related_molecules	iag612:rbs_43;iyo844:UNK5;seed:rxn09950
R4372AE9C_LR	1 MNXM27@MNXC2 + 1 MNXM89557@MNXC2 --> 1 MNXM27@MNXC3 + 1 MNXM89557@MNXC3	T_R_r1144	MNXR31616		model:null	bigg:GLUt4;bigg:GLUt4pp;iabaylyiv4:TRANS-RXN-122;iaf1260:GLUt4pp;ijn746:GLUt4pp;ijr904.45632:GLUt4;ijr904:GLUt4;imo1053-pao1:GLUt4i;imo1056:GLUt4i;iso783:GLUt4i;iyo844:GLUt4i;obsolete:rxn05576;seed:rxn05298;seed:rxn08632
R28131C48_LR	1 MNXM27@MNXC2 + 1 MNXM98@MNXC2 --> 1 MNXM27@MNXC3 + 1 MNXM98@MNXC3	R_MALt4	MNXR27594		model:S_Transport	iag612:rbs_444;iag612:rbs_445;iyo844:MALt4;obsolete:rxn05606;seed:rxn05207
RF23A9E3A_LR	1 MNXM27@MNXC2 + 1 iso_iYO844_bilea@MNXC2 --> 1 MNXM27@MNXC3 + 1 iso_iYO844_bilea@MNXC3	R_BILEt4			model:S_Transport
R7AF96ED5_B	1 MNXM27@MNXC2 <==> 1 MNXM27@BOUNDARY	R_EX_na1_e			model:Exchange
R65DA4EC_LR	1 MNXM282@MNXC2 --> 1 MNXM282@BOUNDARY	R_EX_taur_e			model:Exchange
R59B1EB02_B	1 MNXM286@MNXC3 + 1 MNXM7@MNXC3 <==> 1 MNXM374@MNXC3 + 1 MNXM3@MNXC3	R_929		2.7.4.6	biopath:Biosynthesis_of_2'-Deoxyadenosine-5'-triphosphate_from_ADP;biopath:Conversion_and_degradation_of_Purine_desoxyribonucleotides;biopath:Degradation_of_ATP_to_2'-Deoxyadenosine;kegg:Metabolic pathways;kegg:Purine metabolism;metacyc:adenosine nucleotides <i>de novo</i> biosynthesis;model:Nucleotide Salvage Pathway;seed:pyrimidine conversions	bigg:NDPK8;bigg:NDPK8m;bigg:NDPK8n;biopath:RXN01492;ec:2.7.4.6;ecocyc:DADPKIN-RXN;iabaylyiv4:DADPKIN-RXN;iaf1260:NDPK8;iaf692:NDPK8;iag612:rbs_224;iao358:rll_492;igt196:NDPK8;iin800:YNK1_7;iit341:NDPK8;ijn746:NDPK8;ijr904.45632:NDPK8;ijr904:NDPK8;imeo21:NDPK8;imm904:NDPK8;imo1053-pao1:NDPK8;imo1056:NDPK8;ind750:NDPK8;inj661:NDPK8;ips189:NDPK8;irs1563.45632:R01137_c;isb619:NDPK8;iso783:NDPK8;iyo84…
R51C8EC34_LR	1 MNXM288@MNXC2 --> 1 MNXM288@BOUNDARY	R_EX_uri_e			model:Exchange
RAA59B1A1_RL	1 MNXM288@MNXC3 + 1 MNXM9@MNXC3 <-- 1 MNXM2@MNXC3 + 1 MNXM80@MNXC3	R_NTD2;R_NTD2pp		3.1.3.1;3.1.3.2;3.1.3.25;3.1.3.31;3.1.3.5;3.1.4.16	kegg:Pyrimidine metabolism;metacyc:UTP and CTP dephosphorylation I;model:Nucleotides_PurineMetabolism;seed:pyrimidine conversions	bigg:NTD2;bigg:NTD2e;bigg:NTD2l;bigg:NTD2m;bigg:NTD2pp;brenda:BS64618;ec:3.1.3.1;ec:3.1.3.2;ec:3.1.3.25;ec:3.1.3.31;ec:3.1.3.5;ec:3.1.4.16;iabaylyiv4:5'-NUCLEOTID-RXN;iaf1260:NTD2;iaf1260:NTD2pp;iao358:rll_298;iin800:U34;ijn746:NTD2;ijn746:NTD2pp;ijr904.45632:NTD2;ijr904:NTD2;imeo21:NTD2;imm904:NTD2;imo1053-pao1:NTD2;imo1056:NTD2;ind750:NTD2;inj661:NTD2;irs1563.45632:R00963_c;iso783:NTD2;iyo844:N…
R826A6402_LR	1 MNXM289@MNXC2 --> 1 MNXM289@BOUNDARY	R_EX_glyb_e			model:Exchange
RF29C9AAB_B	1 MNXM295@MNXC3 + 1 MNXM761@MNXC3 <==> 1 MNXM338@MNXC3 + 1 MNXM9@MNXC3	R_PYNP1r	MNXR4547	2.4.2.2	kegg:Metabolic pathways;kegg:Pyrimidine metabolism;model:Purine and Pyrimidine Biosynthesis;seed:pyrimidine conversions	bigg:PYNP1;ec:2.4.2.2;iao358:rll_312;ips189:PYNP1r;isb619:PYNP1;iyo844:PYNP1r;kegg:R02296;seed:rxn01648
R2CA2C0F9_LR	1 MNXM298@MNXC3 + 1 MNXM2@MNXC3 --> 1 MNXM687@MNXC3 + 1 MNXM9@MNXC3	R_NTD10pp;R_NTD10		3.1.3.5	biopath:Conversion_and_degradation_of_Purine_desoxyribonucleotides;biopath:Degradation_of_Xanthosine-5'-phosphate_to_Xanthine;biopath:Reactions_and_degradation_of_Purine_ribonucleotides;kegg:Biosynthesis of secondary metabolites;kegg:Metabolic pathways;kegg:Purine metabolism;metacyc:adenosine nucleotides degradation I;metacyc:urate biosynthesis/inosine 5'-phosphate degradation;model:Nucleotides_P…	bigg:NTD10;bigg:NTD10pp;biopath:RXN01499;brenda:BS383410;ec:3.1.3.5;ecocyc:XMPXAN-RXN;iabaylyiv4:XMPXAN-RXN;iaf1260:NTD10;iaf1260:NTD10pp;iao358:rll_295;iin800:U33;ijn746:NTD10;ijn746:NTD10pp;ijr904.45632:NTD10;ijr904:NTD10;imeo21:NTD10;imm904:NTD10;imo1053-pao1:NTD10;imo1056:NTD10;ind750:NTD10;inj661:NTD10;irs1563.45632:R02719_c;iso783:NTD10;iyo844:NTD10;kegg:R02719;metacyc:XMPXAN-RXN;rhea:28530…
R5B8D4B5D_LR	1 MNXM29@MNXC2 --> 1 MNXM29@BOUNDARY	R_EX_gly_e			model:Exchange
R7AB6A3AA_LR	1 MNXM2@MNXC2 + 1 MNXM57@MNXC2 --> 1 MNXM683@MNXC2 + 1 MNXM89557@MNXC2	R_GGTAe2	MNXR31648	2.3.2.2;3.4.11.4;3.4.19.13	kegg:Glutathione metabolism;kegg:Metabolic pathways;model:S_Amino_acids_and_related_molecules;seed:Glutathione Biosynthesis and gamma-glutamyl cycle;seed:Glutathione gamma-glutamyl cycle;seed:Poly-gamma-glutamate biosynthesis	bigg:GTHRDHpp;brenda:BR49838;ec:2.3.2.2;ec:3.4.11.4;ec:3.4.19.13;iaf1260:GTHRDHpp;intenz:18851;irs1563.45632:R00494_c;iyo844:GGTAe2;kegg:R00494;metacyc:RXN-12618;pubmed:8099811;pubmed:8104180;rhea:28807;rhea:28808;rhea:28809;rhea:28810;seed:rxn00350
RA2C0279F_LR	1 MNXM2@MNXC2 + 1 iso_iYO844_cellb@MNXC2 --> 2 MNXM41@MNXC2	R_BG_CELLB_		3.2.1.21	model:S_Carbohydrates_and_related_molecules
RAEFECF36_B	1 MNXM2@MNXC2 <==> 1 MNXM2@BOUNDARY	R_EX_h2o_LPAREN_e_RPAREN_			model:Exchange
RAFDEC4FB_B	1 MNXM2@MNXC2 <==> 1 MNXM2@MNXC3	R_708;R_1546	MNXR2865		model:Transport, Extracellular	bigg:H2Ot;bigg:H2Oter;bigg:H2Otex;bigg:H2Otg;bigg:H2Otly;bigg:H2Otm;bigg:H2Otn;bigg:H2Otp;bigg:H2Otpp;bigg:H2Otv;iabaylyiv4:TRANS-RXN-WATER;iabaylyiv4:TRANS-RXN-WATER-PERIP;iaf1260:H2Otex;iaf1260:H2Otpp;iaf692:H2Ot;iit341:H2Ot;ijn746:H2Otex;ijn746:H2Otpp;ijr904.45632:H2Ot;ijr904:H2Ot;imeo21:H2Ot;imm904:H2Ot;imm904:H2Oter;imm904:H2Otm;imm904:H2Otn;imm904:H2Otp;imm904:H2Otv;imo1053-pao1:H2Ot5;imo10…
R16CB2E5C_LR	1 MNXM2@MNXC3 + 0.01 iso_iYO844_12dag3p_BS@MNXC3 --> 1 MNXM9@MNXC3 + 0.01 iso_iYO844_12dgr_BS@MNXC3	R_PAP_BS			model:S_Lipids
REAABC569_LR	1 MNXM2@MNXC3 + 0.01 iso_iYO844_pglyp_BS@MNXC3 --> 1 MNXM9@MNXC3 + 0.01 iso_iYO844_pgly_BS@MNXC3	R_PGPPH_BS		3.1.3.27	model:S_Lipids
RE6030202_LR	1 MNXM2@MNXC3 + 1 MNXM31@MNXC3 --> 1 MNXM338@MNXC3 + 1 MNXM9@MNXC3	R_NTD4pp;R_NTD4		3.1.3.1;3.1.3.2;3.1.3.5	kegg:Pyrimidine metabolism;metacyc:UTP and CTP dephosphorylation I;model:Nucleotides_PurineMetabolism;seed:pyrimidine conversions	bigg:NTD4;bigg:NTD4e;bigg:NTD4l;bigg:NTD4pp;brenda:BS93282;ec:3.1.3.1;ec:3.1.3.2;ec:3.1.3.5;iaf1260:NTD4;iaf1260:NTD4pp;iao358:rll_297;iin800:U29;ijn746:NTD4;ijn746:NTD4pp;ijr904.45632:NTD4;ijr904:NTD4;imeo21:NTD4;imm904:NTD4;imo1053-pao1:NTD4;imo1056:NTD4;ind750:NTD4;inj661:NTD4;irs1563.45632:R00511_c;iso783:NTD4;iyo844:NTD4;kegg:R00511;metacyc:RXN-14026;pubmed:15489502;reactome:REACT_1236.4;rhe…
R8ACC952E_LR	1 MNXM2@MNXC3 + 1 MNXM362@MNXC3 --> 1 MNXM41@MNXC3 + 1 MNXM89602@MNXC3	R_LACZ	MNXR31780	3.2.1.108;3.2.1.23	model:Alternate Carbon Metabolism;seed:Galactosylceramide and Sulfatide metabolism	bigg:LACZ;bigg:LACZe;bigg:LACZly;bigg:LACZpp;ec:3.2.1.108;ec:3.2.1.23;iaf1260:LACZ;iaf1260:LACZpp;ijr904.45632:LACZ;ijr904:LACZ;imeo21:LACZ;inj661:LACZ;intenz:3639;irs1563.45632:R01100_c;irs1563.45632:R01678_c;irs1563.45632:R01678_p;iyo844:LACZ;kegg:R01100;kegg:R06114;obsolete:rxn01227;rhea:10076;rhea:10077;rhea:10078;rhea:10079;seed:rxn00816
RD5D4BE96_LR	1 MNXM2@MNXC3 + 1 MNXM379@MNXC3 --> 1 MNXM53@MNXC3 + 1 MNXM9@MNXC3	R_PSP_Lp		3.1.3.2;3.1.3.26;3.1.3.3;3.1.3.8	biopath:Biosynthesis_of_L-Serine;biopath:Metabolism_of_L-Serine_and_Glycine;kegg:Glycine, serine and threonine metabolism;kegg:Metabolic pathways;kegg:Methane metabolism;kegg:Microbial metabolism in diverse environments;metacyc:serine biosynthesis;model:AminoAcids_GlySerMetabolism;seed:Serine Biosynthesis;unipathway:L-serine biosynthesis	bigg:PSP_L;bigg:PSP_Lpp;biopath:RXN00207;brenda:BS364553;ec:3.1.3.2;ec:3.1.3.26;ec:3.1.3.3;ec:3.1.3.8;ecocyc:RXN0-5114;iabaylyiv4:PSERPHOSPHA-RXN;iaf1260:PSP_L;iaf1260:PSP_Lpp;iaf692:PSP_L;iag612:rbs_518;iao358:rll_409;iin800:SER2;iit341:PSP_L;ijn746:PSP_L;ijr904.45632:PSP_L;ijr904:PSP_L;imeo21:PSP_L;imm904:PSP_L;imo1053-pao1:PSP_L;imo1056:PSP_L;ind750:PSP_L;inj661:PSP_L;intenz:3278;isb619:PSP_L;…
R5CA060AC_RL	1 MNXM2@MNXC3 + 1 MNXM409@MNXC3 <-- 1 MNXM522@MNXC3	R_MDRPD		4.2.1.109	kegg:Cysteine and methionine metabolism;kegg:Metabolic pathways;metacyc:<i>S</i>-methyl-5-thio-I?-D-ribose 1-phosphate degradation I;model:S_*Methionine Metabolism;unipathway:L-methionine biosynthesis via salvage pathway	bigg:MDRPD;bigg:MDRPDr;brenda:BR48756;ec:4.2.1.109;iaf1260:MDRPD;iag612:rbs_472;iit341:MDRPDr;ijr904.45632:MDRPD;ijr904:MDRPD;imm904:MDRPD;imo1053-pao1:MDRPD;imo1056:MDRPD;intenz:16781;isb619:MDRPD;iso783:MDRPD;iyo844:MDRPD;kegg:R07392;metacyc:R145-RXN;obsolete:rxn08902;reactome:REACT_75828.1;rhea:15549;rhea:15550;rhea:15551;rhea:15552;seed:rxn05104;upa:UCR07392;upa:UER00875
R40D1D1F_RL	1 MNXM2@MNXC3 + 1 MNXM414@MNXC3 <-- 1 MNXM547@MNXC3	R03165	MNXR5287	4.2.1.75	biopath:Biosynthesis_of_Hemoglobin_and_Cyctochromes;biopath:Biosynthesis_of_Precorrin_from_5-Aminolevulinate;kegg:Biosynthesis of secondary metabolites;kegg:Metabolic pathways;kegg:Porphyrin and chlorophyll metabolism;metacyc:tetrapyrrole biosynthesis I (from glutamate);metacyc:tetrapyrrole biosynthesis II (from glycine);seed:Heme and Siroheme Biosynthesis;unipathway:protoporphyrin-IX biosynthesis	bigg:UPP3S;biopath:RXN00918;brenda:BR452;ec:4.2.1.75;ecocyc:UROGENIIISYN-RXN;iabaylyiv4:UROGENIIISYN-RXN;iaf1260:UPP3S;iaf692:UPP3S;iin800:HEM4;iit341:UPP3S;ijn746:UPP3S;ijr904.45632:UPP3S;ijr904:UPP3S;imeo21:UPP3S;imm904:UPP3S;imo1053-pao1:UPP3S;imo1056:UPP3S;ind750:UPP3S;inj661:UPP3S;intenz:4736;irs1563.45632:R03165_c;isb619:UPP3S;iso783:UPP3S;iyo844:UPP3S;kegg:R03165;macie:M0204;metacyc:UROGEN…
R797FEAF7_LR	1 MNXM2@MNXC3 + 1 MNXM432@MNXC3 --> 1 MNXM625@MNXC3 + 1 MNXM9@MNXC3	R_NTD6pp;R_NTD6		3.1.3;3.1.3.5	biopath:Conversion_and_degradation_of_Purine_desoxyribonucleotides;biopath:Degradation_of_ATP_to_2'-Deoxyadenosine;kegg:Metabolic pathways;kegg:Purine metabolism;model:Nucleotides_PurineMetabolism;seed:pyrimidine conversions	bigg:NTD6;bigg:NTD6l;bigg:NTD6pp;biopath:RXN00095;ec:3.1.3;ec:3.1.3.5;iabaylyiv4:DAMP-NUCLEOTIDASE-RXN;iaf1260:NTD6;iaf1260:NTD6pp;iao358:rll_292;ijn746:NTD6;ijn746:NTD6pp;ijr904.45632:NTD6;ijr904:NTD6;imeo21:NTD6;imm904:NTD6;imo1053-pao1:NTD6;imo1056:NTD6;ind750:NTD6;inj661:NTD6;irs1563.45632:R02088_c;iso783:NTD6;iyo844:NTD6;kegg:R02088;metacyc:RXN-14161;pubmed:15489502;rhea:29371;rhea:29372;rhe…
R4A382F30_LR	1 MNXM2@MNXC3 + 1 MNXM4752@MNXC3 --> 1 MNXM694@MNXC3 + 1 MNXM9@MNXC3	R_PSP_D		3.1.3.3	model:S_Amino_acids_and_related_molecules	bigg:PSP_D;ec:3.1.3.3;iit341:PSP_D;intenz:3278;iyo844:PSP_D;kegg:R02853;rhea:24873;rhea:24874;rhea:24875;rhea:24876;seed:rxn02046
RA1CE8A10_LR	1 MNXM2@MNXC3 + 1 MNXM500@MNXC3 --> 1 MNXM68@MNXC3 + 1 MNXM9@MNXC3	R_FBP		3.1.3.11	kegg:Carbon fixation in photosynthetic organisms;kegg:Metabolic pathways;kegg:Methane metabolism;kegg:Microbial metabolism in diverse environments;model:null;seed:Calvin-Benson cycle;seed:Glycolysis and Gluconeogenesis	bigg:FBP;brenda:BR19198;ec:3.1.3.11;iabaylyiv4:F16BDEPHOS-RXN;iaf1260:FBP;iaf692:FBP;iag612:rbs_247;iao358:rll_138;iin800:FBP1;iit341:FBP;ijn746:FBP;ijr904.45632:FBP;ijr904:FBP;imeo21:FBP;imm904:FBP;imo1053-pao1:FBP;imo1056:FBP;ind750:FBP;inj661:FBP;irs1563.45632:R00762_c;irs1563.45632:R00762_p;irs1563.45632:R04780_c;irs1563.45632:R04780_p;isb619:FBP;iso783:FBP;iyo844:FBP;kegg:R00762;obsolete:rxn…
R96A43781_LR	1 MNXM2@MNXC3 + 1 MNXM546@MNXC3 --> 1 MNXM647@MNXC3 + 1 MNXM9@MNXC3	R_NTD8;R_NTD8pp		3.1.3.2;3.1.3.31;3.1.3.5;3.1.3.6;3.6.1.11	biopath:Conversion_and_degradation_of_Purine_desoxyribonucleotides;biopath:Degradation_of_2'-Deoxyguanosine-5'-triphosphate_to_2'-Deoxyguanosine;kegg:Metabolic pathways;kegg:Purine metabolism;model:Nucleotides_PurineMetabolism;seed:pyrimidine conversions	bigg:NTD8;bigg:NTD8l;bigg:NTD8pp;biopath:RXN01381;brenda:BS64635;ec:3.1.3.2;ec:3.1.3.31;ec:3.1.3.5;ec:3.1.3.6;ec:3.6.1.11;iabaylyiv4:DGMP-NUCLEOTIDASE-RXN;iaf1260:NTD8;iaf1260:NTD8pp;iao358:rll_293;iin800:U27;ijn746:NTD8;ijn746:NTD8pp;ijr904.45632:NTD8;ijr904:NTD8;imeo21:NTD8;imm904:NTD8;imo1053-pao1:NTD8;imo1056:NTD8;ind750:NTD8;inj661:NTD8;irs1563.45632:R01968_c;iso783:NTD8;iyo844:NTD8;kegg:R01…
[truncated: 277 more rows]
