# Supplementary material for: Efficient Reconstruction of Predictive Consensus Metabolic Network Models
Source: PLoS Comput Biol. 2016 Aug 26;12(8):e1005085. doi: 10.1371/journal.pcbi.1005085 (PMC5001716; doi:10.1371/journal.pcbi.1005085)
Supplement: S1 Dataset — This file contains the original models, the input models, the BCMs, and the RCMs for COMMGEN as well as an overview of the changes made between original and input models. (ZIP) [file pcbi.1005085.s001.zip › S4-Models/Original/Bsubtilis/seed_iBsu1103/enzymes.tsv]

R1056518F_B		-10000.0	10000.0
R10DA26CA_RL	1*uniprot:TRPD_BACSU	-10000.0	0
R1106B2DD_B	1*uniprot:ALDH2_BACSU;1*uniprot:ALDH3_BACSU;1*uniprot:ALDH4_BACSU;1*uniprot:ALDH5_BACSU;1*uniprot:ALDY_BACSU	-10000.0	10000.0
R11275CD1_B	1*uniprot:P5CR1_BACSU;1*uniprot:P5CR2_BACSU;1*uniprot:P5CR3_BACSU;1*uniprot:PROD2_BACSU	-10000.0	10000.0
R1133AFE0_RL		-10000.0	0
R115B3288_LR	1*uniprot:GLNA_BACSU	0	10000.0
R11626571_RL	1*uniprot:FABF_BACSU+1*uniprot:FABH1_BACSU;1*uniprot:FABF_BACSU+1*uniprot:FABH2_BACSU	-10000.0	0
R11643D4D_B	1*uniprot:LDH_BACSU	-10000.0	10000.0
R11895B3D_RL	1*uniprot:HIS1_BACSU+1*uniprot:HISZ_BACSU	-10000.0	0
R11AB4F29_B	1*uniprot:YUXG_BACSU	-10000.0	10000.0
R11E04BE0_B	1*uniprot:DHSO_BACSU	-10000.0	10000.0
R11E1BC33_B	1*uniprot:HIS8_BACSU	-10000.0	10000.0
R12195BC6_B	1*uniprot:DHLE_BACSU	-10000.0	10000.0
R12515662_B	1*uniprot:OAT_BACSU	-10000.0	10000.0
R128355A8_LR	1*uniprot:YFHA_BACSU+1*uniprot:YFIY_BACSU+1*uniprot:YFIZ_BACSU;1*uniprot:YUSV_BACSU	0	10000.0
R1287610F_LR	1*uniprot:FABL_BACSU	0	10000.0
R130C8FB7_RL	1*uniprot:FABF_BACSU+1*uniprot:FABH1_BACSU;1*uniprot:FABF_BACSU+1*uniprot:FABH2_BACSU	-10000.0	0
R131CFE91_RL	1*uniprot:RBSA_BACSU+1*uniprot:RBSB_BACSU+1*uniprot:RBSC_BACSU+1*uniprot:RBSD_BACSU	-10000.0	0
R1336B119_B	1*uniprot:ILVC_BACSU	-10000.0	10000.0
R13409B85_RL	1*uniprot:OXDC_BACSU;1*uniprot:OXDD_BACSU	-10000.0	0
R1349EF6C_LR	1*uniprot:BLTD_BACSU	0	10000.0
R135299A4_RL	1*uniprot:YETM_BACSU	-10000.0	0
R1368D05D_RL	1*uniprot:SSUD_BACSU	-10000.0	0
R138F4301_LR	1*uniprot:HEPS1_BACSU+1*uniprot:HEPS2_BACSU	0	10000.0
R13A78B5F_B	1*uniprot:UGTP_BACSU	-10000.0	10000.0
R13BFC5DB_B		-10000.0	10000.0
R13C632E8_RL	1*gene:ILVH_BACSU+1*uniprot:ILVB_BACSU;1*uniprot:ILVX_BACSU;1*uniprot:ODPA_BACSU+1*uniprot:ODPB_BACSU	-10000.0	0
R13E232DF_B	1*uniprot:DEOD_BACSU;1*uniprot:PUNA_BACSU	-10000.0	10000.0
R141B8A1B_B	1*uniprot:IOLA_BACSU	-10000.0	10000.0
R1442702B_B		-10000.0	10000.0
R1463504D_B	1*uniprot:ALDH2_BACSU;1*uniprot:ALDH3_BACSU;1*uniprot:ALDH4_BACSU;1*uniprot:ALDH5_BACSU;1*uniprot:ALDY_BACSU	-10000.0	10000.0
R146C0867_LR	1*uniprot:2NPD_BACSU;1*uniprot:FABI_BACSU	0	10000.0
R14EBA0B3_B	1*uniprot:TAGG_BACSU+1*uniprot:TAGH_BACSU	-10000.0	10000.0
R156511C_B	1*uniprot:DEOD_BACSU;1*uniprot:PUNA_BACSU	-10000.0	10000.0
R15DF7064_B		-10000.0	10000.0
R15EF1F18_RL	1*uniprot:PLSX_BACSU+1*uniprot:PLSY_BACSU	-10000.0	0
R1611DB8A_B	1*uniprot:BGLA_BACSU;1*uniprot:LICH_BACSU	-10000.0	10000.0
R162AFB01_B		-10000.0	10000.0
R16394420_B	1*uniprot:GLMU_BACSU	-10000.0	10000.0
R1671AE5B_B	1*uniprot:IOLJ_BACSU	-10000.0	10000.0
R1687FAEB_RL	1*uniprot:DPPB_BACSU+1*uniprot:DPPC_BACSU+1*uniprot:DPPD_BACSU+1*uniprot:DPPE_BACSU	-10000.0	0
R16AA0DCC_B	1*uniprot:NDK_BACSU	-10000.0	10000.0
R16D4DB5E_B	1*uniprot:ODBA_BACSU+1*uniprot:ODBB_BACSU	-10000.0	10000.0
R16E475E2_B		-10000.0	10000.0
R16F602B8_B	1*uniprot:PSD_BACSU	-10000.0	10000.0
R16FBD0E6_B	1*uniprot:ILVE1_BACSU;1*uniprot:ILVE2_BACSU	-10000.0	10000.0
R17032A89_B	1*uniprot:DEOD_BACSU;1*uniprot:PUNA_BACSU	-10000.0	10000.0
R17087FB2_RL	1*uniprot:PLSC_BACSU	-10000.0	0
R170AF0E5_RL	1*uniprot:FABF_BACSU+1*uniprot:FABH1_BACSU;1*uniprot:FABF_BACSU+1*uniprot:FABH2_BACSU	-10000.0	0
R175B9D20_RL		-10000.0	0
R1781A0_B	1*uniprot:MTNN_BACSU	-10000.0	10000.0
R17AF74BF_B		-10000.0	10000.0
R17B39AF2_B	1*uniprot:TAGO_BACSU	-10000.0	10000.0
R17C640DD_B	1*uniprot:PSD_BACSU	-10000.0	10000.0
R17EACFB_RL	1*uniprot:LCFA_BACSU;1*uniprot:LCFB_BACSU;1*uniprot:PKSJ_BACSU;1*uniprot:YDAB_BACSU;1*uniprot:YHFT_BACSU;1*uniprot:YNGI_BACSU	-10000.0	0
R17F3A914_B	1*uniprot:AROK_BACSU	-10000.0	10000.0
R186592F2_B	1*uniprot:FABZ_BACSU	-10000.0	10000.0
R186ADE47_B	1*uniprot:YQEW_BACSU	-10000.0	10000.0
R1872D5AE_RL		-10000.0	0
R1889FDC1_RL	1*gene:PIT_BACSU	-10000.0	0
R18B06ECF_B	1*uniprot:FABG_BACSU	-10000.0	10000.0
R18BB13C1_B	1*uniprot:ILVC_BACSU	-10000.0	10000.0
R18C19F4_B	1*uniprot:BIOK_BACSU	-10000.0	10000.0
R18E8BAB6_B	1*uniprot:YRBD_BACSU	-10000.0	10000.0
R190AC776_RL	1*uniprot:ARSB_BACSU;1*uniprot:YDFA_BACSU;1*uniprot:YWRK_BACSU	-10000.0	0
R196F2545_B	1*uniprot:TTUC_BACSU	-10000.0	10000.0
R1991C790_RL	1*uniprot:NATA_BACSU+1*uniprot:NATB_BACSU	-10000.0	0
R19C21CF3_B	1*uniprot:CLS1_BACSU;1*uniprot:CLSA_BACSU	-10000.0	10000.0
R19DC042B_B	1*gene:TRPF_BACSU	-10000.0	10000.0
R1A40248A_RL	1*uniprot:PSS_BACSU	-10000.0	0
R1A992EA1_B	1*uniprot:TTUC_BACSU	-10000.0	10000.0
R1AD7449F_B	1*uniprot:PGSA_BACSU	-10000.0	10000.0
R1AD7B4FF_B		-10000.0	10000.0
R1ADD5DE3_LR	1*uniprot:2NPD_BACSU;1*uniprot:FABI_BACSU	0	10000.0
R1AF50E4B_B	1*uniprot:DEOD_BACSU;1*uniprot:PUNA_BACSU	-10000.0	10000.0
R1B437C71_B		-10000.0	10000.0
R1B491561_B		-10000.0	10000.0
R1B68F2C3_B		-10000.0	10000.0
R1B9A4757_B	1*uniprot:UDPK_BACSU	-10000.0	10000.0
R1BB04AE8_B	1*uniprot:K1PF_BACSU	-10000.0	10000.0
R1BD5CC72_RL	1*uniprot:ACDB_BACSU	-10000.0	0
R1BD8A58B_B	1*uniprot:KPYK_BACSU	-10000.0	10000.0
R1C156B46_LR	1*uniprot:ARCD_BACSU;1*uniprot:ROCC_BACSU;1*uniprot:ROCE_BACSU	0	10000.0
R1C260C6A_RL	1*uniprot:PYRE_BACSU	-10000.0	0
R1C454921_B		-10000.0	10000.0
R1C5965DA_B	1*uniprot:DCTA_BACSU+1*uniprot:DCTB_BACSU	-10000.0	10000.0
R1C603AE4_LR	1*uniprot:FABL_BACSU	0	10000.0
R1C789000_B	1*uniprot:TAGG_BACSU+1*uniprot:TAGH_BACSU	-10000.0	10000.0
R1C807A92_LR		0	10000.0
R1CA49BF6_B	1*uniprot:KTHY_BACSU	-10000.0	10000.0
R1CAEBB71_B	1*uniprot:NDK_BACSU	-10000.0	10000.0
R1CF22E06_B		-10000.0	10000.0
R1D12A39_B	1*uniprot:FENR2_BACSU+1*uniprot:TRXB_BACSU	-10000.0	10000.0
R1D4F4F2_B	1*uniprot:HEM1_BACSU	-10000.0	10000.0
R1D585BDD_B	1*uniprot:ASSY_BACSU	-10000.0	10000.0
R1D618D27_B		-10000.0	10000.0
R1D911E90_B		-10000.0	10000.0
R1D91677F_RL	1*uniprot:GLSA1_BACSU;1*uniprot:GLSA2_BACSU	-10000.0	0
R1D998169_B		-10000.0	10000.0
R1DB58FAD_B	1*uniprot:SCOA_BACSU+1*uniprot:SCOB_BACSU	-10000.0	10000.0
R1DEA10A7_LR	1*uniprot:GUAC_BACSU	0	10000.0
R1E616D1C_LR	1*uniprot:ACOA_BACSU+1*uniprot:ACOB_BACSU+1*uniprot:ACOC_BACSU+1*uniprot:DLDH3_BACSU	0	10000.0
R1E6B1A07_RL	1*uniprot:ATCL_BACSU	-10000.0	0
R1E827BF2_B		-10000.0	10000.0
R1E8BF0DA_RL	1*uniprot:NRDI_BACSU+1*uniprot:RIR1_BACSU+1*uniprot:RIR2_BACSU	-10000.0	0
R1ED2F752_B		-10000.0	10000.0
R1F40B95A_LR	1*uniprot:BIOB_BACSU	0	10000.0
R1F606BA1_B	1*uniprot:TAGO_BACSU	-10000.0	10000.0
R1F7067FD_RL	1*uniprot:HEM3_BACSU	-10000.0	0
R1F73F81_B	1*uniprot:AK1_BACSU;1*uniprot:AK2_BACSU;1*uniprot:AK3_BACSU	-10000.0	10000.0
R1FB0F404_B	1*uniprot:GLCP_BACSU	-10000.0	10000.0
R1FDB1A68_B	1*uniprot:FABZ_BACSU	-10000.0	10000.0
R1FEFE99C_RL	1*gene:SSUB_BACSU+1*uniprot:SSUA_BACSU+1*uniprot:SSUC_BACSU	-10000.0	0
R1FFDF741_B	1*uniprot:K6PF_BACSU	-10000.0	10000.0
R1FFEC3D1_RL	1*uniprot:PLSC_BACSU	-10000.0	0
R2020016A_B		-10000.0	10000.0
R204F4CA2_B		-10000.0	10000.0
R206F4BDE_RL	1*uniprot:NRDI_BACSU+1*uniprot:RIR1_BACSU+1*uniprot:RIR2_BACSU	-10000.0	0
R20860849_B		-10000.0	10000.0
R20A9AC90_RL	1*uniprot:MTNU_BACSU	-10000.0	0
R20B7EAA3_RL	1*uniprot:UDPK_BACSU	-10000.0	0
R20F27F8B_B	1*uniprot:ALR1_BACSU	-10000.0	10000.0
R2100A240_B	1*uniprot:PSD_BACSU	-10000.0	10000.0
R2123A8A_B	1*uniprot:FABG_BACSU	-10000.0	10000.0
R212A49F1_RL	1*uniprot:CYSH1_BACSU;1*uniprot:CYSH2_BACSU	-10000.0	0
R21709727_LR	1*uniprot:PPB3_BACSU;1*uniprot:PPB4_BACSU	0	10000.0
R21BAA724_B		-10000.0	10000.0
R21F3DFF8_B	1*uniprot:KHSE_BACSU	-10000.0	10000.0
R22135C3D_B	1*uniprot:ARLY_BACSU	-10000.0	10000.0
R224606F1_B	1*gene:mnhE+1*uniprot:MRPA_BACSU+1*uniprot:MRPB_BACSU+1*uniprot:MRPC_BACSU+1*uniprot:MRPD_BACSU+1*uniprot:MRPF_BACSU+1*uniprot:MRPG_BACSU	-10000.0	10000.0
R224E6657_RL	1*uniprot:CYSH1_BACSU;1*uniprot:CYSH2_BACSU	-10000.0	0
R225B79F6_B		-10000.0	10000.0
R226BBBB1_B	1*uniprot:RELA_BACSU;1*uniprot:YJBM_BACSU	-10000.0	10000.0
R22CB405D_B	1*uniprot:ILVC_BACSU	-10000.0	10000.0
R231CFDAF_B	1*uniprot:SPEE_BACSU	-10000.0	10000.0
R23491995_B	1*uniprot:ARAB_BACSU	-10000.0	10000.0
R234929CA_LR	1*uniprot:2NPD_BACSU;1*uniprot:FABI_BACSU	0	10000.0
R2350500D_RL	1*uniprot:MTND_BACSU	-10000.0	0
R237F7A5B_B		-10000.0	10000.0
R238B1509_B	1*uniprot:KCY_BACSU	-10000.0	10000.0
R23B5E05B_B	1*uniprot:HIS4_BACSU	-10000.0	10000.0
R23B87199_RL	1*uniprot:YUND_BACSU	-10000.0	0
R23E84ED4_B		-10000.0	10000.0
R2418CF66_B		-10000.0	10000.0
R241AB01B_B		-10000.0	10000.0
R243773E7_B	1*uniprot:RPE_BACSU	-10000.0	10000.0
R2458B139_LR	1*uniprot:ACDA_BACSU;1*uniprot:FADE_BACSU;1*uniprot:YDBM_BACSU	0	10000.0
R246505BE_B		-10000.0	10000.0
R246E1BE9_LR	1*uniprot:ALDC_BACSU	0	10000.0
R247CAC7E_B		-10000.0	10000.0
R24AEA829_B	1*uniprot:UGTP_BACSU	-10000.0	10000.0
R25475DA9_LR	1*uniprot:LCFA_BACSU;1*uniprot:LCFB_BACSU;1*uniprot:PKSJ_BACSU;1*uniprot:YDAB_BACSU;1*uniprot:YHFT_BACSU;1*uniprot:YNGI_BACSU	0	10000.0
R2579B3B7_B	1*uniprot:G6PD_BACSU	-10000.0	10000.0
R25827093_B		-10000.0	10000.0
R25B8558B_LR		0	10000.0
R25C9038E_B		-10000.0	10000.0
R25E6D1C5_LR	1*uniprot:GGT_BACSU	0	10000.0
R25EDB311_RL	1*uniprot:DPPB_BACSU+1*uniprot:DPPC_BACSU+1*uniprot:DPPD_BACSU+1*uniprot:DPPE_BACSU	-10000.0	0
R26503D72_LR	1*uniprot:YJLD_BACSU;1*uniprot:YUMB_BACSU;1*uniprot:YUTJ_BACSU	0	10000.0
R26529138_RL	1*uniprot:OPUCA_BACSU+1*uniprot:OPUCB_BACSU+1*uniprot:OPUCC_BACSU+1*uniprot:OPUCD_BACSU	-10000.0	0
R2670F887_B		-10000.0	10000.0
R269E59A3_B		-10000.0	10000.0
R26A76961_B	1*uniprot:YWHB_BACSU	-10000.0	10000.0
R26A99FAC_B	1*uniprot:GGT_BACSU	-10000.0	10000.0
R26F0C5C0_B	1*uniprot:PUR9_BACSU	-10000.0	10000.0
R2701C9B5_B		-10000.0	10000.0
R27086871_B	1*uniprot:GALE_BACSU	-10000.0	10000.0
R2749CE5F_B	1*uniprot:DCK_BACSU;1*uniprot:DGK_BACSU	-10000.0	10000.0
R276A6E5E_RL	1*uniprot:METK_BACSU	-10000.0	0
R2785151A_B	1*uniprot:FABZ_BACSU	-10000.0	10000.0
R27A5E88F_B	1*uniprot:MURI1_BACSU	-10000.0	10000.0
R27E2D0C_B	1*uniprot:URK_BACSU	-10000.0	10000.0
R27FD2E39_B	1*uniprot:ARAA_BACSU	-10000.0	10000.0
R28131C48_B	1*uniprot:MAEN_BACSU;1*uniprot:MLEN_BACSU	-10000.0	10000.0
R281DA41C_B		-10000.0	10000.0
R28766662_B	1*uniprot:KAD_BACSU	-10000.0	10000.0
R2891BB43_B	1*uniprot:CLS1_BACSU;1*uniprot:CLSA_BACSU	-10000.0	10000.0
R2899BF30_B	1*uniprot:YJMB_BACSU	-10000.0	10000.0
R28BF4A7E_B	1*uniprot:PYRH_BACSU	-10000.0	10000.0
R28E8CF1C_B		-10000.0	10000.0
R28F2FFFA_B	1*uniprot:YKON_BACSU	-10000.0	10000.0
R29011D12_RL	1*uniprot:FOLC_BACSU	-10000.0	0
R2934676F_RL		-10000.0	0
R2969F40D_LR	1*uniprot:MNTH_BACSU	0	10000.0
R29827E0B_RL	1*uniprot:FABF_BACSU+1*uniprot:FABH1_BACSU;1*uniprot:FABF_BACSU+1*uniprot:FABH2_BACSU	-10000.0	0
R298CAADB_B	1*uniprot:ACKA_BACSU	-10000.0	10000.0
R29B8ED1E_B	1*uniprot:PPNK1_BACSU	-10000.0	10000.0
R29E5F92A_RL		-10000.0	0
R2A002173_B		-10000.0	10000.0
R2A11B101_RL	1*uniprot:LCFA_BACSU;1*uniprot:LCFB_BACSU;1*uniprot:PKSJ_BACSU;1*uniprot:YDAB_BACSU;1*uniprot:YHFT_BACSU;1*uniprot:YNGI_BACSU	-10000.0	0
R2A242E9B_B	1*uniprot:HIS2_BACSU	-10000.0	10000.0
R2A308102_B	1*uniprot:G3P1_BACSU	-10000.0	10000.0
R2A514FF5_LR	1*uniprot:GLNA_BACSU	0	10000.0
R2A667346_B	1*uniprot:NDK_BACSU	-10000.0	10000.0
R2A69B9AC_RL	1*uniprot:METI_BACSU	-10000.0	0
R2A8F708E_B		-10000.0	10000.0
R2AB6C85F_B		-10000.0	10000.0
R2B141596_B		-10000.0	10000.0
R2B254C1B_RL	1*uniprot:ACDB_BACSU	-10000.0	0
R2B4CB933_RL	1*uniprot:BIOW_BACSU	-10000.0	0
R2B4EF9FA_RL	1*uniprot:FABF_BACSU+1*uniprot:FABH1_BACSU;1*uniprot:FABF_BACSU+1*uniprot:FABH2_BACSU	-10000.0	0
R2B745A10_B	1*uniprot:PT1_BACSU+1*uniprot:PTHP_BACSU+1*uniprot:PTV3B_BACSU	-10000.0	10000.0
R2BA47809_B	1*uniprot:CLS1_BACSU;1*uniprot:CLSA_BACSU	-10000.0	10000.0
R2BB51883_B		-10000.0	10000.0
R2BDA86C5_RL	1*uniprot:BIOYB_BACSU;1*uniprot:BIOY_BACSU	-10000.0	0
R2BF9CFA8_B	1*uniprot:DHA_BACSU	-10000.0	10000.0
R2C58B6BE_RL	1*uniprot:PSS_BACSU	-10000.0	0
R2C5FF235_B	1*uniprot:FABG_BACSU	-10000.0	10000.0
R2C65234C_LR	1*uniprot:2NPD_BACSU;1*uniprot:FABI_BACSU	0	10000.0
R2CA2C0F9_LR	1*uniprot:NTPES_BACSU;1*uniprot:YFNB_BACSU	0	10000.0
R2CEA7791_B	1*uniprot:TAGO_BACSU	-10000.0	10000.0
R2D06F217_B	1*uniprot:ARSC_BACSU;1*uniprot:MGSR_BACSU;1*uniprot:SPX_BACSU;1*uniprot:YUSI_BACSU	-10000.0	10000.0
R2D3360AA_LR	1*uniprot:METN_BACSU+1*uniprot:METP_BACSU+1*uniprot:METQ_BACSU;1*uniprot:YHCG_BACSU+1*uniprot:YHCH_BACSU+1*uniprot:YHCJ_BACSU;1*uniprot:YTRB_BACSU+1*uniprot:YTRE_BACSU+1*uniprot:YTRF_BACSU	0	10000.0
R2D352823_LR	1*uniprot:FABL_BACSU	0	10000.0
R2DA81553_B	1*uniprot:ODP2_BACSU	-10000.0	10000.0
R2DC4819E_B		-10000.0	10000.0
R2DD45EAF_RL	1*uniprot:DPPB_BACSU+1*uniprot:DPPC_BACSU+1*uniprot:DPPD_BACSU+1*uniprot:DPPE_BACSU	-10000.0	0
R2DF9EA9_B	1*uniprot:FABZ_BACSU	-10000.0	10000.0
R2DFC87E4_B		-10000.0	10000.0
R2E6FB2E3_RL	1*uniprot:AMYC_BACSU+1*uniprot:AMYD_BACSU+1*uniprot:MSME_BACSU;1*uniprot:RBSA_BACSU+1*uniprot:RBSB_BACSU+1*uniprot:RBSC_BACSU+1*uniprot:RBSD_BACSU;1*uniprot:YUFN_BACSU+1*uniprot:YUFO_BACSU+1*uniprot:YUFP_BACSU+1*uniprot:YUFQ_BACSU;1*uniprot:YURJ_BACSU+1*uniprot:YURM_BACSU+1*uniprot:YURN_BACSU+1*uniprot:YURO_BACSU	-10000.0	0
R2E75CBCD_B	1*uniprot:GGAA_BACSU;1*uniprot:GGAB_BACSU	-10000.0	10000.0
R2E7700A4_RL	1*uniprot:SSUD_BACSU	-10000.0	0
R2E7E8AF4_B	1*uniprot:CDSA_BACSU	-10000.0	10000.0
R2EA04D95_B		-10000.0	10000.0
R2ECB0AA_B		-10000.0	10000.0
R2EE43E29_RL	1*uniprot:NTPES_BACSU;1*uniprot:YFNB_BACSU	-10000.0	0
R2F04651A_B	1*uniprot:GBSB_BACSU	-10000.0	10000.0
R2F6C7856_B	1*uniprot:URK_BACSU	-10000.0	10000.0
R2F6CEFD9_B	1*uniprot:UGTP_BACSU	-10000.0	10000.0
R2F995547_B	1*uniprot:MTNE_BACSU	-10000.0	10000.0
R2FBEFD7C_B	1*uniprot:FABG_BACSU	-10000.0	10000.0
R2FD92936_RL	1*uniprot:PUR7_BACSU	-10000.0	0
R2FDC1F22_LR	1*uniprot:YETM_BACSU	0	10000.0
R2FED05A7_B	1*uniprot:TENI_BACSU;1*uniprot:THIC_BACSU;1*uniprot:THIE_BACSU	-10000.0	10000.0
R2FF6DBB2_B	1*gene:DXR_BACSU	-10000.0	10000.0
R2FFE8EE4_B	1*uniprot:CIMH_BACSU;1*uniprot:DCTA_BACSU+1*uniprot:DCTB_BACSU;1*uniprot:YFLS_BACSU;1*uniprot:YWKB_BACSU	-10000.0	10000.0
R30343E94_RL		-10000.0	0
R304892D8_LR		0	10000.0
R30517FB7_B	1*uniprot:NADD_BACSU	-10000.0	10000.0
R306B01C9_B	1*uniprot:DEOB_BACSU	-10000.0	10000.0
R30BB8F90_B	1*uniprot:GGT_BACSU;1*uniprot:PEPT_BACSU;1*uniprot:YQJE_BACSU	-10000.0	10000.0
R30F04FA7_B	1*uniprot:DEF1_BACSU;1*uniprot:DEF2_BACSU	-10000.0	10000.0
R3106655F_RL		-10000.0	0
R3141C59B_B	1*uniprot:ARAD_BACSU	-10000.0	10000.0
R319C1906_B	1*uniprot:ALLC_BACSU	-10000.0	10000.0
R31B481D1_B		-10000.0	10000.0
R320F1C05_B	1*uniprot:URK_BACSU	-10000.0	10000.0
R32162FDE_B	1*uniprot:ALLP_BACSU;1*uniprot:YXLA_BACSU	-10000.0	10000.0
R3270FCC2_B	1*uniprot:FABZ_BACSU	-10000.0	10000.0
R3279822F_B		-10000.0	10000.0
R327F2FC6_B		-10000.0	10000.0
R32BA2758_B		-10000.0	10000.0
R33D76743_B	1*uniprot:OPUD_BACSU	-10000.0	10000.0
R33E77D06_B		-10000.0	10000.0
R33E789E7_B	1*uniprot:FABD_BACSU	-10000.0	10000.0
R3414EAEA_RL		-10000.0	0
R342F609C_B	1*uniprot:LCTP_BACSU;1*uniprot:LUTP_BACSU	-10000.0	10000.0
R345FAEDC_B	1*uniprot:ODB2_BACSU	-10000.0	10000.0
R3463F7EC_RL	1*uniprot:AMYC_BACSU+1*uniprot:AMYD_BACSU+1*uniprot:MSME_BACSU;1*uniprot:ARAN_BACSU+1*uniprot:ARAP_BACSU+1*uniprot:ARAQ_BACSU;1*uniprot:YUFN_BACSU+1*uniprot:YUFO_BACSU+1*uniprot:YUFP_BACSU+1*uniprot:YUFQ_BACSU;1*uniprot:YURJ_BACSU+1*uniprot:YURM_BACSU+1*uniprot:YURN_BACSU+1*uniprot:YURO_BACSU	-10000.0	0
R347CB34D_RL	1*uniprot:YDAP_BACSU	-10000.0	0
R34EC1D4F_B	1*uniprot:TAGE_BACSU	-10000.0	10000.0
R34F1AC9E_RL	1*uniprot:YUND_BACSU	-10000.0	0
R350CA4_LR	1*uniprot:ACDA_BACSU;1*uniprot:FADE_BACSU;1*uniprot:YDBM_BACSU	0	10000.0
R352119C8_B	1*gene:YNGE_BACSU+1*uniprot:ACCC2_BACSU+1*uniprot:BLAP_BACSU	-10000.0	10000.0
R35360155_RL	1*uniprot:CADA_BACSU;1*uniprot:ZOSA_BACSU	-10000.0	0
R354FD644_B		-10000.0	10000.0
R3584D42F_LR		0	10000.0
R35B5C04C_B		-10000.0	10000.0
R360089E8_RL	1*uniprot:FABF_BACSU+1*uniprot:FABH1_BACSU;1*uniprot:FABF_BACSU+1*uniprot:FABH2_BACSU	-10000.0	0
R3631355_LR	1*uniprot:DHLE_BACSU	0	10000.0
R364A07FC_B	1*uniprot:QDOI_BACSU	-10000.0	10000.0
R365B2BE4_B	1*uniprot:CSBC_BACSU;1*uniprot:IOLF_BACSU;1*uniprot:IOLT_BACSU	-10000.0	10000.0
R3662C7FC_RL	1*uniprot:ACSA_BACSU;1*uniprot:YTCI_BACSU	-10000.0	0
R369C3C00_B	1*uniprot:AEEP_BACSU	-10000.0	10000.0
R36A10DE8_RL	1*uniprot:PSS_BACSU	-10000.0	0
R36BDE232_RL	1*uniprot:MTNU_BACSU	-10000.0	0
R36CF866A_B		-10000.0	10000.0
R36FC8FC5_B		-10000.0	10000.0
R37224031_B	1*uniprot:YKON_BACSU	-10000.0	10000.0
R3728DC0F_B	1*uniprot:PROD1_BACSU	-10000.0	10000.0
R37405E0E_RL	1*gene:yodU	-10000.0	0
R376B95D9_RL	1*uniprot:MAO4_BACSU	-10000.0	0
R37CC4AD8_B	1*uniprot:UGTP_BACSU	-10000.0	10000.0
R385725AA_RL	1*uniprot:MURC_BACSU	-10000.0	0
R38D3B430_LR	1*uniprot:ILVD_BACSU	0	10000.0
R39209102_RL	1*uniprot:CADA_BACSU;1*uniprot:ZOSA_BACSU	-10000.0	0
R39334B76_RL		-10000.0	0
R394C486F_B	1*uniprot:TAGF_BACSU	-10000.0	10000.0
R39679DC9_B		-10000.0	10000.0
R3988F2EF_B		-10000.0	10000.0
R39997F27_B	1*uniprot:ILVE1_BACSU;1*uniprot:ILVE2_BACSU	-10000.0	10000.0
R39C3DC9F_LR	1*uniprot:FHUB_BACSU+1*uniprot:FHUC_BACSU+1*uniprot:FHUD_BACSU+1*uniprot:FHUG_BACSU	0	10000.0
R39E1485B_B	1*uniprot:NASF_BACSU;1*uniprot:SUMT_BACSU	-10000.0	10000.0
R39E2D7A4_B		-10000.0	10000.0
R3A803777_B	1*uniprot:YKON_BACSU	-10000.0	10000.0
R3A9D1F56_B		-10000.0	10000.0
R3B0400F0_B	1*uniprot:NDK_BACSU	-10000.0	10000.0
R3B1017EE_B	1*uniprot:ACON_BACSU	-10000.0	10000.0
R3B3E4691_LR	1*uniprot:2NPD_BACSU;1*uniprot:FABI_BACSU	0	10000.0
R3B559469_B		-10000.0	10000.0
R3B56FC95_LR	1*uniprot:O16G1_BACSU	0	10000.0
R3BA7DF1_B		-10000.0	10000.0
R3BABACC5_B	1*uniprot:YKGB_BACSU	-10000.0	10000.0
R3BC0E0C_RL	1*uniprot:GLNH_BACSU+1*uniprot:GLNM_BACSU+1*uniprot:GLNP_BACSU+1*uniprot:GLNQ_BACSU	-10000.0	0
R3BC58D12_B		-10000.0	10000.0
R3BD5E0D5_RL	1*uniprot:SSUD_BACSU	-10000.0	0
R3C0E0D28_B	1*uniprot:UGTP_BACSU	-10000.0	10000.0
R3C0E9F60_B		-10000.0	10000.0
R3C1AB81D_LR	1*uniprot:FABL_BACSU	0	10000.0
R3C5D3CB1_RL	1*uniprot:MENA_BACSU	-10000.0	0
R3C724FA3_B		-10000.0	10000.0
R3C921836_B	1*uniprot:PGSA_BACSU	-10000.0	10000.0
R3CA208E0_RL	1*uniprot:NTPES_BACSU	-10000.0	0
R3CBEA851_RL	1*uniprot:CIMH_BACSU;1*uniprot:YRAO_BACSU	-10000.0	0
R3D824B9F_B		-10000.0	10000.0
R3DE260AF_B		-10000.0	10000.0
R3DEA5779_LR	1*uniprot:ASPG1_BACSU;1*uniprot:ASPG2_BACSU	0	10000.0
R3DF672E9_B		-10000.0	10000.0
R3E15D408_B		-10000.0	10000.0
R3E60B554_B	1*uniprot:ACKA_BACSU	-10000.0	10000.0
R3E84BFF_B	1*uniprot:DHBE_BACSU	-10000.0	10000.0
R3EFE3830_RL	1*uniprot:NTPES_BACSU;1*uniprot:YFNB_BACSU	-10000.0	0
R3F10BFBE_B	1*uniprot:FABZ_BACSU	-10000.0	10000.0
R3F17D755_RL	1*uniprot:NTPES_BACSU	-10000.0	0
R3F42BDA9_B	1*uniprot:URK_BACSU	-10000.0	10000.0
R3F89D4B8_B	1*uniprot:PPNK1_BACSU	-10000.0	10000.0
R3FB7A5C0_B	1*uniprot:PPNK1_BACSU	-10000.0	10000.0
R3FBBF52_B	1*uniprot:KITH_BACSU	-10000.0	10000.0
R3FE488DF_B		-10000.0	10000.0
R3FE63503_B		-10000.0	10000.0
R3FF3A254_LR	1*uniprot:2NPD_BACSU;1*uniprot:FABI_BACSU	0	10000.0
R4014EFE6_RL	1*uniprot:PPB3_BACSU;1*uniprot:PPB4_BACSU	-10000.0	0
R4028DED3_RL	1*uniprot:G6PI_BACSU	-10000.0	0
R4060CD22_B		-10000.0	10000.0
R40A43EEC_B	1*uniprot:CYSK_BACSU;1*uniprot:CYSM_BACSU	-10000.0	10000.0
R40AF03A7_B	1*uniprot:ALDH2_BACSU;1*uniprot:ALDH3_BACSU;1*uniprot:ALDH4_BACSU;1*uniprot:ALDH5_BACSU;1*uniprot:ALDY_BACSU	-10000.0	10000.0
R40CFDBFB_B	1*uniprot:NUPC_BACSU;1*uniprot:NUPG_BACSU;1*uniprot:YUTK_BACSU	-10000.0	10000.0
R40D1D1F_B	1*uniprot:HEM4_BACSU;1*uniprot:NASF_BACSU	-10000.0	10000.0
R40DDAE6C_B	1*uniprot:KAMA_BACSU	-10000.0	10000.0
R40E7D3E7_B		-10000.0	10000.0
R40F21F7_B	1*uniprot:UDPK_BACSU	-10000.0	10000.0
R410D7A1C_LR	1*uniprot:NTPA_BACSU	0	10000.0
R412F9598_LR	1*gene:FEUC_BACSU+1*uniprot:FEUA_BACSU+1*uniprot:FEUB_BACSU;1*uniprot:YCLN_BACSU+1*uniprot:YCLO_BACSU+1*uniprot:YCLP_BACSU+1*uniprot:YCLQ_BACSU	0	10000.0
R418CB883_B	1*uniprot:TAGE_BACSU	-10000.0	10000.0
R41B15CAA_RL	1*uniprot:HIS2_BACSU	-10000.0	0
R42347A96_B	1*uniprot:IOLB_BACSU+1*uniprot:IOLC_BACSU	-10000.0	10000.0
R423F275C_B	1*uniprot:UGTP_BACSU	-10000.0	10000.0
R427B1B98_RL	1*uniprot:YXEM_BACSU+1*uniprot:YXEN_BACSU+1*uniprot:YXEO_BACSU	-10000.0	0
R428084AD_RL	1*uniprot:OPUAA_BACSU+1*uniprot:OPUAB_BACSU+1*uniprot:OPUAC_BACSU	-10000.0	0
R429AF748_LR	1*gene:KIPI_BACSU	0	10000.0
R42A65555_B	1*uniprot:DHG2_BACSU;1*uniprot:DHG_BACSU	-10000.0	10000.0
R42C9880E_RL	1*gene:SSUB_BACSU+1*uniprot:SSUA_BACSU+1*uniprot:SSUC_BACSU	-10000.0	0
R42D0EFCB_B	1*uniprot:GPDA_BACSU	-10000.0	10000.0
R42D477E8_B	1*uniprot:CITN_BACSU	-10000.0	10000.0
R42E6364C_RL	1*uniprot:SUHB_BACSU	-10000.0	0
R43004819_RL	1*gene:BMR3_BACSU	-10000.0	0
R433748A3_B	1*uniprot:HUTU_BACSU	-10000.0	10000.0
R435A649E_B	1*uniprot:GPMI_BACSU	-10000.0	10000.0
R436D75F8_LR		0	10000.0
R4372AE9C_B	1*uniprot:GLTT_BACSU;1*uniprot:TCYP_BACSU	-10000.0	10000.0
R43732CB3_B	1*uniprot:FADA_BACSU;1*uniprot:THL_BACSU;1*uniprot:YHFS_BACSU	-10000.0	10000.0
R4382A58B_B		-10000.0	10000.0
R43A3B12A_B	1*uniprot:PUCJ_BACSU+1*uniprot:PUCK_BACSU	-10000.0	10000.0
R43D1C646_B	1*uniprot:FADA_BACSU;1*uniprot:THL_BACSU;1*uniprot:YHFS_BACSU	-10000.0	10000.0
R43F72F7A_B	1*uniprot:UDPK_BACSU	-10000.0	10000.0
R4419F4AA_RL	1*uniprot:AMYC_BACSU+1*uniprot:AMYD_BACSU+1*uniprot:MSME_BACSU;1*uniprot:YUFN_BACSU+1*uniprot:YUFO_BACSU+1*uniprot:YUFP_BACSU+1*uniprot:YUFQ_BACSU;1*uniprot:YURJ_BACSU+1*uniprot:YURM_BACSU+1*uniprot:YURN_BACSU+1*uniprot:YURO_BACSU	-10000.0	0
R44205F20_B	1*uniprot:ROCA2_BACSU;1*uniprot:ROCA_BACSU	-10000.0	10000.0
R4424E58F_RL	1*gene:SSUB_BACSU+1*uniprot:SSUA_BACSU+1*uniprot:SSUC_BACSU	-10000.0	0
R44365F83_B	1*gene:YWDJ_BACSU;1*uniprot:PBUG_BACSU;1*uniprot:PBUO_BACSU;1*uniprot:PBUX_BACSU;1*uniprot:PUCJ_BACSU+1*uniprot:PUCK_BACSU	-10000.0	10000.0
R44757C01_B	1*uniprot:DEOD_BACSU;1*uniprot:PUNA_BACSU	-10000.0	10000.0
R44C11010_B	1*uniprot:TKRA_BACSU	-10000.0	10000.0
R45578EEB_B		-10000.0	10000.0
R455A49C3_B	1*gene:KGUA_BACSU	-10000.0	10000.0
R45614239_B		-10000.0	10000.0
R45D1381_B		-10000.0	10000.0
R45E49357_B	1*uniprot:PGSA_BACSU	-10000.0	10000.0
R46328656_RL	1*uniprot:BLTD_BACSU	-10000.0	0
R4642C92D_B	1*uniprot:NUPC_BACSU;1*uniprot:NUPG_BACSU;1*uniprot:YUTK_BACSU	-10000.0	10000.0
R46A59A57_RL	1*uniprot:FABF_BACSU+1*uniprot:FABH1_BACSU;1*uniprot:FABF_BACSU+1*uniprot:FABH2_BACSU	-10000.0	0
R46C2C51E_B	1*uniprot:LEU3_BACSU	-10000.0	10000.0
R46C94026_B		-10000.0	10000.0
R46EFD352_B		-10000.0	10000.0
R47177312_B		-10000.0	10000.0
R472C9CFB_LR	1*uniprot:FABL_BACSU	0	10000.0
R473CA3F_RL	1*uniprot:FABF_BACSU+1*uniprot:FABH1_BACSU;1*uniprot:FABF_BACSU+1*uniprot:FABH2_BACSU	-10000.0	0
R473F109_RL	1*uniprot:DHBB_BACSU;1*uniprot:YDDQ_BACSU	-10000.0	0
R474F5B9F_B	1*uniprot:FABD_BACSU	-10000.0	10000.0
R47504FE3_B	1*uniprot:URK_BACSU	-10000.0	10000.0
R4799A1CC_B	1*uniprot:DCUP_BACSU	-10000.0	10000.0
R47C93A88_RL		-10000.0	0
R47E96B9F_B	1*uniprot:FABG_BACSU	-10000.0	10000.0
R484DDEF5_B	1*uniprot:PHI_BACSU	-10000.0	10000.0
R48C5B5BE_B	1*uniprot:DLDH1_BACSU;1*uniprot:DLDH2_BACSU	-10000.0	10000.0
R48E37591_B		-10000.0	10000.0
R4938DB0B_B	1*uniprot:SPEB_BACSU	-10000.0	10000.0
R494A5390_RL	1*uniprot:MAA_BACSU	-10000.0	0
R49552DAF_LR	1*uniprot:2NPD_BACSU;1*uniprot:FABI_BACSU	0	10000.0
R4963C5D0_RL	1*gene:SSUB_BACSU+1*uniprot:SSUA_BACSU+1*uniprot:SSUC_BACSU	-10000.0	0
R496438E0_RL	1*uniprot:KDGD_BACSU	-10000.0	0
R49A140F5_B	1*uniprot:YTNL_BACSU;1*uniprot:YXEP_BACSU	-10000.0	10000.0
R49A4DED8_B	1*uniprot:CDSA_BACSU	-10000.0	10000.0
R49B399B_B	1*uniprot:MTNU_BACSU	-10000.0	10000.0
R49E10337_RL		-10000.0	0
R4A1F828E_B	1*gene:MTLD_BACSU	-10000.0	10000.0
R4A2BD974_LR	1*uniprot:HUTI_BACSU	0	10000.0
R4A382F30_LR	1*uniprot:RSBX_BACSU	0	10000.0
R4A78466C_LR	1*uniprot:ISPG_BACSU	0	10000.0
R4A881FA5_B		-10000.0	10000.0
R4AA68D34_RL		-10000.0	0
R4AE6E7AB_B		-10000.0	10000.0
R4B0FD49A_B	1*uniprot:CDSA_BACSU	-10000.0	10000.0
R4B1B024B_B		-10000.0	10000.0
R4B1B9372_B	1*uniprot:PSD_BACSU	-10000.0	10000.0
R4B49AB52_RL	1*uniprot:YUND_BACSU	-10000.0	0
R4B5145FC_B		-10000.0	10000.0
R4BAE757E_RL	1*uniprot:YISP_BACSU	-10000.0	0
R4BEFEDF7_RL	1*uniprot:YTXM_BACSU;1*uniprot:YUGF_BACSU	-10000.0	0
R4C078B7E_LR	1*uniprot:2NPD_BACSU;1*uniprot:FABI_BACSU	0	10000.0
R4C136F98_RL	1*uniprot:UDPK_BACSU	-10000.0	0
R4C352962_B		-10000.0	10000.0
R4C39756A_B	1*uniprot:MTNK_BACSU	-10000.0	10000.0
R4C5AABE7_RL	1*uniprot:BIOD_BACSU	-10000.0	0
R4C628125_B	1*uniprot:ROCA2_BACSU;1*uniprot:ROCA_BACSU	-10000.0	10000.0
R4C83430_B		-10000.0	10000.0
R4CD04DF0_B		-10000.0	10000.0
R4D22A370_B	1*uniprot:IDI2_BACSU	-10000.0	10000.0
R4D742611_RL	1*uniprot:DPPB_BACSU+1*uniprot:DPPC_BACSU+1*uniprot:DPPD_BACSU+1*uniprot:DPPE_BACSU	-10000.0	0
R4DA1905B_B		-10000.0	10000.0
R4DC274AC_B	1*uniprot:ODB2_BACSU	-10000.0	10000.0
R4DF8133A_B	1*uniprot:AAPA_BACSU;1*uniprot:YDGF_BACSU	-10000.0	10000.0
R4E01417E_B		-10000.0	10000.0
R4E465F66_B		-10000.0	10000.0
R4E55E7D2_LR	1*uniprot:FABL_BACSU	0	10000.0
R4E5FD3D5_LR	1*uniprot:ISPA_BACSU	0	10000.0
R4E71B6E2_B		-10000.0	10000.0
R4E993300_B		-10000.0	10000.0
R4E9DF168_RL		-10000.0	0
R4EA4F2F7_B	1*uniprot:DEOD_BACSU;1*uniprot:PUNA_BACSU	-10000.0	10000.0
R4EAAACD7_RL	1*uniprot:ATCL_BACSU	-10000.0	0
R4ED73537_B	1*uniprot:SUCC_BACSU+1*uniprot:SUCD_BACSU	-10000.0	10000.0
R4EF1F031_RL		-10000.0	0
R4F0C3985_B	1*uniprot:PT1_BACSU+1*uniprot:PTHP_BACSU+1*uniprot:PTTBC_BACSU	-10000.0	10000.0
R4F2DB5CD_B	1*uniprot:ARAE_BACSU	-10000.0	10000.0
R4F7C92C5_B	1*uniprot:MCCA_BACSU	-10000.0	10000.0
R4FF4A14E_LR	1*uniprot:COMB_BACSU	0	10000.0
R5002A5D0_RL	1*uniprot:ODBA_BACSU+1*uniprot:ODBB_BACSU	-10000.0	0
R503E43D4_B	1*uniprot:FABG_BACSU	-10000.0	10000.0
R504918B7_B	1*uniprot:P5CR1_BACSU;1*uniprot:P5CR2_BACSU;1*uniprot:P5CR3_BACSU	-10000.0	10000.0
R507C1807_B		-10000.0	10000.0
R50C20388_B	1*uniprot:K1PF_BACSU;1*uniprot:K6PF_BACSU	-10000.0	10000.0
R50D0880E_RL	1*uniprot:UDPK_BACSU	-10000.0	0
R512B0D6_RL	1*uniprot:MURE_BACSU	-10000.0	0
R512DE0DE_LR	1*uniprot:2NPD_BACSU;1*uniprot:FABI_BACSU	0	10000.0
R5141F0EC_B	1*uniprot:MURG_BACSU	-10000.0	10000.0
R5148B89F_B	1*uniprot:DYR_BACSU	-10000.0	10000.0
R5160D346_B	1*uniprot:YXEI_BACSU	-10000.0	10000.0
R517FC7A7_RL	1*uniprot:PLSC_BACSU	-10000.0	0
R518AFCBC_LR	1*uniprot:YETM_BACSU	0	10000.0
R51C73A2A_B	1*uniprot:FADN_BACSU	-10000.0	10000.0
R51C8EC34_B		-10000.0	10000.0
R51DB7839_RL	1*uniprot:FABF_BACSU+1*uniprot:FABH1_BACSU;1*uniprot:FABF_BACSU+1*uniprot:FABH2_BACSU	-10000.0	0
R51FB540D_LR		0	10000.0
R51FD58E9_B	1*gene:PYRP_BACSU;1*uniprot:ALLP_BACSU;1*uniprot:PBUG_BACSU;1*uniprot:PBUO_BACSU	-10000.0	10000.0
R522CB504_RL	1*uniprot:ILVD_BACSU	-10000.0	0
R52301C37_LR	1*uniprot:PKSB_BACSU;1*uniprot:YQGX_BACSU	0	10000.0
R5280AB9_B		-10000.0	10000.0
R5281DAF4_B	1*uniprot:DPAA_BACSU;1*uniprot:DPAB_BACSU	-10000.0	10000.0
R5281E6CB_LR	1*uniprot:GLPD_BACSU	0	10000.0
R52A90450_B	1*uniprot:PUR9_BACSU	-10000.0	10000.0
R5318D40C_B		-10000.0	10000.0
R532DBE83_B	1*uniprot:FABZ_BACSU	-10000.0	10000.0
R533558CE_B	1*uniprot:FABG_BACSU	-10000.0	10000.0
R534B069A_RL	1*uniprot:YVHJ_BACSU	-10000.0	0
R535D7CE8_B		-10000.0	10000.0
R535DACAA_B	1*uniprot:FABD_BACSU	-10000.0	10000.0
R539384_RL	1*uniprot:OPUCA_BACSU+1*uniprot:OPUCB_BACSU+1*uniprot:OPUCC_BACSU+1*uniprot:OPUCD_BACSU	-10000.0	0
R53A62A56_B	1*uniprot:ALLP_BACSU;1*uniprot:YXLA_BACSU	-10000.0	10000.0
R53B07257_B	1*uniprot:BGLA_BACSU	-10000.0	10000.0
R540E718B_B	1*uniprot:DEOB_BACSU	-10000.0	10000.0
R543D9FD7_B	1*uniprot:FOLD_BACSU	-10000.0	10000.0
R5444CFB0_B		-10000.0	10000.0
R54461FAC_B	1*uniprot:GABP_BACSU	-10000.0	10000.0
R5467D6DC_B	1*uniprot:ALLB_BACSU	-10000.0	10000.0
R54B924F7_B	1*uniprot:NOSO_BACSU	-10000.0	10000.0
R54D55E42_B	1*uniprot:PGSA_BACSU	-10000.0	10000.0
R54E92E9C_B		-10000.0	10000.0
R54EC72A7_B	1*uniprot:ALF_BACSU	-10000.0	10000.0
R551C5455_B		-10000.0	10000.0
R552B9837_LR	1*uniprot:DEOD_BACSU;1*uniprot:PUNA_BACSU	0	10000.0
R5533691C_B	1*uniprot:GLTP_BACSU	-10000.0	10000.0
R555722AC_B		-10000.0	10000.0
R5560EA53_RL	1*uniprot:UDPK_BACSU	-10000.0	0
R55CA7A11_B	1*uniprot:URK_BACSU	-10000.0	10000.0
R55D14C1A_B		-10000.0	10000.0
R55F26F1A_RL	1*uniprot:DPPB_BACSU+1*uniprot:DPPC_BACSU+1*uniprot:DPPD_BACSU+1*uniprot:DPPE_BACSU	-10000.0	0
R5641DB3D_RL	1*uniprot:NARK_BACSU	-10000.0	0
R56605F08_B		-10000.0	10000.0
R5660F446_B	1*uniprot:THIL_BACSU	-10000.0	10000.0
R56AFFD52_B	1*uniprot:FABG_BACSU	-10000.0	10000.0
R56CE4AD9_B	1*uniprot:TAGA_BACSU	-10000.0	10000.0
R570AFD55_RL	1*uniprot:FABF_BACSU+1*uniprot:FABH1_BACSU;1*uniprot:FABF_BACSU+1*uniprot:FABH2_BACSU	-10000.0	0
R570E51C6_B		-10000.0	10000.0
R5714A26_RL	1*uniprot:HPRT_BACSU	-10000.0	0
R5716393B_B		-10000.0	10000.0
R573BE2B6_B		-10000.0	10000.0
R573DAF27_B	1*uniprot:MHQN_BACSU;1*uniprot:YDGI_BACSU;1*uniprot:YFKO_BACSU;1*uniprot:YODC_BACSU	-10000.0	10000.0
R57845305_B	1*uniprot:DHSA_BACSU+1*uniprot:DHSB_BACSU+1*uniprot:DHSC_BACSU	-10000.0	10000.0
R57A03AB1_LR	1*uniprot:NTPA_BACSU	0	10000.0
R57B4D364_B		-10000.0	10000.0
R57BBA729_B	1*uniprot:AAT1_BACSU;1*uniprot:AAT2_BACSU;1*uniprot:AAT3_BACSU	-10000.0	10000.0
R580F11A7_B	1*uniprot:DHOM_BACSU	-10000.0	10000.0
R585B833_B		-10000.0	10000.0
R585D4905_B	1*uniprot:PPOX_BACSU	-10000.0	10000.0
R589521F9_LR	1*uniprot:UXAA_BACSU	0	10000.0
R58F448FB_LR	1*uniprot:2NPD_BACSU;1*uniprot:FABI_BACSU	0	10000.0
R58F7BDC6_B		-10000.0	10000.0
R593B0EA1_LR	1*uniprot:CORA_BACSU;1*uniprot:MGTE_BACSU;1*uniprot:YFJQ_BACSU	0	10000.0
R59428730_B	1*uniprot:BUK_BACSU	-10000.0	10000.0
R5958F880_B		-10000.0	10000.0
R596E4144_LR	1*uniprot:ACDA_BACSU;1*uniprot:FADE_BACSU;1*uniprot:YDBM_BACSU	0	10000.0
R596FDB0E_B		-10000.0	10000.0
R59B1EB02_B	1*uniprot:NDK_BACSU	-10000.0	10000.0
R59DD0DF9_B	1*uniprot:OPUE_BACSU;1*uniprot:YCGO_BACSU	-10000.0	10000.0
R59F25312_B	1*uniprot:AGAL_BACSU	-10000.0	10000.0
R5A256FB1_LR	1*uniprot:ADCA_BACSU+1*uniprot:ADCB_BACSU+1*uniprot:ADCC_BACSU;1*uniprot:CADA_BACSU;1*uniprot:ZOSA_BACSU	0	10000.0
R5A53F56C_B	1*uniprot:GALE_BACSU;1*uniprot:YTCB_BACSU	-10000.0	10000.0
R5A5D106D_LR	1*uniprot:DEOD_BACSU;1*uniprot:PUNA_BACSU	0	10000.0
R5A65F96F_B	1*uniprot:KTHY_BACSU	-10000.0	10000.0
R5A97C7B7_B	1*uniprot:AAT1_BACSU;1*uniprot:AAT2_BACSU	-10000.0	10000.0
R5AAA09AF_B	1*uniprot:PSD_BACSU	-10000.0	10000.0
R5B331387_B	1*uniprot:BGLC_BACSU;1*uniprot:BGLH_BACSU	-10000.0	10000.0
R5B6229BD_LR	1*uniprot:FABL_BACSU	0	10000.0
R5B659782_B	1*uniprot:UDPK_BACSU	-10000.0	10000.0
R5B763B12_RL	1*uniprot:YNEP_BACSU	-10000.0	0
R5B8D4B5D_B		-10000.0	10000.0
R5B9B91A_RL	1*uniprot:UDPK_BACSU	-10000.0	0
R5BE7FD4_B	1*uniprot:ALLP_BACSU;1*uniprot:YXLA_BACSU	-10000.0	10000.0
R5C2F31DB_B	1*uniprot:YTIB_BACSU;1*uniprot:YVDA_BACSU	-10000.0	10000.0
R5C34ED53_B	1*uniprot:IOLA_BACSU	-10000.0	10000.0
R5C5A25C0_RL	1*uniprot:NADC_BACSU	-10000.0	0
R5CA060AC_RL	1*uniprot:MTNB_BACSU	-10000.0	0
R5CA28D78_RL	1*uniprot:HEPS1_BACSU+1*uniprot:HEPS2_BACSU	-10000.0	0
R5CE0F8F2_B	1*uniprot:GLCP_BACSU;1*uniprot:GLCU_BACSU	-10000.0	10000.0
R5D007655_LR	1*uniprot:NUPC_BACSU;1*uniprot:NUPG_BACSU;1*uniprot:YUTK_BACSU	0	10000.0
R5D05341F_LR	1*uniprot:IOLD_BACSU	0	10000.0
R5D0D0E2B_B	1*uniprot:YDIB_BACSU	-10000.0	10000.0
R5D16D424_B	1*uniprot:TAGF_BACSU	-10000.0	10000.0
R5D3D40E0_LR	1*uniprot:PROA_BACSU	0	10000.0
R5D6827A6_B	1*uniprot:RBSK_BACSU	-10000.0	10000.0
R5D8EB109_B		-10000.0	10000.0
R5DF35FE1_B	1*uniprot:PSTB1_BACSU+1*uniprot:PSTB2_BACSU+1*uniprot:PSTS_BACSU+1*uniprot:YQGH_BACSU+1*uniprot:YQGI_BACSU	-10000.0	10000.0
R5E0D38AD_B	1*uniprot:MDH_BACSU;1*uniprot:YJMC_BACSU	-10000.0	10000.0
R5E4910EF_B		-10000.0	10000.0
R5E547493_B	1*uniprot:YOAD_BACSU	-10000.0	10000.0
R5E692B8B_B	1*uniprot:FABG_BACSU	-10000.0	10000.0
R5E6C8BA6_B		-10000.0	10000.0
R5EB12655_LR	1*uniprot:OPUAA_BACSU+1*uniprot:OPUAB_BACSU+1*uniprot:OPUAC_BACSU	0	10000.0
R5ED2FAFF_RL	1*uniprot:ARGC_BACSU	-10000.0	0
R5ED5F5DF_B	1*uniprot:UDPK_BACSU	-10000.0	10000.0
R5EDF42A7_RL	1*uniprot:TYRA_BACSU	-10000.0	0
R5EEA7D02_B		-10000.0	10000.0
R5F01904_B	1*uniprot:AROA_BACSU	-10000.0	10000.0
R5F1B21D5_B		-10000.0	10000.0
R5F46211E_RL	1*uniprot:CYSE_BACSU	-10000.0	0
R5F9F9DB1_B	1*uniprot:KDGT_BACSU	-10000.0	10000.0
R5FCF5216_RL	1*uniprot:QOX1_BACSU+1*uniprot:QOX2_BACSU+1*uniprot:QOX3_BACSU+1*uniprot:QOX4_BACSU	-10000.0	0
R5FECAFF8_B	1*uniprot:LUXS_BACSU	-10000.0	10000.0
R605570A6_B	1*uniprot:YFLA_BACSU	-10000.0	10000.0
R60B11D92_RL	1*uniprot:PLSX_BACSU+1*uniprot:PLSY_BACSU	-10000.0	0
R60D7D3E8_B		-10000.0	10000.0
R610CD7EB_LR	1*uniprot:MHQN_BACSU;1*uniprot:NFRA1_BACSU;1*uniprot:YDGI_BACSU;1*uniprot:YFKO_BACSU;1*uniprot:YODC_BACSU	0	10000.0
R6150E555_B		-10000.0	10000.0
R61554BF1_RL	1*uniprot:RBSA_BACSU+1*uniprot:RBSB_BACSU+1*uniprot:RBSC_BACSU+1*uniprot:RBSD_BACSU	-10000.0	0
R61769ACE_B		-10000.0	10000.0
R617FE923_B	1*uniprot:CCA_BACSU+1*uniprot:MNMA_BACSU+1*uniprot:NUSA_BACSU+1*uniprot:RNC_BACSU+1*uniprot:RNPA_BACSU+1*uniprot:RPOA_BACSU+1*uniprot:RPOB_BACSU+1*uniprot:RPOC_BACSU+1*uniprot:RPOD_BACSU+1*uniprot:TRMD_BACSU+1*uniprot:TRML_BACSU+1*uniprot:YHDL_BACSU+1*uniprot:YYCF_BACSU+1*uniprot:YYCG_BACSU	-10000.0	10000.0
R61832B4_RL	1*uniprot:PLSX_BACSU+1*uniprot:PLSY_BACSU	-10000.0	0
R618CE0FB_RL	1*uniprot:PSS_BACSU	-10000.0	0
R6191B2B9_RL	1*uniprot:PLSX_BACSU+1*uniprot:PLSY_BACSU	-10000.0	0
R61A025F3_LR	1*uniprot:YETM_BACSU	0	10000.0
R61A7CF0F_B	1*gene:YWDJ_BACSU;1*uniprot:PBUG_BACSU;1*uniprot:PBUO_BACSU;1*uniprot:PBUX_BACSU;1*uniprot:PUCJ_BACSU+1*uniprot:PUCK_BACSU	-10000.0	10000.0
R61E20690_LR	1*uniprot:2NPD_BACSU;1*uniprot:FABI_BACSU	0	10000.0
R62015417_B		-10000.0	10000.0
R620BCCB2_B	1*uniprot:TAGO_BACSU	-10000.0	10000.0
R624C55EA_RL	1*uniprot:TAL_BACSU	-10000.0	0
R625B4D9B_B	1*uniprot:YRHG_BACSU;1*uniprot:YWCJ_BACSU	-10000.0	10000.0
R625DC447_B		-10000.0	10000.0
R62842C8B_B	1*uniprot:ODBA_BACSU+1*uniprot:ODBB_BACSU	-10000.0	10000.0
R62A1998C_B	1*uniprot:PT1_BACSU+1*uniprot:PTHP_BACSU+1*uniprot:PTW3C_BACSU	-10000.0	10000.0
R62A6333_RL	1*uniprot:HPRT_BACSU;1*uniprot:XPT_BACSU	-10000.0	0
R62F61D9C_B	1*uniprot:BGLA_BACSU;1*uniprot:LICH_BACSU	-10000.0	10000.0
R635D85D4_RL	1*uniprot:LCFA_BACSU;1*uniprot:LCFB_BACSU;1*uniprot:PKSJ_BACSU;1*uniprot:YDAB_BACSU;1*uniprot:YHFT_BACSU;1*uniprot:YNGI_BACSU	-10000.0	0
R6364F1F_RL	1*uniprot:LCFA_BACSU;1*uniprot:LCFB_BACSU;1*uniprot:PKSJ_BACSU;1*uniprot:YDAB_BACSU;1*uniprot:YHFT_BACSU;1*uniprot:YNGI_BACSU	-10000.0	0
R6390CBE6_B	1*uniprot:YFJR_BACSU	-10000.0	10000.0
R63CFB2CA_B	1*uniprot:MHQN_BACSU;1*uniprot:YDGI_BACSU;1*uniprot:YFKO_BACSU;1*uniprot:YODC_BACSU	-10000.0	10000.0
R6402AA6D_B	1*uniprot:YTCB_BACSU	-10000.0	10000.0
R64568FD2_RL	1*uniprot:FABF_BACSU+1*uniprot:FABH1_BACSU;1*uniprot:FABF_BACSU+1*uniprot:FABH2_BACSU	-10000.0	0
R64816F5_B		-10000.0	10000.0
R64A60183_RL	1*uniprot:MENE_BACSU	-10000.0	0
R64EB8CD_RL	1*uniprot:YVHJ_BACSU	-10000.0	0
R6500057A_B	1*uniprot:NUPC_BACSU;1*uniprot:NUPG_BACSU;1*uniprot:YUTK_BACSU	-10000.0	10000.0
R65404FB9_B		-10000.0	10000.0
R654C48AE_B	1*uniprot:AZLC_BACSU+1*uniprot:AZLD_BACSU+1*uniprot:BRNQ_BACSU;1*uniprot:BRAB_BACSU	-10000.0	10000.0
R6561FB0F_RL	1*uniprot:PLSC_BACSU	-10000.0	0
R65C5CCAC_B	1*uniprot:FABZ_BACSU	-10000.0	10000.0
R65D1FBB9_RL	1*uniprot:OPUBA_BACSU+1*uniprot:OPUBB_BACSU+1*uniprot:OPUBC_BACSU+1*uniprot:OPUBD_BACSU;1*uniprot:OPUCA_BACSU+1*uniprot:OPUCB_BACSU+1*uniprot:OPUCC_BACSU+1*uniprot:OPUCD_BACSU	-10000.0	0
R65DA4EC_B		-10000.0	10000.0
R669063C7_B		-10000.0	10000.0
R669A7661_B		-10000.0	10000.0
R669F0256_RL	1*uniprot:ASNB_BACSU;1*uniprot:ASNH_BACSU;1*uniprot:ASNO_BACSU	-10000.0	0
R6716F9D5_B		-10000.0	10000.0
R6746D1B1_B	1*uniprot:PT1_BACSU+1*uniprot:PTHP_BACSU+1*uniprot:PTV3B_BACSU	-10000.0	10000.0
R67B253B0_RL	1*uniprot:YJBK_BACSU	-10000.0	0
R67B33977_B	1*uniprot:FABD_BACSU	-10000.0	10000.0
R67BB47C9_B	1*uniprot:FADB_BACSU;1*uniprot:PKSI_BACSU	-10000.0	10000.0
R67C6108A_LR	1*uniprot:NASB_BACSU+1*uniprot:NASC_BACSU+1*uniprot:NASD_BACSU+1*uniprot:NASE_BACSU	0	10000.0
R67D3D8EC_B	1*uniprot:GLXK_BACSU	-10000.0	10000.0
R6801E1C8_B	1*uniprot:DLYKI_BACSU	-10000.0	10000.0
R681A3A9E_B		-10000.0	10000.0
R6857D37E_B	1*uniprot:HPPK_BACSU	-10000.0	10000.0
R6860F444_RL	1*uniprot:PLSX_BACSU+1*uniprot:PLSY_BACSU	-10000.0	0
R6861B226_B	1*uniprot:FADA_BACSU;1*uniprot:THL_BACSU;1*uniprot:YHFS_BACSU	-10000.0	10000.0
R688CA4B1_RL	1*uniprot:FABF_BACSU+1*uniprot:FABH1_BACSU;1*uniprot:FABF_BACSU+1*uniprot:FABH2_BACSU	-10000.0	0
R68B4652F_LR	1*uniprot:FABL_BACSU	0	10000.0
R68CABA69_B	1*uniprot:URK_BACSU	-10000.0	10000.0
R68DA42B0_RL	1*uniprot:FABF_BACSU+1*uniprot:FABH1_BACSU;1*uniprot:FABF_BACSU+1*uniprot:FABH2_BACSU	-10000.0	0
R68F015C2_LR	1*uniprot:FABL_BACSU	0	10000.0
R690C1E27_B		-10000.0	10000.0
R691E1F36_B	1*uniprot:TAGF_BACSU	-10000.0	10000.0
R6933A465_LR	1*uniprot:PABC_BACSU	0	10000.0
R694841FB_LR	1*uniprot:FABL_BACSU	0	10000.0
R6952DA54_B	1*uniprot:FABD_BACSU	-10000.0	10000.0
R69668562_RL	1*uniprot:METC_BACSU	-10000.0	0
R698679C9_B	1*uniprot:AGAL_BACSU	-10000.0	10000.0
R69AD851_B	1*uniprot:GNTP_BACSU;1*uniprot:YOJA_BACSU	-10000.0	10000.0
R69D0558D_B	1*uniprot:UGTP_BACSU	-10000.0	10000.0
R69D1241A_B	1*uniprot:ALDH2_BACSU;1*uniprot:ALDH3_BACSU;1*uniprot:ALDH4_BACSU;1*uniprot:ALDH5_BACSU;1*uniprot:ALDY_BACSU	-10000.0	10000.0
R69EB6649_B		-10000.0	10000.0
R69EDB922_B	1*uniprot:SERA_BACSU	-10000.0	10000.0
R6A1BE0A_B	1*uniprot:YKON_BACSU	-10000.0	10000.0
R6A1F6B67_B	1*uniprot:FABZ_BACSU	-10000.0	10000.0
R6A225F9F_B	1*uniprot:PT1_BACSU+1*uniprot:PTHP_BACSU+1*uniprot:PTN3B_BACSU	-10000.0	10000.0
R6A437C11_B		-10000.0	10000.0
R6A7B179D_B	1*uniprot:GLPQ_BACSU;1*uniprot:YHDW_BACSU;1*uniprot:YQIK_BACSU	-10000.0	10000.0
R6A90B7C2_B		-10000.0	10000.0
R6AA8265F_B	1*uniprot:GUDP_BACSU	-10000.0	10000.0
R6AE03FF0_RL	1*uniprot:YISP_BACSU	-10000.0	0
R6B06506_LR	1*uniprot:ACDA_BACSU;1*uniprot:FADE_BACSU;1*uniprot:YDBM_BACSU	0	10000.0
R6B3002E7_B		-10000.0	10000.0
R6B5FC127_B	1*uniprot:ALLP_BACSU	-10000.0	10000.0
R6B776E30_RL	1*uniprot:COABC_BACSU	-10000.0	0
R6B7BC16_B	1*uniprot:DEOD_BACSU;1*uniprot:PUNA_BACSU	-10000.0	10000.0
R6B918B0F_RL	1*uniprot:IOLE_BACSU	-10000.0	0
R6BFC3A2D_B		-10000.0	10000.0
R6C8B0ECE_B	1*uniprot:ALDH2_BACSU;1*uniprot:ALDH3_BACSU;1*uniprot:ALDH4_BACSU;1*uniprot:ALDH5_BACSU;1*uniprot:ALDY_BACSU	-10000.0	10000.0
R6C9C2925_B	1*uniprot:DCK_BACSU;1*uniprot:DGK_BACSU	-10000.0	10000.0
R6C9FDAF4_RL	1*uniprot:CYDA_BACSU+1*uniprot:CYDB_BACSU;1*uniprot:YTHA_BACSU+1*uniprot:YTHB_BACSU	-10000.0	0
R6CCE73D6_RL	1*uniprot:BLAC_BACSU;1*uniprot:YBBE_BACSU;1*uniprot:YBXI_BACSU	-10000.0	0
R6CDBBDE7_LR		0	10000.0
R6CE177AA_B	1*uniprot:YXJF_BACSU	-10000.0	10000.0
R6CE8F9DF_RL	1*uniprot:FABF_BACSU+1*uniprot:FABH1_BACSU;1*uniprot:FABF_BACSU+1*uniprot:FABH2_BACSU	-10000.0	0
R6D325FDD_B		-10000.0	10000.0
R6D55286E_B	1*uniprot:ARSB_BACSU;1*uniprot:YDFA_BACSU;1*uniprot:YWRK_BACSU	-10000.0	10000.0
R6D5FBD02_B	1*uniprot:FABD_BACSU	-10000.0	10000.0
R6D92F1B0_RL	1*uniprot:PPS_BACSU	-10000.0	0
R6DADBDED_B	1*uniprot:PPNK1_BACSU	-10000.0	10000.0
R6DBD8E18_RL	1*uniprot:SPEH_BACSU	-10000.0	0
R6DCC6D5D_LR	1*gene:SSUB_BACSU+1*uniprot:SSUA_BACSU+1*uniprot:SSUC_BACSU	0	10000.0
R6E30D98B_RL	1*uniprot:NTPES_BACSU	-10000.0	0
R6E42361_B	1*uniprot:YUGJ_BACSU+1*uniprot:YUGK_BACSU	-10000.0	10000.0
R6E6A4469_B	1*uniprot:AZLC_BACSU+1*uniprot:AZLD_BACSU+1*uniprot:BRNQ_BACSU;1*uniprot:BRAB_BACSU	-10000.0	10000.0
R6EA97C1C_B	1*uniprot:BGLA_BACSU	-10000.0	10000.0
R6EAB6651_RL	1*uniprot:PURU_BACSU	-10000.0	0
R6ED00B89_B	1*uniprot:ABF2_BACSU;1*uniprot:ABFA_BACSU	-10000.0	10000.0
R6ED5FC2A_B	1*uniprot:ADHA_BACSU;1*uniprot:YHFP_BACSU;1*uniprot:YOGA_BACSU	-10000.0	10000.0
R6EF38510_B	1*uniprot:GABD_BACSU	-10000.0	10000.0
R6F201E98_LR	1*uniprot:FABL_BACSU	0	10000.0
R6F3BF241_B		-10000.0	10000.0
R6F4460A7_RL	1*uniprot:GUAA_BACSU	-10000.0	0
R6F69E75D_LR	1*uniprot:OPUAA_BACSU+1*uniprot:OPUAB_BACSU+1*uniprot:OPUAC_BACSU	0	10000.0
R6FA3183_RL	1*uniprot:FABF_BACSU+1*uniprot:FABH1_BACSU;1*uniprot:FABF_BACSU+1*uniprot:FABH2_BACSU	-10000.0	0
R6FE8BFE8_B	1*uniprot:PSD_BACSU	-10000.0	10000.0
R70347D05_B	1*uniprot:LCTP_BACSU;1*uniprot:LUTP_BACSU	-10000.0	10000.0
R7047254_B		-10000.0	10000.0
R705AAC5D_B	1*uniprot:ACCA_BACSU+1*uniprot:ACCD_BACSU	-10000.0	10000.0
R70ADAFAA_LR	1*uniprot:OTC_BACSU	0	10000.0
R70CD9DE7_B	1*uniprot:ILVC_BACSU	-10000.0	10000.0
R70EE2C65_B	1*uniprot:RHAB_BACSU	-10000.0	10000.0
R71275A54_RL	1*uniprot:FABF_BACSU+1*uniprot:FABH1_BACSU;1*uniprot:FABF_BACSU+1*uniprot:FABH2_BACSU	-10000.0	0
R7161AD66_B	1*uniprot:CLS1_BACSU;1*uniprot:CLSA_BACSU	-10000.0	10000.0
R71773639_B		-10000.0	10000.0
R7177CB18_B	1*uniprot:DAPF_BACSU	-10000.0	10000.0
R717C6589_RL	1*uniprot:PYRF_BACSU	-10000.0	0
R71B6C57E_B	1*uniprot:TDH_BACSU	-10000.0	10000.0
R71BE547_RL	1*uniprot:FABF_BACSU+1*uniprot:FABH1_BACSU;1*uniprot:FABF_BACSU+1*uniprot:FABH2_BACSU	-10000.0	0
R71E1EE16_B		-10000.0	10000.0
R71FF2944_RL	1*uniprot:PSS_BACSU	-10000.0	0
R72045B55_LR	1*uniprot:GLCD_BACSU+1*uniprot:GLCF_BACSU	0	10000.0
R722149C8_RL	1*uniprot:FABF_BACSU+1*uniprot:FABH1_BACSU;1*uniprot:FABF_BACSU+1*uniprot:FABH2_BACSU	-10000.0	0
R726C5D38_B	1*uniprot:PYC_BACSU	-10000.0	10000.0
R726D0C0A_RL	1*gene:SSUB_BACSU+1*uniprot:SSUA_BACSU+1*uniprot:SSUC_BACSU	-10000.0	0
R727CC2D2_B		-10000.0	10000.0
R72AC80F8_RL	1*uniprot:PLSC_BACSU	-10000.0	0
R72D10D83_B	1*uniprot:DHBC_BACSU;1*uniprot:MENF_BACSU	-10000.0	10000.0
R72F9381F_B	1*uniprot:TAGF_BACSU	-10000.0	10000.0
R7329CB84_B	1*uniprot:YODR_BACSU+1*uniprot:YODS_BACSU	-10000.0	10000.0
R7331787F_RL	1*uniprot:MENC_BACSU	-10000.0	0
R734782B6_B		-10000.0	10000.0
R7358338A_B	1*uniprot:KDGK_BACSU	-10000.0	10000.0
R736A2F82_B		-10000.0	10000.0
R736E5B86_RL	1*uniprot:BIOF_BACSU	-10000.0	0
R73716613_RL	1*uniprot:YVHJ_BACSU	-10000.0	0
R7379B576_B	1*uniprot:GGT_BACSU	-10000.0	10000.0
R73D94266_B		-10000.0	10000.0
R73E23768_RL	1*uniprot:LCFA_BACSU;1*uniprot:LCFB_BACSU;1*uniprot:PKSJ_BACSU;1*uniprot:YDAB_BACSU;1*uniprot:YHFT_BACSU;1*uniprot:YNGI_BACSU	-10000.0	0
R7403F025_B	1*uniprot:FABG_BACSU	-10000.0	10000.0
R740CEADC_B	1*uniprot:PANB_BACSU	-10000.0	10000.0
R746E607B_B	1*uniprot:RIBC_BACSU;1*uniprot:RIBR_BACSU	-10000.0	10000.0
R74B7BE2A_RL	1*uniprot:LCFA_BACSU;1*uniprot:LCFB_BACSU;1*uniprot:PKSJ_BACSU;1*uniprot:YDAB_BACSU;1*uniprot:YHFT_BACSU;1*uniprot:YNGI_BACSU	-10000.0	0
R74C0BF99_B	1*uniprot:NADD_BACSU	-10000.0	10000.0
R75168C0B_B		-10000.0	10000.0
R75222EED_LR	1*uniprot:PHYT_BACSU	0	10000.0
R7544F249_LR	1*uniprot:OPUBA_BACSU+1*uniprot:OPUBB_BACSU+1*uniprot:OPUBC_BACSU+1*uniprot:OPUBD_BACSU;1*uniprot:OPUCA_BACSU+1*uniprot:OPUCB_BACSU+1*uniprot:OPUCC_BACSU+1*uniprot:OPUCD_BACSU	0	10000.0
R754DC5_RL	1*uniprot:DAPA_BACSU	-10000.0	0
R75AB0383_RL		-10000.0	0
R75B21DD5_B		-10000.0	10000.0
R75E08CB8_LR	1*uniprot:PURA_BACSU	0	10000.0
R7652F436_B	1*uniprot:PGSA_BACSU	-10000.0	10000.0
R7693EEDF_B	1*gene:Bsu3567;1*uniprot:GTAB_BACSU;1*uniprot:YNGB_BACSU;1*uniprot:YTDA_BACSU	-10000.0	10000.0
R76D12D18_B		-10000.0	10000.0
R76FFCF22_LR	1*uniprot:SPL_BACSU	0	10000.0
R770A35EA_LR	1*uniprot:ACDA_BACSU;1*uniprot:FADE_BACSU;1*uniprot:YDBM_BACSU	0	10000.0
R776F06AC_RL	1*uniprot:COPA_BACSU;1*uniprot:YCNJ_BACSU	-10000.0	0
R77B549B2_B		-10000.0	10000.0
R77C89AD1_B		-10000.0	10000.0
R77E111FA_B		-10000.0	10000.0
R781F33D0_LR		0	10000.0
R787A6EA1_B	1*uniprot:DHOM_BACSU	-10000.0	10000.0
R788748E2_B	1*uniprot:RIBD_BACSU	-10000.0	10000.0
R78A55FA2_B		-10000.0	10000.0
R78B45976_B	1*uniprot:ODPA_BACSU+1*uniprot:ODPB_BACSU	-10000.0	10000.0
R78C92ADE_B	1*uniprot:HMP_BACSU	-10000.0	10000.0
R78D352B1_LR	1*uniprot:PABA_BACSU+1*uniprot:TRPE_BACSU	0	10000.0
R78E8040A_B	1*uniprot:FABD_BACSU	-10000.0	10000.0
R78E921A2_LR	1*gene:SODM_BACSU;1*uniprot:SODF_BACSU;1*uniprot:YOJM_BACSU	0	10000.0
R790394B_B		-10000.0	10000.0
R7935054D_B		-10000.0	10000.0
R793FDB62_LR		0	10000.0
R797FEAF7_LR	1*uniprot:NTPES_BACSU;1*uniprot:YFNB_BACSU	0	10000.0
R79C39036_B	1*uniprot:ACON_BACSU	-10000.0	10000.0
R79DAA595_RL	1*uniprot:AADK_BACSU	-10000.0	0
R7A3A33DF_B		-10000.0	10000.0
R7A4E594_LR	1*uniprot:2NPD_BACSU;1*uniprot:FABI_BACSU	0	10000.0
R7A51C946_B		-10000.0	10000.0
R7AB1673C_B	1*uniprot:PGSA_BACSU	-10000.0	10000.0
R7ADF0E7A_B		-10000.0	10000.0
R7AF423E9_B		-10000.0	10000.0
R7AF96ED5_B		-10000.0	10000.0
R7B007A06_RL	1*uniprot:CISY2_BACSU;1*uniprot:CISY_BACSU	-10000.0	0
R7B55D149_RL	1*uniprot:UPPP_BACSU	-10000.0	0
R7B8A1023_B		-10000.0	10000.0
R7BA5451F_LR	1*uniprot:FABL_BACSU	0	10000.0
R7BB5C2FD_B		-10000.0	10000.0
R7BB6BC6B_B		-10000.0	10000.0
R7C127A85_RL	1*uniprot:YVHJ_BACSU	-10000.0	0
R7C815D4E_B		-10000.0	10000.0
R7C8AEBEB_LR	1*uniprot:MTNX_BACSU	0	10000.0
R7CA35F41_RL	1*uniprot:CARA_BACSU+1*uniprot:CARB_BACSU;1*uniprot:CARX_BACSU+1*uniprot:CARY_BACSU	-10000.0	0
R7D04639E_RL	1*uniprot:PAND_BACSU	-10000.0	0
R7D4F35C2_RL	1*uniprot:FABF_BACSU+1*uniprot:FABH1_BACSU;1*uniprot:FABF_BACSU+1*uniprot:FABH2_BACSU	-10000.0	0
R7D6DF38C_RL	1*uniprot:YISP_BACSU	-10000.0	0
R7D814745_RL	1*uniprot:PURT_BACSU	-10000.0	0
R7DC573F1_B	1*uniprot:TAGO_BACSU	-10000.0	10000.0
R7E645BFC_B	1*uniprot:YXEI_BACSU	-10000.0	10000.0
R7EA891D5_B	1*uniprot:SCRB_BACSU	-10000.0	10000.0
R7EAE41AC_B		-10000.0	10000.0
R7ECEE4C1_B	1*uniprot:DAPH_BACSU	-10000.0	10000.0
R7F0E3AF7_B	1*uniprot:AAT3_BACSU;1*uniprot:HIS8_BACSU	-10000.0	10000.0
R7F23AF1F_LR	1*uniprot:SPSJ_BACSU	0	10000.0
R7F34046E_B	1*uniprot:FABG_BACSU	-10000.0	10000.0
R8011D7F9_LR	1*uniprot:NTPES_BACSU;1*uniprot:YFNB_BACSU	0	10000.0
R802C2BCE_B	1*uniprot:MURA1_BACSU	-10000.0	10000.0
R803985F1_RL	1*uniprot:AMYC_BACSU+1*uniprot:AMYD_BACSU+1*uniprot:MSME_BACSU;1*uniprot:YUFN_BACSU+1*uniprot:YUFO_BACSU+1*uniprot:YUFP_BACSU+1*uniprot:YUFQ_BACSU;1*uniprot:YURJ_BACSU+1*uniprot:YURM_BACSU+1*uniprot:YURN_BACSU+1*uniprot:YURO_BACSU	-10000.0	0
R804555EB_B		-10000.0	10000.0
R8052EA18_RL	1*uniprot:DPPB_BACSU+1*uniprot:DPPC_BACSU+1*uniprot:DPPD_BACSU+1*uniprot:DPPE_BACSU	-10000.0	0
R80B031E6_LR	1*uniprot:HIS5_BACSU+1*uniprot:HIS6_BACSU	0	10000.0
R80C33240_B	1*uniprot:ALLP_BACSU;1*uniprot:YXLA_BACSU	-10000.0	10000.0
R80EBCC0B_B	1*uniprot:FABZ_BACSU	-10000.0	10000.0
R80F61495_RL		-10000.0	0
R8149F79B_RL	1*uniprot:COAE_BACSU	-10000.0	0
R815BFA1D_B	1*gene:KGUA_BACSU	-10000.0	10000.0
R81676643_B		-10000.0	10000.0
R81B6101_B	1*uniprot:RFBF_BACSU	-10000.0	10000.0
R81D59381_B		-10000.0	10000.0
R81D753DC_B	1*uniprot:PDXK_BACSU;1*uniprot:THID_BACSU	-10000.0	10000.0
R81E464FC_B	1*uniprot:GLMS_BACSU	-10000.0	10000.0
R81EC732B_LR	1*uniprot:NASB_BACSU+1*uniprot:NASC_BACSU+1*uniprot:NASD_BACSU+1*uniprot:NASE_BACSU	0	10000.0
R820EBB7F_B		-10000.0	10000.0
R822C2259_RL	1*uniprot:ADEC_BACSU;1*uniprot:YERA_BACSU	-10000.0	0
R82521F85_B		-10000.0	10000.0
R8266550A_B	1*uniprot:YBBD_BACSU	-10000.0	10000.0
R8267497D_B	1*uniprot:ILVC_BACSU	-10000.0	10000.0
R826A6402_B		-10000.0	10000.0
R826AA131_B		-10000.0	10000.0
R82BAAAC9_RL	1*uniprot:AMYC_BACSU+1*uniprot:AMYD_BACSU+1*uniprot:MSME_BACSU;1*uniprot:YUFN_BACSU+1*uniprot:YUFO_BACSU+1*uniprot:YUFP_BACSU+1*uniprot:YUFQ_BACSU;1*uniprot:YURJ_BACSU+1*uniprot:YURM_BACSU+1*uniprot:YURN_BACSU+1*uniprot:YURO_BACSU	-10000.0	0
R82BD2FEC_B	1*uniprot:FOLB_BACSU	-10000.0	10000.0
R82E82FBE_B	1*uniprot:DHBA_BACSU	-10000.0	10000.0
R8348ECA3_RL	1*uniprot:METC_BACSU	-10000.0	0
R83588FD6_B	1*uniprot:ISPD_BACSU	-10000.0	10000.0
R835EDBFE_B	1*uniprot:GABT_BACSU	-10000.0	10000.0
R83B30D2C_B	1*gene:PTSBC_BACSU+1*uniprot:PT1_BACSU+1*uniprot:PTHP_BACSU	-10000.0	10000.0
R83ED5B3_B	1*uniprot:GLTA_BACSU+1*uniprot:GLTB_BACSU	-10000.0	10000.0
R83F6DCD7_RL	1*uniprot:PHEA_BACSU	-10000.0	0
R841AA44A_LR	1*uniprot:NTPES_BACSU;1*uniprot:YFNB_BACSU	0	10000.0
R841CD691_RL	1*uniprot:MAO1_BACSU;1*uniprot:MAO2_BACSU;1*uniprot:MAO3_BACSU	-10000.0	0
R845A5338_RL	1*uniprot:PPB3_BACSU	-10000.0	0
R84828B8D_B		-10000.0	10000.0
R848D7E7B_B	1*uniprot:YKWC_BACSU	-10000.0	10000.0
R84B6AC55_B	1*uniprot:FABG_BACSU	-10000.0	10000.0
R84C6F6AF_B	1*uniprot:URK_BACSU	-10000.0	10000.0
R850E0439_B		-10000.0	10000.0
R8554B8F6_B		-10000.0	10000.0
R8569833_RL	1*uniprot:YNCF_BACSU;1*uniprot:YOSS_BACSU	-10000.0	0
R857D09A5_RL	1*uniprot:YUND_BACSU	-10000.0	0
R857DEAFC_B	1*uniprot:K6PF_BACSU	-10000.0	10000.0
R85BD7AE2_B	1*uniprot:SIRC_BACSU	-10000.0	10000.0
R85D9EFA4_LR	1*uniprot:NTPES_BACSU;1*uniprot:YFNB_BACSU	0	10000.0
R85F6B42C_LR	1*uniprot:MURB_BACSU	0	10000.0
R8608EBF_B	1*uniprot:SCRK_BACSU;1*uniprot:YDJE_BACSU	-10000.0	10000.0
R862D1249_RL	1*uniprot:UBIE_BACSU	-10000.0	0
R8655EB14_B	1*uniprot:EXUT_BACSU	-10000.0	10000.0
R86992B38_B	1*uniprot:FABZ_BACSU	-10000.0	10000.0
R869EE9D4_B		-10000.0	10000.0
R86C7F788_RL	1*uniprot:PSS_BACSU	-10000.0	0
R86CA84CE_B	1*uniprot:MSRB_BACSU	-10000.0	10000.0
R86CB9614_B	1*uniprot:FABZ_BACSU	-10000.0	10000.0
R86E467FB_B		-10000.0	10000.0
R870CDBC7_B	1*uniprot:ISPF_BACSU	-10000.0	10000.0
R871545EC_B	1*uniprot:DEOD_BACSU;1*uniprot:PUNA_BACSU	-10000.0	10000.0
R8717521D_B		-10000.0	10000.0
R875B8CAF_B	1*gene:KGUA_BACSU	-10000.0	10000.0
R87610023_RL	1*uniprot:PLSX_BACSU+1*uniprot:PLSY_BACSU	-10000.0	0
R87714E78_B		-10000.0	10000.0
R8796A875_LR	1*uniprot:NTPES_BACSU;1*uniprot:YFNB_BACSU	0	10000.0
R885ED32E_RL	1*uniprot:LCFA_BACSU;1*uniprot:LCFB_BACSU;1*uniprot:PKSJ_BACSU;1*uniprot:YDAB_BACSU;1*uniprot:YHFT_BACSU;1*uniprot:YNGI_BACSU	-10000.0	0
R8865E81E_RL	1*uniprot:FABF_BACSU+1*uniprot:FABH1_BACSU;1*uniprot:FABF_BACSU+1*uniprot:FABH2_BACSU	-10000.0	0
R887C9CD5_B	1*uniprot:NDK_BACSU	-10000.0	10000.0
R887E06BD_RL	1*uniprot:DPPB_BACSU+1*uniprot:DPPC_BACSU+1*uniprot:DPPD_BACSU+1*uniprot:DPPE_BACSU	-10000.0	0
R88BE451A_B		-10000.0	10000.0
R88D3F723_B		-10000.0	10000.0
R8900FA08_B	1*uniprot:ATP6_BACSU+1*uniprot:ATPA_BACSU+1*uniprot:ATPB_BACSU+1*uniprot:ATPD_BACSU+1*uniprot:ATPE_BACSU+1*uniprot:ATPF_BACSU+1*uniprot:ATPG_BACSU+1*uniprot:ATPL_BACSU+1*uniprot:ATPZ_BACSU	-10000.0	10000.0
R8905B475_RL	1*uniprot:PLSC_BACSU	-10000.0	0
R8927C97_B	1*uniprot:ALLP_BACSU;1*uniprot:YXLA_BACSU	-10000.0	10000.0
R893C561F_LR	1*uniprot:RIBC_BACSU	0	10000.0
R896353BD_B	1*uniprot:PUR8_BACSU	-10000.0	10000.0
R89851EF5_LR		0	10000.0
R89E7AA99_RL	1*gene:ODO1_BACSU	-10000.0	0
R89F34865_B	1*uniprot:TAGB_BACSU+1*uniprot:TAGF_BACSU	-10000.0	10000.0
R8A06DB82_RL	1*uniprot:FOLC_BACSU	-10000.0	0
R8A072AA7_B		-10000.0	10000.0
R8A0926F3_RL	1*uniprot:YTXM_BACSU	-10000.0	0
R8A1A5B14_B	1*uniprot:HISX_BACSU	-10000.0	10000.0
R8A4BE0D1_LR	1*uniprot:PYRG_BACSU	0	10000.0
R8A69C2F0_B	1*uniprot:FADA_BACSU;1*uniprot:THL_BACSU;1*uniprot:YHFS_BACSU	-10000.0	10000.0
R8A7C04B7_B	1*uniprot:GLGB_BACSU	-10000.0	10000.0
R8AADDBBC_RL	1*uniprot:DLTA_BACSU+1*uniprot:DLTB_BACSU+1*uniprot:DLTC_BACSU+1*uniprot:DLTD_BACSU	-10000.0	0
R8ACC952E_B	1*uniprot:BGAL1_BACSU;1*uniprot:BGAL2_BACSU	-10000.0	10000.0
R8AD5C583_RL	1*uniprot:ACYP_BACSU	-10000.0	0
R8AD9071D_B	1*uniprot:O16G3_BACSU	-10000.0	10000.0
R8AF28A29_LR		0	10000.0
R8B05645C_LR	1*uniprot:OPUAA_BACSU+1*uniprot:OPUAB_BACSU+1*uniprot:OPUAC_BACSU	0	10000.0
R8B0C95C_B	1*uniprot:TRPP_BACSU	-10000.0	10000.0
R8B3F3C76_RL	1*uniprot:NRDI_BACSU+1*uniprot:RIR1_BACSU+1*uniprot:RIR2_BACSU	-10000.0	0
R8B438461_B	1*uniprot:LIPM_BACSU	-10000.0	10000.0
R8B482A76_B		-10000.0	10000.0
R8B72B85E_LR	1*uniprot:PYRB_BACSU	0	10000.0
R8B735A24_B	1*uniprot:DBH1_BACSU+1*uniprot:DNAA_BACSU+1*uniprot:DNAB_BACSU+1*uniprot:DNAC_BACSU+1*uniprot:DNAD_BACSU+1*uniprot:DNAI_BACSU+1*uniprot:DNLJ_BACSU+1*uniprot:DPO3A_BACSU+1*uniprot:DPO3B_BACSU+1*uniprot:DPO3X_BACSU+1*uniprot:DPO3_BACSU+1*uniprot:GYRA_BACSU+1*uniprot:GYRB_BACSU+1*uniprot:HOLB_BACSU+1*uniprot:LIGB_BACSU+1*uniprot:PARC_BACSU+1*uniprot:PARE_BACSU+1*uniprot:PCRA_BACSU+1*uniprot:PRIA_BAC…	-10000.0	10000.0
R8B788FF_B	1*uniprot:YFHM_BACSU	-10000.0	10000.0
R8B7D9DD0_RL	1*uniprot:SDHA_BACSU+1*uniprot:SDHB_BACSU	-10000.0	0
R8B87C7FC_B	1*uniprot:PGSA_BACSU	-10000.0	10000.0
R8B9B0F03_B	1*uniprot:GSAB_BACSU;1*uniprot:GSA_BACSU	-10000.0	10000.0
R8C029562_B	1*uniprot:PTAS_BACSU	-10000.0	10000.0
R8C29940F_B	1*uniprot:HEMN_BACSU;1*uniprot:HEMZ_BACSU	-10000.0	10000.0
R8C31D521_B		-10000.0	10000.0
R8CBB9B30_B	1*uniprot:FADB_BACSU;1*uniprot:PKSI_BACSU	-10000.0	10000.0
R8CFD196B_B	1*uniprot:FABD_BACSU	-10000.0	10000.0
R8D5664A0_RL		-10000.0	0
R8D822F91_B	1*uniprot:CLS1_BACSU;1*uniprot:CLSA_BACSU	-10000.0	10000.0
R8D9FC36E_LR	1*uniprot:TCYJ_BACSU+1*uniprot:TCYL_BACSU+1*uniprot:TCYM_BACSU+1*uniprot:TCYN_BACSU	0	10000.0
R8DA72605_B	1*uniprot:FADN_BACSU	-10000.0	10000.0
R8DA9FF83_RL	1*uniprot:PLSX_BACSU+1*uniprot:PLSY_BACSU	-10000.0	0
R8DAE3A25_RL	1*uniprot:HEPS1_BACSU+1*uniprot:HEPS2_BACSU	-10000.0	0
R8DCE470A_LR	1*uniprot:NTPES_BACSU;1*uniprot:YFNB_BACSU	0	10000.0
R8DE66411_RL		-10000.0	0
R8DF552BC_B	1*uniprot:BGLC_BACSU;1*uniprot:BGLH_BACSU;1*uniprot:GMUD_BACSU	-10000.0	10000.0
R8E026B42_B		-10000.0	10000.0
R8E2C6ACB_B	1*uniprot:CLS1_BACSU;1*uniprot:CLSA_BACSU	-10000.0	10000.0
R8EBBEB79_B	1*uniprot:YFKE_BACSU	-10000.0	10000.0
R8EC94094_B		-10000.0	10000.0
R8F58EBC6_B	1*uniprot:CZCD_BACSU	-10000.0	10000.0
R8F6C0E57_B	1*uniprot:ODBA_BACSU+1*uniprot:ODBB_BACSU	-10000.0	10000.0
R8F7E8B65_RL	1*uniprot:PLSX_BACSU+1*uniprot:PLSY_BACSU	-10000.0	0
R8FDD65E8_B		-10000.0	10000.0
R900DE59D_B		-10000.0	10000.0
R900FC5A7_B		-10000.0	10000.0
R9057590C_RL	1*uniprot:UPPS_BACSU	-10000.0	0
R90739586_B	1*uniprot:YKON_BACSU	-10000.0	10000.0
R90A27035_B		-10000.0	10000.0
R90B66DB3_B	1*uniprot:ASPA_BACSU	-10000.0	10000.0
R90BFD1C5_RL	1*uniprot:ISPH_BACSU	-10000.0	0
R91834A13_B		-10000.0	10000.0
R91C16F7E_B		-10000.0	10000.0
R91D86730_B	1*uniprot:ARGI_BACSU	-10000.0	10000.0
R91E5581F_B	1*uniprot:DHLE_BACSU	-10000.0	10000.0
R91EC2CF4_B		-10000.0	10000.0
R91FE295F_B	1*uniprot:ALDH2_BACSU;1*uniprot:ALDH3_BACSU;1*uniprot:ALDH4_BACSU;1*uniprot:ALDH5_BACSU;1*uniprot:ALDY_BACSU	-10000.0	10000.0
R92118F8C_B	1*uniprot:ALLP_BACSU;1*uniprot:YXLA_BACSU	-10000.0	10000.0
R9212FB7C_LR	1*uniprot:2NPD_BACSU;1*uniprot:FABI_BACSU	0	10000.0
R923AD9F1_LR	1*uniprot:GLPK_BACSU	0	10000.0
R9268CF81_B	1*uniprot:DAPB_BACSU	-10000.0	10000.0
R926E7B95_B	1*uniprot:ISPE_BACSU	-10000.0	10000.0
R92AFA7A9_B	1*uniprot:NAGA_BACSU	-10000.0	10000.0
R9316DACF_B		-10000.0	10000.0
R932E3B52_B		-10000.0	10000.0
R933DAAA0_B	1*uniprot:ROCA2_BACSU;1*uniprot:ROCA_BACSU	-10000.0	10000.0
R934B7AE5_RL	1*uniprot:ALLC_BACSU	-10000.0	0
R934E3ED_RL	1*uniprot:LCFA_BACSU;1*uniprot:LCFB_BACSU;1*uniprot:PKSJ_BACSU;1*uniprot:YDAB_BACSU;1*uniprot:YHFT_BACSU;1*uniprot:YNGI_BACSU	-10000.0	0
R937BAAF6_RL	1*uniprot:PSS_BACSU	-10000.0	0
R93B51B78_B	1*uniprot:PUR8_BACSU	-10000.0	10000.0
R94074741_B		-10000.0	10000.0
R9490975F_B	1*uniprot:PATA_BACSU;1*uniprot:YUGH_BACSU	-10000.0	10000.0
R95B776DB_RL	1*uniprot:MEND_BACSU	-10000.0	0
R95D9D061_B	1*uniprot:ARAB_BACSU	-10000.0	10000.0
R95E42B97_LR	1*uniprot:HIS7_BACSU	0	10000.0
R95F08F4D_B	1*uniprot:GLYA_BACSU	-10000.0	10000.0
R95F8491D_B	1*uniprot:YKON_BACSU	-10000.0	10000.0
R95FC03A7_RL	1*uniprot:DPPB_BACSU+1*uniprot:DPPC_BACSU+1*uniprot:DPPD_BACSU+1*uniprot:DPPE_BACSU	-10000.0	0
R961206E5_B		-10000.0	10000.0
R96290CDA_B	1*uniprot:FOLD_BACSU	-10000.0	10000.0
R966224A8_B	1*uniprot:TREC_BACSU	-10000.0	10000.0
R966D924C_LR	1*uniprot:GLNA_BACSU	0	10000.0
R968F7401_B	1*uniprot:RHAB_BACSU	-10000.0	10000.0
R96A43781_LR	1*uniprot:NTPES_BACSU;1*uniprot:YFNB_BACSU	0	10000.0
R96A45519_B	1*uniprot:ADHA_BACSU;1*uniprot:YHFP_BACSU;1*uniprot:YOGA_BACSU	-10000.0	10000.0
R96A5226D_RL	1*uniprot:YNGI_BACSU	-10000.0	0
R96E3F05E_B	1*uniprot:UXUB_BACSU	-10000.0	10000.0
R973E9D4F_B	1*uniprot:THIM_BACSU	-10000.0	10000.0
R973F43E_RL	1*uniprot:PSS_BACSU	-10000.0	0
R975BEC99_B	1*uniprot:FADB_BACSU;1*uniprot:PKSI_BACSU	-10000.0	10000.0
R975F8CBB_B		-10000.0	10000.0
R9780841D_B	1*uniprot:FABG_BACSU	-10000.0	10000.0
R97CA8345_B	1*uniprot:MTNN_BACSU	-10000.0	10000.0
R982D637B_B	1*uniprot:YDGF_BACSU	-10000.0	10000.0
R983D6C9F_B	1*uniprot:FABG_BACSU	-10000.0	10000.0
R987B7C5F_RL	1*uniprot:ACYP_BACSU	-10000.0	0
R98AF06CB_LR	1*uniprot:ACDA_BACSU;1*uniprot:FADE_BACSU;1*uniprot:YDBM_BACSU	0	10000.0
R98C86F14_B		-10000.0	10000.0
R98D4EF19_B		-10000.0	10000.0
R99047CAE_RL	1*uniprot:UDPK_BACSU	-10000.0	0
R99085C23_RL	1*uniprot:AMYC_BACSU+1*uniprot:AMYD_BACSU+1*uniprot:MSME_BACSU;1*uniprot:YUFN_BACSU+1*uniprot:YUFO_BACSU+1*uniprot:YUFP_BACSU+1*uniprot:YUFQ_BACSU;1*uniprot:YURJ_BACSU+1*uniprot:YURM_BACSU+1*uniprot:YURN_BACSU+1*uniprot:YURO_BACSU	-10000.0	0
R997D7646_B		-10000.0	10000.0
R99B1B88_B	1*uniprot:CZCD_BACSU	-10000.0	10000.0
R99B31807_RL	1*uniprot:SPEA_BACSU;1*uniprot:YAAO_BACSU	-10000.0	0
R99BDB7F6_LR	1*uniprot:GLOX_BACSU	0	10000.0
R99C25D8F_B		-10000.0	10000.0
R99D6E588_RL		-10000.0	0
R99DF53F9_RL	1*uniprot:METN_BACSU+1*uniprot:METP_BACSU+1*uniprot:METQ_BACSU;1*uniprot:YHCG_BACSU+1*uniprot:YHCH_BACSU+1*uniprot:YHCJ_BACSU;1*uniprot:YTRB_BACSU+1*uniprot:YTRE_BACSU+1*uniprot:YTRF_BACSU	-10000.0	0
R99FA3CA4_RL	1*uniprot:YVCN_BACSU	-10000.0	0
R9A333327_RL	1*uniprot:DPPB_BACSU+1*uniprot:DPPC_BACSU+1*uniprot:DPPD_BACSU+1*uniprot:DPPE_BACSU	-10000.0	0
R9A55E7F1_RL	1*uniprot:YVRA_BACSU+1*uniprot:YVRB_BACSU+1*uniprot:YVRC_BACSU	-10000.0	0
R9AA17715_B		-10000.0	10000.0
R9ABD4_B	1*uniprot:CLS1_BACSU;1*uniprot:CLSA_BACSU	-10000.0	10000.0
R9AD926C2_LR	1*uniprot:2NPD_BACSU;1*uniprot:FABI_BACSU	0	10000.0
R9B1FDC10_RL	1*uniprot:MGSA_BACSU	-10000.0	0
R9B6620B4_RL	1*uniprot:FABF_BACSU+1*uniprot:FABH1_BACSU;1*uniprot:FABF_BACSU+1*uniprot:FABH2_BACSU	-10000.0	0
R9B70775E_LR	1*uniprot:FABL_BACSU	0	10000.0
R9C05CF3C_B		-10000.0	10000.0
R9C5DFEBF_B		-10000.0	10000.0
R9C795DB9_B	1*uniprot:RISB_BACSU	-10000.0	10000.0
R9C8B0865_RL	1*uniprot:META_BACSU	-10000.0	0
R9CB1C10D_B	1*uniprot:PBPX_BACSU;1*uniprot:YQGF_BACSU	-10000.0	10000.0
R9CCA1D20_B	1*uniprot:GLGC_BACSU+1*uniprot:GLGD_BACSU	-10000.0	10000.0
R9CEBED8C_RL	1*uniprot:YVHJ_BACSU	-10000.0	0
R9D1B4549_LR	1*uniprot:AROB_BACSU	0	10000.0
R9D2315DF_B	1*uniprot:YDHJ_BACSU;1*uniprot:YWFO_BACSU	-10000.0	10000.0
R9D24240D_B		-10000.0	10000.0
R9D3BE63A_RL	1*uniprot:TTUC_BACSU	-10000.0	0
R9D400818_B	1*uniprot:TAGO_BACSU	-10000.0	10000.0
R9D64F08_B	1*uniprot:FABG_BACSU	-10000.0	10000.0
R9D666B4F_LR	1*uniprot:ILVD_BACSU	0	10000.0
R9D72C0B9_LR	1*uniprot:FABL_BACSU	0	10000.0
R9D755F0E_B		-10000.0	10000.0
R9D79890B_LR	1*uniprot:UXUA_BACSU	0	10000.0
R9DD33ED4_B		-10000.0	10000.0
R9DE03C00_B	1*uniprot:YVDK_BACSU	-10000.0	10000.0
R9DF6D36E_RL	1*gene:SSUB_BACSU+1*uniprot:SSUA_BACSU+1*uniprot:SSUC_BACSU	-10000.0	0
R9DFD89F9_B	1*uniprot:URK_BACSU	-10000.0	10000.0
R9E06064D_B	1*uniprot:TAGO_BACSU	-10000.0	10000.0
R9E432CB6_B	1*uniprot:FABG_BACSU	-10000.0	10000.0
R9E82AFD2_B		-10000.0	10000.0
R9EE17367_B		-10000.0	10000.0
R9EEDE1AD_B	1*uniprot:GLPF_BACSU	-10000.0	10000.0
R9F75C1E7_LR	1*uniprot:FABL_BACSU	0	10000.0
R9F90B4F7_B	1*gene:COAX_BACSU;1*uniprot:COAA_BACSU	-10000.0	10000.0
R9F94E437_B	1*uniprot:FMT_BACSU+1*uniprot:GATA_BACSU+1*uniprot:GATB_BACSU+1*uniprot:GATC_BACSU+1*uniprot:RL10_BACSU+1*uniprot:RL13_BACSU+1*uniprot:RL14_BACSU+1*uniprot:RL15_BACSU+1*uniprot:RL16_BACSU+1*uniprot:RL17_BACSU+1*uniprot:RL18_BACSU+1*uniprot:RL19_BACSU+1*uniprot:RL1_BACSU+1*uniprot:RL20_BACSU+1*uniprot:RL21_BACSU+1*uniprot:RL22_BACSU+1*uniprot:RL23_BACSU+1*uniprot:RL24_BACSU+1*uniprot:RL27_BACSU+1*…	-10000.0	10000.0
RA00F097C_LR	1*uniprot:MTNW_BACSU	0	10000.0
RA04BBC37_RL	1*uniprot:DPPB_BACSU+1*uniprot:DPPC_BACSU+1*uniprot:DPPD_BACSU+1*uniprot:DPPE_BACSU	-10000.0	0
RA063A812_RL	1*gene:TRPC_BACSU	-10000.0	0
RA0879407_B	1*uniprot:CDSA_BACSU	-10000.0	10000.0
RA0AC35CA_B		-10000.0	10000.0
RA0B9C5E6_RL	1*uniprot:CYSK_BACSU;1*uniprot:CYSM_BACSU	-10000.0	0
RA0C2E339_LR	1*uniprot:YQGN_BACSU	0	10000.0
RA0CB7078_B	1*uniprot:PTF3A_BACSU+1*uniprot:PTFD_BACSU+1*uniprot:PTHP_BACSU;1*uniprot:PTFA_BACSU+1*uniprot:PTFB_BACSU+1*uniprot:PTFC_BACSU+1*uniprot:PTFD_BACSU+1*uniprot:PTHP_BACSU	-10000.0	10000.0
RA0E6203_B	1*uniprot:TAGD_BACSU	-10000.0	10000.0
RA1066942_B		-10000.0	10000.0
RA109C36A_B	1*uniprot:TAGE_BACSU	-10000.0	10000.0
RA12105_RL	1*uniprot:SPSE_BACSU	-10000.0	0
RA17877FE_RL	1*uniprot:SSUD_BACSU	-10000.0	0
RA1805785_RL	1*uniprot:OPUAA_BACSU+1*uniprot:OPUAB_BACSU+1*uniprot:OPUAC_BACSU	-10000.0	0
RA195B514_B		-10000.0	10000.0
RA1A091DF_B	1*uniprot:KITH_BACSU	-10000.0	10000.0
RA1AB26B4_B	1*uniprot:OPUD_BACSU	-10000.0	10000.0
RA1B6FCB4_B	1*gene:NASA_BACSU;1*uniprot:YWCJ_BACSU	-10000.0	10000.0
RA1BA200B_LR	1*uniprot:ODBA_BACSU+1*uniprot:ODBB_BACSU	0	10000.0
RA1BF3EE5_B	1*uniprot:NDK_BACSU	-10000.0	10000.0
RA1CE8A10_LR	1*uniprot:F16PC_BACSU;1*uniprot:GLPX_BACSU	0	10000.0
RA1F16E35_RL	1*uniprot:YVHJ_BACSU	-10000.0	0
RA22179F4_B		-10000.0	10000.0
RA22B3905_LR	1*uniprot:NTPES_BACSU;1*uniprot:YFNB_BACSU	0	10000.0
RA273BC1A_RL	1*uniprot:AROD_BACSU;1*uniprot:AROQ_BACSU	-10000.0	0
RA28EF8C0_B	1*uniprot:TRPA_BACSU+1*uniprot:TRPB_BACSU	-10000.0	10000.0
RA29BD095_B	1*uniprot:KDUI_BACSU	-10000.0	10000.0
RA2F715F2_LR	1*gene:SSUB_BACSU+1*uniprot:SSUA_BACSU+1*uniprot:SSUC_BACSU	0	10000.0
RA32CA962_RL	1*uniprot:RIBBA_BACSU	-10000.0	0
RA33C4256_B	1*uniprot:YKON_BACSU	-10000.0	10000.0
RA35ABAC_B		-10000.0	10000.0
RA36CD38E_RL	1*uniprot:FABF_BACSU+1*uniprot:FABH1_BACSU;1*uniprot:FABF_BACSU+1*uniprot:FABH2_BACSU	-10000.0	0
RA3AA060D_LR	1*uniprot:FABL_BACSU	0	10000.0
RA3E45654_B	1*uniprot:FMNP_BACSU	-10000.0	10000.0
RA3ED7CA4_LR	1*uniprot:FABL_BACSU	0	10000.0
RA41ED82C_B	1*uniprot:YNGF_BACSU	-10000.0	10000.0
RA43B8172_B	1*uniprot:UDPK_BACSU	-10000.0	10000.0
RA444409A_B		-10000.0	10000.0
RA4ADDE73_LR	1*uniprot:ISPH_BACSU	0	10000.0
RA4B9948D_B	1*uniprot:MTND_BACSU	-10000.0	10000.0
RA4B9B13E_RL	1*uniprot:DHPS_BACSU	-10000.0	0
RA4E9A3_B	1*uniprot:URK_BACSU	-10000.0	10000.0
RA50841B0_B	1*uniprot:PSD_BACSU	-10000.0	10000.0
RA52020E4_B	1*uniprot:SIRB_BACSU	-10000.0	10000.0
RA5465A3D_LR	1*uniprot:FABL_BACSU	0	10000.0
RA551D8CF_B	1*uniprot:COXX1_BACSU;1*uniprot:COXX2_BACSU	-10000.0	10000.0
RA5B27809_B	1*uniprot:UGTP_BACSU	-10000.0	10000.0
RA5C62E48_B	1*uniprot:CDSA_BACSU	-10000.0	10000.0
RA5C8CF2E_B		-10000.0	10000.0
RA5CAD38A_LR	1*uniprot:ILVE1_BACSU;1*uniprot:ILVE2_BACSU	0	10000.0
RA6029F8E_RL	1*gene:YKGA_BACSU	-10000.0	0
RA65CB13F_B		-10000.0	10000.0
RA6637795_B		-10000.0	10000.0
RA698384F_LR	1*uniprot:FABL_BACSU	0	10000.0
RA6A49260_B	1*uniprot:YXEI_BACSU	-10000.0	10000.0
RA6C72DA8_B	1*uniprot:URK_BACSU	-10000.0	10000.0
RA6E23FBB_RL	1*uniprot:PUR3_BACSU	-10000.0	0
RA70C4A2F_RL		-10000.0	0
RA710F5B6_B	1*uniprot:SPSI_BACSU	-10000.0	10000.0
RA7730D8F_B		-10000.0	10000.0
RA7746F60_B		-10000.0	10000.0
RA7D59D67_B		-10000.0	10000.0
RA7DC31A9_B		-10000.0	10000.0
RA80674D8_B	1*uniprot:FADB_BACSU;1*uniprot:PKSI_BACSU	-10000.0	10000.0
RA8313C9_B	1*uniprot:FABD_BACSU	-10000.0	10000.0
RA87CE4C8_B	1*uniprot:FADN_BACSU	-10000.0	10000.0
RA87FCEC4_B		-10000.0	10000.0
RA88E1747_B	1*uniprot:ARAE_BACSU	-10000.0	10000.0
RA8ACE2A6_RL	1*uniprot:YUND_BACSU	-10000.0	0
RA8AE8D73_B	1*uniprot:YVRE_BACSU	-10000.0	10000.0
RA8EA80C3_B	1*uniprot:TAGO_BACSU	-10000.0	10000.0
RA8F9802D_B	1*uniprot:ARGD_BACSU	-10000.0	10000.0
RA945FE75_B	1*uniprot:FADB_BACSU;1*uniprot:PKSI_BACSU	-10000.0	10000.0
RA94A5C2_B	1*uniprot:FABZ_BACSU	-10000.0	10000.0
RA9589AA1_B	1*uniprot:PUCL_BACSU	-10000.0	10000.0
RA98E411A_B		-10000.0	10000.0
RA98E9E9A_B		-10000.0	10000.0
RA9A2050D_B	1*uniprot:FABZ_BACSU	-10000.0	10000.0
RA9C56CEF_LR		0	10000.0
RA9CA6092_B		-10000.0	10000.0
RAA2D17DD_RL	1*uniprot:NADE_BACSU	-10000.0	0
RAA4BEEDC_RL	1*uniprot:PURE_BACSU+1*uniprot:PURK_BACSU	-10000.0	0
RAA59AE89_LR	1*uniprot:HUTG_BACSU	0	10000.0
RAA59B1A1_RL	1*uniprot:NTPES_BACSU;1*uniprot:YFNB_BACSU	-10000.0	0
RAA5F3C20_B	1*uniprot:FABD_BACSU	-10000.0	10000.0
RAA82755_RL		-10000.0	0
RAA91E025_B	1*uniprot:ALDH2_BACSU;1*uniprot:ALDH3_BACSU;1*uniprot:ALDH4_BACSU;1*uniprot:ALDH5_BACSU;1*uniprot:ALDY_BACSU	-10000.0	10000.0
RAA9668A9_B		-10000.0	10000.0
RAA978D7B_B		-10000.0	10000.0
RAAA26B73_B	1*uniprot:FADN_BACSU	-10000.0	10000.0
RAAA3A7BE_B	1*uniprot:HEMH_BACSU	-10000.0	10000.0
RAAAE22F1_B		-10000.0	10000.0
RAAC16887_B	1*uniprot:YOAD_BACSU	-10000.0	10000.0
RAAC195E1_B	1*uniprot:UDPK_BACSU	-10000.0	10000.0
RAAD9262F_LR		0	10000.0
RAAF5A8C1_B	1*uniprot:TAGF_BACSU	-10000.0	10000.0
RAB25166_B	1*uniprot:KDUD_BACSU	-10000.0	10000.0
RAB311DE2_LR	1*uniprot:AROC_BACSU	0	10000.0
RAB41E0AE_B		-10000.0	10000.0
RAB5EAA2B_B		-10000.0	10000.0
RAB70F856_B		-10000.0	10000.0
RAB854488_B	1*uniprot:PHSG_BACSU	-10000.0	10000.0
RABA99FE7_B	1*uniprot:YFHM_BACSU	-10000.0	10000.0
RABC0D0F7_B	1*uniprot:TUAA_BACSU+1*uniprot:TUAB_BACSU+1*uniprot:TUAC_BACSU+1*uniprot:TUAE_BACSU+1*uniprot:TUAF_BACSU+1*uniprot:TUAG_BACSU+1*uniprot:TUAH_BACSU	-10000.0	10000.0
RABC622CA_RL	1*uniprot:YFNG_BACSU	-10000.0	0
RAC0BB1E2_RL	1*uniprot:HEPS1_BACSU+1*uniprot:HEPS2_BACSU	-10000.0	0
RAC30B082_B		-10000.0	10000.0
RAC3A3358_LR		0	10000.0
RAC909E93_B	1*uniprot:DCTA_BACSU+1*uniprot:DCTB_BACSU;1*uniprot:YFLS_BACSU;1*uniprot:YWKB_BACSU	-10000.0	10000.0
RACB5E6D6_B	1*uniprot:BIKB_BACSU	-10000.0	10000.0
RACD091B_RL	1*uniprot:UDPK_BACSU	-10000.0	0
RAD1F3F7A_B	1*uniprot:GABP_BACSU	-10000.0	10000.0
RAD2D212C_B	1*uniprot:PSD_BACSU	-10000.0	10000.0
RAD3C879A_B		-10000.0	10000.0
RADAB18C1_RL	1*uniprot:NRDI_BACSU+1*uniprot:RIR1_BACSU+1*uniprot:RIR2_BACSU	-10000.0	0
RAE0128B7_RL	1*uniprot:MTNU_BACSU	-10000.0	0
RAE17C349_B		-10000.0	10000.0
RAE4B65AD_B		-10000.0	10000.0
RAE8F1A73_RL	1*uniprot:OPUAA_BACSU+1*uniprot:OPUAB_BACSU+1*uniprot:OPUAC_BACSU	-10000.0	0
RAEC85517_B	1*uniprot:ALLP_BACSU;1*uniprot:YXLA_BACSU	-10000.0	10000.0
RAEFECF36_B		-10000.0	10000.0
RAF26BBB8_RL	1*uniprot:SUHB_BACSU	-10000.0	0
RAF482FE1_B		-10000.0	10000.0
RAF59F17D_LR		0	10000.0
RAF8F5ADC_B	1*uniprot:G6PI_BACSU	-10000.0	10000.0
RAF90EC0D_RL		-10000.0	0
RAFDEC4FB_RL		-10000.0	0
RAFE26F73_B	1*uniprot:TAGE_BACSU	-10000.0	10000.0
RAFE4CE48_B	1*uniprot:GUDP_BACSU	-10000.0	10000.0
RB01C328E_B	1*uniprot:AGAL_BACSU	-10000.0	10000.0
RB02A8CBA_B	1*uniprot:FABG_BACSU	-10000.0	10000.0
RB032AF38_B	1*uniprot:SERC_BACSU	-10000.0	10000.0
RB0458BCB_LR	1*uniprot:FABL_BACSU	0	10000.0
RB0507495_B	1*uniprot:TRPA_BACSU+1*uniprot:TRPB_BACSU	-10000.0	10000.0
RB07933D3_B	1*uniprot:TUAD_BACSU;1*uniprot:YTCA_BACSU;1*uniprot:YWQF_BACSU	-10000.0	10000.0
RB09CF762_B	1*uniprot:HUTM_BACSU	-10000.0	10000.0
RB0B0C8FA_RL	1*uniprot:FABF_BACSU+1*uniprot:FABH1_BACSU;1*uniprot:FABF_BACSU+1*uniprot:FABH2_BACSU	-10000.0	0
RB0E12C57_RL	1*uniprot:PSS_BACSU	-10000.0	0
RB154F52A_B		-10000.0	10000.0
RB17155BC_B	1*uniprot:IOLA_BACSU	-10000.0	10000.0
RB172DF67_B		-10000.0	10000.0
RB1AFD75_B		-10000.0	10000.0
RB1D8DB3B_LR		0	10000.0
RB20AD28A_LR	1*uniprot:ILVA_BACSU	0	10000.0
RB2134FB1_RL	1*uniprot:ODBA_BACSU+1*uniprot:ODBB_BACSU	-10000.0	0
RB21AE054_RL	1*uniprot:GAMA_BACSU;1*uniprot:NAGB_BACSU	-10000.0	0
RB2214D0F_B		-10000.0	10000.0
RB22568B4_LR	1*uniprot:YOAI_BACSU	0	10000.0
RB2AD3158_B	1*uniprot:THIN_BACSU	-10000.0	10000.0
RB3085D03_B		-10000.0	10000.0
RB348E483_RL	1*uniprot:NTPES_BACSU	-10000.0	0
RB36176CD_B		-10000.0	10000.0
RB38390C6_B		-10000.0	10000.0
RB3ADC2BB_B		-10000.0	10000.0
RB3CB60A0_RL		-10000.0	0
RB3DFA702_B	1*uniprot:CTAA_BACSU	-10000.0	10000.0
RB4168BDF_B	1*uniprot:DHG2_BACSU;1*uniprot:DHG_BACSU	-10000.0	10000.0
RB41D5DE0_LR	1*uniprot:ADPP_BACSU	0	10000.0
RB4540E4D_B	1*gene:NASA_BACSU;1*uniprot:NARK_BACSU	-10000.0	10000.0
RB47E9088_RL	1*uniprot:NADA_BACSU	-10000.0	0
RB47F026F_B	1*uniprot:CWLK_BACSU	-10000.0	10000.0
RB4FF37A1_RL	1*uniprot:PYRDB_BACSU+1*uniprot:PYRK_BACSU	-10000.0	0
RB5189393_LR	1*uniprot:DEOD_BACSU;1*uniprot:PUNA_BACSU	0	10000.0
RB54E9D3D_B	1*uniprot:PUCG_BACSU	-10000.0	10000.0
RB55304CE_B		-10000.0	10000.0
RB558E64A_B	1*uniprot:XDHC_BACSU+1*uniprot:XDHD_BACSU+1*uniprot:XDHE_BACSU	-10000.0	10000.0
RB5ACCBAE_B	1*uniprot:FRLB_BACSU	-10000.0	10000.0
RB5C0FB43_B		-10000.0	10000.0
RB5CCAD73_B		-10000.0	10000.0
RB5D6709_B	1*uniprot:PYRG_BACSU	-10000.0	10000.0
RB5F44302_B	1*uniprot:PSLS_BACSU	-10000.0	10000.0
RB6199AB8_B		-10000.0	10000.0
RB62274B5_B	1*uniprot:SERC_BACSU	-10000.0	10000.0
RB6D09AF8_B	1*uniprot:UGTP_BACSU	-10000.0	10000.0
RB70F3C83_B	1*uniprot:PUCG_BACSU	-10000.0	10000.0
RB728E59D_B	1*uniprot:TAGF_BACSU	-10000.0	10000.0
RB73F93B4_B	1*uniprot:ALF_BACSU	-10000.0	10000.0
RB7427A51_B	1*gene:ILVH_BACSU+1*uniprot:ILVB_BACSU;1*uniprot:ILVX_BACSU	-10000.0	10000.0
RB74BCE1A_B	1*uniprot:SAT1_BACSU;1*uniprot:SAT2_BACSU	-10000.0	10000.0
RB766236D_B		-10000.0	10000.0
RB76892E3_B	1*gene:PTXBC_BACSU+1*uniprot:PT1_BACSU+1*uniprot:PTHP_BACSU;1*uniprot:PT1_BACSU+1*uniprot:PTG3C_BACSU+1*uniprot:PTHP_BACSU;1*uniprot:PT1_BACSU+1*uniprot:PTHP_BACSU+1*uniprot:PTOCB_BACSU;1*uniprot:PT1_BACSU+1*uniprot:PTHP_BACSU+1*uniprot:PTXA_BACSU	-10000.0	10000.0
RB76BEC8B_RL	1*uniprot:LCFA_BACSU;1*uniprot:LCFB_BACSU;1*uniprot:PKSJ_BACSU;1*uniprot:YDAB_BACSU;1*uniprot:YHFT_BACSU;1*uniprot:YNGI_BACSU	-10000.0	0
RB8030CA0_B		-10000.0	10000.0
RB829B6B2_B		-10000.0	10000.0
RB8495459_B		-10000.0	10000.0
RB86510C5_B		-10000.0	10000.0
RB87F9B6_RL	1*uniprot:PUR2_BACSU	-10000.0	0
RB892152F_B	1*uniprot:XYLA_BACSU	-10000.0	10000.0
RB89EF4DE_RL	1*uniprot:YETM_BACSU	-10000.0	0
RB8C600E_RL	1*uniprot:DPPB_BACSU+1*uniprot:DPPC_BACSU+1*uniprot:DPPD_BACSU+1*uniprot:DPPE_BACSU	-10000.0	0
RB8DC7EA3_B		-10000.0	10000.0
RB977FB3_RL		-10000.0	0
RBA1EB653_B	1*uniprot:PROB_BACSU;1*uniprot:PROJ_BACSU	-10000.0	10000.0
RBA7FD0F9_RL	1*uniprot:MTNU_BACSU	-10000.0	0
RBA95B978_B	1*uniprot:URK_BACSU	-10000.0	10000.0
RBA96C5EB_B	1*uniprot:TAGO_BACSU	-10000.0	10000.0
RBA96F366_B	1*uniprot:O16G1_BACSU;1*uniprot:O16G2_BACSU	-10000.0	10000.0
RBADA32BE_LR	1*uniprot:YVGK_BACSU+1*uniprot:YVGL_BACSU+1*uniprot:YVGM_BACSU	0	10000.0
RBB4726D3_B	1*uniprot:URK_BACSU	-10000.0	10000.0
RBB61F660_B	1*uniprot:GPDA_BACSU	-10000.0	10000.0
RBB75F8C7_B	1*uniprot:DEF1_BACSU;1*uniprot:DEF2_BACSU	-10000.0	10000.0
RBB8DB4B7_RL	1*uniprot:AROG_BACSU	-10000.0	0
RBB92418_B		-10000.0	10000.0
RBBC1C40B_B	1*uniprot:GLPQ_BACSU;1*uniprot:YHDW_BACSU;1*uniprot:YQIK_BACSU	-10000.0	10000.0
RBBF437E1_B	1*uniprot:PRPB_BACSU	-10000.0	10000.0
RBC32739D_RL	1*uniprot:HEM2_BACSU	-10000.0	0
RBC34FA4D_LR	1*uniprot:HUTH_BACSU	0	10000.0
RBC6177F5_B	1*uniprot:ALKH_BACSU	-10000.0	10000.0
RBCA5F524_B		-10000.0	10000.0
RBCD1B1DF_B	1*uniprot:KCY_BACSU	-10000.0	10000.0
RBCDC2C62_B	1*uniprot:SPEE_BACSU	-10000.0	10000.0
RBCEFD4FC_RL	1*uniprot:ISPA_BACSU	-10000.0	0
RBCF0DD64_B	1*uniprot:AAT3_BACSU;1*uniprot:HIS8_BACSU	-10000.0	10000.0
RBD00E8B1_RL	1*uniprot:YVHJ_BACSU	-10000.0	0
RBD27A365_B	1*uniprot:IOLG_BACSU;1*uniprot:YISS_BACSU	-10000.0	10000.0
RBD5981F0_B	1*uniprot:TAGE_BACSU	-10000.0	10000.0
RBDF2C2CD_RL	1*uniprot:UDPK_BACSU	-10000.0	0
RBE1B3F35_B		-10000.0	10000.0
RBEC34400_B	1*uniprot:DAPEL_BACSU	-10000.0	10000.0
RBECD7378_B	1*uniprot:CYSC1_BACSU;1*uniprot:CYSC2_BACSU	-10000.0	10000.0
RBEE299C1_B		-10000.0	10000.0
RBEF6EB74_LR	1*uniprot:DDL_BACSU	0	10000.0
RBF1BC307_RL	1*uniprot:LEU1_BACSU	-10000.0	0
RBF4920A7_B	1*uniprot:O16G3_BACSU	-10000.0	10000.0
RBF9F4D09_B		-10000.0	10000.0
RBFC8CFC_B		-10000.0	10000.0
RBFD33C74_B		-10000.0	10000.0
RBFDCF42D_B	1*uniprot:FADA_BACSU;1*uniprot:THL_BACSU;1*uniprot:YHFS_BACSU	-10000.0	10000.0
RBFEFA3F5_B		-10000.0	10000.0
RBFFDB67C_B		-10000.0	10000.0
RBFFDC8D9_B	1*gene:PTMCB_BACSU+1*uniprot:PT1_BACSU+1*uniprot:PTHP_BACSU	-10000.0	10000.0
RC0137D0D_RL	1*uniprot:SPSG_BACSU	-10000.0	0
RC014481F_B		-10000.0	10000.0
RC03ED637_B		-10000.0	10000.0
RC085FEC1_B		-10000.0	10000.0
RC093D807_LR	1*uniprot:DPPB_BACSU+1*uniprot:DPPC_BACSU+1*uniprot:DPPD_BACSU+1*uniprot:DPPE_BACSU	0	10000.0
RC0BC5E81_RL	1*uniprot:PABA_BACSU+1*uniprot:TRPE_BACSU	-10000.0	0
RC16F2CB0_LR	1*uniprot:NTPES_BACSU;1*uniprot:YFNB_BACSU	0	10000.0
RC1977CF2_B	1*uniprot:O16G1_BACSU;1*uniprot:O16G2_BACSU	-10000.0	10000.0
RC1E20199_RL	1*uniprot:MCCB_BACSU	-10000.0	0
RC1E498EB_B	1*uniprot:DHPS_BACSU	-10000.0	10000.0
RC2073A05_B	1*uniprot:FABZ_BACSU	-10000.0	10000.0
RC20AD404_LR	1*uniprot:FABL_BACSU	0	10000.0
RC2452FE5_B		-10000.0	10000.0
RC26479F8_RL	1*uniprot:MEND_BACSU	-10000.0	0
RC2A52206_B	1*uniprot:TAGO_BACSU	-10000.0	10000.0
RC2A7627F_B	1*uniprot:LIPM_BACSU	-10000.0	10000.0
RC2C7604C_LR	1*uniprot:2NPD_BACSU;1*uniprot:FABI_BACSU	0	10000.0
RC2EE6799_B	1*uniprot:TRPA_BACSU+1*uniprot:TRPB_BACSU	-10000.0	10000.0
RC2FAAB19_B	1*uniprot:YWCA_BACSU	-10000.0	10000.0
RC2FE0522_B	1*uniprot:SCRB_BACSU	-10000.0	10000.0
RC3671D5D_B	1*uniprot:FABG_BACSU	-10000.0	10000.0
RC37A5936_B	1*uniprot:PRPD_BACSU	-10000.0	10000.0
RC3AC7DD_B	1*uniprot:PT1_BACSU+1*uniprot:PTHP_BACSU+1*uniprot:PTWCB_BACSU	-10000.0	10000.0
RC3ACDB3A_B	1*uniprot:TAGE_BACSU	-10000.0	10000.0
RC3B29BCB_B	1*uniprot:FABZ_BACSU	-10000.0	10000.0
RC3CE61B2_B	1*uniprot:COAD_BACSU	-10000.0	10000.0
RC3DD8C80_B		-10000.0	10000.0
RC3F85A29_RL	1*uniprot:YFMC_BACSU+1*uniprot:YFMD_BACSU+1*uniprot:YFME_BACSU+1*uniprot:YFMF_BACSU	-10000.0	0
RC409E6B2_RL	1*uniprot:HPRT_BACSU	-10000.0	0
RC416F595_B	1*uniprot:YISU_BACSU	-10000.0	10000.0
RC41FCEC2_RL	1*uniprot:SSUD_BACSU	-10000.0	0
RC42DAB84_B	1*uniprot:TAGG_BACSU+1*uniprot:TAGH_BACSU	-10000.0	10000.0
RC43FEC75_B		-10000.0	10000.0
RC4482D8E_RL	1*uniprot:CADA_BACSU;1*uniprot:ZOSA_BACSU	-10000.0	0
RC4625E33_B	1*uniprot:FADB_BACSU;1*uniprot:PKSI_BACSU	-10000.0	10000.0
RC4D9410A_LR	1*uniprot:ALLP_BACSU;1*uniprot:PBUG_BACSU;1*uniprot:PBUO_BACSU	0	10000.0
RC502448E_B		-10000.0	10000.0
RC556360C_LR	1*uniprot:HMT_BACSU	0	10000.0
RC5858B43_B		-10000.0	10000.0
RC589DE04_RL	1*uniprot:GLOX_BACSU	-10000.0	0
RC5B97616_B	1*uniprot:IDH_BACSU	-10000.0	10000.0
RC5EBC30E_LR	1*uniprot:2NPD_BACSU;1*uniprot:FABI_BACSU	0	10000.0
RC5F56BE7_B		-10000.0	10000.0
RC61E8FE1_B		-10000.0	10000.0
RC63ED42F_B	1*uniprot:PGSA_BACSU	-10000.0	10000.0
RC63EFB16_RL	1*uniprot:PUR1_BACSU	-10000.0	0
RC6683231_B	1*uniprot:CDSA_BACSU	-10000.0	10000.0
RC6B5F26B_B		-10000.0	10000.0
RC6B7722A_B		-10000.0	10000.0
RC72D1C3F_B	1*uniprot:COX1_BACSU+1*uniprot:COX2_BACSU+1*uniprot:COX3_BACSU+1*uniprot:COX4_BACSU	-10000.0	10000.0
RC750EAF_B		-10000.0	10000.0
RC77F6DA8_B		-10000.0	10000.0
RC78F3BA2_B	1*uniprot:PUR5_BACSU	-10000.0	10000.0
RC794E782_B	1*uniprot:FADB_BACSU	-10000.0	10000.0
RC7F177E6_B		-10000.0	10000.0
RC856C6A_RL	1*uniprot:YAAO_BACSU;1*uniprot:YVDD_BACSU	-10000.0	0
RC85BFC84_B		-10000.0	10000.0
RC85FD4B5_B	1*uniprot:FADA_BACSU;1*uniprot:THL_BACSU;1*uniprot:YHFS_BACSU	-10000.0	10000.0
RC88F3F2C_B	1*uniprot:FABG_BACSU	-10000.0	10000.0
RC8BC298A_B	1*uniprot:URK_BACSU	-10000.0	10000.0
RC8EB9D57_B		-10000.0	10000.0
RC908D4C6_B		-10000.0	10000.0
RC937B722_B	1*uniprot:GLMM_BACSU	-10000.0	10000.0
RC94E05B9_B	1*uniprot:AROE_BACSU	-10000.0	10000.0
RC94E9E17_B		-10000.0	10000.0
RC96712E3_B		-10000.0	10000.0
RC97C90E1_B	1*uniprot:HMP_BACSU	-10000.0	10000.0
RC97DBB18_B	1*uniprot:TKRA_BACSU	-10000.0	10000.0
RCA09740_B		-10000.0	10000.0
RCA57ACC4_RL	1*uniprot:COABC_BACSU	-10000.0	0
RCA8470BB_B		-10000.0	10000.0
RCAB83328_B	1*uniprot:GAL1_BACSU	-10000.0	10000.0
RCACA05B3_LR	1*uniprot:ACDC_BACSU	0	10000.0
RCAFDBE47_B	1*uniprot:GLNT_BACSU	-10000.0	10000.0
RCB2584A5_B	1*uniprot:ACON_BACSU	-10000.0	10000.0
RCB2E3D7A_B	1*uniprot:LEUC_BACSU+1*uniprot:LEUD_BACSU	-10000.0	10000.0
RCB51EE07_RL	1*uniprot:APT_BACSU	-10000.0	0
RCB67E16D_B	1*uniprot:URK_BACSU	-10000.0	10000.0
RCBD93B46_LR	1*uniprot:2NPD_BACSU;1*uniprot:FABI_BACSU	0	10000.0
RCBFAD1D3_B		-10000.0	10000.0
RCC1863F0_B		-10000.0	10000.0
RCC30C545_B	1*uniprot:GLTP_BACSU;1*uniprot:GLTT_BACSU	-10000.0	10000.0
RCC4EDCFA_LR	1*uniprot:MENB_BACSU	0	10000.0
RCC5B3DF8_B	1*uniprot:FABD_BACSU	-10000.0	10000.0
RCC72E888_B		-10000.0	10000.0
RCC731E26_B	1*uniprot:YKON_BACSU	-10000.0	10000.0
RCD7EA8C6_B		-10000.0	10000.0
RCDB19324_B	1*gene:PYRC_BACSU	-10000.0	10000.0
RCDF4FD12_RL	1*uniprot:LCFA_BACSU;1*uniprot:LCFB_BACSU;1*uniprot:PKSJ_BACSU;1*uniprot:YDAB_BACSU;1*uniprot:YHFT_BACSU;1*uniprot:YNGI_BACSU	-10000.0	0
RCE1237B1_B	1*uniprot:FADN_BACSU	-10000.0	10000.0
RCE1E3CA5_LR	1*uniprot:EFEM_BACSU+1*uniprot:EFEN_BACSU	0	10000.0
RCE2DA31D_B	1*uniprot:YITJ_BACSU	-10000.0	10000.0
RCE37C724_LR	1*uniprot:G3P2_BACSU	0	10000.0
RCE503832_LR	1*gene:FEUC_BACSU+1*uniprot:FEUA_BACSU+1*uniprot:FEUB_BACSU;1*uniprot:YCLN_BACSU+1*uniprot:YCLO_BACSU+1*uniprot:YCLP_BACSU+1*uniprot:YCLQ_BACSU	0	10000.0
RCE54D19E_LR		0	10000.0
RCE644E98_B	1*uniprot:URK_BACSU	-10000.0	10000.0
RCE6DE43B_B	1*uniprot:GUTA_BACSU	-10000.0	10000.0
RCEA45A6F_LR	1*uniprot:2NPD_BACSU;1*uniprot:FABI_BACSU	0	10000.0
RCEACFC46_B	1*uniprot:DCTA_BACSU+1*uniprot:DCTB_BACSU	-10000.0	10000.0
RCEC5530D_B	1*uniprot:DYR_BACSU	-10000.0	10000.0
RCF11F53_LR	1*uniprot:DPPB_BACSU+1*uniprot:DPPC_BACSU+1*uniprot:DPPD_BACSU+1*uniprot:DPPE_BACSU	0	10000.0
RCF950721_B	1*uniprot:TAGF_BACSU	-10000.0	10000.0
RCF98E6D8_RL	1*uniprot:COMEB_BACSU	-10000.0	0
RCF99D496_B		-10000.0	10000.0
RD018ABF9_B	1*uniprot:CDSA_BACSU	-10000.0	10000.0
RD05389FA_RL	1*uniprot:YWRA_BACSU;1*uniprot:YWRB_BACSU	-10000.0	0
RD082C506_B	1*uniprot:HMGCL_BACSU	-10000.0	10000.0
RD0B02EAC_B	1*uniprot:FABG_BACSU	-10000.0	10000.0
RD0B099E_B	1*uniprot:FABZ_BACSU	-10000.0	10000.0
RD0B74DC9_LR	1*uniprot:FABL_BACSU	0	10000.0
RD0E86B91_LR	1*uniprot:GLNA_BACSU	0	10000.0
RD0F3B835_B	1*uniprot:URK_BACSU	-10000.0	10000.0
RD15647F6_RL	1*uniprot:UDPK_BACSU	-10000.0	0
RD15E0BAD_RL		-10000.0	0
RD15F31A5_B	1*uniprot:FABZ_BACSU	-10000.0	10000.0
RD1693B3F_B	1*uniprot:FADN_BACSU	-10000.0	10000.0
RD17E6E9_B	1*uniprot:TENA_BACSU	-10000.0	10000.0
RD1EDEFE4_B		-10000.0	10000.0
RD1F158A5_B	1*uniprot:METI_BACSU	-10000.0	10000.0
RD1F58F26_B	1*uniprot:KAD_BACSU	-10000.0	10000.0
RD228FF50_B		-10000.0	10000.0
RD271E407_B		-10000.0	10000.0
RD2B29996_B	1*uniprot:FADN_BACSU	-10000.0	10000.0
RD2D01B10_RL	1*uniprot:OPUAA_BACSU+1*uniprot:OPUAB_BACSU+1*uniprot:OPUAC_BACSU	-10000.0	0
RD2EBF8F3_B	1*gene:YXJH_BACSU+1*uniprot:YXJG_BACSU;1*uniprot:METE_BACSU	-10000.0	10000.0
RD324BDDB_B	1*uniprot:ALDH1_BACSU	-10000.0	10000.0
RD34B5A10_B	1*uniprot:TAGE_BACSU	-10000.0	10000.0
RD35B0D4D_RL	1*uniprot:YKOC_BACSU+1*uniprot:YKOD_BACSU+1*uniprot:YKOE_BACSU+1*uniprot:YKOF_BACSU	-10000.0	0
RD37279D6_B	1*uniprot:TAGF_BACSU	-10000.0	10000.0
RD3DAA704_B	1*uniprot:ENO_BACSU	-10000.0	10000.0
RD3DB88D3_B		-10000.0	10000.0
RD40FC532_B	1*uniprot:PTB_BACSU	-10000.0	10000.0
RD43413EC_B	1*uniprot:ROCA2_BACSU;1*uniprot:ROCA_BACSU	-10000.0	10000.0
RD45E1649_B	1*uniprot:DEF1_BACSU;1*uniprot:DEF2_BACSU	-10000.0	10000.0
RD462190A_B	1*uniprot:HIS8_BACSU	-10000.0	10000.0
RD47BD493_B	1*uniprot:DHE2_BACSU;1*uniprot:GUDB_BACSU	-10000.0	10000.0
RD4851897_B	1*uniprot:FABZ_BACSU	-10000.0	10000.0
RD4C83789_RL		-10000.0	0
RD4D84E74_B	1*uniprot:CSBX_BACSU;1*uniprot:YFLS_BACSU;1*uniprot:YOAB_BACSU	-10000.0	10000.0
RD4FBBC9D_B		-10000.0	10000.0
RD51F1513_B	1*uniprot:GLK_BACSU	-10000.0	10000.0
RD544B8E5_B	1*uniprot:CAH_BACSU	-10000.0	10000.0
RD5ACADC4_B		-10000.0	10000.0
RD5D4BE96_LR	1*uniprot:RSBX_BACSU	0	10000.0
RD5D513E0_B		-10000.0	10000.0
RD5DF96EB_LR	1*uniprot:CYSI_BACSU+1*uniprot:CYSJ_BACSU	0	10000.0
RD5EF6773_B		-10000.0	10000.0
RD606E4C2_B		-10000.0	10000.0
RD6DF6346_B	1*uniprot:RBSK_BACSU	-10000.0	10000.0
RD6F7BF7B_B		-10000.0	10000.0
RD74F6AC5_LR	1*uniprot:URE1_BACSU+1*uniprot:URE2_BACSU+1*uniprot:URE3_BACSU	0	10000.0
RD7523EED_RL	1*uniprot:GCH1_BACSU;1*uniprot:GCH4_BACSU	-10000.0	0
RD7596741_B		-10000.0	10000.0
RD76ABC06_B		-10000.0	10000.0
RD790C7FF_B		-10000.0	10000.0
RD7E153F2_LR	1*uniprot:MURF_BACSU	0	10000.0
RD81C059D_B	1*uniprot:MRAY_BACSU	-10000.0	10000.0
RD82D6F8A_B	1*uniprot:YVDK_BACSU	-10000.0	10000.0
RD838F4FB_LR	1*uniprot:TYSY1_BACSU;1*uniprot:TYSY2_BACSU	0	10000.0
RD880C326_B	1*uniprot:FADB_BACSU;1*uniprot:PKSI_BACSU	-10000.0	10000.0
RD882D6_RL	1*uniprot:MTNU_BACSU	-10000.0	0
RD8AFDF0D_B		-10000.0	10000.0
RD926BEF1_B	1*uniprot:PGSA_BACSU	-10000.0	10000.0
RD92CDAFA_RL	1*uniprot:PANC_BACSU	-10000.0	0
RD93E0B66_B		-10000.0	10000.0
RD9477CE4_B	1*uniprot:HISX_BACSU	-10000.0	10000.0
RD9A71B34_B	1*uniprot:FADA_BACSU;1*uniprot:THL_BACSU;1*uniprot:YHFS_BACSU	-10000.0	10000.0
RD9B8313F_B	1*uniprot:NDK_BACSU	-10000.0	10000.0
RD9C41023_B		-10000.0	10000.0
RD9EB1F62_B	1*uniprot:GLPQ_BACSU;1*uniprot:YHDW_BACSU;1*uniprot:YQIK_BACSU	-10000.0	10000.0
RD9EC32CF_B	1*uniprot:FABG_BACSU	-10000.0	10000.0
RD9F48EDF_B		-10000.0	10000.0
RD9F94F0C_RL	1*uniprot:PCCB_BACSU	-10000.0	0
RDA02C35_B	1*uniprot:FABZ_BACSU	-10000.0	10000.0
RDA51DCF7_B	1*uniprot:BETB_BACSU	-10000.0	10000.0
RDA6D4F02_RL	1*uniprot:DPPB_BACSU+1*uniprot:DPPC_BACSU+1*uniprot:DPPD_BACSU+1*uniprot:DPPE_BACSU	-10000.0	0
RDA701786_B		-10000.0	10000.0
RDA877866_B		-10000.0	10000.0
RDA9A4C78_B	1*uniprot:DPPA_BACSU	-10000.0	10000.0
RDADB6002_B	1*uniprot:YFHM_BACSU	-10000.0	10000.0
RDADD8A62_RL		-10000.0	0
RDAE77DD2_RL	1*uniprot:CDD_BACSU	-10000.0	0
RDB434C7E_B	1*uniprot:GALT_BACSU	-10000.0	10000.0
RDBDAEC09_B	1*uniprot:CDSA_BACSU	-10000.0	10000.0
RDBE60336_RL	1*uniprot:DXS_BACSU	-10000.0	0
RDC1C2B71_RL	1*uniprot:PKSG_BACSU	-10000.0	0
RDC488100_B		-10000.0	10000.0
RDC617002_B	1*uniprot:FABG_BACSU	-10000.0	10000.0
RDCBC3822_RL	1*uniprot:FABF_BACSU+1*uniprot:FABH1_BACSU;1*uniprot:FABF_BACSU+1*uniprot:FABH2_BACSU	-10000.0	0
RDCCE9107_B		-10000.0	10000.0
RDD067F1_RL	1*uniprot:SSUD_BACSU	-10000.0	0
RDD0BDF9A_B		-10000.0	10000.0
RDD35562E_B	1*uniprot:CDSA_BACSU	-10000.0	10000.0
RDD61B21A_B		-10000.0	10000.0
RDD6DBEE0_LR	1*uniprot:MURD_BACSU	0	10000.0
RDD9E53E_LR	1*uniprot:RIBT_BACSU;1*uniprot:RISA_BACSU	0	10000.0
RDDF10EBA_B	1*uniprot:PNCB_BACSU	-10000.0	10000.0
RDDFBFAC7_B	1*uniprot:UXAC_BACSU	-10000.0	10000.0
RDE10F1CA_LR	1*uniprot:IDH_BACSU	0	10000.0
RDE1D0D5C_RL	1*uniprot:PLSC_BACSU	-10000.0	0
RDE46A37E_B	1*uniprot:FABF_BACSU+1*uniprot:FABH1_BACSU;1*uniprot:FABF_BACSU+1*uniprot:FABH2_BACSU	-10000.0	10000.0
RDE72079D_B	1*gene:ILVH_BACSU+1*uniprot:ILVB_BACSU	-10000.0	10000.0
RDEB1FA_B		-10000.0	10000.0
RDEFB0753_B	1*uniprot:LPLB_BACSU;1*uniprot:YESO_BACSU+1*uniprot:YESP_BACSU+1*uniprot:YESQ_BACSU	-10000.0	10000.0
RDF021F76_B		-10000.0	10000.0
RDF0E026D_LR	1*uniprot:2NPD_BACSU;1*uniprot:FABI_BACSU	0	10000.0
RDF2A6D23_B	1*uniprot:LYTD_BACSU	-10000.0	10000.0
RDF3FE2F3_B	1*uniprot:ODO2_BACSU	-10000.0	10000.0
RDF57313E_LR		0	10000.0
RDF6B298E_B	1*uniprot:URK_BACSU	-10000.0	10000.0
RE04BD7B2_B	1*uniprot:PSD_BACSU	-10000.0	10000.0
RE0693C57_B	1*uniprot:FABZ_BACSU	-10000.0	10000.0
RE06BA74D_B		-10000.0	10000.0
RE0763268_LR	1*uniprot:2NPD_BACSU;1*uniprot:FABI_BACSU	0	10000.0
RE0AC2809_LR		0	10000.0
RE0B2F5C_B	1*uniprot:YKWC_BACSU	-10000.0	10000.0
RE115511D_LR	1*uniprot:GARD_BACSU	0	10000.0
RE11D7E70_B	1*uniprot:FAPD_BACSU;1*uniprot:YHAA_BACSU;1*uniprot:YODQ_BACSU	-10000.0	10000.0
RE1599536_B	1*uniprot:YFKC_BACSU;1*uniprot:YKUT_BACSU	-10000.0	10000.0
RE1BF5EDD_B		-10000.0	10000.0
RE1CAF2FC_B	1*uniprot:FABZ_BACSU	-10000.0	10000.0
RE1DC59D4_LR	1*uniprot:2NPD_BACSU;1*uniprot:FABI_BACSU	0	10000.0
RE1E3BE49_B	1*uniprot:ODB2_BACSU	-10000.0	10000.0
RE1FAA5BB_B	1*uniprot:TAGE_BACSU	-10000.0	10000.0
RE2178CE1_RL	1*uniprot:FHUB_BACSU+1*uniprot:FHUC_BACSU+1*uniprot:FHUD_BACSU+1*uniprot:FHUG_BACSU	-10000.0	0
RE2AF47E6_LR	1*uniprot:2NPD_BACSU;1*uniprot:FABI_BACSU	0	10000.0
RE2D67E04_B	1*uniprot:NARG_BACSU+1*uniprot:NARH_BACSU+1*uniprot:NARI_BACSU+1*uniprot:NARJ_BACSU	-10000.0	10000.0
RE301FE19_B	1*uniprot:ARAE_BACSU;1*uniprot:YNAJ_BACSU	-10000.0	10000.0
RE314A6DC_B		-10000.0	10000.0
RE3198A0B_RL	1*uniprot:6PGD2_BACSU;1*uniprot:6PGD_BACSU	-10000.0	0
RE3418021_RL	1*uniprot:YVHJ_BACSU	-10000.0	0
RE360609B_LR	1*uniprot:FABL_BACSU	0	10000.0
RE365185B_B	1*uniprot:PTEA_BACSU+1*uniprot:PTEB_BACSU+1*uniprot:PTEC_BACSU;1*uniprot:PTJA_BACSU+1*uniprot:PTJB_BACSU+1*uniprot:PTJC_BACSU;1*uniprot:PTJA_BACSU+1*uniprot:PTJB_BACSU+1*uniprot:YWBA_BACSU	-10000.0	10000.0
RE3707C0B_B		-10000.0	10000.0
RE37F2D4E_LR	1*uniprot:FABL_BACSU	0	10000.0
RE3B2AB91_B	1*uniprot:UXAB_BACSU	-10000.0	10000.0
RE3D88BA8_RL		-10000.0	0
RE3FADAA9_B	1*uniprot:FABG_BACSU	-10000.0	10000.0
RE3FC3AEE_B	1*uniprot:BDHA_BACSU	-10000.0	10000.0
RE41375F5_B		-10000.0	10000.0
RE4767C03_RL	1*uniprot:GUDD_BACSU	-10000.0	0
RE47D2287_B		-10000.0	10000.0
RE4ADEE31_B	1*uniprot:MNAA_BACSU	-10000.0	10000.0
RE4B00DB4_B	1*uniprot:LEUC_BACSU;1*uniprot:LEUD_BACSU	-10000.0	10000.0
RE4EF7C44_B		-10000.0	10000.0
RE532804F_RL	1*uniprot:FOLC_BACSU	-10000.0	0
RE538678F_B	1*uniprot:GLMM_BACSU	-10000.0	10000.0
RE5447DA3_B	1*uniprot:FABZ_BACSU	-10000.0	10000.0
RE55038BE_RL	1*uniprot:GCSH_BACSU+1*uniprot:GCSPA_BACSU+1*uniprot:GCSPB_BACSU+1*uniprot:GCST_BACSU	-10000.0	0
RE553FE74_LR	1*uniprot:FABL_BACSU	0	10000.0
RE55D1EE3_LR	1*uniprot:CORA_BACSU;1*uniprot:YFJQ_BACSU	0	10000.0
RE5A8DCE4_B	1*uniprot:HBD_BACSU	-10000.0	10000.0
RE5F8F3B0_B	1*uniprot:RHAA_BACSU	-10000.0	10000.0
RE6030202_LR	1*uniprot:NTPES_BACSU;1*uniprot:YFNB_BACSU	0	10000.0
RE6178BA1_B		-10000.0	10000.0
RE61E8AA5_B	1*uniprot:MNAA_BACSU	-10000.0	10000.0
RE630D36D_B	1*uniprot:AZLC_BACSU+1*uniprot:AZLD_BACSU+1*uniprot:BRNQ_BACSU;1*uniprot:BRAB_BACSU	-10000.0	10000.0
RE69F7870_B		-10000.0	10000.0
RE7186160_LR	1*uniprot:AROG_BACSU;1*uniprot:AROH_BACSU;1*uniprot:YSZB_BACSU	0	10000.0
RE760F135_B	1*uniprot:CLS1_BACSU;1*uniprot:CLSA_BACSU	-10000.0	10000.0
RE7719FC2_LR	1*uniprot:YOAI_BACSU	0	10000.0
RE79178DF_B	1*uniprot:FOLD_BACSU	-10000.0	10000.0
RE7BEA41F_RL	1*uniprot:YVHJ_BACSU	-10000.0	0
RE7C70B41_B	1*uniprot:PT1_BACSU+1*uniprot:PTHP_BACSU+1*uniprot:PTOCB_BACSU	-10000.0	10000.0
RE7D34D49_RL	1*uniprot:GLPD_BACSU	-10000.0	0
RE7E9B897_LR	1*uniprot:XYLA_BACSU	0	10000.0
RE7F5B0FD_B		-10000.0	10000.0
RE8370F12_RL		-10000.0	0
RE84B7440_RL	1*uniprot:GLMU_BACSU	-10000.0	0
RE88B3199_B		-10000.0	10000.0
RE8984C2C_B	1*uniprot:BLYA_BACSU;1*uniprot:CWLD_BACSU;1*uniprot:CWLH_BACSU;1*uniprot:LYTC_BACSU;1*uniprot:LYTG_BACSU;1*uniprot:YQII_BACSU;1*uniprot:YRVJ_BACSU	-10000.0	10000.0
RE8BA55F5_B	1*uniprot:AGAL_BACSU	-10000.0	10000.0
RE8D23D8F_B		-10000.0	10000.0
RE8F58F5_LR	1*uniprot:NTPES_BACSU;1*uniprot:YFNB_BACSU	0	10000.0
RE906BE89_LR	1*uniprot:NTPES_BACSU;1*uniprot:YFNB_BACSU	0	10000.0
RE922957D_LR	1*gene:SSUB_BACSU+1*uniprot:SSUA_BACSU+1*uniprot:SSUC_BACSU	0	10000.0
RE92322D3_RL		-10000.0	0
RE95E11BD_B	1*uniprot:ARGB_BACSU	-10000.0	10000.0
RE96CC037_RL	1*uniprot:PYRR_BACSU;1*uniprot:UPP_BACSU	-10000.0	0
RE97914BB_LR	1*uniprot:PPAC_BACSU;1*uniprot:PPAX_BACSU	0	10000.0
RE985FDA3_B		-10000.0	10000.0
RE9AF9A4D_LR	1*uniprot:2NPD_BACSU;1*uniprot:FABI_BACSU	0	10000.0
RE9CA52B3_B		-10000.0	10000.0
RE9E2BBFE_B	1*uniprot:AAPA_BACSU;1*uniprot:YDGF_BACSU	-10000.0	10000.0
REA0DCE8E_B	1*gene:ODO1_BACSU	-10000.0	10000.0
REA1C9317_B	1*uniprot:PTAS_BACSU	-10000.0	10000.0
REA2210A2_LR	1*uniprot:FABL_BACSU	0	10000.0
REA63FB1D_B	1*uniprot:SULP_BACSU;1*uniprot:YBAR_BACSU;1*uniprot:YVDB_BACSU	-10000.0	10000.0
REABD2163_B		-10000.0	10000.0
REAC05C92_B	1*uniprot:IOLH_BACSU;1*uniprot:TPIS_BACSU	-10000.0	10000.0
REAE0A1CD_RL	1*uniprot:SDHD_BACSU	-10000.0	0
REAE442EA_B	1*uniprot:FABD_BACSU	-10000.0	10000.0
REAFD9377_RL	1*uniprot:GUDD_BACSU	-10000.0	0
REB232856_B	1*uniprot:GUTA_BACSU	-10000.0	10000.0
REB67C836_B		-10000.0	10000.0
REB91E0F3_B	1*uniprot:GLPT_BACSU	-10000.0	10000.0
REB993360_B		-10000.0	10000.0
REBA7351D_B	1*uniprot:BGLC_BACSU;1*uniprot:BGLH_BACSU	-10000.0	10000.0
REBC7E815_LR	1*uniprot:LPLB_BACSU;1*uniprot:YESO_BACSU+1*uniprot:YESP_BACSU+1*uniprot:YESQ_BACSU	0	10000.0
REBE19E75_RL		-10000.0	0
REBE3C8D4_B	1*uniprot:XYLB_BACSU	-10000.0	10000.0
REBFF9118_B	1*uniprot:FADN_BACSU	-10000.0	10000.0
REC361249_LR	1*uniprot:2NPD_BACSU;1*uniprot:FABI_BACSU	0	10000.0
REC3BD38A_B		-10000.0	10000.0
REC502913_B		-10000.0	10000.0
RECBDF86C_B	1*uniprot:EXUT_BACSU	-10000.0	10000.0
RECC2D441_B	1*uniprot:TKT_BACSU	-10000.0	10000.0
RECD550D8_B	1*uniprot:AAPA_BACSU;1*uniprot:YDGF_BACSU;1*uniprot:YFLA_BACSU	-10000.0	10000.0
RECEBE4AF_RL	1*uniprot:FABF_BACSU+1*uniprot:FABH1_BACSU;1*uniprot:FABF_BACSU+1*uniprot:FABH2_BACSU	-10000.0	0
RECEF8C0E_RL	1*uniprot:RIBD_BACSU	-10000.0	0
RECF1CC4E_B		-10000.0	10000.0
RECFA0596_B	1*uniprot:FADB_BACSU;1*uniprot:PKSI_BACSU	-10000.0	10000.0
RED04D35C_RL	1*uniprot:SPL_BACSU	-10000.0	0
RED241102_B		-10000.0	10000.0
RED260B3C_B	1*uniprot:FABD_BACSU	-10000.0	10000.0
RED514769_B	1*uniprot:FABZ_BACSU	-10000.0	10000.0
RED78552D_B	1*uniprot:FUMC_BACSU	-10000.0	10000.0
RED80025D_B		-10000.0	10000.0
RED85CCA5_RL	1*uniprot:PLSC_BACSU	-10000.0	0
REDD7F69A_B		-10000.0	10000.0
REE257C1E_B	1*uniprot:IMDH_BACSU	-10000.0	10000.0
REE56858C_B	1*uniprot:GLVA_BACSU	-10000.0	10000.0
REE6E6A19_RL	1*uniprot:DPPB_BACSU+1*uniprot:DPPC_BACSU+1*uniprot:DPPD_BACSU+1*uniprot:DPPE_BACSU	-10000.0	0
REEB83731_B	1*uniprot:ACON_BACSU	-10000.0	10000.0
REEFDC248_B		-10000.0	10000.0
REF043796_LR	1*uniprot:YVRA_BACSU+1*uniprot:YVRB_BACSU+1*uniprot:YVRC_BACSU	0	10000.0
REF2E7BE8_B	1*uniprot:QCRA_BACSU+1*uniprot:QCRB_BACSU+1*uniprot:QCRC_BACSU	-10000.0	10000.0
REF6E1A18_RL	1*uniprot:ARGJ_BACSU	-10000.0	0
REF7B6AB4_LR	1*uniprot:XDHC_BACSU+1*uniprot:XDHD_BACSU+1*uniprot:XDHE_BACSU	0	10000.0
REF8140CA_RL	1*uniprot:FABF_BACSU+1*uniprot:FABH1_BACSU;1*uniprot:FABF_BACSU+1*uniprot:FABH2_BACSU	-10000.0	0
REF87AB12_B	1*uniprot:PGCA_BACSU	-10000.0	10000.0
RF026C70A_B	1*uniprot:TAGE_BACSU	-10000.0	10000.0
RF03E5809_B	1*uniprot:NRGA_BACSU	-10000.0	10000.0
RF04E7D07_B		-10000.0	10000.0
RF06E6E50_B	1*uniprot:ACPS_BACSU+1*uniprot:ACP_BACSU	-10000.0	10000.0
RF09B9634_B		-10000.0	10000.0
RF09F241A_B	1*uniprot:PPNK1_BACSU	-10000.0	10000.0
RF0F06CAD_B		-10000.0	10000.0
RF14C38FC_RL		-10000.0	0
RF14FC152_RL	1*uniprot:PURL_BACSU+1*uniprot:PURQ_BACSU+1*uniprot:YEXA_BACSU	-10000.0	0
RF16FCAFA_B		-10000.0	10000.0
RF191F672_B	1*uniprot:YETH_BACSU;1*uniprot:YQJC_BACSU;1*uniprot:YRAH_BACSU;1*uniprot:YURT_BACSU;1*uniprot:YWBC_BACSU;1*uniprot:YYAH_BACSU	-10000.0	10000.0
RF1C81F71_B		-10000.0	10000.0
RF1E7D975_B	1*uniprot:FABG_BACSU	-10000.0	10000.0
RF1FC7F85_B	1*uniprot:TKT_BACSU	-10000.0	10000.0
RF21D6235_B	1*uniprot:ALF_BACSU	-10000.0	10000.0
RF22DA177_RL	1*uniprot:NADB_BACSU	-10000.0	0
RF29C9AAB_LR	1*uniprot:PDP_BACSU	0	10000.0
RF2ACFDCC_B	1*uniprot:UDPK_BACSU	-10000.0	10000.0
RF309D8DB_LR		0	10000.0
RF31FAD82_RL	1*uniprot:PLSX_BACSU+1*uniprot:PLSY_BACSU	-10000.0	0
RF3418D83_B	1*uniprot:MSRA_BACSU	-10000.0	10000.0
RF34E4623_RL	1*uniprot:NTPA_BACSU	-10000.0	0
RF35A436A_B	1*uniprot:CLS1_BACSU;1*uniprot:CLSA_BACSU	-10000.0	10000.0
RF36B37B8_B	1*uniprot:FABG_BACSU	-10000.0	10000.0
RF382895C_B		-10000.0	10000.0
RF3924393_B	1*uniprot:GNTK_BACSU	-10000.0	10000.0
RF3AD9ECA_LR	1*uniprot:THRC_BACSU	0	10000.0
RF3AF94EC_RL	1*uniprot:HIS9_BACSU	-10000.0	0
RF3C84C40_B	1*uniprot:PGMB_BACSU	-10000.0	10000.0
RF3CC6334_RL	1*uniprot:MHQN_BACSU;1*uniprot:NFRA1_BACSU;1*uniprot:NFRA2_BACSU;1*uniprot:YDGI_BACSU;1*uniprot:YFKO_BACSU;1*uniprot:YODC_BACSU	-10000.0	0
RF3F26333_B	1*uniprot:MTNA_BACSU	-10000.0	10000.0
RF4101EBB_B	1*uniprot:DEOC_BACSU	-10000.0	10000.0
RF4264E34_B	1*uniprot:BETB_BACSU	-10000.0	10000.0
RF49BF3A4_B	1*uniprot:SCOA_BACSU+1*uniprot:SCOB_BACSU	-10000.0	10000.0
RF4AAACD5_B		-10000.0	10000.0
RF4C310B0_LR	1*uniprot:RIBBA_BACSU	0	10000.0
RF4F5126C_B	1*uniprot:PABA_BACSU+1*uniprot:PABB_BACSU	-10000.0	10000.0
RF527351_RL	1*uniprot:MNTA_BACSU+1*uniprot:MNTB_BACSU+1*uniprot:MNTC_BACSU+1*uniprot:MNTD_BACSU	-10000.0	0
RF52D4DB4_RL	1*uniprot:BSDB_BACSU	-10000.0	0
RF530FA41_B	1*uniprot:TAGE_BACSU	-10000.0	10000.0
RF54C05AA_LR	1*uniprot:ARCD_BACSU	0	10000.0
RF57BB247_RL	1*uniprot:SUHB_BACSU	-10000.0	0
RF5975624_B	1*uniprot:KPRS_BACSU	-10000.0	10000.0
RF5DFAE13_B		-10000.0	10000.0
RF617B30E_RL	1*uniprot:DCDA_BACSU	-10000.0	0
RF6270C8B_RL	1*uniprot:SSUD_BACSU	-10000.0	0
RF63CDCCF_B		-10000.0	10000.0
RF6623F51_B	1*uniprot:FABZ_BACSU	-10000.0	10000.0
RF66313F9_B	1*uniprot:TAGF_BACSU	-10000.0	10000.0
RF68062AC_B		-10000.0	10000.0
RF686589F_B	1*uniprot:YWLF_BACSU	-10000.0	10000.0
RF699763C_B		-10000.0	10000.0
RF6A7C83D_RL	1*uniprot:G6PI_BACSU	-10000.0	0
RF6B79438_RL	1*uniprot:FDHD_BACSU	-10000.0	0
RF6E21AF3_B	1*uniprot:YKON_BACSU	-10000.0	10000.0
RF718443E_B	1*uniprot:ARGJ_BACSU	-10000.0	10000.0
RF77F3F23_RL	1*uniprot:BSAA_BACSU	-10000.0	0
RF793B134_B		-10000.0	10000.0
RF7C8D7C9_B	1*uniprot:BGLA_BACSU;1*uniprot:LICH_BACSU	-10000.0	10000.0
RF7F4A351_B	1*uniprot:FABZ_BACSU	-10000.0	10000.0
RF80D7057_B		-10000.0	10000.0
RF847B611_B	1*uniprot:FADA_BACSU;1*uniprot:THL_BACSU;1*uniprot:YHFS_BACSU	-10000.0	10000.0
RF85481FA_B	1*uniprot:ALKH_BACSU	-10000.0	10000.0
RF8AA21BE_B	1*uniprot:UDPK_BACSU	-10000.0	10000.0
RF93FEF67_B		-10000.0	10000.0
RF94BFB87_B	1*uniprot:NDK_BACSU	-10000.0	10000.0
RF95D7DA3_B	1*uniprot:YFHM_BACSU	-10000.0	10000.0
RF9BA25D3_LR	1*uniprot:2NPD_BACSU;1*uniprot:FABI_BACSU	0	10000.0
RF9CCD87B_B		-10000.0	10000.0
RFA1D4EB7_B		-10000.0	10000.0
RFA351FD6_RL	1*uniprot:LPLB_BACSU;1*uniprot:YESO_BACSU+1*uniprot:YESP_BACSU+1*uniprot:YESQ_BACSU	-10000.0	0
RFA3EFAB4_RL	1*uniprot:CISY3_BACSU	-10000.0	0
RFA48B752_RL	1*uniprot:PLSC_BACSU	-10000.0	0
RFA58399F_RL	1*uniprot:PCKA_BACSU	-10000.0	0
RFA5D9229_RL	1*uniprot:TTUC_BACSU	-10000.0	0
RFA7D7587_RL	1*uniprot:GUAD_BACSU	-10000.0	0
RFA88E909_RL	1*uniprot:PNCA_BACSU;1*uniprot:YAAI_BACSU	-10000.0	0
RFAA55588_B	1*uniprot:FABG_BACSU	-10000.0	10000.0
RFAFBC5C0_LR		0	10000.0
RFB2489A_B		-10000.0	10000.0
RFB293AAE_LR	1*uniprot:CATA_BACSU;1*uniprot:CATE_BACSU;1*uniprot:CATX_BACSU	0	10000.0
RFB2F9386_B	1*uniprot:PDP_BACSU	-10000.0	10000.0
RFB3DE924_B	1*uniprot:HPS_BACSU	-10000.0	10000.0
RFB3ECD1D_B	1*uniprot:UXAC_BACSU	-10000.0	10000.0
RFB71CE94_B	1*uniprot:GLGA_BACSU	-10000.0	10000.0
RFBACA149_B		-10000.0	10000.0
RFBAF2331_B		-10000.0	10000.0
RFBFE290B_B		-10000.0	10000.0
RFC301250_B	1*uniprot:CITM_BACSU	-10000.0	10000.0
RFC97B382_B		-10000.0	10000.0
RFCB7292D_B	1*uniprot:ACCC1_BACSU+1*uniprot:BCCP_BACSU+1*uniprot:BIRA_BACSU	-10000.0	10000.0
RFCD0BB4F_B		-10000.0	10000.0
RFD00F85B_LR	1*uniprot:2NPD_BACSU;1*uniprot:FABI_BACSU	0	10000.0
RFD287F73_B	1*uniprot:PANE_BACSU;1*uniprot:YKPB_BACSU	-10000.0	10000.0
RFD32428C_B		-10000.0	10000.0
RFD5B1B42_B	1*uniprot:PPNK1_BACSU	-10000.0	10000.0
RFD5D2FFF_LR	1*uniprot:ACDA_BACSU;1*uniprot:FADE_BACSU;1*uniprot:YDBM_BACSU	0	10000.0
RFD648C01_B		-10000.0	10000.0
RFDDC7C7A_LR		0	10000.0
RFDE90BF1_B	1*uniprot:PGK_BACSU	-10000.0	10000.0
RFE3C6A20_B	1*uniprot:YSAA_BACSU	-10000.0	10000.0
RFE6609A8_B		-10000.0	10000.0
RFE72F91A_B	1*uniprot:YERD_BACSU	-10000.0	10000.0
RFEBA4046_B	1*uniprot:YUXG_BACSU	-10000.0	10000.0
RFEC8C7D9_B	1*uniprot:MANA1_BACSU;1*uniprot:MANA2_BACSU;1*uniprot:MANA3_BACSU	-10000.0	10000.0
RFF5F1C5A_LR	1*uniprot:DHAS_BACSU	0	10000.0
RFF91B74F_B	1*uniprot:FADN_BACSU	-10000.0	10000.0
RFF983DE3_LR	1*uniprot:YXER_BACSU	0	10000.0
RFF9C39CF_B		-10000.0	10000.0
RFFE4606_LR	1*uniprot:CZCO_BACSU;1*uniprot:KTRA_BACSU+1*uniprot:KTRB_BACSU;1*uniprot:KTRC_BACSU+1*uniprot:KTRD_BACSU	0	10000.0
RFFF774BD_B		-10000.0	10000.0
