# Supplementary material for: Efficient Reconstruction of Predictive Consensus Metabolic Network Models
Source: PLoS Comput Biol. 2016 Aug 26;12(8):e1005085. doi: 10.1371/journal.pcbi.1005085 (PMC5001716; doi:10.1371/journal.pcbi.1005085)
Supplement: S1 Dataset — This file contains the original models, the input models, the BCMs, and the RCMs for COMMGEN as well as an overview of the changes made between original and input models. (ZIP) [file pcbi.1005085.s001.zip › S4-Models/Original/Bsubtilis/seed_iBsu1103/model.tsv]

ID	seed_iBsu1103
Description	Bacillus_subtilis_subsp._subtilis_str._168_SEED_model
MNXref Version	14/06/2013
Source ID	iBsu1103
Source Reference	PMID:16214803
Source Link	http://www.theseed.org
Source Version	iBsu1103
Taxid	224308
LB	-10000.0
UB	10000.0
