# Supplementary material for: Efficient Reconstruction of Predictive Consensus Metabolic Network Models
Source: PLoS Comput Biol. 2016 Aug 26;12(8):e1005085. doi: 10.1371/journal.pcbi.1005085 (PMC5001716; doi:10.1371/journal.pcbi.1005085)
Supplement: S1 Dataset — This file contains the original models, the input models, the BCMs, and the RCMs for COMMGEN as well as an overview of the changes made between original and input models. (ZIP) [file pcbi.1005085.s001.zip › S4-Models/Original/Bsubtilis/seed_iBsu1103/properties.tsv]

prop	BC-b	desc	Classifcation of the reaction bounds
prop	BC-b	scope	reac
prop	BC-b	type	enum
prop	BC-p	desc	Presence/absence of protein(s) assigned to the reaction
prop	BC-p	scope	reac
prop	BC-p	type	enum
prop	BC-t	desc	growth/boundary/enzymatic/transport
prop	BC-t	scope	reac
prop	BC-t	type	enum
reac	R1056518F_B	BC-b	reversible
reac	R1056518F_B	BC-p	orphan
reac	R1056518F_B	BC-t	transport
reac	R10DA26CA_RL	BC-b	directed
reac	R10DA26CA_RL	BC-p	assigned
reac	R10DA26CA_RL	BC-t	enzymatic
reac	R1106B2DD_B	BC-b	reversible
reac	R1106B2DD_B	BC-p	assigned
reac	R1106B2DD_B	BC-t	enzymatic
reac	R11275CD1_B	BC-b	reversible
reac	R11275CD1_B	BC-p	assigned
reac	R11275CD1_B	BC-t	enzymatic
reac	R1133AFE0_RL	BC-b	directed
reac	R1133AFE0_RL	BC-p	orphan
reac	R1133AFE0_RL	BC-t	enzymatic
reac	R115B3288_LR	BC-b	directed
reac	R115B3288_LR	BC-p	assigned
reac	R115B3288_LR	BC-t	enzymatic
reac	R11626571_RL	BC-b	directed
reac	R11626571_RL	BC-p	assigned
reac	R11626571_RL	BC-t	enzymatic
reac	R11643D4D_B	BC-b	reversible
reac	R11643D4D_B	BC-p	assigned
reac	R11643D4D_B	BC-t	enzymatic
reac	R11895B3D_RL	BC-b	directed
reac	R11895B3D_RL	BC-p	assigned
reac	R11895B3D_RL	BC-t	enzymatic
reac	R11AB4F29_B	BC-b	reversible
reac	R11AB4F29_B	BC-p	assigned
reac	R11AB4F29_B	BC-t	enzymatic
reac	R11E04BE0_B	BC-b	reversible
reac	R11E04BE0_B	BC-p	assigned
reac	R11E04BE0_B	BC-t	enzymatic
reac	R11E1BC33_B	BC-b	reversible
reac	R11E1BC33_B	BC-p	assigned
reac	R11E1BC33_B	BC-t	enzymatic
reac	R12195BC6_B	BC-b	reversible
reac	R12195BC6_B	BC-p	assigned
reac	R12195BC6_B	BC-t	enzymatic
reac	R12515662_B	BC-b	reversible
reac	R12515662_B	BC-p	assigned
reac	R12515662_B	BC-t	enzymatic
reac	R128355A8_LR	BC-b	directed
reac	R128355A8_LR	BC-p	assigned
reac	R128355A8_LR	BC-t	transport
reac	R1287610F_LR	BC-b	directed
reac	R1287610F_LR	BC-p	assigned
reac	R1287610F_LR	BC-t	enzymatic
reac	R130C8FB7_RL	BC-b	directed
reac	R130C8FB7_RL	BC-p	assigned
reac	R130C8FB7_RL	BC-t	enzymatic
reac	R131CFE91_RL	BC-b	directed
reac	R131CFE91_RL	BC-p	assigned
reac	R131CFE91_RL	BC-t	transport
reac	R1336B119_B	BC-b	reversible
reac	R1336B119_B	BC-p	assigned
reac	R1336B119_B	BC-t	enzymatic
reac	R13409B85_RL	BC-b	directed
reac	R13409B85_RL	BC-p	assigned
reac	R13409B85_RL	BC-t	enzymatic
reac	R1349EF6C_LR	BC-b	directed
reac	R1349EF6C_LR	BC-p	assigned
reac	R1349EF6C_LR	BC-t	enzymatic
reac	R135299A4_RL	BC-b	directed
reac	R135299A4_RL	BC-p	assigned
reac	R135299A4_RL	BC-t	enzymatic
reac	R1368D05D_RL	BC-b	directed
reac	R1368D05D_RL	BC-p	assigned
reac	R1368D05D_RL	BC-t	enzymatic
reac	R138F4301_LR	BC-b	directed
reac	R138F4301_LR	BC-p	assigned
reac	R138F4301_LR	BC-t	enzymatic
reac	R13A78B5F_B	BC-b	reversible
reac	R13A78B5F_B	BC-p	assigned
reac	R13A78B5F_B	BC-t	enzymatic
reac	R13BFC5DB_B	BC-b	reversible
reac	R13BFC5DB_B	BC-p	orphan
reac	R13BFC5DB_B	BC-t	boundary
reac	R13C632E8_RL	BC-b	directed
reac	R13C632E8_RL	BC-p	assigned
reac	R13C632E8_RL	BC-t	enzymatic
reac	R13E232DF_B	BC-b	reversible
reac	R13E232DF_B	BC-p	assigned
reac	R13E232DF_B	BC-t	enzymatic
reac	R141B8A1B_B	BC-b	reversible
reac	R141B8A1B_B	BC-p	assigned
reac	R141B8A1B_B	BC-t	enzymatic
reac	R1442702B_B	BC-b	reversible
reac	R1442702B_B	BC-p	orphan
reac	R1442702B_B	BC-t	boundary
reac	R1463504D_B	BC-b	reversible
reac	R1463504D_B	BC-p	assigned
reac	R1463504D_B	BC-t	enzymatic
reac	R146C0867_LR	BC-b	directed
reac	R146C0867_LR	BC-p	assigned
reac	R146C0867_LR	BC-t	enzymatic
reac	R14EBA0B3_B	BC-b	reversible
reac	R14EBA0B3_B	BC-p	assigned
reac	R14EBA0B3_B	BC-t	enzymatic
reac	R156511C_B	BC-b	reversible
reac	R156511C_B	BC-p	assigned
reac	R156511C_B	BC-t	enzymatic
reac	R15DF7064_B	BC-b	reversible
reac	R15DF7064_B	BC-p	orphan
reac	R15DF7064_B	BC-t	boundary
reac	R15EF1F18_RL	BC-b	directed
reac	R15EF1F18_RL	BC-p	assigned
reac	R15EF1F18_RL	BC-t	enzymatic
reac	R1611DB8A_B	BC-b	reversible
reac	R1611DB8A_B	BC-p	assigned
reac	R1611DB8A_B	BC-t	enzymatic
reac	R162AFB01_B	BC-b	reversible
reac	R162AFB01_B	BC-p	orphan
reac	R162AFB01_B	BC-t	transport
reac	R16394420_B	BC-b	reversible
reac	R16394420_B	BC-p	assigned
reac	R16394420_B	BC-t	enzymatic
reac	R1671AE5B_B	BC-b	reversible
reac	R1671AE5B_B	BC-p	assigned
reac	R1671AE5B_B	BC-t	enzymatic
reac	R1687FAEB_RL	BC-b	directed
reac	R1687FAEB_RL	BC-p	assigned
reac	R1687FAEB_RL	BC-t	transport
reac	R16AA0DCC_B	BC-b	reversible
reac	R16AA0DCC_B	BC-p	assigned
reac	R16AA0DCC_B	BC-t	enzymatic
reac	R16D4DB5E_B	BC-b	reversible
reac	R16D4DB5E_B	BC-p	assigned
reac	R16D4DB5E_B	BC-t	enzymatic
reac	R16E475E2_B	BC-b	reversible
reac	R16E475E2_B	BC-p	orphan
reac	R16E475E2_B	BC-t	enzymatic
reac	R16F602B8_B	BC-b	reversible
reac	R16F602B8_B	BC-p	assigned
reac	R16F602B8_B	BC-t	enzymatic
reac	R16FBD0E6_B	BC-b	reversible
reac	R16FBD0E6_B	BC-p	assigned
reac	R16FBD0E6_B	BC-t	enzymatic
reac	R17032A89_B	BC-b	reversible
reac	R17032A89_B	BC-p	assigned
reac	R17032A89_B	BC-t	enzymatic
reac	R17087FB2_RL	BC-b	directed
reac	R17087FB2_RL	BC-p	assigned
reac	R17087FB2_RL	BC-t	enzymatic
reac	R170AF0E5_RL	BC-b	directed
reac	R170AF0E5_RL	BC-p	assigned
reac	R170AF0E5_RL	BC-t	enzymatic
reac	R175B9D20_RL	BC-b	directed
reac	R175B9D20_RL	BC-p	orphan
reac	R175B9D20_RL	BC-t	enzymatic
reac	R1781A0_B	BC-b	reversible
reac	R1781A0_B	BC-p	assigned
reac	R1781A0_B	BC-t	enzymatic
reac	R17AF74BF_B	BC-b	reversible
reac	R17AF74BF_B	BC-p	orphan
reac	R17AF74BF_B	BC-t	enzymatic
reac	R17B39AF2_B	BC-b	reversible
reac	R17B39AF2_B	BC-p	assigned
reac	R17B39AF2_B	BC-t	enzymatic
reac	R17C640DD_B	BC-b	reversible
reac	R17C640DD_B	BC-p	assigned
reac	R17C640DD_B	BC-t	enzymatic
reac	R17EACFB_RL	BC-b	directed
reac	R17EACFB_RL	BC-p	assigned
reac	R17EACFB_RL	BC-t	enzymatic
reac	R17F3A914_B	BC-b	reversible
reac	R17F3A914_B	BC-p	assigned
reac	R17F3A914_B	BC-t	enzymatic
reac	R186592F2_B	BC-b	reversible
reac	R186592F2_B	BC-p	assigned
reac	R186592F2_B	BC-t	enzymatic
reac	R186ADE47_B	BC-b	reversible
reac	R186ADE47_B	BC-p	assigned
reac	R186ADE47_B	BC-t	transport
reac	R1872D5AE_RL	BC-b	directed
reac	R1872D5AE_RL	BC-p	orphan
reac	R1872D5AE_RL	BC-t	enzymatic
reac	R1889FDC1_RL	BC-b	directed
reac	R1889FDC1_RL	BC-p	assigned
reac	R1889FDC1_RL	BC-t	transport
reac	R18B06ECF_B	BC-b	reversible
reac	R18B06ECF_B	BC-p	assigned
reac	R18B06ECF_B	BC-t	enzymatic
reac	R18BB13C1_B	BC-b	reversible
reac	R18BB13C1_B	BC-p	assigned
reac	R18BB13C1_B	BC-t	enzymatic
reac	R18C19F4_B	BC-b	reversible
reac	R18C19F4_B	BC-p	assigned
reac	R18C19F4_B	BC-t	enzymatic
reac	R18E8BAB6_B	BC-b	reversible
reac	R18E8BAB6_B	BC-p	assigned
reac	R18E8BAB6_B	BC-t	transport
reac	R190AC776_RL	BC-b	directed
reac	R190AC776_RL	BC-p	assigned
reac	R190AC776_RL	BC-t	transport
reac	R196F2545_B	BC-b	reversible
reac	R196F2545_B	BC-p	assigned
reac	R196F2545_B	BC-t	enzymatic
reac	R1991C790_RL	BC-b	directed
reac	R1991C790_RL	BC-p	assigned
reac	R1991C790_RL	BC-t	transport
reac	R19C21CF3_B	BC-b	reversible
reac	R19C21CF3_B	BC-p	assigned
reac	R19C21CF3_B	BC-t	enzymatic
reac	R19DC042B_B	BC-b	reversible
reac	R19DC042B_B	BC-p	assigned
reac	R19DC042B_B	BC-t	enzymatic
reac	R1A40248A_RL	BC-b	directed
reac	R1A40248A_RL	BC-p	assigned
reac	R1A40248A_RL	BC-t	enzymatic
reac	R1A992EA1_B	BC-b	reversible
reac	R1A992EA1_B	BC-p	assigned
reac	R1A992EA1_B	BC-t	enzymatic
reac	R1AD7449F_B	BC-b	reversible
reac	R1AD7449F_B	BC-p	assigned
reac	R1AD7449F_B	BC-t	enzymatic
reac	R1AD7B4FF_B	BC-b	reversible
reac	R1AD7B4FF_B	BC-p	orphan
reac	R1AD7B4FF_B	BC-t	boundary
reac	R1ADD5DE3_LR	BC-b	directed
reac	R1ADD5DE3_LR	BC-p	assigned
reac	R1ADD5DE3_LR	BC-t	enzymatic
reac	R1AF50E4B_B	BC-b	reversible
reac	R1AF50E4B_B	BC-p	assigned
reac	R1AF50E4B_B	BC-t	enzymatic
reac	R1B437C71_B	BC-b	reversible
reac	R1B437C71_B	BC-p	orphan
reac	R1B437C71_B	BC-t	boundary
reac	R1B491561_B	BC-b	reversible
reac	R1B491561_B	BC-p	orphan
reac	R1B491561_B	BC-t	boundary
reac	R1B68F2C3_B	BC-b	reversible
reac	R1B68F2C3_B	BC-p	orphan
reac	R1B68F2C3_B	BC-t	boundary
reac	R1B9A4757_B	BC-b	reversible
reac	R1B9A4757_B	BC-p	assigned
reac	R1B9A4757_B	BC-t	enzymatic
reac	R1BB04AE8_B	BC-b	reversible
reac	R1BB04AE8_B	BC-p	assigned
reac	R1BB04AE8_B	BC-t	enzymatic
reac	R1BD5CC72_RL	BC-b	directed
reac	R1BD5CC72_RL	BC-p	assigned
reac	R1BD5CC72_RL	BC-t	enzymatic
reac	R1BD8A58B_B	BC-b	reversible
reac	R1BD8A58B_B	BC-p	assigned
reac	R1BD8A58B_B	BC-t	enzymatic
reac	R1C156B46_LR	BC-b	directed
reac	R1C156B46_LR	BC-p	assigned
reac	R1C156B46_LR	BC-t	transport
reac	R1C260C6A_RL	BC-b	directed
reac	R1C260C6A_RL	BC-p	assigned
reac	R1C260C6A_RL	BC-t	enzymatic
reac	R1C454921_B	BC-b	reversible
reac	R1C454921_B	BC-p	orphan
reac	R1C454921_B	BC-t	boundary
reac	R1C5965DA_B	BC-b	reversible
reac	R1C5965DA_B	BC-p	assigned
reac	R1C5965DA_B	BC-t	transport
reac	R1C603AE4_LR	BC-b	directed
reac	R1C603AE4_LR	BC-p	assigned
reac	R1C603AE4_LR	BC-t	enzymatic
reac	R1C789000_B	BC-b	reversible
reac	R1C789000_B	BC-p	assigned
reac	R1C789000_B	BC-t	enzymatic
reac	R1C807A92_LR	BC-b	directed
reac	R1C807A92_LR	BC-p	orphan
reac	R1C807A92_LR	BC-t	enzymatic
reac	R1CA49BF6_B	BC-b	reversible
reac	R1CA49BF6_B	BC-p	assigned
reac	R1CA49BF6_B	BC-t	enzymatic
reac	R1CAEBB71_B	BC-b	reversible
reac	R1CAEBB71_B	BC-p	assigned
reac	R1CAEBB71_B	BC-t	enzymatic
reac	R1CF22E06_B	BC-b	reversible
reac	R1CF22E06_B	BC-p	orphan
reac	R1CF22E06_B	BC-t	boundary
reac	R1D12A39_B	BC-b	reversible
reac	R1D12A39_B	BC-p	assigned
reac	R1D12A39_B	BC-t	enzymatic
reac	R1D4F4F2_B	BC-b	reversible
reac	R1D4F4F2_B	BC-p	assigned
reac	R1D4F4F2_B	BC-t	enzymatic
reac	R1D585BDD_B	BC-b	reversible
reac	R1D585BDD_B	BC-p	assigned
reac	R1D585BDD_B	BC-t	enzymatic
reac	R1D618D27_B	BC-b	reversible
reac	R1D618D27_B	BC-p	orphan
reac	R1D618D27_B	BC-t	boundary
reac	R1D911E90_B	BC-b	reversible
reac	R1D911E90_B	BC-p	orphan
reac	R1D911E90_B	BC-t	transport
reac	R1D91677F_RL	BC-b	directed
reac	R1D91677F_RL	BC-p	assigned
reac	R1D91677F_RL	BC-t	enzymatic
reac	R1D998169_B	BC-b	reversible
reac	R1D998169_B	BC-p	orphan
reac	R1D998169_B	BC-t	boundary
reac	R1DB58FAD_B	BC-b	reversible
reac	R1DB58FAD_B	BC-p	assigned
reac	R1DB58FAD_B	BC-t	enzymatic
reac	R1DEA10A7_LR	BC-b	directed
reac	R1DEA10A7_LR	BC-p	assigned
reac	R1DEA10A7_LR	BC-t	enzymatic
reac	R1E616D1C_LR	BC-b	directed
reac	R1E616D1C_LR	BC-p	assigned
reac	R1E616D1C_LR	BC-t	enzymatic
reac	R1E6B1A07_RL	BC-b	directed
reac	R1E6B1A07_RL	BC-p	assigned
reac	R1E6B1A07_RL	BC-t	transport
reac	R1E827BF2_B	BC-b	reversible
reac	R1E827BF2_B	BC-p	orphan
reac	R1E827BF2_B	BC-t	transport
reac	R1E8BF0DA_RL	BC-b	directed
reac	R1E8BF0DA_RL	BC-p	assigned
reac	R1E8BF0DA_RL	BC-t	enzymatic
reac	R1ED2F752_B	BC-b	reversible
reac	R1ED2F752_B	BC-p	orphan
reac	R1ED2F752_B	BC-t	boundary
reac	R1F40B95A_LR	BC-b	directed
reac	R1F40B95A_LR	BC-p	assigned
reac	R1F40B95A_LR	BC-t	enzymatic
reac	R1F606BA1_B	BC-b	reversible
reac	R1F606BA1_B	BC-p	assigned
reac	R1F606BA1_B	BC-t	enzymatic
reac	R1F7067FD_RL	BC-b	directed
reac	R1F7067FD_RL	BC-p	assigned
reac	R1F7067FD_RL	BC-t	enzymatic
reac	R1F73F81_B	BC-b	reversible
reac	R1F73F81_B	BC-p	assigned
reac	R1F73F81_B	BC-t	enzymatic
reac	R1FB0F404_B	BC-b	reversible
reac	R1FB0F404_B	BC-p	assigned
reac	R1FB0F404_B	BC-t	transport
reac	R1FDB1A68_B	BC-b	reversible
reac	R1FDB1A68_B	BC-p	assigned
reac	R1FDB1A68_B	BC-t	enzymatic
reac	R1FEFE99C_RL	BC-b	directed
reac	R1FEFE99C_RL	BC-p	assigned
reac	R1FEFE99C_RL	BC-t	transport
reac	R1FFDF741_B	BC-b	reversible
reac	R1FFDF741_B	BC-p	assigned
reac	R1FFDF741_B	BC-t	enzymatic
reac	R1FFEC3D1_RL	BC-b	directed
reac	R1FFEC3D1_RL	BC-p	assigned
reac	R1FFEC3D1_RL	BC-t	enzymatic
reac	R2020016A_B	BC-b	reversible
reac	R2020016A_B	BC-p	orphan
reac	R2020016A_B	BC-t	boundary
reac	R204F4CA2_B	BC-b	reversible
reac	R204F4CA2_B	BC-p	orphan
reac	R204F4CA2_B	BC-t	boundary
reac	R206F4BDE_RL	BC-b	directed
reac	R206F4BDE_RL	BC-p	assigned
reac	R206F4BDE_RL	BC-t	enzymatic
reac	R20860849_B	BC-b	reversible
reac	R20860849_B	BC-p	orphan
reac	R20860849_B	BC-t	boundary
reac	R20A9AC90_RL	BC-b	directed
reac	R20A9AC90_RL	BC-p	assigned
reac	R20A9AC90_RL	BC-t	enzymatic
reac	R20B7EAA3_RL	BC-b	directed
reac	R20B7EAA3_RL	BC-p	assigned
reac	R20B7EAA3_RL	BC-t	enzymatic
reac	R20F27F8B_B	BC-b	reversible
reac	R20F27F8B_B	BC-p	assigned
reac	R20F27F8B_B	BC-t	enzymatic
reac	R2100A240_B	BC-b	reversible
reac	R2100A240_B	BC-p	assigned
reac	R2100A240_B	BC-t	enzymatic
reac	R2123A8A_B	BC-b	reversible
reac	R2123A8A_B	BC-p	assigned
reac	R2123A8A_B	BC-t	enzymatic
reac	R212A49F1_RL	BC-b	directed
reac	R212A49F1_RL	BC-p	assigned
reac	R212A49F1_RL	BC-t	enzymatic
reac	R21709727_LR	BC-b	directed
reac	R21709727_LR	BC-p	assigned
reac	R21709727_LR	BC-t	enzymatic
reac	R21BAA724_B	BC-b	reversible
reac	R21BAA724_B	BC-p	orphan
reac	R21BAA724_B	BC-t	boundary
reac	R21F3DFF8_B	BC-b	reversible
reac	R21F3DFF8_B	BC-p	assigned
reac	R21F3DFF8_B	BC-t	enzymatic
reac	R22135C3D_B	BC-b	reversible
reac	R22135C3D_B	BC-p	assigned
reac	R22135C3D_B	BC-t	enzymatic
reac	R224606F1_B	BC-b	reversible
reac	R224606F1_B	BC-p	assigned
reac	R224606F1_B	BC-t	transport
reac	R224E6657_RL	BC-b	directed
reac	R224E6657_RL	BC-p	assigned
reac	R224E6657_RL	BC-t	enzymatic
reac	R225B79F6_B	BC-b	reversible
reac	R225B79F6_B	BC-p	orphan
reac	R225B79F6_B	BC-t	transport
reac	R226BBBB1_B	BC-b	reversible
reac	R226BBBB1_B	BC-p	assigned
reac	R226BBBB1_B	BC-t	enzymatic
reac	R22CB405D_B	BC-b	reversible
reac	R22CB405D_B	BC-p	assigned
reac	R22CB405D_B	BC-t	enzymatic
reac	R231CFDAF_B	BC-b	reversible
reac	R231CFDAF_B	BC-p	assigned
reac	R231CFDAF_B	BC-t	enzymatic
reac	R23491995_B	BC-b	reversible
reac	R23491995_B	BC-p	assigned
reac	R23491995_B	BC-t	enzymatic
reac	R234929CA_LR	BC-b	directed
reac	R234929CA_LR	BC-p	assigned
reac	R234929CA_LR	BC-t	enzymatic
reac	R2350500D_RL	BC-b	directed
reac	R2350500D_RL	BC-p	assigned
reac	R2350500D_RL	BC-t	enzymatic
reac	R237F7A5B_B	BC-b	reversible
reac	R237F7A5B_B	BC-p	orphan
reac	R237F7A5B_B	BC-t	enzymatic
reac	R238B1509_B	BC-b	reversible
reac	R238B1509_B	BC-p	assigned
reac	R238B1509_B	BC-t	enzymatic
reac	R23B5E05B_B	BC-b	reversible
reac	R23B5E05B_B	BC-p	assigned
reac	R23B5E05B_B	BC-t	enzymatic
reac	R23B87199_RL	BC-b	directed
reac	R23B87199_RL	BC-p	assigned
reac	R23B87199_RL	BC-t	enzymatic
reac	R23E84ED4_B	BC-b	reversible
reac	R23E84ED4_B	BC-p	orphan
reac	R23E84ED4_B	BC-t	enzymatic
reac	R2418CF66_B	BC-b	reversible
reac	R2418CF66_B	BC-p	orphan
reac	R2418CF66_B	BC-t	boundary
reac	R241AB01B_B	BC-b	reversible
reac	R241AB01B_B	BC-p	orphan
reac	R241AB01B_B	BC-t	boundary
reac	R243773E7_B	BC-b	reversible
reac	R243773E7_B	BC-p	assigned
reac	R243773E7_B	BC-t	enzymatic
reac	R2458B139_LR	BC-b	directed
reac	R2458B139_LR	BC-p	assigned
reac	R2458B139_LR	BC-t	enzymatic
reac	R246505BE_B	BC-b	reversible
reac	R246505BE_B	BC-p	orphan
reac	R246505BE_B	BC-t	boundary
reac	R246E1BE9_LR	BC-b	directed
reac	R246E1BE9_LR	BC-p	assigned
reac	R246E1BE9_LR	BC-t	enzymatic
reac	R247CAC7E_B	BC-b	reversible
reac	R247CAC7E_B	BC-p	orphan
reac	R247CAC7E_B	BC-t	boundary
reac	R24AEA829_B	BC-b	reversible
reac	R24AEA829_B	BC-p	assigned
reac	R24AEA829_B	BC-t	enzymatic
reac	R25475DA9_LR	BC-b	directed
reac	R25475DA9_LR	BC-p	assigned
reac	R25475DA9_LR	BC-t	enzymatic
reac	R2579B3B7_B	BC-b	reversible
reac	R2579B3B7_B	BC-p	assigned
reac	R2579B3B7_B	BC-t	enzymatic
reac	R25827093_B	BC-b	reversible
reac	R25827093_B	BC-p	orphan
reac	R25827093_B	BC-t	boundary
reac	R25B8558B_LR	BC-b	directed
reac	R25B8558B_LR	BC-p	orphan
reac	R25B8558B_LR	BC-t	enzymatic
reac	R25C9038E_B	BC-b	reversible
reac	R25C9038E_B	BC-p	orphan
reac	R25C9038E_B	BC-t	transport
reac	R25E6D1C5_LR	BC-b	directed
reac	R25E6D1C5_LR	BC-p	assigned
reac	R25E6D1C5_LR	BC-t	enzymatic
reac	R25EDB311_RL	BC-b	directed
reac	R25EDB311_RL	BC-p	assigned
reac	R25EDB311_RL	BC-t	transport
reac	R26503D72_LR	BC-b	directed
reac	R26503D72_LR	BC-p	assigned
reac	R26503D72_LR	BC-t	enzymatic
reac	R26529138_RL	BC-b	directed
reac	R26529138_RL	BC-p	assigned
reac	R26529138_RL	BC-t	transport
reac	R2670F887_B	BC-b	reversible
reac	R2670F887_B	BC-p	orphan
reac	R2670F887_B	BC-t	enzymatic
reac	R269E59A3_B	BC-b	reversible
reac	R269E59A3_B	BC-p	orphan
reac	R269E59A3_B	BC-t	enzymatic
reac	R26A76961_B	BC-b	reversible
reac	R26A76961_B	BC-p	assigned
reac	R26A76961_B	BC-t	enzymatic
reac	R26A99FAC_B	BC-b	reversible
reac	R26A99FAC_B	BC-p	assigned
reac	R26A99FAC_B	BC-t	enzymatic
reac	R26F0C5C0_B	BC-b	reversible
reac	R26F0C5C0_B	BC-p	assigned
reac	R26F0C5C0_B	BC-t	enzymatic
reac	R2701C9B5_B	BC-b	reversible
reac	R2701C9B5_B	BC-p	orphan
reac	R2701C9B5_B	BC-t	boundary
reac	R27086871_B	BC-b	reversible
reac	R27086871_B	BC-p	assigned
reac	R27086871_B	BC-t	enzymatic
reac	R2749CE5F_B	BC-b	reversible
reac	R2749CE5F_B	BC-p	assigned
reac	R2749CE5F_B	BC-t	enzymatic
reac	R276A6E5E_RL	BC-b	directed
reac	R276A6E5E_RL	BC-p	assigned
reac	R276A6E5E_RL	BC-t	enzymatic
reac	R2785151A_B	BC-b	reversible
reac	R2785151A_B	BC-p	assigned
reac	R2785151A_B	BC-t	enzymatic
reac	R27A5E88F_B	BC-b	reversible
reac	R27A5E88F_B	BC-p	assigned
reac	R27A5E88F_B	BC-t	enzymatic
reac	R27E2D0C_B	BC-b	reversible
reac	R27E2D0C_B	BC-p	assigned
reac	R27E2D0C_B	BC-t	enzymatic
reac	R27FD2E39_B	BC-b	reversible
reac	R27FD2E39_B	BC-p	assigned
reac	R27FD2E39_B	BC-t	enzymatic
reac	R28131C48_B	BC-b	reversible
reac	R28131C48_B	BC-p	assigned
reac	R28131C48_B	BC-t	transport
reac	R281DA41C_B	BC-b	reversible
reac	R281DA41C_B	BC-p	orphan
reac	R281DA41C_B	BC-t	enzymatic
reac	R28766662_B	BC-b	reversible
reac	R28766662_B	BC-p	assigned
reac	R28766662_B	BC-t	enzymatic
reac	R2891BB43_B	BC-b	reversible
reac	R2891BB43_B	BC-p	assigned
reac	R2891BB43_B	BC-t	enzymatic
reac	R2899BF30_B	BC-b	reversible
reac	R2899BF30_B	BC-p	assigned
reac	R2899BF30_B	BC-t	transport
reac	R28BF4A7E_B	BC-b	reversible
reac	R28BF4A7E_B	BC-p	assigned
reac	R28BF4A7E_B	BC-t	enzymatic
reac	R28E8CF1C_B	BC-b	reversible
reac	R28E8CF1C_B	BC-p	orphan
reac	R28E8CF1C_B	BC-t	transport
reac	R28F2FFFA_B	BC-b	reversible
reac	R28F2FFFA_B	BC-p	assigned
reac	R28F2FFFA_B	BC-t	enzymatic
reac	R29011D12_RL	BC-b	directed
reac	R29011D12_RL	BC-p	assigned
reac	R29011D12_RL	BC-t	enzymatic
reac	R2934676F_RL	BC-b	directed
reac	R2934676F_RL	BC-p	orphan
reac	R2934676F_RL	BC-t	transport
reac	R2969F40D_LR	BC-b	directed
reac	R2969F40D_LR	BC-p	assigned
reac	R2969F40D_LR	BC-t	transport
reac	R29827E0B_RL	BC-b	directed
reac	R29827E0B_RL	BC-p	assigned
reac	R29827E0B_RL	BC-t	enzymatic
reac	R298CAADB_B	BC-b	reversible
reac	R298CAADB_B	BC-p	assigned
reac	R298CAADB_B	BC-t	enzymatic
reac	R29B8ED1E_B	BC-b	reversible
reac	R29B8ED1E_B	BC-p	assigned
reac	R29B8ED1E_B	BC-t	enzymatic
reac	R29E5F92A_RL	BC-b	directed
reac	R29E5F92A_RL	BC-p	orphan
reac	R29E5F92A_RL	BC-t	enzymatic
reac	R2A002173_B	BC-b	reversible
reac	R2A002173_B	BC-p	orphan
reac	R2A002173_B	BC-t	transport
reac	R2A11B101_RL	BC-b	directed
reac	R2A11B101_RL	BC-p	assigned
reac	R2A11B101_RL	BC-t	enzymatic
reac	R2A242E9B_B	BC-b	reversible
reac	R2A242E9B_B	BC-p	assigned
reac	R2A242E9B_B	BC-t	enzymatic
reac	R2A308102_B	BC-b	reversible
reac	R2A308102_B	BC-p	assigned
reac	R2A308102_B	BC-t	enzymatic
reac	R2A514FF5_LR	BC-b	directed
reac	R2A514FF5_LR	BC-p	assigned
reac	R2A514FF5_LR	BC-t	enzymatic
reac	R2A667346_B	BC-b	reversible
reac	R2A667346_B	BC-p	assigned
reac	R2A667346_B	BC-t	enzymatic
reac	R2A69B9AC_RL	BC-b	directed
reac	R2A69B9AC_RL	BC-p	assigned
reac	R2A69B9AC_RL	BC-t	enzymatic
reac	R2A8F708E_B	BC-b	reversible
reac	R2A8F708E_B	BC-p	orphan
reac	R2A8F708E_B	BC-t	boundary
reac	R2AB6C85F_B	BC-b	reversible
reac	R2AB6C85F_B	BC-p	orphan
reac	R2AB6C85F_B	BC-t	boundary
reac	R2B141596_B	BC-b	reversible
reac	R2B141596_B	BC-p	orphan
reac	R2B141596_B	BC-t	boundary
reac	R2B254C1B_RL	BC-b	directed
reac	R2B254C1B_RL	BC-p	assigned
reac	R2B254C1B_RL	BC-t	enzymatic
reac	R2B4CB933_RL	BC-b	directed
reac	R2B4CB933_RL	BC-p	assigned
reac	R2B4CB933_RL	BC-t	enzymatic
reac	R2B4EF9FA_RL	BC-b	directed
reac	R2B4EF9FA_RL	BC-p	assigned
reac	R2B4EF9FA_RL	BC-t	enzymatic
reac	R2B745A10_B	BC-b	reversible
reac	R2B745A10_B	BC-p	assigned
reac	R2B745A10_B	BC-t	transport
reac	R2BA47809_B	BC-b	reversible
reac	R2BA47809_B	BC-p	assigned
reac	R2BA47809_B	BC-t	enzymatic
reac	R2BB51883_B	BC-b	reversible
reac	R2BB51883_B	BC-p	orphan
reac	R2BB51883_B	BC-t	transport
reac	R2BDA86C5_RL	BC-b	directed
reac	R2BDA86C5_RL	BC-p	assigned
reac	R2BDA86C5_RL	BC-t	transport
reac	R2BF9CFA8_B	BC-b	reversible
reac	R2BF9CFA8_B	BC-p	assigned
reac	R2BF9CFA8_B	BC-t	enzymatic
reac	R2C58B6BE_RL	BC-b	directed
reac	R2C58B6BE_RL	BC-p	assigned
reac	R2C58B6BE_RL	BC-t	enzymatic
reac	R2C5FF235_B	BC-b	reversible
reac	R2C5FF235_B	BC-p	assigned
reac	R2C5FF235_B	BC-t	enzymatic
reac	R2C65234C_LR	BC-b	directed
reac	R2C65234C_LR	BC-p	assigned
reac	R2C65234C_LR	BC-t	enzymatic
reac	R2CA2C0F9_LR	BC-b	directed
reac	R2CA2C0F9_LR	BC-p	assigned
reac	R2CA2C0F9_LR	BC-t	enzymatic
reac	R2CEA7791_B	BC-b	reversible
reac	R2CEA7791_B	BC-p	assigned
reac	R2CEA7791_B	BC-t	enzymatic
reac	R2D06F217_B	BC-b	reversible
reac	R2D06F217_B	BC-p	assigned
reac	R2D06F217_B	BC-t	enzymatic
reac	R2D3360AA_LR	BC-b	directed
reac	R2D3360AA_LR	BC-p	assigned
reac	R2D3360AA_LR	BC-t	transport
reac	R2D352823_LR	BC-b	directed
reac	R2D352823_LR	BC-p	assigned
reac	R2D352823_LR	BC-t	enzymatic
reac	R2DA81553_B	BC-b	reversible
reac	R2DA81553_B	BC-p	assigned
reac	R2DA81553_B	BC-t	enzymatic
reac	R2DC4819E_B	BC-b	reversible
reac	R2DC4819E_B	BC-p	orphan
reac	R2DC4819E_B	BC-t	boundary
reac	R2DD45EAF_RL	BC-b	directed
reac	R2DD45EAF_RL	BC-p	assigned
reac	R2DD45EAF_RL	BC-t	transport
reac	R2DF9EA9_B	BC-b	reversible
reac	R2DF9EA9_B	BC-p	assigned
reac	R2DF9EA9_B	BC-t	enzymatic
reac	R2DFC87E4_B	BC-b	reversible
reac	R2DFC87E4_B	BC-p	orphan
reac	R2DFC87E4_B	BC-t	enzymatic
reac	R2E6FB2E3_RL	BC-b	directed
reac	R2E6FB2E3_RL	BC-p	assigned
reac	R2E6FB2E3_RL	BC-t	transport
reac	R2E75CBCD_B	BC-b	reversible
reac	R2E75CBCD_B	BC-p	assigned
reac	R2E75CBCD_B	BC-t	enzymatic
reac	R2E7700A4_RL	BC-b	directed
reac	R2E7700A4_RL	BC-p	assigned
reac	R2E7700A4_RL	BC-t	enzymatic
reac	R2E7E8AF4_B	BC-b	reversible
reac	R2E7E8AF4_B	BC-p	assigned
reac	R2E7E8AF4_B	BC-t	enzymatic
reac	R2EA04D95_B	BC-b	reversible
reac	R2EA04D95_B	BC-p	orphan
reac	R2EA04D95_B	BC-t	boundary
reac	R2ECB0AA_B	BC-b	reversible
reac	R2ECB0AA_B	BC-p	orphan
reac	R2ECB0AA_B	BC-t	enzymatic
reac	R2EE43E29_RL	BC-b	directed
reac	R2EE43E29_RL	BC-p	assigned
reac	R2EE43E29_RL	BC-t	enzymatic
reac	R2F04651A_B	BC-b	reversible
reac	R2F04651A_B	BC-p	assigned
reac	R2F04651A_B	BC-t	enzymatic
reac	R2F6C7856_B	BC-b	reversible
reac	R2F6C7856_B	BC-p	assigned
reac	R2F6C7856_B	BC-t	enzymatic
reac	R2F6CEFD9_B	BC-b	reversible
reac	R2F6CEFD9_B	BC-p	assigned
reac	R2F6CEFD9_B	BC-t	enzymatic
reac	R2F995547_B	BC-b	reversible
reac	R2F995547_B	BC-p	assigned
reac	R2F995547_B	BC-t	enzymatic
reac	R2FBEFD7C_B	BC-b	reversible
reac	R2FBEFD7C_B	BC-p	assigned
reac	R2FBEFD7C_B	BC-t	enzymatic
reac	R2FD92936_RL	BC-b	directed
reac	R2FD92936_RL	BC-p	assigned
reac	R2FD92936_RL	BC-t	enzymatic
reac	R2FDC1F22_LR	BC-b	directed
reac	R2FDC1F22_LR	BC-p	assigned
reac	R2FDC1F22_LR	BC-t	enzymatic
reac	R2FED05A7_B	BC-b	reversible
reac	R2FED05A7_B	BC-p	assigned
reac	R2FED05A7_B	BC-t	enzymatic
reac	R2FF6DBB2_B	BC-b	reversible
reac	R2FF6DBB2_B	BC-p	assigned
reac	R2FF6DBB2_B	BC-t	enzymatic
reac	R2FFE8EE4_B	BC-b	reversible
reac	R2FFE8EE4_B	BC-p	assigned
reac	R2FFE8EE4_B	BC-t	transport
reac	R30343E94_RL	BC-b	directed
reac	R30343E94_RL	BC-p	orphan
reac	R30343E94_RL	BC-t	transport
reac	R304892D8_LR	BC-b	directed
reac	R304892D8_LR	BC-p	orphan
reac	R304892D8_LR	BC-t	enzymatic
reac	R30517FB7_B	BC-b	reversible
reac	R30517FB7_B	BC-p	assigned
reac	R30517FB7_B	BC-t	enzymatic
reac	R306B01C9_B	BC-b	reversible
reac	R306B01C9_B	BC-p	assigned
reac	R306B01C9_B	BC-t	enzymatic
reac	R30BB8F90_B	BC-b	reversible
reac	R30BB8F90_B	BC-p	assigned
reac	R30BB8F90_B	BC-t	enzymatic
reac	R30F04FA7_B	BC-b	reversible
reac	R30F04FA7_B	BC-p	assigned
reac	R30F04FA7_B	BC-t	enzymatic
reac	R3106655F_RL	BC-b	directed
reac	R3106655F_RL	BC-p	orphan
reac	R3106655F_RL	BC-t	enzymatic
reac	R3141C59B_B	BC-b	reversible
reac	R3141C59B_B	BC-p	assigned
reac	R3141C59B_B	BC-t	enzymatic
reac	R319C1906_B	BC-b	reversible
reac	R319C1906_B	BC-p	assigned
reac	R319C1906_B	BC-t	enzymatic
reac	R31B481D1_B	BC-b	reversible
reac	R31B481D1_B	BC-p	orphan
reac	R31B481D1_B	BC-t	boundary
reac	R320F1C05_B	BC-b	reversible
reac	R320F1C05_B	BC-p	assigned
reac	R320F1C05_B	BC-t	enzymatic
reac	R32162FDE_B	BC-b	reversible
reac	R32162FDE_B	BC-p	assigned
reac	R32162FDE_B	BC-t	transport
reac	R3270FCC2_B	BC-b	reversible
reac	R3270FCC2_B	BC-p	assigned
reac	R3270FCC2_B	BC-t	enzymatic
reac	R3279822F_B	BC-b	reversible
reac	R3279822F_B	BC-p	orphan
reac	R3279822F_B	BC-t	boundary
reac	R327F2FC6_B	BC-b	reversible
reac	R327F2FC6_B	BC-p	orphan
reac	R327F2FC6_B	BC-t	boundary
reac	R32BA2758_B	BC-b	reversible
reac	R32BA2758_B	BC-p	orphan
reac	R32BA2758_B	BC-t	transport
reac	R33D76743_B	BC-b	reversible
reac	R33D76743_B	BC-p	assigned
reac	R33D76743_B	BC-t	transport
reac	R33E77D06_B	BC-b	reversible
reac	R33E77D06_B	BC-p	orphan
reac	R33E77D06_B	BC-t	boundary
reac	R33E789E7_B	BC-b	reversible
reac	R33E789E7_B	BC-p	assigned
reac	R33E789E7_B	BC-t	enzymatic
reac	R3414EAEA_RL	BC-b	directed
reac	R3414EAEA_RL	BC-p	orphan
reac	R3414EAEA_RL	BC-t	enzymatic
reac	R342F609C_B	BC-b	reversible
reac	R342F609C_B	BC-p	assigned
reac	R342F609C_B	BC-t	transport
reac	R345FAEDC_B	BC-b	reversible
reac	R345FAEDC_B	BC-p	assigned
reac	R345FAEDC_B	BC-t	enzymatic
reac	R3463F7EC_RL	BC-b	directed
reac	R3463F7EC_RL	BC-p	assigned
reac	R3463F7EC_RL	BC-t	transport
reac	R347CB34D_RL	BC-b	directed
reac	R347CB34D_RL	BC-p	assigned
reac	R347CB34D_RL	BC-t	enzymatic
reac	R34EC1D4F_B	BC-b	reversible
reac	R34EC1D4F_B	BC-p	assigned
reac	R34EC1D4F_B	BC-t	enzymatic
reac	R34F1AC9E_RL	BC-b	directed
reac	R34F1AC9E_RL	BC-p	assigned
reac	R34F1AC9E_RL	BC-t	enzymatic
reac	R350CA4_LR	BC-b	directed
reac	R350CA4_LR	BC-p	assigned
reac	R350CA4_LR	BC-t	enzymatic
reac	R352119C8_B	BC-b	reversible
reac	R352119C8_B	BC-p	assigned
reac	R352119C8_B	BC-t	enzymatic
reac	R35360155_RL	BC-b	directed
reac	R35360155_RL	BC-p	assigned
reac	R35360155_RL	BC-t	transport
reac	R354FD644_B	BC-b	reversible
reac	R354FD644_B	BC-p	orphan
reac	R354FD644_B	BC-t	boundary
reac	R3584D42F_LR	BC-b	directed
reac	R3584D42F_LR	BC-p	orphan
reac	R3584D42F_LR	BC-t	enzymatic
reac	R35B5C04C_B	BC-b	reversible
reac	R35B5C04C_B	BC-p	orphan
reac	R35B5C04C_B	BC-t	boundary
reac	R360089E8_RL	BC-b	directed
reac	R360089E8_RL	BC-p	assigned
reac	R360089E8_RL	BC-t	enzymatic
reac	R3631355_LR	BC-b	directed
reac	R3631355_LR	BC-p	assigned
reac	R3631355_LR	BC-t	enzymatic
reac	R364A07FC_B	BC-b	reversible
reac	R364A07FC_B	BC-p	assigned
reac	R364A07FC_B	BC-t	enzymatic
reac	R365B2BE4_B	BC-b	reversible
reac	R365B2BE4_B	BC-p	assigned
reac	R365B2BE4_B	BC-t	transport
reac	R3662C7FC_RL	BC-b	directed
reac	R3662C7FC_RL	BC-p	assigned
reac	R3662C7FC_RL	BC-t	enzymatic
reac	R369C3C00_B	BC-b	reversible
reac	R369C3C00_B	BC-p	assigned
reac	R369C3C00_B	BC-t	enzymatic
reac	R36A10DE8_RL	BC-b	directed
reac	R36A10DE8_RL	BC-p	assigned
reac	R36A10DE8_RL	BC-t	enzymatic
reac	R36BDE232_RL	BC-b	directed
reac	R36BDE232_RL	BC-p	assigned
reac	R36BDE232_RL	BC-t	enzymatic
reac	R36CF866A_B	BC-b	reversible
reac	R36CF866A_B	BC-p	orphan
reac	R36CF866A_B	BC-t	transport
reac	R36FC8FC5_B	BC-b	reversible
reac	R36FC8FC5_B	BC-p	orphan
reac	R36FC8FC5_B	BC-t	enzymatic
reac	R37224031_B	BC-b	reversible
reac	R37224031_B	BC-p	assigned
reac	R37224031_B	BC-t	enzymatic
reac	R3728DC0F_B	BC-b	reversible
reac	R3728DC0F_B	BC-p	assigned
reac	R3728DC0F_B	BC-t	enzymatic
reac	R37405E0E_RL	BC-b	directed
reac	R37405E0E_RL	BC-p	assigned
reac	R37405E0E_RL	BC-t	enzymatic
reac	R376B95D9_RL	BC-b	directed
reac	R376B95D9_RL	BC-p	assigned
reac	R376B95D9_RL	BC-t	enzymatic
reac	R37CC4AD8_B	BC-b	reversible
reac	R37CC4AD8_B	BC-p	assigned
reac	R37CC4AD8_B	BC-t	enzymatic
reac	R385725AA_RL	BC-b	directed
reac	R385725AA_RL	BC-p	assigned
reac	R385725AA_RL	BC-t	enzymatic
reac	R38D3B430_LR	BC-b	directed
reac	R38D3B430_LR	BC-p	assigned
reac	R38D3B430_LR	BC-t	enzymatic
reac	R39209102_RL	BC-b	directed
reac	R39209102_RL	BC-p	assigned
reac	R39209102_RL	BC-t	transport
reac	R39334B76_RL	BC-b	directed
reac	R39334B76_RL	BC-p	orphan
reac	R39334B76_RL	BC-t	enzymatic
reac	R394C486F_B	BC-b	reversible
reac	R394C486F_B	BC-p	assigned
reac	R394C486F_B	BC-t	enzymatic
reac	R39679DC9_B	BC-b	reversible
reac	R39679DC9_B	BC-p	orphan
reac	R39679DC9_B	BC-t	boundary
reac	R3988F2EF_B	BC-b	reversible
reac	R3988F2EF_B	BC-p	orphan
reac	R3988F2EF_B	BC-t	enzymatic
reac	R39997F27_B	BC-b	reversible
reac	R39997F27_B	BC-p	assigned
reac	R39997F27_B	BC-t	enzymatic
reac	R39C3DC9F_LR	BC-b	directed
reac	R39C3DC9F_LR	BC-p	assigned
reac	R39C3DC9F_LR	BC-t	transport
reac	R39E1485B_B	BC-b	reversible
reac	R39E1485B_B	BC-p	assigned
reac	R39E1485B_B	BC-t	enzymatic
reac	R39E2D7A4_B	BC-b	reversible
reac	R39E2D7A4_B	BC-p	orphan
reac	R39E2D7A4_B	BC-t	boundary
reac	R3A803777_B	BC-b	reversible
reac	R3A803777_B	BC-p	assigned
reac	R3A803777_B	BC-t	enzymatic
reac	R3A9D1F56_B	BC-b	reversible
reac	R3A9D1F56_B	BC-p	orphan
reac	R3A9D1F56_B	BC-t	boundary
reac	R3B0400F0_B	BC-b	reversible
reac	R3B0400F0_B	BC-p	assigned
reac	R3B0400F0_B	BC-t	enzymatic
reac	R3B1017EE_B	BC-b	reversible
reac	R3B1017EE_B	BC-p	assigned
reac	R3B1017EE_B	BC-t	enzymatic
reac	R3B3E4691_LR	BC-b	directed
reac	R3B3E4691_LR	BC-p	assigned
reac	R3B3E4691_LR	BC-t	enzymatic
reac	R3B559469_B	BC-b	reversible
reac	R3B559469_B	BC-p	orphan
reac	R3B559469_B	BC-t	boundary
reac	R3B56FC95_LR	BC-b	directed
reac	R3B56FC95_LR	BC-p	assigned
reac	R3B56FC95_LR	BC-t	enzymatic
reac	R3BA7DF1_B	BC-b	reversible
reac	R3BA7DF1_B	BC-p	orphan
reac	R3BA7DF1_B	BC-t	boundary
reac	R3BABACC5_B	BC-b	reversible
reac	R3BABACC5_B	BC-p	assigned
reac	R3BABACC5_B	BC-t	enzymatic
reac	R3BC0E0C_RL	BC-b	directed
reac	R3BC0E0C_RL	BC-p	assigned
reac	R3BC0E0C_RL	BC-t	transport
reac	R3BC58D12_B	BC-b	reversible
reac	R3BC58D12_B	BC-p	orphan
reac	R3BC58D12_B	BC-t	boundary
reac	R3BD5E0D5_RL	BC-b	directed
reac	R3BD5E0D5_RL	BC-p	assigned
reac	R3BD5E0D5_RL	BC-t	enzymatic
reac	R3C0E0D28_B	BC-b	reversible
reac	R3C0E0D28_B	BC-p	assigned
reac	R3C0E0D28_B	BC-t	enzymatic
reac	R3C0E9F60_B	BC-b	reversible
reac	R3C0E9F60_B	BC-p	orphan
reac	R3C0E9F60_B	BC-t	boundary
reac	R3C1AB81D_LR	BC-b	directed
reac	R3C1AB81D_LR	BC-p	assigned
reac	R3C1AB81D_LR	BC-t	enzymatic
reac	R3C5D3CB1_RL	BC-b	directed
reac	R3C5D3CB1_RL	BC-p	assigned
reac	R3C5D3CB1_RL	BC-t	enzymatic
reac	R3C724FA3_B	BC-b	reversible
reac	R3C724FA3_B	BC-p	orphan
reac	R3C724FA3_B	BC-t	transport
reac	R3C921836_B	BC-b	reversible
reac	R3C921836_B	BC-p	assigned
reac	R3C921836_B	BC-t	enzymatic
reac	R3CA208E0_RL	BC-b	directed
reac	R3CA208E0_RL	BC-p	assigned
reac	R3CA208E0_RL	BC-t	enzymatic
reac	R3CBEA851_RL	BC-b	directed
reac	R3CBEA851_RL	BC-p	assigned
reac	R3CBEA851_RL	BC-t	transport
reac	R3D824B9F_B	BC-b	reversible
reac	R3D824B9F_B	BC-p	orphan
reac	R3D824B9F_B	BC-t	transport
reac	R3DE260AF_B	BC-b	reversible
reac	R3DE260AF_B	BC-p	orphan
reac	R3DE260AF_B	BC-t	transport
reac	R3DEA5779_LR	BC-b	directed
reac	R3DEA5779_LR	BC-p	assigned
reac	R3DEA5779_LR	BC-t	enzymatic
reac	R3DF672E9_B	BC-b	reversible
reac	R3DF672E9_B	BC-p	orphan
reac	R3DF672E9_B	BC-t	enzymatic
reac	R3E15D408_B	BC-b	reversible
reac	R3E15D408_B	BC-p	orphan
reac	R3E15D408_B	BC-t	boundary
reac	R3E60B554_B	BC-b	reversible
reac	R3E60B554_B	BC-p	assigned
reac	R3E60B554_B	BC-t	enzymatic
reac	R3E84BFF_B	BC-b	reversible
reac	R3E84BFF_B	BC-p	assigned
reac	R3E84BFF_B	BC-t	enzymatic
reac	R3EFE3830_RL	BC-b	directed
reac	R3EFE3830_RL	BC-p	assigned
reac	R3EFE3830_RL	BC-t	enzymatic
reac	R3F10BFBE_B	BC-b	reversible
reac	R3F10BFBE_B	BC-p	assigned
reac	R3F10BFBE_B	BC-t	enzymatic
reac	R3F17D755_RL	BC-b	directed
reac	R3F17D755_RL	BC-p	assigned
reac	R3F17D755_RL	BC-t	enzymatic
reac	R3F42BDA9_B	BC-b	reversible
reac	R3F42BDA9_B	BC-p	assigned
reac	R3F42BDA9_B	BC-t	enzymatic
reac	R3F89D4B8_B	BC-b	reversible
reac	R3F89D4B8_B	BC-p	assigned
reac	R3F89D4B8_B	BC-t	enzymatic
reac	R3FB7A5C0_B	BC-b	reversible
reac	R3FB7A5C0_B	BC-p	assigned
reac	R3FB7A5C0_B	BC-t	enzymatic
reac	R3FBBF52_B	BC-b	reversible
reac	R3FBBF52_B	BC-p	assigned
reac	R3FBBF52_B	BC-t	enzymatic
reac	R3FE488DF_B	BC-b	reversible
reac	R3FE488DF_B	BC-p	orphan
reac	R3FE488DF_B	BC-t	boundary
reac	R3FE63503_B	BC-b	reversible
reac	R3FE63503_B	BC-p	orphan
reac	R3FE63503_B	BC-t	boundary
reac	R3FF3A254_LR	BC-b	directed
reac	R3FF3A254_LR	BC-p	assigned
reac	R3FF3A254_LR	BC-t	enzymatic
reac	R4014EFE6_RL	BC-b	directed
reac	R4014EFE6_RL	BC-p	assigned
reac	R4014EFE6_RL	BC-t	enzymatic
reac	R4028DED3_RL	BC-b	directed
reac	R4028DED3_RL	BC-p	assigned
reac	R4028DED3_RL	BC-t	enzymatic
reac	R4060CD22_B	BC-b	reversible
reac	R4060CD22_B	BC-p	orphan
reac	R4060CD22_B	BC-t	transport
reac	R40A43EEC_B	BC-b	reversible
reac	R40A43EEC_B	BC-p	assigned
reac	R40A43EEC_B	BC-t	enzymatic
reac	R40AF03A7_B	BC-b	reversible
reac	R40AF03A7_B	BC-p	assigned
reac	R40AF03A7_B	BC-t	enzymatic
reac	R40CFDBFB_B	BC-b	reversible
reac	R40CFDBFB_B	BC-p	assigned
reac	R40CFDBFB_B	BC-t	transport
reac	R40D1D1F_B	BC-b	reversible
reac	R40D1D1F_B	BC-p	assigned
reac	R40D1D1F_B	BC-t	enzymatic
reac	R40DDAE6C_B	BC-b	reversible
reac	R40DDAE6C_B	BC-p	assigned
reac	R40DDAE6C_B	BC-t	enzymatic
reac	R40E7D3E7_B	BC-b	reversible
reac	R40E7D3E7_B	BC-p	orphan
reac	R40E7D3E7_B	BC-t	boundary
reac	R40F21F7_B	BC-b	reversible
reac	R40F21F7_B	BC-p	assigned
reac	R40F21F7_B	BC-t	enzymatic
reac	R410D7A1C_LR	BC-b	directed
reac	R410D7A1C_LR	BC-p	assigned
reac	R410D7A1C_LR	BC-t	enzymatic
reac	R412F9598_LR	BC-b	directed
reac	R412F9598_LR	BC-p	assigned
reac	R412F9598_LR	BC-t	transport
reac	R418CB883_B	BC-b	reversible
reac	R418CB883_B	BC-p	assigned
reac	R418CB883_B	BC-t	enzymatic
reac	R41B15CAA_RL	BC-b	directed
reac	R41B15CAA_RL	BC-p	assigned
reac	R41B15CAA_RL	BC-t	enzymatic
reac	R42347A96_B	BC-b	reversible
reac	R42347A96_B	BC-p	assigned
reac	R42347A96_B	BC-t	enzymatic
reac	R423F275C_B	BC-b	reversible
reac	R423F275C_B	BC-p	assigned
reac	R423F275C_B	BC-t	enzymatic
reac	R427B1B98_RL	BC-b	directed
reac	R427B1B98_RL	BC-p	assigned
reac	R427B1B98_RL	BC-t	transport
reac	R428084AD_RL	BC-b	directed
reac	R428084AD_RL	BC-p	assigned
reac	R428084AD_RL	BC-t	transport
reac	R429AF748_LR	BC-b	directed
reac	R429AF748_LR	BC-p	assigned
reac	R429AF748_LR	BC-t	enzymatic
reac	R42A65555_B	BC-b	reversible
reac	R42A65555_B	BC-p	assigned
reac	R42A65555_B	BC-t	enzymatic
reac	R42C9880E_RL	BC-b	directed
reac	R42C9880E_RL	BC-p	assigned
reac	R42C9880E_RL	BC-t	transport
reac	R42D0EFCB_B	BC-b	reversible
reac	R42D0EFCB_B	BC-p	assigned
reac	R42D0EFCB_B	BC-t	enzymatic
reac	R42D477E8_B	BC-b	reversible
reac	R42D477E8_B	BC-p	assigned
reac	R42D477E8_B	BC-t	transport
reac	R42E6364C_RL	BC-b	directed
reac	R42E6364C_RL	BC-p	assigned
reac	R42E6364C_RL	BC-t	enzymatic
reac	R43004819_RL	BC-b	directed
reac	R43004819_RL	BC-p	assigned
reac	R43004819_RL	BC-t	transport
reac	R433748A3_B	BC-b	reversible
reac	R433748A3_B	BC-p	assigned
reac	R433748A3_B	BC-t	enzymatic
reac	R435A649E_B	BC-b	reversible
reac	R435A649E_B	BC-p	assigned
reac	R435A649E_B	BC-t	enzymatic
reac	R436D75F8_LR	BC-b	directed
reac	R436D75F8_LR	BC-p	orphan
reac	R436D75F8_LR	BC-t	enzymatic
reac	R4372AE9C_B	BC-b	reversible
reac	R4372AE9C_B	BC-p	assigned
reac	R4372AE9C_B	BC-t	transport
reac	R43732CB3_B	BC-b	reversible
reac	R43732CB3_B	BC-p	assigned
reac	R43732CB3_B	BC-t	enzymatic
reac	R4382A58B_B	BC-b	reversible
reac	R4382A58B_B	BC-p	orphan
reac	R4382A58B_B	BC-t	transport
reac	R43A3B12A_B	BC-b	reversible
reac	R43A3B12A_B	BC-p	assigned
reac	R43A3B12A_B	BC-t	transport
reac	R43D1C646_B	BC-b	reversible
reac	R43D1C646_B	BC-p	assigned
reac	R43D1C646_B	BC-t	enzymatic
reac	R43F72F7A_B	BC-b	reversible
reac	R43F72F7A_B	BC-p	assigned
reac	R43F72F7A_B	BC-t	enzymatic
reac	R4419F4AA_RL	BC-b	directed
reac	R4419F4AA_RL	BC-p	assigned
reac	R4419F4AA_RL	BC-t	transport
reac	R44205F20_B	BC-b	reversible
reac	R44205F20_B	BC-p	assigned
reac	R44205F20_B	BC-t	enzymatic
reac	R4424E58F_RL	BC-b	directed
reac	R4424E58F_RL	BC-p	assigned
reac	R4424E58F_RL	BC-t	transport
reac	R44365F83_B	BC-b	reversible
reac	R44365F83_B	BC-p	assigned
reac	R44365F83_B	BC-t	transport
reac	R44757C01_B	BC-b	reversible
reac	R44757C01_B	BC-p	assigned
reac	R44757C01_B	BC-t	enzymatic
reac	R44C11010_B	BC-b	reversible
reac	R44C11010_B	BC-p	assigned
reac	R44C11010_B	BC-t	enzymatic
reac	R45578EEB_B	BC-b	reversible
reac	R45578EEB_B	BC-p	orphan
reac	R45578EEB_B	BC-t	boundary
reac	R455A49C3_B	BC-b	reversible
reac	R455A49C3_B	BC-p	assigned
reac	R455A49C3_B	BC-t	enzymatic
reac	R45614239_B	BC-b	reversible
reac	R45614239_B	BC-p	orphan
reac	R45614239_B	BC-t	boundary
reac	R45D1381_B	BC-b	reversible
reac	R45D1381_B	BC-p	orphan
reac	R45D1381_B	BC-t	boundary
reac	R45E49357_B	BC-b	reversible
reac	R45E49357_B	BC-p	assigned
reac	R45E49357_B	BC-t	enzymatic
reac	R46328656_RL	BC-b	directed
reac	R46328656_RL	BC-p	assigned
reac	R46328656_RL	BC-t	enzymatic
reac	R4642C92D_B	BC-b	reversible
reac	R4642C92D_B	BC-p	assigned
reac	R4642C92D_B	BC-t	transport
reac	R46A59A57_RL	BC-b	directed
reac	R46A59A57_RL	BC-p	assigned
reac	R46A59A57_RL	BC-t	enzymatic
reac	R46C2C51E_B	BC-b	reversible
reac	R46C2C51E_B	BC-p	assigned
reac	R46C2C51E_B	BC-t	enzymatic
reac	R46C94026_B	BC-b	reversible
reac	R46C94026_B	BC-p	orphan
reac	R46C94026_B	BC-t	transport
reac	R46EFD352_B	BC-b	reversible
reac	R46EFD352_B	BC-p	orphan
reac	R46EFD352_B	BC-t	boundary
reac	R47177312_B	BC-b	reversible
reac	R47177312_B	BC-p	orphan
reac	R47177312_B	BC-t	boundary
reac	R472C9CFB_LR	BC-b	directed
reac	R472C9CFB_LR	BC-p	assigned
reac	R472C9CFB_LR	BC-t	enzymatic
reac	R473CA3F_RL	BC-b	directed
reac	R473CA3F_RL	BC-p	assigned
reac	R473CA3F_RL	BC-t	enzymatic
reac	R473F109_RL	BC-b	directed
reac	R473F109_RL	BC-p	assigned
reac	R473F109_RL	BC-t	enzymatic
reac	R474F5B9F_B	BC-b	reversible
reac	R474F5B9F_B	BC-p	assigned
reac	R474F5B9F_B	BC-t	enzymatic
reac	R47504FE3_B	BC-b	reversible
reac	R47504FE3_B	BC-p	assigned
reac	R47504FE3_B	BC-t	enzymatic
reac	R4799A1CC_B	BC-b	reversible
reac	R4799A1CC_B	BC-p	assigned
reac	R4799A1CC_B	BC-t	enzymatic
reac	R47C93A88_RL	BC-b	directed
reac	R47C93A88_RL	BC-p	orphan
reac	R47C93A88_RL	BC-t	enzymatic
reac	R47E96B9F_B	BC-b	reversible
reac	R47E96B9F_B	BC-p	assigned
reac	R47E96B9F_B	BC-t	enzymatic
reac	R484DDEF5_B	BC-b	reversible
reac	R484DDEF5_B	BC-p	assigned
reac	R484DDEF5_B	BC-t	enzymatic
reac	R48C5B5BE_B	BC-b	reversible
reac	R48C5B5BE_B	BC-p	assigned
reac	R48C5B5BE_B	BC-t	enzymatic
reac	R48E37591_B	BC-b	reversible
reac	R48E37591_B	BC-p	orphan
reac	R48E37591_B	BC-t	boundary
reac	R4938DB0B_B	BC-b	reversible
reac	R4938DB0B_B	BC-p	assigned
reac	R4938DB0B_B	BC-t	enzymatic
reac	R494A5390_RL	BC-b	directed
reac	R494A5390_RL	BC-p	assigned
reac	R494A5390_RL	BC-t	enzymatic
reac	R49552DAF_LR	BC-b	directed
reac	R49552DAF_LR	BC-p	assigned
reac	R49552DAF_LR	BC-t	enzymatic
reac	R4963C5D0_RL	BC-b	directed
reac	R4963C5D0_RL	BC-p	assigned
reac	R4963C5D0_RL	BC-t	transport
reac	R496438E0_RL	BC-b	directed
reac	R496438E0_RL	BC-p	assigned
reac	R496438E0_RL	BC-t	enzymatic
reac	R49A140F5_B	BC-b	reversible
reac	R49A140F5_B	BC-p	assigned
reac	R49A140F5_B	BC-t	enzymatic
reac	R49A4DED8_B	BC-b	reversible
reac	R49A4DED8_B	BC-p	assigned
reac	R49A4DED8_B	BC-t	enzymatic
reac	R49B399B_B	BC-b	reversible
reac	R49B399B_B	BC-p	assigned
reac	R49B399B_B	BC-t	enzymatic
reac	R49E10337_RL	BC-b	directed
reac	R49E10337_RL	BC-p	orphan
reac	R49E10337_RL	BC-t	enzymatic
reac	R4A1F828E_B	BC-b	reversible
reac	R4A1F828E_B	BC-p	assigned
reac	R4A1F828E_B	BC-t	enzymatic
reac	R4A2BD974_LR	BC-b	directed
reac	R4A2BD974_LR	BC-p	assigned
reac	R4A2BD974_LR	BC-t	enzymatic
reac	R4A382F30_LR	BC-b	directed
reac	R4A382F30_LR	BC-p	assigned
reac	R4A382F30_LR	BC-t	enzymatic
reac	R4A78466C_LR	BC-b	directed
reac	R4A78466C_LR	BC-p	assigned
reac	R4A78466C_LR	BC-t	enzymatic
reac	R4A881FA5_B	BC-b	reversible
reac	R4A881FA5_B	BC-p	orphan
reac	R4A881FA5_B	BC-t	boundary
reac	R4AA68D34_RL	BC-b	directed
reac	R4AA68D34_RL	BC-p	orphan
reac	R4AA68D34_RL	BC-t	enzymatic
reac	R4AE6E7AB_B	BC-b	reversible
reac	R4AE6E7AB_B	BC-p	orphan
reac	R4AE6E7AB_B	BC-t	transport
reac	R4B0FD49A_B	BC-b	reversible
reac	R4B0FD49A_B	BC-p	assigned
reac	R4B0FD49A_B	BC-t	enzymatic
reac	R4B1B024B_B	BC-b	reversible
reac	R4B1B024B_B	BC-p	orphan
reac	R4B1B024B_B	BC-t	boundary
reac	R4B1B9372_B	BC-b	reversible
reac	R4B1B9372_B	BC-p	assigned
reac	R4B1B9372_B	BC-t	enzymatic
reac	R4B49AB52_RL	BC-b	directed
reac	R4B49AB52_RL	BC-p	assigned
reac	R4B49AB52_RL	BC-t	enzymatic
reac	R4B5145FC_B	BC-b	reversible
reac	R4B5145FC_B	BC-p	orphan
reac	R4B5145FC_B	BC-t	boundary
reac	R4BAE757E_RL	BC-b	directed
reac	R4BAE757E_RL	BC-p	assigned
reac	R4BAE757E_RL	BC-t	enzymatic
reac	R4BEFEDF7_RL	BC-b	directed
reac	R4BEFEDF7_RL	BC-p	assigned
reac	R4BEFEDF7_RL	BC-t	enzymatic
reac	R4C078B7E_LR	BC-b	directed
reac	R4C078B7E_LR	BC-p	assigned
reac	R4C078B7E_LR	BC-t	enzymatic
reac	R4C136F98_RL	BC-b	directed
reac	R4C136F98_RL	BC-p	assigned
reac	R4C136F98_RL	BC-t	enzymatic
reac	R4C352962_B	BC-b	reversible
reac	R4C352962_B	BC-p	orphan
reac	R4C352962_B	BC-t	transport
reac	R4C39756A_B	BC-b	reversible
reac	R4C39756A_B	BC-p	assigned
reac	R4C39756A_B	BC-t	enzymatic
reac	R4C5AABE7_RL	BC-b	directed
reac	R4C5AABE7_RL	BC-p	assigned
reac	R4C5AABE7_RL	BC-t	enzymatic
reac	R4C628125_B	BC-b	reversible
reac	R4C628125_B	BC-p	assigned
reac	R4C628125_B	BC-t	enzymatic
reac	R4C83430_B	BC-b	reversible
reac	R4C83430_B	BC-p	orphan
reac	R4C83430_B	BC-t	boundary
reac	R4CD04DF0_B	BC-b	reversible
reac	R4CD04DF0_B	BC-p	orphan
reac	R4CD04DF0_B	BC-t	enzymatic
reac	R4D22A370_B	BC-b	reversible
reac	R4D22A370_B	BC-p	assigned
reac	R4D22A370_B	BC-t	enzymatic
reac	R4D742611_RL	BC-b	directed
reac	R4D742611_RL	BC-p	assigned
reac	R4D742611_RL	BC-t	transport
reac	R4DA1905B_B	BC-b	reversible
reac	R4DA1905B_B	BC-p	orphan
reac	R4DA1905B_B	BC-t	transport
reac	R4DC274AC_B	BC-b	reversible
reac	R4DC274AC_B	BC-p	assigned
reac	R4DC274AC_B	BC-t	enzymatic
reac	R4DF8133A_B	BC-b	reversible
reac	R4DF8133A_B	BC-p	assigned
reac	R4DF8133A_B	BC-t	transport
reac	R4E01417E_B	BC-b	reversible
reac	R4E01417E_B	BC-p	orphan
reac	R4E01417E_B	BC-t	boundary
reac	R4E465F66_B	BC-b	reversible
reac	R4E465F66_B	BC-p	orphan
reac	R4E465F66_B	BC-t	boundary
reac	R4E55E7D2_LR	BC-b	directed
reac	R4E55E7D2_LR	BC-p	assigned
reac	R4E55E7D2_LR	BC-t	enzymatic
reac	R4E5FD3D5_LR	BC-b	directed
reac	R4E5FD3D5_LR	BC-p	assigned
reac	R4E5FD3D5_LR	BC-t	enzymatic
reac	R4E71B6E2_B	BC-b	reversible
reac	R4E71B6E2_B	BC-p	orphan
reac	R4E71B6E2_B	BC-t	boundary
reac	R4E993300_B	BC-b	reversible
reac	R4E993300_B	BC-p	orphan
reac	R4E993300_B	BC-t	boundary
reac	R4E9DF168_RL	BC-b	directed
reac	R4E9DF168_RL	BC-p	orphan
reac	R4E9DF168_RL	BC-t	enzymatic
reac	R4EA4F2F7_B	BC-b	reversible
reac	R4EA4F2F7_B	BC-p	assigned
reac	R4EA4F2F7_B	BC-t	enzymatic
reac	R4EAAACD7_RL	BC-b	directed
reac	R4EAAACD7_RL	BC-p	assigned
reac	R4EAAACD7_RL	BC-t	transport
reac	R4ED73537_B	BC-b	reversible
reac	R4ED73537_B	BC-p	assigned
reac	R4ED73537_B	BC-t	enzymatic
reac	R4EF1F031_RL	BC-b	directed
reac	R4EF1F031_RL	BC-p	orphan
reac	R4EF1F031_RL	BC-t	enzymatic
reac	R4F0C3985_B	BC-b	reversible
reac	R4F0C3985_B	BC-p	assigned
reac	R4F0C3985_B	BC-t	transport
reac	R4F2DB5CD_B	BC-b	reversible
reac	R4F2DB5CD_B	BC-p	assigned
reac	R4F2DB5CD_B	BC-t	transport
reac	R4F7C92C5_B	BC-b	reversible
reac	R4F7C92C5_B	BC-p	assigned
reac	R4F7C92C5_B	BC-t	enzymatic
reac	R4FF4A14E_LR	BC-b	directed
reac	R4FF4A14E_LR	BC-p	assigned
reac	R4FF4A14E_LR	BC-t	enzymatic
reac	R5002A5D0_RL	BC-b	directed
reac	R5002A5D0_RL	BC-p	assigned
reac	R5002A5D0_RL	BC-t	enzymatic
reac	R503E43D4_B	BC-b	reversible
reac	R503E43D4_B	BC-p	assigned
reac	R503E43D4_B	BC-t	enzymatic
reac	R504918B7_B	BC-b	reversible
reac	R504918B7_B	BC-p	assigned
reac	R504918B7_B	BC-t	enzymatic
reac	R507C1807_B	BC-b	reversible
reac	R507C1807_B	BC-p	orphan
reac	R507C1807_B	BC-t	boundary
reac	R50C20388_B	BC-b	reversible
reac	R50C20388_B	BC-p	assigned
reac	R50C20388_B	BC-t	enzymatic
reac	R50D0880E_RL	BC-b	directed
reac	R50D0880E_RL	BC-p	assigned
reac	R50D0880E_RL	BC-t	enzymatic
reac	R512B0D6_RL	BC-b	directed
reac	R512B0D6_RL	BC-p	assigned
reac	R512B0D6_RL	BC-t	enzymatic
reac	R512DE0DE_LR	BC-b	directed
reac	R512DE0DE_LR	BC-p	assigned
reac	R512DE0DE_LR	BC-t	enzymatic
reac	R5141F0EC_B	BC-b	reversible
reac	R5141F0EC_B	BC-p	assigned
reac	R5141F0EC_B	BC-t	enzymatic
reac	R5148B89F_B	BC-b	reversible
reac	R5148B89F_B	BC-p	assigned
reac	R5148B89F_B	BC-t	enzymatic
reac	R5160D346_B	BC-b	reversible
reac	R5160D346_B	BC-p	assigned
reac	R5160D346_B	BC-t	enzymatic
reac	R517FC7A7_RL	BC-b	directed
reac	R517FC7A7_RL	BC-p	assigned
reac	R517FC7A7_RL	BC-t	enzymatic
reac	R518AFCBC_LR	BC-b	directed
reac	R518AFCBC_LR	BC-p	assigned
reac	R518AFCBC_LR	BC-t	enzymatic
reac	R51C73A2A_B	BC-b	reversible
reac	R51C73A2A_B	BC-p	assigned
reac	R51C73A2A_B	BC-t	enzymatic
reac	R51C8EC34_B	BC-b	reversible
reac	R51C8EC34_B	BC-p	orphan
reac	R51C8EC34_B	BC-t	boundary
reac	R51DB7839_RL	BC-b	directed
reac	R51DB7839_RL	BC-p	assigned
reac	R51DB7839_RL	BC-t	enzymatic
reac	R51FB540D_LR	BC-b	directed
reac	R51FB540D_LR	BC-p	orphan
reac	R51FB540D_LR	BC-t	enzymatic
reac	R51FD58E9_B	BC-b	reversible
reac	R51FD58E9_B	BC-p	assigned
reac	R51FD58E9_B	BC-t	transport
reac	R522CB504_RL	BC-b	directed
reac	R522CB504_RL	BC-p	assigned
reac	R522CB504_RL	BC-t	enzymatic
reac	R52301C37_LR	BC-b	directed
reac	R52301C37_LR	BC-p	assigned
reac	R52301C37_LR	BC-t	enzymatic
reac	R5280AB9_B	BC-b	reversible
reac	R5280AB9_B	BC-p	orphan
reac	R5280AB9_B	BC-t	boundary
reac	R5281DAF4_B	BC-b	reversible
reac	R5281DAF4_B	BC-p	assigned
reac	R5281DAF4_B	BC-t	enzymatic
reac	R5281E6CB_LR	BC-b	directed
reac	R5281E6CB_LR	BC-p	assigned
reac	R5281E6CB_LR	BC-t	enzymatic
reac	R52A90450_B	BC-b	reversible
reac	R52A90450_B	BC-p	assigned
reac	R52A90450_B	BC-t	enzymatic
reac	R5318D40C_B	BC-b	reversible
reac	R5318D40C_B	BC-p	orphan
reac	R5318D40C_B	BC-t	boundary
reac	R532DBE83_B	BC-b	reversible
reac	R532DBE83_B	BC-p	assigned
reac	R532DBE83_B	BC-t	enzymatic
reac	R533558CE_B	BC-b	reversible
reac	R533558CE_B	BC-p	assigned
reac	R533558CE_B	BC-t	enzymatic
reac	R534B069A_RL	BC-b	directed
reac	R534B069A_RL	BC-p	assigned
reac	R534B069A_RL	BC-t	enzymatic
reac	R535D7CE8_B	BC-b	reversible
reac	R535D7CE8_B	BC-p	orphan
reac	R535D7CE8_B	BC-t	boundary
reac	R535DACAA_B	BC-b	reversible
reac	R535DACAA_B	BC-p	assigned
reac	R535DACAA_B	BC-t	enzymatic
reac	R539384_RL	BC-b	directed
reac	R539384_RL	BC-p	assigned
reac	R539384_RL	BC-t	transport
reac	R53A62A56_B	BC-b	reversible
reac	R53A62A56_B	BC-p	assigned
reac	R53A62A56_B	BC-t	transport
reac	R53B07257_B	BC-b	reversible
reac	R53B07257_B	BC-p	assigned
reac	R53B07257_B	BC-t	enzymatic
reac	R540E718B_B	BC-b	reversible
reac	R540E718B_B	BC-p	assigned
reac	R540E718B_B	BC-t	enzymatic
reac	R543D9FD7_B	BC-b	reversible
reac	R543D9FD7_B	BC-p	assigned
reac	R543D9FD7_B	BC-t	enzymatic
reac	R5444CFB0_B	BC-b	reversible
reac	R5444CFB0_B	BC-p	orphan
reac	R5444CFB0_B	BC-t	boundary
reac	R54461FAC_B	BC-b	reversible
reac	R54461FAC_B	BC-p	assigned
reac	R54461FAC_B	BC-t	transport
reac	R5467D6DC_B	BC-b	reversible
reac	R5467D6DC_B	BC-p	assigned
reac	R5467D6DC_B	BC-t	enzymatic
reac	R54B924F7_B	BC-b	reversible
reac	R54B924F7_B	BC-p	assigned
reac	R54B924F7_B	BC-t	enzymatic
reac	R54D55E42_B	BC-b	reversible
reac	R54D55E42_B	BC-p	assigned
reac	R54D55E42_B	BC-t	enzymatic
reac	R54E92E9C_B	BC-b	reversible
reac	R54E92E9C_B	BC-p	orphan
reac	R54E92E9C_B	BC-t	boundary
reac	R54EC72A7_B	BC-b	reversible
reac	R54EC72A7_B	BC-p	assigned
reac	R54EC72A7_B	BC-t	enzymatic
reac	R551C5455_B	BC-b	reversible
reac	R551C5455_B	BC-p	orphan
reac	R551C5455_B	BC-t	transport
reac	R552B9837_LR	BC-b	directed
reac	R552B9837_LR	BC-p	assigned
reac	R552B9837_LR	BC-t	enzymatic
reac	R5533691C_B	BC-b	reversible
reac	R5533691C_B	BC-p	assigned
reac	R5533691C_B	BC-t	transport
reac	R555722AC_B	BC-b	reversible
reac	R555722AC_B	BC-p	orphan
reac	R555722AC_B	BC-t	boundary
reac	R5560EA53_RL	BC-b	directed
reac	R5560EA53_RL	BC-p	assigned
reac	R5560EA53_RL	BC-t	enzymatic
reac	R55CA7A11_B	BC-b	reversible
reac	R55CA7A11_B	BC-p	assigned
reac	R55CA7A11_B	BC-t	enzymatic
reac	R55D14C1A_B	BC-b	reversible
reac	R55D14C1A_B	BC-p	orphan
reac	R55D14C1A_B	BC-t	boundary
reac	R55F26F1A_RL	BC-b	directed
reac	R55F26F1A_RL	BC-p	assigned
reac	R55F26F1A_RL	BC-t	transport
reac	R5641DB3D_RL	BC-b	directed
reac	R5641DB3D_RL	BC-p	assigned
reac	R5641DB3D_RL	BC-t	transport
reac	R56605F08_B	BC-b	reversible
reac	R56605F08_B	BC-p	orphan
reac	R56605F08_B	BC-t	transport
reac	R5660F446_B	BC-b	reversible
reac	R5660F446_B	BC-p	assigned
reac	R5660F446_B	BC-t	enzymatic
reac	R56AFFD52_B	BC-b	reversible
reac	R56AFFD52_B	BC-p	assigned
reac	R56AFFD52_B	BC-t	enzymatic
reac	R56CE4AD9_B	BC-b	reversible
reac	R56CE4AD9_B	BC-p	assigned
reac	R56CE4AD9_B	BC-t	enzymatic
reac	R570AFD55_RL	BC-b	directed
reac	R570AFD55_RL	BC-p	assigned
reac	R570AFD55_RL	BC-t	enzymatic
reac	R570E51C6_B	BC-b	reversible
reac	R570E51C6_B	BC-p	orphan
reac	R570E51C6_B	BC-t	boundary
reac	R5714A26_RL	BC-b	directed
reac	R5714A26_RL	BC-p	assigned
reac	R5714A26_RL	BC-t	enzymatic
reac	R5716393B_B	BC-b	reversible
reac	R5716393B_B	BC-p	orphan
reac	R5716393B_B	BC-t	transport
reac	R573BE2B6_B	BC-b	reversible
reac	R573BE2B6_B	BC-p	orphan
reac	R573BE2B6_B	BC-t	transport
reac	R573DAF27_B	BC-b	reversible
reac	R573DAF27_B	BC-p	assigned
reac	R573DAF27_B	BC-t	enzymatic
reac	R57845305_B	BC-b	reversible
reac	R57845305_B	BC-p	assigned
reac	R57845305_B	BC-t	enzymatic
reac	R57A03AB1_LR	BC-b	directed
reac	R57A03AB1_LR	BC-p	assigned
reac	R57A03AB1_LR	BC-t	enzymatic
reac	R57B4D364_B	BC-b	reversible
reac	R57B4D364_B	BC-p	orphan
reac	R57B4D364_B	BC-t	transport
reac	R57BBA729_B	BC-b	reversible
reac	R57BBA729_B	BC-p	assigned
reac	R57BBA729_B	BC-t	enzymatic
reac	R580F11A7_B	BC-b	reversible
reac	R580F11A7_B	BC-p	assigned
reac	R580F11A7_B	BC-t	enzymatic
reac	R585B833_B	BC-b	reversible
reac	R585B833_B	BC-p	orphan
reac	R585B833_B	BC-t	transport
reac	R585D4905_B	BC-b	reversible
reac	R585D4905_B	BC-p	assigned
reac	R585D4905_B	BC-t	enzymatic
reac	R589521F9_LR	BC-b	directed
reac	R589521F9_LR	BC-p	assigned
reac	R589521F9_LR	BC-t	enzymatic
reac	R58F448FB_LR	BC-b	directed
reac	R58F448FB_LR	BC-p	assigned
reac	R58F448FB_LR	BC-t	enzymatic
reac	R58F7BDC6_B	BC-b	reversible
reac	R58F7BDC6_B	BC-p	orphan
reac	R58F7BDC6_B	BC-t	boundary
reac	R593B0EA1_LR	BC-b	directed
reac	R593B0EA1_LR	BC-p	assigned
reac	R593B0EA1_LR	BC-t	transport
reac	R59428730_B	BC-b	reversible
reac	R59428730_B	BC-p	assigned
reac	R59428730_B	BC-t	enzymatic
reac	R5958F880_B	BC-b	reversible
reac	R5958F880_B	BC-p	orphan
reac	R5958F880_B	BC-t	enzymatic
reac	R596E4144_LR	BC-b	directed
reac	R596E4144_LR	BC-p	assigned
reac	R596E4144_LR	BC-t	enzymatic
reac	R596FDB0E_B	BC-b	reversible
reac	R596FDB0E_B	BC-p	orphan
reac	R596FDB0E_B	BC-t	boundary
reac	R59B1EB02_B	BC-b	reversible
reac	R59B1EB02_B	BC-p	assigned
reac	R59B1EB02_B	BC-t	enzymatic
reac	R59DD0DF9_B	BC-b	reversible
reac	R59DD0DF9_B	BC-p	assigned
reac	R59DD0DF9_B	BC-t	transport
reac	R59F25312_B	BC-b	reversible
reac	R59F25312_B	BC-p	assigned
reac	R59F25312_B	BC-t	enzymatic
reac	R5A256FB1_LR	BC-b	directed
reac	R5A256FB1_LR	BC-p	assigned
reac	R5A256FB1_LR	BC-t	transport
reac	R5A53F56C_B	BC-b	reversible
reac	R5A53F56C_B	BC-p	assigned
reac	R5A53F56C_B	BC-t	enzymatic
reac	R5A5D106D_LR	BC-b	directed
reac	R5A5D106D_LR	BC-p	assigned
reac	R5A5D106D_LR	BC-t	enzymatic
reac	R5A65F96F_B	BC-b	reversible
reac	R5A65F96F_B	BC-p	assigned
reac	R5A65F96F_B	BC-t	enzymatic
reac	R5A97C7B7_B	BC-b	reversible
reac	R5A97C7B7_B	BC-p	assigned
reac	R5A97C7B7_B	BC-t	enzymatic
reac	R5AAA09AF_B	BC-b	reversible
reac	R5AAA09AF_B	BC-p	assigned
reac	R5AAA09AF_B	BC-t	enzymatic
reac	R5B331387_B	BC-b	reversible
reac	R5B331387_B	BC-p	assigned
reac	R5B331387_B	BC-t	enzymatic
reac	R5B6229BD_LR	BC-b	directed
reac	R5B6229BD_LR	BC-p	assigned
reac	R5B6229BD_LR	BC-t	enzymatic
reac	R5B659782_B	BC-b	reversible
reac	R5B659782_B	BC-p	assigned
reac	R5B659782_B	BC-t	enzymatic
reac	R5B763B12_RL	BC-b	directed
reac	R5B763B12_RL	BC-p	assigned
reac	R5B763B12_RL	BC-t	enzymatic
reac	R5B8D4B5D_B	BC-b	reversible
reac	R5B8D4B5D_B	BC-p	orphan
reac	R5B8D4B5D_B	BC-t	boundary
reac	R5B9B91A_RL	BC-b	directed
reac	R5B9B91A_RL	BC-p	assigned
reac	R5B9B91A_RL	BC-t	enzymatic
reac	R5BE7FD4_B	BC-b	reversible
reac	R5BE7FD4_B	BC-p	assigned
reac	R5BE7FD4_B	BC-t	transport
reac	R5C2F31DB_B	BC-b	reversible
reac	R5C2F31DB_B	BC-p	assigned
reac	R5C2F31DB_B	BC-t	enzymatic
reac	R5C34ED53_B	BC-b	reversible
reac	R5C34ED53_B	BC-p	assigned
reac	R5C34ED53_B	BC-t	enzymatic
reac	R5C5A25C0_RL	BC-b	directed
reac	R5C5A25C0_RL	BC-p	assigned
reac	R5C5A25C0_RL	BC-t	enzymatic
reac	R5CA060AC_RL	BC-b	directed
reac	R5CA060AC_RL	BC-p	assigned
reac	R5CA060AC_RL	BC-t	enzymatic
reac	R5CA28D78_RL	BC-b	directed
reac	R5CA28D78_RL	BC-p	assigned
reac	R5CA28D78_RL	BC-t	enzymatic
reac	R5CE0F8F2_B	BC-b	reversible
reac	R5CE0F8F2_B	BC-p	assigned
reac	R5CE0F8F2_B	BC-t	transport
reac	R5D007655_LR	BC-b	directed
reac	R5D007655_LR	BC-p	assigned
reac	R5D007655_LR	BC-t	transport
reac	R5D05341F_LR	BC-b	directed
reac	R5D05341F_LR	BC-p	assigned
reac	R5D05341F_LR	BC-t	enzymatic
reac	R5D0D0E2B_B	BC-b	reversible
reac	R5D0D0E2B_B	BC-p	assigned
reac	R5D0D0E2B_B	BC-t	enzymatic
reac	R5D16D424_B	BC-b	reversible
reac	R5D16D424_B	BC-p	assigned
reac	R5D16D424_B	BC-t	enzymatic
reac	R5D3D40E0_LR	BC-b	directed
reac	R5D3D40E0_LR	BC-p	assigned
reac	R5D3D40E0_LR	BC-t	enzymatic
reac	R5D6827A6_B	BC-b	reversible
reac	R5D6827A6_B	BC-p	assigned
reac	R5D6827A6_B	BC-t	enzymatic
reac	R5D8EB109_B	BC-b	reversible
reac	R5D8EB109_B	BC-p	orphan
reac	R5D8EB109_B	BC-t	boundary
reac	R5DF35FE1_B	BC-b	reversible
reac	R5DF35FE1_B	BC-p	assigned
reac	R5DF35FE1_B	BC-t	transport
reac	R5E0D38AD_B	BC-b	reversible
reac	R5E0D38AD_B	BC-p	assigned
reac	R5E0D38AD_B	BC-t	enzymatic
reac	R5E4910EF_B	BC-b	reversible
reac	R5E4910EF_B	BC-p	orphan
reac	R5E4910EF_B	BC-t	boundary
reac	R5E547493_B	BC-b	reversible
reac	R5E547493_B	BC-p	assigned
reac	R5E547493_B	BC-t	enzymatic
reac	R5E692B8B_B	BC-b	reversible
reac	R5E692B8B_B	BC-p	assigned
reac	R5E692B8B_B	BC-t	enzymatic
reac	R5E6C8BA6_B	BC-b	reversible
reac	R5E6C8BA6_B	BC-p	orphan
reac	R5E6C8BA6_B	BC-t	enzymatic
reac	R5EB12655_LR	BC-b	directed
reac	R5EB12655_LR	BC-p	assigned
reac	R5EB12655_LR	BC-t	transport
reac	R5ED2FAFF_RL	BC-b	directed
reac	R5ED2FAFF_RL	BC-p	assigned
reac	R5ED2FAFF_RL	BC-t	enzymatic
reac	R5ED5F5DF_B	BC-b	reversible
reac	R5ED5F5DF_B	BC-p	assigned
reac	R5ED5F5DF_B	BC-t	enzymatic
reac	R5EDF42A7_RL	BC-b	directed
reac	R5EDF42A7_RL	BC-p	assigned
reac	R5EDF42A7_RL	BC-t	enzymatic
reac	R5EEA7D02_B	BC-b	reversible
reac	R5EEA7D02_B	BC-p	orphan
reac	R5EEA7D02_B	BC-t	boundary
reac	R5F01904_B	BC-b	reversible
reac	R5F01904_B	BC-p	assigned
reac	R5F01904_B	BC-t	enzymatic
reac	R5F1B21D5_B	BC-b	reversible
reac	R5F1B21D5_B	BC-p	orphan
reac	R5F1B21D5_B	BC-t	boundary
reac	R5F46211E_RL	BC-b	directed
reac	R5F46211E_RL	BC-p	assigned
reac	R5F46211E_RL	BC-t	enzymatic
reac	R5F9F9DB1_B	BC-b	reversible
reac	R5F9F9DB1_B	BC-p	assigned
reac	R5F9F9DB1_B	BC-t	transport
reac	R5FCF5216_RL	BC-b	directed
reac	R5FCF5216_RL	BC-p	assigned
reac	R5FCF5216_RL	BC-t	transport
reac	R5FECAFF8_B	BC-b	reversible
reac	R5FECAFF8_B	BC-p	assigned
reac	R5FECAFF8_B	BC-t	enzymatic
reac	R605570A6_B	BC-b	reversible
reac	R605570A6_B	BC-p	assigned
reac	R605570A6_B	BC-t	transport
reac	R60B11D92_RL	BC-b	directed
reac	R60B11D92_RL	BC-p	assigned
reac	R60B11D92_RL	BC-t	enzymatic
reac	R60D7D3E8_B	BC-b	reversible
reac	R60D7D3E8_B	BC-p	orphan
reac	R60D7D3E8_B	BC-t	transport
reac	R610CD7EB_LR	BC-b	directed
reac	R610CD7EB_LR	BC-p	assigned
reac	R610CD7EB_LR	BC-t	enzymatic
reac	R6150E555_B	BC-b	reversible
reac	R6150E555_B	BC-p	orphan
reac	R6150E555_B	BC-t	transport
reac	R61554BF1_RL	BC-b	directed
reac	R61554BF1_RL	BC-p	assigned
reac	R61554BF1_RL	BC-t	transport
reac	R61769ACE_B	BC-b	reversible
reac	R61769ACE_B	BC-p	orphan
reac	R61769ACE_B	BC-t	transport
reac	R617FE923_B	BC-b	reversible
reac	R617FE923_B	BC-p	assigned
reac	R617FE923_B	BC-t	enzymatic
reac	R61832B4_RL	BC-b	directed
reac	R61832B4_RL	BC-p	assigned
reac	R61832B4_RL	BC-t	enzymatic
reac	R618CE0FB_RL	BC-b	directed
reac	R618CE0FB_RL	BC-p	assigned
reac	R618CE0FB_RL	BC-t	enzymatic
reac	R6191B2B9_RL	BC-b	directed
reac	R6191B2B9_RL	BC-p	assigned
reac	R6191B2B9_RL	BC-t	enzymatic
reac	R61A025F3_LR	BC-b	directed
reac	R61A025F3_LR	BC-p	assigned
reac	R61A025F3_LR	BC-t	enzymatic
reac	R61A7CF0F_B	BC-b	reversible
reac	R61A7CF0F_B	BC-p	assigned
reac	R61A7CF0F_B	BC-t	transport
reac	R61E20690_LR	BC-b	directed
reac	R61E20690_LR	BC-p	assigned
reac	R61E20690_LR	BC-t	enzymatic
reac	R62015417_B	BC-b	reversible
reac	R62015417_B	BC-p	orphan
reac	R62015417_B	BC-t	enzymatic
reac	R620BCCB2_B	BC-b	reversible
reac	R620BCCB2_B	BC-p	assigned
reac	R620BCCB2_B	BC-t	enzymatic
reac	R624C55EA_RL	BC-b	directed
reac	R624C55EA_RL	BC-p	assigned
reac	R624C55EA_RL	BC-t	enzymatic
reac	R625B4D9B_B	BC-b	reversible
reac	R625B4D9B_B	BC-p	assigned
reac	R625B4D9B_B	BC-t	transport
reac	R625DC447_B	BC-b	reversible
reac	R625DC447_B	BC-p	orphan
reac	R625DC447_B	BC-t	boundary
reac	R62842C8B_B	BC-b	reversible
reac	R62842C8B_B	BC-p	assigned
reac	R62842C8B_B	BC-t	enzymatic
reac	R62A1998C_B	BC-b	reversible
reac	R62A1998C_B	BC-p	assigned
reac	R62A1998C_B	BC-t	transport
reac	R62A6333_RL	BC-b	directed
reac	R62A6333_RL	BC-p	assigned
reac	R62A6333_RL	BC-t	enzymatic
reac	R62F61D9C_B	BC-b	reversible
reac	R62F61D9C_B	BC-p	assigned
reac	R62F61D9C_B	BC-t	enzymatic
reac	R635D85D4_RL	BC-b	directed
reac	R635D85D4_RL	BC-p	assigned
reac	R635D85D4_RL	BC-t	enzymatic
reac	R6364F1F_RL	BC-b	directed
reac	R6364F1F_RL	BC-p	assigned
reac	R6364F1F_RL	BC-t	enzymatic
reac	R6390CBE6_B	BC-b	reversible
reac	R6390CBE6_B	BC-p	assigned
reac	R6390CBE6_B	BC-t	enzymatic
reac	R63CFB2CA_B	BC-b	reversible
reac	R63CFB2CA_B	BC-p	assigned
reac	R63CFB2CA_B	BC-t	enzymatic
reac	R6402AA6D_B	BC-b	reversible
reac	R6402AA6D_B	BC-p	assigned
reac	R6402AA6D_B	BC-t	enzymatic
reac	R64568FD2_RL	BC-b	directed
reac	R64568FD2_RL	BC-p	assigned
reac	R64568FD2_RL	BC-t	enzymatic
reac	R64816F5_B	BC-b	reversible
reac	R64816F5_B	BC-p	orphan
reac	R64816F5_B	BC-t	boundary
reac	R64A60183_RL	BC-b	directed
reac	R64A60183_RL	BC-p	assigned
reac	R64A60183_RL	BC-t	enzymatic
reac	R64EB8CD_RL	BC-b	directed
reac	R64EB8CD_RL	BC-p	assigned
reac	R64EB8CD_RL	BC-t	enzymatic
reac	R6500057A_B	BC-b	reversible
reac	R6500057A_B	BC-p	assigned
reac	R6500057A_B	BC-t	transport
reac	R65404FB9_B	BC-b	reversible
reac	R65404FB9_B	BC-p	orphan
reac	R65404FB9_B	BC-t	boundary
reac	R654C48AE_B	BC-b	reversible
reac	R654C48AE_B	BC-p	assigned
reac	R654C48AE_B	BC-t	transport
reac	R6561FB0F_RL	BC-b	directed
reac	R6561FB0F_RL	BC-p	assigned
reac	R6561FB0F_RL	BC-t	enzymatic
reac	R65C5CCAC_B	BC-b	reversible
reac	R65C5CCAC_B	BC-p	assigned
reac	R65C5CCAC_B	BC-t	enzymatic
reac	R65D1FBB9_RL	BC-b	directed
reac	R65D1FBB9_RL	BC-p	assigned
reac	R65D1FBB9_RL	BC-t	transport
reac	R65DA4EC_B	BC-b	reversible
reac	R65DA4EC_B	BC-p	orphan
reac	R65DA4EC_B	BC-t	boundary
reac	R669063C7_B	BC-b	reversible
reac	R669063C7_B	BC-p	orphan
reac	R669063C7_B	BC-t	boundary
reac	R669A7661_B	BC-b	reversible
reac	R669A7661_B	BC-p	orphan
reac	R669A7661_B	BC-t	boundary
reac	R669F0256_RL	BC-b	directed
reac	R669F0256_RL	BC-p	assigned
reac	R669F0256_RL	BC-t	enzymatic
reac	R6716F9D5_B	BC-b	reversible
reac	R6716F9D5_B	BC-p	orphan
reac	R6716F9D5_B	BC-t	boundary
reac	R6746D1B1_B	BC-b	reversible
reac	R6746D1B1_B	BC-p	assigned
reac	R6746D1B1_B	BC-t	transport
reac	R67B253B0_RL	BC-b	directed
reac	R67B253B0_RL	BC-p	assigned
reac	R67B253B0_RL	BC-t	enzymatic
reac	R67B33977_B	BC-b	reversible
reac	R67B33977_B	BC-p	assigned
reac	R67B33977_B	BC-t	enzymatic
reac	R67BB47C9_B	BC-b	reversible
reac	R67BB47C9_B	BC-p	assigned
reac	R67BB47C9_B	BC-t	enzymatic
reac	R67C6108A_LR	BC-b	directed
reac	R67C6108A_LR	BC-p	assigned
reac	R67C6108A_LR	BC-t	enzymatic
reac	R67D3D8EC_B	BC-b	reversible
reac	R67D3D8EC_B	BC-p	assigned
reac	R67D3D8EC_B	BC-t	enzymatic
reac	R6801E1C8_B	BC-b	reversible
reac	R6801E1C8_B	BC-p	assigned
reac	R6801E1C8_B	BC-t	enzymatic
reac	R681A3A9E_B	BC-b	reversible
reac	R681A3A9E_B	BC-p	orphan
reac	R681A3A9E_B	BC-t	boundary
reac	R6857D37E_B	BC-b	reversible
reac	R6857D37E_B	BC-p	assigned
reac	R6857D37E_B	BC-t	enzymatic
reac	R6860F444_RL	BC-b	directed
reac	R6860F444_RL	BC-p	assigned
reac	R6860F444_RL	BC-t	enzymatic
reac	R6861B226_B	BC-b	reversible
reac	R6861B226_B	BC-p	assigned
reac	R6861B226_B	BC-t	enzymatic
reac	R688CA4B1_RL	BC-b	directed
reac	R688CA4B1_RL	BC-p	assigned
reac	R688CA4B1_RL	BC-t	enzymatic
reac	R68B4652F_LR	BC-b	directed
reac	R68B4652F_LR	BC-p	assigned
reac	R68B4652F_LR	BC-t	enzymatic
reac	R68CABA69_B	BC-b	reversible
reac	R68CABA69_B	BC-p	assigned
reac	R68CABA69_B	BC-t	enzymatic
reac	R68DA42B0_RL	BC-b	directed
reac	R68DA42B0_RL	BC-p	assigned
reac	R68DA42B0_RL	BC-t	enzymatic
reac	R68F015C2_LR	BC-b	directed
reac	R68F015C2_LR	BC-p	assigned
reac	R68F015C2_LR	BC-t	enzymatic
reac	R690C1E27_B	BC-b	reversible
reac	R690C1E27_B	BC-p	orphan
reac	R690C1E27_B	BC-t	transport
reac	R691E1F36_B	BC-b	reversible
reac	R691E1F36_B	BC-p	assigned
reac	R691E1F36_B	BC-t	enzymatic
reac	R6933A465_LR	BC-b	directed
reac	R6933A465_LR	BC-p	assigned
reac	R6933A465_LR	BC-t	enzymatic
reac	R694841FB_LR	BC-b	directed
reac	R694841FB_LR	BC-p	assigned
reac	R694841FB_LR	BC-t	enzymatic
reac	R6952DA54_B	BC-b	reversible
reac	R6952DA54_B	BC-p	assigned
reac	R6952DA54_B	BC-t	enzymatic
reac	R69668562_RL	BC-b	directed
reac	R69668562_RL	BC-p	assigned
reac	R69668562_RL	BC-t	enzymatic
reac	R698679C9_B	BC-b	reversible
reac	R698679C9_B	BC-p	assigned
reac	R698679C9_B	BC-t	enzymatic
reac	R69AD851_B	BC-b	reversible
reac	R69AD851_B	BC-p	assigned
reac	R69AD851_B	BC-t	transport
reac	R69D0558D_B	BC-b	reversible
reac	R69D0558D_B	BC-p	assigned
reac	R69D0558D_B	BC-t	enzymatic
reac	R69D1241A_B	BC-b	reversible
reac	R69D1241A_B	BC-p	assigned
reac	R69D1241A_B	BC-t	enzymatic
reac	R69EB6649_B	BC-b	reversible
reac	R69EB6649_B	BC-p	orphan
reac	R69EB6649_B	BC-t	boundary
reac	R69EDB922_B	BC-b	reversible
reac	R69EDB922_B	BC-p	assigned
reac	R69EDB922_B	BC-t	enzymatic
reac	R6A1BE0A_B	BC-b	reversible
reac	R6A1BE0A_B	BC-p	assigned
reac	R6A1BE0A_B	BC-t	enzymatic
reac	R6A1F6B67_B	BC-b	reversible
reac	R6A1F6B67_B	BC-p	assigned
reac	R6A1F6B67_B	BC-t	enzymatic
reac	R6A225F9F_B	BC-b	reversible
reac	R6A225F9F_B	BC-p	assigned
reac	R6A225F9F_B	BC-t	transport
reac	R6A437C11_B	BC-b	reversible
reac	R6A437C11_B	BC-p	orphan
reac	R6A437C11_B	BC-t	boundary
reac	R6A7B179D_B	BC-b	reversible
reac	R6A7B179D_B	BC-p	assigned
reac	R6A7B179D_B	BC-t	enzymatic
reac	R6A90B7C2_B	BC-b	reversible
reac	R6A90B7C2_B	BC-p	orphan
reac	R6A90B7C2_B	BC-t	boundary
reac	R6AA8265F_B	BC-b	reversible
reac	R6AA8265F_B	BC-p	assigned
reac	R6AA8265F_B	BC-t	transport
reac	R6AE03FF0_RL	BC-b	directed
reac	R6AE03FF0_RL	BC-p	assigned
reac	R6AE03FF0_RL	BC-t	enzymatic
reac	R6B06506_LR	BC-b	directed
reac	R6B06506_LR	BC-p	assigned
reac	R6B06506_LR	BC-t	enzymatic
reac	R6B3002E7_B	BC-b	reversible
reac	R6B3002E7_B	BC-p	orphan
reac	R6B3002E7_B	BC-t	boundary
reac	R6B5FC127_B	BC-b	reversible
reac	R6B5FC127_B	BC-p	assigned
reac	R6B5FC127_B	BC-t	transport
reac	R6B776E30_RL	BC-b	directed
reac	R6B776E30_RL	BC-p	assigned
reac	R6B776E30_RL	BC-t	enzymatic
reac	R6B7BC16_B	BC-b	reversible
reac	R6B7BC16_B	BC-p	assigned
reac	R6B7BC16_B	BC-t	enzymatic
reac	R6B918B0F_RL	BC-b	directed
reac	R6B918B0F_RL	BC-p	assigned
reac	R6B918B0F_RL	BC-t	enzymatic
reac	R6BFC3A2D_B	BC-b	reversible
reac	R6BFC3A2D_B	BC-p	orphan
reac	R6BFC3A2D_B	BC-t	boundary
reac	R6C8B0ECE_B	BC-b	reversible
reac	R6C8B0ECE_B	BC-p	assigned
reac	R6C8B0ECE_B	BC-t	enzymatic
reac	R6C9C2925_B	BC-b	reversible
reac	R6C9C2925_B	BC-p	assigned
reac	R6C9C2925_B	BC-t	enzymatic
reac	R6C9FDAF4_RL	BC-b	directed
reac	R6C9FDAF4_RL	BC-p	assigned
reac	R6C9FDAF4_RL	BC-t	transport
reac	R6CCE73D6_RL	BC-b	directed
reac	R6CCE73D6_RL	BC-p	assigned
reac	R6CCE73D6_RL	BC-t	enzymatic
reac	R6CDBBDE7_LR	BC-b	directed
reac	R6CDBBDE7_LR	BC-p	orphan
reac	R6CDBBDE7_LR	BC-t	enzymatic
reac	R6CE177AA_B	BC-b	reversible
reac	R6CE177AA_B	BC-p	assigned
reac	R6CE177AA_B	BC-t	enzymatic
reac	R6CE8F9DF_RL	BC-b	directed
reac	R6CE8F9DF_RL	BC-p	assigned
reac	R6CE8F9DF_RL	BC-t	enzymatic
reac	R6D325FDD_B	BC-b	reversible
reac	R6D325FDD_B	BC-p	orphan
reac	R6D325FDD_B	BC-t	boundary
reac	R6D55286E_B	BC-b	reversible
reac	R6D55286E_B	BC-p	assigned
reac	R6D55286E_B	BC-t	transport
reac	R6D5FBD02_B	BC-b	reversible
reac	R6D5FBD02_B	BC-p	assigned
reac	R6D5FBD02_B	BC-t	enzymatic
reac	R6D92F1B0_RL	BC-b	directed
reac	R6D92F1B0_RL	BC-p	assigned
[truncated: 3,040 more rows]
