# Supplementary material for: Efficient Reconstruction of Predictive Consensus Metabolic Network Models
Source: PLoS Comput Biol. 2016 Aug 26;12(8):e1005085. doi: 10.1371/journal.pcbi.1005085 (PMC5001716; doi:10.1371/journal.pcbi.1005085)
Supplement: S1 Dataset — This file contains the original models, the input models, the BCMs, and the RCMs for COMMGEN as well as an overview of the changes made between original and input models. (ZIP) [file pcbi.1005085.s001.zip › S4-Models/Original/Bsubtilis/seed_iBsu1103/reactions.tsv]

RAF90EC0D_RL	0.0000578 MNXM1495@MNXC3 + 0.0000606 MNXM2859@MNXC3 + 0.0000515 MNXM31536@MNXC3 + 0.0000557 MNXM32178@MNXC3 + 0.0000533 MNXM32179@MNXC3 + 0.0000514 MNXM5124@MNXC3 + 0.0000555 MNXM5125@MNXC3 + 0.0000514 MNXM5129@MNXC3 + 0.0000533 MNXM5130@MNXC3 + 0.0000555 MNXM5131@MNXC3 + 0.0000578 MNXM5132@MNXC3 + 0.0000274 MNXM6175@MNXC3 + 0.0000297 MNXM6176@MNXC3 + 0.0000274 MNXM6297@MNXC3 + 0.0000285 MNXM6298…	rxn11921			model:NONE
RFDDC7C7A_LR	0.0005939 MNXM113@MNXC3 + 0.0008548 MNXM11@MNXC3 + 0.076 MNXM12118@MNXC3 + 0.0304 MNXM12128@MNXC3 + 0.002983 MNXM128@MNXC3 + 0.000127618 MNXM12@MNXC3 + 0.005253 MNXM14@MNXC3 + 0.2242 MNXM16624@MNXC3 + 0.00014977 MNXM166@MNXC3 + 0.5284 MNXM177@MNXC3 + 0.003209 MNXM196@MNXC3 + 0.017155717999984 MNXM1@MNXC3 + 0.0002924 MNXM220@MNXC3 + 0.000206831 MNXM237@MNXC3 + 105 MNXM2@MNXC3 + 0.0002215 MNXM30@MN…	bio00006			model:NONE
R9F94E437_B	0.3041 MNXM114@MNXC3 + 0.1546 MNXM134@MNXC3 + 0.6555 MNXM140@MNXC3 + 0.3526 MNXM142@MNXC3 + 0.2801 MNXM147@MNXC3 + 0.5807 MNXM199@MNXC3 + 0.5107 MNXM231@MNXC3 + 0.7723 MNXM29@MNXC3 + 0.5051 MNXM32@MNXC3 + 0.4928 MNXM37@MNXC3 + 0.2801 MNXM42@MNXC3 + 0.4091 MNXM53@MNXC3 + 0.1073 MNXM55@MNXC3 + 0.2145 MNXM61@MNXC3 + 0.3653 MNXM70@MNXC3 + 0.2097 MNXM76@MNXC3 + 0.6114 MNXM78@MNXC3 + 0.4928 MNXM89557@M…	rxn05296			model:NONE
R48E37591_B	1 BIOMASS@MNXC3 <==> 1 BIOMASS@BOUNDARY	EX_cpd11416_c			model:S_
R9E432CB6_B	1 MNXM10019@MNXC3 + 1 MNXM5@MNXC3 <==> 1 MNXM1@MNXC3 + 1 MNXM28031@MNXC3 + 1 MNXM6@MNXC3	R_3OAR80		1.1.1.100;2.3.1.85;2.3.1.86	kegg:Fatty acid biosynthesis;kegg:Metabolic pathways;metacyc:palmitate biosynthesis I (animals and fungi);metacyc:palmitate biosynthesis II (bacteria and plants);model:Cell Envelope Biosynthesis;seed:Fatty Acid Biosynthesis FASII	bigg:3OAR80;ec:1.1.1.100;ec:2.3.1.85;ec:2.3.1.86;kegg:R04536;metacyc:RXN-9524;seed:rxn05341
R2785151A_B	1 MNXM10019@MNXC3 <==> 1 MNXM23766@MNXC3 + 1 MNXM2@MNXC3	R04537		2.3.1.85;2.3.1.86;4.2.1.59	kegg:Fatty acid biosynthesis;kegg:Metabolic pathways;metacyc:palmitate biosynthesis I (animals and fungi);metacyc:palmitate biosynthesis II (bacteria and plants)	bigg:3HAD80;brenda:BR437;ec:2.3.1.85;ec:2.3.1.86;ec:4.2.1.59;kegg:R04537;metacyc:4.2.1.59-RXN;seed:rxn05334
R533558CE_B	1 MNXM10035@MNXC3 + 1 MNXM5@MNXC3 <==> 1 MNXM10116@MNXC3 + 1 MNXM1@MNXC3 + 1 MNXM6@MNXC3	rxn05461		1.1.1.0	model:NONE;seed:Fatty Acid Biosynthesis FASII	ec:1.1.1.0;seed:rxn05461
RED514769_B	1 MNXM10035@MNXC3 <==> 1 MNXM2@MNXC3 + 1 MNXM9168@MNXC3	rxn05462		4.2.1.0	model:NONE	ec:4.2.1.0;seed:rxn05462
R83B30D2C_B	1 MNXM1004@MNXC3 + 1 MNXM23@MNXC3 <==> 1 MNXM167@MNXC2 + 1 MNXM73@MNXC3	rxn05655	MNXR4963		model:NONE;seed:Fructose and Mannose Inducible PTS;seed:Galactose-inducible PTS;seed:Mannitol Utilization;seed:Sucrose-specific PTS	bigg:SUCpts;bigg:SUCptspp;iaf1260:SUCptspp;iao358:rll_479;ijr904.45632:SUCpts;ijr904:SUCpts;ips189:SUCpts;isb619:SUCpts;iyo844:SUCpts;seed:rxn05655;seed:rxn09274
R7EA891D5_B	1 MNXM1004@MNXC3 + 1 MNXM2@MNXC3 <==> 1 MNXM1380@MNXC3 + 1 MNXM160@MNXC3	R_FFSD	MNXR68995	3.2.1.26	model:Starch and sucrose metabolism;seed:Sucrose Metabolism;seed:Sucrose utilization;seed:Sucrose-specific PTS	bigg:FFSD;bigg:FFSDr;ec:3.2.1.26;iaf1260:FFSD;iag612:rbs_336;ijr904.45632:FFSD;ijr904:FFSD;irs1563.45632:R03921_c;isb619:FFSDr;iyo844:FFSD;obsolete:rxn08517;seed:rxn02760
RBCEFD4FC_RL	1 MNXM100@MNXC3 + 1 MNXM11@MNXC3 <-- 1 MNXM132@MNXC3 + 1 MNXM83@MNXC3	R_ERG20_1		2.5.1.1;2.5.1.10;2.5.1.29	biopath:Biosynthesis_of_Capsidiol;biopath:Biosynthesis_of_Carotene;biopath:Biosynthesis_of_Cholesterol_(Atlas_S._85,_86);biopath:Biosynthesis_of_Dolichol;biopath:Biosynthesis_of_Giberellin_GA3;biopath:Biosynthesis_of_Guaiazulene;biopath:Biosynthesis_of_Juveniles_hormon_III;biopath:Biosynthesis_of_Limonene;biopath:Biosynthesis_of_Myrcene;biopath:Biosynthesis_of_Taxol;biopath:Biosynthesis_of_alpha-…	bigg:DMATT;bigg:DMATTx;biopath:RXN00099;brenda:BR47563;ec:2.5.1.1;ec:2.5.1.10;ec:2.5.1.29;ecocyc:GPPSYN-RXN;iabaylyiv4:GPPSYN-RXN;iaf1260:DMATT;iaf692:DMATT;iao358:rll_214;igt196:DMATT;iin800:ERG20_1;iit341:DMATT;ijn746:DMATT;ijr904.45632:DMATT;ijr904:DMATT;imeo21:DMATT;imm904:DMATT;ind750:DMATT;inj661:DMATT;intenz:2706;irs1563.45632:R01658_c;isb619:DMATT;iso783:DMATT;iyo844:DMATT;kegg:R01658;met…
R4E5FD3D5_LR	1 MNXM100@MNXC3 + 1 MNXM83@MNXC3 --> 1 MNXM11@MNXC3 + 1 MNXM34@MNXC3	R_ERG20_2		2.5.1.1;2.5.1.10;2.5.1.29	biopath:Biosynthesis_of_Capsidiol;biopath:Biosynthesis_of_Carotene;biopath:Biosynthesis_of_Cholesterol_(Atlas_S._85,_86);biopath:Biosynthesis_of_Dolichol;biopath:Biosynthesis_of_Giberellin_GA3;biopath:Biosynthesis_of_Guaiazulene;biopath:Biosynthesis_of_Juveniles_hormon_III;biopath:Biosynthesis_of_Taxol;biopath:Biosynthesis_of_ent-Kaurene;biopath:Metabolism_of_Terpens,_Carotenoids,_and_Retinoids;k…	bigg:GRTT;bigg:GRTTx;biopath:RXN00933;brenda:BR47562;brenda:BS370478;ec:2.5.1.1;ec:2.5.1.10;ec:2.5.1.29;ecocyc:FPPSYN-RXN;iabaylyiv4:FPPSYN-RXN;iaf1260:GRTT;iaf692:GRTT;iao358:rll_215;igt196:GRTT;iin800:ERG20_2;iit341:GRTT;ijn746:GRTT;ijr904.45632:GRTT;ijr904:GRTT;imeo21:GRTT;imm904:GRTT;imo1053-pao1:GRTT;imo1056:GRTT;ind750:GRTT;inj661:GRTT;intenz:18300;irs1563.45632:R02003_c;isb619:GRTT;iso783:…
RB0B0C8FA_RL	1 MNXM10116@MNXC3 + 1 MNXM13@MNXC3 + 1 MNXM925@MNXC3 <-- 1 MNXM184@MNXC3 + 1 MNXM1@MNXC3 + 1 MNXM25932@MNXC3	rxn05460		2.3.1.0	model:NONE	ec:2.3.1.0;seed:rxn05460
R25E6D1C5_LR	1 MNXM1014@MNXC3 + 1 MNXM1@MNXC3 + 1 MNXM89557@MNXC3 --> 1 MNXM13@MNXC3 + 1 MNXM2@MNXC3 + 1 MNXM8633@MNXC3	rxn02792		2.3.2.2	model:NONE;seed:Glutathione Biosynthesis and gamma-glutamyl cycle;seed:Glutathione gamma-glutamyl cycle;seed:Poly-gamma-glutamate biosynthesis	ec:2.3.2.2;irs1563.45632:R03971_c;seed:rxn02792
R7379B576_B	1 MNXM1014@MNXC3 + 1 MNXM89557@MNXC3 <==> 1 MNXM11629@MNXC3 + 1 MNXM2@MNXC3	rxn02791		2.3.2.2	kegg:Cyanoamino acid metabolism;model:NONE;seed:Glutathione Biosynthesis and gamma-glutamyl cycle;seed:Glutathione gamma-glutamyl cycle;seed:Poly-gamma-glutamate biosynthesis	ec:2.3.2.2;kegg:R03970;seed:rxn02791
RA17877FE_RL	1 MNXM1017@MNXC3 + 1 MNXM105630@MNXC3 + 1 MNXM119@MNXC3 + 1 MNXM1@MNXC3 + 1 MNXM2@MNXC3 <-- 1 MNXM208@MNXC3 + 1 MNXM4@MNXC3 + 1 MNXM7138@MNXC3	R_FDMO4		1.14.14.5	model:Inorganic Ion Transport and Metabolism;seed:Alkanesulfonates Utilization	bigg:FDMO4;ec:1.14.14.5;iaf1260:FDMO4;iyo844:FDMO2;metacyc:RXN0-6973;obsolete:rxn10066;pubmed:10480865;rhea:29735;rhea:29736;rhea:29737;rhea:29738;seed:rxn08470
R6E42361_B	1 MNXM1017@MNXC3 + 1 MNXM10@MNXC3 + 1 MNXM1@MNXC3 <==> 1 MNXM3230@MNXC3 + 1 MNXM8@MNXC3	rxn02527		1.1.1;1.1.1.-	kegg:Butanoate metabolism;metacyc:pyruvate fermentation to butanol I;metacyc:pyruvate fermentation to butanol II;model:NONE;seed:Acetone Butanol Ethanol Synthesis	ec:1.1.1;ec:1.1.1.-;kegg:R03544;metacyc:ENZRXN-161-RXN;rhea:33199;rhea:33200;rhea:33201;rhea:33202;seed:rxn02527
RB89EF4DE_RL	1 MNXM10202@MNXC3 + 1 MNXM13@MNXC3 + 1 MNXM2@MNXC3 + 1 MNXM8@MNXC3 <-- 1 MNXM10@MNXC3 + 2 MNXM1@MNXC3 + 1 MNXM4@MNXC3 + 1 MNXM6888@MNXC3	rxn04745		1.14.13.1	kegg:Microbial metabolism in diverse environments;kegg:Naphthalene degradation;model:NONE;seed:Gentisare degradation;seed:Salicylate and gentisate catabolism;seed:Salicylate ester degradation	ec:1.14.13.1;kegg:R06936;seed:rxn04745
R1F40B95A_LR	1 MNXM1020@MNXC3 + 1 MNXM114106@MNXC3 + 1 MNXM16@MNXC3 --> 1 MNXM1@MNXC3 + 1 MNXM304@MNXC3 + 1 MNXM316@MNXC3 + 1 MNXM61@MNXC3	rxn08180		2.8.1.6	model:NONE;seed:Biotin biosynthesis	brenda:BS398860;ec:2.8.1.6;iaf1260:BTS4;seed:rxn05927;seed:rxn08180
R4C5AABE7_RL	1 MNXM1020@MNXC3 + 3 MNXM1@MNXC3 + 1 MNXM7@MNXC3 + 1 MNXM9@MNXC3 <-- 1 MNXM1140@MNXC3 + 1 MNXM13@MNXC3 + 1 MNXM3@MNXC3	R_DBTS		6.3.3.3	kegg:Biotin metabolism;kegg:Metabolic pathways;metacyc:biotin biosynthesis from 7-keto-8-aminopelargonate;model:Cofactor and Prosthetic Group Biosynthesis;unipathway:biotin biosynthesis	bigg:DBTS;bigg:DBTSr;brenda:BR128;ec:6.3.3.3;ecocyc:DETHIOBIOTIN-SYN-RXN;iabaylyiv4:DETHIOBIOTIN-SYN-RXN;iaf1260:DBTS;iaf692:DBTSr;igt196:DBTS;iin800:BIO4;iit341:DBTSr;ijr904.45632:DBTSr;ijr904:DBTSr;imeo21:DBTSr;imm904:DBTSr;imo1053-pao1:DBTSr;imo1056:DBTSr;ind750:DBTSr;inj661:DBTSr;intenz:5129;isb619:DBTSr;iso783:DBTSr;iyo844:DBTS;kegg:R03182;macie:M0074;metacyc:DETHIOBIOTIN-SYN-RXN;rhea:15805;…
R7403F025_B	1 MNXM10217@MNXC3 + 1 MNXM5@MNXC3 <==> 1 MNXM10219@MNXC3 + 1 MNXM1@MNXC3 + 1 MNXM6@MNXC3	rxn05360		1.1.1.0	model:NONE;seed:Fatty Acid Biosynthesis FASII	ec:1.1.1.0;seed:rxn05360
RD15F31A5_B	1 MNXM10217@MNXC3 <==> 1 MNXM2@MNXC3 + 1 MNXM8149@MNXC3	rxn05361		4.2.1.0	model:NONE	ec:4.2.1.0;seed:rxn05361
R983D6C9F_B	1 MNXM10218@MNXC3 + 1 MNXM5@MNXC3 <==> 1 MNXM10220@MNXC3 + 1 MNXM1@MNXC3 + 1 MNXM6@MNXC3	rxn05410		1.1.1.0	model:NONE;seed:Fatty Acid Biosynthesis FASII	ec:1.1.1.0;seed:rxn05410
RD4851897_B	1 MNXM10218@MNXC3 <==> 1 MNXM2@MNXC3 + 1 MNXM8150@MNXC3	rxn05411		4.2.1.0	model:NONE	ec:4.2.1.0;seed:rxn05411
R360089E8_RL	1 MNXM10219@MNXC3 + 1 MNXM13@MNXC3 + 1 MNXM925@MNXC3 <-- 1 MNXM184@MNXC3 + 1 MNXM9860@MNXC3	rxn05359		2.3.1.0	model:NONE	ec:2.3.1.0;seed:rxn05359
R46A59A57_RL	1 MNXM10220@MNXC3 + 1 MNXM13@MNXC3 + 1 MNXM925@MNXC3 <-- 1 MNXM11912@MNXC3 + 1 MNXM184@MNXC3	rxn05409		2.3.1.0	model:NONE	ec:2.3.1.0;seed:rxn05409
R48C5B5BE_B	1 MNXM1024@MNXC3 + 1 MNXM10@MNXC3 + 1 MNXM1@MNXC3 <==> 1 MNXM1277@MNXC3 + 1 MNXM8@MNXC3	R01698_c		1.8.1.4	seed:Pyruvate metabolism II acetyl-CoA, acetogenesis from pyruvate;seed:TCA Cycle	bigg:GCC2cm;bigg:PDHc;bigg:PDHcm;bigg:PDHcr;brenda:BS260072;ec:1.8.1.4;iao358:rll_311;iin800:LPD1;ijn746:PDHcr;imeo21:PDHc;imm904:GCC2cm;imm904:PDHcm;imo1053-pao1:PDHe3c;imo1056:PDHe3c;ind750:GCC2cm;ind750:PDHcm;inj661:PDHc;inj661:PDHcr;isb619:PDHcr;kegg:R01698;metacyc:DIHYDLIPOXN-RXN;obsolete:rxn07442;obsolete:rxn09497;rhea:33059;rhea:33060;rhea:33061;rhea:33062;seed:rxn01241
R78B45976_B	1 MNXM1024@MNXC3 + 1 MNXM1705@MNXC3 <==> 1 MNXM256@MNXC3 + 1 MNXM4815@MNXC3	rxn02342		1.2.4.1	model:NONE;seed:Pyruvate metabolism II acetyl-CoA, acetogenesis from pyruvate	ec:1.2.4.1;obsolete:rxn06354;seed:rxn02342
REA0DCE8E_B	1 MNXM1024@MNXC3 + 1 MNXM3480@MNXC3 <==> 1 MNXM256@MNXC3 + 1 MNXM81337@MNXC3	rxn02376		1.2.4.2	model:NONE;seed:TCA Cycle	ec:1.2.4.2;obsolete:rxn06360;seed:rxn02376
R62842C8B_B	1 MNXM1024@MNXC3 + 1 MNXM6733@MNXC3 <==> 1 MNXM256@MNXC3 + 1 MNXM5588@MNXC3	rxn07435		1.2.4.4	model:NONE;seed:Branched chain amino acid degradation regulons;seed:Isoleucine degradation;seed:Leucine Degradation and HMG-CoA Metabolism;seed:Valine degradation	ec:1.2.4.4;seed:rxn07435
R16D4DB5E_B	1 MNXM1024@MNXC3 + 1 MNXM6734@MNXC3 <==> 1 MNXM256@MNXC3 + 1 MNXM5034@MNXC3	rxn07431		1.2.4.4	model:NONE;seed:Branched chain amino acid degradation regulons;seed:Isoleucine degradation;seed:Leucine Degradation and HMG-CoA Metabolism;seed:Valine degradation	ec:1.2.4.4;seed:rxn07431
R8F6C0E57_B	1 MNXM1024@MNXC3 + 1 MNXM6824@MNXC3 <==> 1 MNXM256@MNXC3 + 1 MNXM5589@MNXC3	rxn07433		1.2.4.4	model:NONE;seed:Branched chain amino acid degradation regulons;seed:Isoleucine degradation;seed:Leucine Degradation and HMG-CoA Metabolism;seed:Valine degradation	ec:1.2.4.4;seed:rxn07433
RBADA32BE_LR	1 MNXM1026@MNXC2 + 2 MNXM1@MNXC2 + 1 MNXM2@MNXC3 + 1 MNXM3@MNXC3 --> 1 MNXM1026@MNXC3 + 3 MNXM1@MNXC3 + 1 MNXM7@MNXC3 + 1 MNXM9@MNXC3	rxn05619	MNXR3623	3.6.3.29	model:NONE	bigg:MOBDabc;bigg:MOBDabcpp;ec:3.6.3.29;ecocyc:ABC-19-RXN;iaf1260:MOBDabcpp;iaf692:MOBDabc;imo1053-pao1:MOBDabc;imo1056:MOBDabc;intenz:4433;ips189:MOBDabc;isb619:MOBDabc;iso783:MOBDabc;iyo844:MOBDabc;metacyc:3.6.3.29-RXN;rhea:22020;rhea:22021;rhea:22022;rhea:22023;seed:rxn05619;seed:rxn08955
RC3DD8C80_B	1 MNXM1026@MNXC2 <==> 1 MNXM1026@BOUNDARY	R_EX_mobd_e			model:Exchange
R4060CD22_B	1 MNXM1031@MNXC2 + 2 MNXM1@MNXC2 <==> 1 MNXM1031@MNXC3 + 2 MNXM1@MNXC3	rxn11398			model:NONE
R39E2D7A4_B	1 MNXM1031@MNXC2 <==> 1 MNXM1031@BOUNDARY	EX_cpd00432_e			model:S_
R196F2545_B	1 MNXM1031@MNXC3 + 1 MNXM8@MNXC3 <==> 1 MNXM10@MNXC3 + 1 MNXM114324@MNXC3 + 1 MNXM1@MNXC3	rxn01847		1.1.1.93	model:NONE	ec:1.1.1.93;iyo844:TARTRDH2;obsolete:rxn09994;seed:rxn01847
R84B6AC55_B	1 MNXM10326@MNXC3 + 1 MNXM5@MNXC3 <==> 1 MNXM10327@MNXC3 + 1 MNXM1@MNXC3 + 1 MNXM6@MNXC3	rxn05385		1.1.1.0	model:NONE;seed:Fatty Acid Biosynthesis FASII	ec:1.1.1.0;seed:rxn05385
RC3B29BCB_B	1 MNXM10326@MNXC3 <==> 1 MNXM2@MNXC3 + 1 MNXM8176@MNXC3	rxn05386		4.2.1.0	model:NONE	ec:4.2.1.0;seed:rxn05386
R6FA3183_RL	1 MNXM10327@MNXC3 + 1 MNXM13@MNXC3 + 1 MNXM925@MNXC3 <-- 1 MNXM11926@MNXC3 + 1 MNXM184@MNXC3	rxn05384		2.3.1.0	model:NONE	ec:2.3.1.0;seed:rxn05384
RB02A8CBA_B	1 MNXM10367@MNXC3 + 1 MNXM5@MNXC3 <==> 1 MNXM10369@MNXC3 + 1 MNXM1@MNXC3 + 1 MNXM6@MNXC3	rxn05414		1.1.1.0	model:NONE;seed:Fatty Acid Biosynthesis FASII	ec:1.1.1.0;seed:rxn05414
R1FDB1A68_B	1 MNXM10367@MNXC3 <==> 1 MNXM2@MNXC3 + 1 MNXM8196@MNXC3	rxn05415		4.2.1.0	model:NONE	ec:4.2.1.0;seed:rxn05415
RD9EC32CF_B	1 MNXM10368@MNXC3 + 1 MNXM5@MNXC3 <==> 1 MNXM10370@MNXC3 + 1 MNXM1@MNXC3 + 1 MNXM6@MNXC3	rxn05364		1.1.1.0	model:NONE;seed:Fatty Acid Biosynthesis FASII	ec:1.1.1.0;seed:rxn05364
RE5447DA3_B	1 MNXM10368@MNXC3 <==> 1 MNXM2@MNXC3 + 1 MNXM8197@MNXC3	rxn05365		4.2.1.0	model:NONE	ec:4.2.1.0;seed:rxn05365
R11626571_RL	1 MNXM10369@MNXC3 + 1 MNXM13@MNXC3 + 1 MNXM925@MNXC3 <-- 1 MNXM184@MNXC3 + 1 MNXM8148@MNXC3	rxn05413		2.3.1.0	model:NONE	ec:2.3.1.0;seed:rxn05413
R9B6620B4_RL	1 MNXM10370@MNXC3 + 1 MNXM13@MNXC3 + 1 MNXM925@MNXC3 <-- 1 MNXM184@MNXC3 + 1 MNXM8147@MNXC3	rxn05363		2.3.1.0	model:NONE	ec:2.3.1.0;seed:rxn05363
R9D64F08_B	1 MNXM10422@MNXC3 + 1 MNXM5@MNXC3 <==> 1 MNXM10423@MNXC3 + 1 MNXM1@MNXC3 + 1 MNXM6@MNXC3	rxn05389		1.1.1.0	model:NONE;seed:Fatty Acid Biosynthesis FASII	ec:1.1.1.0;seed:rxn05389
R532DBE83_B	1 MNXM10422@MNXC3 <==> 1 MNXM2@MNXC3 + 1 MNXM8210@MNXC3	rxn05390		4.2.1.0	model:NONE	ec:4.2.1.0;seed:rxn05390
R7D4F35C2_RL	1 MNXM10423@MNXC3 + 1 MNXM13@MNXC3 + 1 MNXM925@MNXC3 <-- 1 MNXM184@MNXC3 + 1 MNXM8175@MNXC3	rxn05388		2.3.1.0	model:NONE	ec:2.3.1.0;seed:rxn05388
R47E96B9F_B	1 MNXM10446@MNXC3 + 1 MNXM5@MNXC3 <==> 1 MNXM10448@MNXC3 + 1 MNXM1@MNXC3 + 1 MNXM6@MNXC3	rxn05368		1.1.1.0	model:NONE;seed:Fatty Acid Biosynthesis FASII	ec:1.1.1.0;seed:rxn05368
RA94A5C2_B	1 MNXM10446@MNXC3 <==> 1 MNXM2@MNXC3 + 1 MNXM8220@MNXC3	rxn05369		4.2.1.0	model:NONE	ec:4.2.1.0;seed:rxn05369
RC88F3F2C_B	1 MNXM10447@MNXC3 + 1 MNXM5@MNXC3 <==> 1 MNXM10449@MNXC3 + 1 MNXM1@MNXC3 + 1 MNXM6@MNXC3	rxn05418		1.1.1.0	model:NONE;seed:Fatty Acid Biosynthesis FASII	ec:1.1.1.0;seed:rxn05418
R86CB9614_B	1 MNXM10447@MNXC3 <==> 1 MNXM2@MNXC3 + 1 MNXM8221@MNXC3	rxn05419		4.2.1.0	model:NONE	ec:4.2.1.0;seed:rxn05419
RDCBC3822_RL	1 MNXM10448@MNXC3 + 1 MNXM13@MNXC3 + 1 MNXM925@MNXC3 <-- 1 MNXM184@MNXC3 + 1 MNXM8195@MNXC3	rxn05367		2.3.1.0	model:NONE	ec:2.3.1.0;seed:rxn05367
R170AF0E5_RL	1 MNXM10449@MNXC3 + 1 MNXM13@MNXC3 + 1 MNXM925@MNXC3 <-- 1 MNXM184@MNXC3 + 1 MNXM8194@MNXC3	rxn05417		2.3.1.0	model:NONE	ec:2.3.1.0;seed:rxn05417
R96E3F05E_B	1 MNXM1045@MNXC3 + 1 MNXM8@MNXC3 <==> 1 MNXM10@MNXC3 + 1 MNXM1660@MNXC3 + 1 MNXM1@MNXC3	R_MANAO		1.1.1.57	kegg:Metabolic pathways;kegg:Pentose and glucuronate interconversions;metacyc:I?-D-glucuronide and D-glucuronate degradation;model:Glucuronate Metabolism;seed:Entner-Doudoroff Pathway;seed:Sugar utilization in Thermotoga	bigg:MANAO;brenda:BR29320;brenda:BS188372;ec:1.1.1.57;ecocyc:MANNONOXIDOREDUCT-RXN;iaf1260:MANAO;iag612:rbs_250;iao358:rll_448;ijr904.45632:MANAO;ijr904:MANAO;intenz:1056;iyo844:MANAO;kegg:R02454;metacyc:MANNONOXIDOREDUCT-RXN;obsolete:rxn08881;rhea:15729;rhea:15730;rhea:15731;rhea:15732;seed:rxn01775
R9D79890B_LR	1 MNXM1045@MNXC3 --> 1 MNXM2@MNXC3 + 1 MNXM440@MNXC3	R_MNNH		4.2.1.8	kegg:Metabolic pathways;kegg:Pentose and glucuronate interconversions;metacyc:I?-D-glucuronide and D-glucuronate degradation;model:Alternate Carbon Metabolism;seed:Entner-Doudoroff Pathway;seed:Sugar utilization in Thermotoga	bigg:MNNH;brenda:BR457;ec:4.2.1.8;ecocyc:MANNONDEHYDRAT-RXN;iaf1260:MNNH;iag612:rbs_270;iao358:rll_447;ijr904.45632:MNNH;ijr904:MNNH;intenz:4669;iyo844:MNNH;kegg:R05606;metacyc:MANNONDEHYDRAT-RXN;rhea:20097;rhea:20098;rhea:20099;rhea:20100;seed:rxn03885
R5E692B8B_B	1 MNXM10474@MNXC3 + 1 MNXM5@MNXC3 <==> 1 MNXM10475@MNXC3 + 1 MNXM1@MNXC3 + 1 MNXM6@MNXC3	rxn05393		1.1.1.0	model:NONE;seed:Fatty Acid Biosynthesis FASII	ec:1.1.1.0;seed:rxn05393
R2DF9EA9_B	1 MNXM10474@MNXC3 <==> 1 MNXM2@MNXC3 + 1 MNXM8226@MNXC3	rxn05394		4.2.1.0	model:NONE	ec:4.2.1.0;seed:rxn05394
R64568FD2_RL	1 MNXM10475@MNXC3 + 1 MNXM13@MNXC3 + 1 MNXM925@MNXC3 <-- 1 MNXM184@MNXC3 + 1 MNXM8209@MNXC3	rxn05392		2.3.1.0	model:NONE	ec:2.3.1.0;seed:rxn05392
RC41FCEC2_RL	1 MNXM105630@MNXC3 + 1 MNXM119@MNXC3 + 1 MNXM1@MNXC3 + 1 MNXM2212@MNXC3 + 1 MNXM2@MNXC3 <-- 1 MNXM208@MNXC3 + 1 MNXM282@MNXC3 + 1 MNXM4@MNXC3	rxn05737			model:NONE;seed:Alkanesulfonates Utilization	bigg:FDMOtau;ijn746:FDMOtau;iyo844:FDMO4;seed:rxn05737
R2E7700A4_RL	1 MNXM105630@MNXC3 + 1 MNXM119@MNXC3 + 1 MNXM1@MNXC3 + 1 MNXM2@MNXC3 + 1 MNXM349@MNXC3 <-- 1 MNXM1630@MNXC3 + 1 MNXM208@MNXC3 + 1 MNXM4@MNXC3	R_FDMO		1.14.14.5	model:Inorganic Ion Transport and Metabolism;seed:Alkanesulfonates Utilization	bigg:FDMO;ec:1.14.14.5;iaf1260:FDMO;ijn746:FDMO;iyo844:FDMO6;metacyc:RXN-13418;obsolete:rxn10069;pubmed:10480865;rhea:29715;rhea:29716;rhea:29717;rhea:29718;seed:rxn08467
RF6270C8B_RL	1 MNXM105630@MNXC3 + 1 MNXM119@MNXC3 + 1 MNXM1@MNXC3 + 1 MNXM2@MNXC3 + 1 MNXM56@MNXC3 <-- 1 MNXM1485@MNXC3 + 1 MNXM208@MNXC3 + 1 MNXM4@MNXC3	R_FDMO2		1.14.14.5	model:Inorganic Ion Transport and Metabolism;seed:Alkanesulfonates Utilization	bigg:FDMO2;ec:1.14.14.5;iaf1260:FDMO2;ijn746:FDMO2;iyo844:FDMO;kegg:R10206;obsolete:rxn10064;pubmed:10480865;rhea:29307;rhea:29308;rhea:29309;rhea:29310;seed:rxn08468
RDD067F1_RL	1 MNXM105630@MNXC3 + 1 MNXM119@MNXC3 + 1 MNXM1@MNXC3 + 1 MNXM2@MNXC3 + 1 MNXM69@MNXC3 <-- 1 MNXM1949@MNXC3 + 1 MNXM208@MNXC3 + 1 MNXM4@MNXC3	R_FDMO6			model:Inorganic Ion Transport and Metabolism;seed:Alkanesulfonates Utilization	bigg:FDMO6;iaf1260:FDMO6;iyo844:FDMO5;obsolete:rxn10068;pubmed:10480865;rhea:29311;rhea:29312;rhea:29313;rhea:29314;seed:rxn08471
R3BD5E0D5_RL	1 MNXM105630@MNXC3 + 1 MNXM119@MNXC3 + 1 MNXM1@MNXC3 + 1 MNXM2@MNXC3 + 1 MNXM75@MNXC3 <-- 1 MNXM208@MNXC3 + 1 MNXM4@MNXC3 + 1 MNXM7343@MNXC3	R_FDMO3			model:Inorganic Ion Transport and Metabolism;seed:Alkanesulfonates Utilization	bigg:FDMO3;iabaylyiv4:RXN0-280;iaf1260:FDMO3;ijn746:FDMO3;iyo844:FDMO1;obsolete:rxn10065;pubmed:10480865;rhea:29727;rhea:29728;rhea:29729;rhea:29730;seed:rxn08469
R1368D05D_RL	1 MNXM105630@MNXC3 + 1 MNXM119@MNXC3 + 1 MNXM1@MNXC3 + 1 MNXM2@MNXC3 + 1 MNXM8718@MNXC3 <-- 1 MNXM208@MNXC3 + 1 MNXM4@MNXC3 + 1 MNXM56431@MNXC3	rxn10067			model:NONE;seed:Alkanesulfonates Utilization	iyo844:FDMO3;seed:rxn10067
R212A49F1_RL	1 MNXM105630@MNXC3 + 1 MNXM148@MNXC3 + 1 MNXM14@MNXC3 + 2 MNXM1@MNXC3 <-- 1 MNXM155@MNXC3 + 1 MNXM287@MNXC3	R_APSPTi		1.8.4.10	metacyc:sulfate reduction III (assimilatory);model:S_Amino_acids_and_related_molecules;seed:Cysteine Biosynthesis	bigg:APSR;brenda:BR47380;ec:1.8.4.10;iabaylyiv4:ADENYLYLSULFATE-REDUCTASE-RXN;ijn746:APSR;intenz:10831;iyo844:APSPTi;kegg:R07176;metacyc:RXN-12019;rhea:21976;rhea:21977;rhea:21978;rhea:21979;seed:rxn05256
R40A43EEC_B	1 MNXM105630@MNXC3 + 1 MNXM148@MNXC3 + 2 MNXM1@MNXC3 + 1 MNXM26@MNXC3 + 1 MNXM55@MNXC3 <==> 1 MNXM155@MNXC3 + 1 MNXM323@MNXC3 + 1 MNXM418@MNXC3	R_AHSERL4		4.2.99.8	model:S_Amino_acids_and_related_molecules
R224E6657_RL	1 MNXM105630@MNXC3 + 1 MNXM148@MNXC3 + 2 MNXM1@MNXC3 + 1 MNXM45@MNXC3 <-- 1 MNXM155@MNXC3 + 1 MNXM49@MNXC3	R_MET16			model:Cysteine metabolism
RB5F44302_B	1 MNXM105630@MNXC3 + 1 MNXM1@MNXC3 + 1 MNXM73@MNXC3 <==> 1 MNXM1348@MNXC3	rxn07307		4.4.1.19	model:NONE
RD5DF96EB_LR	1 MNXM105630@MNXC3 + 4 MNXM1@MNXC3 + 3 MNXM6@MNXC3 --> 3 MNXM2@MNXC3 + 3 MNXM5@MNXC3 + 1 MNXM89582@MNXC3	R_SULRi	MNXR69926	1.8.1.2;1.8.2.2	biopath:Degradation_of_L-Cysteine_to_Taurine;biopath:Metabolism_of_L-Lysine,_L-Threonine,_L-Methionine,_and_L-Cysteine;biopath:Metabolism_of_Sulfur;biopath:Metabolism_of_Sulfur_(extended);kegg:Metabolic pathways;kegg:Microbial metabolism in diverse environments;kegg:Sulfur metabolism;metacyc:sulfate reduction I (assimilatory);metacyc:sulfate reduction III (assimilatory);model:Cysteine Metabolism;…	bigg:SULR;bigg:SULRi;biopath:RXN00531;brenda:BR36931;brenda:BS259553;ec:1.8.1.2;ec:1.8.2.2;ecocyc:SULFITE-REDUCT-RXN;iabaylyiv4:SULFITE-REDUCT-RXN;iaf1260:SULRi;iag612:rbs_560;iao358:rll_619;igt196:SULR;iin800:ECM17;iin800:MET10;iit341:SULR;ijn746:SULRi;ijr904.45632:SULR;ijr904:SULR;imeo21:SULR;imm904:SULR;imo1053-pao1:SULR;imo1056:SULR;ind750:SULR;inj661:SULR;intenz:1719;isb619:SULR;iso783:SULR;…
R42A65555_B	1 MNXM105@MNXC3 + 1 MNXM5@MNXC3 <==> 1 MNXM1@MNXC3 + 1 MNXM339@MNXC3 + 1 MNXM6@MNXC3	rxn01109		1.1.1.119;1.1.1.47	kegg:Microbial metabolism in diverse environments;kegg:Pentose phosphate pathway;model:NONE;seed:D-gluconate and ketogluconates metabolism;seed:Entner-Doudoroff Pathway	brenda:BR29183;brenda:BR47596;brenda:BR47596_WOP;ec:1.1.1.119;ec:1.1.1.47;intenz:1046;kegg:R01521;metacyc:GLUCOSE-1-DEHYDROGENASE-NADP+-RXN;rhea:13645;rhea:13646;rhea:13647;rhea:13648;seed:rxn01109
RB4168BDF_B	1 MNXM105@MNXC3 + 1 MNXM8@MNXC3 <==> 1 MNXM10@MNXC3 + 1 MNXM1@MNXC3 + 1 MNXM339@MNXC3	rxn01108		1.1.1.118;1.1.1.47	kegg:Microbial metabolism in diverse environments;kegg:Pentose phosphate pathway;model:NONE;seed:D-gluconate and ketogluconates metabolism;seed:Entner-Doudoroff Pathway	ec:1.1.1.118;ec:1.1.1.47;intenz:1046;kegg:R01520;metacyc:GLUCOSE-1-DEHYDROGENASE-NAD+-RXN;rhea:13649;rhea:13650;rhea:13651;rhea:13652;seed:rxn01108
R5ED2FAFF_RL	1 MNXM1062@MNXC3 + 1 MNXM5@MNXC3 + 1 MNXM9@MNXC3 <-- 1 MNXM1@MNXC3 + 1 MNXM6@MNXC3 + 1 MNXM92481@MNXC3	rxn02465		1.2.1.38	model:NONE
RA8F9802D_B	1 MNXM1062@MNXC3 + 1 MNXM89557@MNXC3 <==> 1 MNXM20@MNXC3 + 1 MNXM817@MNXC3	R02283_c		2.6.1.11	kegg:2-Oxocarboxylic acid metabolism;kegg:Arginine and proline metabolism;kegg:Biosynthesis of secondary metabolites;kegg:Metabolic pathways;metacyc:arginine biosynthesis II (acetyl cycle);metacyc:arginine biosynthesis III;metacyc:ornithine biosynthesis;unipathway:L-arginine biosynthesis	bigg:ACOTA;bigg:ACOTAim;brenda:BR48055;ec:2.6.1.11;ecocyc:ACETYLORNTRANSAM-RXN;iabaylyiv4:ACETYLORNTRANSAM-RXN;iaf1260:ACOTA;iaf692:ACOTA;iag612:rbs_476;iao358:rll_46;igt196:ACOTA;iin800:ARG8;ijn746:ACOTA;ijr904.45632:ACOTA;ijr904:ACOTA;imeo21:ACOTA;imm904:ACOTAim;imo1053-pao1:ACOTA;imo1056:ACOTA;ind750:ACOTAim;inj661:ACOTA;intenz:11195;irs1563.45632:R02283_c;isb619:ACOTA;iso783:ACOTA;iyo844:ACOT…
R13E232DF_B	1 MNXM1063@MNXC3 + 1 MNXM158@MNXC3 <==> 1 MNXM492@MNXC3 + 1 MNXM9@MNXC3	R_439		2.4.2.1;2.4.2.2;2.4.2.23;2.4.2.4	kegg:Pyrimidine metabolism;model:Purine and Pyrimidine Biosynthesis	bigg:DURIPP;ec:2.4.2.1;ec:2.4.2.2;ec:2.4.2.23;ec:2.4.2.4;iaf1260:DURIPP;iaf692:DURIPP;iin800:PNP1_1;iit341:DURIPP;ijr904.45632:DURIPP;ijr904:DURIPP;imeo21:DURIPP;imm904:DURIPP;ind750:DURIPP;inj661:DURIPP;ips189:DURIPP;isb619:DURIPP;iso783:DURIPP;iyo844:DURIPP;kegg:R02484;seed:rxn01799
R156511C_B	1 MNXM1063@MNXC3 + 1 MNXM168@MNXC3 <==> 1 MNXM625@MNXC3 + 1 MNXM9@MNXC3	R_1102		2.4.2.1;2.4.2.4	kegg:Metabolic pathways;kegg:Purine metabolism;model:Nucleotide Salvage Pathway	bigg:PUNP2;ec:2.4.2.1;ec:2.4.2.4;ecocyc:DEOXYADENPHOSPHOR-RXN;iaf1260:PUNP2;iag612:rbs_233;igt196:PUNP2;iin800:PNP1_4;iit341:PUNP2;ijr904.45632:PUNP2;ijr904:PUNP2;imeo21:PUNP2;imm904:PUNP2;ind750:PUNP2;inj661:PUNP2;ips189:PUNP2;isb619:PUNP2;iso783:PUNP2;iyo844:PUNP2;kegg:R02557;obsolete:rxn11085;rhea:27742;rhea:27743;rhea:27744;rhea:27745;seed:rxn01859
R17032A89_B	1 MNXM1063@MNXC3 + 1 MNXM213@MNXC3 <==> 1 MNXM935@MNXC3 + 1 MNXM9@MNXC3	R_1107		2.4.2.1;2.4.2.4	kegg:Metabolic pathways;kegg:Purine metabolism;model:Nucleotide Salvage Pathway	bigg:PUNP6;ec:2.4.2.1;ec:2.4.2.4;ecocyc:DEOXYINOPHOSPHOR-RXN;iaf1260:PUNP6;iag612:rbs_238;igt196:PUNP6;iin800:PNP1_3;iit341:PUNP6;ijr904.45632:PUNP6;ijr904:PUNP6;imeo21:PUNP6;imm904:PUNP6;ind750:PUNP6;inj661:PUNP6;ips189:PUNP6;iso783:PUNP6;iyo844:PUNP6;kegg:R02748;obsolete:rxn11087;rhea:27750;rhea:27751;rhea:27752;rhea:27753;seed:rxn01985
R5A5D106D_LR	1 MNXM1063@MNXC3 + 1 MNXM259@MNXC3 --> 1 MNXM647@MNXC3 + 1 MNXM9@MNXC3	rxn01446	MNXR69829	2.4.2.1;2.4.2.4	kegg:Metabolic pathways;kegg:Purine metabolism;model:NONE	bigg:PUNP4;ec:2.4.2.1;ec:2.4.2.4;ecocyc:DEOXYGUANPHOSPHOR-RXN;iaf1260:PUNP4;iag612:rbs_237;igt196:PUNP4;iin800:PNP1_5;iit341:PUNP4;ijr904.45632:PUNP4;ijr904:PUNP4;imeo21:PUNP4;imm904:PUNP4;ind750:PUNP4;inj661:PUNP4;ips189:PUNP4;iso783:PUNP4;iyo844:PUNP4;kegg:R01969;obsolete:rxn11086;rhea:27738;rhea:27739;rhea:27740;rhea:27741;seed:rxn01446
RFC97B382_B	1 MNXM1063@MNXC3 + 1 MNXM386@MNXC3 <==> 1 MNXM420@MNXC3 + 1 MNXM9@MNXC3	R_1239		2.4.2.2;2.4.2.4	kegg:Metabolic pathways;kegg:Pyrimidine metabolism;model:Purine and Pyrimidine Biosynthesis;seed:pyrimidine conversions	bigg:TMDPP;brenda:BS355326;ec:2.4.2.2;ec:2.4.2.4;iaf1260:TMDPP;iaf692:TMDPP;iag612:rbs_565;iin800:PNP1_2;ijr904.45632:TMDPP;ijr904:TMDPP;imeo21:TMDPP;imm904:TMDPP;ind750:TMDPP;inj661:TMDPP;ips189:TMDPP;iso783:TMDPP;iyo844:TMDPP;kegg:R01570;obsolete:rxn11184;seed:rxn01146
R306B01C9_B	1 MNXM1063@MNXC3 <==> 1 MNXM2179@MNXC3	rxn01986		5.4.2.7	model:NONE	ec:5.4.2.7;iaf1260:PPM2;iag612:rbs_239;iao358:rll_111;iit341:PPM2;ijr904.45632:PPM2;ijr904:PPM2;irs1563.45632:R02749_c;isb619:PPM2;iso783:PPM2;iyo844:PPM2;obsolete:rxn11088;seed:rxn01986
R135299A4_RL	1 MNXM1064@MNXC3 + 1 MNXM13@MNXC3 + 1 MNXM2@MNXC3 + 1 MNXM8@MNXC3 <-- 1 MNXM10@MNXC3 + 2 MNXM1@MNXC3 + 1 MNXM4@MNXC3 + 1 MNXM6828@MNXC3	rxn04724		1.14.13.1	kegg:Microbial metabolism in diverse environments;kegg:Naphthalene degradation;model:NONE;seed:Gentisare degradation;seed:Salicylate and gentisate catabolism;seed:Salicylate ester degradation	ec:1.14.13.1;kegg:R06915;seed:rxn04724
R5B331387_B	1 MNXM10679@MNXC3 + 1 MNXM2@MNXC3 <==> 1 MNXM157@MNXC3 + 1 MNXM41@MNXC3	rxn09978		3.2.1.21	model:NONE;seed:Fructooligosaccharides(FOS) and Raffinose Utilization;seed:Sucrose Metabolism;seed:Sugar utilization in Thermotogales	ec:3.2.1.21;iyo844:BG(MADG);seed:rxn09978
R8DAE3A25_RL	1 MNXM1067@MNXC3 + 1 MNXM11@MNXC3 <-- 1 MNXM2210@MNXC3 + 1 MNXM83@MNXC3	rxn03892		2.5.1.-;2.5.1.33	model:NONE;seed:Polyprenyl Diphosphate Biosynthesis	ec:2.5.1.-;ec:2.5.1.33;imm904:PPTTm;irs1563.45632:R05613_c;iso783:PPTT;iyo844:PPTT;kegg:R05613;obsolete:rxn05288;rhea:22632;rhea:22633;rhea:22634;rhea:22635;seed:rxn03892
R138F4301_LR	1 MNXM1067@MNXC3 + 1 MNXM83@MNXC3 --> 1 MNXM11@MNXC3 + 1 MNXM1722@MNXC3	R_HEXTT		2.5.1.-;2.5.1.30	model:S_Lipid_Metabolism;seed:Polyprenyl Diphosphate Biosynthesis	bigg:HEXTT;ec:2.5.1.-;ec:2.5.1.30;irs1563.45632:R05612_c;isb619:HEXTT;iso783:HEXTT;iyo844:HEXTT;kegg:R05612;rhea:20836;rhea:20837;rhea:20838;rhea:20839;seed:rxn03891
RA1B6FCB4_B	1 MNXM107@MNXC2 + 1 MNXM1@MNXC2 <==> 1 MNXM107@MNXC3 + 1 MNXM1@MNXC3	R_NO2t2rpp	MNXR3841		model:Transport	bigg:NO2t2r;bigg:NO2t2rpp;iaf1260:NO2t2rpp;iag612:rbs_494;iag612:rbs_496;ijn746:NO2t2rpp;ijr904.45632:NO2t2r;ijr904:NO2t2r;imo1053-pao1:NO2t3;imo1056:NO2t3;isb619:NO2t2r;iyo844:NO2t2ir;iyo844:NO2t3;seed:rxn05625;seed:rxn05626;seed:rxn08998
R5641DB3D_RL	1 MNXM107@MNXC2 + 1 MNXM1@MNXC3 <-- 1 MNXM107@MNXC3 + 1 MNXM1@MNXC2	R_NO2t3	MNXR3841		model:S_Transport	bigg:NO2t2r;bigg:NO2t2rpp;iaf1260:NO2t2rpp;iag612:rbs_494;iag612:rbs_496;ijn746:NO2t2rpp;ijr904.45632:NO2t2r;ijr904:NO2t2r;imo1053-pao1:NO2t3;imo1056:NO2t3;isb619:NO2t2r;iyo844:NO2t2ir;iyo844:NO2t3;seed:rxn05625;seed:rxn05626;seed:rxn08998
R5EEA7D02_B	1 MNXM107@MNXC2 <==> 1 MNXM107@BOUNDARY	R_EX_no2_LPAREN_e_RPAREN_			model:Exchange
RE2D67E04_B	1 MNXM107@MNXC3 + 1 MNXM12236@MNXC3 + 2 MNXM1@MNXC2 + 1 MNXM2@MNXC3 <==> 1 MNXM166@MNXC3 + 2 MNXM1@MNXC3 + 1 MNXM207@MNXC3	rxn05748		1.7.99.4	model:NONE	ec:1.7.99.4;iyo844:NTR3B;seed:rxn05748
R67C6108A_LR	1 MNXM107@MNXC3 + 3 MNXM10@MNXC3 + 5 MNXM1@MNXC3 --> 1 MNXM15@MNXC3 + 2 MNXM2@MNXC3 + 3 MNXM8@MNXC3	R_NTRIR2x		1.7.1;1.7.1.4	model:Oxidative Phosphorylation	bigg:NTRIR2x;ec:1.7.1;ec:1.7.1.4;iabaylyiv4:NITRITREDUCT-RXN;iaf1260:NTRIR2x;iaf692:NTRIR2x;iag612:rbs_495;ijn746:NTRIR2x;ijr904.45632:NTRIR2x;ijr904:NTRIR2x;imeo21:NTRIR2x;inj661:NTRIR2x;inj661:NTRIRx;intenz:10009;isb619:NTRIRx;iyo844:NTRIR2x;metacyc:RXN-13854;obsolete:rxn05891;obsolete:rxn09017r;rhea:24628;rhea:24629;rhea:24630;rhea:24631;seed:rxn00568;seed:rxn11161
R81EC732B_LR	1 MNXM107@MNXC3 + 5 MNXM1@MNXC3 + 3 MNXM6@MNXC3 --> 1 MNXM15@MNXC3 + 2 MNXM2@MNXC3 + 3 MNXM5@MNXC3	rxn00569		1.7.1.4	model:NONE	bigg:NTRIR2y;brenda:BS259544;brenda:BS259544_WOP;ec:1.7.1.4;iaf692:NTRIR2y;imeo21:NTRIRy;inj661:NTRIRy;intenz:10009;isb619:NTRIRy;obsolete:rxn05892;rhea:24632;rhea:24633;rhea:24634;rhea:24635;seed:rxn00569
RAFE4CE48_B	1 MNXM1080@MNXC2 + 1 MNXM1@MNXC2 <==> 1 MNXM1080@MNXC3 + 1 MNXM1@MNXC3	rxn05565	MNXR2505		model:NONE	bigg:GALCTt2r;bigg:GALCTt2rpp;iaf1260:GALCTt2rpp;ijr904.45632:GALCTt2r;ijr904:GALCTt2r;iyo844:GALCTRt2;seed:rxn05565;seed:rxn08580
RD1EDEFE4_B	1 MNXM1080@MNXC2 <==> 1 MNXM1080@BOUNDARY	EX_cpd00652_e			model:S_
RE115511D_LR	1 MNXM1080@MNXC3 --> 1 MNXM2@MNXC3 + 1 MNXM854@MNXC3	R_GALCTD		4.2.1.42	kegg:Ascorbate and aldarate metabolism;metacyc:D-galactarate degradation I;metacyc:D-galactarate degradation II;model:Alternate Carbon Metabolism;unipathway:D-galactarate degradation	bigg:GALCTD;brenda:BR421;ec:4.2.1.42;ecocyc:GALACTARDEHYDRA-RXN;iabaylyiv4:GALACTARDEHYDRA-RXN;iaf1260:GALCTD;ijr904.45632:GALCTD;ijr904:GALCTD;intenz:4703;iyo844:GALCTD;kegg:R05608;metacyc:GALACTARDEHYDRA-RXN;rhea:16005;rhea:16006;rhea:16007;rhea:16008;seed:rxn03887;upa:UCR05608;upa:UER00629
RD544B8E5_B	1 MNXM1081@MNXC3 + 1 MNXM1@MNXC3 + 1 MNXM26@MNXC3 <==> 1 MNXM1321@MNXC3 + 1 MNXM2@MNXC3	rxn02196		3.1.1.41	kegg:Penicillin and cephalosporin biosynthesis;model:NONE	brenda:BR19191;ec:3.1.1.41;intenz:3215;kegg:R03062;metacyc:CEPHALOSPORIN-C-DEACETYLASE-RXN;rhea:22596;rhea:22597;rhea:22598;rhea:22599;seed:rxn02196
R25475DA9_LR	1 MNXM108@MNXC3 + 1 MNXM12@MNXC3 + 1 MNXM3@MNXC3 --> 1 MNXM11@MNXC3 + 1 MNXM14@MNXC3 + 1 MNXM88@MNXC3	R_FAA3_1;R_FAT1_1;R_FAA1_3;R_FAA4_1	MNXR2003		model:Fatty acid biosynthesis	imo1053-pao1:FACOAL160t;imo1056:FACOAL160t;seed:rxn13829
R61A025F3_LR	1 MNXM10@MNXC3 + 1 MNXM1129@MNXC3 + 2 MNXM1@MNXC3 + 1 MNXM4@MNXC3 --> 1 MNXM13@MNXC3 + 1 MNXM2@MNXC3 + 1 MNXM842@MNXC3 + 1 MNXM8@MNXC3	rxn03906		1.14.13.1;1.14.13.135	kegg:Metabolic pathways;kegg:Microbial metabolism in diverse environments;kegg:Polycyclic aromatic hydrocarbon degradation;model:NONE;seed:Gentisare degradation;seed:Salicylate and gentisate catabolism;seed:Salicylate ester degradation	ec:1.14.13.1;ec:1.14.13.135;intenz:18818;kegg:R05632;rhea:31271;rhea:31272;rhea:31273;rhea:31274;seed:rxn03906
R71B6C57E_B	1 MNXM10@MNXC3 + 1 MNXM114087@MNXC3 + 1 MNXM1@MNXC3 <==> 1 MNXM142@MNXC3 + 1 MNXM8@MNXC3	rxn01068	MNXR69968	1.1.1.103	biopath:Degradation_of_L-Threonine_to_L-2-aminoacetate;biopath:Metabolism_of_L-Lysine,_L-Threonine,_L-Methionine,_and_L-Cysteine;kegg:Glycine, serine and threonine metabolism;metacyc:aminopropanol phosphate biosynthesis;metacyc:threonine degradation II;metacyc:threonine degradation III (to methylglyoxal);model:NONE;seed:Glycine Biosynthesis;unipathway:L-threonine degradation via oxydo-reductase p…	bigg:THRD;biopath:RXN00323;brenda:BR29169;ec:1.1.1.103;ecocyc:THREODEHYD-RXN;iaf1260:THRD;ijr904.45632:THRD;ijr904:THRD;imo1053-pao1:THRD;imo1056:THRD;intenz:1102;iso783:THRD;iyo844:THRD;kegg:R01465;metacyc:THREODEHYD-RXN;obsolete:rxn09302;rhea:13161;rhea:13162;rhea:13163;rhea:13164;seed:rxn01068;upa:UCR01465;upa:UER00505
R3631355_LR	1 MNXM10@MNXC3 + 1 MNXM114147@MNXC3 + 1 MNXM15@MNXC3 + 1 MNXM1@MNXC3 --> 1 MNXM231@MNXC3 + 1 MNXM2@MNXC3 + 1 MNXM8@MNXC3	rxn01573		1.4.1.9	model:NONE;seed:Branched chain amino acid degradation regulons;seed:Branched-Chain Amino Acid Biosynthesis;seed:Leucine Degradation and HMG-CoA Metabolism	ec:1.4.1.9;iso783:ILEDH2;seed:rxn01573
R1A992EA1_B	1 MNXM10@MNXC3 + 1 MNXM114324@MNXC3 + 1 MNXM1@MNXC3 <==> 1 MNXM5436@MNXC3 + 1 MNXM8@MNXC3	rxn04143		1.1.1.93	model:NONE	ec:1.1.1.93;iyo844:TARTRDH;obsolete:rxn09993;seed:rxn04143
R3C5D3CB1_RL	1 MNXM10@MNXC3 + 1 MNXM11@MNXC3 + 1 MNXM13@MNXC3 + 1 MNXM715@MNXC3 <-- 1 MNXM1722@MNXC3 + 1 MNXM552@MNXC3 + 1 MNXM8@MNXC3	rxn05267			model:NONE	iso783:DHNAOT7;iyo844:DHNAOT7;obsolete:rxn10000;seed:rxn05267
RE314A6DC_B	1 MNXM10@MNXC3 + 1 MNXM1221@MNXC3 + 1 MNXM1@MNXC3 <==> 1 MNXM1222@MNXC3 + 1 MNXM8@MNXC3	rxn06525		1.8.1.8	model:NONE	ec:1.8.1.8;intenz:10034;kegg:R03913;rhea:18749;rhea:18750;rhea:18751;rhea:18752;seed:rxn06525
R26503D72_LR	1 MNXM10@MNXC3 + 1 MNXM12236@MNXC3 + 1 MNXM1@MNXC3 --> 1 MNXM166@MNXC3 + 1 MNXM8@MNXC3	rxn05747		1.6.5.3	model:NONE	ec:1.6.5.3;iso783:NADH4;iyo844:NADH4;obsolete:rxn10051;seed:rxn05747
RD2B29996_B	1 MNXM10@MNXC3 + 1 MNXM1264@MNXC3 + 1 MNXM1@MNXC3 <==> 1 MNXM2784@MNXC3 + 1 MNXM8@MNXC3	rxn04750		1.1.1.157;1.1.1.35	kegg:Caprolactam degradation;kegg:Metabolic pathways;kegg:Microbial metabolism in diverse environments;kegg:Phenylalanine metabolism;metacyc:benzoyl-CoA degradation I (aerobic);metacyc:phenylacetate degradation I (aerobic);model:NONE;seed:Acetyl-CoA fermentation to Butyrate;seed:Polyhydroxybutyrate metabolism;seed:Valine degradation;seed:n-Phenylalkanoic acid degradation	ec:1.1.1.157;ec:1.1.1.35;iabaylyiv4:RXN0-2044;kegg:R06941;metacyc:RXN0-2044;rhea:34851;rhea:34852;rhea:34853;rhea:34854;seed:rxn04750
RE3FC3AEE_B	1 MNXM10@MNXC3 + 1 MNXM1268@MNXC3 + 1 MNXM1@MNXC3 <==> 1 MNXM2757@MNXC3 + 1 MNXM8@MNXC3	rxn02112		1.1.1.4	model:NONE	ec:1.1.1.4;iabaylyiv4:(R;iag612:rbs_107;iao358:rll_80;imm904:BTDD-RR;imo1053-pao1:BTDD-RR;imo1056:BTDD-RR;iyo844:BTDD-RR;obsolete:rxn09980;obsolete:rxn11046r;seed:rxn02112
RAA91E025_B	1 MNXM10@MNXC3 + 1 MNXM1330@MNXC3 + 2 MNXM1@MNXC3 <==> 1 MNXM1745@MNXC3 + 1 MNXM2@MNXC3 + 1 MNXM8@MNXC3	rxn02853		1.2.1.3	kegg:Histidine metabolism;metacyc:histamine degradation;model:NONE;seed:Entner-Doudoroff Pathway;seed:Glycerolipid and Glycerophospholipid Metabolism in Bacteria;seed:Pyruvate metabolism II acetyl-CoA, acetogenesis from pyruvate	bigg:IMACTD;bigg:IMACTD_m;ec:1.2.1.3;iyo844:ALDD20x;kegg:R04065;metacyc:RXN-10089;obsolete:rxn09966;rhea:31059;rhea:31060;rhea:31061;rhea:31062;seed:rxn02853
RA87CE4C8_B	1 MNXM10@MNXC3 + 1 MNXM133@MNXC3 + 1 MNXM1@MNXC3 <==> 1 MNXM446@MNXC3 + 1 MNXM8@MNXC3	R_HACD1		1.1.1.157;1.1.1.211;1.1.1.35	biopath:Biosynthesis_of_Fatty_acids_(over_CoA);biopath:Fermentation_of_Butanol_and_Butyric_acid;biopath:Glycolytic_fermentation_and_Lactate_converting_fermentations;biopath:Metabolism_of_Tryptophan_(extended);kegg:Butanoate metabolism;kegg:Carbon fixation pathways in prokaryotes;kegg:Fatty acid metabolism;kegg:Lysine degradation;kegg:Metabolic pathways;kegg:Microbial metabolism in diverse environ…	bigg:HACD1;bigg:HACD1i;bigg:HACD1m;bigg:HACD1x;biopath:RXN01071;brenda:BS188053;brenda:BS369948;ec:1.1.1.157;ec:1.1.1.211;ec:1.1.1.35;iabaylyiv4:BHBDCLOS-RXN;iaf1260:HACD1i;ijn746:HACD1i;isb619:HACD1;iyo844:HACD1;kegg:R01975;metacyc:RXN-11662;obsolete:rxn08693;reactome:REACT_447.2;rhea:30799;rhea:30800;rhea:30801;rhea:30802;seed:rxn01451
R8A1A5B14_B	1 MNXM10@MNXC3 + 1 MNXM134@MNXC3 + 2 MNXM1@MNXC3 <==> 1 MNXM2@MNXC3 + 1 MNXM4010@MNXC3 + 1 MNXM8@MNXC3	rxn00863		1.1.1.23	kegg:Biosynthesis of secondary metabolites;kegg:Histidine metabolism;kegg:Metabolic pathways;metacyc:RXN-8001;metacyc:histidine biosynthesis;model:NONE	ec:1.1.1.23;iabaylyiv4:HISTALDEHYD-RXN;iag612:rbs_401;kegg:R01163;metacyc:HISTALDEHYD-RXN;pubmed:11842181;rhea:33803;rhea:33804;rhea:33805;rhea:33806;seed:rxn00863;seed:rxn05934
R11E04BE0_B	1 MNXM10@MNXC3 + 1 MNXM1380@MNXC3 + 1 MNXM1@MNXC3 <==> 1 MNXM469@MNXC3 + 1 MNXM8@MNXC3	R_1158		1.1.1.14;1.1.1.15	kegg:Fructose and mannose metabolism;kegg:Metabolic pathways;metacyc:galactose degradation IV;metacyc:sorbitol degradation I;model:Alternate Carbon Metabolism;seed:Dihydroxyacetone kinases;seed:Ribitol, Xylitol, Arabitol, Mannitol and Sorbitol utilization	bigg:SBTD_D2;bigg:SBTD_Dr;brenda:BS165118;brenda:BS187172;ec:1.1.1.14;ec:1.1.1.15;kegg:R00875;metacyc:RXN-7644;seed:rxn00634
R5EDF42A7_RL	1 MNXM10@MNXC3 + 1 MNXM13@MNXC3 + 1 MNXM153@MNXC3 <-- 1 MNXM503@MNXC3 + 1 MNXM8@MNXC3	R_U52_		1.3.1.12;1.3.1.43;1.3.1.52	biopath:Biosynthesis_of_L-Tyrosine_from_Chorismate;biopath:Biosynthesis_of_Novobiocin_and_Clorobiocin;biopath:Biosynthesis_of_aromatic_amino_acids_(L-Phenylalanine,_L-Tyrosine,_L-Tryptophan)_and_of_quinone_cofactors;kegg:Biosynthesis of secondary metabolites;kegg:Metabolic pathways;kegg:Novobiocin biosynthesis;kegg:Phenylalanine, tyrosine and tryptophan biosynthesis;metacyc:tyrosine biosynthesis …	bigg:PPND;biopath:RXN00587;brenda:BR36797;brenda:BS258345;ec:1.3.1.12;ec:1.3.1.43;ec:1.3.1.52;ecocyc:PREPHENATEDEHYDROG-RXN;iabaylyiv4:PREPHENATEDEHYDROG-RXN;iaf1260:PPND;iaf692:PPND;iag612:rbs_519;iao358:rll_435;iin800:U52;iit341:PPND;ijn746:PPND;ijr904.45632:PPND;ijr904:PPND;imeo21:PPND;imm904:PPND;imo1053-pao1:PPND;imo1056:PPND;ind750:PPND;inj661:PPND;intenz:1453;isb619:PPND;iso783:PPND;iyo844…
RE55038BE_RL	1 MNXM10@MNXC3 + 1 MNXM13@MNXC3 + 1 MNXM15@MNXC3 + 1 MNXM183@MNXC3 <-- 1 MNXM29@MNXC3 + 1 MNXM79@MNXC3 + 1 MNXM8@MNXC3	R_GCV1_2		1.4.4.2;1.8.1.4;2.1.2.10	kegg:Biosynthesis of secondary metabolites;kegg:Glyoxylate and dicarboxylate metabolism;kegg:Nitrogen metabolism;metacyc:folate transformations I;metacyc:folate transformations II;metacyc:formylTHF biosynthesis I;metacyc:glycine biosynthesis II;metacyc:photorespiration;model:Glycine, serine, and threonine metabolism	bigg:GLYCL;bigg:GLYCL_2;bigg:GLYCLm;ec:1.4.4.2;ec:1.8.1.4;ec:2.1.2.10;ecocyc:GCVMULTI-RXN;iaf1260:GLYCL;iin800:GCV1_2;ijn746:GLYCL;ijn746:GLYCL_2;ijr904.45632:GLYCL;ijr904:GLYCL;imeo21:GLYCL;imm904:GLYCLm;imo1053-pao1:GLYCL;imo1056:GLYCL;ind750:GLYCLm;inj661:GLYCL;irs1563.45632:R01221_c;irs1563.45632:R01221_m;iso783:GLYCL;kegg:R01221;metacyc:GCVMULTI-RXN;obsolete:rxn08648;rhea:27758;rhea:27759;rh…
RB17155BC_B	1 MNXM10@MNXC3 + 1 MNXM13@MNXC3 + 1 MNXM21@MNXC3 <==> 1 MNXM12@MNXC3 + 1 MNXM244@MNXC3 + 1 MNXM8@MNXC3	rxn00501	MNXR3607	1.2.1;1.2.1.18;1.2.1.27	biopath:Metabolism_of_Propanoate;kegg:Inositol phosphate metabolism;kegg:Metabolic pathways;kegg:Propanoate metabolism;kegg:beta-Alanine metabolism;metacyc:<I>myo</I>-inositol degradation;metacyc:I?-alanine degradation I;metacyc:I?-alanine degradation II;model:NONE	bigg:MMSAD3;bigg:MMSAD3m;biopath:RXN00984;brenda:BR29389_WOP;brenda:BS189110;ec:1.2.1;ec:1.2.1.18;ec:1.2.1.27;iag612:rbs_66;imeo21:MMSAD3;imo1053-pao1:MMSAD3;imo1056:MMSAD3;inj661:MMSAD3;intenz:1361;ips189:MMSAD3;irs1563.45632:R00705_c;iyo844:MMSAD3;kegg:R00705;metacyc:RXN-2902;obsolete:rxn09945;rhea:22992;rhea:22993;rhea:22994;rhea:22995;seed:rxn00501;upa:UCR00705;upa:UER00951
RFA5D9229_RL	1 MNXM10@MNXC3 + 1 MNXM13@MNXC3 + 1 MNXM23@MNXC3 <-- 1 MNXM1608@MNXC3 + 1 MNXM8@MNXC3	R_MALDDH		1.1.1.83	kegg:Butanoate metabolism;metacyc:D-malate degradation;model:Alternate Carbon Metabolism	bigg:MALDDH;brenda:BR29343;brenda:BS139571;ec:1.1.1.83;ecocyc:1.1.1.83-RXN;iaf1260:MALDDH;imo1053-pao1:ME1x_D;imo1056:ME1x_D;intenz:1082;iyo844:ME1x_D;kegg:R00215;metacyc:1.1.1.83-RXN;obsolete:rxn08862;rhea:18365;rhea:18366;rhea:18367;rhea:18368;seed:rxn00160
R841CD691_RL	1 MNXM10@MNXC3 + 1 MNXM13@MNXC3 + 1 MNXM23@MNXC3 <-- 1 MNXM8@MNXC3 + 1 MNXM98@MNXC3	R_ME1x		1.1.1.38;1.1.1.39;1.1.1.40;4.1.1.3	biopath:Biosynthesis_of_Oxaloacetate;biopath:Reactions_of_Pyruvate_and_Phosphoenolpyruvate;kegg:Carbon fixation in photosynthetic organisms;kegg:Metabolic pathways;kegg:Microbial metabolism in diverse environments;kegg:Pyruvate metabolism;metacyc:C4 photosynthetic carbon assimilation cycle, NAD-ME type;metacyc:C4 photosynthetic carbon assimilation cycle, PEPCK type;metacyc:chitin degradation to e…	bigg:ME1;bigg:ME1_rev;bigg:ME1m;biopath:RXN00044;brenda:BR29301;brenda:BS188108;ec:1.1.1.38;ec:1.1.1.39;ec:1.1.1.40;ec:4.1.1.3;ecocyc:MALIC-NAD-RXN;iabaylyiv4:MALIC-NAD-RXN;iaf1260:ME1;iaf692:ME1_rev;iag612:rbs_437;iag612:rbs_438;iag612:rbs_439;iao358:rll_234;iit341:ME1_rev;ijn746:ME1;ijr904.45632:ME1;ijr904:ME1;imeo21:ME1;imm904:ME1m;imo1053-pao1:ME1x;imo1056:ME1x;ind750:ME1m;inj661:ME1;intenz:1…
R5C34ED53_B	1 MNXM10@MNXC3 + 1 MNXM13@MNXC3 + 1 MNXM86@MNXC3 <==> 1 MNXM12@MNXC3 + 1 MNXM305@MNXC3 + 1 MNXM8@MNXC3	rxn00671	MNXR69474	1.2.1.18;1.2.1.27	model:NONE;seed:Branched chain amino acid degradation regulons;seed:Isobutyryl-CoA to Propionyl-CoA Module;seed:Valine degradation	bigg:MMSAD1;bigg:MMSAD1m;brenda:BS189112;ec:1.2.1.18;ec:1.2.1.27;iabaylyiv4:1.2.1.27-RXN;iag612:rbs_468;ijn746:MMTSAO;imeo21:MMSAD1;imo1053-pao1:MMSAD1;imo1056:MMSAD1;inj661:MMSAD1;irs1563.45632:R00935_c;iso783:MMSDHir;iyo844:MMSAD1;iyo844:MMSDHir;kegg:R00922;obsolete:rxn00683;obsolete:rxn09943;obsolete:rxn09946;seed:rxn00671
RF6B79438_RL	1 MNXM10@MNXC3 + 1 MNXM13@MNXC3 <-- 1 MNXM39@MNXC3 + 1 MNXM8@MNXC3	R_FDH1;R_YPL276W;R_YPL275W		1.2.1.2	biopath:Methane_oxidation;kegg:Glyoxylate and dicarboxylate metabolism;kegg:Metabolic pathways;kegg:Methane metabolism;kegg:Microbial metabolism in diverse environments;metacyc:formate oxidation to CO<sub>2</sub>;metacyc:oxalate degradation III;metacyc:purine nucleobases degradation I (anaerobic);metacyc:purine nucleobases degradation II (anaerobic);model:Methane metabolism;seed:Bacterial cyanide…	bigg:FDH;bigg:FDHr;biopath:RXN01003;brenda:BR29391;brenda:BS189130;ec:1.2.1.2;iaf692:FDH;iin800:FDH1;iin800:YPL275W;iin800:YPL276W;ijn746:FDH;imeo21:FDH;imm904:FDH;imo1053-pao1:FDH;imo1056:FDH;ind750:FDH;inj661:FDH;intenz:1345;irs1563.45632:R00519_x;isb619:FDHr;iyo844:FDH;kegg:R00519;metacyc:1.2.1.2-RXN;obsolete:rxn09513;rhea:15985;rhea:15986;rhea:15987;rhea:15988;seed:rxn00371
RE3B2AB91_B	1 MNXM10@MNXC3 + 1 MNXM1423@MNXC3 + 1 MNXM1@MNXC3 <==> 1 MNXM2011@MNXC3 + 1 MNXM8@MNXC3	R_TAGURr		1.1.1.57;1.1.1.58	kegg:Metabolic pathways;kegg:Pentose and glucuronate interconversions;metacyc:D-galacturonate degradation I;model:Alternate Carbon Metabolism	bigg:TAGURr;brenda:BR29321;brenda:BS188373;ec:1.1.1.57;ec:1.1.1.58;ecocyc:ALTRO-OXIDOREDUCT-RXN;iaf1260:TAGURr;iag612:rbs_282;iao358:rll_449;ijr904.45632:TAGURr;ijr904:TAGURr;intenz:1057;iyo844:TAGUR;kegg:R02555;metacyc:ALTRO-OXIDOREDUCT-RXN;obsolete:rxn05756;obsolete:rxn09281;rhea:17813;rhea:17814;rhea:17815;rhea:17816;seed:rxn01857
R6CE177AA_B	1 MNXM10@MNXC3 + 1 MNXM154@MNXC3 + 1 MNXM1@MNXC3 <==> 1 MNXM663@MNXC3 + 1 MNXM8@MNXC3	R_BDH		1.1.1.30	biopath:beta-Oxidation_of_fatty_acids;kegg:Butanoate metabolism;kegg:Metabolic pathways;kegg:Synthesis and degradation of ketone bodies;metacyc:ketogenesis;metacyc:ketolysis;model:Pyruvate Metabolism	bigg:BDH;bigg:BDHm;biopath:RXN00981;brenda:BR29293;brenda:BS188032;brenda:BS394975;ec:1.1.1.30;iabaylyiv4:3-HYDROXYBUTYRATE-DEHYDROGENASE-RXN;ijn746:BDH;imeo21:BDH;imo1053-pao1:3HBUTDH;imo1056:3HBUTDH;inj661:BDH;intenz:1029;kegg:R01361;metacyc:3-HYDROXYBUTYRATE-DEHYDROGENASE-RXN;reactome:REACT_1493.4;reactome:REACT_631.3;reactome:REACT_631.4;rhea:20521;rhea:20522;rhea:20523;rhea:20524;seed:rxn009…
RB558E64A_B	1 MNXM10@MNXC3 + 1 MNXM1597@MNXC3 + 2 MNXM1@MNXC3 <==> 1 MNXM174@MNXC3 + 1 MNXM2@MNXC3 + 1 MNXM8@MNXC3	R_r0502	MNXR26379	1.17.1.4	kegg:Metabolic pathways;kegg:Microbial metabolism in diverse environments;kegg:Purine metabolism;metacyc:adenosine nucleotides degradation I;metacyc:adenosine nucleotides degradation II;metacyc:caffeine degradation III (bacteria, via demethylation);metacyc:guanosine nucleotides degradation I;metacyc:guanosine nucleotides degradation II;metacyc:guanosine nucleotides degradation III;metacyc:purine …	bigg:XAND;bigg:XANDp;brenda:BR48027;brenda:BS359304;ec:1.17.1.4;ecocyc:RXN0-901;intenz:18766;kegg:R02103;metacyc:RXN0-901;reactome:REACT_116028;rhea:16669;rhea:16670;rhea:16671;rhea:16672;seed:rxn01522;upa:UCR02103;upa:UER00662
RD47BD493_B	1 MNXM10@MNXC3 + 1 MNXM15@MNXC3 + 1 MNXM1@MNXC3 + 1 MNXM20@MNXC3 <==> 1 MNXM2@MNXC3 + 1 MNXM89557@MNXC3 + 1 MNXM8@MNXC3	R_654	MNXR32818	1.4.1.2;1.4.1.3;1.4.1.4	biopath:Biodegradation_of_Sulfonate;biopath:Biosynthesis_of_L-Glutamate;biopath:Catabolism_of_Amino_acids;biopath:Degradation_of_L-Proline;biopath:Metabolism_of_L-Glutamate,_L-Aspartate_and_related_compounds;kegg:Alanine, aspartate and glutamate metabolism;kegg:Arginine and proline metabolism;kegg:D-Glutamine and D-glutamate metabolism;kegg:Metabolic pathways;kegg:Nitrogen metabolism;kegg:Taurine…	bigg:GLUDx;bigg:GLUDxi;bigg:GLUDxm;biopath:RXN00886;brenda:BR36868;brenda:BS258930;ec:1.4.1.2;ec:1.4.1.3;ec:1.4.1.4;iaf692:GLUDxi;iag612:rbs_391;iag612:rbs_392;iin800:GDH2;imeo21:GLUDx;imm904:GLUDxi;ind750:GLUDxi;inj661:GLUDx;intenz:1548;intenz:1549;isb619:GLUDx;iso783:GLUDx;iyo844:GLUDxi;kegg:R00243;metacyc:GLUTAMATE-DEHYDROGENASE-RXN;obsolete:rxn09489;pubmed:15727821;reactome:REACT_1896.4;react…
R12195BC6_B	1 MNXM10@MNXC3 + 1 MNXM15@MNXC3 + 1 MNXM1@MNXC3 + 1 MNXM238@MNXC3 <==> 1 MNXM199@MNXC3 + 1 MNXM2@MNXC3 + 1 MNXM8@MNXC3	R_VALDHr		1.4.1.23;1.4.1.9	kegg:Biosynthesis of secondary metabolites;kegg:Metabolic pathways;kegg:Valine, leucine and isoleucine biosynthesis;kegg:Valine, leucine and isoleucine degradation;model:S_Amino_acids_and_related_molecules;seed:Branched chain amino acid degradation regulons;seed:Branched-Chain Amino Acid Biosynthesis;seed:Leucine Degradation and HMG-CoA Metabolism	ec:1.4.1.23;ec:1.4.1.9;imo1053-pao1:VALDHr;imo1056:VALDHr;intenz:19082;iso783:VALDHr;iyo844:VALDHr;kegg:R01434;metacyc:RXN-13184;obsolete:rxn09951;rhea:30763;rhea:30764;rhea:30765;rhea:30766;seed:rxn01045
R2BF9CFA8_B	1 MNXM10@MNXC3 + 1 MNXM15@MNXC3 + 1 MNXM1@MNXC3 + 1 MNXM23@MNXC3 <==> 1 MNXM2@MNXC3 + 1 MNXM32@MNXC3 + 1 MNXM8@MNXC3	rxn00278	MNXR621	1.4.1.1	biopath:Biodegradation_of_Sulfonate;biopath:Glycolysis_and_Gluconeogenesis_(extended);kegg:Alanine, aspartate and glutamate metabolism;kegg:Metabolic pathways;kegg:Taurine and hypotaurine metabolism;metacyc:alanine degradation IV;model:NONE;unipathway:L-alanine degradation via dehydrogenase pathway	bigg:ALAD_L;biopath:RXN00578;bnice:R2;brenda:BR33794;brenda:BS232297;ec:1.4.1.1;iag612:rbs_364;iit341:ALAD_L;imeo21:ALAD_L;inj661:ALAD_L;intenz:1547;isb619:ALAD_L;iso783:ALAD_L;iyo844:ALAD_L;kegg:R00396;macie:M0067;metacyc:ALANINE-DEHYDROGENASE-RXN;obsolete:rxn09887;pubmed:9665169;rhea:18405;rhea:18406;rhea:18407;rhea:18408;seed:rxn00278;upa:UCR00396;upa:UER00585
R91E5581F_B	1 MNXM10@MNXC3 + 1 MNXM15@MNXC3 + 1 MNXM1@MNXC3 + 1 MNXM404@MNXC3 <==> 1 MNXM140@MNXC3 + 1 MNXM2@MNXC3 + 1 MNXM8@MNXC3	R_LLEUDr		1.4.1.9	biopath:Degradation_of_L-Leucine;kegg:Biosynthesis of secondary metabolites;kegg:Metabolic pathways;kegg:Valine, leucine and isoleucine biosynthesis;kegg:Valine, leucine and isoleucine degradation;model:S_Amino_acids_and_related_molecules;seed:Branched chain amino acid degradation regulons;seed:Branched-Chain Amino Acid Biosynthesis;seed:Leucine Degradation and HMG-CoA Metabolism;unipathway:L-leu…	biopath:RXN00600;brenda:BR33798;brenda:BS232369;ec:1.4.1.9;iag612:rbs_413;imo1053-pao1:LLEUD;imo1053-pao1:LLEUDr;imo1056:LLEUD;imo1056:LLEUDr;intenz:1555;iso783:LLEUDr;iyo844:LLEUDr;kegg:R01088;metacyc:LEUCINE-DEHYDROGENASE-RXN;obsolete:rxn09939;rhea:12220;rhea:12221;rhea:12222;rhea:12223;seed:rxn00804;upa:UCR01088;upa:UER00858
R46C2C51E_B	1 MNXM10@MNXC3 + 1 MNXM1602@MNXC3 + 1 MNXM1@MNXC3 <==> 1 MNXM891@MNXC3 + 1 MNXM8@MNXC3	R_804	MNXR3132	1.1.1.85	kegg:2-Oxocarboxylic acid metabolism;kegg:Biosynthesis of secondary metabolites;kegg:Metabolic pathways;kegg:Valine, leucine and isoleucine biosynthesis;metacyc:3-methylbutanol biosynthesis;metacyc:RXN-13158;metacyc:leucine biosynthesis;model:Valine, Leucine, and Isoleucine Metabolism;seed:Leucine Biosynthesis	bigg:IPMD;bigg:IPMDr;brenda:BR47597;ec:1.1.1.85;ecocyc:3-ISOPROPYLMALDEHYDROG-RXN;iaf1260:IPMD;iaf692:IPMD;iag612:rbs_63;igt196:IPMD;ijn746:IPMDr;ijr904.45632:IPMD;ijr904:IPMD;imeo21:IPMD;imm904:IPMD;ind750:IPMD;inj661:IPMD;intenz:1084;isb619:IPMD;iso783:IPMD;iyo844:IPMD;kegg:R04426;metacyc:3-ISOPROPYLMALDEHYDROG-RXN;obsolete:rxn08757;rhea:10892;rhea:10893;rhea:10894;rhea:10895;seed:rxn03062;upa:…
R11275CD1_B	1 MNXM10@MNXC3 + 1 MNXM1617@MNXC3 + 2 MNXM1@MNXC3 <==> 1 MNXM114@MNXC3 + 1 MNXM8@MNXC3	R_P5CRx;R_PRO1x	MNXR26331	1.5.1.2	model:Urea cycle/amino group metabolism;seed:A Hypothetical Protein Related to Proline Metabolism;seed:Proline, 4-hydroxyproline uptake and utilization	bigg:P5CRx;bigg:P5CRxm;bigg:PRO1x;bigg:PRO1xm;ec:1.5.1.2;ecocyc:PYRROLINECARBREDUCT-RXN;iaf692:P5CRx;iin800:PUT1;imeo21:P5CRx;imm904:PRO1xm;ind750:PRO1xm;inj661:P5CRx;intenz:1593;iyo844:PRO1x;obsolete:rxn09406;rhea:14105;rhea:14106;rhea:14107;rhea:14108;seed:rxn00929
RE7719FC2_LR	1 MNXM10@MNXC3 + 1 MNXM1639@MNXC3 + 1 MNXM1@MNXC3 + 1 MNXM4@MNXC3 --> 1 MNXM2@MNXC3 + 1 MNXM645@MNXC3 + 1 MNXM8@MNXC3	rxn02363		1.14.13.3;1.14.14.9	kegg:Tyrosine metabolism;model:NONE;seed:4-Hydroxyphenylacetic acid catabolic pathway;seed:Aromatic Amin Catabolism	ec:1.14.13.3;ec:1.14.14.9;kegg:R03299;seed:rxn02363
RAB25166_B	1 MNXM10@MNXC3 + 1 MNXM1709@MNXC3 + 1 MNXM1@MNXC3 <==> 1 MNXM440@MNXC3 + 1 MNXM8@MNXC3	rxn01124		1.1.1.125;1.1.1.127	kegg:Pentose and glucuronate interconversions;metacyc:5-dehydro-4-deoxy-D-glucuronate degradation;model:NONE;unipathway:pectin degradation	brenda:BR29193;brenda:BS187136;ec:1.1.1.125;ec:1.1.1.127;intenz:1126;iyo844:DKII;kegg:R01542;metacyc:1.1.1.127-RXN;obsolete:rxn09981r;rhea:24232;rhea:24233;rhea:24234;rhea:24235;seed:rxn01124;upa:UCR01542;upa:UER00827
REF7B6AB4_LR	1 MNXM10@MNXC3 + 1 MNXM174@MNXC3 + 1 MNXM1@MNXC3 --> 1 MNXM213@MNXC3 + 1 MNXM2@MNXC3 + 1 MNXM8@MNXC3	rxn01297	MNXR3054	1.1.1.204;1.17.1.4	kegg:Metabolic pathways;kegg:Purine metabolism;metacyc:adenosine nucleotides degradation I;metacyc:adenosine nucleotides degradation II;metacyc:purine nucleobases degradation I (anaerobic);model:NONE;unipathway:hypoxanthine degradation	bigg:HXAND;brenda:BS359314;brenda:BS407239;ec:1.1.1.204;ec:1.17.1.4;ecocyc:RXN-7682;iabaylyiv4:RXN0-902;iaf1260:HXAND;iag612:rbs_343;ijn746:HXAND;imo1053-pao1:XANDa;imo1056:XANDa;intenz:18766;iyo844:XANDa;kegg:R01768;metacyc:RXN-7682;obsolete:rxn08731;pubmed:10986234;pubmed:11796116;pubmed:13271394;pubmed:14363260;pubmed:14827888;pubmed:7852355;reactome:REACT_115928;rhea:24670;rhea:24671;rhea:246…
RFEBA4046_B	1 MNXM10@MNXC3 + 1 MNXM179@MNXC3 + 2 MNXM1@MNXC3 <==> 1 MNXM2@MNXC3 + 1 MNXM512@MNXC3 + 1 MNXM8@MNXC3	R_820	MNXR3204	1.2.1.21;1.2.1.22	kegg:Pyruvate metabolism;metacyc:L-lactaldehyde degradation (aerobic);metacyc:L-rhamnose degradation II;metacyc:lactate biosynthesis (archaea);metacyc:methylglyoxal degradation V;model:Alternate Carbon Metabolism	bigg:LCAD;bigg:LCADi;bigg:LCADim;bigg:LCADm;brenda:BR29393;ec:1.2.1.21;ec:1.2.1.22;ecocyc:LACTALDDEHYDROG-RXN;iaf1260:LCADi;iin800:ALD5_2;ijr904.45632:LCAD;ijr904.45632:LCADi;ijr904:LCAD;ijr904:LCADi;imm904:LCADi;imo1053-pao1:LCAD;imo1056:LCAD;ind750:LCADm;intenz:1365;iyo844:LCADi;kegg:R01446;metacyc:LACTALDDEHYDROG-RXN;obsolete:rxn05753;obsolete:rxn08776;rhea:14277;rhea:14278;rhea:14279;rhea:142…
R40AF03A7_B	1 MNXM10@MNXC3 + 1 MNXM189@MNXC3 + 2 MNXM1@MNXC3 <==> 1 MNXM2@MNXC3 + 1 MNXM435@MNXC3 + 1 MNXM8@MNXC3	R_r0392	MNXR2740	1.2.1.3	kegg:Glycerolipid metabolism;model:Unassigned;seed:Entner-Doudoroff Pathway;seed:Glycerolipid and Glycerophospholipid Metabolism in Bacteria;seed:Pyruvate metabolism II acetyl-CoA, acetogenesis from pyruvate	bigg:GLYALDDr;ec:1.2.1.3;iabaylyiv4:GLYCERALDEHYDE-DEHYDRO-RXN;ijn746:GLYALDDr;iyo844:ALDD8x;kegg:R01752;obsolete:rxn09976;rhea:30783;rhea:30784;rhea:30785;rhea:30786;seed:rxn01286
R69D1241A_B	1 MNXM10@MNXC3 + 1 MNXM192@MNXC3 + 2 MNXM1@MNXC3 <==> 1 MNXM2@MNXC3 + 1 MNXM422@MNXC3 + 1 MNXM8@MNXC3	rxn01851	MNXR337	1.2.1.-;1.2.1.19;1.2.1.3	biopath:Metabolism_of_Polyamines;biopath:Urea_and_L-Aspartate_cycles,_Polyamine_and_Creatine_synthesis;kegg:Arginine and proline metabolism;kegg:beta-Alanine metabolism;metacyc:putrescine degradation I;metacyc:putrescine degradation IV;metacyc:putrescine degradation V;model:NONE;seed:Putrescine utilization pathways;unipathway:putrescine degradation	bigg:ABUTD;bigg:ABUTDm;biopath:RXN00431;brenda:BR29390;ec:1.2.1.-;ec:1.2.1.19;ec:1.2.1.3;ecocyc:AMINOBUTDEHYDROG-RXN;iaf1260:ABUTD;iin800:U68;ijr904.45632:ABUTD;ijr904:ABUTD;imm904:ABUTDm;imo1053-pao1:ABUTD;imo1056:ABUTD;ind750:ABUTDm;intenz:17281;irs1563.45632:R02549_c;iyo844:ABUTD;kegg:R02549;metacyc:AMINOBUTDEHYDROG-RXN;obsolete:rxn08026;rhea:19105;rhea:19106;rhea:19107;rhea:19108;seed:rxn0185…
R98AF06CB_LR	1 MNXM10@MNXC3 + 1 MNXM1@MNXC3 + 1 MNXM214@MNXC3 --> 1 MNXM233@MNXC3 + 1 MNXM8@MNXC3	rxn00868	MNXR410	1.3.1.44;1.3.8.1	biopath:Biodegradation_of_3,4,5-Trihydroxybenzoate;biopath:Fermentation_of_Butanol_and_Butyric_acid;biopath:Glycolytic_fermentation_and_Lactate_converting_fermentations;biopath:Metabolism_of_Butanol;kegg:Butanoate metabolism;kegg:Metabolic pathways;metacyc:pyruvate fermentation to butanol II;metacyc:pyruvate fermentation to hexanol;model:NONE;seed:Acetone Butanol Ethanol Synthesis;seed:Acetyl-CoA…	bigg:ACOAD1;biopath:RXN00780;ec:1.3.1.44;ec:1.3.8.1;kegg:R01171;metacyc:RXN-12558;seed:rxn00868
R1E616D1C_LR	1 MNXM10@MNXC3 + 1 MNXM1@MNXC3 + 1 MNXM21@MNXC3 + 1 MNXM75@MNXC3 --> 1 MNXM1268@MNXC3 + 1 MNXM12@MNXC3 + 1 MNXM8@MNXC3	rxn09953		2.3.1.190	metacyc:acetoin degradation;model:NONE;seed:Acetoin, butanediol metabolism	brenda:BR49227;ec:2.3.1.190;iabaylyiv4:RXNIM-3878;iag612:rbs_106;intenz:18057;iyo844:ACTD2;kegg:R09524;metacyc:RXN-9718;obsolete:rxn11045;pubmed:10368162;pubmed:8206840;rhea:27369;rhea:27370;rhea:27371;rhea:27372;seed:rxn09953
R3FF3A254_LR	1 MNXM10@MNXC3 + 1 MNXM1@MNXC3 + 1 MNXM23766@MNXC3 --> 1 MNXM23586@MNXC3 + 1 MNXM8@MNXC3	R_EAR80x		1.3.1.9;2.3.1.86	kegg:Fatty acid biosynthesis;kegg:Metabolic pathways;metacyc:palmitate biosynthesis II (bacteria and plants);model:Cell Envelope Biosynthesis;seed:Fatty Acid Biosynthesis FASII	bigg:EAR80x;ec:1.3.1.9;ec:2.3.1.86;kegg:R04958;metacyc:RXN-9659;seed:rxn05325
R3B3E4691_LR	1 MNXM10@MNXC3 + 1 MNXM1@MNXC3 + 1 MNXM23842@MNXC3 --> 1 MNXM5723@MNXC3 + 1 MNXM8@MNXC3	R_EAR120x		1.3.1.9;2.3.1.86	kegg:Fatty acid biosynthesis;kegg:Metabolic pathways;metacyc:palmitate biosynthesis II (bacteria and plants);model:Cell Envelope Biosynthesis;seed:Fatty Acid Biosynthesis FASII	bigg:EAR120x;ec:1.3.1.9;ec:2.3.1.86;kegg:R04724;metacyc:RXN-9661;seed:rxn05324
R11643D4D_B	1 MNXM10@MNXC3 + 1 MNXM1@MNXC3 + 1 MNXM23@MNXC3 <==> 1 MNXM179@MNXC3 + 1 MNXM8@MNXC3	R_LDH_L		1.1.1.27	biopath:Alcoholic_fermentation_of_pyruvate;biopath:Glycolysis_and_Gluconeogenesis_(extended);biopath:Glycolytic_fermentation_and_Lactate_converting_fermentations;biopath:Non-glycolytic_carbohydrate_fermentations;biopath:Reactions_of_Pyruvate_and_Phosphoenolpyruvate;kegg:Biosynthesis of secondary metabolites;kegg:Glycolysis / Gluconeogenesis;kegg:Metabolic pathways;kegg:Microbial metabolism in div…	bigg:LDH_L;bigg:LDH_Lm;biopath:RXN00795;bnice:R1;brenda:BR29287;brenda:BS369967;brenda:BS371419_WOP;ec:1.1.1.27;iaf692:LDH_L;iag612:rbs_535;iao358:rll_224;iao358:rll_225;iao358:rll_226;imeo21:LDH_L;inj661:LDH_L;intenz:1026;ips189:LDH_L;isb619:LDH_L;iyo844:LDH_L;kegg:R00703;metacyc:L-LACTATE-DEHYDROGENASE-RXN;obsolete:rxn10049;reactome:REACT_1010.3;reactome:REACT_178.4;rhea:23444;rhea:23445;rhea:2…
R1ADD5DE3_LR	1 MNXM10@MNXC3 + 1 MNXM1@MNXC3 + 1 MNXM24297@MNXC3 --> 1 MNXM564@MNXC3 + 1 MNXM8@MNXC3	R_EAR140x		1.3.1.9;2.3.1.86	kegg:Fatty acid biosynthesis;kegg:Metabolic pathways;model:Cell Envelope Biosynthesis;seed:Fatty Acid Biosynthesis FASII	aragem.45632:R04966_p;bigg:EAR140x;ec:1.3.1.9;ec:2.3.1.86;iaf1260:EAR140x;kegg:R04966;obsolete:rxn08388r;seed:rxn05323
RCBD93B46_LR	1 MNXM10@MNXC3 + 1 MNXM1@MNXC3 + 1 MNXM24502@MNXC3 --> 1 MNXM23683@MNXC3 + 1 MNXM8@MNXC3	R_EAR60x		1.3.1.9;2.3.1.86	kegg:Fatty acid biosynthesis;kegg:Metabolic pathways;metacyc:palmitate biosynthesis II (bacteria and plants);model:Cell Envelope Biosynthesis;seed:Fatty Acid Biosynthesis FASII	bigg:EAR60x;ec:1.3.1.9;ec:2.3.1.86;kegg:R04955;metacyc:RXN-9658;seed:rxn05326
R933DAAA0_B	1 MNXM10@MNXC3 + 1 MNXM1@MNXC3 + 1 MNXM2489@MNXC3 <==> 1 MNXM114091@MNXC3 + 2 MNXM2@MNXC3 + 1 MNXM8@MNXC3	rxn03071		1.5.1.12	model:NONE	ec:1.5.1.12;iit341:PHCD;imm904:PHCDm;ind750:PHCDm;iyo844:HP5CD;obsolete:rxn09407;obsolete:rxn09895;seed:rxn03071
R2A308102_B	1 MNXM10@MNXC3 + 1 MNXM1@MNXC3 + 1 MNXM261@MNXC3 <==> 1 MNXM2378@MNXC3 + 1 MNXM8@MNXC3 + 1 MNXM9@MNXC3	R_617;R_1502;R_1501	MNXR50924	1.2.1.12;1.2.1.13;1.2.1.59	model:Glycolysis/Gluconeogenesis;seed:Calvin-Benson cycle	bigg:GAPD;ec:1.2.1.12;ec:1.2.1.13;ec:1.2.1.59;iabaylyiv4:GAPOXNPHOSPHN-RXN;iaf1260:GAPD;iaf692:GAPD;iao358:rll_157;iao358:rll_158;igt196:GAPD;iin800:TDH1;iin800:TDH2;iin800:TDH3;iit341:GAPD;ijn746:GAPD;ijr904.45632:GAPD;ijr904:GAPD;imeo21:GAPD;imm904:GAPD;imo1053-pao1:GAPD;imo1056:GAPD;ind750:GAPD;inj661:GAPD;ips189:GAPD;isb619:GAPD;iso783:GAPD;iyo844:GAPD_NAD;obsolete:rxn08594;obsolete:rxn12203;…
R2C65234C_LR	1 MNXM10@MNXC3 + 1 MNXM1@MNXC3 + 1 MNXM28221@MNXC3 --> 1 MNXM25221@MNXC3 + 1 MNXM8@MNXC3	R_EAR100x		1.3.1.9;2.3.1.86	kegg:Fatty acid biosynthesis;kegg:Metabolic pathways;model:Cell Envelope Biosynthesis;seed:Fatty Acid Biosynthesis FASII	aragem.45632:R04961_p;bigg:EAR100x;ec:1.3.1.9;ec:2.3.1.86;iabaylyiv4:0-2ENOYLACP-REDUCTASE-RXN;iabaylyiv4:C10;iaf1260:EAR100x;imo1053-pao1:DEMAT4;imo1056:DEMAT4;kegg:R04961;obsolete:rxn08382r;seed:rxn05327
R49552DAF_LR	1 MNXM10@MNXC3 + 1 MNXM1@MNXC3 + 1 MNXM29072@MNXC3 --> 1 MNXM25932@MNXC3 + 1 MNXM8@MNXC3	rxn05328		1.3.1.9;2.3.1.86	kegg:Fatty acid biosynthesis;kegg:Metabolic pathways;metacyc:palmitate biosynthesis II (bacteria and plants);model:NONE;seed:Fatty Acid Biosynthesis FASII	ec:1.3.1.9;ec:2.3.1.86;kegg:R04969;metacyc:RXN-9663;seed:rxn05328
REE257C1E_B	1 MNXM10@MNXC3 + 1 MNXM1@MNXC3 + 1 MNXM298@MNXC3 <==> 1 MNXM125@MNXC3 + 1 MNXM2@MNXC3 + 1 MNXM8@MNXC3	R_794;R_1568;R_1567	MNXR3100	1.1.1.205	biopath:Biosynthesis_of_Xanthosine-5'-phosphate;biopath:Conversion_and_degradation_of_Purine_desoxyribonucleotides;biopath:Reactions_and_degradation_of_Purine_ribonucleotides;kegg:Biosynthesis of secondary metabolites;kegg:Metabolic pathways;kegg:Purine metabolism;metacyc:adenosine nucleotides degradation I;metacyc:guanosine nucleotides <i>de novo</i> biosynthesis;metacyc:purine nucleotides <i>de…	bigg:IMPD;biopath:RXN00783;brenda:BR33666;brenda:BS230582;ec:1.1.1.205;ecocyc:IMP-DEHYDROG-RXN;iabaylyiv4:IMP-DEHYDROG-RXN;iaf1260:IMPD;iaf692:IMPD;iag612:rbs_347;iao358:rll_186;iin800:FUN63;iin800:IMD3;iin800:IMD4;iin800:PUR5;iin800:YAR075W;iit341:IMPD;ijn746:IMPD;ijr904.45632:IMPD;ijr904:IMPD;imeo21:IMPD;imm904:IMPD;imo1053-pao1:IMPD;imo1056:IMPD;ind750:IMPD;inj661:IMPD;intenz:1203;isb619:IMPD;…
R6390CBE6_B	1 MNXM10@MNXC3 + 1 MNXM1@MNXC3 + 1 MNXM305@MNXC3 <==> 1 MNXM396@MNXC3 + 1 MNXM8@MNXC3	R_HIBD	MNXR2961	1.1.1.31;1.1.1.35	model:Valine, leucine and isoleucine degradation;seed:Acetyl-CoA fermentation to Butyrate;seed:Polyhydroxybutyrate metabolism;seed:Valine degradation;seed:n-Phenylalkanoic acid degradation	bigg:HIBDm;brenda:BR29294;brenda:BS188038;ec:1.1.1.31;ec:1.1.1.35;iabaylyiv4:3-HYDROXYISOBUTYRATE-DEHYDROGENASE-RXN;iag612:rbs_61;ijn746:HIBDkt;imo1053-pao1:HIBD;imo1056:HIBD;intenz:1030;iso783:HACOADr;iyo844:HACOADr;iyo844:HIBD;kegg:R02047;obsolete:rxn03434;obsolete:rxn09893;obsolete:rxn10024;reactome:REACT_1514.3;reactome:REACT_21400.1;rhea:17681;rhea:17682;rhea:17683;rhea:17684;seed:rxn01480
RCEA45A6F_LR	1 MNXM10@MNXC3 + 1 MNXM1@MNXC3 + 1 MNXM3229@MNXC3 --> 1 MNXM2645@MNXC3 + 1 MNXM8@MNXC3	R_EAR40x		1.3.1.9;2.3.1.86	kegg:Fatty acid biosynthesis;kegg:Metabolic pathways;model:Cell Envelope Biosynthesis;seed:Fatty Acid Biosynthesis FASII	bigg:EAR40x;ec:1.3.1.9;ec:2.3.1.86;iabaylyiv4:0-2ENOYLACP-REDUCTASE-RXN;iabaylyiv4:C4;iaf1260:EAR40x;imo1053-pao1:BTMAT1;imo1056:BTMAT1;kegg:R04429;obsolete:rxn08400r;seed:rxn05322
R787A6EA1_B	1 MNXM10@MNXC3 + 1 MNXM1@MNXC3 + 1 MNXM361@MNXC3 <==> 1 MNXM353@MNXC3 + 1 MNXM8@MNXC3	R_761		1.1.1.3	biopath:Biosynthesis_of_L-Methionine;biopath:Biosynthesis_of_L-Threonine;biopath:Metabolism_of_L-Lysine,_L-Threonine,_L-Methionine,_and_L-Cysteine;kegg:Biosynthesis of secondary metabolites;kegg:Cysteine and methionine metabolism;kegg:Glycine, serine and threonine metabolism;kegg:Lysine biosynthesis;kegg:Metabolic pathways;kegg:Microbial metabolism in diverse environments;model:Glycine and Serine…	bigg:HSDx;bigg:HSDxi;biopath:RXN00870;ec:1.1.1.3;ecocyc:HOMOSERDEHYDROG-RXN;iin800:HOM6_1;ijn746:HSDx;imeo21:HSDx;imm904:HSDxi;ind750:HSDxi;inj661:HSDx;intenz:1002;kegg:R01773;obsolete:rxn09494r;rhea:15757;rhea:15758;rhea:15759;rhea:15760;seed:rxn01301;upa:UCR01773;upa:UER00949
RAAC16887_B	1 MNXM10@MNXC3 + 1 MNXM1@MNXC3 + 1 MNXM392@MNXC3 <==> 1 MNXM189@MNXC3 + 1 MNXM8@MNXC3	R_GLYD		1.1.1.26;1.1.1.29;1.1.1.79;1.1.1.81	biopath:Degradation_of_L-Serine;biopath:Glycolysis_and_Gluconeogenesis_(extended);biopath:Metabolism_of_L-Serine_and_Glycine;kegg:Biosynthesis of secondary metabolites;kegg:Glycine, serine and threonine metabolism;kegg:Glyoxylate and dicarboxylate metabolism;kegg:Metabolic pathways;kegg:Methane metabolism;kegg:Microbial metabolism in diverse environments;metacyc:photorespiration;model:Serine Meta…	bigg:GLYD;bigg:HPYRRx;biopath:RXN00734;brenda:BR29292;brenda:BR29341_WOP;brenda:BS187983;brenda:BS188665_WOP;ec:1.1.1.26;ec:1.1.1.29;ec:1.1.1.79;ec:1.1.1.81;iabaylyiv4:GLYCERATE-DEHYDROGENASE-RXN;iaf1260:HPYRRx;ijn746:GLYD;ijr904.45632:HPYRRx;ijr904:HPYRRx;imo1053-pao1:GLYD;imo1056:GLYD;intenz:1028;intenz:1080;isb619:GLYD;iso783:GLYD;kegg:R01388;metacyc:GLYCERATE-DEHYDROGENASE-RXN;obsolete:rxn087…
RD9477CE4_B	1 MNXM10@MNXC3 + 1 MNXM1@MNXC3 + 1 MNXM4010@MNXC3 <==> 1 MNXM1281@MNXC3 + 1 MNXM8@MNXC3	rxn02159		1.1.1.23	kegg:Biosynthesis of secondary metabolites;kegg:Histidine metabolism;kegg:Metabolic pathways;metacyc:RXN-8001;metacyc:histidine biosynthesis;model:NONE	brenda:BS371011;ec:1.1.1.23;iabaylyiv4:HISTOLDEHYD-RXN;iag612:rbs_404;kegg:R03012;metacyc:HISTOLDEHYD-RXN;pubmed:11842181;rhea:33799;rhea:33800;rhea:33801;rhea:33802;seed:rxn02159
R6ED5FC2A_B	1 MNXM10@MNXC3 + 1 MNXM1@MNXC3 + 1 MNXM435@MNXC3 <==> 1 MNXM89612@MNXC3 + 1 MNXM8@MNXC3	R_ALCD19		1.1.1.1;1.1.1.2;1.1.1.21;1.1.1.6;1.1.1.72	kegg:Glycerolipid metabolism;model:S_*Glycerolipid Metabolism;seed:Acetone Butanol Ethanol Synthesis;seed:Fermentations Mixed acid;seed:Glycerolipid and Glycerophospholipid Metabolism in Bacteria	bigg:ALCD19;brenda:BS383174;ec:1.1.1.1;ec:1.1.1.2;ec:1.1.1.21;ec:1.1.1.6;ec:1.1.1.72;iaf1260:ALCD19;ijn746:ALCD19;ijr904.45632:ALCD19;ijr904:ALCD19;imo1053-pao1:ALCD19;imo1056:ALCD19;kegg:R01036;obsolete:rxn08105r;rhea:30027;rhea:30028;rhea:30029;rhea:30030;seed:rxn00763
R82E82FBE_B	1 MNXM10@MNXC3 + 1 MNXM1@MNXC3 + 1 MNXM455@MNXC3 <==> 1 MNXM1977@MNXC3 + 1 MNXM8@MNXC3	R_DHBD		1.3.1.28	metacyc:2,3-dihydroxybenzoate biosynthesis;model:Cofactor and Prosthetic Group Biosynthesis;seed:Iron acquisition in Vibrio	bigg:DHBD;ec:1.3.1.28;iabaylyiv4:DHBDEHYD-RXN;iaf1260:DHBD;ijr904.45632:DHBD;ijr904:DHBD;iyo844:DHBD;metacyc:DHBDEHYD-RXN;obsolete:rxn08327;seed:rxn01094
R75168C0B_B	1 MNXM10@MNXC3 + 1 MNXM1@MNXC3 + 1 MNXM460@MNXC3 <==> 1 MNXM89612@MNXC3 + 1 MNXM8@MNXC3	R_GLYCD_r		1.1.1.1;1.1.1.14;1.1.1.287;1.1.1.6;1.1.99.22	kegg:Glycerolipid metabolism;kegg:Metabolic pathways;metacyc:glycerol degradation II;metacyc:glycerol degradation V;model:Alternate Carbon Metabolism;seed:Glycerol and Glycerol-3-phosphate Uptake and Utilization;seed:Respiratory dehydrogenases 1;unipathway:glycerol fermentation	bigg:GLYCDx;brenda:BR47364;brenda:BS353227;ec:1.1.1.1;ec:1.1.1.14;ec:1.1.1.287;ec:1.1.1.6;ec:1.1.99.22;ecocyc:GLYCDEH-RXN;iaf1260:GLYCDx;ijr904.45632:GLYCDx;ijr904:GLYCDx;intenz:1005;kegg:R01034;metacyc:GLYCDEH-RXN;obsolete:rxn08646;rhea:13769;rhea:13770;rhea:13771;rhea:13772;seed:rxn00762;upa:UCR01034;upa:UER00668
RB829B6B2_B	1 MNXM10@MNXC3 + 1 MNXM1@MNXC3 + 1 MNXM461@MNXC3 <==> 1 MNXM801@MNXC3 + 1 MNXM8@MNXC3	rxn01290		1.1.1.21;1.1.1.255	kegg:Metabolic pathways;kegg:Pentose and glucuronate interconversions;model:NONE	brenda:BS187976;ec:1.1.1.21;ec:1.1.1.255;kegg:R01758;metacyc:RXN-14102;rhea:25225;rhea:25226;rhea:25227;rhea:25228;seed:rxn01290;upa:UCR01758;upa:UER00969
R5E0D38AD_B	1 MNXM10@MNXC3 + 1 MNXM1@MNXC3 + 1 MNXM46@MNXC3 <==> 1 MNXM8@MNXC3 + 1 MNXM98@MNXC3	R_856		1.1.1.299;1.1.1.37;1.1.1.38	biopath:Biosynthesis_of_Oxaloacetate;biopath:Citrate_cycle_(TCA_cycle);biopath:Citrate_cycle_(TCA_cycle,_shortest);biopath:Citrate_cycle_(TCA_cycle,_simplified);biopath:Glycolytic_fermentation_and_Lactate_converting_fermentations;biopath:Glyoxylate_cycle;biopath:Reactions_of_Pyruvate_and_Phosphoenolpyruvate;biopath:Serine-isocitrate_lyase_pathway;biopath:Urea_and_L-Aspartate_cycles,_Polyamine_and…	bigg:MDH;bigg:MDHi2;bigg:MDHm;bigg:MDHp;biopath:RXN00015;bnice:R15;brenda:BR29300;brenda:BS188089;ec:1.1.1.299;ec:1.1.1.37;ec:1.1.1.38;ecocyc:MALATE-DEH-RXN;iabaylyiv4:MALATE-DEH-RXN;iaf1260:MDH;iaf692:MDH;iaf692:MDHi2;iag612:rbs_435;iin800:MDH1;iin800:MDH2;iin800:MDH3;ijn746:MDH;ijr904.45632:MDH;ijr904:MDH;imeo21:MDH;imm904:MDH;imm904:MDHm;imm904:MDHp;imo1053-pao1:MDH;imo1056:MDH;ind750:MDH;ind7…
RE0B2F5C_B	1 MNXM10@MNXC3 + 1 MNXM1@MNXC3 + 1 MNXM475@MNXC3 <==> 1 MNXM189@MNXC3 + 1 MNXM8@MNXC3	R_TRSARr		1.1.1;1.1.1.60	biopath:Glycolysis_and_Gluconeogenesis_(extended);biopath:Metabolism_of_L-Serine_and_Glycine;kegg:Glyoxylate and dicarboxylate metabolism;kegg:Metabolic pathways;metacyc:glycolate and glyoxylate degradation I;model:Alternate Carbon Metabolism;seed:Allantoin Utilization;seed:Allantoin degradation;seed:D-galactarate, D-glucarate and D-glycerate catabolism;seed:Photorespiration (oxidative C2 cycle)	bigg:TRSAR;bigg:TRSARr;biopath:RXN00327;ec:1.1.1;ec:1.1.1.60;ecocyc:RXN0-5289;ecocyc:TSA-REDUCT-RXN;iaf1260:TRSARr;ijn746:TRSARr;ijr904.45632:TRSAR;ijr904:TRSAR;intenz:1059;iso783:HOXPRx;iyo844:HOXPRx;kegg:R01745;metacyc:RXN0-5289;obsolete:rxn09328r;rhea:18845;rhea:18846;rhea:18847;rhea:18848;seed:rxn01280;upa:UCR01745;upa:UER00973
R5281DAF4_B	1 MNXM10@MNXC3 + 1 MNXM1@MNXC3 + 1 MNXM5133@MNXC3 <==> 1 MNXM807@MNXC3 + 1 MNXM8@MNXC3	rxn10061		1.3.1	model:NONE	ec:1.3.1;iag612:rbs_21;iyo844:26DPAi;metacyc:RXN-5041;pubmed:8345520;rhea:32179;rhea:32180;rhea:32181;rhea:32182;seed:rxn10061
RD1693B3F_B	1 MNXM10@MNXC3 + 1 MNXM1@MNXC3 + 1 MNXM524@MNXC3 <==> 1 MNXM701@MNXC3 + 1 MNXM8@MNXC3	R_3OACPRD		1.1.1.178;1.1.1.35	biopath:Degradation_of_L-Isoleucin;biopath:Metabolism_of_the_branched_amino_acids_(L-Leucine,_L-Isoleucine,_L-Valine);kegg:Biosynthesis of secondary metabolites;kegg:Metabolic pathways;kegg:Valine, leucine and isoleucine degradation;metacyc:2-methylbutyrate biosynthesis;metacyc:isoleucine degradation I;model:Valine, leucine and isoleucine degradation;seed:Acetyl-CoA fermentation to Butyrate;seed:…	bigg:HACD9;bigg:HACD9m;biopath:RXN00605;brenda:BR29237;brenda:BS187429;ec:1.1.1.178;ec:1.1.1.35;iag612:rbs_49;ijn746:HACD9;imo1053-pao1:HACD8;imo1056:HACD8;inj661:3H2MBCOAD;intenz:1176;iyo844:HACD8;kegg:R04203;metacyc:1.1.1.178-RXN;obsolete:rxn10023;obsolete:rxn11034;obsolete:rxn11386;reactome:REACT_21320.1;reactome:REACT_457.3;rhea:13281;rhea:13282;rhea:13283;rhea:13284;seed:rxn02933
R69EDB922_B	1 MNXM10@MNXC3 + 1 MNXM1@MNXC3 + 1 MNXM541@MNXC3 <==> 1 MNXM126@MNXC3 + 1 MNXM8@MNXC3	R_1021;R_1651		1.1.1.95	biopath:Glycolysis_and_Gluconeogenesis_(extended);biopath:Metabolism_of_L-Serine_and_Glycine;kegg:Glycine, serine and threonine metabolism;kegg:Metabolic pathways;kegg:Methane metabolism;kegg:Microbial metabolism in diverse environments;metacyc:serine biosynthesis;model:Glycine and Serine Metabolism;seed:Pyridoxin (Vitamin B6) Biosynthesis;seed:Serine Biosynthesis;unipathway:L-serine biosynthesis	bigg:PGCD;bigg:PGCDr;biopath:RXN00096;brenda:BR29351;brenda:BS188712;brenda:BS383029;ec:1.1.1.95;ecocyc:PGLYCDEHYDROG-RXN;iabaylyiv4:PGLYCDEHYDROG-RXN;iaf1260:PGCD;iaf692:PGCD;iag612:rbs_69;iao358:rll_408;iin800:SER3;iin800:SER33;iit341:PGCD;ijn746:PGCDr;ijr904.45632:PGCD;ijr904:PGCD;imeo21:PGCD;imm904:PGCD;imo1053-pao1:PGCD;imo1056:PGCD;ind750:PGCD;inj661:PGCD;intenz:16679;isb619:PGCD;iso783:PGC…
R73D94266_B	1 MNXM10@MNXC3 + 1 MNXM1@MNXC3 + 1 MNXM56@MNXC3 <==> 1 MNXM157@MNXC3 + 1 MNXM8@MNXC3	R_ALCD1		1.1.1.244	kegg:Metabolic pathways;kegg:Methane metabolism;kegg:Microbial metabolism in diverse environments;metacyc:methanol oxidation to formaldehyde II;model:null;unipathway:methanol degradation	bigg:ALCD1;brenda:BR29280;ec:1.1.1.244;intenz:1242;isb619:ALCD1;kegg:R00605;metacyc:METHANOL-DEHYDROGENASE-RXN;rhea:19401;rhea:19402;rhea:19403;rhea:19404;seed:rxn00430;upa:UCR00605;upa:UER00893
R596E4144_LR	1 MNXM10@MNXC3 + 1 MNXM1@MNXC3 + 1 MNXM580@MNXC3 --> 1 MNXM486@MNXC3 + 1 MNXM8@MNXC3	rxn10012	MNXR417	1.3.99.3	model:NONE;seed:Acetyl-CoA fermentation to Butyrate;seed:Anaerobic respiratory reductases;seed:Butanol Biosynthesis;seed:Isoleucine degradation	bigg:ACOAD4;ec:1.3.99.3;isb619:ACOAD4;iyo844:ACOAD4;seed:rxn10012
R6B06506_LR	1 MNXM10@MNXC3 + 1 MNXM1@MNXC3 + 1 MNXM581@MNXC3 --> 1 MNXM88@MNXC3 + 1 MNXM8@MNXC3	rxn05732	MNXR423	1.3.99.3	model:NONE;seed:Acetyl-CoA fermentation to Butyrate;seed:Anaerobic respiratory reductases;seed:Butanol Biosynthesis;seed:Isoleucine degradation	bigg:ACOAD7;ec:1.3.99.3;isb619:ACOAD7;iyo844:ACOAD7;obsolete:rxn10015;seed:rxn05732
RFD5D2FFF_LR	1 MNXM10@MNXC3 + 1 MNXM1@MNXC3 + 1 MNXM642@MNXC3 --> 1 MNXM363@MNXC3 + 1 MNXM8@MNXC3	rxn10013	MNXR419	1.3.99.3	model:NONE;seed:Acetyl-CoA fermentation to Butyrate;seed:Anaerobic respiratory reductases;seed:Butanol Biosynthesis;seed:Isoleucine degradation	bigg:ACOAD5;ec:1.3.99.3;isb619:ACOAD5;iyo844:ACOAD5;obsolete:rxn10853;seed:rxn10013
R2458B139_LR	1 MNXM10@MNXC3 + 1 MNXM1@MNXC3 + 1 MNXM654@MNXC3 --> 1 MNXM224@MNXC3 + 1 MNXM8@MNXC3	rxn10014	MNXR421	1.3.99.3	model:NONE;seed:Acetyl-CoA fermentation to Butyrate;seed:Anaerobic respiratory reductases;seed:Butanol Biosynthesis;seed:Isoleucine degradation	bigg:ACOAD6;ec:1.3.99.3;isb619:ACOAD6;iyo844:ACOAD6;seed:rxn10014
RBD27A365_B	1 MNXM10@MNXC3 + 1 MNXM1@MNXC3 + 1 MNXM676@MNXC3 <==> 1 MNXM127@MNXC3 + 1 MNXM8@MNXC3	R_INS2D	MNXR3109	1.1.1;1.1.1.18	kegg:Biosynthesis of secondary metabolites;kegg:Inositol phosphate metabolism;kegg:Metabolic pathways;kegg:Microbial metabolism in diverse environments;kegg:Streptomycin biosynthesis;metacyc:<I>myo</I>-inositol degradation;metacyc:streptomycin biosynthesis;model:Streptomycin biosynthesis /// Inositol phosphate metabolism;unipathway:myo-inositol degradation into acetyl-CoA	bigg:INS2D;brenda:BR36703;brenda:BS257125;brenda:BS257126;brenda:BS397812;ec:1.1.1;ec:1.1.1.18;iaf692:INS2D;iag612:rbs_353;intenz:1017;ips189:INS2D;iyo844:INS2D;kegg:R01183;metacyc:MYO-INOSITOL-2-DEHYDROGENASE-RXN;metacyc:RXN-14232;obsolete:rxn09987;rhea:16949;rhea:16950;rhea:16951;rhea:16952;seed:rxn00879;upa:UCR01183;upa:UER00143
RAAA26B73_B	1 MNXM10@MNXC3 + 1 MNXM1@MNXC3 + 1 MNXM677@MNXC3 <==> 1 MNXM674@MNXC3 + 1 MNXM8@MNXC3	R_HACD4		1.1.1.211;1.1.1.35	biopath:Biosynthesis_of_Fatty_acids_(over_CoA);biopath:beta-Oxidation_of_fatty_acids;kegg:Fatty acid elongation;kegg:Fatty acid metabolism;kegg:Metabolic pathways;metacyc:fatty acid salvage;model:S_Lipids;seed:Acetyl-CoA fermentation to Butyrate;seed:Polyhydroxybutyrate metabolism;seed:Valine degradation;seed:n-Phenylalkanoic acid degradation	bigg:HACD4;bigg:HACD4i;bigg:HACD4p;biopath:RXN00359;ec:1.1.1.211;ec:1.1.1.35;iabaylyiv4:0-3HYDROXYCOA-DEHYDROGENASE-RXN;iabaylyiv4:C10;iaf1260:HACD4i;ijn746:HACD4i;imm904:HACD4p;ind750:HACD4p;isb619:HACD4;iyo844:HACD4;kegg:R04743;metacyc:RXN-12490;obsolete:rxn08696;pubmed:8687463;reactome:REACT_131166;reactome:REACT_2187;reactome:REACT_2187.2;reactome:REACT_28542;reactome:REACT_28734;reactome:REA…
R4A1F828E_B	1 MNXM10@MNXC3 + 1 MNXM1@MNXC3 + 1 MNXM68@MNXC3 <==> 1 MNXM8@MNXC3 + 1 MNXM90126@MNXC3	R_M1PD		1.1.1.17	metacyc:mannitol degradation I;model:Alternate Carbon Metabolism;seed:Mannitol Utilization	bigg:M1PD;brenda:BR36702;ec:1.1.1.17;kegg:R00758;metacyc:MANNPDEHYDROG-RXN;seed:rxn00546;seed:rxn13933;seed:rxn13943
RC97DBB18_B	1 MNXM10@MNXC3 + 1 MNXM1@MNXC3 + 1 MNXM69@MNXC3 <==> 1 MNXM222@MNXC3 + 1 MNXM8@MNXC3	rxn00512		1.1.1.26;1.1.1.29;1.1.1.79	biopath:Metabolism_of_L-Serine_and_Glycine;biopath:Reactions_of_Glyoxalate_(no_pathway);kegg:Glyoxylate and dicarboxylate metabolism;kegg:Metabolic pathways;kegg:Microbial metabolism in diverse environments;model:NONE;seed:Glycolate, glyoxylate interconversions;seed:Photorespiration (oxidative C2 cycle)	bigg:GLYCLTDx;biopath:RXN00110;biopath:RXN00522;brenda:BR29285;brenda:BS187981;ec:1.1.1.26;ec:1.1.1.29;ec:1.1.1.79;iaf1260:GLYCLTDx;ijr904.45632:GLYCLTDx;ijr904:GLYCLTDx;intenz:1025;iso783:GLYCLTDxr;kegg:R00717;metacyc:GLYCOLATE-REDUCTASE-RXN;obsolete:rxn08649r;rhea:18229;rhea:18230;rhea:18231;rhea:18232;seed:rxn00512
REBFF9118_B	1 MNXM10@MNXC3 + 1 MNXM1@MNXC3 + 1 MNXM705@MNXC3 <==> 1 MNXM733@MNXC3 + 1 MNXM8@MNXC3	R_HACD5		1.1.1.211;1.1.1.35	biopath:Biosynthesis_of_Fatty_acids_(over_CoA);biopath:beta-Oxidation_of_fatty_acids;kegg:Fatty acid elongation;kegg:Fatty acid metabolism;kegg:Metabolic pathways;model:S_Lipids;seed:Acetyl-CoA fermentation to Butyrate;seed:Polyhydroxybutyrate metabolism;seed:Valine degradation;seed:n-Phenylalkanoic acid degradation	bigg:HACD5;bigg:HACD5i;bigg:HACD5p;biopath:RXN00663;ec:1.1.1.211;ec:1.1.1.35;iabaylyiv4:0-3HYDROXYCOA-DEHYDROGENASE-RXN;iabaylyiv4:C12;iaf1260:HACD5i;ijn746:HACD5i;imm904:HACD5p;ind750:HACD5p;isb619:HACD5;iyo844:HACD5;kegg:R04741;obsolete:rxn08697;pubmed:8687463;reactome:REACT_100238;reactome:REACT_101468;reactome:REACT_109194;reactome:REACT_109759;reactome:REACT_127988;reactome:REACT_146985;reac…
R51C73A2A_B	1 MNXM10@MNXC3 + 1 MNXM1@MNXC3 + 1 MNXM706@MNXC3 <==> 1 MNXM766@MNXC3 + 1 MNXM8@MNXC3	R_HACD3		1.1.1.211;1.1.1.35	biopath:Biosynthesis_of_Fatty_acids_(over_CoA);biopath:beta-Oxidation_of_fatty_acids;kegg:Fatty acid elongation;kegg:Fatty acid metabolism;kegg:Metabolic pathways;model:S_Lipids;seed:Acetyl-CoA fermentation to Butyrate;seed:Polyhydroxybutyrate metabolism;seed:Valine degradation;seed:n-Phenylalkanoic acid degradation	bigg:HACD3;bigg:HACD3i;biopath:RXN00413;ec:1.1.1.211;ec:1.1.1.35;iabaylyiv4:0-3HYDROXYCOA-DEHYDROGENASE-RXN;iabaylyiv4:C8;iaf1260:HACD3i;ijn746:HACD3i;isb619:HACD3;iyo844:HACD3;kegg:R04745;obsolete:rxn08695;pubmed:8687463;reactome:REACT_103054;reactome:REACT_103856;reactome:REACT_107618;reactome:REACT_112553;reactome:REACT_1908;reactome:REACT_1908.2;reactome:REACT_29261;reactome:REACT_30800;react…
R8DA72605_B	1 MNXM10@MNXC3 + 1 MNXM1@MNXC3 + 1 MNXM707@MNXC3 <==> 1 MNXM767@MNXC3 + 1 MNXM8@MNXC3	R_HACD6		1.1.1.211;1.1.1.35	kegg:Fatty acid elongation;kegg:Fatty acid metabolism;kegg:Metabolic pathways;model:S_Lipids;seed:Acetyl-CoA fermentation to Butyrate;seed:Polyhydroxybutyrate metabolism;seed:Valine degradation;seed:n-Phenylalkanoic acid degradation	bigg:HACD6;bigg:HACD6i;bigg:HACD6p;ec:1.1.1.211;ec:1.1.1.35;iabaylyiv4:0-3HYDROXYCOA-DEHYDROGENASE-RXN;iabaylyiv4:C14;iaf1260:HACD6i;ijn746:HACD6i;imm904:HACD6p;ind750:HACD6p;isb619:HACD6;iyo844:HACD6;kegg:R04739;metacyc:RXN-12507;obsolete:rxn08698;pubmed:1550553;reactome:REACT_106947;reactome:REACT_125968;reactome:REACT_159172;reactome:REACT_28310;reactome:REACT_29584;reactome:REACT_343;reactome…
RFF91B74F_B	1 MNXM10@MNXC3 + 1 MNXM1@MNXC3 + 1 MNXM717@MNXC3 <==> 1 MNXM757@MNXC3 + 1 MNXM8@MNXC3	R_HACD2		1.1.1.211;1.1.1.35	biopath:Biosynthesis_of_Fatty_acids_(over_CoA);biopath:beta-Oxidation_of_fatty_acids;kegg:Fatty acid elongation;kegg:Fatty acid metabolism;kegg:Metabolic pathways;metacyc:pyruvate fermentation to hexanol;model:S_Lipids;seed:Acetyl-CoA fermentation to Butyrate;seed:Polyhydroxybutyrate metabolism;seed:Valine degradation;seed:n-Phenylalkanoic acid degradation	bigg:HACD2;bigg:HACD2i;biopath:RXN01362;ec:1.1.1.211;ec:1.1.1.35;iabaylyiv4:0-3HYDROXYCOA-DEHYDROGENASE-RXN;iabaylyiv4:C6;iaf1260:HACD2i;ijn746:HACD2i;isb619:HACD2;iyo844:HACD2;kegg:R04748;metacyc:RXN-12570;obsolete:rxn08694;pubmed:8687463;reactome:REACT_110388;reactome:REACT_2195;reactome:REACT_2195.2;reactome:REACT_29790;reactome:REACT_77072;reactome:REACT_77100;reactome:REACT_83521;reactome:RE…
RCE1237B1_B	1 MNXM10@MNXC3 + 1 MNXM1@MNXC3 + 1 MNXM738@MNXC3 <==> 1 MNXM825@MNXC3 + 1 MNXM8@MNXC3	R_HACD7		1.1.1.211;1.1.1.35	biopath:Biosynthesis_of_Fatty_acids_(over_CoA);biopath:beta-Oxidation_of_fatty_acids;kegg:Fatty acid elongation;kegg:Fatty acid metabolism;kegg:Metabolic pathways;model:S_Lipids;seed:Acetyl-CoA fermentation to Butyrate;seed:Polyhydroxybutyrate metabolism;seed:Valine degradation;seed:n-Phenylalkanoic acid degradation	bigg:HACD7;bigg:HACD7i;bigg:HACD7p;biopath:RXN00078;ec:1.1.1.211;ec:1.1.1.35;iabaylyiv4:0-3HYDROXYCOA-DEHYDROGENASE-RXN;iabaylyiv4:C16;iaf1260:HACD7i;ijn746:HACD7i;imm904:HACD7p;ind750:HACD7p;isb619:HACD7;iyo844:HACD7;kegg:R04737;obsolete:rxn08699;pubmed:1550553;reactome:REACT_106993;reactome:REACT_109636;reactome:REACT_110947;reactome:REACT_127777;reactome:REACT_153294;reactome:REACT_28502;react…
R350CA4_LR	1 MNXM10@MNXC3 + 1 MNXM1@MNXC3 + 1 MNXM753@MNXC3 --> 1 MNXM553@MNXC3 + 1 MNXM8@MNXC3	rxn10010	MNXR413	1.3.1.44;1.3.99.3	metacyc:pyruvate fermentation to hexanol;model:NONE;seed:Acetyl-CoA fermentation to Butyrate;seed:Anaerobic respiratory reductases;seed:Butanol Biosynthesis;seed:Isoleucine degradation	bigg:ACOAD2;ec:1.3.1.44;ec:1.3.99.3;isb619:ACOAD2;iyo844:ACOAD2;metacyc:RXN-12559;seed:rxn10010
R96A45519_B	1 MNXM10@MNXC3 + 1 MNXM1@MNXC3 + 1 MNXM75@MNXC3 <==> 1 MNXM303@MNXC3 + 1 MNXM8@MNXC3	R_185;R_183;R_182;R_1372;R_1371		1.1.1.1;1.1.1.6;1.1.1.71;1.1.1.78	biopath:Non-glycolytic_carbohydrate_fermentations;biopath:Reactions_of_Pyruvate_and_Phosphoenolpyruvate;kegg:Biosynthesis of secondary metabolites;kegg:Glycolysis / Gluconeogenesis;kegg:Metabolic pathways;kegg:Microbial metabolism in diverse environments;metacyc:acetaldehyde biosynthesis I;metacyc:acetoin degradation;metacyc:acetylene degradation;metacyc:chitin degradation to ethanol;metacyc:etha…	bigg:ALCD2if;bigg:ALCD2ir;bigg:ALCD2m;bigg:ALCD2x;biopath:RXN01075;brenda:BS139564;brenda:BS186836;ec:1.1.1.1;ec:1.1.1.6;ec:1.1.1.71;ec:1.1.1.78;ecocyc:ALCOHOL-DEHYDROG-RXN;iabaylyiv4:ALCOHOL-DEHYDROG-RXN;iaf1260:ALCD2x;iag612:rbs_101;iag612:rbs_102;iag612:rbs_103;iao358:rll_9;iin800:ADH1;iin800:ADH2;iin800:ADH3;iin800:ADH4;iin800:ADH5;iin800:SFA1_2;ijn746:ALCD2ir;imeo21:ALCD1;imm904:ALCD2if;imm9…
RBB61F660_B	1 MNXM10@MNXC3 + 1 MNXM1@MNXC3 + 1 MNXM77@MNXC3 <==> 1 MNXM66@MNXC3 + 1 MNXM8@MNXC3	R_595;R_1493		1.1.1.261;1.1.1.8;1.1.1.94	biopath:Biosynthesis_and_degradation_of_Triacylglycerols;biopath:Glycolysis_and_Gluconeogenesis_(extended);kegg:Glycerophospholipid metabolism;metacyc:glycerol-3-phosphate shuttle;model:Glycerolipid Metabolism;seed:Glutaredoxins;seed:Glycerol and Glycerol-3-phosphate Uptake and Utilization	bigg:G3PD1;bigg:G3PD1ir;bigg:G3PD1irm;biopath:RXN00456;ec:1.1.1.261;ec:1.1.1.8;ec:1.1.1.94;ecocyc:GLYC3PDEHYDROGBIOSYN-RXN;iaf692:G1PDH;iin800:GPD1;iin800:GPD2;iit341:G3PD1;imeo21:G3PD1;imm904:G3PD1ir;imm904:G3PD1irm;ind750:G3PD1ir;ind750:G3PD1irm;inj661:G3PD1;intenz:15761;intenz:15764;iyo844:G3PD1;kegg:R00842;metacyc:1.1.1.8-RXN;obsolete:rxn03949;obsolete:rxn09492r;pubmed:16460752;pubmed:1966684…
R770A35EA_LR	1 MNXM10@MNXC3 + 1 MNXM1@MNXC3 + 1 MNXM784@MNXC3 --> 1 MNXM342@MNXC3 + 1 MNXM8@MNXC3	rxn10011	MNXR415	1.3.99.3	model:NONE;seed:Acetyl-CoA fermentation to Butyrate;seed:Anaerobic respiratory reductases;seed:Butanol Biosynthesis;seed:Isoleucine degradation	bigg:ACOAD3;ec:1.3.99.3;isb619:ACOAD3;iyo844:ACOAD3;seed:rxn10011
R9EE17367_B	1 MNXM10@MNXC3 + 1 MNXM1@MNXC3 + 1 MNXM795@MNXC3 <==> 1 MNXM1667@MNXC3 + 1 MNXM8@MNXC3	R_GLTPD		1.1.1;1.1.1.251	kegg:Galactose metabolism;kegg:Metabolic pathways;metacyc:galactitol degradation;model:Alternate Carbon Metabolism	bigg:GLTPD;ec:1.1.1;ec:1.1.1.251;ecocyc:GALACTITOLPDEHYD-RXN;iaf1260:GLTPD;ijr904.45632:GLTPD;ijr904:GLTPD;iyo844:GLTPD;kegg:R05571;metacyc:GALACTITOLPDEHYD-RXN;obsolete:rxn08626;rhea:28106;rhea:28107;rhea:28108;rhea:28109;seed:rxn03856
R4C078B7E_LR	1 MNXM10@MNXC3 + 1 MNXM1@MNXC3 + 1 MNXM8004@MNXC3 --> 1 MNXM8003@MNXC3 + 1 MNXM8@MNXC3	rxn05436		1.3.1.0	model:NONE;seed:Fatty Acid Biosynthesis FASII	ec:1.3.1.0;seed:rxn05436
RFD00F85B_LR	1 MNXM10@MNXC3 + 1 MNXM1@MNXC3 + 1 MNXM8005@MNXC3 --> 1 MNXM8006@MNXC3 + 1 MNXM8@MNXC3	rxn05448		1.3.1.0	model:NONE;seed:Fatty Acid Biosynthesis FASII	ec:1.3.1.0;seed:rxn05448
R9AD926C2_LR	1 MNXM10@MNXC3 + 1 MNXM1@MNXC3 + 1 MNXM8011@MNXC3 --> 1 MNXM8010@MNXC3 + 1 MNXM8@MNXC3	rxn05442		1.3.1.0	model:NONE;seed:Fatty Acid Biosynthesis FASII	ec:1.3.1.0;seed:rxn05442
R7A4E594_LR	1 MNXM10@MNXC3 + 1 MNXM1@MNXC3 + 1 MNXM8015@MNXC3 --> 1 MNXM6636@MNXC3 + 1 MNXM8@MNXC3	rxn05437		1.3.1.0	model:NONE;seed:Fatty Acid Biosynthesis FASII	ec:1.3.1.0;seed:rxn05437
RE2AF47E6_LR	1 MNXM10@MNXC3 + 1 MNXM1@MNXC3 + 1 MNXM8016@MNXC3 --> 1 MNXM6637@MNXC3 + 1 MNXM8@MNXC3	rxn05449		1.3.1.0	model:NONE;seed:Fatty Acid Biosynthesis FASII	ec:1.3.1.0;seed:rxn05449
RF9BA25D3_LR	1 MNXM10@MNXC3 + 1 MNXM1@MNXC3 + 1 MNXM8019@MNXC3 --> 1 MNXM6644@MNXC3 + 1 MNXM8@MNXC3	rxn05443		1.3.1.0	model:NONE;seed:Fatty Acid Biosynthesis FASII	ec:1.3.1.0;seed:rxn05443
R9212FB7C_LR	1 MNXM10@MNXC3 + 1 MNXM1@MNXC3 + 1 MNXM8024@MNXC3 --> 1 MNXM8022@MNXC3 + 1 MNXM8@MNXC3	rxn05438		1.3.1.0	model:NONE;seed:Fatty Acid Biosynthesis FASII	ec:1.3.1.0;seed:rxn05438
R234929CA_LR	1 MNXM10@MNXC3 + 1 MNXM1@MNXC3 + 1 MNXM8025@MNXC3 --> 1 MNXM8023@MNXC3 + 1 MNXM8@MNXC3	rxn05450		1.3.1.0	model:NONE;seed:Fatty Acid Biosynthesis FASII	ec:1.3.1.0;seed:rxn05450
REC361249_LR	1 MNXM10@MNXC3 + 1 MNXM1@MNXC3 + 1 MNXM8027@MNXC3 --> 1 MNXM8026@MNXC3 + 1 MNXM8@MNXC3	rxn05444		1.3.1.0	model:NONE;seed:Fatty Acid Biosynthesis FASII	ec:1.3.1.0;seed:rxn05444
R146C0867_LR	1 MNXM10@MNXC3 + 1 MNXM1@MNXC3 + 1 MNXM8149@MNXC3 --> 1 MNXM8147@MNXC3 + 1 MNXM8@MNXC3	rxn05433		1.3.1.0	model:NONE;seed:Fatty Acid Biosynthesis FASII	ec:1.3.1.0;seed:rxn05433
R61E20690_LR	1 MNXM10@MNXC3 + 1 MNXM1@MNXC3 + 1 MNXM8150@MNXC3 --> 1 MNXM8148@MNXC3 + 1 MNXM8@MNXC3	rxn05445		1.3.1.0	model:NONE;seed:Fatty Acid Biosynthesis FASII	ec:1.3.1.0;seed:rxn05445
RC2C7604C_LR	1 MNXM10@MNXC3 + 1 MNXM1@MNXC3 + 1 MNXM8176@MNXC3 --> 1 MNXM8175@MNXC3 + 1 MNXM8@MNXC3	rxn05439		1.3.1.0	model:NONE;seed:Fatty Acid Biosynthesis FASII	ec:1.3.1.0;seed:rxn05439
R58F448FB_LR	1 MNXM10@MNXC3 + 1 MNXM1@MNXC3 + 1 MNXM8196@MNXC3 --> 1 MNXM8194@MNXC3 + 1 MNXM8@MNXC3	rxn05446		1.3.1.0	model:NONE;seed:Fatty Acid Biosynthesis FASII	ec:1.3.1.0;seed:rxn05446
RE9AF9A4D_LR	1 MNXM10@MNXC3 + 1 MNXM1@MNXC3 + 1 MNXM8197@MNXC3 --> 1 MNXM8195@MNXC3 + 1 MNXM8@MNXC3	rxn05434		1.3.1.0	model:NONE;seed:Fatty Acid Biosynthesis FASII	ec:1.3.1.0;seed:rxn05434
RC5EBC30E_LR	1 MNXM10@MNXC3 + 1 MNXM1@MNXC3 + 1 MNXM8210@MNXC3 --> 1 MNXM8209@MNXC3 + 1 MNXM8@MNXC3	rxn05440		1.3.1.0	model:NONE;seed:Fatty Acid Biosynthesis FASII	ec:1.3.1.0;seed:rxn05440
RE0763268_LR	1 MNXM10@MNXC3 + 1 MNXM1@MNXC3 + 1 MNXM8220@MNXC3 --> 1 MNXM8218@MNXC3 + 1 MNXM8@MNXC3	rxn05435		1.3.1.0	model:NONE;seed:Fatty Acid Biosynthesis FASII	ec:1.3.1.0;seed:rxn05435
R512DE0DE_LR	1 MNXM10@MNXC3 + 1 MNXM1@MNXC3 + 1 MNXM8221@MNXC3 --> 1 MNXM8219@MNXC3 + 1 MNXM8@MNXC3	rxn05447		1.3.1.0	model:NONE;seed:Fatty Acid Biosynthesis FASII	ec:1.3.1.0;seed:rxn05447
RDF0E026D_LR	1 MNXM10@MNXC3 + 1 MNXM1@MNXC3 + 1 MNXM8226@MNXC3 --> 1 MNXM8225@MNXC3 + 1 MNXM8@MNXC3	rxn05441		1.3.1.0	model:NONE;seed:Fatty Acid Biosynthesis FASII	ec:1.3.1.0;seed:rxn05441
R141B8A1B_B	1 MNXM10@MNXC3 + 1 MNXM1@MNXC3 + 1 MNXM86@MNXC3 <==> 1 MNXM12@MNXC3 + 1 MNXM821@MNXC3 + 1 MNXM8@MNXC3	R_COAPPALDH	MNXR3606	1.2.1	kegg:Glycerolipid metabolism;metacyc:L-1,2-propanediol degradation;metacyc:androstenedione degradation;model:1 2 Propanediol Catabolism;seed:Fermentations Lactate;seed:Fermentations Mixed acid	bigg:MMSAD2;brenda:BS258011;brenda:BS402882;ec:1.2.1;kegg:R09097;metacyc:RXN-12736;seed:rxn09944
R44205F20_B	1 MNXM10@MNXC3 + 1 MNXM1@MNXC3 + 1 MNXM89557@MNXC3 <==> 1 MNXM1617@MNXC3 + 2 MNXM2@MNXC3 + 1 MNXM8@MNXC3	R_P5CDr	MNXR69619	1.5.1.12	model:S_*Glutamate Metabolism;seed:Arginine and Ornithine Degradation	bigg:P5CD;bigg:P5CDm;brenda:BS259182;ec:1.5.1.12;iabaylyiv4:PYRROLINECARBDEHYDROG-RXN;iaf1260:P5CD;iag612:rbs_10;iag612:rbs_11;iin800:U41;iit341:P5CD;ijn746:P5CD;ijr904.45632:P5CD;ijr904:P5CD;imeo21:P5CD;imm904:P5CDm;ind750:P5CDm;inj661:P5CD;isb619:P5CD;iso783:P5CD;iyo844:P5CD;obsolete:rxn09051;seed:rxn00503
RE1DC59D4_LR	1 MNXM10@MNXC3 + 1 MNXM1@MNXC3 + 1 MNXM9168@MNXC3 --> 1 MNXM7607@MNXC3 + 1 MNXM8@MNXC3	rxn05464		1.3.1.0	model:NONE;seed:Fatty Acid Biosynthesis FASII	ec:1.3.1.0;seed:rxn05464
RB22568B4_LR	1 MNXM10@MNXC3 + 1 MNXM3863@MNXC3 + 1 MNXM4@MNXC3 --> 1 MNXM2@MNXC3 + 1 MNXM645@MNXC3 + 1 MNXM8@MNXC3	R_HPA3MO		1.14.13.3;1.14.14.9	kegg:Microbial metabolism in diverse environments;kegg:Tyrosine metabolism;model:Tyrosine metabolism;seed:4-Hydroxyphenylacetic acid catabolic pathway;seed:Aromatic Amin Catabolism;unipathway:4-hydroxyphenylacetate degradation	brenda:BS288372;ec:1.14.13.3;ec:1.14.14.9;imo1053-pao1:4HPHAC3MO;imo1056:4HPHAC3MO;kegg:R02698;rhea:16681;rhea:16682;rhea:16683;rhea:16684;seed:rxn01945;upa:UCR02698;upa:UER00416
R91FE295F_B	1 MNXM10@MNXC3 + 2 MNXM1@MNXC3 + 1 MNXM222@MNXC3 <==> 1 MNXM2@MNXC3 + 1 MNXM349@MNXC3 + 1 MNXM8@MNXC3	R_88			model:Folate biosynthesis
RD43413EC_B	1 MNXM10@MNXC3 + 2 MNXM1@MNXC3 + 1 MNXM2489@MNXC3 <==> 1 MNXM2687@MNXC3 + 1 MNXM2@MNXC3 + 1 MNXM8@MNXC3	rxn03424		1.5.1.12;1.5.99.8	model:NONE	ec:1.5.1.12;ec:1.5.99.8;iit341:_4HGLSD;imm904:4HGLSDm;ind750:4HGLSDm;obsolete:rxn09416r;seed:rxn03424
R1463504D_B	1 MNXM10@MNXC3 + 2 MNXM1@MNXC3 + 1 MNXM26@MNXC3 <==> 1 MNXM2@MNXC3 + 1 MNXM75@MNXC3 + 1 MNXM8@MNXC3	rxn00506	MNXR657	1.17.1.4;1.2.1.18;1.2.1.19;1.2.1.21;1.2.1.22;1.2.1.24;1.2.1.28;1.2.1.3;1.2.1.31;1.2.1.32;1.2.1.36;1.2.1.39;1.2.1.41;1.2.1.46;1.2.1.47;1.2.1.48;1.2.1.5;1.2.1.69;1.2.1.8;1.5.1.12	biopath:Glycolysis_and_Gluconeogenesis_(extended);biopath:Reactions_of_Pyruvate_and_Phosphoenolpyruvate;kegg:Biosynthesis of secondary metabolites;kegg:Glycolysis / Gluconeogenesis;kegg:Metabolic pathways;kegg:Microbial metabolism in diverse environments;kegg:Pyruvate metabolism;metacyc:ethanol degradation II;metacyc:ethanol degradation IV;metacyc:oxidative ethanol degradation III;model:NONE;seed…	bigg:ALDD2x;bigg:ALDD2xm;bigg:ALDD2xr;biopath:RXN01270;brenda:BS189125;brenda:BS189177;ec:1.17.1.4;ec:1.2.1.18;ec:1.2.1.19;ec:1.2.1.21;ec:1.2.1.22;ec:1.2.1.24;ec:1.2.1.28;ec:1.2.1.3;ec:1.2.1.31;ec:1.2.1.32;ec:1.2.1.36;ec:1.2.1.39;ec:1.2.1.41;ec:1.2.1.46;ec:1.2.1.47;ec:1.2.1.48;ec:1.2.1.5;ec:1.2.1.69;ec:1.2.1.8;ec:1.5.1.12;iaf1260:ALDD2x;iaf692:ALDD2x;iag612:rbs_100;iag612:rbs_96;iag612:rbs_97;iag…
RDA51DCF7_B	1 MNXM10@MNXC3 + 2 MNXM1@MNXC3 + 1 MNXM289@MNXC3 <==> 1 MNXM2@MNXC3 + 1 MNXM457@MNXC3 + 1 MNXM8@MNXC3	R_r0552	MNXR946	1.2.1.3;1.2.1.8	biopath:Biosynthesis_of_Betaine;biopath:Metabolism_of_Choline,_Betaine_and_Sarcosine;kegg:Glycine, serine and threonine metabolism;kegg:Metabolic pathways;metacyc:choline degradation I;metacyc:glycine betaine biosynthesis I (Gram-negative bacteria);metacyc:glycine betaine biosynthesis II (Gram-positive bacteria);metacyc:glycine betaine biosynthesis III (plants);model:null;unipathway:betaine biosy…	bigg:BETALDHx;bigg:BETALDHxm;biopath:RXN01138;brenda:BR36784;brenda:BS231536;ec:1.2.1.3;ec:1.2.1.8;ecocyc:BADH-RXN;iabaylyiv4:BADH-RXN;iaf1260:BETALDHx;ijn746:BETALDHx;ijr904.45632:BETALDHx;ijr904:BETALDHx;imeo21:BETALDHx;imo1053-pao1:BADH;imo1056:BADH;inj661:BETALDHx;intenz:15944;isb619:BETALDHx;iyo844:BADH;kegg:R02565;macie:M0100;metacyc:BADH-RXN;obsolete:rxn08176;rhea:15305;rhea:15306;rhea:153…
R6C8B0ECE_B	1 MNXM10@MNXC3 + 2 MNXM1@MNXC3 + 1 MNXM291@MNXC3 <==> 1 MNXM2@MNXC3 + 1 MNXM69@MNXC3 + 1 MNXM8@MNXC3	rxn05734	MNXR2737	1.2.3.5	model:NONE;seed:Entner-Doudoroff Pathway;seed:Glycerolipid and Glycerophospholipid Metabolism in Bacteria;seed:Pyruvate metabolism II acetyl-CoA, acetogenesis from pyruvate	bigg:GLXO1;ec:1.2.3.5;iag612:rbs_322;iag612:rbs_323;iag612:rbs_324;imeo21:GLXO1;inj661:GLXO1;iyo844:ALDD30;obsolete:rxn09968;seed:rxn05734
R1106B2DD_B	1 MNXM10@MNXC3 + 2 MNXM1@MNXC3 + 1 MNXM29@MNXC3 <==> 1 MNXM2212@MNXC3 + 1 MNXM2@MNXC3 + 1 MNXM8@MNXC3	rxn05735			model:NONE;seed:Entner-Doudoroff Pathway;seed:Glycerolipid and Glycerophospholipid Metabolism in Bacteria;seed:Pyruvate metabolism II acetyl-CoA, acetogenesis from pyruvate	iabaylyiv4:ALDHDEHYDROG-RXN;iyo844:ALDD31;obsolete:rxn09969;seed:rxn05735
R2FDC1F22_LR	1 MNXM10@MNXC3 + 2 MNXM1@MNXC3 + 1 MNXM378@MNXC3 + 1 MNXM4@MNXC3 --> 1 MNXM13@MNXC3 + 1 MNXM181@MNXC3 + 1 MNXM2@MNXC3 + 1 MNXM8@MNXC3	rxn00589		1.14.13.1	kegg:Dioxin degradation;kegg:Metabolic pathways;kegg:Microbial metabolism in diverse environments;kegg:Naphthalene degradation;kegg:Polycyclic aromatic hydrocarbon degradation;metacyc:salicylate degradation I;model:NONE;seed:Gentisare degradation;seed:Salicylate and gentisate catabolism;seed:Salicylate ester degradation	brenda:BR36758;ec:1.14.13.1;iabaylyiv4:SALICYLATE-1-MONOOXYGENASE-RXN;intenz:1914;kegg:R00818;metacyc:SALICYLATE-1-MONOOXYGENASE-RXN;rhea:11004;rhea:11005;rhea:11006;rhea:11007;seed:rxn00589
R518AFCBC_LR	1 MNXM10@MNXC3 + 2 MNXM1@MNXC3 + 1 MNXM4@MNXC3 + 1 MNXM6112@MNXC3 --> 1 MNXM13@MNXC3 + 1 MNXM2@MNXC3 + 1 MNXM8@MNXC3 + 1 MNXM961@MNXC3	rxn04748		1.14.13.1	kegg:Microbial metabolism in diverse environments;kegg:Naphthalene degradation;metacyc:methylsalicylate degradation;model:NONE;seed:Gentisare degradation;seed:Salicylate and gentisate catabolism;seed:Salicylate ester degradation	ec:1.14.13.1;kegg:R06939;metacyc:RXN-10078;seed:rxn04748
R85BD7AE2_B	1 MNXM10@MNXC3 + 2 MNXM1@MNXC3 + 1 MNXM863@MNXC3 <==> 1 MNXM672@MNXC3 + 1 MNXM8@MNXC3	R_SHCHD2	MNXR69898	1.3.1.76;2.1.1.107	kegg:Biosynthesis of secondary metabolites;kegg:Metabolic pathways;kegg:Porphyrin and chlorophyll metabolism;metacyc:siroheme biosynthesis;model:Porphyrin and chlorophyll metabolism;seed:Heme and Siroheme Biosynthesis;unipathway:adenosylcobalamin biosynthesis;unipathway:siroheme biosynthesis	bigg:SHCHD2;brenda:BR47985;ec:1.3.1.76;ec:2.1.1.107;ecocyc:DIMETHUROPORDEHYDROG-RXN;iabaylyiv4:DIMETHUROPORDEHYDROG-RXN;iaf1260:SHCHD2;iaf692:SHCHD2;igt196:SHCHD2;ijn746:SHCHD2;imeo21:SHCHD2;imo1053-pao1:SHCHD2;imo1056:SHCHD2;inj661:SHCHD2;intenz:11089;isb619:SHCHD2;iso783:SHCHD2;kegg:R03947;metacyc:DIMETHUROPORDEHYDROG-RXN;obsolete:rxn09252;rhea:15613;rhea:15614;rhea:15615;rhea:15616;seed:rxn027…
R4C628125_B	1 MNXM10@MNXC3 + 2 MNXM1@MNXC3 + 1 MNXM89557@MNXC3 <==> 1 MNXM245@MNXC3 + 1 MNXM2@MNXC3 + 1 MNXM8@MNXC3	rxn00183		1.5.1.12	kegg:Arginine and proline metabolism;model:NONE;seed:Arginine and Ornithine Degradation	bigg:PUTA3;ec:1.5.1.12;iit341:PUTA3;imo1053-pao1:GSADH;imo1056:GSADH;irs1563.45632:R00245_c;kegg:R00245;metacyc:RXN-14116;pubmed:3944130;pubmed:8621661;pubmed:9700195;reactome:REACT_101154;reactome:REACT_112402;reactome:REACT_131115;reactome:REACT_159056;reactome:REACT_2180;reactome:REACT_2180.3;reactome:REACT_28267;reactome:REACT_29350;reactome:REACT_33427;reactome:REACT_33738;reactome:REACT_772…
R78C92ADE_B	1 MNXM10@MNXC3 + 2 MNXM228@MNXC3 + 2 MNXM4@MNXC3 <==> 1 MNXM1@MNXC3 + 2 MNXM207@MNXC3 + 1 MNXM8@MNXC3	rxn03990		1.14.12.17	model:NONE;seed:Bacterial hemoglobins;seed:Glutaredoxins	bigg:NODOx;ec:1.14.12.17;ecocyc:R621-RXN;iaf1260:NODOx;intenz:1912;kegg:R05724;obsolete:rxn09006;rhea:19469;rhea:19470;rhea:19471;rhea:19472;seed:rxn03990
R1133AFE0_RL	1 MNXM1106@MNXC3 + 1 MNXM13@MNXC3 <-- 1 MNXM114087@MNXC3 + 1 MNXM1@MNXC3	R_AOBUTDs		1.1.1.103	biopath:Biosynthesis_of_Coenzyme_B12_and_conversion_of_Vitamin_B12_into_the_Coenzyme;biopath:Biosynthesis_of_Hemoglobin_and_Cyctochromes;metacyc:aminopropanol phosphate biosynthesis;metacyc:threonine degradation III (to methylglyoxal);model:Threonine and Lysine Metabolism	bigg:AOBUTDs;bigg:AOBUTDsm;biopath:RXN01061;ec:1.1.1.103;ecocyc:THREOSPON-RXN;iaf1260:AOBUTDs;imm904:AOBUTDs;intenz:1102;kegg:R03758;metacyc:THREOSPON-RXN;rhea:25653;rhea:25654;rhea:25655;rhea:25656;seed:rxn02666
R2EE43E29_RL	1 MNXM1115@MNXC3 + 1 MNXM9@MNXC3 <-- 1 MNXM2@MNXC3 + 1 MNXM355@MNXC3	R_NARP	MNXR15016	3.1.3.5	kegg:Nicotinate and nicotinamide metabolism;metacyc:NAD salvage pathway II;metacyc:pyridine nucleotide cycling (plants);model:Nicotinate and nicotinamide metabolism;seed:pyrimidine conversions	ec:3.1.3.5;irs1563.45632:R02323_c;iyo844:NIRP;kegg:R02323;metacyc:RXN-5841;rhea:30815;rhea:30816;rhea:30817;rhea:30818;seed:rxn01670
R871545EC_B	1 MNXM1115@MNXC3 + 1 MNXM9@MNXC3 <==> 1 MNXM1@MNXC3 + 1 MNXM216@MNXC3 + 1 MNXM295@MNXC3	R_1049		2.4.2.1	kegg:Nicotinate and nicotinamide metabolism;model:NAD Biosynthesis;seed:Adenosyl nucleosidases;seed:Purine conversions;seed:pyrimidine conversions	bigg:PNP;ec:2.4.2.1;imm904:PNP;iyo844:RIOR;kegg:R02294;seed:rxn01646
RCE503832_LR	1 MNXM111@MNXC2 + 1 MNXM2@MNXC3 + 1 MNXM3@MNXC3 --> 1 MNXM111@MNXC3 + 1 MNXM1@MNXC3 + 1 MNXM7@MNXC3 + 1 MNXM9@MNXC3	R_FE2abc			model:Transport;seed:Campylobacter Iron Metabolism;seed:Iron acquisition in Vibrio	bigg:FE2abc;bigg:FE2abcpp;iaf1260:FE2abcpp;iaf692:FE2abc;iit341:FE2abc;ijn746:FE2abc;ijr904.45632:FE2abc;ijr904:FE2abc;imeo21:FE2abc;inj661:FE2abc;ips189:FE2abc;isb619:FE2abc;iso783:FE2abc;iyo844:FE2abc;seed:rxn05555;seed:rxn08472
R15DF7064_B	1 MNXM111@MNXC2 <==> 1 MNXM111@BOUNDARY	R_EX_fe2_e			model:Exchange
RAAA3A7BE_B	1 MNXM111@MNXC3 + 1 MNXM346@MNXC3 <==> 1 MNXM78362@MNXC3	rxn00224		4.99.1.1	biopath:Biosynthesis_of_Heme;biopath:Biosynthesis_of_Hemoglobin_and_Cyctochromes;kegg:Biosynthesis of secondary metabolites;kegg:Metabolic pathways;kegg:Porphyrin and chlorophyll metabolism;metacyc:heme biosynthesis from uroporphyrinogen-III I;metacyc:heme biosynthesis from uroporphyrinogen-III II;metacyc:superpathway of heme biosynthesis from uroporphyrinogen-III;model:NONE;seed:Experimental tye…	biopath:RXN00238;ec:4.99.1.1;kegg:R00310;metacyc:PROTOHEMEFERROCHELAT-RXN;metacyc:RXN0-6258;seed:rxn00224
RA52020E4_B	1 MNXM111@MNXC3 + 1 MNXM863@MNXC3 <==> 2 MNXM1@MNXC3 + 1 MNXM82173@MNXC3	R_1171	MNXR69900	4.99.1.4	kegg:Biosynthesis of secondary metabolites;kegg:Metabolic pathways;kegg:Porphyrin and chlorophyll metabolism;metacyc:siroheme biosynthesis;model:Porphyrin and Chlorophyll Metabolism;seed:Heme and Siroheme Biosynthesis;unipathway:siroheme biosynthesis	bigg:SHCHF;brenda:BR48009;ec:4.99.1.4;kegg:R02864;metacyc:SIROHEME-FERROCHELAT-RXN;seed:rxn02056;upa:UCR02864;upa:UER00376
R429AF748_LR	1 MNXM1122@MNXC3 + 3 MNXM1@MNXC3 + 1 MNXM2@MNXC3 --> 2 MNXM13@MNXC3 + 2 MNXM15@MNXC3	R_ALPH		3.5.1.54	kegg:Arginine and proline metabolism;kegg:Atrazine degradation;kegg:Metabolic pathways;kegg:Microbial metabolism in diverse environments;metacyc:cyanurate degradation;metacyc:urea degradation I;model:Urea degradation;unipathway:urea degradation	bigg:ALPHNH;brenda:BR22698;ec:3.5.1.54;iabaylyiv4:ALLOPHANATE-HYDROLASE-RXN;iin800:DUR1_2;imm904:ALPHNH;ind750:ALPHNH;intenz:17447;kegg:R00005;metacyc:ALLOPHANATE-HYDROLASE-RXN;rhea:19029;rhea:19030;rhea:19031;rhea:19032;seed:rxn00002;upa:UCR00005;upa:UER00372
R88D3F723_B	1 MNXM11237@MNXC2 <==> 1 MNXM11237@BOUNDARY	EX_cpd01991_e			model:S_
R75B21DD5_B	1 MNXM11237@MNXC2 <==> 1 MNXM11237@MNXC3	rxn05724	MNXR66742
R64A60183_RL	1 MNXM1132@MNXC3 + 1 MNXM11@MNXC3 + 1 MNXM14@MNXC3 <-- 1 MNXM1212@MNXC3 + 1 MNXM12@MNXC3 + 1 MNXM3@MNXC3	rxn02831		6.2.1.26	kegg:Biosynthesis of secondary metabolites;kegg:Metabolic pathways;kegg:Ubiquinone and other terpenoid-quinone biosynthesis;metacyc:1,4-dihydroxy-2-naphthoate biosynthesis I;model:NONE;unipathway:menaquinone biosynthesis	brenda:BR48386;ec:6.2.1.26;ecocyc:O-SUCCINYLBENZOATE-COA-LIG-RXN;iaf1260:SUCBZL;iao358:rll_243;iit341:SUCBZL;ijr904.45632:SUCBZL;ijr904:SUCBZL;imeo21:SUCBZL;imo1053-pao1:SUCBZL;imo1056:SUCBZL;inj661:SUCBZL;intenz:5084;isb619:SUCBZL;iso783:SUCBZL;iyo844:SUCBZL;kegg:R04030;metacyc:O-SUCCINYLBENZOATE-COA-LIG-RXN;rhea:17009;rhea:17010;rhea:17011;rhea:17012;seed:rxn02831;upa:UCR04030;upa:UER00166
RCC4EDCFA_LR	1 MNXM1132@MNXC3 + 1 MNXM1@MNXC3 --> 1 MNXM2306@MNXC3 + 1 MNXM2@MNXC3	rxn05024		4.1.3.36	kegg:Biosynthesis of secondary metabolites;kegg:Metabolic pathways;kegg:Ubiquinone and other terpenoid-quinone biosynthesis;metacyc:1,4-dihydroxy-2-naphthoate biosynthesis I;metacyc:1,4-dihydroxy-2-naphthoate biosynthesis II (plants);model:NONE	brenda:BR11624;ec:4.1.3.36;ecocyc:NAPHTHOATE-SYN-RXN;intenz:18343;kegg:R07263;metacyc:NAPHTHOATE-SYN-RXN;pubmed:12909628;rhea:26562;rhea:26563;rhea:26564;rhea:26565;seed:rxn05024
R51FB540D_LR	1 MNXM11358@MNXC3 + 1 MNXM2@MNXC3 --> 1 MNXM1@MNXC3 + 1 MNXM5124@MNXC3 + 1 MNXM9@MNXC3	rxn10266		3.1.3.27	model:NONE	ec:3.1.3.27;seed:rxn10266
R3C921836_B	1 MNXM11358@MNXC3 + 1 MNXM31@MNXC3 <==> 1 MNXM66@MNXC3 + 1 MNXM8377@MNXC3	rxn10260		2.7.8.5	model:NONE	ec:2.7.8.5;seed:rxn10260
R2C58B6BE_RL	1 MNXM11359@MNXC3 + 2 MNXM1@MNXC3 + 1 MNXM31@MNXC3 <-- 1 MNXM53@MNXC3 + 1 MNXM8377@MNXC3	rxn10227		2.7.8.8	model:NONE	ec:2.7.8.8;seed:rxn10227
RA50841B0_B	1 MNXM11359@MNXC3 + 2 MNXM1@MNXC3 <==> 1 MNXM13@MNXC3 + 1 MNXM7294@MNXC3	rxn10233		4.1.1.65	model:NONE;seed:Bacterial cyanide production and tolerance mechanisms	ec:4.1.1.65;seed:rxn10233
R2FED05A7_B	1 MNXM1135@MNXC3 + 1 MNXM1@MNXC3 + 1 MNXM960@MNXC3 <==> 1 MNXM11@MNXC3 + 1 MNXM662@MNXC3	R_1244		2.5.1.3	kegg:Metabolic pathways;kegg:Thiamine metabolism;metacyc:thiamin diphosphate biosynthesis IV (eukaryotes);metacyc:thiamin salvage II;model:Thiamine Metabolism;unipathway:thiamine diphosphate biosynthesis	bigg:TMPPP;brenda:BR47665;brenda:BS356264;ec:2.5.1.3;ecocyc:THI-P-SYN-RXN;iabaylyiv4:THI-P-SYN-RXN;iaf1260:TMPPP;iaf692:TMPPP;iao358:rll_416;iin800:THI6_2;iit341:TMPPP;ijr904.45632:TMPPP;ijr904:TMPPP;imeo21:TMPPP;imm904:TMPPP;imo1053-pao1:TMPPP;imo1056:TMPPP;ind750:TMPPP;inj661:TMPPP;intenz:2708;isb619:TMPPP;iso783:TMPPP;iyo844:TMPPP;kegg:R03223;metacyc:THI-P-SYN-RXN;rhea:22328;rhea:22329;rhea:22…
R81D753DC_B	1 MNXM1135@MNXC3 + 1 MNXM7@MNXC3 <==> 1 MNXM3@MNXC3 + 1 MNXM790@MNXC3	R_1048;R_1668;R_1667	MNXR69768	2.7.4.7	kegg:Metabolic pathways;kegg:Thiamine metabolism;metacyc:4-amino-2-methyl-5-diphosphomethylpyrimidine biosynthesis;metacyc:hydroxymethylpyrimidine salvage;model:Thiamine Metabolism;unipathway:thiamine diphosphate biosynthesis	bigg:PMPK;brenda:BR48075;ec:2.7.4.7;ecocyc:PYRIMSYN3-RXN;iabaylyiv4:PYRIMSYN3-RXN;iaf1260:PMPK;iaf692:PMPK;iao358:rll_414;iao358:rll_415;iin800:THI20_2;iit341:PMPK;ijn746:PMPK;ijr904.45632:PMPK;ijr904:PMPK;imeo21:PMPK;imm904:PMPK;imo1053-pao1:PMPK;imo1056:PMPK;ind750:PMPK;inj661:PMPK;intenz:3011;irs1563.45632:R04509_c;isb619:PMPK;iso783:PMPK;iyo844:PMPK;kegg:R04509;metacyc:PYRIMSYN3-RXN;rhea:1989…
RFAFBC5C0_LR	1 MNXM11360@MNXC3 + 1 MNXM2@MNXC3 --> 1 MNXM1@MNXC3 + 1 MNXM5125@MNXC3 + 1 MNXM9@MNXC3	rxn10269		3.1.3.27	model:NONE	ec:3.1.3.27;seed:rxn10269
R8B87C7FC_B	1 MNXM11360@MNXC3 + 1 MNXM31@MNXC3 <==> 1 MNXM66@MNXC3 + 1 MNXM8378@MNXC3	rxn10263		2.7.8.5	model:NONE	ec:2.7.8.5;seed:rxn10263
R86C7F788_RL	1 MNXM11361@MNXC3 + 2 MNXM1@MNXC3 + 1 MNXM31@MNXC3 <-- 1 MNXM53@MNXC3 + 1 MNXM8378@MNXC3	rxn10230		2.7.8.8	model:NONE	ec:2.7.8.8;seed:rxn10230
R5AAA09AF_B	1 MNXM11361@MNXC3 + 2 MNXM1@MNXC3 <==> 1 MNXM13@MNXC3 + 1 MNXM7295@MNXC3	rxn10236		4.1.1.65	model:NONE;seed:Bacterial cyanide production and tolerance mechanisms	ec:4.1.1.65;seed:rxn10236
RA9589AA1_B	1 MNXM1137@MNXC3 + 1 MNXM22@MNXC3 <==> 1 MNXM1597@MNXC3 + 1 MNXM1@MNXC3 + 1 MNXM2@MNXC3 + 1 MNXM4@MNXC3	rxn01523		1.7.3.3	model:NONE
RF309D8DB_LR	1 MNXM1137@MNXC3 + 1 MNXM2@MNXC3 --> 1 MNXM114184@MNXC3 + 1 MNXM13@MNXC3	rxn04132			model:NONE	kegg:R06063;seed:rxn04132
R436D75F8_LR	1 MNXM1137@MNXC3 + 1 MNXM2@MNXC3 --> 1 MNXM13@MNXC3 + 1 MNXM91795@MNXC3	R_514			model:Purine degradation	kegg:R06064;seed:rxn04133
RAC3A3358_LR	1 MNXM11392@MNXC3 + 1 MNXM2@MNXC3 --> 1 MNXM1@MNXC3 + 1 MNXM5129@MNXC3 + 1 MNXM9@MNXC3	rxn10265		3.1.3.27	model:NONE	ec:3.1.3.27;seed:rxn10265
R1AD7449F_B	1 MNXM11392@MNXC3 + 1 MNXM31@MNXC3 <==> 1 MNXM66@MNXC3 + 1 MNXM8379@MNXC3	rxn10259		2.7.8.5	model:NONE	ec:2.7.8.5;seed:rxn10259
R1A40248A_RL	1 MNXM11393@MNXC3 + 2 MNXM1@MNXC3 + 1 MNXM31@MNXC3 <-- 1 MNXM53@MNXC3 + 1 MNXM8379@MNXC3	rxn10226		2.7.8.8	model:NONE	ec:2.7.8.8;seed:rxn10226
RAD2D212C_B	1 MNXM11393@MNXC3 + 2 MNXM1@MNXC3 <==> 1 MNXM13@MNXC3 + 1 MNXM7305@MNXC3	rxn10232		4.1.1.65	model:NONE;seed:Bacterial cyanide production and tolerance mechanisms	ec:4.1.1.65;seed:rxn10232
R25B8558B_LR	1 MNXM11394@MNXC3 + 1 MNXM2@MNXC3 --> 1 MNXM1@MNXC3 + 1 MNXM5130@MNXC3 + 1 MNXM9@MNXC3	rxn10270		3.1.3.27	model:NONE	ec:3.1.3.27;seed:rxn10270
R54D55E42_B	1 MNXM11394@MNXC3 + 1 MNXM31@MNXC3 <==> 1 MNXM66@MNXC3 + 1 MNXM8380@MNXC3	rxn10264		2.7.8.5	model:NONE	ec:2.7.8.5;seed:rxn10264
R36A10DE8_RL	1 MNXM11395@MNXC3 + 2 MNXM1@MNXC3 + 1 MNXM31@MNXC3 <-- 1 MNXM53@MNXC3 + 1 MNXM8380@MNXC3	rxn10231		2.7.8.8	model:NONE	ec:2.7.8.8;seed:rxn10231
R4B1B9372_B	1 MNXM11395@MNXC3 + 2 MNXM1@MNXC3 <==> 1 MNXM13@MNXC3 + 1 MNXM7306@MNXC3	rxn10237		4.1.1.65	model:NONE;seed:Bacterial cyanide production and tolerance mechanisms	ec:4.1.1.65;seed:rxn10237
R793FDB62_LR	1 MNXM11396@MNXC3 + 1 MNXM2@MNXC3 --> 1 MNXM1@MNXC3 + 1 MNXM5131@MNXC3 + 1 MNXM9@MNXC3	rxn10268		3.1.3.27	model:NONE	ec:3.1.3.27;seed:rxn10268
R45E49357_B	1 MNXM11396@MNXC3 + 1 MNXM31@MNXC3 <==> 1 MNXM66@MNXC3 + 1 MNXM8381@MNXC3	rxn10262		2.7.8.5	model:NONE	ec:2.7.8.5;seed:rxn10262
RB0E12C57_RL	1 MNXM11397@MNXC3 + 2 MNXM1@MNXC3 + 1 MNXM31@MNXC3 <-- 1 MNXM53@MNXC3 + 1 MNXM8381@MNXC3	rxn10229		2.7.8.8	model:NONE	ec:2.7.8.8;seed:rxn10229
R16F602B8_B	1 MNXM11397@MNXC3 + 2 MNXM1@MNXC3 <==> 1 MNXM13@MNXC3 + 1 MNXM7307@MNXC3	rxn10235		4.1.1.65	model:NONE;seed:Bacterial cyanide production and tolerance mechanisms	ec:4.1.1.65;seed:rxn10235
R3584D42F_LR	1 MNXM11398@MNXC3 + 1 MNXM2@MNXC3 --> 1 MNXM1@MNXC3 + 1 MNXM5132@MNXC3 + 1 MNXM9@MNXC3	rxn10267		3.1.3.27	model:NONE	ec:3.1.3.27;seed:rxn10267
RC63ED42F_B	1 MNXM11398@MNXC3 + 1 MNXM31@MNXC3 <==> 1 MNXM66@MNXC3 + 1 MNXM8382@MNXC3	rxn10261		2.7.8.5	model:NONE	ec:2.7.8.5;seed:rxn10261
R618CE0FB_RL	1 MNXM11399@MNXC3 + 2 MNXM1@MNXC3 + 1 MNXM31@MNXC3 <-- 1 MNXM53@MNXC3 + 1 MNXM8382@MNXC3	rxn10228		2.7.8.8	model:NONE	ec:2.7.8.8;seed:rxn10228
R6FE8BFE8_B	1 MNXM11399@MNXC3 + 2 MNXM1@MNXC3 <==> 1 MNXM13@MNXC3 + 1 MNXM7308@MNXC3	rxn10234		4.1.1.65	model:NONE;seed:Bacterial cyanide production and tolerance mechanisms	ec:4.1.1.65;seed:rxn10234
R69EB6649_B	1 MNXM113@MNXC2 <==> 1 MNXM113@BOUNDARY	EX_cpd00126_e			model:S_
R4DA1905B_B	1 MNXM113@MNXC2 <==> 1 MNXM113@MNXC3	rxn05471	MNXR27740			iyo844:GMPt6;obsolete:rxn05677;seed:rxn05471
R6F4460A7_RL	1 MNXM113@MNXC3 + 1 MNXM11@MNXC3 + 1 MNXM14@MNXC3 + 2 MNXM1@MNXC3 + 1 MNXM89557@MNXC3 <-- 1 MNXM298@MNXC3 + 1 MNXM2@MNXC3 + 1 MNXM37@MNXC3 + 1 MNXM3@MNXC3	R_GMPS2		6.3.4.1;6.3.5.2	biopath:Biosynthesis_of_GTP;biopath:Conversion_and_degradation_of_Purine_desoxyribonucleotides;biopath:Reactions_and_degradation_of_Purine_ribonucleotides;kegg:Metabolic pathways;kegg:Purine metabolism;metacyc:guanosine nucleotides <i>de novo</i> biosynthesis;metacyc:purine nucleotides <i>de novo</i> biosynthesis II;model:AminoAcids_GluMetabolism;seed:Purine conversions;unipathway:GMP biosynthesis	bigg:GMPS2;biopath:RXN00486;brenda:BR149;ec:6.3.4.1;ec:6.3.5.2;ecocyc:GMP-SYN-GLUT-RXN;iabaylyiv4:GMP-SYN-GLUT-RXN;iaf1260:GMPS2;iaf692:GMPS2;iag612:rbs_191;iao358:rll_185;iin800:GUA1;iit341:GMPS2;ijn746:GMPS2;ijr904.45632:GMPS2;ijr904:GMPS2;imeo21:GMPS2;imm904:GMPS2;imo1053-pao1:GMPS2;imo1056:GMPS2;ind750:GMPS2;inj661:GMPS2;intenz:5148;irs1563.45632:R01231_c;isb619:GMPS2;iso783:GMPS2;iyo844:GMPS…
R23E84ED4_B	1 MNXM113@MNXC3 + 1 MNXM11@MNXC3 + 1 MNXM14@MNXC3 + 2 MNXM1@MNXC3 <==> 1 MNXM15@MNXC3 + 1 MNXM298@MNXC3 + 1 MNXM3@MNXC3	R01230_c
RC409E6B2_RL	1 MNXM113@MNXC3 + 1 MNXM11@MNXC3 <-- 1 MNXM259@MNXC3 + 1 MNXM91@MNXC3	R_HPT1_2	MNXR69194	2.4.2.22;2.4.2.7;2.4.2.8	biopath:Reactions_and_degradation_of_Purine_ribonucleotides;kegg:Metabolic pathways;kegg:Purine metabolism;metacyc:guanine and guanosine salvage I;metacyc:guanine and guanosine salvage II;model:Salvage pathways;unipathway:GMP biosynthesis via salvage pathway	bigg:GUAPRT;biopath:RXN00706;brenda:BS355284;ec:2.4.2.22;ec:2.4.2.7;ec:2.4.2.8;ecocyc:GUANPRIBOSYLTRAN-RXN;iabaylyiv4:GUANPRIBOSYLTRAN-RXN;iaf1260:GUAPRT;iaf692:GUAPRT;iag612:rbs_330;iao358:rll_201;iao358:rll_203;igt196:GUAPRT;iin800:HPT1_2;iit341:GUAPRT;ijn746:GUAPRT;ijr904.45632:GUAPRT;ijr904:GUAPRT;imeo21:GUAPRT;imm904:GUAPRT;imo1053-pao1:GUAPRT;imo1056:GUAPRT;ind750:GUAPRT;inj661:GUAPRT;inten…
R875B8CAF_B	1 MNXM113@MNXC3 + 1 MNXM286@MNXC3 <==> 1 MNXM30@MNXC3 + 1 MNXM374@MNXC3	R_637		2.7.4.8	model:Purine and Pyrimidine Biosynthesis;seed:Purine conversions	bigg:GK2;ec:2.7.4.8;iin800:GUK1_3;imm904:GK2;ind750:GK2;ips189:GK2;iyo844:GK2;seed:rxn09562
RA22B3905_LR	1 MNXM113@MNXC3 + 1 MNXM2@MNXC3 --> 1 MNXM401@MNXC3 + 1 MNXM9@MNXC3	R_NTD9pp;R_NTD9		3.1.3.1;3.1.3.2;3.1.3.25;3.1.3.31;3.1.3.5;3.1.3.6;3.6.1.11	biopath:Degradation_of_GTP_to_Guanosine;biopath:Reactions_and_degradation_of_Purine_ribonucleotides;kegg:Metabolic pathways;kegg:Purine metabolism;metacyc:guanosine nucleotides degradation I;metacyc:guanosine nucleotides degradation II;metacyc:guanosine nucleotides degradation III;model:Nucleotides_PurineMetabolism;seed:pyrimidine conversions	bigg:NTD9;bigg:NTD9e;bigg:NTD9l;bigg:NTD9pp;biopath:RXN01476;brenda:BS64638;ec:3.1.3.1;ec:3.1.3.2;ec:3.1.3.25;ec:3.1.3.31;ec:3.1.3.5;ec:3.1.3.6;ec:3.6.1.11;ecocyc:RXN-7609;iabaylyiv4:RXN-7609;iaf1260:NTD9;iaf1260:NTD9pp;iao358:rll_296;iin800:U31;ijn746:NTD9;ijn746:NTD9pp;ijr904.45632:NTD9;ijr904:NTD9;imeo21:NTD9;imm904:NTD9;imo1053-pao1:NTD9;imo1056:NTD9;ind750:NTD9;inj661:NTD9;irs1563.45632:R012…
R455A49C3_B	1 MNXM113@MNXC3 + 1 MNXM3@MNXC3 <==> 1 MNXM30@MNXC3 + 1 MNXM7@MNXC3	R_636		2.7.4.8	biopath:Biosynthesis_of_GTP;biopath:Reactions_and_degradation_of_Purine_ribonucleotides;kegg:Metabolic pathways;kegg:Purine metabolism;metacyc:guanosine nucleotides <i>de novo</i> biosynthesis;model:Purine and Pyrimidine Biosynthesis;seed:Purine conversions	bigg:GK1;bigg:GK1m;biopath:RXN00728;brenda:BR47853;ec:2.7.4.8;ecocyc:GUANYL-KIN-RXN;iabaylyiv4:GUANYL-KIN-RXN;iaf1260:GK1;iaf692:GK1;iag612:rbs_325;iao358:rll_176;igt196:GK1;iin800:GUK1_1;iit341:GK1;ijn746:GK1;ijr904.45632:GK1;ijr904:GK1;imeo21:GK1;imm904:GK1;imo1053-pao1:GK1;imo1056:GK1;ind750:GK1;inj661:GK1;intenz:3012;ips189:GK1;isb619:GK1;iso783:GK1;iyo844:GK1;kegg:R00332;metacyc:GUANYL-KIN-R…
R1DEA10A7_LR	1 MNXM113@MNXC3 + 2 MNXM1@MNXC3 + 1 MNXM6@MNXC3 --> 1 MNXM125@MNXC3 + 1 MNXM15@MNXC3 + 1 MNXM5@MNXC3	R_GMPR		1.6.6.8;1.7.1.7	biopath:Reactions_and_degradation_of_Purine_ribonucleotides;kegg:Purine metabolism;model:Purine and Pyrimidine Biosynthesis	bigg:GMPR;biopath:RXN00158;brenda:BR36982;brenda:BS260152;ec:1.6.6.8;ec:1.7.1.7;ecocyc:GMP-REDUCT-RXN;iaf1260:GMPR;iag612:rbs_483;iao358:rll_187;igt196:GMPR;iit341:GMPR;ijr904.45632:GMPR;ijr904:GMPR;intenz:10017;isb619:GMPR;iyo844:GMPR;kegg:R01134;metacyc:GMP-REDUCT-RXN;obsolete:rxn08663r;pubmed:12009299;pubmed:16359702;pubmed:218932;reactome:REACT_127184;reactome:REACT_130011;reactome:REACT_1302…
R22CB405D_B	1 MNXM114079@MNXC3 + 1 MNXM1@MNXC3 + 1 MNXM6@MNXC3 <==> 1 MNXM114097@MNXC3 + 1 MNXM5@MNXC3	R_KARA1		1.1.1.86	biopath:Biosynthesis_of_L-Valine;biopath:Biosynthesis_of_Pantothenate,_Coenzyme_A_and_Holo-acyl_carrier_protein_(extended);biopath:Metabolism_of_the_branched_amino_acids_(L-Leucine,_L-Isoleucine,_L-Valine);model:Valine, Leucine, and Isoleucine Metabolism;seed:Branched-Chain Amino Acid Biosynthesis;unipathway:L-valine biosynthesis	bigg:KARA1;bigg:KARA1i;bigg:KARA1im;biopath:RXN01210;brenda:BR47598;ec:1.1.1.86;ecocyc:ACETOLACTREDUCTOISOM-RXN;iabaylyiv4:ACETOLACTREDUCTOISOM-RXN;iaf1260:KARA1;iaf692:KARA1;iao358:rll_208;igt196:KARA1;iit341:KARA1i;ijn746:KARA1;ijr904.45632:KARA1i;ijr904:KARA1i;imeo21:KARA1i;imm904:KARA1im;imo1053-pao1:AHAI;imo1056:AHAI;ind750:KARA1im;inj661:KARA1i;intenz:1085;isb619:KARA1i;iso783:AHAI;iyo844:K…
R246E1BE9_LR	1 MNXM114079@MNXC3 + 1 MNXM1@MNXC3 --> 1 MNXM1268@MNXC3 + 1 MNXM13@MNXC3	rxn02113		4.1.1.5	model:NONE;seed:Acetoin, butanediol metabolism;seed:Murein hydrolase regulation and cell death	ec:4.1.1.5;iaf692:ACLDC;iag612:rbs_29;iao358:rll_15;isb619:ACLDC;iyo844:ACLDC;obsolete:rxn02114;obsolete:rxn11032;seed:rxn02113
RB7427A51_B	1 MNXM114079@MNXC3 + 1 MNXM256@MNXC3 <==> 1 MNXM1705@MNXC3 + 1 MNXM23@MNXC3	rxn02185		2.2.1.6	biopath:Biosynthesis_of_L-Valine;biopath:Biosynthesis_of_Pantothenate,_Coenzyme_A_and_Holo-acyl_carrier_protein_(extended);biopath:Glycolytic_fermentation_and_Lactate_converting_fermentations;biopath:Metabolism_of_Butanoate;biopath:Metabolism_of_Pyruvate_to_Butanoate_derivaties;biopath:Metabolism_of_the_branched_amino_acids_(L-Leucine,_L-Isoleucine,_L-Valine);model:NONE;seed:Acetoin, butanediol m…	biopath:RXN01358;ec:2.2.1.6;irs1563.45632:R03050_c;irs1563.45632:R04672_c;kegg:R04672;metacyc:RXN-14037;obsolete:rxn03193;rhea:24805;rhea:24806;rhea:24807;rhea:24808;seed:rxn02185;upa:UCR04672
RACB5E6D6_B	1 MNXM114087@MNXC3 + 1 MNXM12@MNXC3 <==> 1 MNXM21@MNXC3 + 1 MNXM29@MNXC3	R_669		2.3.1.29;2.3.1.37	biopath:Biosynthesis_of_Coenzyme_B12_and_conversion_of_Vitamin_B12_into_the_Coenzyme;biopath:Biosynthesis_of_Hemoglobin_and_Cyctochromes;kegg:Glycine, serine and threonine metabolism;metacyc:threonine degradation II;model:Threonine and Lysine Metabolism;seed:Glycine Biosynthesis;seed:Threonine degradation;unipathway:L-threonine degradation via oxydo-reductase pathway	bigg:GLYAT;bigg:GLYATi;bigg:GLYATm;biopath:RXN01455;brenda:BR44028;brenda:BS320782;ec:2.3.1.29;ec:2.3.1.37;ecocyc:AKBLIG-RXN;iaf1260:GLYAT;ijr904.45632:GLYATi;ijr904:GLYATi;imm904:GLYATi;intenz:2297;irs1563.45632:R00371_c;isb619:GLYAT;iso783:GLYAT;iyo844:GLYAT;kegg:R00371;metacyc:AKBLIG-RXN;pubmed:11318637;rhea:20736;rhea:20737;rhea:20738;rhea:20739;seed:rxn00274;upa:UCR00371;upa:UER00506
RB41D5DE0_LR	1 MNXM114092@MNXC3 + 1 MNXM2@MNXC3 --> 1 MNXM116@MNXC3 + 1 MNXM14@MNXC3 + 2 MNXM1@MNXC3	R01054
R70CD9DE7_B	1 MNXM114097@MNXC3 + 1 MNXM5@MNXC3 <==> 1 MNXM1638@MNXC3 + 1 MNXM1@MNXC3 + 1 MNXM6@MNXC3	rxn03068		1.1.1.86	kegg:2-Oxocarboxylic acid metabolism;kegg:Biosynthesis of secondary metabolites;kegg:Metabolic pathways;kegg:Valine, leucine and isoleucine biosynthesis;model:NONE;seed:Branched-Chain Amino Acid Biosynthesis	ec:1.1.1.86;kegg:R04440;rhea:31139;rhea:31140;rhea:31141;rhea:31142;seed:rxn03068;upa:UCR04440
R9D666B4F_LR	1 MNXM114097@MNXC3 --> 1 MNXM238@MNXC3 + 1 MNXM2@MNXC3	R_DHAD_LPAREN_3mob_RPAREN_		4.2.1.9	biopath:Biosynthesis_of_L-Valine;biopath:Biosynthesis_of_Pantothenate,_Coenzyme_A_and_Holo-acyl_carrier_protein_(extended);biopath:Metabolism_of_the_branched_amino_acids_(L-Leucine,_L-Isoleucine,_L-Valine);kegg:2-Oxocarboxylic acid metabolism;kegg:Biosynthesis of secondary metabolites;kegg:Metabolic pathways;kegg:Valine, leucine and isoleucine biosynthesis;model:Valine, leucine and isoleucine bio…	bigg:DHAD1;bigg:DHAD1m;biopath:RXN00558;ec:4.2.1.9;iabaylyiv4:DIHYDROXYISOVALDEHYDRAT-RXN;iaf1260:DHAD1;iaf692:DHAD1;iao358:rll_210;igt196:DHAD1;ijn746:DHAD1;ijr904.45632:DHAD1;ijr904:DHAD1;imeo21:DHAD1;imm904:DHAD1m;imo1053-pao1:DHAD1;imo1056:DHAD1;ind750:DHAD1m;inj661:DHAD1;irs1563.45632:R01209_c;irs1563.45632:R04441_c;isb619:DHAD1;iso783:DHAD1;iyo844:DHAD1;kegg:R04441;obsolete:rxn03069;rhea:24…
RAAD9262F_LR	1 MNXM11409@MNXC2 + 1 MNXM2@MNXC3 + 1 MNXM3@MNXC3 --> 1 MNXM11409@MNXC3 + 1 MNXM1@MNXC3 + 1 MNXM7@MNXC3 + 1 MNXM9@MNXC3	rxn05548			model:NONE	iyo844:DJENKabc;seed:rxn05548
RCA8470BB_B	1 MNXM11409@MNXC2 <==> 1 MNXM11409@BOUNDARY	EX_cpd05190_e			model:S_
R18C19F4_B	1 MNXM1140@MNXC3 + 1 MNXM3090@MNXC3 <==> 1 MNXM1141@MNXC3 + 1 MNXM16@MNXC3	R_199		2.6.1.62	kegg:Biotin metabolism;kegg:Metabolic pathways;metacyc:biotin biosynthesis from 7-keto-8-aminopelargonate;model:Pantothenate and CoA Biosynthesis;unipathway:biotin biosynthesis	aragem.45632:R03231_c;bigg:AMAOTr;brenda:BR47441;brenda:BS378733;ec:2.6.1.62;ecocyc:DAPASYN-RXN;iabaylyiv4:DAPASYN-RXN;iaf1260:AMAOTr;iaf692:AMAOTr;igt196:AMAOTr;iin800:BIO3;iit341:AMAOTr;ijr904.45632:AMAOTr;ijr904:AMAOTr;imeo21:AMAOTr;imm904:AMAOTr;imo1053-pao1:AMAOT;imo1056:AMAOT;ind750:AMAOTr;inj661:AMAOTr;intenz:2813;isb619:AMAOTr;iso783:AMAOT;iyo844:AMAOT;kegg:R03231;macie:M0249;metacyc:DAPA…
R6B918B0F_RL	1 MNXM114119@MNXC3 + 1 MNXM1@MNXC3 + 1 MNXM2@MNXC3 <-- 1 MNXM676@MNXC3	rxn02007		4.2.1.44	model:NONE
R5D05341F_LR	1 MNXM114119@MNXC3 + 1 MNXM2@MNXC3 --> 1 MNXM114407@MNXC3	rxn03931			model:NONE	iag612:rbs_221;seed:rxn03931
R7C8AEBEB_LR	1 MNXM114122@MNXC3 + 1 MNXM2@MNXC3 --> 1 MNXM494@MNXC3 + 1 MNXM9@MNXC3	rxn05106		3.1.3.77;3.1.3.87	kegg:Cysteine and methionine metabolism;kegg:Metabolic pathways;metacyc:3.1.3.77-RXN;metacyc:<i>S</i>-methyl-5-thio-I?-D-ribose 1-phosphate degradation I;model:NONE;unipathway:L-methionine biosynthesis via salvage pathway	brenda:BR48755;ec:3.1.3.77;ec:3.1.3.87;intenz:16764;intenz:19070;iyo844:HKM1PP;kegg:R07394;metacyc:R83-RXN;obsolete:rxn09894;pubmed:14551435;rhea:14481;rhea:14482;rhea:14483;rhea:14484;seed:rxn05106;upa:UCR07394;upa:UER00877
RA00F097C_LR	1 MNXM114122@MNXC3 --> 1 MNXM409@MNXC3	rxn05105		3.1.3.77;5.3.2.-;5.3.2.5	kegg:Cysteine and methionine metabolism;kegg:Metabolic pathways;metacyc:3.1.3.77-RXN;metacyc:<i>S</i>-methyl-5-thio-I?-D-ribose 1-phosphate degradation I;model:NONE;seed:Methionine Salvage;unipathway:L-methionine biosynthesis via salvage pathway	brenda:BR48754;ec:3.1.3.77;ec:5.3.2.-;ec:5.3.2.5;iag612:rbs_25;intenz:16764;intenz:19073;iyo844:DM1PE;kegg:R07393;metacyc:R82-RXN;obsolete:rxn09892;pubmed:14551435;rhea:18769;rhea:18770;rhea:18771;rhea:18772;seed:rxn05105;upa:UCR07393;upa:UER00876
RA1BA200B_LR	1 MNXM114147@MNXC3 + 1 MNXM1@MNXC3 + 1 MNXM256@MNXC3 --> 1 MNXM13@MNXC3 + 1 MNXM6733@MNXC3	rxn07434		1.2.4.4	model:NONE;seed:Branched chain amino acid degradation regulons;seed:Isoleucine degradation;seed:Leucine Degradation and HMG-CoA Metabolism;seed:Valine degradation	ec:1.2.4.4;seed:rxn07434
R522CB504_RL	1 MNXM114147@MNXC3 + 1 MNXM2@MNXC3 <-- 1 MNXM1202@MNXC3	rxn03437		4.2.1.9	model:NONE	ec:4.2.1.9;iabaylyiv4:DIHYDROXYMETVALDEHYDRAT-RXN;iaf1260:DHAD2;iaf692:DHAD2;iag612:rbs_24;iao358:rll_211;igt196:DHAD2;iin800:ILV3_3;ijn746:DHAD2;ijr904.45632:DHAD2;ijr904:DHAD2;imeo21:DHAD2;imm904:DHAD2m;ind750:DHAD2m;inj661:DHAD2;irs1563.45632:R05070_c;isb619:DHAD2;iso783:DHAD2;iyo844:DHAD2;obsolete:rxn11028;seed:rxn03437
RA5CAD38A_LR	1 MNXM114147@MNXC3 + 1 MNXM89557@MNXC3 --> 1 MNXM20@MNXC3 + 1 MNXM231@MNXC3	rxn01575		2.6.1.42	model:NONE;seed:Aminotransferases Aromatic Pathway and More, A work in progress;seed:Branched chain amino acid degradation regulons;seed:Branched-Chain Amino Acid Biosynthesis;seed:Dehydrogenase complexes;seed:Isoleucine degradation;seed:Leucine Biosynthesis;seed:Leucine Degradation and HMG-CoA Metabolism;seed:Methionine Salvage;seed:Pyruvate Alanine Serine Interconversions;seed:Valine degradation	ec:2.6.1.42;iabaylyiv4:BRANCHED-CHAINAMINOTRANSFERILEU-RXN;iaf1260:ILETA;iaf692:ILETA;iag612:rbs_41;iag612:rbs_42;iao358:rll_68;igt196:ILETA;iin800:BAT1_2;iin800:BAT2_1;iit341:ILETA;ijn746:ILETA;ijr904.45632:ILETA;ijr904:ILETA;imeo21:ILETA;imm904:ILETA;imm904:ILETAm;imo1053-pao1:ILETA;imo1056:ILETA;ind750:ILETA;ind750:ILETAm;inj661:ILETA;irs1563.45632:R02199_c;isb619:ILETA;iso783:ILETA;iyo844:ILE…
R62A1998C_B	1 MNXM114180@MNXC2 + 1 MNXM73@MNXC3 <==> 1 MNXM23@MNXC3 + 1 MNXM48448@MNXC3	rxn05569			model:NONE	iaf1260:GAMptspp;iao358:rll_350;iao358:rll_352;iao358:rll_355;iao358:rll_357;iao358:rll_360;iao358:rll_362;ijr904.45632:GAMpts;ijr904:GAMpts;ips189:GAMpts;iyo844:GAMpts;seed:rxn05569;seed:rxn08592
R71773639_B	1 MNXM114180@MNXC2 <==> 1 MNXM114180@BOUNDARY	EX_cpd00276_e			model:S_
R4E9DF168_RL	1 MNXM114184@MNXC3 + 1 MNXM13@MNXC3 <-- 1 MNXM1805@MNXC3 + 1 MNXM1@MNXC3	R06605			kegg:Microbial metabolism in diverse environments;kegg:Purine metabolism	kegg:R06605;seed:rxn04457
R6F69E75D_LR	1 MNXM114199@MNXC2 + 1 MNXM2@MNXC3 + 1 MNXM3@MNXC3 --> 1 MNXM114199@MNXC3 + 1 MNXM1@MNXC3 + 1 MNXM7@MNXC3 + 1 MNXM9@MNXC3	R_GBBTNabc			model:S_Transport	imo1053-pao1:GBBTNabc;imo1056:GBBTNabc;iyo844:GBBTNabc;obsolete:rxn10072;seed:rxn05570
R3279822F_B	1 MNXM114199@MNXC2 <==> 1 MNXM114199@BOUNDARY	EX_cpd00870_e			model:S_
R736E5B86_RL	1 MNXM1141@MNXC3 + 1 MNXM12@MNXC3 + 1 MNXM13@MNXC3 <-- 1 MNXM1@MNXC3 + 1 MNXM32@MNXC3 + 1 MNXM951@MNXC3	R_AOXSir		2.3.1.47	kegg:Biotin metabolism;kegg:Metabolic pathways;metacyc:7-keto-8-aminopelargonate biosynthesis III;model:S_Coenzymes_and_prosthetic_groups;seed:Biotin biosynthesis;unipathway:biotin biosynthesis	bigg:AOXSr;brenda:BR44048;ec:2.3.1.47;ecocyc:7KAPSYN-RXN;iabaylyiv4:7KAPSYN-RXN;iaf1260:AOXSr;iaf692:AOXSr;iin800:U86;iit341:AOXSr;ijr904.45632:AOXSr;ijr904:AOXSr;imeo21:AOXSr;imo1053-pao1:AOXS;imo1056:AOXS;inj661:AOXSr;isb619:AOXSr;iso783:AOXS;iyo844:AOXSir;kegg:R03210;metacyc:7KAPSYN-RXN;rhea:20712;rhea:20713;rhea:20714;rhea:20715;seed:rxn02297;upa:UCR03210;upa:UER00159
R18BB13C1_B	1 MNXM114220@MNXC3 + 1 MNXM1@MNXC3 + 1 MNXM6@MNXC3 <==> 1 MNXM1202@MNXC3 + 1 MNXM5@MNXC3	rxn08764		1.1.1.86	metacyc:isoleucine biosynthesis I (from threonine);metacyc:isoleucine biosynthesis II;metacyc:isoleucine biosynthesis III;metacyc:isoleucine biosynthesis IV;model:NONE	brenda:BS383015;ec:1.1.1.86;iabaylyiv4:ACETOOHBUTREDUCTOISOM-RXN;iaf1260:KARA2;iaf692:KARA2;iag612:rbs_27;iao358:rll_209;igt196:KARA2;iit341:KARA2i;ijn746:KARA2;ijr904.45632:KARA2i;ijr904:KARA2i;imeo21:KARA2i;imm904:KARA2im;imo1053-pao1:KARA2i;imo1056:KARA2i;ind750:KARA2im;inj661:KARA2i;isb619:KARA2i;iso783:KARA2i;iyo844:KARA2;metacyc:ACETOOHBUTREDUCTOISOM-RXN;obsolete:rxn11030;seed:rxn08764
RDE72079D_B	1 MNXM114220@MNXC3 + 1 MNXM256@MNXC3 <==> 1 MNXM159@MNXC3 + 1 MNXM1705@MNXC3	rxn03194		2.2.1.6	model:NONE;seed:Acetoin, butanediol metabolism	ec:2.2.1.6;irs1563.45632:R04673_c;seed:rxn03194
R1336B119_B	1 MNXM114220@MNXC3 <==> 1 MNXM3129@MNXC3	rxn03436		1.1.1.86;5.4.99.3	model:NONE;seed:Branched-Chain Amino Acid Biosynthesis	aragem.45632:R05069_c;ec:1.1.1.86;ec:5.4.99.3;irs1563.45632:R05069_c;seed:rxn03436
RDADB6002_B	1 MNXM114239@MNXC3 <==> 1 MNXM2@MNXC3 + 1 MNXM3390@MNXC3	rxn04820		3.3.2.9	kegg:Metabolism of xenobiotics by cytochrome P450;model:NONE	ec:3.3.2.9;kegg:R07013;seed:rxn04820
R8B788FF_B	1 MNXM114239@MNXC3 <==> 1 MNXM2@MNXC3 + 1 MNXM64174@MNXC3	rxn04821		3.3.2.9	kegg:Metabolism of xenobiotics by cytochrome P450;model:NONE	ec:3.3.2.9;kegg:R07014;seed:rxn04821
R82BD2FEC_B	1 MNXM114305@MNXC3 + 1 MNXM349@MNXC3 <==> 1 MNXM39043@MNXC3	rxn02504		4.1.2.25	model:NONE;seed:Folate Biosynthesis (Phoenix Copy);seed:Methanopterin biosynthesis2;seed:Pterin metabolism 3	aragem.45632:R03504_c;bigg:DHNPA2;ec:4.1.2.25;iabaylyiv4:H2NEOPTERINALDOL-RXN;iaf1260:DHNPA2;iaf692:DHNPA2;iao358:rll_142;iit341:DHNPA;ijn746:DHNPA;ijr904.45632:DHNPA2;ijr904:DHNPA2;imeo21:DHNPA2;imm904:DHNPAm;imo1053-pao1:DHNPA;imo1056:DHNPA;ind750:DHNPAm;inj661:DHNPA;inj661:DHNPA2;isb619:DHNPA2;iso783:DHNPA;iyo844:DHNPA;obsolete:rxn08334;obsolete:rxn13250;seed:rxn02504
R6857D37E_B	1 MNXM114305@MNXC3 + 1 MNXM3@MNXC3 <==> 1 MNXM14@MNXC3 + 1 MNXM91459@MNXC3	rxn02503		2.7.6.3	model:NONE;seed:Folate Biosynthesis (Phoenix Copy);seed:Methanopterin biosynthesis2;seed:Pterin metabolism 3;seed:YgfZ	bigg:HPPK2;ec:2.7.6.3;iabaylyiv4:H2PTERIDINEPYROPHOSPHOKIN-RXN;iaf1260:HPPK2;iaf692:HPPK2;iao358:rll_147;iit341:HPPK;ijn746:HPPK;ijr904.45632:HPPK2;ijr904:HPPK2;imeo21:HPPK;imm904:HPPKm;imo1053-pao1:HPPK;imo1056:HPPK;ind750:HPPKm;inj661:HPPK;inj661:HPPK2;isb619:HPPK2;iso783:HPPK;iyo844:HPPK;obsolete:rxn08724;seed:rxn02503
RC1E498EB_B	1 MNXM114305@MNXC3 + 1 MNXM421@MNXC3 <==> 1 MNXM2@MNXC3 + 1 MNXM965@MNXC3	rxn02200		2.5.1.15	model:NONE;seed:Folate Biosynthesis (Phoenix Copy);seed:YgfZ	ec:2.5.1.15;iit341:DHPS;ijn746:DHPS;imm904:DHPSm;ind750:DHPSm;seed:rxn02200
R79DAA595_RL	1 MNXM114390@MNXC3 + 1 MNXM11@MNXC3 <-- 1 MNXM3@MNXC3 + 1 MNXM53@MNXC3	rxn00418			model:NONE
R42347A96_B	1 MNXM114407@MNXC3 + 1 MNXM3@MNXC3 <==> 1 MNXM1806@MNXC3 + 1 MNXM1@MNXC3 + 1 MNXM7@MNXC3	rxn03932		2.7.1.92	model:NONE
R59DD0DF9_B	1 MNXM114@MNXC2 + 1 MNXM1@MNXC3 + 1 MNXM27@MNXC2 <==> 1 MNXM114@MNXC3 + 1 MNXM1@MNXC2 + 1 MNXM27@MNXC3	rxn05221			model:NONE	bigg:PROt4;bigg:PROt4pp;bigg:PROt4r;iabaylyiv4:TRANS-RXN-118;iaf1260:PROt4pp;iit341:PROt4r;ijn746:PROt4pp;ijr904.45632:PROt4;ijr904:PROt4;isb619:PROt4;reactome:REACT_107030;reactome:REACT_107071;reactome:REACT_13591;reactome:REACT_140396;reactome:REACT_158649;reactome:REACT_29176;reactome:REACT_98527;reactome:REACT_98712;seed:rxn05221;seed:rxn09192
R3E15D408_B	1 MNXM114@MNXC2 <==> 1 MNXM114@BOUNDARY	R_PROxtO;R_PROxtI			model:Exchange reactions
R504918B7_B	1 MNXM114@MNXC3 + 1 MNXM5@MNXC3 <==> 1 MNXM1617@MNXC3 + 2 MNXM1@MNXC3 + 1 MNXM6@MNXC3	R_994	MNXR7299	1.5.1.2	model:Arginine and Proline Metabolism;seed:A Hypothetical Protein Related to Proline Metabolism;seed:Proline, 4-hydroxyproline uptake and utilization	bigg:P5CR;bigg:P5CRm;brenda:BR36895;brenda:BR36895_WOP;brenda:BS371018;brenda:BS371018_WOP;ec:1.5.1.2;ecocyc:PYRROLINECARBREDUCT-RXN;iabaylyiv4:PYRROLINECARBREDUCT-RXN;iaf1260:P5CR;iag612:rbs_12;iag612:rbs_13;iag612:rbs_14;iag612:rbs_421;iao358:rll_337;iin800:PRO3_1;iit341:P5CR;ijn746:P5CR;ijr904.45632:P5CR;ijr904:P5CR;imeo21:P5CR;imm904:P5CR;imo1053-pao1:P5CR;imo1056:P5CR;ind750:P5CR;inj661:P5CR…
R3728DC0F_B	1 MNXM114@MNXC3 + 1 MNXM96415@MNXC3 <==> 1 MNXM1617@MNXC3 + 1 MNXM1@MNXC3 + 1 MNXM38@MNXC3	rxn09188		1.5.99.8	model:NONE;seed:Respiratory dehydrogenases 1	bigg:PROD2;bigg:PROD2m;ec:1.5.99.8;iabaylyiv4:PROLDEHYDROG-RXN;iaf1260:PROD2;iit341:PROD2;ijn746:PROD2;ijr904.45632:PROD2;ijr904:PROD2;imeo21:PROD2;inj661:PROD2;isb619:PROD2;obsolete:rxn11936;reactome:REACT_101312;reactome:REACT_103832;reactome:REACT_127204;reactome:REACT_129886;reactome:REACT_131292;reactome:REACT_135816;reactome:REACT_1563;reactome:REACT_28732;reactome:REACT_29283;reactome:REAC…
RDEFB0753_B	1 MNXM1151@MNXC2 + 1 MNXM1@MNXC2 <==> 1 MNXM1151@MNXC3 + 1 MNXM1@MNXC3	rxn05646	MNXR4632		model:NONE	bigg:RMNt;bigg:RMNtpp;iaf1260:RMNtpp;ijr904.45632:RMNt;ijr904:RMNt;iyo844:RMNt;seed:rxn05646;seed:rxn09230
R354FD644_B	1 MNXM1151@MNXC2 <==> 1 MNXM1151@BOUNDARY	EX_cpd00396_e			model:S_
RE5F8F3B0_B	1 MNXM1151@MNXC3 <==> 1 MNXM1750@MNXC3	R_RMI		5.3.1.14	kegg:Fructose and mannose metabolism;metacyc:L-rhamnose degradation I;model:Rhamnose Metabolism;unipathway:L-rhamnose degradation	bigg:RMI;brenda:BR223;ec:5.3.1.14;kegg:R02437;metacyc:RHAMNISOM-RXN;seed:rxn01761;upa:UCR02437;upa:UER00601
R4A78466C_LR	1 MNXM1168@MNXC3 + 1 MNXM1222@MNXC3 --> 1 MNXM1221@MNXC3 + 1 MNXM1@MNXC3 + 1 MNXM2@MNXC3 + 1 MNXM606@MNXC3	rxn06991		1.17.4.3	model:NONE
R870CDBC7_B	1 MNXM1168@MNXC3 + 1 MNXM31@MNXC3 <==> 1 MNXM1641@MNXC3	rxn03910	MNXR3474	4.6.1.12	kegg:Biosynthesis of secondary metabolites;kegg:Metabolic pathways;kegg:Terpenoid backbone biosynthesis;metacyc:methylerythritol phosphate pathway;model:NONE;seed:Isoprenoid Biosynthesis;seed:Nonmevalonate Branch of Isoprenoid Biosynthesis;unipathway:isopentenyl diphosphate biosynthesis via DXP pathway	bigg:MECDPS;brenda:BR26153;ec:4.6.1.12;ecocyc:RXN0-302;iabaylyiv4:RXN0-302;iaf1260:MECDPS;igt196:MECDPS;iit341:MECDPS;ijn746:MECDPS;ijr904.45632:MECDPS;ijr904:MECDPS;imeo21:MECDPS;imo1053-pao1:MECDPS;imo1056:MECDPS;inj661:MECDPS;intenz:4879;irs1563.45632:R05637_c;iso783:MECDPS;iyo844:MECDPS;kegg:R05637;metacyc:RXN0-302;rhea:23864;rhea:23865;rhea:23866;rhea:23867;seed:rxn03910;upa:UCR05637;upa:UER…
RECC2D441_B	1 MNXM116@MNXC3 + 1 MNXM186@MNXC3 <==> 1 MNXM2378@MNXC3 + 1 MNXM271@MNXC3	rxn01200		2.2.1.1	model:NONE;seed:Pentose phosphate pathway	ec:2.2.1.1;iabaylyiv4:1TRANSKETO-RXN;iaf1260:TKT1;iaf692:TKT1;iag612:rbs_276;iao358:rll_422;igt196:TKT1;iin800:TKL1_1;iin800:TKL2_1;iit341:TKT1;ijn746:TKT1;ijr904.45632:TKT1;ijr904:TKT1;imeo21:TKT1;imm904:TKT1;imo1053-pao1:TKT1;imo1056:TKT1;ind750:TKT1;inj661:TKT1;ips189:TKT1;irs1563.45632:R01641_c;irs1563.45632:R01641_p;isb619:TKT1;iso783:TKT1;iyo844:TKT1;obsolete:rxn05013;obsolete:rxn09311r;obs…
RD6DF6346_B	1 MNXM116@MNXC3 + 1 MNXM1@MNXC3 + 1 MNXM7@MNXC3 <==> 1 MNXM242@MNXC3 + 1 MNXM3@MNXC3	rxn00772		2.7.1.15	model:NONE
RF5975624_B	1 MNXM116@MNXC3 + 1 MNXM3@MNXC3 <==> 1 MNXM14@MNXC3 + 1 MNXM1@MNXC3 + 1 MNXM91@MNXC3	R_PRS5;R_PRS4;R_PRS3;R_PRS2;R_PRS1			model:Histidine biosynthesis
RF686589F_B	1 MNXM116@MNXC3 <==> 1 MNXM145@MNXC3	R_RKI1		5.3.1.6	kegg:Biosynthesis of secondary metabolites;kegg:Carbon fixation in photosynthetic organisms;kegg:Metabolic pathways;kegg:Microbial metabolism in diverse environments;kegg:Pentose phosphate pathway;metacyc:Bifidobacterium shunt;metacyc:Calvin-Benson-Bassham cycle;metacyc:Rubisco shunt;metacyc:formaldehyde assimilation II (RuMP Cycle);metacyc:formaldehyde assimilation III (dihydroxyacetone cycle);m…	brenda:BR237;ec:5.3.1.6;ecocyc:RIB5PISOM-RXN;iabaylyiv4:RIB5PISOM-RXN;iaf1260:RPI;iaf692:RPI;iag612:rbs_279;iao358:rll_404;igt196:RPI;iin800:RKI1;iit341:RPI;ijn746:RPI;ijr904.45632:RPI;ijr904:RPI;imeo21:RPI;imm904:RPI;imo1053-pao1:RPI;imo1056:RPI;ind750:RPI;inj661:RPI;intenz:4944;ips189:RPI;irs1563.45632:R01056_c;irs1563.45632:R01056_p;isb619:RPI;iso783:RPI;iyo844:RPI;kegg:R01056;metacyc:RIB5PISO…
R540E718B_B	1 MNXM116@MNXC3 <==> 1 MNXM295@MNXC3	R01057_c		5.4.2.2;5.4.2.7	kegg:Pentose phosphate pathway;kegg:Purine metabolism;metacyc:PRPP biosynthesis II;unipathway:5-phospho-alpha-D-ribose 1-diphosphate biosynthesis	brenda:BR23;ec:5.4.2.2;ec:5.4.2.7;ecocyc:PPENTOMUT-RXN;iaf1260:PPM;iag612:rbs_277;iao358:rll_112;iin800:PGM1_1;iin800:PGM2_1;iit341:PPM;ijn746:PPM;ijr904.45632:PPM;ijr904:PPM;imm904:PPM;ind750:PPM;intenz:4995;isb619:PPM;iso783:PPM;iyo844:PPM;kegg:R01057;metacyc:PPENTOMUT-RXN;obsolete:rxn01651;rhea:18793;rhea:18794;rhea:18795;rhea:18796;seed:rxn00778;upa:UCR01057;upa:UER00173
RFF5F1C5A_LR	1 MNXM1177@MNXC3 + 1 MNXM1@MNXC3 + 1 MNXM6@MNXC3 --> 1 MNXM361@MNXC3 + 1 MNXM5@MNXC3 + 1 MNXM9@MNXC3	R_HOM2			model:Glycine, serine, and threonine metabolism
R1F73F81_B	1 MNXM1177@MNXC3 + 1 MNXM7@MNXC3 <==> 1 MNXM3@MNXC3 + 1 MNXM42@MNXC3	R_241		2.7.2.4	biopath:Biosynthesis_of_L-Lysine_from_L-Aspartate_(in_bacteria);biopath:Biosynthesis_of_L-Methionine;biopath:Biosynthesis_of_L-Threonine;biopath:Metabolism_of_L-Glutamate,_L-Aspartate_and_related_compounds;biopath:Metabolism_of_L-Lysine,_L-Threonine,_L-Methionine,_and_L-Cysteine;kegg:2-Oxocarboxylic acid metabolism;kegg:Biosynthesis of secondary metabolites;kegg:Cysteine and methionine metabolism…	bigg:ASPK;bigg:ASPKi;biopath:RXN00382;brenda:BR47827;ec:2.7.2.4;ecocyc:ASPARTATEKIN-RXN;iabaylyiv4:ASPARTATEKIN-RXN;iaf1260:ASPK;iaf692:ASPKi;iag612:rbs_177;iag612:rbs_178;iag612:rbs_179;iao358:rll_418;igt196:ASPK;iin800:HOM3;iit341:ASPK;ijn746:ASPKi;ijr904.45632:ASPK;ijr904:ASPK;imeo21:ASPK;imm904:ASPKi;imo1053-pao1:ASPK;imo1056:ASPK;ind750:ASPKi;inj661:ASPK;intenz:2982;irs1563.45632:R00480_c;is…
R304892D8_LR	1 MNXM1178@MNXC3 + 1 MNXM2@MNXC3 --> 1 MNXM791@MNXC3 + 1 MNXM9@MNXC3	R_PMDPHT		3.1.3.-	kegg:Metabolic pathways;kegg:Riboflavin metabolism;metacyc:flavin biosynthesis I (bacteria and plants);metacyc:flavin biosynthesis II (archaea);metacyc:flavin biosynthesis III (fungi);model:Riboflavin Metabolism;unipathway:riboflavin biosynthesis	bigg:PMDPHT;ec:3.1.3.-;ecocyc:RIBOPHOSPHAT-RXN;iabaylyiv4:RIBOPHOSPHAT-RXN;iaf1260:PMDPHT;iaf692:PMDPHT;igt196:PMDPHT;iin800:U78;iit341:PMDPHT;ijn746:PMDPHT;ijr904.45632:PMDPHT;ijr904:PMDPHT;imeo21:PMDPHT;imm904:PMDPHT;imo1053-pao1:PMDPHT;imo1056:PMDPHT;ind750:PMDPHT;inj661:PMDPHT;isb619:PMDPHT;iso783:PMDPHT;iyo844:PMDPHT;kegg:R07280;metacyc:RIBOPHOSPHAT-RXN;rhea:25197;rhea:25198;rhea:25199;rhea:…
R788748E2_B	1 MNXM1178@MNXC3 + 1 MNXM5@MNXC3 <==> 1 MNXM1532@MNXC3 + 1 MNXM1@MNXC3 + 1 MNXM6@MNXC3	rxn02474		1.1.1.193	kegg:Metabolic pathways;kegg:Riboflavin metabolism;metacyc:flavin biosynthesis I (bacteria and plants);model:NONE;unipathway:riboflavin biosynthesis	bigg:APRAUR;brenda:BR29246;brenda:BS187483;ec:1.1.1.193;ecocyc:RIBOFLAVINSYNREDUC-RXN;iabaylyiv4:RIBOFLAVINSYNREDUC-RXN;iaf1260:APRAUR;iao358:rll_398;igt196:APRAUR;iin800:RIB7_2;iit341:APRAUR;ijn746:APRAUR;ijr904.45632:APRAUR;ijr904:APRAUR;imeo21:APRAUR;imo1053-pao1:APRAUR;imo1056:APRAUR;ind750:APRAUR;inj661:APRAUR;intenz:1191;isb619:APRAUR;iso783:APRAUR;iyo844:APRAUR;kegg:R03458;metacyc:RIBOFLAV…
R91834A13_B	1 MNXM117@MNXC2 <==> 1 MNXM117@BOUNDARY	R_UREAxtO;R_UREAxtI			model:Exchange reactions
RD8AFDF0D_B	1 MNXM117@MNXC2 <==> 1 MNXM117@MNXC3	R_UREAt			model:Transport;seed:Urea decomposition	bigg:UREAt;bigg:UREAtex;bigg:UREAtm;bigg:UREAtpp;iabaylyiv4:TRANS-RXN-UREA;iaf1260:UREAtex;iaf1260:UREAtpp;iaf692:UREAt;iit341:UREAt;ijr904.45632:UREAt;ijr904:UREAt;isb619:UREAt;iyo844:UREAt;obsolete:rxn10940;seed:rxn05667;seed:rxn09368;seed:rxn09369
R4938DB0B_B	1 MNXM117@MNXC3 + 1 MNXM118@MNXC3 <==> 1 MNXM2@MNXC3 + 1 MNXM328@MNXC3	rxn00858	MNXR558	3.5.3.11	biopath:Pathway_of_Putrescine;biopath:Urea_and_L-Aspartate_cycles,_Polyamine_and_Creatine_synthesis;kegg:Arginine and proline metabolism;kegg:Metabolic pathways;metacyc:arginine degradation III (arginine decarboxylase/agmatinase pathway);metacyc:putrescine biosynthesis I;metacyc:putrescine biosynthesis IV;model:NONE;seed:Arginine and Ornithine Degradation;unipathway:putrescine biosynthesis via ag…	bigg:AGMT;bigg:AGMTm;biopath:RXN00171;brenda:BR26108;ec:3.5.3.11;ecocyc:AGMATIN-RXN;iaf1260:AGMT;iaf692:AGMT;iag612:rbs_137;iit341:AGMT;ijn746:AGMT;ijr904.45632:AGMT;ijr904:AGMT;imeo21:AGMT;imo1053-pao1:AGMT;imo1056:AGMT;inj661:AGMT;intenz:4299;isb619:AGMT;iyo844:AGMT;kegg:R01157;metacyc:AGMATIN-RXN;reactome:REACT_14815.1;rhea:13929;rhea:13930;rhea:13931;rhea:13932;seed:rxn00858;upa:UCR01157;upa:…
R91D86730_B	1 MNXM117@MNXC3 + 1 MNXM89689@MNXC3 <==> 1 MNXM2@MNXC3 + 1 MNXM70@MNXC3	R_219	MNXR30737	3.5.3.1	model:Arginine and Proline Metabolism	bigg:ARGN;bigg:ARGNm;ec:3.5.3.1;iag612:rbs_368;iin800:CAR1;iit341:ARGN;imm904:ARGN;imo1053-pao1:ARGN;imo1056:ARGN;ind750:ARGN;irs1563.45632:R00551_c;isb619:ARGN;iyo844:ARGN;obsolete:rxn09415;seed:rxn00394
RD74F6AC5_LR	1 MNXM117@MNXC3 + 2 MNXM1@MNXC3 + 1 MNXM2@MNXC3 --> 1 MNXM13@MNXC3 + 2 MNXM15@MNXC3	R_1017			model:Nitrogen metabolism
R7E645BFC_B	1 MNXM1183@MNXC3 + 1 MNXM29@MNXC3 <==> 1 MNXM2379@MNXC3 + 1 MNXM2@MNXC3	rxn02795		3.5.1.24	kegg:Primary bile acid biosynthesis;model:NONE	ec:3.5.1.24;kegg:R03975;seed:rxn02795
R231CFDAF_B	1 MNXM118@MNXC3 + 1 MNXM321@MNXC3 <==> 1 MNXM124@MNXC3 + 1 MNXM150@MNXC3 + 1 MNXM1@MNXC3	R_1186	MNXR4892	2.5.1.16	biopath:Metabolism_of_Polyamines;biopath:Pathway_of_Putrescine;biopath:Urea_and_L-Aspartate_cycles,_Polyamine_and_Creatine_synthesis;kegg:Arginine and proline metabolism;kegg:Cysteine and methionine metabolism;kegg:Glutathione metabolism;kegg:Metabolic pathways;metacyc:spermidine biosynthesis I;model:Arginine and Proline Metabolism;unipathway:spermidine biosynthesis	aragem.45632:R01920_c;bigg:SPMS;biopath:RXN00464;brenda:BR47664;brenda:BS370498;ec:2.5.1.16;ecocyc:SPERMIDINESYN-RXN;iaf1260:SPMS;igt196:SPMS;iit341:SPMS;ijn746:SPMS;ijr904.45632:SPMS;ijr904:SPMS;imeo21:SPMS;imm904:SPMS;imo1053-pao1:SPMS;imo1056:SPMS;ind750:SPMS;inj661:SPMS;intenz:2721;isb619:SPMS;iso783:SPMS;iyo844:SPMS;kegg:R01920;metacyc:SPERMIDINESYN-RXN;pubmed:17196392;pubmed:17357156;pubmed…
R8CFD196B_B	1 MNXM11912@MNXC3 + 1 MNXM12@MNXC3 <==> 1 MNXM470@MNXC3 + 1 MNXM925@MNXC3	rxn05408		2.3.1.0	model:NONE;seed:Fatty Acid Biosynthesis FASII	ec:2.3.1.0;iag612:rbs_354;iag612:rbs_355;seed:rxn05408
R6D5FBD02_B	1 MNXM11926@MNXC3 + 1 MNXM12@MNXC3 <==> 1 MNXM471@MNXC3 + 1 MNXM925@MNXC3	rxn05383		2.3.1.0	model:NONE;seed:Fatty Acid Biosynthesis FASII	ec:2.3.1.0;iag612:rbs_359;iag612:rbs_360;seed:rxn05383
R893C561F_LR	1 MNXM119@MNXC3 + 1 MNXM1@MNXC3 + 1 MNXM3@MNXC3 --> 1 MNXM11@MNXC3 + 1 MNXM96415@MNXC3	R_FAD1			model:Riboflavin metabolism
R610CD7EB_LR	1 MNXM119@MNXC3 + 1 MNXM1@MNXC3 + 1 MNXM6@MNXC3 --> 1 MNXM208@MNXC3 + 1 MNXM5@MNXC3	R_FMNRx2		1.5.1.-;1.5.1.29;1.5.1.38;1.5.1.39	kegg:Butirosin and neomycin biosynthesis;kegg:Metabolic pathways;kegg:Riboflavin metabolism;metacyc:two-component alkanesulfonate monooxygenase;model:Cofactor and Prosthetic Group Biosynthesis	bigg:FLDO;bigg:FMNRx2;brenda:BR36899;brenda:BR36899_WOP;brenda:BS402636;ec:1.5.1.-;ec:1.5.1.29;ec:1.5.1.38;ec:1.5.1.39;ecocyc:FMNREDUCT-RXN;iaf1260:FMNRx2;igt196:FMNRED;iit341:FLDO;ijn746:FMNRx2;imm904:FMNRx2;intenz:18676;intenz:18677;isb619:FLDO;iyo844:FMNRy;kegg:R05706;metacyc:RXN-12444;obsolete:rxn05738r;obsolete:rxn08523r;obsolete:rxn10047r;rhea:21624;rhea:21625;rhea:21626;rhea:21627;seed:rxn…
R746E607B_B	1 MNXM119@MNXC3 + 1 MNXM1@MNXC3 + 1 MNXM7@MNXC3 <==> 1 MNXM270@MNXC3 + 1 MNXM3@MNXC3	R_1129		2.7.1.26	kegg:Metabolic pathways;kegg:Riboflavin metabolism;metacyc:5,6-dimethylbenzimidazole biosynthesis;metacyc:flavin biosynthesis I (bacteria and plants);metacyc:flavin biosynthesis III (fungi);metacyc:flavin biosynthesis IV (mammalian);model:Riboflavin Metabolism;seed:Riboflavin, FMN and FAD metabolism;unipathway:FMN biosynthesis	bigg:RBFK;bigg:RBFKm;brenda:BR47765;ec:2.7.1.26;ecocyc:RIBOFLAVINKIN-RXN;iabaylyiv4:RIBOFLAVINKIN-RXN;iaf1260:RBFK;iao358:rll_395;igt196:RBFK;iin800:FMN1_1;iin800:FMN1_2;iit341:RBFK;ijn746:RBFK;ijr904.45632:RBFK;ijr904:RBFK;imeo21:RBFK;imm904:RBFK;imm904:RBFKm;imo1053-pao1:RBFK;imo1056:RBFK;ind750:RBFK;ind750:RBFKm;inj661:RBFK;intenz:17366;ips189:RBFK;isb619:RBFK;iso783:RBFK;iyo844:RBFK;kegg:R005…
RDF57313E_LR	1 MNXM11@MNXC2 + 1 MNXM1@MNXC2 + 1 MNXM2@MNXC3 + 1 MNXM3@MNXC3 --> 1 MNXM11@MNXC3 + 2 MNXM1@MNXC3 + 1 MNXM7@MNXC3 + 1 MNXM9@MNXC3	rxn05635	MNXR27811		model:NONE	iyo844:PPIabc;seed:rxn05635
REB993360_B	1 MNXM11@MNXC2 + 1 MNXM1@MNXC2 <==> 1 MNXM11@MNXC3 + 1 MNXM1@MNXC3	rxn11395	MNXR29167
R3BC58D12_B	1 MNXM11@MNXC2 <==> 1 MNXM11@BOUNDARY	EX_cpd00012_e			model:S_
R5714A26_RL	1 MNXM11@MNXC3 + 1 MNXM125@MNXC3 <-- 1 MNXM213@MNXC3 + 1 MNXM91@MNXC3	R_HPT1_1	MNXR69265	2.4.2.8	biopath:Reactions_and_degradation_of_Purine_ribonucleotides;kegg:Metabolic pathways;kegg:Purine metabolism;metacyc:adenine and adenosine salvage III;metacyc:adenine and adenosine salvage IV;model:Salvage pathways;unipathway:IMP biosynthesis via salvage pathway	bigg:HXPRT;biopath:RXN01159;brenda:BR47537;ec:2.4.2.8;ecocyc:HYPOXANPRIBOSYLTRAN-RXN;iabaylyiv4:HYPOXANPRIBOSYLTRAN-RXN;iaf1260:HXPRT;iaf692:HXPRT;iag612:rbs_341;iao358:rll_200;iao358:rll_202;igt196:HXPRT;iin800:HPT1_1;iit341:HXPRT;ijn746:HXPRT;ijr904.45632:HXPRT;ijr904:HXPRT;imeo21:HXPRT;imm904:HXPRT;imo1053-pao1:HXPRT;imo1056:HXPRT;ind750:HXPRT;inj661:HXPRT;intenz:2665;ips189:HXPRTr;irs1563.456…
R96A5226D_RL	1 MNXM11@MNXC3 + 1 MNXM133@MNXC3 + 1 MNXM14@MNXC3 <-- 1 MNXM12@MNXC3 + 1 MNXM154@MNXC3 + 1 MNXM3@MNXC3	rxn00988		6.2.1.16	kegg:Butanoate metabolism;model:NONE;seed:Branched chain amino acid degradation regulons;seed:HMG CoA Synthesis;seed:Polyhydroxybutyrate metabolism;seed:Pterin metabolism 3	bigg:AACOAT;brenda:BR67;ec:6.2.1.16;imo1053-pao1:ACAC;imo1056:ACAC;intenz:5074;kegg:R01357;metacyc:ACETOACETATE--COA-LIGASE-RXN;rhea:16117;rhea:16118;rhea:16119;rhea:16120;seed:rxn00988
R11895B3D_RL	1 MNXM11@MNXC3 + 1 MNXM1351@MNXC3 <-- 1 MNXM3@MNXC3 + 1 MNXM91@MNXC3	R_HIS1	MNXR68424	2.4.2.17	biopath:Biosynthesis_and_degradation_of_L-Histidine;biopath:Biosynthesis_of_Histidine;biopath:Biosynthesis_of_IMP;kegg:Biosynthesis of secondary metabolites;kegg:Histidine metabolism;kegg:Metabolic pathways;metacyc:histidine biosynthesis;model:Histidine metabolism;unipathway:L-histidine biosynthesis	bigg:ATPPRT;bigg:ATPPRTr;biopath:RXN00983;brenda:BR47479;ec:2.4.2.17;ecocyc:ATPPHOSPHORIBOSYLTRANS-RXN;iabaylyiv4:ATPPHOSPHORIBOSYLTRANS-RXN;iaf1260:ATPPRT;iaf692:ATPPRT;iag612:rbs_167;iao358:rll_193;igt196:ATPPRT;iin800:HIS1;ijn746:ATPPRTr;ijr904.45632:ATPPRT;ijr904:ATPPRT;imeo21:ATPPRT;imm904:ATPPRT;imo1053-pao1:ATPPRT;imo1056:ATPPRT;ind750:ATPPRT;inj661:ATPPRT;intenz:2674;irs1563.45632:R01071_…
RA710F5B6_B	1 MNXM11@MNXC3 + 1 MNXM1376@MNXC3 <==> 1 MNXM88255@MNXC3 + 1 MNXM96@MNXC3	rxn01675		2.7.7.24;2.7.7.33	model:NONE;seed:Rhamnose containing glycans;seed:linker unit-arabinogalactan synthesis	ec:2.7.7.24;ec:2.7.7.33;iabaylyiv4:DTDPGLUCOSEPP-RXN;iaf1260:G1PTT;iaf692:G1PTT;iao358:rll_400;ijr904.45632:G1PTT;ijr904:G1PTT;imeo21:G1PTT;imo1053-pao1:G1PTMT;imo1056:G1PTMT;inj661:G1PTT;iso783:G1PTMT;seed:rxn01675
R5CA28D78_RL	1 MNXM11@MNXC3 + 1 MNXM139@MNXC3 <-- 1 MNXM34@MNXC3 + 1 MNXM83@MNXC3	R_FRTT		2.5.1;2.5.1.29	biopath:Biosynthesis_of_Carotene;biopath:Biosynthesis_of_Giberellin_GA3;biopath:Biosynthesis_of_Taxol;biopath:Biosynthesis_of_ent-Kaurene;biopath:Biosynthesis_of_the_side_chain_of_Chlorophyll_A;biopath:Biosynthesis_of_the_side_chain_of_Phylloquinone;biopath:Biosynthesis_of_the_side_chain_of_Tocopherol;biopath:Metabolism_of_Terpens,_Carotenoids,_and_Retinoids;kegg:Biosynthesis of secondary metabol…	bigg:FRTT;biopath:RXN01281;brenda:BR47565;ec:2.5.1;ec:2.5.1.29;iaf692:FRTT;imm904:FRTT;intenz:18546;irs1563.45632:R02061_c;iso783:FRTT;iyo844:FRTT;kegg:R02061;metacyc:FARNESYLTRANSTRANSFERASE-RXN;metacyc:RXN0-5180;rhea:17653;rhea:17654;rhea:17655;rhea:17656;seed:rxn01486;upa:UCR02061;upa:UER00564
R5C5A25C0_RL	1 MNXM11@MNXC3 + 1 MNXM13@MNXC3 + 1 MNXM194@MNXC3 <-- 2 MNXM1@MNXC3 + 1 MNXM555@MNXC3 + 1 MNXM91@MNXC3	R_QPT1_1			model:NAD biosynthesis
RC0137D0D_RL	1 MNXM11@MNXC3 + 1 MNXM141@MNXC3 <-- 1 MNXM227@MNXC3 + 1 MNXM63@MNXC3	R01117		2.7.7.43	biopath:Metabolism_of_Amino_sugars;biopath:Metabolism_of_Glycosphingolipids;kegg:Amino sugar and nucleotide sugar metabolism;kegg:Biosynthesis of secondary metabolites;kegg:Metabolic pathways;seed:Sialic Acid Metabolism	bigg:CMPSAS;bigg:CMPSASn;biopath:RXN01436;ec:2.7.7.43;kegg:R01117;seed:rxn00827
R669F0256_RL	1 MNXM11@MNXC3 + 1 MNXM147@MNXC3 + 1 MNXM14@MNXC3 + 1 MNXM1@MNXC3 + 1 MNXM89557@MNXC3 <-- 1 MNXM2@MNXC3 + 1 MNXM37@MNXC3 + 1 MNXM3@MNXC3 + 1 MNXM42@MNXC3	R_ASNS1		6.3.5.4	kegg:Alanine, aspartate and glutamate metabolism;kegg:Biosynthesis of secondary metabolites;kegg:Metabolic pathways;kegg:Microbial metabolism in diverse environments;kegg:Nitrogen metabolism;metacyc:asparagine biosynthesis I;model:AminoAcids_AsnAspMetabolism;seed:Glutamine, Glutamate, Aspartate and Asparagine Biosynthesis;unipathway:L-asparagine biosynthesis	bigg:ASNS1;brenda:BR151;ec:6.3.5.4;ecocyc:ASNSYNB-RXN;iaf1260:ASNS1;iaf692:ASNS1;iag612:rbs_174;iag612:rbs_175;iag612:rbs_176;iin800:ASN1;iin800:ASN2;ijn746:ASNS1;ijr904.45632:ASNS1;ijr904:ASNS1;imeo21:ASNS1;imm904:ASNS1;imo1053-pao1:ASNS1;imo1056:ASNS1;ind750:ASNS1;inj661:ASNS1;intenz:16785;isb619:ASNS1;iso783:ASNS1;iyo844:ASNS1;kegg:R00578;macie:M0302;metacyc:ASNSYNB-RXN;reactome:REACT_277.4;rh…
R10DA26CA_RL	1 MNXM11@MNXC3 + 1 MNXM1489@MNXC3 <-- 1 MNXM188@MNXC3 + 1 MNXM91@MNXC3	R_TRP4		2.4.2.18	biopath:Biosynthesis_of_L-Tryptophan_from_Chorismate;biopath:Biosynthesis_of_aromatic_amino_acids_(L-Phenylalanine,_L-Tyrosine,_L-Tryptophan)_and_of_quinone_cofactors;kegg:Biosynthesis of secondary metabolites;kegg:Metabolic pathways;kegg:Phenylalanine, tyrosine and tryptophan biosynthesis;metacyc:tryptophan biosynthesis;model:Phenylalanine, tyrosine, and tryptophan biosynthesis (aromatic amino a…	bigg:ANPRT;biopath:RXN00320;brenda:BR47560;ec:2.4.2.18;ecocyc:PRTRANS-RXN;iabaylyiv4:PRTRANS-RXN;iaf1260:ANPRT;iaf692:ANPRT;iag612:rbs_158;iao358:rll_429;igt196:ANPRT;iin800:TRP4;iit341:ANPRT;ijn746:ANPRT;ijr904.45632:ANPRT;ijr904:ANPRT;imeo21:ANPRT;imm904:ANPRT;imo1053-pao1:ANPRT;imo1056:ANPRT;ind750:ANPRT;inj661:ANPRT;intenz:2675;irs1563.45632:R01073_c;isb619:ANPRT;iso783:ANPRT;iyo844:ANPRT;keg…
R635D85D4_RL	1 MNXM11@MNXC3 + 1 MNXM14@MNXC3 + 1 MNXM1848@MNXC3 <-- 1 MNXM12@MNXC3 + 1 MNXM3@MNXC3 + 1 MNXM65309@MNXC3	rxn09448		6.2.1.3	model:NONE;seed:Biotin biosynthesis;seed:Carbonate Biomineralization;seed:Unsaturated Fatty Acid Metabolism;seed:n-Phenylalkanoic acid degradation	ec:6.2.1.3;iaf1260:FACOAL181t2pp;imeo21:FACOAL181;imm904:FACOAL181;ind750:FACOAL181;inj661:FACOAL181;iyo844:FACOAL181;seed:rxn08455;seed:rxn09448
RD92CDAFA_RL	1 MNXM11@MNXC3 + 1 MNXM14@MNXC3 + 1 MNXM1@MNXC3 + 1 MNXM364@MNXC3 <-- 1 MNXM144@MNXC3 + 1 MNXM3@MNXC3 + 1 MNXM593@MNXC3	R_YIL145C			model:Pantothenate and CoA metabolism
R1D585BDD_B	1 MNXM11@MNXC3 + 1 MNXM14@MNXC3 + 1 MNXM1@MNXC3 + 1 MNXM550@MNXC3 <==> 1 MNXM211@MNXC3 + 1 MNXM3@MNXC3 + 1 MNXM42@MNXC3	R_221		6.3.4.5	biopath:Metabolism_of_L-Arginine;biopath:Urea_and_L-Aspartate_cycles,_Polyamine_and_Creatine_synthesis;kegg:Alanine, aspartate and glutamate metabolism;kegg:Arginine and proline metabolism;kegg:Biosynthesis of secondary metabolites;kegg:Metabolic pathways;metacyc:arginine biosynthesis I;metacyc:arginine biosynthesis II (acetyl cycle);metacyc:arginine biosynthesis III;metacyc:arginine biosynthesis…	bigg:ARGSS;bigg:ARGSSr;biopath:RXN01485;brenda:BR142;ec:6.3.4.5;ecocyc:ARGSUCCINSYN-RXN;iabaylyiv4:ARGSUCCINSYN-RXN;iaf1260:ARGSS;iaf692:ARGSS;iag612:rbs_180;iao358:rll_49;igt196:ARGSS;iin800:ARG1;iit341:ARGSS;ijn746:ARGSS;ijr904.45632:ARGSS;ijr904:ARGSS;imeo21:ARGSS;imm904:ARGSSr;imo1053-pao1:ARGSS;imo1056:ARGSS;ind750:ARGSSr;inj661:ARGSS;intenz:5134;isb619:ARGSSr;iso783:ARGSS;iyo844:ARGSSr;kegg…
RAA2D17DD_RL	1 MNXM11@MNXC3 + 1 MNXM14@MNXC3 + 1 MNXM1@MNXC3 + 1 MNXM8@MNXC3 <-- 1 MNXM15@MNXC3 + 1 MNXM309@MNXC3 + 1 MNXM3@MNXC3	R_QNS1_1			model:NAD biosynthesis
R3662C7FC_RL	1 MNXM11@MNXC3 + 1 MNXM14@MNXC3 + 1 MNXM21@MNXC3 <-- 1 MNXM12@MNXC3 + 1 MNXM26@MNXC3 + 1 MNXM3@MNXC3	R_ACS2;R_ACS1		6.2.1.1	kegg:Biosynthesis of secondary metabolites;kegg:Carbon fixation pathways in prokaryotes;kegg:Glycolysis / Gluconeogenesis;kegg:Metabolic pathways;kegg:Methane metabolism;kegg:Microbial metabolism in diverse environments;metacyc:<i>cis</i>-genanyl-CoA degradation;metacyc:acetate conversion to acetyl-CoA;metacyc:ethanol degradation II;metacyc:ethanol degradation IV;metacyc:glutamate degradation VII…	bigg:ACS;bigg:ACSm;bigg:ACSp;bigg:ACSr;brenda:BR60;ec:6.2.1.1;ecocyc:ACETATE--COA-LIGASE-RXN;iabaylyiv4:ACETATE--COA-LIGASE-RXN;iaf1260:ACS;iag612:rbs_105;iin800:ACS1;iin800:ACS2;iit341:ACS;ijn746:ACSr;ijr904.45632:ACS;ijr904:ACS;imeo21:ACS;imm904:ACS;imm904:ACSm;imm904:ACSp;imo1053-pao1:ACS;imo1056:ACS;ind750:ACS;ind750:ACSm;ind750:ACSp;inj661:ACS;intenz:5059;isb619:ACS;iso783:ACS;iyo844:ACS;keg…
R73E23768_RL	1 MNXM11@MNXC3 + 1 MNXM14@MNXC3 + 1 MNXM224@MNXC3 <-- 1 MNXM12@MNXC3 + 1 MNXM314@MNXC3 + 1 MNXM3@MNXC3	R_FAA1_2	MNXR1998	6.2.1.3	model:Fatty acid biosynthesis;seed:Biotin biosynthesis;seed:Carbonate Biomineralization;seed:Unsaturated Fatty Acid Metabolism;seed:n-Phenylalkanoic acid degradation	bigg:FACOAL140;bigg:FACOAL140i;bigg:FACOAL140p;ec:6.2.1.3;iabaylyiv4:0-COATRANSFERASE-RXN;iabaylyiv4:C14;iin800:FAA1_2;imeo21:FACOAL140;imm904:FACOAL140;imm904:FACOAL140p;ind750:FACOAL140;ind750:FACOAL140p;inj661:FACOAL140;iyo844:FACOAL140;pubmed:8206942;rhea:33619;rhea:33620;rhea:33621;rhea:33622;seed:rxn05736;seed:rxn08450
R17EACFB_RL	1 MNXM11@MNXC3 + 1 MNXM14@MNXC3 + 1 MNXM56353@MNXC3 <-- 1 MNXM12@MNXC3 + 3 MNXM1@MNXC3 + 1 MNXM3@MNXC3 + 1 MNXM56352@MNXC3	rxn09450		6.2.1.3	model:NONE;seed:Biotin biosynthesis;seed:Carbonate Biomineralization;seed:Unsaturated Fatty Acid Metabolism;seed:n-Phenylalkanoic acid degradation	ec:6.2.1.3;iaf1260:FACOAL161t2pp;imeo21:FACOAL161;imm904:FACOAL161;imm904:FACOAL161p;ind750:FACOAL161;ind750:FACOAL161p;inj661:FACOAL161;iyo844:FACOAL161;seed:rxn08453;seed:rxn09450
R2A11B101_RL	1 MNXM11@MNXC3 + 1 MNXM14@MNXC3 + 1 MNXM5741@MNXC3 <-- 1 MNXM12@MNXC3 + 1 MNXM1@MNXC3 + 1 MNXM3274@MNXC3 + 1 MNXM3@MNXC3	rxn05252		6.2.1.3	model:NONE;seed:Biotin biosynthesis;seed:Carbonate Biomineralization;seed:Unsaturated Fatty Acid Metabolism;seed:n-Phenylalkanoic acid degradation	ec:6.2.1.3;seed:rxn05252
R6364F1F_RL	1 MNXM11@MNXC3 + 1 MNXM14@MNXC3 + 1 MNXM5742@MNXC3 <-- 1 MNXM12@MNXC3 + 1 MNXM1@MNXC3 + 1 MNXM3@MNXC3 + 1 MNXM4587@MNXC3	rxn05251		6.2.1.3	model:NONE;seed:Biotin biosynthesis;seed:Carbonate Biomineralization;seed:Unsaturated Fatty Acid Metabolism;seed:n-Phenylalkanoic acid degradation	ec:6.2.1.3;seed:rxn05251
R934E3ED_RL	1 MNXM11@MNXC3 + 1 MNXM14@MNXC3 + 1 MNXM5743@MNXC3 <-- 1 MNXM12@MNXC3 + 1 MNXM1@MNXC3 + 1 MNXM3990@MNXC3 + 1 MNXM3@MNXC3	rxn05247		6.2.1.3	model:NONE;seed:Biotin biosynthesis;seed:Carbonate Biomineralization;seed:Unsaturated Fatty Acid Metabolism;seed:n-Phenylalkanoic acid degradation	ec:6.2.1.3;seed:rxn05247
RB76BEC8B_RL	1 MNXM11@MNXC3 + 1 MNXM14@MNXC3 + 1 MNXM5744@MNXC3 <-- 1 MNXM12@MNXC3 + 1 MNXM1@MNXC3 + 1 MNXM3272@MNXC3 + 1 MNXM3@MNXC3	rxn05249		6.2.1.3	model:NONE;seed:Biotin biosynthesis;seed:Carbonate Biomineralization;seed:Unsaturated Fatty Acid Metabolism;seed:n-Phenylalkanoic acid degradation	ec:6.2.1.3;seed:rxn05249
R885ED32E_RL	1 MNXM11@MNXC3 + 1 MNXM14@MNXC3 + 1 MNXM5745@MNXC3 <-- 1 MNXM12@MNXC3 + 1 MNXM1@MNXC3 + 1 MNXM3@MNXC3 + 1 MNXM4586@MNXC3	rxn05248		6.2.1.3	model:NONE;seed:Biotin biosynthesis;seed:Carbonate Biomineralization;seed:Unsaturated Fatty Acid Metabolism;seed:n-Phenylalkanoic acid degradation	ec:6.2.1.3;seed:rxn05248
R74B7BE2A_RL	1 MNXM11@MNXC3 + 1 MNXM14@MNXC3 + 1 MNXM5746@MNXC3 <-- 1 MNXM12@MNXC3 + 1 MNXM1@MNXC3 + 1 MNXM3273@MNXC3 + 1 MNXM3@MNXC3	rxn05250		6.2.1.3	model:NONE;seed:Biotin biosynthesis;seed:Carbonate Biomineralization;seed:Unsaturated Fatty Acid Metabolism;seed:n-Phenylalkanoic acid degradation	ec:6.2.1.3;seed:rxn05250
R4EF1F031_RL	1 MNXM11@MNXC3 + 1 MNXM14@MNXC3 + 1 MNXM8309@MNXC3 <-- 1 MNXM3@MNXC3 + 1 MNXM5124@MNXC3 + 1 MNXM78@MNXC3	rxn10329			model:NONE
RDADD8A62_RL	1 MNXM11@MNXC3 + 1 MNXM14@MNXC3 + 1 MNXM8313@MNXC3 <-- 1 MNXM3@MNXC3 + 1 MNXM5125@MNXC3 + 1 MNXM78@MNXC3	rxn10332			model:NONE
R3106655F_RL	1 MNXM11@MNXC3 + 1 MNXM14@MNXC3 + 1 MNXM8762@MNXC3 <-- 1 MNXM3@MNXC3 + 1 MNXM5129@MNXC3 + 1 MNXM78@MNXC3	rxn10328			model:NONE
REBE19E75_RL	1 MNXM11@MNXC3 + 1 MNXM14@MNXC3 + 1 MNXM8766@MNXC3 <-- 1 MNXM3@MNXC3 + 1 MNXM5130@MNXC3 + 1 MNXM78@MNXC3	rxn10333			model:NONE
R8D5664A0_RL	1 MNXM11@MNXC3 + 1 MNXM14@MNXC3 + 1 MNXM8773@MNXC3 <-- 1 MNXM3@MNXC3 + 1 MNXM5131@MNXC3 + 1 MNXM78@MNXC3	rxn10331			model:NONE
RB977FB3_RL	1 MNXM11@MNXC3 + 1 MNXM14@MNXC3 + 1 MNXM8778@MNXC3 <-- 1 MNXM3@MNXC3 + 1 MNXM5132@MNXC3 + 1 MNXM78@MNXC3	rxn10330			model:NONE
R49E10337_RL	1 MNXM11@MNXC3 + 1 MNXM14@MNXC3 + 1 MNXM8895@MNXC3 <-- 1 MNXM1495@MNXC3 + 1 MNXM3@MNXC3 + 1 MNXM78@MNXC3	rxn10326			model:NONE
RCDF4FD12_RL	1 MNXM11@MNXC3 + 1 MNXM14@MNXC3 + 1 MNXM89884@MNXC3 <-- 1 MNXM12@MNXC3 + 1 MNXM1@MNXC3 + 1 MNXM236@MNXC3 + 1 MNXM3@MNXC3	rxn09449		6.2.1.3	model:NONE;seed:Biotin biosynthesis;seed:Carbonate Biomineralization;seed:Unsaturated Fatty Acid Metabolism;seed:n-Phenylalkanoic acid degradation	ec:6.2.1.3;iabaylyiv4:0-COATRANSFERASE-RXN;iabaylyiv4:C18;iaf1260:FACOAL180t2pp;imeo21:FACOAL180;imm904:FACOAL180;ind750:FACOAL180;inj661:FACOAL180;iyo844:FACOAL180;obsolete:rxn05253;obsolete:rxn10362;seed:rxn08454;seed:rxn09449
R80F61495_RL	1 MNXM11@MNXC3 + 1 MNXM14@MNXC3 + 1 MNXM8990@MNXC3 <-- 1 MNXM32179@MNXC3 + 1 MNXM3@MNXC3 + 1 MNXM78@MNXC3	rxn10325			model:NONE
R39334B76_RL	1 MNXM11@MNXC3 + 1 MNXM14@MNXC3 + 1 MNXM9123@MNXC3 <-- 1 MNXM3@MNXC3 + 1 MNXM75102@MNXC3 + 1 MNXM78@MNXC3	rxn10327			model:NONE
R2B4CB933_RL	1 MNXM11@MNXC3 + 1 MNXM14@MNXC3 + 1 MNXM951@MNXC3 <-- 1 MNXM12@MNXC3 + 1 MNXM2555@MNXC3 + 1 MNXM3@MNXC3	R_CHCOAL		6.2.1.14	kegg:Biotin metabolism;kegg:Metabolic pathways;metacyc:7-keto-8-aminopelargonate biosynthesis III;model:S_Coenzymes_and_prosthetic_groups;unipathway:biotin biosynthesis;unipathway:pimeloyl-CoA biosynthesis	bigg:CHCOAL;brenda:BR65;ec:6.2.1.14;iabaylyiv4:6-CARBOXYHEXANOATE--COA-LIGASE-RXN;iit341:CHCOAL;intenz:5072;isb619:CHCOAL;iyo844:CHCOAL;kegg:R03209;metacyc:6-CARBOXYHEXANOATE--COA-LIGASE-RXN;rhea:14781;rhea:14782;rhea:14783;rhea:14784;seed:rxn02296;upa:UCR03209;upa:UER00351
RCB51EE07_RL	1 MNXM11@MNXC3 + 1 MNXM14@MNXC3 <-- 1 MNXM168@MNXC3 + 1 MNXM91@MNXC3	R_APT2;R_APT1		2.4.2.7;2.4.2.8	biopath:Reactions_and_degradation_of_Purine_ribonucleotides;kegg:Metabolic pathways;kegg:Purine metabolism;metacyc:adenine and adenosine salvage I;metacyc:adenine and adenosine salvage II;metacyc:adenine and adenosine salvage IV;model:Salvage pathways;seed:Purine conversions;seed:Stringent Response, (p)ppGpp metabolism;unipathway:AMP biosynthesis via salvage pathway	bigg:ADPT;biopath:RXN01461;brenda:BR47515;ec:2.4.2.7;ec:2.4.2.8;ecocyc:ADENPRIBOSYLTRAN-RXN;iabaylyiv4:ADENPRIBOSYLTRAN-RXN;iaf1260:ADPT;iaf692:ADPT;iag612:rbs_123;iao358:rll_19;iin800:APT1;iin800:APT2;iit341:ADPT;ijn746:ADPT;ijr904.45632:ADPT;ijr904:ADPT;imeo21:ADPT;imm904:ADPT;imo1053-pao1:ADPT;imo1056:ADPT;ind750:ADPT;inj661:ADPT;intenz:2664;ips189:ADPT;irs1563.45632:R00190_c;isb619:ADPT;iso78…
R41B15CAA_RL	1 MNXM11@MNXC3 + 1 MNXM1515@MNXC3 + 1 MNXM1@MNXC3 <-- 1 MNXM1351@MNXC3 + 1 MNXM2@MNXC3	R_PRADP		3.6.1.31	biopath:Biosynthesis_and_degradation_of_L-Histidine;biopath:Biosynthesis_of_Histidine;biopath:Biosynthesis_of_IMP;kegg:Biosynthesis of secondary metabolites;kegg:Histidine metabolism;kegg:Metabolic pathways;metacyc:histidine biosynthesis;model:Histidine metabolism;seed:Histidine Biosynthesis;seed:Zinc regulated enzymes;unipathway:L-histidine biosynthesis	bigg:PRATPP;biopath:RXN01458;brenda:BR22771;brenda:BS141336;ec:3.6.1.31;ecocyc:HISTPRATPHYD-RXN;iabaylyiv4:HISTPRATPHYD-RXN;iaf1260:PRATPP;iaf692:PRATPP;iag612:rbs_515;iao358:rll_195;igt196:PRATPP;iin800:HIS4_1;ijn746:PRATPP;ijr904.45632:PRATPP;ijr904:PRATPP;imeo21:PRATPP;imm904:PRATPP;imo1053-pao1:PRATPP;imo1056:PRATPP;ind750:PRATPP;inj661:PRATPP;intenz:4382;isb619:PRATPP;iso783:PRATPP;iyo844:PR…
R83588FD6_B	1 MNXM11@MNXC3 + 1 MNXM1642@MNXC3 <==> 1 MNXM1626@MNXC3 + 1 MNXM1@MNXC3 + 1 MNXM63@MNXC3	rxn03907		2.7.7.60	model:NONE
R276A6E5E_RL	1 MNXM11@MNXC3 + 1 MNXM16@MNXC3 + 1 MNXM9@MNXC3 <-- 1 MNXM2@MNXC3 + 1 MNXM3@MNXC3 + 1 MNXM61@MNXC3	R_METAT		2.5.1.6	biopath:Degradation_of_L-Methionine_to_L-Cystathionine;biopath:Metabolism_of_L-Lysine,_L-Threonine,_L-Methionine,_and_L-Cysteine;kegg:Biosynthesis of secondary metabolites;kegg:Cysteine and methionine metabolism;kegg:Metabolic pathways;metacyc:2'-deoxymugineic acid phytosiderophore biosynthesis;metacyc:<i>S</i>-adenosyl-L-methionine cycle II;metacyc:S-adenosyl-L-methionine biosynthesis;metacyc:et…	bigg:METAT;biopath:RXN00344;brenda:BR47590;ec:2.5.1.6;ecocyc:S-ADENMETSYN-RXN;iabaylyiv4:S-ADENMETSYN-RXN;iaf1260:METAT;iaf692:METAT;iag612:rbs_185;iao358:rll_251;igt196:METAT;iin800:SAM1;iin800:SAM2;iit341:METAT;ijn746:METAT;ijr904.45632:METAT;ijr904:METAT;imeo21:METAT;imm904:METAT;imo1053-pao1:METAT;imo1056:METAT;ind750:METAT;inj661:METAT;intenz:2711;ips189:METAT;isb619:METAT;iso783:METAT;iyo84…
R81B6101_B	1 MNXM11@MNXC3 + 1 MNXM1729@MNXC3 <==> 1 MNXM1@MNXC3 + 1 MNXM63@MNXC3 + 1 MNXM96@MNXC3	rxn00702		2.7.7.33	model:NONE
R4BAE757E_RL	1 MNXM11@MNXC3 + 1 MNXM1788@MNXC3 <-- 2 MNXM139@MNXC3	rxn01489		2.5.1.32;2.5.1.99	kegg:Biosynthesis of secondary metabolites;kegg:Carotenoid biosynthesis;kegg:Metabolic pathways;metacyc:<i>trans</i>-lycopene biosynthesis II (plants);metacyc:RXN-13323;metacyc:RXN1F-144;metacyc:neurosporene biosynthesis;model:NONE;seed:Carotenoids	brenda:BR47500;ec:2.5.1.32;ec:2.5.1.99;intenz:19315;intenz:19316;irs1563.45632:R02065_c;irs1563.45632:R02065_p;kegg:R02065;metacyc:2.5.1.32-RXN;rhea:22296;rhea:22297;rhea:22298;rhea:22299;seed:rxn01489;upa:UCR02065
R7D6DF38C_RL	1 MNXM11@MNXC3 + 1 MNXM1910@MNXC3 <-- 1 MNXM1788@MNXC3	rxn05031		2.5.1.32;2.5.1.99	kegg:Carotenoid biosynthesis;metacyc:RXN1F-144;model:NONE;seed:Carotenoids	brenda:BR48482;ec:2.5.1.32;ec:2.5.1.99;intenz:19316;irs1563.45632:R07270_c;kegg:R07270;metacyc:RXN-12245;rhea:10916;rhea:10917;rhea:10918;rhea:10919;seed:rxn05031;upa:UCR07270
RDDF10EBA_B	1 MNXM11@MNXC3 + 1 MNXM194@MNXC3 <==> 1 MNXM1@MNXC3 + 1 MNXM274@MNXC3 + 1 MNXM91@MNXC3	R_914		2.4.2.11	biopath:Biosynthesis_of_Nicotinamide,_NAD_and_NADP;biopath:Biosynthesis_of_Nicotinate,_NAD_and_NADP;kegg:Metabolic pathways;kegg:Nicotinate and nicotinamide metabolism;metacyc:NAD salvage pathway I;metacyc:pyridine nucleotide cycling (plants);model:NAD Biosynthesis;seed:NAD and NADP cofactor biosynthesis global;seed:NAD regulation;unipathway:NAD(+) biosynthesis	bigg:NAPRT;bigg:NAPRTm;bigg:NAPRTr;biopath:RXN00700;brenda:BR47484;ec:2.4.2.11;ecocyc:NICOTINATEPRIBOSYLTRANS-RXN;iaf692:NAPRTr;iao358:rll_615;iin800:NPT1_1;iin800:NPT1_2;imeo21:NAPRTr;imm904:NAPRT;imm904:NAPRTm;ind750:NAPRT;ind750:NAPRTm;inj661:NAPRTr;intenz:2668;isb619:NAPRTr;iso783:NCTPPRT;iyo844:NCTPPRT;kegg:R01724;metacyc:NICOTINATEPRIBOSYLTRANS-RXN;obsolete:rxn13039;pubmed:13563527;pubmed:1…
R3E84BFF_B	1 MNXM11@MNXC3 + 1 MNXM1978@MNXC3 <==> 1 MNXM1@MNXC3 + 1 MNXM3@MNXC3 + 1 MNXM455@MNXC3	rxn01093	MNXR1543	2.7.7.58	metacyc:vibriobactin biosynthesis;model:NONE;seed:Iron acquisition in Vibrio	bigg:DHBS;brenda:BR47900;ec:2.7.7.58;ecocyc:DHBAMPLIG-RXN;iaf1260:DHBS;ijr904.45632:DHBSr;ijr904:DHBSr;imo1053-pao1:DHBSr;imo1056:DHBSr;intenz:3094;iyo844:DHBS;kegg:R01504;metacyc:DHBAMPLIG-RXN;rhea:20229;rhea:20230;rhea:20231;rhea:20232;seed:rxn01093
R8569833_RL	1 MNXM11@MNXC3 + 1 MNXM1@MNXC3 + 1 MNXM234@MNXC3 <-- 1 MNXM2@MNXC3 + 1 MNXM452@MNXC3	R_DUTPDP		3.6.1.19;3.6.1.23	biopath:Biosynthesis_of_2'-Deoxyuridine-5'-phosphate;biopath:Conversion_and_degradation_of_Pyrimidine_nucleotides_and_bases;kegg:Metabolic pathways;kegg:Pyrimidine metabolism;metacyc:pyrimidine deoxyribonucleotides <i>de novo</i> biosynthesis I;metacyc:pyrimidine deoxyribonucleotides <i>de novo</i> biosynthesis II;metacyc:pyrimidine deoxyribonucleotides <i>de novo</i> biosynthesis III;metacyc:pyr…	bigg:DUTPDP;bigg:DUTPDPm;bigg:DUTPDPn;biopath:RXN00353;brenda:BR22764;ec:3.6.1.19;ec:3.6.1.23;ecocyc:DUTP-PYROP-RXN;iabaylyiv4:DUTP-PYROP-RXN;iaf1260:DUTPDP;iag612:rbs_291;iag612:rbs_292;iao358:rll_131;igt196:DUTPDP;iin800:DUT1;iit341:DUTPDP;ijn746:DUTPDP;ijr904.45632:DUTPDP;ijr904:DUTPDP;imeo21:DUTPDP;imm904:DUTPDP;imo1053-pao1:DUTPDP;imo1056:DUTPDP;ind750:DUTPDP;inj661:DUTPDP;intenz:4374;iso783…
RCA57ACC4_RL	1 MNXM11@MNXC3 + 1 MNXM1@MNXC3 + 1 MNXM31@MNXC3 + 1 MNXM483@MNXC3 <-- 1 MNXM415@MNXC3 + 1 MNXM55@MNXC3 + 1 MNXM63@MNXC3	R_U92_			model:Pantothenate and CoA metabolism
RA4B9B13E_RL	1 MNXM11@MNXC3 + 1 MNXM1@MNXC3 + 1 MNXM965@MNXC3 <-- 1 MNXM421@MNXC3 + 1 MNXM91459@MNXC3	R_DHPS2		2.5.1.15	model:Cofactors_FolateBiosynthesis
RAC0BB1E2_RL	1 MNXM11@MNXC3 + 1 MNXM2210@MNXC3 <-- 1 MNXM139@MNXC3 + 1 MNXM83@MNXC3	rxn05287		2.5.1.81	model:NONE;seed:Polyprenyl Diphosphate Biosynthesis	brenda:BR48628;ec:2.5.1.81;imm904:GGTT;intenz:18225;irs1563.45632:R07475_c;iso783:GGTT;iyo844:GGTT;kegg:R07475;metacyc:RXN-8813;rhea:25694;rhea:25695;rhea:25696;rhea:25697;seed:rxn05287
RC2A7627F_B	1 MNXM11@MNXC3 + 1 MNXM2392@MNXC3 <==> 1 MNXM1484@MNXC3 + 1 MNXM1@MNXC3 + 1 MNXM3@MNXC3	rxn07584		2.7.7.63	kegg:Lipoic acid metabolism;kegg:Metabolic pathways;metacyc:RXN0-1141;metacyc:lipoate salvage I;metacyc:lipoate salvage II;model:NONE;seed:Glycine cleavage system;seed:Lipoic acid metabolism;unipathway:protein lipoylation via exogenous pathway	brenda:BR48678;ec:2.7.7.63;ecocyc:RXN-8654;intenz:16585;kegg:R07770;metacyc:RXN-8654;rhea:12913;rhea:12914;rhea:12915;rhea:12916;seed:rxn07584;upa:UCR07770;upa:UER00594
R67B253B0_RL	1 MNXM11@MNXC3 + 1 MNXM243@MNXC3 <-- 1 MNXM3@MNXC3	R_CYR1		4.6.1.1	biopath:Conversion_and_degradation_of_Pyrimidine_nucleotides_and_bases;biopath:Reactions_and_degradation_of_Purine_ribonucleotides;kegg:Purine metabolism;model:Purine metabolism	bigg:ADNCYC;biopath:RXN00614;biopath:RXN00966;brenda:BR3450;ec:4.6.1.1;ecocyc:ADENYLATECYC-RXN;iaf1260:ADNCYC;iaf692:ADNCYC;iin800:CYR1;ijn746:ADNCYC;ijr904.45632:ADNCYC;ijr904:ADNCYC;imeo21:ADNCYC;imm904:ADNCYC;imo1053-pao1:ADNCYC;imo1056:ADNCYC;ind750:ADNCYC;inj661:ADNCYC;intenz:4868;iso783:ADNCYC;kegg:R00089;macie:M0058;metacyc:ADENYLATECYC-RXN;reactome:REACT_1292.5;reactome:REACT_15399.1;reac…
RB74BCE1A_B	1 MNXM11@MNXC3 + 1 MNXM287@MNXC3 <==> 1 MNXM1@MNXC3 + 1 MNXM3@MNXC3 + 1 MNXM58@MNXC3	R_1154		2.7.7.4	biopath:Degradation_of_Adenylylsulfate;biopath:Metabolism_of_Sulfur;kegg:Metabolic pathways;kegg:Microbial metabolism in diverse environments;kegg:Purine metabolism;kegg:Sulfur metabolism;metacyc:sulfate activation for sulfonation;metacyc:sulfate reduction II (assimilatory);metacyc:sulfate reduction III (assimilatory);metacyc:sulfate reduction IV (dissimilatory);metacyc:sulfate reduction V (dissi…	bigg:SADT;biopath:RXN01162;brenda:BR47884;ec:2.7.7.4;ecocyc:SULFATE-ADENYLYLTRANS-RXN;iabaylyiv4:SULFATE-ADENYLYLTRANS-RXN;iag612:rbs_558;iag612:rbs_559;iin800:MET3;ijn746:SADT;imeo21:SADT;imm904:SADT;ind750:SADT;inj661:SADT;intenz:3040;irs1563.45632:R00529_c;iyo844:SADT1r;kegg:R00529;macie:M0287;metacyc:SULFATE-ADENYLYLTRANS-RXN;reactome:REACT_6767.2;rhea:18133;rhea:18134;rhea:18135;rhea:18136;s…
R62A6333_RL	1 MNXM11@MNXC3 + 1 MNXM298@MNXC3 <-- 1 MNXM174@MNXC3 + 1 MNXM91@MNXC3	R_XPT1		2.4.2.22;2.4.2.8	biopath:Conversion_and_degradation_of_Purine_desoxyribonucleotides;biopath:Reactions_and_degradation_of_Purine_ribonucleotides;kegg:Biosynthesis of secondary metabolites;kegg:Metabolic pathways;kegg:Purine metabolism;metacyc:xanthine and xanthosine salvage;model:Salvage pathways;unipathway:XMP biosynthesis via salvage pathway	bigg:XPPT;biopath:RXN01523;brenda:BR47505;ec:2.4.2.22;ec:2.4.2.8;ecocyc:XANPRIBOSYLTRAN-RXN;iabaylyiv4:XANPRIBOSYLTRAN-RXN;iaf1260:XPPT;iaf692:XPPT;iag612:rbs_590;iao358:rll_451;iin800:XPT1;iit341:XPPT;ijr904.45632:XPPT;ijr904:XPPT;imeo21:XPPT;imm904:XPPT;ind750:XPPT;inj661:XPPT;intenz:2679;isb619:XPPT;iyo844:XPPT;kegg:R02142;metacyc:XANPRIBOSYLTRAN-RXN;pubmed:10545171;rhea:10800;rhea:10801;rhea:…
RE97914BB_LR	1 MNXM11@MNXC3 + 1 MNXM2@MNXC3 --> 1 MNXM1@MNXC3 + 2 MNXM9@MNXC3	R_PPA		3.6.1.1	biopath:Biosynthesis_of_aromatic_amino_acids_(L-Phenylalanine,_L-Tyrosine,_L-Tryptophan)_and_of_quinone_cofactors;biopath:Synthesis_and_degradation_of_Starch;biopath:Urea_and_L-Aspartate_cycles,_Polyamine_and_Creatine_synthesis;model: Lipids_TerpenoidMetabolism;model:Nucleotides_PurineMetabolism	bigg:PPA;bigg:PPA_1;bigg:PPAer;bigg:PPAm;bigg:PPAn;biopath:RXN00452;brenda:BR22749;ec:3.6.1.1;ecocyc:INORGPYROPHOSPHAT-RXN;iabaylyiv4:INORGPYROPHOSPHAT-RXN;iaf1260:PPA;iaf692:PPA;iaf692:PPA_1;iag612:rbs_266;iag612:rbs_267;igt196:PPA;iin800:IPP1;iit341:PPA;ijn746:PPA;ijr904.45632:PPA;ijr904:PPA;imeo21:PPA;imm904:PPA;imm904:PPAm;imo1053-pao1:PPA;imo1056:PPA;ind750:PPA;ind750:PPAm;inj661:PPA;intenz:…
R74C0BF99_B	1 MNXM11@MNXC3 + 1 MNXM309@MNXC3 <==> 1 MNXM194@MNXC3 + 1 MNXM1@MNXC3 + 1 MNXM3@MNXC3	R_1631;R_945		2.7.7.1;2.7.7.18	biopath:Biosynthesis_of_NAD+_from_Aspartate;biopath:Biosynthesis_of_NAD+_from_Tryptophan;biopath:Biosynthesis_of_Nicotinamide,_NAD_and_NADP;biopath:Biosynthesis_of_Nicotinate,_NAD_and_NADP;kegg:Metabolic pathways;kegg:Nicotinate and nicotinamide metabolism;metacyc:NAD biosynthesis I (from aspartate);metacyc:NAD biosynthesis from 2-amino-3-carboxymuconate semialdehyde;metacyc:NAD salvage pathway I…	bigg:NNAT;bigg:NNATm;bigg:NNATn;bigg:NNATr;biopath:RXN00839;brenda:BR47865;brenda:BS386612;brenda:BS386613;ec:2.7.7.1;ec:2.7.7.18;ecocyc:NICONUCADENYLYLTRAN-RXN;iabaylyiv4:NICONUCADENYLYLTRAN-RXN;iaf1260:NNATr;iaf692:NNAT;iao358:rll_478;igt196:NNATr;iin800:YLR328W_1;iin800:YLR328W_2;iit341:NNAT;ijn746:NNATr;ijr904.45632:NNAT;ijr904:NNAT;imeo21:NNAT;imm904:NNAT;imm904:NNATm;imo1053-pao1:NNAT;imo10…
RC6683231_B	1 MNXM11@MNXC3 + 1 MNXM3232@MNXC3 <==> 1 MNXM63@MNXC3 + 1 MNXM90433@MNXC3	rxn08309		2.7.7.41	model:NONE	bigg:DASYN160;ec:2.7.7.41;iaf1260:DASYN160;ijn746:DASYN160;imeo21:DASYN160;inj661:DASYN160;seed:rxn08309
RDD35562E_B	1 MNXM11@MNXC3 + 1 MNXM4512@MNXC3 <==> 1 MNXM63@MNXC3 + 1 MNXM90435@MNXC3	rxn08307		2.7.7.41	model:NONE	bigg:DASYN140;ec:2.7.7.41;iaf1260:DASYN140;seed:rxn08307
R4B0FD49A_B	1 MNXM11@MNXC3 + 1 MNXM45856@MNXC3 <==> 1 MNXM63@MNXC3 + 1 MNXM90434@MNXC3	rxn08311		2.7.7.41	model:NONE	bigg:DASYN180;ec:2.7.7.41;iaf1260:DASYN180;ijn746:DASYN180;seed:rxn08311
R16394420_B	1 MNXM11@MNXC3 + 1 MNXM47@MNXC3 <==> 1 MNXM121@MNXC3 + 1 MNXM1@MNXC3 + 1 MNXM340@MNXC3	R00416_c;R00415_c
RC3CE61B2_B	1 MNXM11@MNXC3 + 1 MNXM481@MNXC3 <==> 1 MNXM1@MNXC3 + 1 MNXM373@MNXC3 + 1 MNXM3@MNXC3	R_1096		2.7.7.3	biopath:Biosynthesis_of_Coenzyme_A;biopath:Biosynthesis_of_Pantothenate,_Coenzyme_A_and_Holo-acyl_carrier_protein;biopath:Biosynthesis_of_Pantothenate,_Coenzyme_A_and_Holo-acyl_carrier_protein_(extended);kegg:Metabolic pathways;kegg:Pantothenate and CoA biosynthesis;metacyc:coenzyme A biosynthesis;model:Pantothenate and CoA Biosynthesis;unipathway:coenzyme A biosynthesis	bigg:PTPAT;bigg:PTPATi;bigg:PTPATim;biopath:RXN01280;brenda:BR47876;ec:2.7.7.3;ecocyc:PANTEPADENYLYLTRAN-RXN;iabaylyiv4:PANTEPADENYLYLTRAN-RXN;iaf1260:PTPATi;iaf692:PTPATi;iao358:rll_219;igt196:PTPATi;iin800:U94;iin800:U95;iit341:PTPATi;ijn746:PTPAT;ijr904.45632:PTPATi;ijr904:PTPATi;imeo21:PTPATi;imm904:PTPATi;imm904:PTPATim;imo1053-pao1:PTPATi;imo1056:PTPATi;ind750:PTPATi;ind750:PTPATim;inj661:P…
R1C260C6A_RL	1 MNXM11@MNXC3 + 1 MNXM519@MNXC3 <-- 1 MNXM235@MNXC3 + 1 MNXM91@MNXC3	R01870	MNXR69599	2.4.2.10	biopath:Biosynthesis_of_Pyrimidine_ribonucleotides;biopath:Biosynthesis_of_Uridine-5'-phosphate;kegg:Metabolic pathways;kegg:Pyrimidine metabolism;metacyc:UMP biosynthesis;seed:YgfZ;unipathway:UMP biosynthesis via de novo pathway	bigg:ORPT;biopath:RXN00412;brenda:BR44268;ec:2.4.2.10;ecocyc:OROPRIBTRANS-RXN;iabaylyiv4:OROPRIBTRANS-RXN;iaf1260:ORPT;iaf692:ORPT;iag612:rbs_504;iao358:rll_384;igt196:ORPT;iin800:URA10;iin800:URA5;iit341:ORPT;ijn746:ORPT;ijr904.45632:ORPT;ijr904:ORPT;imeo21:ORPT;imm904:ORPT;imo1053-pao1:ORPT;imo1056:ORPT;ind750:ORPT;inj661:ORPT;intenz:2667;irs1563.45632:R01870_c;isb619:ORPT;iso783:or_PT;iyo844:O…
R7693EEDF_B	1 MNXM11@MNXC3 + 1 MNXM52@MNXC3 <==> 1 MNXM121@MNXC3 + 1 MNXM1@MNXC3 + 1 MNXM96@MNXC3	rxn00213		2.7.7.9	model:NONE
R6AE03FF0_RL	1 MNXM11@MNXC3 + 1 MNXM557@MNXC3 <-- 1 MNXM1788@MNXC3	rxn02945		2.5.1.32	kegg:Biosynthesis of secondary metabolites;kegg:Carotenoid biosynthesis;kegg:Metabolic pathways;metacyc:<i>trans</i>-lycopene biosynthesis I (bacteria);metacyc:<i>trans</i>-lycopene biosynthesis II (plants);metacyc:RXN-13323;metacyc:neurosporene biosynthesis;model:NONE;seed:Carotenoids	ec:2.5.1.32;intenz:19315;kegg:R04218;metacyc:RXNARA-8002;pubmed:4819767;pubmed:7896759;rhea:34479;rhea:34480;rhea:34481;rhea:34482;seed:rxn02945
R9CCA1D20_B	1 MNXM11@MNXC3 + 1 MNXM561@MNXC3 <==> 1 MNXM1@MNXC3 + 1 MNXM3@MNXC3 + 1 MNXM96@MNXC3	rxn00695		2.7.7.27	model:NONE
RA0E6203_B	1 MNXM11@MNXC3 + 1 MNXM775@MNXC3 <==> 1 MNXM1@MNXC3 + 1 MNXM63@MNXC3 + 1 MNXM66@MNXC3	rxn00621		2.7.7.39	model:NONE
RE96CC037_RL	1 MNXM11@MNXC3 + 1 MNXM80@MNXC3 <-- 1 MNXM158@MNXC3 + 1 MNXM91@MNXC3	R_FUR1		2.4.2.9	biopath:Conversion_and_degradation_of_Pyrimidine_nucleotides_and_bases;biopath:Conversion_of_Uridine-5'-phosphate_into_beta-Alanine;biopath:Conversion_of_Uridine-5'-phosphate_into_urea;kegg:Metabolic pathways;kegg:Pyrimidine metabolism;metacyc:pyrimidine nucleobases salvage I;model:Pyrimidine metabolism;seed:pyrimidine conversions;unipathway:UMP biosynthesis via salvage pathway	bigg:UPPRT;bigg:UPPRTr;biopath:RXN00460;brenda:BR47535;ec:2.4.2.9;ecocyc:URACIL-PRIBOSYLTRANS-RXN;iabaylyiv4:URACIL-PRIBOSYLTRANS-RXN;iaf1260:UPPRT;iag612:rbs_576;iag612:rbs_577;iao358:rll_443;iin800:FUR1;iit341:UPPRT;ijn746:UPPRT;ijr904.45632:UPPRT;ijr904:UPPRT;imeo21:UPPRT;imm904:UPPRT;imo1053-pao1:UPPRT;imo1056:UPPRT;ind750:UPPRT;inj661:UPPRT;intenz:2666;ips189:UPPRT;irs1563.45632:R00966_c;isb…
RA5C62E48_B	1 MNXM11@MNXC3 + 1 MNXM8377@MNXC3 <==> 1 MNXM63@MNXC3 + 1 MNXM6573@MNXC3	rxn10221		2.7.7.41	model:NONE	ec:2.7.7.41;seed:rxn10221
RA0879407_B	1 MNXM11@MNXC3 + 1 MNXM8378@MNXC3 <==> 1 MNXM63@MNXC3 + 1 MNXM6574@MNXC3	rxn10224		2.7.7.41	model:NONE	ec:2.7.7.41;seed:rxn10224
R2E7E8AF4_B	1 MNXM11@MNXC3 + 1 MNXM8379@MNXC3 <==> 1 MNXM63@MNXC3 + 1 MNXM6580@MNXC3	rxn10220		2.7.7.41	model:NONE	ec:2.7.7.41;seed:rxn10220
RDBDAEC09_B	1 MNXM11@MNXC3 + 1 MNXM8380@MNXC3 <==> 1 MNXM63@MNXC3 + 1 MNXM6581@MNXC3	rxn10225		2.7.7.41	model:NONE	ec:2.7.7.41;seed:rxn10225
R49A4DED8_B	1 MNXM11@MNXC3 + 1 MNXM8381@MNXC3 <==> 1 MNXM63@MNXC3 + 1 MNXM6582@MNXC3	rxn10223		2.7.7.41	model:NONE	ec:2.7.7.41;seed:rxn10223
RD018ABF9_B	1 MNXM11@MNXC3 + 1 MNXM8382@MNXC3 <==> 1 MNXM63@MNXC3 + 1 MNXM6583@MNXC3	rxn10222		2.7.7.41	model:NONE	ec:2.7.7.41;seed:rxn10222
RC63EFB16_RL	1 MNXM11@MNXC3 + 1 MNXM89557@MNXC3 + 1 MNXM90003@MNXC3 <-- 1 MNXM2@MNXC3 + 1 MNXM37@MNXC3 + 1 MNXM91@MNXC3	R01072		2.4.2.14	biopath:Biosynthesis_of_IMP;biopath:Biosynthesis_of_Purine_ribonucleotides;kegg:Alanine, aspartate and glutamate metabolism;kegg:Biosynthesis of secondary metabolites;kegg:Metabolic pathways;kegg:Purine metabolism;metacyc:5-aminoimidazole ribonucleotide biosynthesis I;metacyc:5-aminoimidazole ribonucleotide biosynthesis II;metacyc:superpathway of 5-aminoimidazole ribonucleotide biosynthesis;seed:…	bigg:GLUPRT;biopath:RXN01011;brenda:BR44270;ec:2.4.2.14;ecocyc:PRPPAMIDOTRANS-RXN;iabaylyiv4:PRPPAMIDOTRANS-RXN;iaf1260:GLUPRT;iaf692:GLUPRT;iag612:rbs_396;iao358:rll_369;iin800:ADE4;iit341:GLUPRT;ijn746:GLUPRT;ijr904.45632:GLUPRT;ijr904:GLUPRT;imeo21:GLUPRT;imm904:GLUPRT;imo1053-pao1:GLUPRT;imo1056:GLUPRT;ind750:GLUPRT;inj661:GLUPRT;intenz:2671;irs1563.45632:R01072_c;isb619:GLUPRT;iso783:GLUPRT;…
RDB434C7E_B	1 MNXM11@MNXC3 + 1 MNXM89795@MNXC3 <==> 1 MNXM121@MNXC3 + 1 MNXM1@MNXC3 + 1 MNXM336@MNXC3	R_613		2.7.7.10	biopath:Metabolism_of_Galactose;biopath:Metabolism_of_Nucleotide_sugars;kegg:Amino sugar and nucleotide sugar metabolism;kegg:Biosynthesis of secondary metabolites;kegg:Galactose metabolism;kegg:Metabolic pathways;metacyc:galactose degradation III;metacyc:stachyose degradation;model:Galactose metabolism	bigg:GALT;bigg:GALTi;biopath:RXN01472;brenda:BR47859;brenda:BS385894;ec:2.7.7.10;iaf692:GALT;iag612:rbs_140;iao358:rll_156;iin800:GAL7_1;iit341:GALTi;imeo21:GALT;imm904:GALT;ind750:GALT;inj661:GALT;intenz:3046;iyo844:GALT;kegg:R00502;metacyc:UTPHEXPURIDYLYLTRANS-RXN;obsolete:rxn12975;rhea:14209;rhea:14210;rhea:14211;rhea:14212;seed:rxn00355
R30517FB7_B	1 MNXM11@MNXC3 + 1 MNXM8@MNXC3 <==> 1 MNXM1@MNXC3 + 1 MNXM355@MNXC3 + 1 MNXM3@MNXC3	R_938		2.7.7.1;2.7.7.18	biopath:Biosynthesis_of_Nicotinate,_NAD_and_NADP;kegg:Nicotinate and nicotinamide metabolism;metacyc:NAD biosynthesis III;metacyc:NAD salvage pathway III;model:NAD Biosynthesis;seed:NAD regulation;unipathway:NAD(+) biosynthesis	bigg:NMNAT;bigg:NMNATm;bigg:NMNATn;bigg:NMNATr;biopath:RXN01195;brenda:BR47858;ec:2.7.7.1;ec:2.7.7.18;ecocyc:2.7.7.1-RXN;iabaylyiv4:2.7.7.1-RXN;iaf1260:NMNAT;iaf692:NMNAT;iao358:rll_477;iin800:YLR328W_3;iit341:NMNAT;ijr904.45632:NMNAT;ijr904:NMNAT;imm904:NMNAT;imm904:NMNATm;imo1053-pao1:NMNAT;imo1056:NMNAT;ind750:NMNAT;ind750:NMNATm;intenz:3037;ips189:NMNATr;irs1563.45632:R00137_c;iso783:NMNAT;iy…
RA551D8CF_B	1 MNXM11@MNXC3 + 1 MNXM95055@MNXC3 <==> 1 MNXM2@MNXC3 + 1 MNXM34@MNXC3 + 1 MNXM78362@MNXC3	rxn08707		2.5.1;2.5.1.-	kegg:Biosynthesis of secondary metabolites;kegg:Porphyrin and chlorophyll metabolism;model:NONE;seed:Biogenesis of cytochrome c oxidases	ec:2.5.1;ec:2.5.1.-;kegg:R07411;metacyc:HEMEOSYN-RXN;seed:rxn08707;seed:rxn13932;seed:rxn13942
RA32CA962_RL	1 MNXM11@MNXC3 + 2 MNXM1@MNXC3 + 1 MNXM39@MNXC3 + 1 MNXM648@MNXC3 <-- 3 MNXM2@MNXC3 + 1 MNXM51@MNXC3	R_GTPCII2		3.5.4.25	kegg:Metabolic pathways;kegg:Riboflavin metabolism;metacyc:flavin biosynthesis I (bacteria and plants);metacyc:flavin biosynthesis III (fungi);model:Cofactor and Prosthetic Group Biosynthesis;seed:YgfZ;unipathway:riboflavin biosynthesis	bigg:GTPCII2;brenda:BR26117;brenda:BS370979;ec:3.5.4.25;ecocyc:GTP-CYCLOHYDRO-II-RXN;iabaylyiv4:GTP-CYCLOHYDRO-II-RXN;iaf1260:GTPCII2;iao358:rll_393;igt196:GTPCII2;iin800:RIB1;iit341:GTPCII;ijn746:GTPCII;ijr904.45632:GTPCII2;ijr904:GTPCII2;imeo21:GTPCII;imm904:GTPCII;imo1053-pao1:GTPCII;imo1056:GTPCII;ind750:GTPCII;inj661:GTPCII;inj661:GTPCII2;intenz:4334;isb619:GTPCII;iso783:GTPCII;iyo844:GTPCII…
R8267497D_B	1 MNXM1202@MNXC3 + 1 MNXM5@MNXC3 <==> 1 MNXM1@MNXC3 + 1 MNXM3129@MNXC3 + 1 MNXM6@MNXC3	rxn03435		1.1.1.86	kegg:2-Oxocarboxylic acid metabolism;kegg:Biosynthesis of secondary metabolites;kegg:Metabolic pathways;kegg:Valine, leucine and isoleucine biosynthesis;model:NONE;seed:Branched-Chain Amino Acid Biosynthesis	ec:1.1.1.86;irs1563.45632:R05068_c;kegg:R05068;seed:rxn03435;upa:UCR05068
R38D3B430_LR	1 MNXM1202@MNXC3 --> 1 MNXM2@MNXC3 + 1 MNXM439@MNXC3	R_DHAD		4.2.1.9	biopath:Biosynthesis_of_L-Isoleucine;biopath:Metabolism_of_the_branched_amino_acids_(L-Leucine,_L-Isoleucine,_L-Valine);kegg:2-Oxocarboxylic acid metabolism;kegg:Biosynthesis of secondary metabolites;kegg:Metabolic pathways;kegg:Valine, leucine and isoleucine biosynthesis;metacyc:isoleucine biosynthesis I (from threonine);metacyc:isoleucine biosynthesis II;metacyc:isoleucine biosynthesis III;meta…	bigg:DHAD2;bigg:DHAD2m;biopath:RXN00766;ec:4.2.1.9;ecocyc:DIHYDROXYMETVALDEHYDRAT-RXN;imo1053-pao1:DHAD3;imo1056:DHAD3;iyo844:DHAD3;kegg:R05070;metacyc:DIHYDROXYMETVALDEHYDRAT-RXN;rhea:27694;rhea:27695;rhea:27696;rhea:27697;seed:rxn09889;upa:UCR05070;upa:UER00057
R2ECB0AA_B	1 MNXM12118@MNXC3 <==> 0.005699 MNXM1495@MNXC3 + 0.01816 MNXM2859@MNXC3 + 0.02483 MNXM31536@MNXC3 + 0.07327 MNXM32178@MNXC3 + 0.02308 MNXM32179@MNXC3 + 0.03982 MNXM5124@MNXC3 + 0.07776 MNXM5125@MNXC3 + 0.01694 MNXM5129@MNXC3 + 0.01074 MNXM5130@MNXC3 + 0.04589 MNXM5131@MNXC3 + 0.002726 MNXM5132@MNXC3 + 0.001028 MNXM6175@MNXC3 + 0.002019 MNXM6176@MNXC3 + 0.02515 MNXM6240@MNXC3 + 0.04838 MNXM6241@MN…	rxn10201			model:NONE
RFCD0BB4F_B	1 MNXM12128@MNXC3 <==> 0.008667 MNXM5622@MNXC3 + 0.01585 MNXM5623@MNXC3 + 0.003687 MNXM5792@MNXC3 + 0.002264 MNXM5793@MNXC3 + 0.009356 MNXM5794@MNXC3 + 0.0005365 MNXM5797@MNXC3 + 0.001122 MNXM5827@MNXC3 + 0.004866 MNXM5882@MNXC3 + 0.001761 MNXM5933@MNXC3 + 0.01149 MNXM8306@MNXC3 + 0.004053 MNXM8307@MNXC3 + 0.003631 MNXM8308@MNXC3 + 0.02094 MNXM8310@MNXC3 + 0.00737 MNXM8311@MNXC3 + 0.006599 MNXM83…	rxn10200			model:NONE
R7331787F_RL	1 MNXM1212@MNXC3 + 1 MNXM2@MNXC3 <-- 1 MNXM1249@MNXC3	R_SUCBZS		4.2.1.113	biopath:Biosynthesis_of_Menaquinone;biopath:Biosynthesis_of_Phylloquinone;biopath:Biosynthesis_of_aromatic_amino_acids_(L-Phenylalanine,_L-Tyrosine,_L-Tryptophan)_and_of_quinone_cofactors;kegg:Biosynthesis of secondary metabolites;kegg:Metabolic pathways;kegg:Ubiquinone and other terpenoid-quinone biosynthesis;metacyc:1,4-dihydroxy-2-naphthoate biosynthesis I;metacyc:1,4-dihydroxy-2-naphthoate bi…	bigg:SUCBZS;biopath:RXN01290;brenda:BR48469;brenda:BS368326;ec:4.2.1.113;ecocyc:O-SUCCINYLBENZOATE-COA-SYN-RXN;iaf1260:SUCBZS;iao358:rll_241;iit341:SUCBZS;ijr904.45632:SUCBZS;ijr904:SUCBZS;imeo21:SUCBZS;inj661:SUCBZS;intenz:17371;isb619:SUCBZS;iso783:SUCBZS;iyo844:SUCBZS;kegg:R04031;metacyc:O-SUCCINYLBENZOATE-COA-SYN-RXN;obsolete:rxn11589;rhea:10196;rhea:10197;rhea:10198;rhea:10199;seed:rxn02832;…
R175B9D20_RL	1 MNXM1213@MNXC3 + 1 MNXM13@MNXC3 <-- 1 MNXM1979@MNXC3 + 1 MNXM1@MNXC3	rxn05116		1.1.1.262	kegg:Metabolic pathways;kegg:Vitamin B6 metabolism;metacyc:RXN-13179;metacyc:pyridoxal 5'-phosphate biosynthesis I;model:NONE	ec:1.1.1.262;ecocyc:RXN-8447;intenz:16399;kegg:R07406;metacyc:RXN-8447;pubmed:10225425;pubmed:12896974;rhea:25139;rhea:25140;rhea:25141;rhea:25142;seed:rxn05116;upa:UCR07406
RBB8DB4B7_RL	1 MNXM1219@MNXC3 + 1 MNXM9@MNXC3 <-- 1 MNXM258@MNXC3 + 1 MNXM2@MNXC3 + 1 MNXM73@MNXC3	R_DDPA		2.5.1.54;4.1.2.15	kegg:Biosynthesis of secondary metabolites;kegg:Metabolic pathways;kegg:Phenylalanine, tyrosine and tryptophan biosynthesis;metacyc:3-dehydroquinate biosynthesis I;model:Cofactors_ShikimateBiosynthesis;seed:Chorismate Synthesis;unipathway:chorismate biosynthesis	bigg:DDPA;bigg:DDPAm;brenda:BR47668;ec:2.5.1.54;ec:4.1.2.15;ecocyc:DAHPSYN-RXN;iabaylyiv4:DAHPSYN-RXN;iaf1260:DDPA;iag612:rbs_512;iao358:rll_58;iao358:rll_59;igt196:DDPA;iin800:ARO3;iin800:ARO4;iit341:DDPA;ijn746:DDPA;ijr904.45632:DDPA;ijr904:DDPA;imeo21:DDPA;imm904:DDPA;imm904:DDPAm;imo1053-pao1:DAHPS;imo1056:DAHPS;ind750:DDPA;ind750:DDPAm;inj661:DDPA;intenz:10225;irs1563.45632:R01826_c;isb619:D…
R9D1B4549_LR	1 MNXM1219@MNXC3 --> 1 MNXM478@MNXC3 + 1 MNXM9@MNXC3	R_ARO1_1		4.2.3.4;4.6.1.3	kegg:Biosynthesis of secondary metabolites;kegg:Metabolic pathways;kegg:Phenylalanine, tyrosine and tryptophan biosynthesis;metacyc:3-dehydroquinate biosynthesis I;model:Phenylalanine, tyrosine, and tryptophan biosynthesis (aromatic amino acids);seed:Chorismate Synthesis;unipathway:chorismate biosynthesis	bigg:DHQS;brenda:BR16093;brenda:BS398657;ec:4.2.3.4;ec:4.6.1.3;ecocyc:3-DEHYDROQUINATE-SYNTHASE-RXN;iabaylyiv4:3-DEHYDROQUINATE-SYNTHASE-RXN;iaf1260:DHQS;iag612:rbs_31;iao358:rll_54;igt196:DHQS;iin800:ARO1_1;iit341:DHQS;ijn746:DHQS;ijr904.45632:DHQS;ijr904:DHQS;imeo21:DHQS;imm904:DHQS;imo1053-pao1:DHQS;imo1056:DHQS;ind750:DHQS;inj661:DHQS;intenz:4783;irs1563.45632:R03083_c;isb619:DHQS;iso783:DHQS…
RB5D6709_B	1 MNXM121@MNXC3 + 1 MNXM15@MNXC3 + 1 MNXM3@MNXC3 <==> 2 MNXM1@MNXC3 + 1 MNXM63@MNXC3 + 1 MNXM7@MNXC3 + 1 MNXM9@MNXC3	R_1420;R_353		6.3.4.2	kegg:Metabolic pathways;kegg:Pyrimidine metabolism;model:Purine and Pyrimidine Biosynthesis;unipathway:CTP biosynthesis via de novo pathway	bigg:CTPS1;brenda:BR48389;brenda:BS363669;ec:6.3.4.2;iaf692:CTPS1;iag612:rbs_190;iin800:URA7_2;iin800:URA8_2;iit341:CTPS1;imeo21:CTPS1;imm904:CTPS1;ind750:CTPS1;inj661:CTPS1;intenz:5131;irs1563.45632:R00571_c;isb619:CTPS1;iyo844:CTPS1;kegg:R00571;rhea:16597;rhea:16598;rhea:16599;rhea:16600;seed:rxn00410;upa:UCR00571;upa:UER00277
RD0F3B835_B	1 MNXM121@MNXC3 + 1 MNXM288@MNXC3 <==> 1 MNXM17@MNXC3 + 1 MNXM1@MNXC3 + 1 MNXM80@MNXC3	rxn00712		2.7.1.48	model:NONE
R8A4BE0D1_LR	1 MNXM121@MNXC3 + 1 MNXM2@MNXC3 + 1 MNXM37@MNXC3 + 1 MNXM3@MNXC3 --> 2 MNXM1@MNXC3 + 1 MNXM63@MNXC3 + 1 MNXM7@MNXC3 + 1 MNXM89557@MNXC3 + 1 MNXM9@MNXC3	R_CTPS2		6.3.4.2	kegg:Metabolic pathways;kegg:Pyrimidine metabolism;metacyc:UTP and CTP <i>de novo</i> biosynthesis;metacyc:UTP and CTP dephosphorylation I;metacyc:UTP and CTP dephosphorylation II;model:Nucleotides_PyrimidineMetabolism	bigg:CTPS2;ec:6.3.4.2;ecocyc:CTPSYN-RXN;iabaylyiv4:CTPSYN-RXN;iaf1260:CTPS2;iaf692:CTPS2;igt196:CTPS2;iin800:URA7_1;iin800:URA8_1;ijn746:CTPS2;ijr904.45632:CTPS2;ijr904:CTPS2;imeo21:CTPS2;imm904:CTPS2;imo1053-pao1:CTPS2;imo1056:CTPS2;ind750:CTPS2;inj661:CTPS2;intenz:5131;iso783:CTPS2;iyo844:CTPS2;kegg:R00573;metacyc:CTPSYN-RXN;reactome:REACT_21305.1;reactome:REACT_574.4;rhea:26426;rhea:26427;rhea…
R320F1C05_B	1 MNXM121@MNXC3 + 1 MNXM338@MNXC3 <==> 1 MNXM17@MNXC3 + 1 MNXM1@MNXC3 + 1 MNXM31@MNXC3	rxn00368		2.7.1.48	model:NONE
RD9B8313F_B	1 MNXM121@MNXC3 + 1 MNXM7@MNXC3 <==> 1 MNXM17@MNXC3 + 1 MNXM3@MNXC3	R_923		2.7.4.6	biopath:Biosynthesis_of_2'-Deoxyuridine-5'-phosphate_from_Uridine-5'-diphosphate;biopath:Biosynthesis_of_Cytidine-5'-triphophate;biopath:Biosynthesis_of_Uridine-5'-triphosphate;biopath:Conversion_and_degradation_of_Pyrimidine_nucleotides_and_bases;biopath:Metabolism_of_Pyrimidines_(missing);kegg:Metabolic pathways;kegg:Pyrimidine metabolism;metacyc:UTP and CTP <i>de novo</i> biosynthesis;model:Nu…	bigg:NDPK2;bigg:NDPK2m;bigg:NDPK2n;biopath:RXN00251;brenda:BS358242;ec:2.7.4.6;ecocyc:UDPKIN-RXN;iabaylyiv4:UDPKIN-RXN;iaf1260:NDPK2;iaf692:NDPK2;iag612:rbs_571;iao358:rll_572;igt196:NDPK2;iin800:YNK1_1;iit341:NDPK2;ijn746:NDPK2;ijr904.45632:NDPK2;ijr904:NDPK2;imeo21:NDPK2;imm904:NDPK2;imo1053-pao1:NDPK2;imo1056:NDPK2;ind750:NDPK2;inj661:NDPK2;intenz:3010;ips189:NDPK2;irs1563.45632:R00156_c;irs15…
R3988F2EF_B	1 MNXM1221@MNXC3 + 1 MNXM1@MNXC3 + 1 MNXM6@MNXC3 <==> 1 MNXM1222@MNXC3 + 1 MNXM5@MNXC3	rxn06526		1.8.1.8	model:NONE;seed:Periplasmic disulfide interchange	brenda:BR40348;brenda:BR40348_WOP;brenda:BS375255;brenda:BS375255_WOP;ec:1.8.1.8;intenz:10034;kegg:R03914;rhea:18753;rhea:18754;rhea:18755;rhea:18756;seed:rxn06526
R5281E6CB_LR	1 MNXM12236@MNXC3 + 1 MNXM66@MNXC3 --> 1 MNXM166@MNXC3 + 1 MNXM77@MNXC3	rxn05739		1.1.99.5	model:NONE	ec:1.1.99.5;ips189:G3PD4;iso783:G3PD4;iyo844:G3PD4;seed:rxn05739
R6C9FDAF4_RL	1 MNXM12236@MNXC3 + 2 MNXM1@MNXC2 + 1 MNXM2@MNXC3 <-- 1 MNXM166@MNXC3 + 2 MNXM1@MNXC3 + 0.5 MNXM4@MNXC3	rxn10045			model:NONE	iyo844:CYTB_B2;seed:rxn10045
R5FCF5216_RL	1 MNXM12236@MNXC3 + 4 MNXM1@MNXC2 + 1 MNXM2@MNXC3 <-- 1 MNXM166@MNXC3 + 4 MNXM1@MNXC3 + 0.5 MNXM4@MNXC3	rxn10046			model:NONE;seed:Terminal AA3-600 quinol oxidase;seed:Terminal cytochrome oxidases	iyo844:CYTB_B3;seed:rxn10046
R71BE547_RL	1 MNXM1223@MNXC3 + 1 MNXM13@MNXC3 + 1 MNXM925@MNXC3 <-- 1 MNXM1269@MNXC3 + 1 MNXM184@MNXC3	R04355		2.3.1.179;2.3.1.180;2.3.1.41;2.3.1.85;2.3.1.86	kegg:Fatty acid biosynthesis;kegg:Metabolic pathways;metacyc:fatty acid biosynthesis initiation II;metacyc:fatty acid biosynthesis initiation III;metacyc:superpathway of fatty acid biosynthesis initiation (E. coli)	bigg:KAS14;ec:2.3.1.179;ec:2.3.1.180;ec:2.3.1.41;ec:2.3.1.85;ec:2.3.1.86;iabaylyiv4:0-3OXOACP-SYNTHASE-RXN;iabaylyiv4:C4;iaf1260:KAS14;iin800:CEM1_1;iin800:FAS2_1_1;iit341:KAS14;ijn746:KAS14;ijr904.45632:KAS14;ijr904:KAS14;imo1053-pao1:ACMAT1;imo1056:ACMAT1;isb619:KAS14;iso783:ACMAT1;kegg:R04355;metacyc:3-OXOACYL-ACP-SYNTH-BASE-RXN;obsolete:rxn08765;obsolete:rxn12870;seed:rxn05347
R2123A8A_B	1 MNXM1223@MNXC3 + 1 MNXM1@MNXC3 + 1 MNXM6@MNXC3 <==> 1 MNXM5@MNXC3 + 1 MNXM8334@MNXC3	rxn05339		1.1.1.100;2.3.1.85;2.3.1.86	kegg:Fatty acid biosynthesis;kegg:Metabolic pathways;metacyc:palmitate biosynthesis I (animals and fungi);metacyc:palmitate biosynthesis II (bacteria and plants);model:NONE;seed:Fatty Acid Biosynthesis FASII	ec:1.1.1.100;ec:2.3.1.85;ec:2.3.1.86;kegg:R04533;metacyc:RXN-9514;seed:rxn05339
RAA59AE89_LR	1 MNXM1231@MNXC3 + 1 MNXM89557@MNXC3 --> 1 MNXM2@MNXC3 + 1 MNXM496@MNXC3	rxn01639	MNXR33152	3.5.3.8	kegg:Histidine metabolism;kegg:Metabolic pathways;metacyc:histidine degradation I;model:NONE;unipathway:L-histidine degradation into L-glutamate	bigg:FGLU;brenda:BR26109;ec:3.5.3.8;iag612:rbs_488;imo1053-pao1:FGLU;imo1056:FGLU;intenz:4296;isb619:FGLU;iso783:FGLU;iyo844:FGLU;kegg:R02285;metacyc:FORMIMINOGLUTAMASE-RXN;rhea:22492;rhea:22493;rhea:22494;rhea:22495;seed:rxn01639;upa:UCR02285;upa:UER00552
R99C25D8F_B	1 MNXM1233@MNXC2 + 1 MNXM73@MNXC3 <==> 1 MNXM1667@MNXC3 + 1 MNXM23@MNXC3	rxn05567	MNXR2532		model:NONE	bigg:GALTpts;bigg:GALTptspp;iaf1260:GALTptspp;ijr904.45632:GALTpts;ijr904:GALTpts;isb619:GALTpts;iyo844:GALTpts;seed:rxn05567;seed:rxn08586
RA1066942_B	1 MNXM1233@MNXC2 <==> 1 MNXM1233@BOUNDARY	EX_cpd01171_e			model:S_
R99FA3CA4_RL	1 MNXM12340@MNXC3 + 1 MNXM12@MNXC3 <-- 1 MNXM12396@MNXC3 + 1 MNXM21@MNXC3	rxn02825		2.3.1.118	model:NONE	ec:2.3.1.118;kegg:R08386;metacyc:2.3.1.118-RXN;seed:rxn02825
RE8984C2C_B	1 MNXM12354@MNXC3 + 1 MNXM32@MNXC3 <==> 1 MNXM2@MNXC3 + 1 MNXM4053@MNXC3	rxn02875	MNXR68350	3.5.1.28	model:NONE	bigg:AMAA;ec:3.5.1.28;iit341:AMAA;imo1053-pao1:AMAA;imo1056:AMAA;isb619:AMAA;iso783:AMAA;iyo844:AMAA;seed:rxn02875
R69668562_RL	1 MNXM123@MNXC3 + 1 MNXM15@MNXC3 + 1 MNXM23@MNXC3 <-- 1 MNXM2@MNXC3 + 1 MNXM7231@MNXC3	rxn00950		4.4.1.8	model:NONE	brenda:BR3446;ec:4.4.1.8;iabaylyiv4:CYSTATHIONINE-BETA-LYASE-RXN;iaf1260:CYSTL;iag612:rbs_212;iag612:rbs_213;iao358:rll_248;iin800:YFR055W;ijn746:CYSTL;ijr904.45632:CYSTL;ijr904:CYSTL;imeo21:CYSTL;imm904:CYSTL;imm904:CYSTLp;imo1053-pao1:CYSTLr;imo1056:CYSTLr;ind750:CYSTL;ind750:CYSTLp;inj661:CYSTL;irs1563.45632:R01286_c;isb619:CYSTL;iso783:CYSTL;iyo844:CYSTL;obsolete:rxn00951;obsolete:rxn13180;se…
RC556360C_LR	1 MNXM123@MNXC3 + 1 MNXM16@MNXC3 --> 1 MNXM19@MNXC3 + 1 MNXM1@MNXC3 + 1 MNXM61@MNXC3	R_MHT1;R_SAM4			model:Alanine and aspartate metabolism
R17AF74BF_B	1 MNXM123@MNXC3 + 1 MNXM212@MNXC3 <==> 1 MNXM19@MNXC3 + 1 MNXM2@MNXC3	rxn00141		3.3.1.1	model:NONE;seed:Methionine Degradation	brenda:BR16046;ec:3.3.1.1;iabaylyiv4:ADENOSYLHOMOCYSTEINASE-RXN;iaf692:AHC;iao358:rll_581;iin800:SAH1;ijr904.45632:AHC;ijr904:AHC;imeo21:AHC;imm904:AHCi;imo1053-pao1:AHC;imo1056:AHC;ind750:AHCi;inj661:AHC;irs1563.45632:R00192_c;obsolete:rxn13082;seed:rxn00141
R77E111FA_B	1 MNXM123@MNXC3 + 1 MNXM242@MNXC3 <==> 1 MNXM1777@MNXC3 + 1 MNXM2@MNXC3	rxn00955		4.4.1.21	model:NONE	ec:4.4.1.21;iyo844:RHCYS;seed:rxn00955
R5FECAFF8_B	1 MNXM123@MNXC3 + 1 MNXM2449@MNXC3 <==> 1 MNXM1777@MNXC3	rxn05958		4.4.1.21	model:NONE;seed:Autoinducer 2 (AI-2) transport and processing (lsrACDBFGE operon)	brenda:BR48539;brenda:BS371157;ec:4.4.1.21;iaf1260:RHCCE;iag612:rbs_550;iit341:RHCCE;ijr904.45632:RHCCE;ijr904:RHCCE;iso783:RHCCE;obsolete:rxn09226;seed:rxn05958
RD2EBF8F3_B	1 MNXM123@MNXC3 + 1 MNXM318@MNXC3 <==> 1 MNXM61@MNXC3 + 1 MNXM79@MNXC3	rxn00693		2.1.1.13;2.1.1.14	model:NONE;seed:Carbon monoxide induced hydrogenase	aragem.45632:R00946_c;brenda:BR40552;ec:2.1.1.13;ec:2.1.1.14;iabaylyiv4:HOMOCYSMETB12-RXN;iaf1260:METS;iaf692:METS;iao358:rll_249;igt196:METS;iin800:U47;ijn746:METSr;ijr904.45632:METS;ijr904:METS;imeo21:METSMHPGLUT_b;imeo21:MTHFB12D;imm904:METS;imo1053-pao1:METS;imo1056:METS;ind750:METS;inj661:METS;irs1563.45632:R00946_c;isb619:METS;iso783:METS;iyo844:METS;obsolete:rxn13144;seed:rxn00693
R4F7C92C5_B	1 MNXM123@MNXC3 + 1 MNXM53@MNXC3 <==> 1 MNXM2@MNXC3 + 1 MNXM7231@MNXC3	rxn00953		4.2.1.22	model:NONE;seed:Cysteine Biosynthesis;seed:Methionine Biosynthesis;seed:Methionine Degradation	brenda:BR406;ec:4.2.1.22;iao358:rll_591;imeo21:CYSTS;imm904:CYSTS;imo1053-pao1:CYSTS;imo1056:CYSTS;ind750:CYSTS;inj661:CYSTS;irs1563.45632:R01290_c;iyo844:CYSTS;obsolete:rxn00954;obsolete:rxn12884;seed:rxn00953
R115B3288_LR	1 MNXM1242@MNXC3 + 1 MNXM15@MNXC3 + 1 MNXM3@MNXC3 --> 1 MNXM1@MNXC3 + 1 MNXM7@MNXC3 + 1 MNXM9212@MNXC3 + 1 MNXM9@MNXC3	R_GLNSP3		6.3.1.2	model:Peptidoglycan Metabolism;seed:Ammonia assimilation;seed:Glutamine synthetases;seed:Glutamine, Glutamate, Aspartate and Asparagine Biosynthesis;seed:Peptidoglycan Biosynthesis 2;seed:Photorespiration (oxidative C2 cycle)	bigg:GLNSP3;ec:6.3.1.2;imeo21:GLNSP3;inj661:GLNSP3;irs1563.45632:R05033_c;seed:rxn03409
R5141F0EC_B	1 MNXM1242@MNXC3 + 1 MNXM17@MNXC3 + 1 MNXM1@MNXC3 <==> 1 MNXM2264@MNXC3 + 1 MNXM47@MNXC3	rxn03408		2.4.1.227	model:NONE
R9CB1C10D_B	1 MNXM1242@MNXC3 + 1 MNXM5258@MNXC3 <==> 1 MNXM1@MNXC3 + 1 MNXM326@MNXC3 + 1 MNXM7630@MNXC3	rxn10199			model:NONE
RF3CC6334_RL	1 MNXM1246@MNXC3 + 1 MNXM5@MNXC3 <-- 1 MNXM1@MNXC3 + 1 MNXM270@MNXC3 + 1 MNXM6@MNXC3	R_FLVR		1.5.1.30;1.5.1.41	model:Cofactor and Prosthetic Group Biosynthesis	bigg:FLVR;brenda:BR36901;brenda:BS259239;ec:1.5.1.30;ec:1.5.1.41;iaf1260:FLVR;intenz:18589;intenz:18679;isb619:FLVR;iyo844:FLVR;kegg:R05707;metacyc:NADPH-DEHYDROGENASE-FLAVIN-RXN;obsolete:rxn08520r;rhea:19377;rhea:19378;rhea:19379;rhea:19380;seed:rxn03976
RC26479F8_RL	1 MNXM1249@MNXC3 + 1 MNXM13@MNXC3 + 1 MNXM23@MNXC3 <-- 1 MNXM1@MNXC3 + 1 MNXM20@MNXC3 + 1 MNXM799@MNXC3	R_2S6HCCi		2.5.1.64	model:.	ec:2.5.1.64;iao358:rll_242;iyo844:2S6HCCi;seed:rxn04675
R8A0926F3_RL	1 MNXM1249@MNXC3 + 1 MNXM23@MNXC3 <-- 1 MNXM1861@MNXC3	rxn11703		4.2.99.20	kegg:Biosynthesis of secondary metabolites;kegg:Metabolic pathways;kegg:Ubiquinone and other terpenoid-quinone biosynthesis;metacyc:1,4-dihydroxy-2-naphthoate biosynthesis I;metacyc:1,4-dihydroxy-2-naphthoate biosynthesis II (plants);model:NONE;unipathway:menaquinone biosynthesis	brenda:BR48915;ec:4.2.99.20;ecocyc:RXN-9310;intenz:17520;kegg:R08166;metacyc:RXN-9310;rhea:25597;rhea:25598;rhea:25599;rhea:25600;seed:rxn11703;upa:UCR08166;upa:UER00900
R1349EF6C_LR	1 MNXM124@MNXC3 + 1 MNXM21@MNXC3 --> 1 MNXM12@MNXC3 + 1 MNXM1@MNXC3 + 1 MNXM501@MNXC3	R_U61_			model:Phenylalanine, tyrosine, and tryptophan biosynthesis (aromatic amino acids)
RBCDC2C62_B	1 MNXM124@MNXC3 + 1 MNXM321@MNXC3 <==> 1 MNXM150@MNXC3 + 1 MNXM1@MNXC3 + 1 MNXM408@MNXC3	R_1187		2.5.1.16;2.5.1.22	biopath:Metabolism_of_Polyamines;biopath:Urea_and_L-Aspartate_cycles,_Polyamine_and_Creatine_synthesis;kegg:Arginine and proline metabolism;kegg:Cysteine and methionine metabolism;kegg:Glutathione metabolism;kegg:Metabolic pathways;kegg:beta-Alanine metabolism;metacyc:spermine biosynthesis;metacyc:superpathway of polyamine biosynthesis II;model:Arginine and Proline Metabolism;unipathway:spermine …	aragem.45632:R02869_c;bigg:SPRMS;biopath:RXN01094;brenda:BR44280;brenda:BS323255;ec:2.5.1.16;ec:2.5.1.22;iin800:SPE4;iit341:SPRMS;imm904:SPRMS;ind750:SPRMS;intenz:2727;iso783:SPRS;iyo844:SPRS;kegg:R02869;metacyc:SPERMINE-SYNTHASE-RXN;pubmed:16428313;reactome:REACT_14825.1;rhea:19973;rhea:19974;rhea:19975;rhea:19976;seed:rxn02061;upa:UCR02869;upa:UER00315
R52301C37_LR	1 MNXM1253@MNXC3 + 1 MNXM2@MNXC3 --> 1 MNXM1@MNXC3 + 1 MNXM285@MNXC3 + 1 MNXM57@MNXC3	R_GLYOX		3.1.2.6	biopath:Reactions_of_Pyruvate_and_Phosphoenolpyruvate;kegg:Pyruvate metabolism;metacyc:methylglyoxal degradation I;model:Carbohydrates_PyruvateMetabolism;seed:Cobalt-zinc-cadmium resistance;seed:Glutathione Non-redox reactions;seed:Glutathione-regulated potassium-efflux system and associated functions;unipathway:methylglyoxal degradation	bigg:GLYOX;bigg:GLYOXm;biopath:RXN00831;brenda:BS364477;brenda:BS93042;ec:3.1.2.6;iabaylyiv4:GLYOXII-RXN;iaf1260:GLYOX;ijr904.45632:GLYOX;ijr904:GLYOX;imm904:GLYOX;imm904:GLYOXm;ind750:GLYOX;ind750:GLYOXm;intenz:3257;iso783:GLYOX;kegg:R01736;macie:M0157;metacyc:GLYOXII-RXN;rhea:25245;rhea:25246;rhea:25247;rhea:25248;seed:rxn01274;upa:UCR01736;upa:UER00676
RF191F672_B	1 MNXM1253@MNXC3 <==> 1 MNXM310@MNXC3 + 1 MNXM57@MNXC3	R_829		4.4.1.5	biopath:Reactions_of_Pyruvate_and_Phosphoenolpyruvate;kegg:Pyruvate metabolism;metacyc:methylglyoxal degradation I;model:Alternate Carbon Metabolism;seed:Glutathione Non-redox reactions;unipathway:methylglyoxal degradation	aragem.45632:R02530_c;bigg:LGTHL;biopath:RXN00567;brenda:BR6441;brenda:BS398942;ec:4.4.1.5;ecocyc:GLYOXI-RXN;iabaylyiv4:GLYOXI-RXN;iaf1260:LGTHL;iin800:GLO1;ijr904.45632:LGTHL;ijr904:LGTHL;imm904:LGTHL;imo1053-pao1:LGTHL;imo1056:LGTHL;ind750:LGTHL;intenz:4849;iso783:LGTHL;kegg:R02530;macie:M0032;metacyc:GLYOXI-RXN;rhea:19069;rhea:19070;rhea:19071;rhea:19072;seed:rxn01834;upa:UCR02530;upa:UER00675
R8796A875_LR	1 MNXM125@MNXC3 + 1 MNXM2@MNXC3 --> 1 MNXM334@MNXC3 + 1 MNXM9@MNXC3	R_NTD11;R_NTD11pp		3.1.3.1;3.1.3.31;3.1.3.5	biopath:Degradation_of_IMP_to_Xanthine;biopath:Reactions_and_degradation_of_Purine_ribonucleotides;kegg:Metabolic pathways;kegg:Purine metabolism;metacyc:adenosine nucleotides degradation I;model:Nucleotides_PurineMetabolism;seed:pyrimidine conversions	bigg:NTD11;bigg:NTD11pp;biopath:RXN00833;brenda:BS64634;ec:3.1.3.1;ec:3.1.3.31;ec:3.1.3.5;ecocyc:RXN-7607;iabaylyiv4:RXN-7607;iaf1260:NTD11;iaf1260:NTD11pp;iao358:rll_294;iin800:U32;ijn746:NTD11;ijn746:NTD11pp;ijr904.45632:NTD11;ijr904:NTD11;imeo21:NTD11;imm904:NTD11;imo1053-pao1:NTD11;imo1056:NTD11;ind750:NTD11;inj661:NTD11;irs1563.45632:R01126_c;iso783:NTD11;kegg:R01126;metacyc:RXN-7607;reactom…
R26F0C5C0_B	1 MNXM125@MNXC3 + 1 MNXM2@MNXC3 <==> 1 MNXM456@MNXC3	R_793;R_1566	MNXR3099	2.1.2.3;3.5.4.10	biopath:Biosynthesis_of_IMP;biopath:Biosynthesis_of_Purine_ribonucleotides;kegg:Biosynthesis of secondary metabolites;kegg:Metabolic pathways;kegg:Purine metabolism;metacyc:inosine-5'-phosphate biosynthesis I;metacyc:inosine-5'-phosphate biosynthesis II;model:Purine and Pyrimidine Biosynthesis;unipathway:IMP biosynthesis via de novo pathway	bigg:IMPC;biopath:RXN00218;brenda:BR19263;ec:2.1.2.3;ec:3.5.4.10;ecocyc:IMPCYCLOHYDROLASE-RXN;iabaylyiv4:IMPCYCLOHYDROLASE-RXN;iaf1260:IMPC;iaf692:IMPC;iag612:rbs_77;iao358:rll_371;igt196:IMPC;iin800:ADE16_2;iin800:ADE17_2;iit341:IMPC;ijn746:IMPC;ijr904.45632:IMPC;ijr904:IMPC;imeo21:IMPC;imm904:IMPC;imo1053-pao1:IMPC;imo1056:IMPC;ind750:IMPC;inj661:IMPC;intenz:4319;irs1563.45632:R01127_c;isb619:I…
R75E08CB8_LR	1 MNXM125@MNXC3 + 1 MNXM42@MNXC3 + 1 MNXM51@MNXC3 --> 2 MNXM1@MNXC3 + 1 MNXM30@MNXC3 + 1 MNXM565@MNXC3 + 1 MNXM9@MNXC3	R_ADE12			model:Purine metabolism
R17F3A914_B	1 MNXM1265@MNXC3 + 1 MNXM1@MNXC3 + 1 MNXM7@MNXC3 <==> 1 MNXM3@MNXC3 + 1 MNXM602@MNXC3	R_1173		2.7.1.71	biopath:Biosynthesis_of_Chorismate;biopath:Biosynthesis_of_aromatic_amino_acids_(L-Phenylalanine,_L-Tyrosine,_L-Tryptophan)_and_of_quinone_cofactors;biopath:Pathway_of_Shikimate;kegg:Biosynthesis of secondary metabolites;kegg:Metabolic pathways;kegg:Phenylalanine, tyrosine and tryptophan biosynthesis;metacyc:chorismate biosynthesis from 3-dehydroquinate;model:Tyrosine, Tryptophan, and Phenylalani…	bigg:SHKK;biopath:RXN00448;brenda:BR47798;ec:2.7.1.71;ecocyc:SHIKIMATE-KINASE-RXN;iabaylyiv4:SHIKIMATE-KINASE-RXN;iaf1260:SHKK;iaf692:SHKK;iag612:rbs_189;iao358:rll_60;igt196:SHKK;iin800:ARO1_4;iit341:SHKK;ijn746:SHKK;ijr904.45632:SHKK;ijr904:SHKK;imeo21:SHKK;imm904:SHKK;imo1053-pao1:SHKK;imo1056:SHKK;ind750:SHKK;inj661:SHKK;intenz:2901;isb619:SHKK;iso783:SHKK;iyo844:SHKK;kegg:R02412;metacyc:SHIK…
R5F01904_B	1 MNXM1265@MNXC3 + 1 MNXM73@MNXC3 <==> 1 MNXM1365@MNXC3 + 1 MNXM9@MNXC3	R_1083		2.5.1.19	kegg:Biosynthesis of secondary metabolites;kegg:Metabolic pathways;kegg:Phenylalanine, tyrosine and tryptophan biosynthesis;metacyc:chorismate biosynthesis from 3-dehydroquinate;model:Tyrosine, Tryptophan, and Phenylalanine Metabolism;seed:Chorismate Synthesis;unipathway:chorismate biosynthesis	bigg:PSCVT;bigg:PSCVTi;brenda:BR47516;brenda:BS355056;ec:2.5.1.19;ecocyc:2.5.1.19-RXN;iabaylyiv4:2.5.1.19-RXN;iaf1260:PSCVT;iaf692:PSCVT;iao358:rll_53;igt196:PSCVT;iin800:ARO1_5;iit341:PSCVT;ijn746:PSCVT;ijr904.45632:PSCVT;ijr904:PSCVT;imeo21:PSCVT;imm904:PSCVTi;imo1053-pao1:PSCVT;imo1056:PSCVT;ind750:PSCVTi;inj661:PSCVT;intenz:2724;irs1563.45632:R03460_c;isb619:PSCVT;iso783:PSCVT;iyo844:PSCVT;ke…
RDE46A37E_B	1 MNXM1269@MNXC3 + 1 MNXM12@MNXC3 <==> 1 MNXM21@MNXC3 + 1 MNXM925@MNXC3	R_105		2.3.1.180;2.3.1.38;2.3.1.85;2.3.1.86	biopath:Biosynthesis_of_Fatty_acids;biopath:Biosynthesis_of_Fatty_acids_(over_ACP);biopath:Biosynthesis_of_Palmitate;kegg:Fatty acid biosynthesis;kegg:Metabolic pathways;metacyc:fatty acid biosynthesis initiation II;metacyc:superpathway of fatty acid biosynthesis initiation (E. coli);model:Fatty Acid Biosynthesis	bigg:ACOATA;bigg:ACOATAm;biopath:RXN00665;brenda:BR44038;ec:2.3.1.180;ec:2.3.1.38;ec:2.3.1.85;ec:2.3.1.86;kegg:R01624;metacyc:ACP-S-ACETYLTRANSFER-RXN;seed:rxn05349
RC8EB9D57_B	1 MNXM126@MNXC2 <==> 1 MNXM126@BOUNDARY	EX_cpd00169_e			model:S_
R9C05CF3C_B	1 MNXM126@MNXC2 <==> 1 MNXM126@MNXC3	rxn05479	MNXR27748			iyo844:3PGt6;seed:rxn05479
R67D3D8EC_B	1 MNXM126@MNXC3 + 1 MNXM1@MNXC3 + 1 MNXM7@MNXC3 <==> 1 MNXM189@MNXC3 + 1 MNXM3@MNXC3	R_GLYCKr		2.7.1.31	biopath:Glycolysis_and_Gluconeogenesis_(extended);biopath:Metabolism_of_L-Serine_and_Glycine;kegg:Biosynthesis of secondary metabolites;kegg:Glycerolipid metabolism;kegg:Glycine, serine and threonine metabolism;kegg:Glyoxylate and dicarboxylate metabolism;kegg:Metabolic pathways;metacyc:glycolate and glyoxylate degradation I;metacyc:photorespiration;model:S_*Glycerophospholipid metabolism;seed:Al…	bigg:GLYCK;biopath:RXN00057;brenda:BR47771;brenda:BS370516;ec:2.7.1.31;ecocyc:GLY3KIN-RXN;iabaylyiv4:GLY3KIN-RXN;iaf1260:GLYCK;ijn746:GLYCK;ijr904.45632:GLYCK;ijr904:GLYCK;imeo21:GLYCK;imo1053-pao1:GLYCK;imo1056:GLYCK;inj661:GLYCK;intenz:19198;isb619:GLYCK;iyo844:GLYCK;kegg:R01514;metacyc:GLY3KIN-RXN;rhea:23516;rhea:23517;rhea:23518;rhea:23519;seed:rxn01102;upa:UCR01514;upa:UER00833;upa:UER00917
R8AD5C583_RL	1 MNXM126@MNXC3 + 1 MNXM1@MNXC3 + 1 MNXM9@MNXC3 <-- 1 MNXM261@MNXC3 + 1 MNXM2@MNXC3	R_ACYP		3.6.1.7	model:null	bigg:ACYP;brenda:BS165362;ec:3.6.1.7;iaf692:ACYP;kegg:R01515;seed:rxn01103
RFDE90BF1_B	1 MNXM126@MNXC3 + 1 MNXM3@MNXC3 <==> 1 MNXM261@MNXC3 + 1 MNXM7@MNXC3	R_1023		2.7.2.3	biopath:Connection_between_PPP_and_TCA;biopath:Gluconeogenesis_(Atlas_S._27,_28);biopath:Glycolysis_(Atlas_S._27,_28);biopath:Glycolysis_and_Gluconeogenesis_(extended);kegg:Biosynthesis of secondary metabolites;kegg:Carbon fixation in photosynthetic organisms;kegg:Glycolysis / Gluconeogenesis;kegg:Metabolic pathways;kegg:Microbial metabolism in diverse environments;metacyc:1-butanol autotrophic b…	bigg:PGK;biopath:RXN00796;brenda:BR47826;ec:2.7.2.3;ecocyc:PHOSGLYPHOS-RXN;iabaylyiv4:PHOSGLYPHOS-RXN;iaf1260:PGK;iaf692:PGK;iao358:rll_321;igt196:PGK;iin800:PGK1;iit341:PGK;ijn746:PGK;ijr904.45632:PGK;ijr904:PGK;imeo21:PGK;imm904:PGK;imo1053-pao1:PGK;imo1056:PGK;ind750:PGK;inj661:PGK;intenz:2981;ips189:PGK;irs1563.45632:R01512_c;irs1563.45632:R01512_p;isb619:PGK;iso783:PGK;iyo844:PGK;kegg:R01512…
R435A649E_B	1 MNXM126@MNXC3 <==> 1 MNXM275@MNXC3	R_1025;R_1656;R_1655		5.4.2.1;5.4.2.4	biopath:Connection_between_PPP_and_TCA;biopath:Gluconeogenesis_(Atlas_S._27,_28);biopath:Glycolysis_(Atlas_S._27,_28);biopath:Glycolysis_and_Gluconeogenesis_(extended);biopath:Metabolism_of_L-Serine_and_Glycine;biopath:Serine-isocitrate_lyase_pathway;kegg:Biosynthesis of secondary metabolites;kegg:Glycine, serine and threonine metabolism;kegg:Glycolysis / Gluconeogenesis;kegg:Metabolic pathways;k…	bigg:PGM;biopath:RXN00422;brenda:BR17;brenda:BS1158;ec:5.4.2.1;ec:5.4.2.4;ecocyc:3PGAREARR-RXN;iabaylyiv4:3PGAREARR-RXN;iaf1260:PGM;iaf692:PGM;iag612:rbs_70;iao358:rll_326;iao358:rll_476;iao358:rll_481;igt196:PGM;iin800:GPM1_2;iin800:GPM2;iin800:GPM3;iit341:PGM;ijn746:PGM;ijr904.45632:PGM;ijr904:PGM;imeo21:PGM;imm904:PGM;imo1053-pao1:PGM;imo1056:PGM;ind750:PGM;inj661:PGM;intenz:4989;ips189:PGM;ir…
RC42DAB84_B	1 MNXM12741@MNXC3 + 1 MNXM5258@MNXC3 <==> 1 MNXM1@MNXC3 + 1 MNXM8673@MNXC3 + 1 MNXM89653@MNXC3	rxn10196		3.6.3.40	model:NONE
R1C789000_B	1 MNXM12742@MNXC3 + 1 MNXM5258@MNXC3 <==> 1 MNXM1@MNXC3 + 1 MNXM8674@MNXC3 + 1 MNXM89653@MNXC3	rxn10195		3.6.3.40	model:NONE
RD34B5A10_B	1 MNXM12742@MNXC3 + 45 MNXM17@MNXC3 + 45 MNXM1@MNXC3 <==> 45 MNXM52@MNXC3 + 1 MNXM7696@MNXC3	rxn10193		2.4.1.52	model:NONE
R2D3360AA_LR	1 MNXM1275@MNXC2 + 1 MNXM2@MNXC3 + 1 MNXM3@MNXC3 --> 1 MNXM1275@MNXC3 + 1 MNXM1@MNXC3 + 1 MNXM7@MNXC3 + 1 MNXM9@MNXC3	R_METabc			model:Transport Reaction;seed:Methionine Biosynthesis;seed:Methionine Degradation	bigg:METDabc;bigg:METDabcpp;ecocyc:TRANS-RXN0-202;iabaylyiv4:TRANS-RXNIM-5753;iaf1260:METDabcpp;ijr904.45632:METDabc;ijr904:METDabc;imo1053-pao1:METDabc;imo1056:METDabc;iyo844:METDabc;rhea:29767;rhea:29768;rhea:29769;rhea:29770;seed:rxn05183;seed:rxn08910
R4B1B024B_B	1 MNXM1275@MNXC2 <==> 1 MNXM1275@BOUNDARY	EX_cpd00637_e			model:S_
R2DA81553_B	1 MNXM1277@MNXC3 + 1 MNXM21@MNXC3 <==> 1 MNXM12@MNXC3 + 1 MNXM4815@MNXC3	RR01487		2.3.1.12	seed:Acetoin, butanediol metabolism;seed:Lipoic acid metabolism	bigg:PDHbr;brenda:BS320377;ec:2.3.1.12;iao358:rll_310;iin800:LAT1;ijn746:PDHbr;imeo21:PDHbr;inj661:PDHbr;metacyc:DIHYDLIPACETRANS-RXN;obsolete:rxn06179;rhea:33151;rhea:33152;rhea:33153;rhea:33154;seed:rxn01871
R345FAEDC_B	1 MNXM1277@MNXC3 + 1 MNXM470@MNXC3 <==> 1 MNXM12@MNXC3 + 1 MNXM5034@MNXC3	rxn01925		2.3.1.168	model:NONE;seed:Valine degradation	ec:2.3.1.168;obsolete:rxn06210;seed:rxn01925
RE1E3BE49_B	1 MNXM1277@MNXC3 + 1 MNXM471@MNXC3 <==> 1 MNXM12@MNXC3 + 1 MNXM5589@MNXC3	rxn06586		2.3.1.168	model:NONE;seed:Branched chain amino acid degradation regulons;seed:Isoleucine degradation;seed:Leucine Degradation and HMG-CoA Metabolism;seed:Lipoic acid metabolism;seed:Valine degradation	ec:2.3.1.168;seed:rxn06586
R4DC274AC_B	1 MNXM1277@MNXC3 + 1 MNXM569@MNXC3 <==> 1 MNXM12@MNXC3 + 1 MNXM5588@MNXC3	rxn06335		2.3.1.168	model:NONE;seed:Valine degradation	ec:2.3.1.168;seed:rxn06335
RDF3FE2F3_B	1 MNXM1277@MNXC3 + 1 MNXM92@MNXC3 <==> 1 MNXM12@MNXC3 + 1 MNXM81337@MNXC3	rxn01872		2.3.1.61	model:NONE	bigg:AKGDb;bigg:AKGDbm;bigg:AKGDbr;brenda:BS321127;ec:2.3.1.61;ijn746:AKGDbr;imeo21:AKGDb;imm904:AKGDbm;ind750:AKGDbm;inj661:AKGDb;isb619:AKGDb;obsolete:rxn06180;seed:rxn01872
R365B2BE4_B	1 MNXM127@MNXC2 + 1 MNXM1@MNXC2 <==> 1 MNXM127@MNXC3 + 1 MNXM1@MNXC3	R_800;R_1572			model:Transport, Extracellular	bigg:INSTt2;bigg:INSTt2r;iag612:rbs_349;iag612:rbs_350;iag612:rbs_351;iin800:ITR1;iin800:ITR2;imm904:INSTt2;ind750:INSTt2;iyo844:INSTt2;seed:rxn05593
R1B491561_B	1 MNXM127@MNXC2 <==> 1 MNXM127@BOUNDARY	R_MIxtO;R_MIxtI			model:Exchange reactions
R42E6364C_RL	1 MNXM127@MNXC3 + 1 MNXM9@MNXC3 <-- 1 MNXM2063@MNXC3 + 1 MNXM2@MNXC3	R_MI4PP		3.1.3.25	biopath:Reactions_of_Inositol;kegg:Inositol phosphate metabolism;kegg:Metabolic pathways;metacyc:D-<i>myo</i>-inositol (1,4,5)-trisphosphate degradation;model:S_*Inositol Phosphate metabolism	bigg:MI4PP;biopath:RXN00805;brenda:BS364540;ec:3.1.3.25;imeo21:MI4PP;inj661:MI4PP;irs1563.45632:R01186_c;kegg:R01186;metacyc:RXN-10952;reactome:REACT_150193.1;rhea:30735;rhea:30736;rhea:30737;rhea:30738;seed:rxn00882
RF57BB247_RL	1 MNXM127@MNXC3 + 1 MNXM9@MNXC3 <-- 1 MNXM2@MNXC3 + 1 MNXM540@MNXC3	R_MI3PP		2.7.1.64;3.1.3.25	biopath:Acidic_hexose_derivatives_and_Inositol;biopath:Biosynthesis_of_Inositol;biopath:Reactions_of_Inositol;kegg:Biosynthesis of secondary metabolites;kegg:Inositol phosphate metabolism;kegg:Metabolic pathways;kegg:Streptomycin biosynthesis;metacyc:<i>myo</i>-inositol biosynthesis;model:S_*Inositol Phosphate metabolism;unipathway:myo-inositol biosynthesis	bigg:MI3PP;biopath:RXN00326;biopath:RXN01526;ec:2.7.1.64;ec:3.1.3.25;iin800:INM1;iin800:YDR287W;imeo21:MI3PP;inj661:MI3PP;irs1563.45632:R01187_c;kegg:R01187;metacyc:MYO-INOSITOL-1OR-4-MONOPHOSPHATASE-RXN;reactome:REACT_150231.1;rhea:30739;rhea:30740;rhea:30741;rhea:30742;seed:rxn00883;upa:UCR01187;upa:UER00788
RAF26BBB8_RL	1 MNXM127@MNXC3 + 1 MNXM9@MNXC3 <-- 1 MNXM2@MNXC3 + 1 MNXM646@MNXC3	R_MI1PP		3.1.3.25	kegg:Inositol phosphate metabolism;metacyc:phytate degradation I;model:Lipids_InositolPhosphateMetabolism	bigg:MI1PP;brenda:BR26031;brenda:BS364541;ec:3.1.3.25;ecocyc:RXN0-5408;iaf1260:MI1PP;iaf692:MI1PP;ijr904.45632:MI1PP;ijr904:MI1PP;imeo21:MI1PP;imm904:MI1PP;ind750:MI1PP;inj661:MI1PP;irs1563.45632:R01185_c;isb619:MI1PP;iso783:MI1PP;iyo844:MI1PP;kegg:R01185;metacyc:RXN0-5408;reactome:REACT_150218.1;rhea:27670;rhea:27671;rhea:27672;rhea:27673;seed:rxn00881
R5D3D40E0_LR	1 MNXM1280@MNXC3 + 1 MNXM1@MNXC3 + 1 MNXM6@MNXC3 --> 1 MNXM245@MNXC3 + 1 MNXM5@MNXC3 + 1 MNXM9@MNXC3	R_G5DH		1.2.1.41	kegg:Arginine and proline metabolism;kegg:Metabolic pathways;metacyc:citrulline biosynthesis;metacyc:proline biosynthesis I;model:Arginine and proline metabolism;seed:Proline, 4-hydroxyproline uptake and utilization;seed:YgfZ;unipathway:L-proline biosynthesis	bigg:G5SD;bigg:G5SDym;brenda:BR36782;ec:1.2.1.41;ecocyc:GLUTSEMIALDEHYDROG-RXN;iabaylyiv4:GLUTSEMIALDEHYDROG-RXN;iaf1260:G5SD;iag612:rbs_393;iao358:rll_335;ijn746:G5SD;ijr904.45632:G5SD;ijr904:G5SD;imeo21:G5SD;imm904:G5SD;imo1053-pao1:G5SD;imo1056:G5SD;ind750:G5SD;inj661:G5SD;intenz:1384;irs1563.45632:R03313_c;iso783:G5SD;iyo844:G5SD;kegg:R03313;metacyc:GLUTSEMIALDEHYDROG-RXN;obsolete:rxn08567r;o…
RBA1EB653_B	1 MNXM1280@MNXC3 + 1 MNXM7@MNXC3 <==> 1 MNXM3@MNXC3 + 1 MNXM89557@MNXC3	R_651;R_1523	MNXR32778	2.7.2.11	biopath:Biosynthesis_of_L-Proline;biopath:Conversion_of_L-Glutamate_into_L-Ornithine;biopath:Conversion_of_L-Glutamate_into_L-Proline;biopath:Metabolism_of_L-Glutamate,_L-Aspartate_and_related_compounds;biopath:Metabolism_of_L-Proline_and_L-Hydroxyproline;kegg:Arginine and proline metabolism;kegg:Metabolic pathways;metacyc:citrulline biosynthesis;metacyc:proline biosynthesis I;model:Arginine and …	bigg:GLU5K;bigg:GLU5Km;biopath:RXN00674;brenda:BR47821;ec:2.7.2.11;ecocyc:GLUTKIN-RXN;iabaylyiv4:GLUTKIN-RXN;iaf1260:GLU5K;iaf692:GLU5K;iag612:rbs_182;iag612:rbs_183;iao358:rll_336;ijn746:GLU5K;ijr904.45632:GLU5K;ijr904:GLU5K;imeo21:GLU5K;imm904:GLU5K;imo1053-pao1:GLU5K;imo1056:GLU5K;ind750:GLU5K;inj661:GLU5K;intenz:2989;irs1563.45632:R00239_c;irs1563.45632:R00239_p;iso783:GLU5K;iyo844:GLU5K;kegg…
RF3AF94EC_RL	1 MNXM1281@MNXC3 + 1 MNXM9@MNXC3 <-- 1 MNXM1482@MNXC3 + 1 MNXM2@MNXC3	R_HP		3.1.3.15	biopath:Biosynthesis_and_degradation_of_L-Histidine;biopath:Biosynthesis_of_Histidine;kegg:Biosynthesis of secondary metabolites;kegg:Histidine metabolism;kegg:Metabolic pathways;metacyc:histidine biosynthesis;model:Histidine metabolism;unipathway:L-histidine biosynthesis	bigg:HISTP;biopath:RXN00548;brenda:BR19199;ec:3.1.3.15;ecocyc:HISTIDPHOS-RXN;iabaylyiv4:HISTIDPHOS-RXN;iaf1260:HISTP;iaf692:HISTP;iag612:rbs_405;iao358:rll_197;igt196:HISTP;iin800:HIS2;ijn746:HISTP;ijr904.45632:HISTP;ijr904:HISTP;imeo21:HISTP;imm904:HISTP;imo1053-pao1:HISTP;imo1056:HISTP;ind750:HISTP;inj661:HISTP;intenz:3290;irs1563.45632:R03013_c;isb619:HISTP;iso783:HISTP;iyo844:HISTP;kegg:R0301…
R70EE2C65_B	1 MNXM1282@MNXC3 + 1 MNXM3@MNXC3 <==> 1 MNXM1@MNXC3 + 1 MNXM59594@MNXC3 + 1 MNXM7@MNXC3	rxn01390		2.7.1.5	model:NONE
R30F04FA7_B	1 MNXM1287@MNXC3 + 1 MNXM2@MNXC3 <==> 1 MNXM39@MNXC3 + 1 MNXM89557@MNXC3	rxn00375		3.5.1.68	kegg:Glyoxylate and dicarboxylate metabolism;kegg:Histidine metabolism;metacyc:histidine degradation II;model:NONE;unipathway:L-histidine degradation into L-glutamate	bigg:NFORGLUAH;brenda:BR22707;ec:3.5.1.68;ijn746:NFORGLUAH;intenz:4252;kegg:R00525;metacyc:N-FORMYLGLUTAMATE-DEFORMYLASE-RXN;rhea:12476;rhea:12477;rhea:12478;rhea:12479;seed:rxn00375;upa:UCR00525;upa:UER00554
RC5B97616_B	1 MNXM1289@MNXC3 + 1 MNXM1@MNXC3 + 1 MNXM6@MNXC3 <==> 1 MNXM5@MNXC3 + 1 MNXM89661@MNXC3	rxn01387		1.1.1.42	kegg:2-Oxocarboxylic acid metabolism;kegg:Biosynthesis of secondary metabolites;kegg:Citrate cycle (TCA cycle);kegg:Metabolic pathways;kegg:Microbial metabolism in diverse environments;model:NONE	ec:1.1.1.42;iin800:IDP1_1;iin800:IDP2_1;iin800:IDP3_1;intenz:15912;kegg:R01899;rhea:25588;rhea:25589;rhea:25590;rhea:25591;seed:rxn01387
RDE10F1CA_LR	1 MNXM1289@MNXC3 + 1 MNXM1@MNXC3 --> 1 MNXM13@MNXC3 + 1 MNXM20@MNXC3	R_IDP3_2;R_IDP2_2			model:Citrate cycle (TCA cycle)
R42D477E8_B	1 MNXM128@MNXC2 + 1 MNXM131@MNXC2 + 1 MNXM1@MNXC2 <==> 1 MNXM128@MNXC3 + 1 MNXM131@MNXC3 + 1 MNXM1@MNXC3	rxn05213	MNXR27596		model:NONE	iyo844:CITt14;seed:rxn05213
R4EAAACD7_RL	1 MNXM128@MNXC2 + 1 MNXM1@MNXC3 + 1 MNXM7@MNXC3 + 1 MNXM9@MNXC3 <-- 1 MNXM128@MNXC3 + 1 MNXM2@MNXC3 + 1 MNXM3@MNXC3	R_CA2abc1		3.6.3;3.6.3.8	model:S_Transport	bigg:CA2abc;ec:3.6.3;ec:3.6.3.8;iaf692:CA2abc;intenz:18732;ips189:CA2abc;iyo844:CA2abc1;metacyc:3.6.3.8-RXN;metacyc:TRANS-RXN-193;metacyc:TRANS-RXN-194;obsolete:rxn10821;rhea:18105;rhea:18106;rhea:18107;rhea:18108;seed:rxn05513;seed:rxn10447
R8EBBEB79_B	1 MNXM128@MNXC2 + 1 MNXM1@MNXC3 <==> 1 MNXM128@MNXC3 + 1 MNXM1@MNXC2	R_CAt4			model:Transport	bigg:CA2t3pp;bigg:CAt4;iaf1260:CA2t3pp;imeo21:CAt4;inj661:CAt4;iso783:CAt4i;iyo844:CAt4;seed:rxn05514;seed:rxn08185
R6716F9D5_B	1 MNXM128@MNXC2 <==> 1 MNXM128@BOUNDARY	R_EX_ca2_e			model:Exchange
R1FFDF741_B	1 MNXM1294@MNXC3 + 1 MNXM1@MNXC3 + 1 MNXM7@MNXC3 <==> 1 MNXM271@MNXC3 + 1 MNXM3@MNXC3	R_1019		2.7.1.11	metacyc:sedoheptulose bisphosphate bypass;model:Glycolysis/Gluconeogenesis;seed:D-Tagatose and Galactitol Utilization;seed:Glycolysis and Gluconeogenesis;seed:Hexitol degradation;seed:N-Acetyl-Galactosamine and Galactosamine Utilization	bigg:PFK_3;ec:2.7.1.11;ecocyc:RXN0-6541;iin800:PFK1_3;imm904:PFK_3;ind750:PFK_3;kegg:R01843;metacyc:RXN0-6541;obsolete:rxn09501;rhea:31443;rhea:31444;rhea:31445;rhea:31446;seed:rxn01343
R54EC72A7_B	1 MNXM1294@MNXC3 <==> 1 MNXM258@MNXC3 + 1 MNXM77@MNXC3	R_557		4.1.2;4.1.2.13	biopath:Interconversions_of_Pentose_(extended);kegg:Carbon fixation in photosynthetic organisms;kegg:Metabolic pathways;kegg:Microbial metabolism in diverse environments;metacyc:Calvin-Benson-Bassham cycle;metacyc:sedoheptulose bisphosphate bypass;model:Glycolysis/Gluconeogenesis;seed:Calvin-Benson cycle;seed:Formaldehyde assimilation Ribulose monophosphate pathway;seed:Glycolysis and Gluconeogen…	bigg:FBA3;biopath:RXN00156;ec:4.1.2;ec:4.1.2.13;ecocyc:SEDOBISALDOL-RXN;imm904:FBA3;ind750:FBA3;irs1563.45632:R01829_c;irs1563.45632:R01829_p;kegg:R01829;metacyc:SEDOBISALDOL-RXN;obsolete:rxn09504;rhea:30167;rhea:30168;rhea:30169;rhea:30170;seed:rxn01334
R7B007A06_RL	1 MNXM12@MNXC3 + 1 MNXM131@MNXC3 + 1 MNXM1@MNXC3 <-- 1 MNXM21@MNXC3 + 1 MNXM2@MNXC3 + 1 MNXM46@MNXC3	R_CS		2.3.3.1;2.3.3.3;4.1.3.7	biopath:Citrate_cycle_(TCA_cycle);biopath:Citrate_cycle_(TCA_cycle,_shortest);biopath:Citrate_cycle_(TCA_cycle,_simplified);biopath:Degradation_of_Acetyl-CoA_(Citratecycle);biopath:Glyoxylate_cycle;biopath:Reactions_of_Pyruvate_and_Phosphoenolpyruvate;kegg:2-Oxocarboxylic acid metabolism;kegg:Biosynthesis of secondary metabolites;kegg:Citrate cycle (TCA cycle);kegg:Glyoxylate and dicarboxylate me…	bigg:CS;bigg:CSm;bigg:CSp;biopath:RXN00484;brenda:BR44118;ec:2.3.3.1;ec:2.3.3.3;ec:4.1.3.7;ecocyc:CITSYN-RXN;iabaylyiv4:CITSYN-RXN;iaf1260:CS;iaf692:CS;iag612:rbs_112;iag612:rbs_113;iag612:rbs_114;iao358:rll_169;iin800:CIT1;iin800:CIT2;iin800:CIT3;iit341:CS;ijn746:CS;ijr904.45632:CS;ijr904:CS;imeo21:CS;imm904:CSm;imm904:CSp;imo1053-pao1:CS;imo1056:CS;ind750:CSm;ind750:CSp;inj661:CS;intenz:10507;i…
R43732CB3_B	1 MNXM12@MNXC3 + 1 MNXM133@MNXC3 <==> 2 MNXM21@MNXC3	R_73		2.3.1.16;2.3.1.9	biopath:Biodegradation_of_Benzoate_(anaerobic);biopath:Biodegradation_of_Nitrobenzene;biopath:Biosynthesis_of_Cholesterol_(Atlas_S._85,_86);biopath:Biosynthesis_of_Fatty_acids_(over_CoA);biopath:Fermentation_of_Butanol_and_Butyric_acid;biopath:Glycolytic_fermentation_and_Lactate_converting_fermentations;biopath:Metabolism_of_Propanoate;biopath:Metabolism_of_Tryptophan_(extended);biopath:beta-Oxid…	aragem.45632:R00238_p;bigg:ACACT1;bigg:ACACT1m;bigg:ACACT1r;bigg:ACACT1rm;bigg:ACACT1x;bigg:KAT1;biopath:RXN00225;biopath:RXN01163;brenda:BR44092;ec:2.3.1.16;ec:2.3.1.9;ecocyc:ACETYL-COA-ACETYLTRANSFER-RXN;iabaylyiv4:ACETYL-COA-ACETYLTRANSFER-RXN;iaf1260:ACACT1r;iaf1260:KAT1;iaf692:ACACT1;iao358:rll_136;iin800:ERG10;iit341:ACACT1r;ijn746:ACACT1r;ijn746:KAT1;ijr904.45632:ACACT1r;ijr904:ACACT1r;ime…
R8C029562_B	1 MNXM12@MNXC3 + 1 MNXM1499@MNXC3 <==> 1 MNXM86@MNXC3 + 1 MNXM9@MNXC3	R_PTA2r		2.3.1;2.3.1.222;2.3.1.8	kegg:Propanoate metabolism;metacyc:L-1,2-propanediol degradation;metacyc:threonine degradation I;model:S_Carbohydrates_and_related_molecules;seed:Acetyl-CoA pathway of CO2 fixation;seed:C jejuni colonization of chick caeca;seed:Ethanolamine utilization;seed:Fermentations Lactate;seed:Fermentations Mixed acid;seed:MLST;seed:Pyruvate metabolism II acetyl-CoA, acetogenesis from pyruvate;seed:Threoni…	bigg:PTA2;ec:2.3.1;ec:2.3.1.222;ec:2.3.1.8;ecocyc:PTAALT-RXN;iabaylyiv4:PTAALT-RXN;iaf1260:PTA2;ijr904.45632:PTA2;ijr904:PTA2;imeo21:PTAr_ppa;intenz:19452;ips189:PTA2r;irs1563.45632:R00921_c;iyo844:PTA2r;kegg:R00921;metacyc:PTAALT-RXN;rhea:28046;rhea:28047;rhea:28048;rhea:28049;seed:rxn00670;upa:UCR00921;upa:UER00509
R5B763B12_RL	1 MNXM12@MNXC3 + 1 MNXM164@MNXC3 + 1 MNXM1@MNXC3 <-- 1 MNXM2@MNXC3 + 1 MNXM739@MNXC3	rxn00965		3.1.2.23	kegg:Benzoate degradation;kegg:Biosynthesis of secondary metabolites;kegg:Metabolic pathways;kegg:Microbial metabolism in diverse environments;kegg:Ubiquinone and other terpenoid-quinone biosynthesis;metacyc:4-chlorobenzoate degradation;metacyc:4-hydroxybenzoate biosynthesis I (eukaryotes);metacyc:4-hydroxybenzoate biosynthesis V;model:NONE;unipathway:4-chlorobenzoate degradation	brenda:BR2508;ec:3.1.2.23;intenz:3274;iso783:4HBTE;kegg:R01301;metacyc:3.1.2.23-RXN;rhea:11948;rhea:11949;rhea:11950;rhea:11951;seed:rxn00965;upa:UCR01301;upa:UER01022
R67B33977_B	1 MNXM12@MNXC3 + 1 MNXM184@MNXC3 <==> 1 MNXM1@MNXC3 + 1 MNXM40@MNXC3 + 1 MNXM925@MNXC3	R_854			model:Fatty Acid Biosynthesis
R7ECEE4C1_B	1 MNXM12@MNXC3 + 1 MNXM1872@MNXC3 <==> 1 MNXM21@MNXC3 + 1 MNXM2@MNXC3 + 1 MNXM480@MNXC3	rxn03030		2.3.1.89	kegg:Biosynthesis of secondary metabolites;kegg:Lysine biosynthesis;kegg:Metabolic pathways;metacyc:lysine biosynthesis II;model:NONE;unipathway:L-lysine biosynthesis via DAP pathway	brenda:BR44091;ec:2.3.1.89;intenz:2357;iyo844:APATi;kegg:R04364;metacyc:2.3.1.89-RXN;rhea:13085;rhea:13086;rhea:13087;rhea:13088;seed:rxn03030;upa:UCR04364;upa:UER00022
RDC1C2B71_RL	1 MNXM12@MNXC3 + 1 MNXM197@MNXC3 + 1 MNXM1@MNXC3 <-- 1 MNXM133@MNXC3 + 1 MNXM21@MNXC3 + 1 MNXM2@MNXC3	R_HMGCOASi		2.3.3.10;4.1.3.5	biopath:Biosynthesis_of_Cholesterol_(Atlas_S._85,_86);kegg:Biosynthesis of secondary metabolites;kegg:Butanoate metabolism;kegg:Metabolic pathways;kegg:Synthesis and degradation of ketone bodies;kegg:Terpenoid backbone biosynthesis;kegg:Valine, leucine and isoleucine degradation;metacyc:ketogenesis;metacyc:mevalonate pathway I;metacyc:mevalonate pathway II (archaea);model:null;seed:Archaeal lipid…	bigg:HMGCOAS;bigg:HMGCOASi;bigg:HMGCOASim;bigg:HMGCOASm;biopath:RXN00820;brenda:BR44119;ec:2.3.3.10;ec:4.1.3.5;iaf692:HMGCOASi;iao358:rll_198;iin800:HMGS;imm904:HMGCOAS;imm904:HMGCOASm;ind750:HMGCOAS;ind750:HMGCOASm;intenz:10536;isb619:HMGCOASi;iyo844:HMGCOASi;kegg:R01978;metacyc:HYDROXYMETHYLGLUTARYL-COA-SYNTHASE-RXN;pubmed:7913309;reactome:REACT_101903;reactome:REACT_102052;reactome:REACT_10958…
R6860F444_RL	1 MNXM12@MNXC3 + 1 MNXM1@MNXC3 + 1 MNXM32950@MNXC3 <-- 1 MNXM66@MNXC3 + 1 MNXM89884@MNXC3	rxn10204		2.3.1.15	model:NONE
RE84B7440_RL	1 MNXM12@MNXC3 + 1 MNXM1@MNXC3 + 1 MNXM340@MNXC3 <-- 1 MNXM21@MNXC3 + 1 MNXM969@MNXC3	R_G1PACT		2.3.1.157;2.3.1.4	kegg:Amino sugar and nucleotide sugar metabolism;kegg:Metabolic pathways;metacyc:UDP-<i>N</i>-acetyl-D-glucosamine biosynthesis I;model:Aminosugar Metabolism;seed:Sialic Acid Metabolism;seed:UDP-N-acetylmuramate from Fructose-6-phosphate Biosynthesis;unipathway:UDP-N-acetyl-alpha-D-glucosamine biosynthesis	bigg:G1PACT;brenda:BR29474;ec:2.3.1.157;ec:2.3.1.4;ecocyc:2.3.1.157-RXN;iabaylyiv4:GLUCOSAMINE1PACETYL-RXN;iaf1260:G1PACT;iaf692:G1PACT;iao358:rll_161;igt196:G1PACT;iit341:G1PACT;ijn746:G1PACT;ijr904.45632:G1PACT;ijr904:G1PACT;imeo21:G1PACT;imo1053-pao1:G1PACT;imo1056:G1PACT;inj661:G1PACT;intenz:2425;ips189:G1PACT;isb619:G1PACT;iso783:G1PACT;iyo844:G1PACTr;kegg:R05332;metacyc:2.3.1.157-RXN;obsole…
R4BEFEDF7_RL	1 MNXM12@MNXC3 + 1 MNXM1@MNXC3 + 1 MNXM552@MNXC3 <-- 1 MNXM2306@MNXC3 + 1 MNXM2@MNXC3	rxn05023		3.1.2.28	kegg:Biosynthesis of secondary metabolites;kegg:Metabolic pathways;kegg:Ubiquinone and other terpenoid-quinone biosynthesis;metacyc:1,4-dihydroxy-2-naphthoate biosynthesis I;metacyc:1,4-dihydroxy-2-naphthoate biosynthesis II (plants);model:NONE	brenda:BR49261;ec:3.1.2.28;ecocyc:RXN-9311;intenz:18350;kegg:R07262;metacyc:RXN-9311;pubmed:19321747;rhea:26309;rhea:26310;rhea:26311;rhea:26312;seed:rxn05023
R517FC7A7_RL	1 MNXM12@MNXC3 + 1 MNXM1@MNXC3 + 1 MNXM6573@MNXC3 <-- 1 MNXM5742@MNXC3 + 1 MNXM9603@MNXC3	rxn10215		2.3.1.51	model:NONE
R8905B475_RL	1 MNXM12@MNXC3 + 1 MNXM1@MNXC3 + 1 MNXM6574@MNXC3 <-- 1 MNXM5745@MNXC3 + 1 MNXM9604@MNXC3	rxn10218		2.3.1.51	model:NONE
RED85CCA5_RL	1 MNXM12@MNXC3 + 1 MNXM1@MNXC3 + 1 MNXM6580@MNXC3 <-- 1 MNXM5741@MNXC3 + 1 MNXM9620@MNXC3	rxn10214		2.3.1.51	model:NONE
RFA48B752_RL	1 MNXM12@MNXC3 + 1 MNXM1@MNXC3 + 1 MNXM6581@MNXC3 <-- 1 MNXM5746@MNXC3 + 1 MNXM9621@MNXC3	rxn10219		2.3.1.51	model:NONE
R6561FB0F_RL	1 MNXM12@MNXC3 + 1 MNXM1@MNXC3 + 1 MNXM6582@MNXC3 <-- 1 MNXM5744@MNXC3 + 1 MNXM9622@MNXC3	rxn10217		2.3.1.51	model:NONE
R72AC80F8_RL	1 MNXM12@MNXC3 + 1 MNXM1@MNXC3 + 1 MNXM6583@MNXC3 <-- 1 MNXM5743@MNXC3 + 1 MNXM9623@MNXC3	rxn10216		2.3.1.51	model:NONE
R535DACAA_B	1 MNXM12@MNXC3 + 1 MNXM1@MNXC3 + 1 MNXM6636@MNXC3 <==> 1 MNXM5745@MNXC3 + 1 MNXM925@MNXC3	rxn05451		2.3.1.0	model:NONE;seed:Fatty Acid Biosynthesis FASII	ec:2.3.1.0;seed:rxn05451
R474F5B9F_B	1 MNXM12@MNXC3 + 1 MNXM1@MNXC3 + 1 MNXM6637@MNXC3 <==> 1 MNXM5743@MNXC3 + 1 MNXM925@MNXC3	rxn05455		2.3.1.0	model:NONE;seed:Fatty Acid Biosynthesis FASII	ec:2.3.1.0;seed:rxn05455
RCC5B3DF8_B	1 MNXM12@MNXC3 + 1 MNXM1@MNXC3 + 1 MNXM6644@MNXC3 <==> 1 MNXM5744@MNXC3 + 1 MNXM925@MNXC3	rxn05453		2.3.1.0	model:NONE;seed:Fatty Acid Biosynthesis FASII	ec:2.3.1.0;seed:rxn05453
REF6E1A18_RL	1 MNXM12@MNXC3 + 1 MNXM1@MNXC3 + 1 MNXM730@MNXC3 <-- 1 MNXM21@MNXC3 + 1 MNXM89557@MNXC3	R_ACGS		2.1.4.1;2.3.1.1	biopath:Metabolism_of_L-Glutamate,_L-Aspartate_and_related_compounds;kegg:2-Oxocarboxylic acid metabolism;kegg:Arginine and proline metabolism;kegg:Biosynthesis of secondary metabolites;kegg:Metabolic pathways;metacyc:arginine biosynthesis II (acetyl cycle);metacyc:arginine biosynthesis III;metacyc:ornithine biosynthesis;model:AminoAcids_ArgProMetabolism;seed:Arginine Biosynthesis;unipathway:L-ar…	bigg:ACGS;bigg:ACGSm;biopath:RXN00418;brenda:BR43962;ec:2.1.4.1;ec:2.3.1.1;ecocyc:N-ACETYLTRANSFER-RXN;iabaylyiv4:N-ACETYLTRANSFER-RXN;iaf1260:ACGS;iaf692:ACGS;iag612:rbs_115;iao358:rll_51;igt196:ACGS;iin800:ECM40_1;ijn746:ACGS;ijr904.45632:ACGS;ijr904:ACGS;imeo21:ACGS;imm904:ACGSm;imo1053-pao1:ACGS;imo1056:ACGS;ind750:ACGSm;inj661:ACGS;intenz:2269;isb619:ACGS;iso783:ACGS;iyo844:ACGS;kegg:R00259;…
R33E789E7_B	1 MNXM12@MNXC3 + 1 MNXM1@MNXC3 + 1 MNXM7607@MNXC3 <==> 1 MNXM89884@MNXC3 + 1 MNXM925@MNXC3	rxn05459		2.3.1.3	model:NONE;seed:Fatty Acid Biosynthesis FASII	ec:2.3.1.3;seed:rxn05459
R8149F79B_RL	1 MNXM12@MNXC3 + 1 MNXM1@MNXC3 + 1 MNXM7@MNXC3 <-- 1 MNXM3@MNXC3 + 1 MNXM481@MNXC3	R_U96_			model:Pantothenate and CoA metabolism
R6952DA54_B	1 MNXM12@MNXC3 + 1 MNXM1@MNXC3 + 1 MNXM8022@MNXC3 <==> 1 MNXM5742@MNXC3 + 1 MNXM925@MNXC3	rxn05452		2.3.1.0	model:NONE;seed:Fatty Acid Biosynthesis FASII	ec:2.3.1.0;seed:rxn05452
RED260B3C_B	1 MNXM12@MNXC3 + 1 MNXM1@MNXC3 + 1 MNXM8023@MNXC3 <==> 1 MNXM5746@MNXC3 + 1 MNXM925@MNXC3	rxn05456		2.3.1.0	model:NONE;seed:Fatty Acid Biosynthesis FASII	ec:2.3.1.0;seed:rxn05456
R78E8040A_B	1 MNXM12@MNXC3 + 1 MNXM1@MNXC3 + 1 MNXM8026@MNXC3 <==> 1 MNXM5741@MNXC3 + 1 MNXM925@MNXC3	rxn05454		2.3.1.0	model:NONE;seed:Fatty Acid Biosynthesis FASII	ec:2.3.1.0;seed:rxn05454
RBF1BC307_RL	1 MNXM12@MNXC3 + 1 MNXM1@MNXC3 + 1 MNXM985@MNXC3 <-- 1 MNXM21@MNXC3 + 1 MNXM238@MNXC3 + 1 MNXM2@MNXC3	R_IPMS		2.3.3.13;4.1.3.12	biopath:Biosynthesis_of_L-Leucine;biopath:Biosynthesis_of_L-Valine;biopath:Metabolism_of_the_branched_amino_acids_(L-Leucine,_L-Isoleucine,_L-Valine);kegg:2-Oxocarboxylic acid metabolism;kegg:Biosynthesis of secondary metabolites;kegg:Metabolic pathways;kegg:Pyruvate metabolism;kegg:Valine, leucine and isoleucine biosynthesis;metacyc:3-methylbutanol biosynthesis;metacyc:leucine biosynthesis;model…	bigg:IPPS;bigg:IPPSm;biopath:RXN01115;brenda:BR47381;ec:2.3.3.13;ec:4.1.3.12;ecocyc:2-ISOPROPYLMALATESYN-RXN;iabaylyiv4:2-ISOPROPYLMALATESYN-RXN;iaf1260:IPPS;iaf692:IPPS;iag612:rbs_108;iao358:rll_227;igt196:IPPS;iin800:LEU4;ijn746:IPPS;ijr904.45632:IPPS;ijr904:IPPS;imeo21:IPPS;imm904:IPPS;imm904:IPPSm;imo1053-pao1:IPPS;imo1056:IPPS;ind750:IPPS;ind750:IPPSm;inj661:IPPS;intenz:10539;irs1563.45632:R…
RFA3EFAB4_RL	1 MNXM12@MNXC3 + 1 MNXM1@MNXC3 + 1 MNXM9861@MNXC3 <-- 1 MNXM2@MNXC3 + 1 MNXM46@MNXC3 + 1 MNXM86@MNXC3	R_MCITS		2.3.3.5;4.1.3.31	kegg:Propanoate metabolism;model:Propanoate metabolism;seed:Propionate-CoA to Succinate Module	bigg:MCITS;brenda:BS321833;ec:2.3.3.5;ec:4.1.3.31;iabaylyiv4:2-METHYLCITRATE-SYNTHASE-RXN;iaf1260:MCITS;iag612:rbs_524;ijn746:MCITS;ijr904.45632:MCITS;ijr904:MCITS;imm904:MCITSm;ind750:MCITS;iso783:MCITS;iyo844:MCITS;kegg:R00931;seed:rxn00679
RD40FC532_B	1 MNXM12@MNXC3 + 1 MNXM2105@MNXC3 <==> 1 MNXM233@MNXC3 + 1 MNXM9@MNXC3	rxn00871		2.3.1.19	biopath:Fermentation_of_Butanol_and_Butyric_acid;biopath:Glycolytic_fermentation_and_Lactate_converting_fermentations;biopath:Metabolism_of_Butanoate;biopath:Metabolism_of_Butanol;kegg:Butanoate metabolism;kegg:Metabolic pathways;metacyc:pyruvate fermentation to butanoate;model:NONE;seed:Acetyl-CoA fermentation to Butyrate;seed:Valine degradation	biopath:RXN00771;brenda:BR44017;ec:2.3.1.19;intenz:2287;ips189:PBUTT;iyo844:PBUTT;kegg:R01174;metacyc:PHOSPHATE-BUTYRYLTRANSFERASE-RXN;rhea:20892;rhea:20893;rhea:20894;rhea:20895;seed:rxn00871
RF06E6E50_B	1 MNXM12@MNXC3 + 1 MNXM2214@MNXC3 <==> 1 MNXM1@MNXC3 + 1 MNXM45@MNXC3 + 1 MNXM925@MNXC3	rxn06023	MNXR35618	2.7.8.-;2.7.8.7	kegg:Pantothenate and CoA biosynthesis;model:NONE	bigg:ACPS1;brenda:BS359963;ec:2.7.8.-;ec:2.7.8.7;iaf1260:ACPS1;igt196:ACPS1;ijr904.45632:ACPS1;ijr904:ACPS1;imeo21:ACPS1;imo1053-pao1:ACPS1;imo1056:ACPS1;inj661:ACPS1;isb619:ACPS1;iso783:ACPS1;iyo844:ACPS1;kegg:R01625;obsolete:rxn08058;seed:rxn06023
RAA5F3C20_B	1 MNXM12@MNXC3 + 1 MNXM25932@MNXC3 <==> 1 MNXM88@MNXC3 + 1 MNXM925@MNXC3	R_FAS1_7_c		2.3.1;2.3.1.2	metacyc:palmitate biosynthesis I (animals and fungi);model:Cytosolic fatty acid synthesis;seed:Fatty Acid Biosynthesis FASII	ec:2.3.1;ec:2.3.1.2;iin800:FAS1_7_c;metacyc:RXN3O-9780;seed:rxn05458
R4ED73537_B	1 MNXM12@MNXC3 + 1 MNXM25@MNXC3 + 1 MNXM3@MNXC3 <==> 1 MNXM7@MNXC3 + 1 MNXM92@MNXC3 + 1 MNXM9@MNXC3	R_SUCOAS		6.2.1.4;6.2.1.5	biopath:Citrate_cycle_(TCA_cycle);biopath:Citrate_cycle_(TCA_cycle,_shortest);biopath:Citrate_cycle_(TCA_cycle,_simplified);kegg:Biosynthesis of secondary metabolites;kegg:Carbon fixation pathways in prokaryotes;kegg:Citrate cycle (TCA cycle);kegg:Metabolic pathways;kegg:Microbial metabolism in diverse environments;kegg:Propanoate metabolism;metacyc:TCA cycle I (prokaryotic);metacyc:TCA cycle II …	bigg:SUCOAS;bigg:SUCOASm;biopath:RXN00971;brenda:BR88;ec:6.2.1.4;ec:6.2.1.5;ecocyc:SUCCCOASYN-RXN;iabaylyiv4:SUCCCOASYN-RXN;iaf1260:SUCOAS;iag612:rbs_554;iao358:rll_611;iin800:LSC2;ijn746:SUCOAS;ijr904.45632:SUCOAS;ijr904:SUCOAS;imeo21:SUCOAS;imm904:SUCOASm;imo1053-pao1:SUCOAS;imo1056:SUCOAS;ind750:SUCOAS1m;inj661:SUCOAS;intenz:5063;irs1563.45632:R00405_m;isb619:SUCOAS;iso783:SUCOAS;iyo844:SUCOAS…
REA1C9317_B	1 MNXM12@MNXC3 + 1 MNXM280@MNXC3 <==> 1 MNXM21@MNXC3 + 1 MNXM9@MNXC3	R_PTAr		2.3.1.8	kegg:Carbon fixation pathways in prokaryotes;kegg:Metabolic pathways;kegg:Methane metabolism;kegg:Microbial metabolism in diverse environments;kegg:Pyruvate metabolism;kegg:Taurine and hypotaurine metabolism;metacyc:acetate formation from acetyl-CoA I;metacyc:acetylene degradation;metacyc:gallate degradation III (anaerobic);metacyc:heterolactic fermentation;metacyc:lysine fermentation to acetate …	bigg:PTAr;brenda:BR44082;ec:2.3.1.8;ecocyc:PHOSACETYLTRANS-RXN;iabaylyiv4:PHOSACETYLTRANS-RXN;iaf1260:PTAr;iaf692:PTAr;iag612:rbs_118;iao358:rll_342;igt196:PTAr;iit341:PTAr;ijn746:PTAr;ijr904.45632:PTAr;ijr904:PTAr;imeo21:PTAr;imo1053-pao1:PTA;imo1053-pao1:PTAr;imo1056:PTA;imo1056:PTAr;inj661:PTAr;intenz:2276;ips189:PTAr;irs1563.45632:R00230_c;isb619:PTAr;iso783:PTAr;iyo844:PTAr;kegg:R00230;metac…
R494A5390_RL	1 MNXM12@MNXC3 + 1 MNXM3135@MNXC3 <-- 1 MNXM165@MNXC3 + 1 MNXM21@MNXC3	R_MALTAT		2.3.1.79	model:Alternate Carbon Metabolism	bigg:MALTAT;bigg:MALTATr;ec:2.3.1.79;ecocyc:MALTACETYLTRAN-RXN;iaf1260:MALTATr;intenz:2347;isb619:MALTAT;iso783:MALTAT;iyo844:MALTAT;kegg:R01556;kegg:R06251;rhea:10456;rhea:10457;rhea:10458;rhea:10459;seed:rxn01133
R61832B4_RL	1 MNXM12@MNXC3 + 1 MNXM3426@MNXC3 <-- 1 MNXM224@MNXC3 + 1 MNXM66@MNXC3	rxn10203		2.3.1.15	model:NONE	ec:2.3.1.15;seed:rxn10203
R5F46211E_RL	1 MNXM12@MNXC3 + 1 MNXM418@MNXC3 <-- 1 MNXM21@MNXC3 + 1 MNXM53@MNXC3	R_U48_	MNXR4808	2.3.1.30	biopath:Biosynthesis_of_L-Cysteine_from_L-Serine_(in_plants);biopath:Biosynthesis_of_L-cysteine;biopath:Metabolism_of_L-Lysine,_L-Threonine,_L-Methionine,_and_L-Cysteine;biopath:Metabolism_of_L-Serine_and_Glycine;biopath:Metabolism_of_Sulfur_(extended);kegg:Cysteine and methionine metabolism;kegg:Metabolic pathways;kegg:Microbial metabolism in diverse environments;kegg:Sulfur metabolism;metacyc:c…	bigg:SERAT;bigg:SERATi;biopath:RXN01325;brenda:BR44030;ec:2.3.1.30;ecocyc:SERINE-O-ACETTRAN-RXN;iabaylyiv4:SERINE-O-ACETTRAN-RXN;iaf1260:SERAT;iaf692:SERAT;iag612:rbs_117;iao358:rll_103;igt196:SERAT;iin800:U48;iit341:SERAT;ijn746:SERAT;ijr904.45632:SERAT;ijr904:SERAT;imeo21:SERAT;imm904:SERATi;imo1053-pao1:SERAT;imo1056:SERAT;ind750:SERATi;inj661:SERAT;intenz:2298;irs1563.45632:R00586_c;isb619:SE…
RD9A71B34_B	1 MNXM12@MNXC3 + 1 MNXM524@MNXC3 <==> 1 MNXM21@MNXC3 + 1 MNXM86@MNXC3	R00927_c		2.3.1.16;2.3.1.9	biopath:Degradation_of_L-Isoleucin;biopath:Metabolism_of_the_branched_amino_acids_(L-Leucine,_L-Isoleucine,_L-Valine);kegg:Biosynthesis of secondary metabolites;kegg:Metabolic pathways;kegg:Valine, leucine and isoleucine degradation;metacyc:2-methylbutyrate biosynthesis;metacyc:isoleucine degradation I;seed:Branched chain amino acid degradation regulons;seed:Isoleucine degradation	bigg:ACACT10m;bigg:MACCOAT;biopath:RXN01541;brenda:BS407013;ec:2.3.1.16;ec:2.3.1.9;iag612:rbs_50;ijn746:MACCOAT;imeo21:ACOACAT;imo1053-pao1:ACACT10rr;imo1056:ACACT10rr;inj661:ACOACAT;irs1563.45632:R00927_c;iyo844:ACACT10rr;kegg:R00927;metacyc:METHYLACETOACETYLCOATHIOL-RXN;obsolete:rxn11387r;reactome:REACT_1478.3;rhea:30719;rhea:30720;rhea:30721;rhea:30722;seed:rxn00676
RA8313C9_B	1 MNXM12@MNXC3 + 1 MNXM564@MNXC3 <==> 1 MNXM224@MNXC3 + 1 MNXM925@MNXC3	R_FAS1_6_c		2.3.1.1	model:Cytosolic fatty acid synthesis;seed:Fatty Acid Biosynthesis FASII	ec:2.3.1.1;iin800:FAS1_6_c;seed:rxn05457
RF847B611_B	1 MNXM12@MNXC3 + 1 MNXM677@MNXC3 <==> 1 MNXM21@MNXC3 + 1 MNXM342@MNXC3	R03778_c		2.3.1.155;2.3.1.16;2.3.1.9	biopath:Biosynthesis_of_Fatty_acids_(over_CoA);biopath:beta-Oxidation_of_fatty_acids;kegg:Fatty acid elongation;kegg:Fatty acid metabolism;kegg:Metabolic pathways;metacyc:fatty acid salvage;seed:Branched chain amino acid degradation regulons;seed:Isoleucine degradation	bigg:ACACT4p;bigg:ACACT4r;bigg:KAT4;biopath:RXN01338;ec:2.3.1.155;ec:2.3.1.16;ec:2.3.1.9;iabaylyiv4:0-3OXOCOA-THIOLASE-RXN;iabaylyiv4:C10;iaf1260:KAT4;ijn746:KAT4;imm904:ACACT4p;ind750:ACACT4p;irs1563.45632:R03778_x;isb619:ACACT4r;iyo844:ACACT4r;kegg:R03778;metacyc:RXN-13617;pubmed:1550553;reactome:REACT_101820;reactome:REACT_102598;reactome:REACT_106367;reactome:REACT_110668;reactome:REACT_13393…
RC85FD4B5_B	1 MNXM12@MNXC3 + 1 MNXM705@MNXC3 <==> 1 MNXM21@MNXC3 + 1 MNXM486@MNXC3	R04742_c		2.3.1.155;2.3.1.16;2.3.1.9	biopath:Biosynthesis_of_Fatty_acids_(over_CoA);biopath:beta-Oxidation_of_fatty_acids;kegg:Fatty acid elongation;kegg:Fatty acid metabolism;kegg:Metabolic pathways;seed:Branched chain amino acid degradation regulons;seed:Isoleucine degradation	bigg:ACACT5p;bigg:ACACT5r;bigg:KAT5;biopath:RXN00937;ec:2.3.1.155;ec:2.3.1.16;ec:2.3.1.9;iabaylyiv4:0-3OXOCOA-THIOLASE-RXN;iabaylyiv4:C12;iaf1260:KAT5;ijn746:KAT5;imm904:ACACT5p;ind750:ACACT5p;irs1563.45632:R04742_x;isb619:ACACT5r;iyo844:ACACT5r;kegg:R04742;pubmed:1550553;reactome:REACT_100615;reactome:REACT_114037;reactome:REACT_132148;reactome:REACT_155874;reactome:REACT_1749;reactome:REACT_174…
R6861B226_B	1 MNXM12@MNXC3 + 1 MNXM706@MNXC3 <==> 1 MNXM21@MNXC3 + 1 MNXM553@MNXC3	R04747_c		2.3.1.155;2.3.1.16;2.3.1.9	biopath:Biosynthesis_of_Fatty_acids_(over_CoA);biopath:beta-Oxidation_of_fatty_acids;kegg:Fatty acid elongation;kegg:Fatty acid metabolism;kegg:Metabolic pathways;seed:Branched chain amino acid degradation regulons;seed:Isoleucine degradation	bigg:ACACT3r;bigg:KAT3;biopath:RXN00848;ec:2.3.1.155;ec:2.3.1.16;ec:2.3.1.9;iabaylyiv4:0-3OXOCOA-THIOLASE-RXN;iabaylyiv4:C8;iaf1260:KAT3;ijn746:KAT3;irs1563.45632:R04747_x;isb619:ACACT3r;iyo844:ACACT3r;kegg:R04747;obsolete:rxn12705;pubmed:1550553;reactome:REACT_101897;reactome:REACT_103773;reactome:REACT_125728;reactome:REACT_157145;reactome:REACT_31072;reactome:REACT_481;reactome:REACT_481.2;rea…
RBFDCF42D_B	1 MNXM12@MNXC3 + 1 MNXM707@MNXC3 <==> 1 MNXM21@MNXC3 + 1 MNXM363@MNXC3	R03858_c		2.3.1.155;2.3.1.16;2.3.1.9	biopath:Biosynthesis_of_Fatty_acids_(over_CoA);biopath:beta-Oxidation_of_fatty_acids;kegg:Fatty acid elongation;kegg:Fatty acid metabolism;kegg:Metabolic pathways;seed:Branched chain amino acid degradation regulons;seed:Isoleucine degradation	bigg:ACACT6p;bigg:ACACT6r;bigg:KAT6;biopath:RXN00785;ec:2.3.1.155;ec:2.3.1.16;ec:2.3.1.9;iabaylyiv4:0-3OXOCOA-THIOLASE-RXN;iabaylyiv4:C14;iaf1260:KAT6;ijn746:KAT6;imm904:ACACT6p;ind750:ACACT6p;irs1563.45632:R03858_x;isb619:ACACT6r;iyo844:ACACT6r;kegg:R03858;obsolete:rxn10367r;pubmed:1550553;reactome:REACT_102432;reactome:REACT_139820;reactome:REACT_1519;reactome:REACT_1519.2;reactome:REACT_153471…
R43D1C646_B	1 MNXM12@MNXC3 + 1 MNXM717@MNXC3 <==> 1 MNXM21@MNXC3 + 1 MNXM233@MNXC3	R01177_c		2.3.1.155;2.3.1.16;2.3.1.9	biopath:Biosynthesis_of_Fatty_acids_(over_CoA);biopath:beta-Oxidation_of_fatty_acids;kegg:Fatty acid elongation;kegg:Fatty acid metabolism;kegg:Metabolic pathways;metacyc:pyruvate fermentation to hexanol;seed:Branched chain amino acid degradation regulons;seed:Isoleucine degradation	bigg:ACACT2r;bigg:KAT2;biopath:RXN00254;ec:2.3.1.155;ec:2.3.1.16;ec:2.3.1.9;iabaylyiv4:0-3OXOCOA-THIOLASE-RXN;iabaylyiv4:C6;iaf1260:KAT2;iin800:POT1_7;ijn746:KAT2;irs1563.45632:R01177_x;isb619:ACACT2r;iyo844:ACACT2r;kegg:R01177;metacyc:RXN-12565;pubmed:1550553;reactome:REACT_101292;reactome:REACT_102613;reactome:REACT_108748;reactome:REACT_118065;reactome:REACT_134407;reactome:REACT_142268;reacto…
R8A69C2F0_B	1 MNXM12@MNXC3 + 1 MNXM738@MNXC3 <==> 1 MNXM21@MNXC3 + 1 MNXM224@MNXC3	R03991_c		2.3.1.155;2.3.1.16;2.3.1.9	biopath:Biosynthesis_of_Fatty_acids_(over_CoA);biopath:beta-Oxidation_of_fatty_acids;kegg:Fatty acid elongation;kegg:Fatty acid metabolism;kegg:Metabolic pathways;seed:Branched chain amino acid degradation regulons;seed:Isoleucine degradation	bigg:ACACT7p;bigg:ACACT7r;bigg:KAT7;biopath:RXN00111;brenda:BR29472;ec:2.3.1.155;ec:2.3.1.16;ec:2.3.1.9;iabaylyiv4:2.3.1.155-RXN;iaf1260:KAT7;ijn746:KAT7;imm904:ACACT7p;ind750:ACACT7p;intenz:2423;irs1563.45632:R03991_c;isb619:ACACT7r;iyo844:ACACT7r;kegg:R03991;metacyc:2.3.1.155-RXN;obsolete:rxn05750;pubmed:1550553;reactome:REACT_104140;reactome:REACT_105034;reactome:REACT_110677;reactome:REACT_12…
R9C8B0865_RL	1 MNXM12@MNXC3 + 1 MNXM820@MNXC3 <-- 1 MNXM353@MNXC3 + 1 MNXM92@MNXC3	R_HSST	MNXR3051	2.3.1.46	biopath:Biosynthesis_of_L-Methionine;biopath:Metabolism_of_L-Lysine,_L-Threonine,_L-Methionine,_and_L-Cysteine;biopath:Metabolism_of_Sulfur_(extended);kegg:Biosynthesis of secondary metabolites;kegg:Cysteine and methionine metabolism;kegg:Metabolic pathways;kegg:Sulfur metabolism;metacyc:methionine biosynthesis I;model:Methionine Metabolism;unipathway:L-methionine biosynthesis via de novo pathway	bigg:HSST;biopath:RXN01415;brenda:BR44047;ec:2.3.1.46;ecocyc:HOMSUCTRAN-RXN;iaf1260:HSST;iao358:rll_245;ijr904.45632:HSST;ijr904:HSST;imeo21:HSST;imo1053-pao1:HSST;imo1056:HSST;inj661:HSST;intenz:2314;irs1563.45632:R01777_c;iso783:HSST;iyo844:HSSTr;kegg:R01777;metacyc:HOMSUCTRAN-RXN;rhea:22008;rhea:22009;rhea:22010;rhea:22011;seed:rxn01304;upa:UCR01777;upa:UER00075
RDE1D0D5C_RL	1 MNXM12@MNXC3 + 1 MNXM90433@MNXC3 <-- 1 MNXM88@MNXC3 + 1 MNXM90586@MNXC3	rxn10211		2.3.1.51	model:NONE;seed:Glycerolipid and Glycerophospholipid Metabolism in Bacteria	ec:2.3.1.51;seed:rxn10211
R17087FB2_RL	1 MNXM12@MNXC3 + 1 MNXM90434@MNXC3 <-- 1 MNXM32950@MNXC3 + 1 MNXM89884@MNXC3	rxn10213		2.3.1.51	model:NONE;seed:Glycerolipid and Glycerophospholipid Metabolism in Bacteria	ec:2.3.1.51;seed:rxn10213
R1FFEC3D1_RL	1 MNXM12@MNXC3 + 1 MNXM90435@MNXC3 <-- 1 MNXM1@MNXC3 + 1 MNXM224@MNXC3 + 1 MNXM3426@MNXC3	rxn10212		2.3.1.51	model:NONE
R8F7E8B65_RL	1 MNXM12@MNXC3 + 1 MNXM90586@MNXC3 <-- 1 MNXM1@MNXC3 + 1 MNXM66@MNXC3 + 1 MNXM88@MNXC3	R_G3PAT160			model:Glycerolipid metabolism
R8DA9FF83_RL	1 MNXM12@MNXC3 + 1 MNXM9603@MNXC3 <-- 1 MNXM5742@MNXC3 + 1 MNXM66@MNXC3	rxn10206		2.3.1.15	model:NONE	ec:2.3.1.15;seed:rxn10206
R60B11D92_RL	1 MNXM12@MNXC3 + 1 MNXM9604@MNXC3 <-- 1 MNXM5745@MNXC3 + 1 MNXM66@MNXC3	rxn10209		2.3.1.15	model:NONE	ec:2.3.1.15;seed:rxn10209
R15EF1F18_RL	1 MNXM12@MNXC3 + 1 MNXM9620@MNXC3 <-- 1 MNXM5741@MNXC3 + 1 MNXM66@MNXC3	rxn10205		2.3.1.15	model:NONE	ec:2.3.1.15;seed:rxn10205
R87610023_RL	1 MNXM12@MNXC3 + 1 MNXM9621@MNXC3 <-- 1 MNXM5746@MNXC3 + 1 MNXM66@MNXC3	rxn10210		2.3.1.15	model:NONE	ec:2.3.1.15;seed:rxn10210
R6191B2B9_RL	1 MNXM12@MNXC3 + 1 MNXM9622@MNXC3 <-- 1 MNXM5744@MNXC3 + 1 MNXM66@MNXC3	rxn10208		2.3.1.15	model:NONE	ec:2.3.1.15;seed:rxn10208
RF31FAD82_RL	1 MNXM12@MNXC3 + 1 MNXM9623@MNXC3 <-- 1 MNXM5743@MNXC3 + 1 MNXM66@MNXC3	rxn10207		2.3.1.15	model:NONE	ec:2.3.1.15;seed:rxn10207
REAE442EA_B	1 MNXM12@MNXC3 + 1 MNXM9860@MNXC3 <==> 1 MNXM569@MNXC3 + 1 MNXM925@MNXC3	rxn05358		2.3.1.0	model:NONE;seed:Fatty Acid Biosynthesis FASII	ec:2.3.1.0;iag612:rbs_51;iag612:rbs_52;seed:rxn05358
RBA7FD0F9_RL	1 MNXM1312@MNXC3 + 1 MNXM15@MNXC3 <-- 1 MNXM2617@MNXC3 + 1 MNXM2@MNXC3	R_AMID		3.5.1.4	biopath:Urea_and_L-Aspartate_cycles,_Polyamine_and_Creatine_synthesis;kegg:Arginine and proline metabolism;metacyc:arginine degradation X (arginine monooxygenase pathway);model:Arginine and Proline Metabolism	bigg:AMID;biopath:RXN01200;ec:3.5.1.4;iin800:AMD2_1;iin800:YMR293C;imm904:AMID;ind750:AMID;kegg:R03180;metacyc:GUANIDINOBUTANAMIDE-NH3-RXN;rhea:34375;rhea:34376;rhea:34377;rhea:34378;seed:rxn02275
R9C795DB9_B	1 MNXM1313@MNXC3 + 2 MNXM2@MNXC3 + 1 MNXM9@MNXC3 <==> 1 MNXM2887@MNXC3 + 1 MNXM791@MNXC3	R_1131	MNXR69845	2.5.1.78;2.5.1.9	kegg:Metabolic pathways;kegg:Riboflavin metabolism;metacyc:flavin biosynthesis I (bacteria and plants);metacyc:flavin biosynthesis II (archaea);metacyc:flavin biosynthesis III (fungi);model:Riboflavin Metabolism;unipathway:riboflavin biosynthesis	bigg:RBFSa;brenda:BR49183;brenda:BS402378;brenda:BS402379;ec:2.5.1.78;ec:2.5.1.9;ecocyc:LUMAZINESYN-RXN;iabaylyiv4:LUMAZINESYN-RXN;iaf1260:RBFSa;iaf692:RBFSa;igt196:RBFSa;iin800:RIB5;iit341:RBFSa;ijn746:RBFSa;ijr904.45632:RBFSa;ijr904:RBFSa;imeo21:RBFSa;imm904:RBFSa;imo1053-pao1:RBFSa;imo1056:RBFSa;ind750:RBFSa;inj661:RBFSa;intenz:18060;isb619:RBFSa;iso783:RBFSa;iyo844:RBFSa;kegg:R04457;metacyc:L…
RFC301250_B	1 MNXM131@MNXC2 + 1 MNXM1@MNXC2 + 1 MNXM653@MNXC2 <==> 1 MNXM131@MNXC3 + 1 MNXM1@MNXC3 + 1 MNXM653@MNXC3	rxn05214	MNXR27597		model:NONE	imo1053-pao1:CITt10;imo1056:CITt10;iyo844:CITt10;seed:rxn05214
R3CBEA851_RL	1 MNXM131@MNXC2 + 1 MNXM1@MNXC2 <-- 1 MNXM131@MNXC3 + 1 MNXM1@MNXC3	rxn05211	MNXR1176		model:NONE	bigg:CITt-kt;bigg:CITt2r;iag612:rbs_206;iin800:U206;ijn746:CITt-kt;imm904:CITt2r;imo1053-pao1:CITt6;imo1056:CITt6;ind750:CITt2r;iyo844:CITt6;obsolete:rxn05524;seed:rxn05211;seed:rxn12371;seed:rxn12792
R507C1807_B	1 MNXM131@MNXC2 <==> 1 MNXM131@BOUNDARY	R_CITxtO;R_CITxtI			model:Exchange reactions
RCB2584A5_B	1 MNXM131@MNXC3 <==> 1 MNXM2@MNXC3 + 1 MNXM813@MNXC3	R_ACONTac		4.2.1.3;4.2.1.4	biopath:Citrate_cycle_(TCA_cycle);biopath:Citrate_cycle_(TCA_cycle,_shortest);biopath:Citrate_cycle_(TCA_cycle,_simplified);biopath:Glyoxylate_cycle;kegg:2-Oxocarboxylic acid metabolism;kegg:Biosynthesis of secondary metabolites;kegg:Carbon fixation pathways in prokaryotes;kegg:Citrate cycle (TCA cycle);kegg:Glyoxylate and dicarboxylate metabolism;kegg:Metabolic pathways;kegg:Microbial metabolism…	bigg:ACONTa;biopath:RXN00006;brenda:BR419;ec:4.2.1.3;ec:4.2.1.4;ecocyc:ACONITATEDEHYDR-RXN;iabaylyiv4:ACONITATEDEHYDR-RXN;iaf1260:ACONTa;ijn746:ACONTa;intenz:10764;intenz:4665;kegg:R01325;metacyc:ACONITATEDEHYDR-RXN;metacyc:CITRATE-DEHYDRATASE-RXN;pir:A35544;pir:A44153;pir:A44154;pir:A47184;pir:A81801;pir:B48642;pir:C64362;pir:C64617;pir:C81356;pir:F64734;pir:F70873;pir:G64875;pir:G69599;pir:G867…
REEB83731_B	1 MNXM131@MNXC3 <==> 1 MNXM89661@MNXC3	R_108		4.2.1.3	kegg:2-Oxocarboxylic acid metabolism;kegg:Metabolic pathways;model:Citric Acid Cycle;unipathway:glyoxylate cycle;unipathway:tricarboxylic acid cycle	bigg:ACONT;bigg:ACONTm;ec:4.2.1.3;iaf692:ACONT;iag612:rbs_208;iao358:rll_93;iin800:ACO1;iin800:YJL200C;iit341:ACONT;ijn746:ACONT;ijr904.45632:ACONT;ijr904:ACONT;imeo21:ACONT;imm904:ACONT;imm904:ACONTm;imo1053-pao1:ACONT;imo1056:ACONT;ind750:ACONT;ind750:ACONTm;inj661:ACONT;intenz:10764;irs1563.45632:R01324_c;irs1563.45632:R01324_m;isb619:ACONT;iso783:ACONT;iyo844:ACONT;kegg:R01324;pubmed:1052766;…
R64816F5_B	1 MNXM13238@MNXC2 <==> 1 MNXM13238@BOUNDARY	EX_cpd01939_e			model:S_
RE3707C0B_B	1 MNXM13238@MNXC2 <==> 1 MNXM13238@MNXC3	rxn11403	MNXR67547
R410D7A1C_LR	1 MNXM1325@MNXC3 + 1 MNXM2@MNXC3 --> 1 MNXM1@MNXC3 + 1 MNXM2174@MNXC3 + 1 MNXM9@MNXC3	R_NTP11		3.6.1.15	model:Nucleotide Salvage Pathway	bigg:NTP11;brenda:BS402613;ec:3.6.1.15;iaf1260:NTP11;pubmed:16216582;rhea:30859;rhea:30860;rhea:30861;rhea:30862;seed:rxn09011
R90BFD1C5_RL	1 MNXM132@MNXC3 + 1 MNXM2@MNXC3 + 1 MNXM5@MNXC3 <-- 1 MNXM1@MNXC3 + 1 MNXM606@MNXC3 + 1 MNXM6@MNXC3	R_DMADPDH		1.17.1.2	kegg:Biosynthesis of secondary metabolites;kegg:Terpenoid backbone biosynthesis;model:Terpenoid backbone biosynthesis;seed:Isoprenoid Biosynthesis;seed:Nonmevalonate Branch of Isoprenoid Biosynthesis;unipathway:dimethylallyl diphosphate biosynthesis	brenda:BR49868;brenda:BR49868_WOP;brenda:BS355966;brenda:BS355966_WOP;ec:1.17.1.2;ecocyc:RXN0-884;intenz:17758;kegg:R07219;rhea:24825;rhea:24826;rhea:24827;rhea:24828;seed:rxn04996;upa:UCR07219;upa:UER00105
R4D22A370_B	1 MNXM132@MNXC3 <==> 1 MNXM83@MNXC3	R_802		5.3.3.2	biopath:Biosynthesis_of_Capsidiol;biopath:Biosynthesis_of_Carotene;biopath:Biosynthesis_of_Cholesterol_(Atlas_S._85,_86);biopath:Biosynthesis_of_Dolichol;biopath:Biosynthesis_of_Giberellin_GA3;biopath:Biosynthesis_of_Guaiazulene;biopath:Biosynthesis_of_Juveniles_hormon_III;biopath:Biosynthesis_of_Limonene;biopath:Biosynthesis_of_Myrcene;biopath:Biosynthesis_of_Taxol;biopath:Biosynthesis_of_alpha-…	bigg:IPDDI;bigg:IPDDIi;bigg:IPDDIx;biopath:RXN01114;brenda:BR247;ec:5.3.3.2;ecocyc:IPPISOM-RXN;iaf1260:IPDDI;iao358:rll_473;iin800:IDI1;ijn746:IPDDI;ijr904.45632:IPDDIi;ijr904:IPDDIi;imeo21:IPDDI;imm904:IPDDI;ind750:IPDDI;inj661:IPDDI;intenz:4968;irs1563.45632:R01123_c;irs1563.45632:R01123_p;isb619:IPDDI;iyo844:IPDDI;kegg:R01123;metacyc:IPPISOM-RXN;pubmed:8806705;reactome:REACT_102787;reactome:RE…
R620BCCB2_B	1 MNXM1333@MNXC3 + 1 MNXM80@MNXC3 <==> 1 MNXM47@MNXC3 + 1 MNXM89653@MNXC3	rxn08040		2.7.8.33	metacyc:enterobacterial common antigen biosynthesis;metacyc:teichoic acid (poly-glycerol) biosynthesis;model:NONE;seed:Methicillin resistance in Staphylococci;seed:Teichuronic acid biosynthesis	bigg:ACGAMT;ec:2.7.8.33;kegg:R08856;metacyc:GLCNACPTRANS-RXN;seed:rxn08040
R56CE4AD9_B	1 MNXM1333@MNXC3 + 1 MNXM932@MNXC3 <==> 1 MNXM17@MNXC3 + 1 MNXM1@MNXC3 + 1 MNXM2843@MNXC3	rxn03852		2.4.1.187	model:NONE
R21F3DFF8_B	1 MNXM1334@MNXC3 + 1 MNXM1@MNXC3 + 1 MNXM7@MNXC3 <==> 1 MNXM353@MNXC3 + 1 MNXM3@MNXC3	R_764		2.7.1.39	biopath:Biosynthesis_of_L-Threonine;biopath:Metabolism_of_L-Lysine,_L-Threonine,_L-Methionine,_and_L-Cysteine;kegg:Glycine, serine and threonine metabolism;kegg:Metabolic pathways;kegg:Microbial metabolism in diverse environments;metacyc:methionine biosynthesis II;metacyc:threonine biosynthesis from homoserine;model:Glycine and Serine Metabolism;seed:Methionine Biosynthesis;unipathway:L-threonine…	bigg:HSK;biopath:RXN01457;brenda:BR47776;ec:2.7.1.39;ecocyc:HOMOSERKIN-RXN;iabaylyiv4:HOMOSERKIN-RXN;iaf1260:HSK;iaf692:HSK;iag612:rbs_184;iao358:rll_419;igt196:HSK;iin800:THR1;iit341:HSK;ijn746:HSK;ijr904.45632:HSK;ijr904:HSK;imeo21:HSK;imm904:HSK;imo1053-pao1:HSK;imo1056:HSK;ind750:HSK;inj661:HSK;intenz:2869;isb619:HSK;iso783:HSK;iyo844:HSK;kegg:R01771;metacyc:HOMOSERKIN-RXN;rhea:13985;rhea:139…
RF3AD9ECA_LR	1 MNXM1334@MNXC3 + 1 MNXM2@MNXC3 --> 1 MNXM142@MNXC3 + 1 MNXM9@MNXC3	R_THRS		4.2.3.1;4.2.99.2	biopath:Biosynthesis_of_L-Threonine;biopath:Metabolism_of_L-Lysine,_L-Threonine,_L-Methionine,_and_L-Cysteine;kegg:Glycine, serine and threonine metabolism;kegg:Metabolic pathways;kegg:Microbial metabolism in diverse environments;metacyc:threonine biosynthesis from homoserine;model:S_*Glycine, serine and threonine metabolism;unipathway:L-threonine biosynthesis	bigg:THRS;biopath:RXN01500;brenda:BR16083;ec:4.2.3.1;ec:4.2.99.2;ecocyc:THRESYN-RXN;iabaylyiv4:THRESYN-RXN;iaf1260:THRS;iaf692:THRS;iag612:rbs_503;iao358:rll_420;igt196:THRS;iin800:THR4_1;iit341:THRS;ijn746:THRS;ijr904.45632:THRS;ijr904:THRS;imeo21:THRS;imm904:THRS;imo1053-pao1:THRS;imo1056:THRS;ind750:THRS;inj661:THRS;intenz:4780;irs1563.45632:R01466_c;isb619:THRS;iso783:THRS;iyo844:THRS;kegg:R0…
RE5A8DCE4_B	1 MNXM133@MNXC3 + 1 MNXM1@MNXC3 + 1 MNXM6@MNXC3 <==> 1 MNXM446@MNXC3 + 1 MNXM5@MNXC3	R_HBCO_LPAREN_nadp_RPAREN_		1.1.1.157;1.1.1.35	biopath:Biosynthesis_of_Fatty_acids_(over_CoA);biopath:Metabolism_of_Tryptophan_(extended);biopath:beta-Oxidation_of_fatty_acids;kegg:Benzoate degradation;kegg:Butanoate metabolism;kegg:Metabolic pathways;kegg:Microbial metabolism in diverse environments;model:Butanoate metabolism;seed:Acetone Butanol Ethanol Synthesis;seed:Acetyl-CoA fermentation to Butyrate;seed:Butanol Biosynthesis;seed:Polyhy…	biopath:RXN00523;brenda:BR29222;ec:1.1.1.157;ec:1.1.1.35;intenz:1156;kegg:R01976;metacyc:3-HYDROXYBUTYRYL-COA-DEHYDROGENASE-RXN;rhea:16197;rhea:16198;rhea:16199;rhea:16200;seed:rxn01452
R1DB58FAD_B	1 MNXM133@MNXC3 + 1 MNXM25@MNXC3 <==> 1 MNXM154@MNXC3 + 1 MNXM92@MNXC3	R00410		2.8.3.5	biopath:beta-Oxidation_of_fatty_acids;kegg:Butanoate metabolism;kegg:Synthesis and degradation of ketone bodies;kegg:Valine, leucine and isoleucine degradation;metacyc:TCA cycle III (helicobacter);metacyc:ketolysis;seed:Branched chain amino acid degradation regulons;seed:Catechol branch of beta-ketoadipate pathway;seed:Leucine Degradation and HMG-CoA Metabolism;seed:Nucleolar protein complex;seed…	bigg:OCOAT1;bigg:OCOAT1m;bigg:OCOAT1r;biopath:RXN01300;brenda:BS360598;ec:2.8.3.5;iit341:OCOAT1;ijn746:OCOAT1;imeo21:OCOAT1r;imo1053-pao1:OCOAT1r;imo1056:OCOAT1r;inj661:OCOAT1r;intenz:3164;iyo844:OCOAT1r;kegg:R00410;metacyc:RXNI-2;pubmed:12463743;pubmed:8751852;reactome:REACT_110993;reactome:REACT_112252;reactome:REACT_115409;reactome:REACT_155355;reactome:REACT_1796;reactome:REACT_1796.3;reactom…
RF49BF3A4_B	1 MNXM133@MNXC3 + 1 MNXM458@MNXC3 <==> 1 MNXM154@MNXC3 + 1 MNXM233@MNXC3	rxn00994		2.8.3.9	metacyc:glycerol degradation to butanol;metacyc:lysine fermentation to acetate and butyrate;metacyc:pyruvate fermentation to acetone;model:NONE	brenda:BR47924;ec:2.8.3.9;intenz:3168;kegg:R01365;metacyc:2.8.3.9-RXN;rhea:12961;rhea:12962;rhea:12963;rhea:12964;seed:rxn00994
R966D924C_LR	1 MNXM1344@MNXC3 + 1 MNXM15@MNXC3 + 1 MNXM3@MNXC3 --> 1 MNXM1@MNXC3 + 1 MNXM3113@MNXC3 + 1 MNXM7@MNXC3 + 1 MNXM9@MNXC3	R_GLNSP2		6.3.1.2;6.3.5.-	kegg:Metabolic pathways;kegg:Peptidoglycan biosynthesis;model:Peptidoglycan Biosynthesis;seed:Ammonia assimilation;seed:Glutamine synthetases;seed:Glutamine, Glutamate, Aspartate and Asparagine Biosynthesis;seed:Peptidoglycan Biosynthesis 2;seed:Photorespiration (oxidative C2 cycle)	bigg:GLNSP2;ec:6.3.1.2;ec:6.3.5.-;imeo21:GLNSP2;inj661:GLNSP2;kegg:R05030;seed:rxn03407
R4FF4A14E_LR	1 MNXM1348@MNXC3 + 1 MNXM2@MNXC3 --> 1 MNXM530@MNXC3 + 1 MNXM9@MNXC3	rxn04036		3.1.3.71	kegg:Methane metabolism;kegg:Microbial metabolism in diverse environments;metacyc:coenzyme M biosynthesis I;model:NONE;unipathway:coenzyme M biosynthesis	brenda:BR36951;ec:3.1.3.71;intenz:10026;kegg:R05789;metacyc:R229-RXN;rhea:23416;rhea:23417;rhea:23418;rhea:23419;seed:rxn04036;upa:UCR05789;upa:UER00470
RB09CF762_B	1 MNXM134@MNXC2 + 1 MNXM1@MNXC2 <==> 1 MNXM134@MNXC3 + 1 MNXM1@MNXC3	R_747;R_1555;R_1554;R_1553	MNXR2972		model:Transport, Extracellular	bigg:HISt2m;bigg:HISt2r;bigg:HISt2rpp;iaf1260:HISt2rpp;iin800:AGP1_5;iin800:GAP1_9;iin800:HIP1;iin800:VAP1_2;ijr904.45632:HISt2r;ijr904:HISt2r;imeo21:HISt2r;imm904:HISt2m;imm904:HISt2r;imm904:HISt6;ind750:HISt2m;ind750:HISt2r;inj661:HISt2r;ips189:HISt2;iyo844:HISt2;obsolete:rxn05587;seed:rxn05299;seed:rxn08719;seed:rxn09744;seed:rxn13314
R8D9FC36E_LR	1 MNXM134@MNXC2 + 1 MNXM2@MNXC3 + 1 MNXM3@MNXC3 --> 1 MNXM134@MNXC3 + 1 MNXM1@MNXC3 + 1 MNXM7@MNXC3 + 1 MNXM9@MNXC3	R_HISabc			model:Transport Reaction	bigg:HISabc;bigg:HISabcpp;ecocyc:ABC-14-RXN;iaf1260:HISabcpp;iit341:HISabc;ijn746:HISabcpp;ijr904.45632:HISabc;ijr904:HISabc;imo1053-pao1:HISabc;imo1056:HISabc;isb619:HISabc;rhea:29891;rhea:29892;rhea:29893;rhea:29894;seed:rxn05164;seed:rxn08718
R7BB6BC6B_B	1 MNXM134@MNXC2 <==> 1 MNXM134@BOUNDARY	R_HISxtO;R_HISxtI			model:Exchange reactions
RBC34FA4D_LR	1 MNXM134@MNXC3 --> 1 MNXM15@MNXC3 + 1 MNXM700@MNXC3	R_HISD	MNXR2963	4.3.1.3	biopath:Biosynthesis_and_degradation_of_L-Histidine;biopath:Degradation_of_Histidine_to_L-Glutamate;biopath:Metabolism_of_Nitrogen;kegg:Histidine metabolism;kegg:Metabolic pathways;metacyc:histidine degradation I;metacyc:histidine degradation II;metacyc:histidine degradation III;metacyc:histidine degradation VI;model:null;unipathway:L-histidine degradation into L-glutamate	bigg:HISD;bigg:HISDr;biopath:RXN00205;brenda:BR3425;ec:4.3.1.3;iabaylyiv4:HISTIDINE-AMMONIA-LYASE-RXN;iag612:rbs_403;ijn746:HISD;imo1053-pao1:HISD1r;imo1056:HISD1r;intenz:17451;irs1563.45632:R01168_c;isb619:HISDr;iso783:HISD1;iyo844:HISD1r;kegg:R01168;metacyc:HISTIDINE-AMMONIA-LYASE-RXN;pubmed:11732994;pubmed:15806399;reactome:REACT_107886;reactome:REACT_109338;reactome:REACT_1225;reactome:REACT_…
RAB311DE2_LR	1 MNXM1365@MNXC3 --> 1 MNXM337@MNXC3 + 1 MNXM9@MNXC3	R_ARO2		4.2.3.5	kegg:Biosynthesis of secondary metabolites;kegg:Metabolic pathways;kegg:Phenylalanine, tyrosine and tryptophan biosynthesis;metacyc:chorismate biosynthesis from 3-dehydroquinate;model:Phenylalanine, tyrosine, and tryptophan biosynthesis (aromatic amino acids);seed:Chorismate Synthesis;seed:YgfZ;unipathway:chorismate biosynthesis	bigg:CHORS;brenda:BR16094;brenda:BS390148;brenda:BS390149;ec:4.2.3.5;ecocyc:CHORISMATE-SYNTHASE-RXN;iabaylyiv4:CHORISMATE-SYNTHASE-RXN;iaf1260:CHORS;iaf692:CHORS;iao358:rll_55;igt196:CHORS;iin800:ARO2;iit341:CHORS;ijn746:CHORS;ijr904.45632:CHORS;ijr904:CHORS;imeo21:CHORS;imm904:CHORS;imo1053-pao1:CHORS;imo1056:CHORS;ind750:CHORS;inj661:CHORS;intenz:10387;irs1563.45632:R01714_c;isb619:CHORS;iso783…
R20A9AC90_RL	1 MNXM1368@MNXC3 + 1 MNXM15@MNXC3 <-- 1 MNXM2@MNXC3 + 1 MNXM3208@MNXC3	R_AMID5		3.5.1.4;3.5.1.49	kegg:Microbial metabolism in diverse environments;kegg:Styrene degradation;metacyc:acrylonitrile degradation;model:Others	bigg:AMID5;brenda:BS140520;ec:3.5.1.4;ec:3.5.1.49;iit341:AMID5;kegg:R05551;metacyc:R311-RXN;rhea:34367;rhea:34368;rhea:34369;rhea:34370;seed:rxn03839
RABC622CA_RL	1 MNXM1370@MNXC3 + 1 MNXM2@MNXC3 <-- 1 MNXM1729@MNXC3	rxn01750		4.2.1.45	kegg:Amino sugar and nucleotide sugar metabolism;kegg:Biosynthesis of secondary metabolites;metacyc:CDP-3,6-dideoxyhexose biosynthesis;model:NONE;unipathway:CDP-3,6-dideoxy-D-mannose biosynthesis	brenda:BR3396;ec:4.2.1.45;intenz:4706;kegg:R02426;metacyc:CDP-GLUCOSE-46-DEHYDRATASE-RXN;rhea:17153;rhea:17154;rhea:17155;rhea:17156;seed:rxn01750;upa:UCR02426;upa:UER00512
RA6A49260_B	1 MNXM1374@MNXC3 + 1 MNXM29@MNXC3 <==> 1 MNXM2@MNXC3 + 1 MNXM8677@MNXC3	rxn03094		3.5.1.24	model:NONE	brenda:BS413394;ec:3.5.1.24;kegg:R04486;seed:rxn03094
R7F23AF1F_LR	1 MNXM1376@MNXC3 --> 1 MNXM2@MNXC3 + 1 MNXM451@MNXC3	R06513		4.2.1.46	kegg:Biosynthesis of secondary metabolites;kegg:Biosynthesis of vancomycin group antibiotics;kegg:Metabolic pathways;kegg:Polyketide sugar unit biosynthesis;kegg:Streptomycin biosynthesis;metacyc:dTDP-3-acetamido-3,6-dideoxy-I?-D-galactose biosynthesis;metacyc:dTDP-D-desosamine biosynthesis;metacyc:dTDP-D-forosamine biosynthesis;metacyc:dTDP-D-olivose, dTDP-D-oliose and dTDP-D-mycarose biosynthes…	ec:4.2.1.46;ecocyc:DTDPGLUCDEHYDRAT-RXN;iabaylyiv4:DTDPGLUCDEHYDRAT-RXN;iaf1260:TDPGDH;iaf692:TDPGDH;iao358:rll_401;ijr904.45632:TDPGDH;ijr904:TDPGDH;imeo21:TDPGDH;imo1053-pao1:TDPGDH;imo1056:TDPGDH;inj661:TDPGDH;intenz:4707;irs1563.45632:R06513_c;iso783:TDPGDH;kegg:R06513;metacyc:DTDPGLUCDEHYDRAT-RXN;obsolete:rxn04371;rhea:17221;rhea:17222;rhea:17223;rhea:17224;seed:rxn01997
RA0CB7078_B	1 MNXM1380@MNXC2 + 1 MNXM73@MNXC3 <==> 1 MNXM1553@MNXC3 + 1 MNXM23@MNXC3	rxn05560	MNXR69017		model:NONE	bigg:FRUpts;bigg:FRUptspp;iabaylyiv4:TRANS-RXNIM-5901;iaf1260:FRUptspp;iao358:rll_150;iao358:rll_351;iao358:rll_356;iao358:rll_361;ijn746:FRUpts;ijr904.45632:FRUpts;ijr904:FRUpts;imo1053-pao1:FRUpts;imo1056:FRUpts;ips189:FRUpts;isb619:FRUpts;iyo844:FRUpts;seed:rxn05560;seed:rxn08536
RFD648C01_B	1 MNXM1380@MNXC2 <==> 1 MNXM1380@BOUNDARY	R_FRUxtO;R_FRUxtI			model:Exchange reactions
RC2FE0522_B	1 MNXM1380@MNXC3 + 1 MNXM1434@MNXC3 <==> 1 MNXM2@MNXC3 + 1 MNXM621@MNXC3	rxn01737	MNXR69841	3.2.1.26	kegg:Galactose metabolism;model:NONE;seed:Sucrose Metabolism;seed:Sucrose utilization;seed:Sucrose-specific PTS	bigg:RAFH;ec:3.2.1.26;kegg:R02410;kegg:R06100;seed:rxn01737
R8608EBF_B	1 MNXM1380@MNXC3 + 1 MNXM3@MNXC3 <==> 1 MNXM1@MNXC3 + 1 MNXM68@MNXC3 + 1 MNXM7@MNXC3	R_737;R_1552	MNXR69235	2.7.1.1;2.7.1.4	metacyc:galactose degradation IV;metacyc:mannitol cycle;model:Glycolysis/Gluconeogenesis	bigg:HEX7;brenda:BR47777;ec:2.7.1.1;ec:2.7.1.4;kegg:R00760;metacyc:RXN-11503;seed:rxn00547
R8AD9071D_B	1 MNXM1380@MNXC3 + 1 MNXM41@MNXC3 <==> 1 MNXM167@MNXC3 + 1 MNXM2@MNXC3	rxn00575	MNXR69924	3.2.1.10;3.2.1.20;3.2.1.26;3.2.1.48	kegg:Galactose metabolism;model:NONE	bigg:SUCR;bigg:SUCRe;brenda:BS94154;ec:3.2.1.10;ec:3.2.1.20;ec:3.2.1.26;ec:3.2.1.48;iag612:rbs_335;iag612:rbs_556;iao358:rll_14;iin800:SUC2;imm904:SUCRe;ind750:SUCRe;irs1563.45632:R00801_c;isb619:SUCR;iyo844:SUCH;kegg:R00801;kegg:R06087;obsolete:rxn00576;seed:rxn00575
RE7E9B897_LR	1 MNXM1380@MNXC3 --> 1 MNXM41@MNXC3	R_XYLI2i	MNXR61962	5.3.1.5	model:S_Carbohydrate_Metabolism;seed:Sugar utilization in Thermotogales	bigg:XYLI2;bigg:XYLI2i;brenda:BS1055;ec:5.3.1.5;kegg:R00307;metacyc:GLUCISOM-RXN;seed:rxn00223
R32BA2758_B	1 MNXM138@MNXC2 + 1 MNXM1@MNXC2 <==> 1 MNXM138@MNXC3 + 1 MNXM1@MNXC3	rxn12519	MNXR29471
RA87FCEC4_B	1 MNXM138@MNXC2 <==> 1 MNXM138@BOUNDARY	EX_cpd00146_e			model:S_
R8B72B85E_LR	1 MNXM138@MNXC3 + 1 MNXM42@MNXC3 --> 1 MNXM1@MNXC3 + 1 MNXM465@MNXC3 + 1 MNXM9@MNXC3	R_URA2_1			model:Pyrimidine metabolism
R70ADAFAA_LR	1 MNXM138@MNXC3 + 1 MNXM89689@MNXC3 --> 1 MNXM1@MNXC3 + 1 MNXM211@MNXC3 + 1 MNXM9@MNXC3	R_OCBT	MNXR51003	2.1.3.3	model:Arginine and proline metabolism;seed:Arginine Biosynthesis;seed:Arginine Biosynthesis extended;seed:Arginine and Ornithine Degradation	bigg:OCBT;bigg:OCBTi;bigg:OCBTm;ec:2.1.3.3;iabaylyiv4:ORNCARBAMTRANSFER-RXN;iaf1260:OCBT;iaf692:OCBT;iag612:rbs_199;iao358:rll_48;igt196:OCBT;iin800:ARG3;iit341:OCBTi;ijn746:OCBT;ijr904.45632:OCBT;ijr904:OCBT;imeo21:OCBT;imm904:OCBTi;imo1053-pao1:OCBT;imo1056:OCBT;ind750:OCBTi;inj661:OCBT;isb619:OCBT;iso783:OCBT;iyo844:OCBT;obsolete:rxn09033;seed:rxn01019
R7CA35F41_RL	1 MNXM138@MNXC3 + 2 MNXM1@MNXC3 + 2 MNXM7@MNXC3 + 1 MNXM89557@MNXC3 + 1 MNXM9@MNXC3 <-- 1 MNXM2@MNXC3 + 1 MNXM37@MNXC3 + 2 MNXM3@MNXC3 + 1 MNXM60@MNXC3	R_CBPS		6.3.5.5	kegg:Alanine, aspartate and glutamate metabolism;kegg:Metabolic pathways;kegg:Pyrimidine metabolism;metacyc:UMP biosynthesis;metacyc:arginine biosynthesis I;metacyc:arginine biosynthesis II (acetyl cycle);metacyc:arginine biosynthesis III;model: AminoAcids_GluMetabolism;model:Nucleotides_PyrimidineMetabolism ;seed:Macromolecular synthesis operon;unipathway:L-arginine biosynthesis;unipathway:UMP b…	bigg:CBPS;bigg:CBPSn;brenda:BR152;brenda:BS398777;ec:6.3.5.5;ecocyc:CARBPSYN-RXN;iabaylyiv4:CARBPSYN-RXN;iaf1260:CBPS;iaf692:CBPS;igt196:CBPS;iit341:CBPS;ijn746:CBPS;ijr904.45632:CBPS;ijr904:CBPS;imeo21:CBPS;imm904:CBPS;imo1053-pao1:CBPS;imo1056:CBPS;ind750:CBPS;ind750:CBPSn;inj661:CBPS;intenz:16786;isb619:CBPS;iso783:CBPS;iyo844:CBPS;kegg:R00575;metacyc:CARBPSYN-RXN;reactome:REACT_478.3;rhea:186…
RA0C2E339_LR	1 MNXM1392@MNXC3 + 1 MNXM3@MNXC3 --> 1 MNXM511@MNXC3 + 1 MNXM7@MNXC3 + 1 MNXM9@MNXC3	R_FTHFCL		6.3.3.2	kegg:Metabolic pathways;kegg:One carbon pool by folate;metacyc:folate transformations I;metacyc:folate transformations II;metacyc:formylTHF biosynthesis I;model:null;seed:5-FCL-like protein;seed:Folate Biosynthesis (Phoenix Copy);seed:Folate transporters;seed:One-carbon metabolism by tetrahydropterines;seed:Serine-glyoxylate cycle	bigg:FTHFCL;bigg:FTHFCLm;brenda:BR127;ec:6.3.3.2;ecocyc:5-FORMYL-THF-CYCLO-LIGASE-RXN;imeo21:FTHFCL;imm904:FTHFCL;imm904:FTHFCLm;ind750:FTHFCL;ind750:FTHFCLm;inj661:FTHFCL;intenz:5128;irs1563.45632:R02301_c;kegg:R02301;metacyc:5-FORMYL-THF-CYCLO-LIGASE-RXN;rhea:10488;rhea:10489;rhea:10490;rhea:10491;seed:rxn01653
R23B5E05B_B	1 MNXM1397@MNXC3 <==> 1 MNXM1408@MNXC3	R_1076		5.3.1.16	biopath:Biosynthesis_and_degradation_of_L-Histidine;biopath:Biosynthesis_of_Histidine;biopath:Biosynthesis_of_IMP;kegg:Biosynthesis of secondary metabolites;kegg:Histidine metabolism;kegg:Metabolic pathways;metacyc:histidine biosynthesis;model:Histidine Metabolism;seed:Tryptophan synthesis;unipathway:L-histidine biosynthesis	aragem.45632:R04640_c;bigg:PRMICI;bigg:PRMICIi;biopath:RXN00126;brenda:BR225;ec:5.3.1.16;ecocyc:PRIBFAICARPISOM-RXN;iabaylyiv4:PRIBFAICARPISOM-RXN;iaf1260:PRMICI;iaf692:PRMICIi;iag612:rbs_516;iao358:rll_189;igt196:PRMICI;ijn746:PRMICIi;ijr904.45632:PRMICIi;ijr904:PRMICIi;imeo21:PRMICIi;imm904:PRMICIi;imo1053-pao1:PRMICIi;imo1056:PRMICIi;ind750:PRMICIi;inj661:PRMICIi;intenz:4954;isb619:PRMICIi;iso…
R2A242E9B_B	1 MNXM1397@MNXC3 <==> 1 MNXM1515@MNXC3 + 1 MNXM2@MNXC3	R_1072	MNXR4424	3.5.4.19	biopath:Biosynthesis_and_degradation_of_L-Histidine;biopath:Biosynthesis_of_Histidine;biopath:Biosynthesis_of_IMP;kegg:Biosynthesis of secondary metabolites;kegg:Histidine metabolism;kegg:Metabolic pathways;metacyc:histidine biosynthesis;model:Histidine Metabolism;seed:Histidine Biosynthesis;seed:Zinc regulated enzymes;unipathway:L-histidine biosynthesis	bigg:PRAMPC;biopath:RXN00401;brenda:BR26113;ec:3.5.4.19;ecocyc:HISTCYCLOHYD-RXN;iabaylyiv4:HISTCYCLOHYD-RXN;iaf1260:PRAMPC;iaf692:PRAMPC;iag612:rbs_514;iao358:rll_196;igt196:PRAMPC;iin800:HIS4_2;ijn746:PRAMPC;ijr904.45632:PRAMPC;ijr904:PRAMPC;imeo21:PRAMPC;imm904:PRAMPC;imo1053-pao1:PRAMPC;imo1056:PRAMPC;ind750:PRAMPC;inj661:PRAMPC;intenz:4328;isb619:PRAMPC;iso783:PRAMPC;iyo844:PRAMPC;kegg:R04037…
RF93FEF67_B	1 MNXM13@MNXC2 <==> 1 MNXM13@BOUNDARY	R_CO2xtO;R_CO2xtI			model:Exchange reactions
RAC30B082_B	1 MNXM13@MNXC2 <==> 1 MNXM13@MNXC3	R_330			model:Transport, Extracellular	aragem.45632:R_TCM17;bigg:CO2t;bigg:CO2ter;bigg:CO2tex;bigg:CO2tg;bigg:CO2tm;bigg:CO2tn;bigg:CO2tp;bigg:CO2tpp;bigg:CO2tv;iabaylyiv4:TRANS-RXN-CARBON-DIOXIDE;iaf1260:CO2tex;iaf1260:CO2tpp;iaf692:CO2t;iao358:rll_529;iin800:U110;iin800:U228;iit341:CO2t;ijn746:CO2tex;ijn746:CO2tpp;ijr904.45632:CO2t;ijr904:CO2t;imeo21:CO2t;imm904:CO2t;imm904:CO2tg;imm904:CO2tm;imm904:CO2tn;imm904:CO2tp;imm904:CO2tv;i…
R7D04639E_RL	1 MNXM13@MNXC3 + 1 MNXM144@MNXC3 <-- 1 MNXM1@MNXC3 + 1 MNXM42@MNXC3	R_U98_			model:Pantothenate and CoA metabolism
RE3198A0B_RL	1 MNXM13@MNXC3 + 1 MNXM145@MNXC3 + 1 MNXM6@MNXC3 <-- 1 MNXM325@MNXC3 + 1 MNXM5@MNXC3	R_GND2;R_GND1	MNXR2793	1.1.1.44	biopath:Acidic_hexose_derivatives_and_Inositol;biopath:Non-glycolytic_carbohydrate_fermentations;biopath:Pentose_phosphate_pathway;kegg:Biosynthesis of secondary metabolites;kegg:Glutathione metabolism;kegg:Metabolic pathways;kegg:Microbial metabolism in diverse environments;kegg:Pentose phosphate pathway;metacyc:pentose phosphate pathway (oxidative branch);model:Pentose phosphate pathway;seed:D-…	bigg:GND;bigg:GNDer;biopath:RXN01411;brenda:BR29307;brenda:BS188134;ec:1.1.1.44;ecocyc:6PGLUCONDEHYDROG-RXN;iaf1260:GND;iag612:rbs_83;iao358:rll_178;iao358:rll_181;igt196:GND;iin800:GND1;iin800:GND2;iit341:GND;ijn746:GND;ijr904.45632:GND;ijr904:GND;imeo21:GND;imm904:GND;imo1053-pao1:PGDH;imo1056:PGDH;ind750:GND;inj661:GND;intenz:19371;irs1563.45632:R01528_c;irs1563.45632:R01528_p;isb619:GND;iso78…
R75AB0383_RL	1 MNXM13@MNXC3 + 1 MNXM1499@MNXC3 + 1 MNXM2@MNXC3 <-- 1 MNXM159@MNXC3 + 1 MNXM1@MNXC3 + 0.5 MNXM4@MNXC3 + 1 MNXM9@MNXC3	rxn00734		1.2.3.-	kegg:C5-Branched dibasic acid metabolism;kegg:Propanoate metabolism;model:NONE	ec:1.2.3.-;kegg:R00993;seed:rxn00734;seed:rxn12823
R934B7AE5_RL	1 MNXM13@MNXC3 + 1 MNXM1598@MNXC3 + 1 MNXM15@MNXC3 <-- 2 MNXM1@MNXC3 + 1 MNXM2@MNXC3 + 1 MNXM584@MNXC3	rxn01747		3.5.3.9	model:NONE;seed:Allantoin Utilization	brenda:BS384150;ec:3.5.3.9;ecocyc:ALLANTOATE-DEIMINASE-RXN;iag612:rbs_138;pubmed:17362992;rhea:13593;rhea:13594;rhea:13595;rhea:13596;seed:rxn01747;upa:UCR02423
R2670F887_B	1 MNXM13@MNXC3 + 1 MNXM15@MNXC3 <==> 2 MNXM1@MNXC3 + 1 MNXM742@MNXC3	rxn05064		3.5.1.110;4.2.1.104	metacyc:RXN-12893;metacyc:RXN-12894;metacyc:RXN-12895;metacyc:cyanate degradation;metacyc:uracil degradation III;model:NONE	brenda:BR48802;ec:3.5.1.110;ec:4.2.1.104;ecocyc:RXN0-5222;intenz:17222;irs1563.45632:R07316_c;kegg:R07316;metacyc:RXN0-5222;rhea:15649;rhea:15650;rhea:15651;rhea:15652;seed:rxn05064
R13C632E8_RL	1 MNXM13@MNXC3 + 1 MNXM1705@MNXC3 <-- 1 MNXM1@MNXC3 + 1 MNXM23@MNXC3 + 1 MNXM256@MNXC3	rxn00011		1.2.4.1;2.2.1.6;4.1.1.1	kegg:Biosynthesis of secondary metabolites;kegg:Butanoate metabolism;kegg:Citrate cycle (TCA cycle);kegg:Glycolysis / Gluconeogenesis;kegg:Microbial metabolism in diverse environments;kegg:Pyruvate metabolism;metacyc:RXN0-1134;model:NONE;seed:Methionine Degradation;seed:Pyruvate metabolism II acetyl-CoA, acetogenesis from pyruvate	ec:1.2.4.1;ec:2.2.1.6;ec:4.1.1.1;kegg:R00014;metacyc:RXN-12583;seed:rxn00011;upa:UCR00014
R95B776DB_RL	1 MNXM13@MNXC3 + 1 MNXM172@MNXC3 <-- 1 MNXM1@MNXC3 + 1 MNXM20@MNXC3	R_OXGDC		4.1.1.71	metacyc:TCA cycle IV (2-oxoglutarate decarboxylase);model:Citric Acid Cycle;unipathway:tricarboxylic acid cycle	bigg:OXGDC;brenda:BR48315;ec:4.1.1.71;imeo21:OXGDC;inj661:OXGDC;intenz:4565;iyo844:OXGDC;kegg:R00272;metacyc:RXN-7774;rhea:10524;rhea:10525;rhea:10526;rhea:10527;seed:rxn00203;upa:UCR00272;upa:UER01001
RF52D4DB4_RL	1 MNXM13@MNXC3 + 1 MNXM1886@MNXC3 <-- 1 MNXM1@MNXC3 + 1 MNXM2195@MNXC3	R_OPHBDC		4.1.1;4.1.1.-	kegg:Biosynthesis of secondary metabolites;kegg:Ubiquinone and other terpenoid-quinone biosynthesis;metacyc:ubiquinol-8 biosynthesis (prokaryotic);model:Cofactor and Prosthetic Group Biosynthesis	bigg:OPHBDC;ec:4.1.1;ec:4.1.1.-;ecocyc:3-OCTAPRENYL-4-OHBENZOATE-DECARBOX-RXN;iabaylyiv4:3-OCTAPRENYL-4-OHBENZOATE-DECARBOX-RXN;iaf1260:OPHBDC;iit341:OPHBDC;ijr904.45632:OPHBDC;ijr904:OPHBDC;imo1053-pao1:OPHBDC;imo1056:OPHBDC;iso783:OPHBDC;kegg:R04986;metacyc:3-OCTAPRENYL-4-OHBENZOATE-DECARBOX-RXN;rhea:27778;rhea:27779;rhea:27780;rhea:27781;seed:rxn03393
R9D3BE63A_RL	1 MNXM13@MNXC3 + 1 MNXM189@MNXC3 <-- 1 MNXM1@MNXC3 + 1 MNXM5436@MNXC3	rxn01285		4.1.1.73	model:NONE	ec:4.1.1.73;iyo844:TARTDC;seed:rxn01285
R83F6DCD7_RL	1 MNXM13@MNXC3 + 1 MNXM210@MNXC3 + 1 MNXM2@MNXC3 <-- 1 MNXM1@MNXC3 + 1 MNXM503@MNXC3	R_PPDH		1.3.1.12;4.2.1.51;4.2.1.91	biopath:Biosynthesis_of_L-Phenylalanine_from_Chorismate;biopath:Biosynthesis_of_aromatic_amino_acids_(L-Phenylalanine,_L-Tyrosine,_L-Tryptophan)_and_of_quinone_cofactors;kegg:Biosynthesis of secondary metabolites;kegg:Metabolic pathways;kegg:Phenylalanine, tyrosine and tryptophan biosynthesis;metacyc:phenylalanine biosynthesis I;model:Phenylalanine, tyrosine and tryptophan biosynthesis;unipathway…	bigg:PPNDH;biopath:RXN01518;brenda:BR3398;ec:1.3.1.12;ec:4.2.1.51;ec:4.2.1.91;ecocyc:PREPHENATEDEHYDRAT-RXN;iabaylyiv4:PREPHENATEDEHYDRAT-RXN;iaf1260:PPNDH;iaf692:PPNDH;iag612:rbs_520;iao358:rll_325;igt196:PPNDH;iin800:PHA2;iit341:PPNDH;ijn746:PPNDH;ijr904.45632:PPNDH;ijr904:PPNDH;imeo21:PPNDH;imm904:PPNDH;imo1053-pao1:PPNDH;imo1056:PPNDH;ind750:PPNDH;inj661:PPNDH;intenz:4712;irs1563.45632:R01373…
R347CB34D_RL	1 MNXM13@MNXC3 + 1 MNXM22@MNXC3 + 1 MNXM280@MNXC3 <-- 1 MNXM1@MNXC3 + 1 MNXM23@MNXC3 + 1 MNXM4@MNXC3 + 1 MNXM9@MNXC3	rxn00152		1.2.3.3	kegg:Metabolic pathways;kegg:Pyruvate metabolism;model:NONE	brenda:BR36789;ec:1.2.3.3;intenz:16680;kegg:R00207;macie:M0274;metacyc:1.2.3.3-RXN;rhea:20848;rhea:20849;rhea:20850;rhea:20851;seed:rxn00152
R376B95D9_RL	1 MNXM13@MNXC3 + 1 MNXM23@MNXC3 + 1 MNXM6@MNXC3 <-- 1 MNXM5@MNXC3 + 1 MNXM98@MNXC3	R_ME2		1.1.1.38;1.1.1.39;1.1.1.40;4.1.1.3	biopath:Biosynthesis_of_Oxaloacetate;biopath:Reactions_of_Pyruvate_and_Phosphoenolpyruvate;kegg:Carbon fixation in photosynthetic organisms;kegg:Metabolic pathways;kegg:Microbial metabolism in diverse environments;kegg:Pyruvate metabolism;metacyc:C4 photosynthetic carbon assimilation cycle, NADP-ME type;metacyc:gluconeogenesis I;model:null	bigg:ME2;bigg:ME2m;biopath:RXN00625;brenda:BR29303;brenda:BS188110;ec:1.1.1.38;ec:1.1.1.39;ec:1.1.1.40;ec:4.1.1.3;ecocyc:MALIC-NADP-RXN;iabaylyiv4:MALIC-NADP-RXN;iaf1260:ME2;iag612:rbs_440;iin800:MAE1;ijr904.45632:ME2;ijr904:ME2;imm904:ME2m;imo1053-pao1:ME2;imo1056:ME2;ind750:ME2m;intenz:1039;irs1563.45632:R00216_c;irs1563.45632:R00216_p;iso783:ME2;iyo844:ME2;kegg:R00216;macie:M0021;metacyc:MALIC…
R6CE8F9DF_RL	1 MNXM13@MNXC3 + 1 MNXM24578@MNXC3 + 1 MNXM925@MNXC3 <-- 1 MNXM184@MNXC3 + 1 MNXM1@MNXC3 + 1 MNXM564@MNXC3	R_3OAS160		2.3.1.179;2.3.1.180;2.3.1.41;2.3.1.85;2.3.1.86	kegg:Fatty acid biosynthesis;kegg:Metabolic pathways;model:Cell Envelope Biosynthesis	bigg:3OAS160;ec:2.3.1.179;ec:2.3.1.180;ec:2.3.1.41;ec:2.3.1.85;ec:2.3.1.86;iabaylyiv4:0-3OXOACP-SYNTHASE-RXN;iabaylyiv4:C16;iaf1260:3OAS160;iin800:CEM1_7;iin800:FAS2_7_1;ijn746:3OAS160;imo1053-pao1:MCMAT7;imo1056:MCMAT7;kegg:R04968;obsolete:rxn07999;obsolete:rxn12876;seed:rxn05344
R2B4EF9FA_RL	1 MNXM13@MNXC3 + 1 MNXM25602@MNXC3 + 1 MNXM925@MNXC3 <-- 1 MNXM184@MNXC3 + 1 MNXM2645@MNXC3	R_FAS2_2_1		2.3.1.179;2.3.1.180;2.3.1.41;2.3.1.85;2.3.1.86	kegg:Fatty acid biosynthesis;kegg:Metabolic pathways;metacyc:palmitate biosynthesis II (bacteria and plants);model:Cytosolic fatty acid synthesis	bigg:3OAS60;ec:2.3.1.179;ec:2.3.1.180;ec:2.3.1.41;ec:2.3.1.85;ec:2.3.1.86;iabaylyiv4:0-3OXOACP-SYNTHASE-RXN;iabaylyiv4:C6;iaf1260:3OAS60;iin800:CEM1_2;iin800:FAS2_2_1;ijn746:3OAS60;imo1053-pao1:MCMAT2;imo1056:MCMAT2;kegg:R04952;metacyc:RXN-9516;obsolete:rxn12689;obsolete:rxn12871;seed:rxn05346
R722149C8_RL	1 MNXM13@MNXC3 + 1 MNXM26095@MNXC3 + 1 MNXM925@MNXC3 <-- 1 MNXM184@MNXC3 + 1 MNXM1@MNXC3 + 1 MNXM5723@MNXC3	R_3OAS140		2.3.1.179;2.3.1.180;2.3.1.41;2.3.1.85;2.3.1.86	kegg:Fatty acid biosynthesis;kegg:Metabolic pathways;metacyc:palmitate biosynthesis II (bacteria and plants);model:Cell Envelope Biosynthesis	bigg:3OAS140;ec:2.3.1.179;ec:2.3.1.180;ec:2.3.1.41;ec:2.3.1.85;ec:2.3.1.86;iabaylyiv4:0-3OXOACP-SYNTHASE-RXN;iabaylyiv4:C14;iaf1260:3OAS140;iin800:CEM1_6;iin800:FAS2_6_1;ijn746:3OAS140;imo1053-pao1:MCMAT6;imo1056:MCMAT6;kegg:R04726;metacyc:RXN-9535;obsolete:rxn12875;seed:rxn05345
RECEBE4AF_RL	1 MNXM13@MNXC3 + 1 MNXM26616@MNXC3 + 1 MNXM925@MNXC3 <-- 1 MNXM184@MNXC3 + 1 MNXM23586@MNXC3	R_FAS2_4_1		2.3.1.179;2.3.1.180;2.3.1.41;2.3.1.85;2.3.1.86	kegg:Fatty acid biosynthesis;kegg:Metabolic pathways;metacyc:palmitate biosynthesis II (bacteria and plants);model:Cytosolic fatty acid synthesis	bigg:3OAS100;ec:2.3.1.179;ec:2.3.1.180;ec:2.3.1.41;ec:2.3.1.85;ec:2.3.1.86;iabaylyiv4:0-3OXOACP-SYNTHASE-RXN;iabaylyiv4:C10;iaf1260:3OAS100;iin800:CEM1_4;iin800:FAS2_4_1;ijn746:3OAS100;imo1053-pao1:MCMAT4;imo1056:MCMAT4;kegg:R04960;metacyc:RXN-9527;obsolete:rxn12683;obsolete:rxn12873;seed:rxn05343
RA36CD38E_RL	1 MNXM13@MNXC3 + 1 MNXM28031@MNXC3 + 1 MNXM925@MNXC3 <-- 1 MNXM184@MNXC3 + 1 MNXM23683@MNXC3	R_FAS2_3_1		2.3.1.179;2.3.1.180;2.3.1.41;2.3.1.85;2.3.1.86	kegg:Fatty acid biosynthesis;kegg:Metabolic pathways;metacyc:palmitate biosynthesis II (bacteria and plants);model:Cytosolic fatty acid synthesis	bigg:3OAS80;ec:2.3.1.179;ec:2.3.1.180;ec:2.3.1.41;ec:2.3.1.85;ec:2.3.1.86;iabaylyiv4:0-3OXOACP-SYNTHASE-RXN;iabaylyiv4:C8;iaf1260:3OAS80;iin800:CEM1_3;iin800:FAS2_3_1;ijn746:3OAS80;imo1053-pao1:MCMAT3;imo1056:MCMAT3;kegg:R04957;metacyc:RXN-9523;obsolete:rxn12690;obsolete:rxn12872;seed:rxn05350
R2100A240_B	1 MNXM13@MNXC3 + 1 MNXM2859@MNXC3 <==> 2 MNXM1@MNXC3 + 1 MNXM92581@MNXC3	rxn09198		4.1.1.65	model:NONE;seed:Bacterial cyanide production and tolerance mechanisms	bigg:PSD140;ec:4.1.1.65;iaf1260:PSD140;seed:rxn09198
R130C8FB7_RL	1 MNXM13@MNXC3 + 1 MNXM28933@MNXC3 + 1 MNXM925@MNXC3 <-- 1 MNXM184@MNXC3 + 1 MNXM25221@MNXC3	R_FAS2_5_1		2.3.1.179;2.3.1.180;2.3.1.41;2.3.1.85;2.3.1.86	kegg:Fatty acid biosynthesis;kegg:Metabolic pathways;metacyc:palmitate biosynthesis II (bacteria and plants);model:Cytosolic fatty acid synthesis	bigg:3OAS120;ec:2.3.1.179;ec:2.3.1.180;ec:2.3.1.41;ec:2.3.1.85;ec:2.3.1.86;iabaylyiv4:0-3OXOACP-SYNTHASE-RXN;iabaylyiv4:C12;iaf1260:3OAS120;iin800:CEM1_5;iin800:FAS2_5_1;ijn746:3OAS120;imo1053-pao1:MCMAT5;imo1056:MCMAT5;kegg:R04963;metacyc:RXN-9531;obsolete:rxn12684;obsolete:rxn12874;seed:rxn05348
R496438E0_RL	1 MNXM13@MNXC3 + 1 MNXM2@MNXC3 + 1 MNXM770@MNXC3 <-- 1 MNXM1@MNXC3 + 1 MNXM854@MNXC3	rxn01634		4.2.1.41	kegg:Ascorbate and aldarate metabolism;kegg:Metabolic pathways;metacyc:D-galactarate degradation II;metacyc:D-glucarate degradation II;model:NONE;unipathway:D-glucarate degradation	brenda:BR420;ec:4.2.1.41;iabaylyiv4:4.2.1.41-RXN;intenz:4702;iyo844:D4DGCD;kegg:R02279;metacyc:4.2.1.41-RXN;rhea:24608;rhea:24609;rhea:24610;rhea:24611;seed:rxn01634;upa:UCR02279;upa:UER00628
RA063A812_RL	1 MNXM13@MNXC3 + 1 MNXM2@MNXC3 + 1 MNXM866@MNXC3 <-- 1 MNXM1455@MNXC3 + 1 MNXM1@MNXC3	R_IGPS		4.1.1.48	biopath:Biosynthesis_of_L-Tryptophan_from_Chorismate;kegg:Biosynthesis of secondary metabolites;kegg:Metabolic pathways;kegg:Phenylalanine, tyrosine and tryptophan biosynthesis;metacyc:tryptophan biosynthesis;model:Phenylalanine Tyrosine Tryptophan Biosynthesis;unipathway:L-tryptophan biosynthesis	bigg:IGPS;biopath:RXN00321;brenda:BR307;ec:4.1.1.48;ecocyc:IGPSYN-RXN;iabaylyiv4:IGPSYN-RXN;iaf1260:IGPS;iaf692:IGPS;iag612:rbs_3;iao358:rll_428;igt196:IGPS;iin800:TRP3_2;iit341:IGPS;ijn746:IGPS;ijr904.45632:IGPS;ijr904:IGPS;imeo21:IGPS;imm904:IGPS;imo1053-pao1:IGPS;imo1056:IGPS;ind750:IGPS;inj661:IGPS;intenz:4542;isb619:IGPS;iso783:IGPS;iyo844:IGPS;kegg:R03508;metacyc:IGPSYN-RXN;obsolete:rxn0874…
RE3D88BA8_RL	1 MNXM13@MNXC3 + 1 MNXM2@MNXC3 + 1 MNXM97@MNXC3 <-- 1 MNXM1@MNXC3 + 1 MNXM696@MNXC3	rxn00490		4.2.1.51;4.2.1.91	kegg:Phenylalanine, tyrosine and tryptophan biosynthesis;metacyc:phenylalanine biosynthesis II;model:NONE;unipathway:L-phenylalanine biosynthesis	brenda:BR48340;ec:4.2.1.51;ec:4.2.1.91;intenz:15825;kegg:R00691;metacyc:CARBOXYCYCLOHEXADIENYL-DEHYDRATASE-RXN;rhea:12536;rhea:12537;rhea:12538;rhea:12539;seed:rxn00490;upa:UCR00691;upa:UER00344
R5C2F31DB_B	1 MNXM13@MNXC3 + 1 MNXM2@MNXC3 <==> 1 MNXM1@MNXC3 + 1 MNXM60@MNXC3	R_724		1.6.5.4;4.2.1.1	biopath:Urea_and_L-Aspartate_cycles,_Polyamine_and_Creatine_synthesis;kegg:Nitrogen metabolism;metacyc:CO<sub>2</sub> fixation into oxaloacetate (anapleurotic);metacyc:cyanate degradation;metacyc:gluconeogenesis II (<i>Methanobacterium thermoautotrophicum</i>);model:Other;seed:Bacterial cyanide production and tolerance mechanisms;seed:CO2 uptake, carboxysome;seed:Carboxysome;seed:Zinc regulated e…	bigg:H2CO3D;bigg:H2CO3Dm;bigg:HCO3E;bigg:HCO3Em;bigg:HCO3En;biopath:RXN00996;brenda:BR3383;brenda:BS370896;ec:1.6.5.4;ec:4.2.1.1;ecocyc:RXN0-5224;iabaylyiv4:CO2-DISS-RXN;iaf1260:HCO3E;iaf692:HCO3E;igt196:HCO3E;iit341:H2CO3D;iit341:HCO3E;ijn746:H2CO3D;ijn746:HCO3E;ijr904.45632:HCO3E;ijr904:HCO3E;imeo21:HCO3E;imm904:HCO3E;imm904:HCO3Em;imm904:HCO3En;imo1053-pao1:HCO3E;imo1056:HCO3E;ind750:HCO3E;ind…
R17C640DD_B	1 MNXM13@MNXC3 + 1 MNXM31536@MNXC3 <==> 1 MNXM1@MNXC3 + 1 MNXM75116@MNXC3	rxn09202		4.1.1.65	model:NONE;seed:Bacterial cyanide production and tolerance mechanisms	bigg:PSD180;ec:4.1.1.65;iaf1260:PSD180;ijn746:PSD180;imeo21:PSD180;inj661:PSD180;seed:rxn09202
RE04BD7B2_B	1 MNXM13@MNXC3 + 1 MNXM32178@MNXC3 <==> 1 MNXM1@MNXC3 + 1 MNXM32181@MNXC3	rxn09200		4.1.1.65	model:NONE;seed:Bacterial cyanide production and tolerance mechanisms	bigg:PSD160;ec:4.1.1.65;iaf1260:PSD160;ijn746:PSD160;imeo21:PSD160;inj661:PSD160;seed:rxn09200
R6DBD8E18_RL	1 MNXM13@MNXC3 + 1 MNXM321@MNXC3 <-- 1 MNXM16@MNXC3 + 1 MNXM1@MNXC3	R_ADMDC	MNXR484	4.1.1.50	kegg:Arginine and proline metabolism;kegg:Cysteine and methionine metabolism;kegg:Metabolic pathways;metacyc:spermidine biosynthesis I;metacyc:spermidine biosynthesis III;metacyc:spermine biosynthesis;model:AminoAcids_MetPolyamineMetabolism;unipathway:S-adenosylmethioninamine biosynthesis	aragem.45632:R00178_c;bigg:ADMDC;bigg:ADMDCr;brenda:BR310;brenda:BS1475;ec:4.1.1.50;ecocyc:SAMDECARB-RXN;iaf1260:ADMDC;igt196:ADMDCr;iin800:SPE2;iit341:ADMDCr;ijr904.45632:ADMDCr;ijr904:ADMDCr;imeo21:ADMDCr;imm904:ADMDC;imo1053-pao1:ADMDC;imo1056:ADMDC;ind750:ADMDC;inj661:ADMDCr;intenz:4544;irs1563.45632:R00178_c;isb619:ADMDCr;iso783:ADMDC;iyo844:ADMDC;kegg:R00178;macie:M0225;metacyc:SAMDECARB-RX…
R99B31807_RL	1 MNXM13@MNXC3 + 1 MNXM328@MNXC3 <-- 1 MNXM1@MNXC3 + 1 MNXM70@MNXC3	R00566
R89E7AA99_RL	1 MNXM13@MNXC3 + 1 MNXM3480@MNXC3 <-- 1 MNXM1@MNXC3 + 1 MNXM20@MNXC3 + 1 MNXM256@MNXC3	rxn00441		1.2.4.2;2.5.1.64	biopath:Citrate_cycle_(TCA_cycle);kegg:Citrate cycle (TCA cycle);kegg:Microbial metabolism in diverse environments;model:NONE;seed:TCA Cycle	biopath:RXN01068;ec:1.2.4.2;ec:2.5.1.64;kegg:R00621;seed:rxn00441
R6B776E30_RL	1 MNXM13@MNXC3 + 1 MNXM373@MNXC3 <-- 1 MNXM1@MNXC3 + 1 MNXM483@MNXC3	R_U93_			model:Pantothenate and CoA metabolism
R13409B85_RL	1 MNXM13@MNXC3 + 1 MNXM39@MNXC3 <-- 1 MNXM1@MNXC3 + 1 MNXM291@MNXC3	R_57			model:Oxalic acid
RD4C83789_RL	1 MNXM13@MNXC3 + 1 MNXM404@MNXC3 <-- 1 MNXM1602@MNXC3 + 1 MNXM1@MNXC3	R_MOPC		1.1.1.85	kegg:2-Oxocarboxylic acid metabolism;kegg:Biosynthesis of secondary metabolites;kegg:Metabolic pathways;kegg:Valine, leucine and isoleucine biosynthesis;metacyc:3-methylbutanol biosynthesis;metacyc:RXN-13158;metacyc:leucine biosynthesis;model:Valine, leucine and isoleucine biosynthesis	aragem.45632:R01652_c;bigg:OMCDC;bigg:OMCDCm;ec:1.1.1.85;ecocyc:RXN-7800;iaf1260:OMCDC;iaf692:OMCDC;iag612:rbs_36;igt196:OMCDC;ijn746:OMCDC;ijr904.45632:OMCDC;ijr904:OMCDC;imeo21:OMCDC;imm904:OMCDC;imm904:OMCDCm;ind750:OMCDC;ind750:OMCDCm;inj661:OMCDC;intenz:1084;isb619:OMCDC;iso783:OMCDC;iyo844:OMCDC;kegg:R01652;metacyc:RXN-7800;obsolete:rxn13372r;rhea:25078;rhea:25079;rhea:25080;rhea:25081;seed…
RDBE60336_RL	1 MNXM13@MNXC3 + 1 MNXM622@MNXC3 <-- 1 MNXM1@MNXC3 + 1 MNXM2378@MNXC3 + 1 MNXM23@MNXC3	R_DXPS		2.2.1.7	model:Terpenoid biosynthesis;seed:Isoprenoid Biosynthesis;seed:Pyridoxin (Vitamin B6) Biosynthesis	bigg:DXPS;ec:2.2.1.7;iabaylyiv4:DXS-RXN;iaf1260:DXPS;igt196:DXPS;iit341:DXPS;ijn746:DXPS;ijr904.45632:DXPS;ijr904:DXPS;imeo21:DXPS;imo1053-pao1:DXPS;imo1056:DXPS;inj661:DXPS;ips189:DXPS;iso783:DXPS;iyo844:DXPS;obsolete:rxn08379;obsolete:rxn12222;seed:rxn03909
RB2134FB1_RL	1 MNXM13@MNXC3 + 1 MNXM6734@MNXC3 <-- 1 MNXM1@MNXC3 + 1 MNXM238@MNXC3 + 1 MNXM256@MNXC3	R07599
R5002A5D0_RL	1 MNXM13@MNXC3 + 1 MNXM6824@MNXC3 <-- 1 MNXM1@MNXC3 + 1 MNXM256@MNXC3 + 1 MNXM404@MNXC3	R07601
RFA58399F_RL	1 MNXM13@MNXC3 + 1 MNXM73@MNXC3 + 1 MNXM7@MNXC3 <-- 1 MNXM3@MNXC3 + 1 MNXM46@MNXC3	R_PCK1		4.1.1.49	biopath:Biosynthesis_of_Oxaloacetate_(anaplerotic);biopath:Reactions_of_Pyruvate_and_Phosphoenolpyruvate;kegg:Biosynthesis of secondary metabolites;kegg:Carbon fixation in photosynthetic organisms;kegg:Citrate cycle (TCA cycle);kegg:Glycolysis / Gluconeogenesis;kegg:Metabolic pathways;kegg:Microbial metabolism in diverse environments;kegg:Pyruvate metabolism;metacyc:C4 photosynthetic carbon assim…	bigg:PPCK;bigg:PPCKr;biopath:RXN01293;brenda:BR308;ec:4.1.1.49;ecocyc:PEPCARBOXYKIN-RXN;iaf1260:PPCK;iag612:rbs_187;iin800:PCK1;ijr904.45632:PPCK;ijr904:PPCK;imeo21:PPCKr;imm904:PPCK;imo1053-pao1:PPCK;imo1056:PPCK;ind750:PPCK;inj661:PPCKr;intenz:4543;irs1563.45632:R00341_c;isb619:PPCK;iso783:PPCK;iyo844:PPCK;kegg:R00341;macie:M0051;metacyc:PEPCARBOXYKIN-RXN;rhea:18617;rhea:18618;rhea:18619;rhea:1…
RF617B30E_RL	1 MNXM13@MNXC3 + 1 MNXM78@MNXC3 <-- 1 MNXM1@MNXC3 + 1 MNXM529@MNXC3	R_DAPDC		4.1.1.20	biopath:Biosynthesis_of_L-Lysine_from_L-Aspartate_(in_bacteria);biopath:Metabolism_of_L-Lysine,_L-Threonine,_L-Methionine,_and_L-Cysteine;kegg:Biosynthesis of secondary metabolites;kegg:Lysine biosynthesis;kegg:Metabolic pathways;kegg:Microbial metabolism in diverse environments;metacyc:lysine biosynthesis I;metacyc:lysine biosynthesis II;metacyc:lysine biosynthesis III;metacyc:lysine biosynthesi…	aragem.45632:R00451_c;bigg:DAPDC;biopath:RXN01425;brenda:BR281;ec:4.1.1.20;ecocyc:DIAMINOPIMDECARB-RXN;iabaylyiv4:DIAMINOPIMDECARB-RXN;iaf1260:DAPDC;iaf692:DAPDC;iag612:rbs_464;iao358:rll_231;igt196:DAPDC;iit341:DAPDC;ijn746:DAPDC;ijr904.45632:DAPDC;ijr904:DAPDC;imeo21:DAPDC;imo1053-pao1:DAPDC;imo1056:DAPDC;inj661:DAPDC;intenz:4514;isb619:DAPDC;iso783:DAPDC;iyo844:DAPDC;kegg:R00451;metacyc:DIAMIN…
R717C6589_RL	1 MNXM13@MNXC3 + 1 MNXM80@MNXC3 <-- 1 MNXM1@MNXC3 + 1 MNXM519@MNXC3	R_URA3			model:Pyrimidine metabolism
R47C93A88_RL	1 MNXM13@MNXC3 + 1 MNXM91795@MNXC3 <-- 1 MNXM1805@MNXC3 + 1 MNXM1@MNXC3	rxn04456		4.1.1.-;4.1.1.n1	kegg:Metabolic pathways;kegg:Microbial metabolism in diverse environments;kegg:Purine metabolism;metacyc:urate degradation to allantoin;model:NONE;unipathway:urate degradation	ec:4.1.1.-;ec:4.1.1.n1;intenz:18901;kegg:R06604;metacyc:RXN-6201;pubmed:16462750;pubmed:17428786;pubmed:17567580;rhea:26301;rhea:26302;rhea:26303;rhea:26304;seed:rxn04456;upa:UCR06604;upa:UER00652
R71275A54_RL	1 MNXM13@MNXC3 + 1 MNXM925@MNXC3 + 1 MNXM9655@MNXC3 <-- 1 MNXM184@MNXC3 + 1 MNXM8218@MNXC3	rxn05371		2.3.1.0	model:NONE	ec:2.3.1.0;seed:rxn05371
R570AFD55_RL	1 MNXM13@MNXC3 + 1 MNXM925@MNXC3 + 1 MNXM9656@MNXC3 <-- 1 MNXM184@MNXC3 + 1 MNXM8219@MNXC3	rxn05421		2.3.1.0	model:NONE	ec:2.3.1.0;seed:rxn05421
R68DA42B0_RL	1 MNXM13@MNXC3 + 1 MNXM925@MNXC3 + 1 MNXM9671@MNXC3 <-- 1 MNXM184@MNXC3 + 1 MNXM8225@MNXC3	rxn05396		2.3.1.0	model:NONE	ec:2.3.1.0;seed:rxn05396
R473CA3F_RL	1 MNXM13@MNXC3 + 1 MNXM925@MNXC3 + 1 MNXM9684@MNXC3 <-- 1 MNXM184@MNXC3 + 1 MNXM8003@MNXC3	rxn05375		2.3.1.0	model:NONE	ec:2.3.1.0;seed:rxn05375
R29827E0B_RL	1 MNXM13@MNXC3 + 1 MNXM925@MNXC3 + 1 MNXM9685@MNXC3 <-- 1 MNXM184@MNXC3 + 1 MNXM8006@MNXC3	rxn05425		2.3.1.0	model:NONE	ec:2.3.1.0;seed:rxn05425
REF8140CA_RL	1 MNXM13@MNXC3 + 1 MNXM925@MNXC3 + 1 MNXM9695@MNXC3 <-- 1 MNXM184@MNXC3 + 1 MNXM8010@MNXC3	rxn05400		2.3.1.0	model:NONE	ec:2.3.1.0;seed:rxn05400
R51DB7839_RL	1 MNXM13@MNXC3 + 1 MNXM925@MNXC3 + 1 MNXM9700@MNXC3 <-- 1 MNXM184@MNXC3 + 1 MNXM6636@MNXC3	rxn05379		2.3.1.0	model:NONE	ec:2.3.1.0;seed:rxn05379
R8865E81E_RL	1 MNXM13@MNXC3 + 1 MNXM925@MNXC3 + 1 MNXM9701@MNXC3 <-- 1 MNXM184@MNXC3 + 1 MNXM6637@MNXC3	rxn05429		2.3.1.0	model:NONE	ec:2.3.1.0;seed:rxn05429
R688CA4B1_RL	1 MNXM13@MNXC3 + 1 MNXM925@MNXC3 + 1 MNXM9707@MNXC3 <-- 1 MNXM184@MNXC3 + 1 MNXM6644@MNXC3	rxn05404		2.3.1.0	model:NONE	ec:2.3.1.0;seed:rxn05404
RC856C6A_RL	1 MNXM13@MNXC3 + 1 MNXM943@MNXC3 <-- 1 MNXM1@MNXC3 + 1 MNXM78@MNXC3	R_LYSDC		4.1.1.18	biopath:Degradation_of_L-Lysine_to_Cadaverine;kegg:Biosynthesis of secondary metabolites;kegg:Lysine degradation;kegg:Metabolic pathways;kegg:Tropane, piperidine and pyridine alkaloid biosynthesis;metacyc:aminopropylcadaverine biosynthesis;metacyc:bisucaberin biosynthesis;metacyc:desferrioxamine B biosynthesis;metacyc:desferrioxamine E biosynthesis;metacyc:lupanine biosynthesis;metacyc:lysine deg…	bigg:LYSDC;biopath:RXN00827;brenda:BR6435;ec:4.1.1.18;ecocyc:LYSDECARBOX-RXN;iaf1260:LYSDC;ijn746:LYSDC;ijr904.45632:LYSDC;ijr904:LYSDC;imo1053-pao1:LYSDC;imo1056:LYSDC;intenz:4512;isb619:LYSDC;iyo844:LYSDC;kegg:R00462;metacyc:LYSDECARBOX-RXN;rhea:22352;rhea:22353;rhea:22354;rhea:22355;seed:rxn00322
R29E5F92A_RL	1 MNXM13@MNXC3 + 2 MNXM15@MNXC3 + 1 MNXM69@MNXC3 <-- 2 MNXM1@MNXC3 + 1 MNXM2@MNXC3 + 1 MNXM490@MNXC3	R_517			model:Purine degradation
R80B031E6_LR	1 MNXM1408@MNXC3 + 1 MNXM37@MNXC3 --> 1 MNXM1422@MNXC3 + 1 MNXM1@MNXC3 + 1 MNXM365@MNXC3 + 1 MNXM89557@MNXC3	R_HIS7			model:Histidine metabolism
RE630D36D_B	1 MNXM140@MNXC2 + 1 MNXM1@MNXC2 <==> 1 MNXM140@MNXC3 + 1 MNXM1@MNXC3	R_826;R_1581;R_1580;R_1579;R_1578;R_1577			model:Transport, Extracellular	bigg:LEUt2r;bigg:LEUt2rpp;iaf1260:LEUt2rpp;iaf692:LEUt2r;iin800:AGP1_7;iin800:BAP2_3;iin800:BAP3_3;iin800:GAP1_11;iin800:GNP1_4;iin800:TAT1_2;iin800:VAP1_4;ijr904.45632:LEUt2r;ijr904:LEUt2r;imeo21:LEUt2r;imm904:LEUt2r;imm904:LEUt6;imm904:LEUt7;imo1053-pao1:LEUt2;imo1056:LEUt2;ind750:LEUt2r;inj661:LEUt2r;ips189:LEUt6;isb619:LEUt2r;iyo844:LEUt6;obsolete:rxn05600;seed:rxn05243;seed:rxn08785;seed:rxn…
R82521F85_B	1 MNXM140@MNXC2 <==> 1 MNXM140@BOUNDARY	R_LEUxtO;R_LEUxtI			model:Exchange reactions
R39997F27_B	1 MNXM140@MNXC3 + 1 MNXM20@MNXC3 <==> 1 MNXM404@MNXC3 + 1 MNXM89557@MNXC3	R_822		2.6.1.42;2.6.1.6;2.6.1.67	kegg:2-Oxocarboxylic acid metabolism;kegg:Biosynthesis of secondary metabolites;kegg:Glucosinolate biosynthesis;kegg:Metabolic pathways;kegg:Valine, leucine and isoleucine biosynthesis;kegg:Valine, leucine and isoleucine degradation;metacyc:leucine biosynthesis;metacyc:leucine degradation I;metacyc:leucine degradation III;model:Valine, Leucine, and Isoleucine Metabolism;seed:Aminotransferases Aro…	bigg:LEUTA;bigg:LEUTAi;bigg:LEUTAm;brenda:BR47691;ec:2.6.1.42;ec:2.6.1.6;ec:2.6.1.67;ecocyc:BRANCHED-CHAINAMINOTRANSFERLEU-RXN;iabaylyiv4:BRANCHED-CHAINAMINOTRANSFERLEU-RXN;iaf1260:LEUTAi;iaf692:LEUTA;iag612:rbs_44;iag612:rbs_45;iao358:rll_69;igt196:LEUTAi;iin800:BAT1_1;iin800:BAT2_3;iit341:LEUTA;ijn746:LEUTA;ijr904.45632:LEUTAi;ijr904:LEUTAi;imeo21:LEUTA;imm904:LEUTA;imm904:LEUTAm;imo1053-pao1:L…
R95E42B97_LR	1 MNXM1422@MNXC3 --> 1 MNXM1456@MNXC3 + 1 MNXM2@MNXC3	R_IGPD		4.2.1.19	biopath:Biosynthesis_and_degradation_of_L-Histidine;biopath:Biosynthesis_of_Histidine;kegg:Biosynthesis of secondary metabolites;kegg:Histidine metabolism;kegg:Metabolic pathways;metacyc:histidine biosynthesis;model:Histidine metabolism;unipathway:L-histidine biosynthesis	bigg:IGPDH;biopath:RXN01204;brenda:BR404;ec:4.2.1.19;ecocyc:IMIDPHOSDEHYD-RXN;iabaylyiv4:IMIDPHOSDEHYD-RXN;iaf1260:IGPDH;iaf692:IGPDH;iag612:rbs_243;iao358:rll_190;igt196:IGPDH;iin800:HIS3;ijn746:IGPDH;ijr904.45632:IGPDH;ijr904:IGPDH;imeo21:IGPDH;imm904:IGPDH;imo1053-pao1:IGPDH;imo1056:IGPDH;ind750:IGPDH;inj661:IGPDH;intenz:4680;irs1563.45632:R03457_c;isb619:IGPDH;iso783:IGPDH;iyo844:IGPDH;kegg:R…
RDDFBFAC7_B	1 MNXM1423@MNXC3 <==> 1 MNXM693@MNXC3	R_GUI2		5.3.1.12	kegg:Metabolic pathways;kegg:Pentose and glucuronate interconversions;metacyc:D-galacturonate degradation I;model:Pentose and Glucuronate Interconversions;seed:Entner-Doudoroff Pathway;seed:Sugar utilization in Thermotoga	bigg:GUI2;brenda:BS1018;ec:5.3.1.12;kegg:R01983;metacyc:GALACTUROISOM-RXN;seed:rxn01457
RD93E0B66_B	1 MNXM142@MNXC2 + 1 MNXM1@MNXC2 <==> 1 MNXM142@MNXC3 + 1 MNXM1@MNXC3	R_1735;R_1734;R_1733;R_1231	MNXR5067		model:Transport, Extracellular;seed:Threonine anaerobic catabolism gene cluster	bigg:THRt2;bigg:THRt2m;bigg:THRt2pp;bigg:THRt2r;bigg:THRt2rpp;iaf1260:THRt2pp;iaf1260:THRt2rpp;iao358:rll_566;iin800:AGP1_13;iin800:GAP1_19;iin800:GNP1_7;iin800:TAT1_5;iit341:THRt2r;ijr904.45632:THRt2r;ijr904:THRt2r;imeo21:THRt2r;imm904:THRt2m;imm904:THRt2r;ind750:THRt2m;ind750:THRt2r;inj661:THRt2r;isb619:THRt2;iso783:THRt3;iyo844:THRt2;obsolete:rxn05660;seed:rxn05300;seed:rxn09304;seed:rxn09305;…
RFE6609A8_B	1 MNXM142@MNXC2 <==> 1 MNXM142@BOUNDARY	R_THRxtO;R_THRxtI			model:Exchange reactions
RB3CB60A0_RL	1 MNXM142@MNXC3 + 1 MNXM9@MNXC3 <-- 1 MNXM1492@MNXC3 + 1 MNXM2@MNXC3	rxn09212		3.1.3.16;3.1.3.2	model:NONE	bigg:PTHRpp;brenda:BS380703;ec:3.1.3.16;ec:3.1.3.2;iaf1260:PTHRpp;pubmed:9011040;rhea:30579;rhea:30580;rhea:30581;rhea:30582;seed:rxn09212
RB20AD28A_LR	1 MNXM142@MNXC3 --> 1 MNXM159@MNXC3 + 1 MNXM15@MNXC3	R_CHA1_1		4.3.1.19	biopath:Biosynthesis_of_L-Isoleucine;biopath:Metabolism_of_L-Lysine,_L-Threonine,_L-Methionine,_and_L-Cysteine;biopath:Metabolism_of_the_branched_amino_acids_(L-Leucine,_L-Isoleucine,_L-Valine);kegg:Biosynthesis of secondary metabolites;kegg:Glycine, serine and threonine metabolism;kegg:Metabolic pathways;kegg:Valine, leucine and isoleucine biosynthesis;metacyc:hypoglycin biosynthesis;metacyc:iso…	bigg:THRD_L;bigg:THRD_Lm;bigg:THRD_Lr;biopath:RXN00598;brenda:BR22834;ec:4.3.1.19;ecocyc:THREDEHYD-RXN;iabaylyiv4:THREDEHYD-RXN;iaf1260:THRD_L;iag612:rbs_430;iao358:rll_205;igt196:THRD_L;iin800:CHA1_1;iin800:ILV1;iit341:THRD_L;ijn746:THRD_L;ijr904.45632:THRD_L;ijr904:THRD_L;imeo21:THRD_Lr;imm904:THRD_L;imm904:THRD_Lm;imo1053-pao1:THRD_L;imo1056:THRD_L;ind750:THRD_L;ind750:THRD_Lm;inj661:THRD_Lr;i…
R2899BF30_B	1 MNXM1434@MNXC2 + 1 MNXM1@MNXC2 <==> 1 MNXM1434@MNXC3 + 1 MNXM1@MNXC3	R_862			model:Transport, Extracellular	bigg:MELIBt2;bigg:MELIBt2pp;bigg:MELIBt3ipp;iaf1260:MELIBt2pp;iaf1260:MELIBt3ipp;iin800:U164;ijr904.45632:MELIBt2;ijr904:MELIBt2;imm904:MELIBt2;ind750:MELIBt2;iyo844:MELIBt2;seed:rxn05612;seed:rxn08906;seed:rxn08907
R327F2FC6_B	1 MNXM1434@MNXC2 <==> 1 MNXM1434@BOUNDARY	R_MELIxtO;R_MELIxtI			model:Exchange reactions
R59F25312_B	1 MNXM1434@MNXC3 + 1 MNXM2@MNXC3 <==> 1 MNXM41@MNXC3 + 1 MNXM89602@MNXC3	R_394;R_612	MNXR31035	3.2.1.22	kegg:Galactose metabolism;model:Galactose metabolism;seed:Galactosylceramide and Sulfatide metabolism;seed:Melibiose Utilization	bigg:GALS3;ec:3.2.1.22;kegg:R01101;kegg:R06091;seed:rxn00817
R698679C9_B	1 MNXM1434@MNXC3 + 1 MNXM89602@MNXC3 <==> 1 MNXM2@MNXC3 + 1 MNXM61111@MNXC3	rxn03838		3.2.1.22	model:NONE;seed:Galactosylceramide and Sulfatide metabolism;seed:Melibiose Utilization	ec:3.2.1.22;irs1563.45632:R05549_c;seed:rxn03838
RC3AC7DD_B	1 MNXM143@MNXC2 + 1 MNXM73@MNXC3 <==> 1 MNXM23@MNXC3 + 1 MNXM313@MNXC3	rxn05485	MNXR380		model:NONE;seed:Sialic Acid Metabolism	bigg:ACGApts;bigg:ACGAptspp;iaf1260:ACGAptspp;ijr904.45632:ACGApts;ijr904:ACGApts;ips189:ACGApts;isb619:ACGApts;iyo844:ACGApts;metacyc:RXN-12634;seed:rxn05485;seed:rxn08041
R2DC4819E_B	1 MNXM143@MNXC2 <==> 1 MNXM143@BOUNDARY	EX_cpd00122_e			model:S_
R4CD04DF0_B	1 MNXM143@MNXC3 + 1 MNXM3@MNXC3 <==> 1 MNXM1@MNXC3 + 1 MNXM313@MNXC3 + 1 MNXM7@MNXC3	rxn00892		2.7.1.59	model:NONE
RF1C81F71_B	1 MNXM143@MNXC3 <==> 1 MNXM2403@MNXC3	R01207		5.1.3.8	biopath:Metabolism_of_Amino_sugars;kegg:Amino sugar and nucleotide sugar metabolism	bigg:ACGAM2E;biopath:RXN00011;ec:5.1.3.8;kegg:R01207;seed:rxn00897
R512B0D6_RL	1 MNXM1446@MNXC3 + 1 MNXM1@MNXC3 + 1 MNXM7@MNXC3 + 1 MNXM9@MNXC3 <-- 1 MNXM3@MNXC3 + 1 MNXM529@MNXC3 + 1 MNXM955@MNXC3	R_UAAGDS		6.3.2.13	kegg:Lysine biosynthesis;kegg:Peptidoglycan biosynthesis;metacyc:UDP-<i>N</i>-acetylmuramoyl-pentapeptide biosynthesis III (<i>meso</i>-DAP-containing);model:Cell Envelope Biosynthesis;seed:Methicillin resistance in Staphylococci;seed:Peptidoglycan Biosynthesis 2	bigg:UAAGDS;brenda:BR105;ec:6.3.2.13;ecocyc:UDP-NACMURALGLDAPLIG-RXN;iabaylyiv4:UDP-NACMURALGLDAPLIG-RXN;iaf1260:UAAGDS;igt196:UAAGDS;iit341:UAAGDS;ijn746:UAAGDS;ijr904.45632:UAAGDS;ijr904:UAAGDS;imeo21:UAAGDS;imo1053-pao1:UAAGDS;imo1056:UAAGDS;inj661:UAAGDS;intenz:10454;isb619:UAAGDS;iso783:UAAGDS;iyo844:UAAGDS;kegg:R02788;metacyc:UDP-NACMURALGLDAPLIG-RXN;obsolete:rxn10927;rhea:23676;rhea:23677;…
RD7E153F2_LR	1 MNXM1446@MNXC3 + 1 MNXM3@MNXC3 + 1 MNXM669@MNXC3 --> 1 MNXM1954@MNXC3 + 1 MNXM1@MNXC3 + 1 MNXM7@MNXC3 + 1 MNXM9@MNXC3	R_UGMDDS		6.3.2.10;6.3.2.15	kegg:Lysine biosynthesis;kegg:Peptidoglycan biosynthesis;metacyc:UDP-<i>N</i>-acetylmuramoyl-pentapeptide biosynthesis III (<i>meso</i>-DAP-containing);model:Cell Envelope Biosynthesis	bigg:UGMDDS;ec:6.3.2.10;ec:6.3.2.15;ecocyc:UDP-NACMURALGLDAPAALIG-RXN;iabaylyiv4:UDP-NACMURALGLDAPAALIG-RXN;iaf1260:UGMDDS;igt196:UGMDDS;iit341:UGMDDS;ijn746:UGMDDS;ijr904.45632:UGMDDS;ijr904:UGMDDS;imeo21:UGMDDS;imo1053-pao1:UGMDDS;inj661:UGMDDS;isb619:UGMDDS;iso783:UGMDDS;iyo844:UGMDDS;kegg:R04617;metacyc:UDP-NACMURALGLDAPAALIG-RXN;rhea:28374;rhea:28375;rhea:28376;rhea:28377;seed:rxn03164
R982D637B_B	1 MNXM144@MNXC2 + 1 MNXM1@MNXC2 <==> 1 MNXM144@MNXC3 + 1 MNXM1@MNXC3	R_BALAt2r	MNXR936		model:Transport	bigg:BALAt2pp;bigg:BALAt2r;iaf1260:BALAt2pp;imeo21:BALAt2r;imo1053-pao1:ala-Bt2;imo1056:ala-Bt2;inj661:BALAt2r;iyo844:ala-Bt2;seed:rxn05495;seed:rxn08174
R7A3A33DF_B	1 MNXM144@MNXC2 <==> 1 MNXM144@BOUNDARY	EX_cpd00085_e			model:S_
R1D4F4F2_B	1 MNXM1453@MNXC3 + 1 MNXM5@MNXC3 + 1 MNXM90886@MNXC3 <==> 1 MNXM1@MNXC3 + 1 MNXM6@MNXC3 + 1 MNXM89752@MNXC3	rxn06591	MNXR48203	1.2.1.70	kegg:Biosynthesis of secondary metabolites;kegg:Metabolic pathways;kegg:Porphyrin and chlorophyll metabolism;metacyc:tetrapyrrole biosynthesis I (from glutamate);model:NONE;seed:Heme and Siroheme Biosynthesis;unipathway:protoporphyrin-IX biosynthesis	bigg:GLUTRR;ec:1.2.1.70;ecocyc:GLUTRNAREDUCT-RXN;iabaylyiv4:GLUTRNAREDUCT-RXN;iaf1260:GLUTRR;iaf692:GLUTRR;iit341:GLUTRR;ijn746:GLUTRR;ijr904.45632:GLUTRR;ijr904:GLUTRR;imeo21:GLUTRR;imo1053-pao1:GLUTRR;imo1056:GLUTRR;inj661:GLUTRR;intenz:11277;irs1563.45632:R04109_c;isb619:GLUTRR;iso783:GLUTRR;iyo844:GLUTRR;kegg:R04109;metacyc:GLUTRNAREDUCT-RXN;obsolete:rxn08634;rhea:12344;rhea:12345;rhea:12346;…
R8B9B0F03_B	1 MNXM1453@MNXC3 <==> 1 MNXM405@MNXC3	R_G1SAT	MNXR2422	5.4.3.8	biopath:Biosynthesis_of_5-Aminolevulinate_from_L-Glutamate;biopath:Biosynthesis_of_Hemoglobin_and_Cyctochromes;kegg:Biosynthesis of secondary metabolites;kegg:Metabolic pathways;kegg:Porphyrin and chlorophyll metabolism;metacyc:tetrapyrrole biosynthesis I (from glutamate);model:Cofactor and Prosthetic Group Biosynthesis;seed:Heme and Siroheme Biosynthesis;unipathway:protoporphyrin-IX biosynthesis	aragem.45632:R02272_c;bigg:G1SAT;bigg:G1SATi;biopath:RXN00998;brenda:BR32;ec:5.4.3.8;ecocyc:GSAAMINOTRANS-RXN;iabaylyiv4:GSAAMINOTRANS-RXN;iaf1260:G1SAT;iaf692:G1SATi;iit341:G1SATi;ijn746:G1SATi;ijr904.45632:G1SATi;ijr904:G1SATi;imeo21:G1SATi;imo1053-pao1:G1SATi;imo1056:G1SATi;inj661:G1SATi;intenz:5006;irs1563.45632:R02272_c;isb619:G1SATi;iso783:G1SATi;iyo844:G1SATi;kegg:R02272;macie:M0195;metacy…
R19DC042B_B	1 MNXM1455@MNXC3 <==> 1 MNXM1489@MNXC3	R_1071		5.3.1.24	biopath:Biosynthesis_of_L-Tryptophan_from_Chorismate;biopath:Biosynthesis_of_aromatic_amino_acids_(L-Phenylalanine,_L-Tyrosine,_L-Tryptophan)_and_of_quinone_cofactors;kegg:Biosynthesis of secondary metabolites;kegg:Metabolic pathways;kegg:Phenylalanine, tyrosine and tryptophan biosynthesis;metacyc:tryptophan biosynthesis;model:Tyrosine, Tryptophan, and Phenylalanine Metabolism;seed:Tryptophan syn…	bigg:PRAI;bigg:PRAIi;biopath:RXN00619;brenda:BR48377;ec:5.3.1.24;ecocyc:PRAISOM-RXN;iabaylyiv4:PRAISOM-RXN;iaf1260:PRAIi;iaf692:PRAIi;iag612:rbs_473;iao358:rll_431;igt196:PRAIi;iin800:TRP1;iit341:PRAIi;ijn746:PRAI;ijr904.45632:PRAIi;ijr904:PRAIi;imeo21:PRAIi;imm904:PRAIi;imo1053-pao1:PRAI;imo1056:PRAI;ind750:PRAIi;inj661:PRAIi;intenz:4962;irs1563.45632:R03509_c;isb619:PRAI;iso783:PRAIi;iyo844:PRA…
RD462190A_B	1 MNXM1456@MNXC3 + 1 MNXM89557@MNXC3 <==> 1 MNXM1482@MNXC3 + 1 MNXM20@MNXC3	R_765		2.6.1.9	kegg:Biosynthesis of secondary metabolites;kegg:Histidine metabolism;kegg:Metabolic pathways;metacyc:histidine biosynthesis;model:Histidine Metabolism;seed:Histidine Biosynthesis;seed:Homogentisate pathway of aromatic compound degradation;unipathway:L-histidine biosynthesis	bigg:HSTPT;bigg:HSTPTr;brenda:BR47443;ec:2.6.1.9;ecocyc:HISTAMINOTRANS-RXN;iabaylyiv4:HISTAMINOTRANS-RXN;iaf1260:HSTPT;iaf692:HSTPT;iag612:rbs_346;iao358:rll_191;igt196:HSTPT;iin800:HIS5;ijn746:HSTPTr;ijr904.45632:HSTPT;ijr904:HSTPT;imeo21:HSTPT;imm904:HSTPT;imo1053-pao1:HSTPT;imo1056:HSTPT;ind750:HSTPT;inj661:HSTPT;intenz:2760;isb619:HSTPT;iso783:HSTPT;iyo844:HSTPTr;kegg:R03243;metacyc:HISTAMINO…
RF4F5126C_B	1 MNXM1458@MNXC3 + 1 MNXM89557@MNXC3 <==> 1 MNXM337@MNXC3 + 1 MNXM37@MNXC3	R_125	MNXR30623	2.6.1.85	kegg:Folate biosynthesis;metacyc:4-aminobenzoate biosynthesis;metacyc:candicidin biosynthesis;model:Folate Metabolism;seed:Chorismate Intermediate for synthesis of PAPA antibiotics, PABA, anthranilate, 3-hydroxyanthranilate and more.;seed:Folate Biosynthesis (Phoenix Copy);seed:Tryptophan synthesis	bigg:ADCS;brenda:BR47979;ec:2.6.1.85;ecocyc:PABASYN-RXN;iabaylyiv4:PABASYN-RXN;iaf1260:ADCS;iin800:ABZ1;ijr904.45632:ADCS;ijr904:ADCS;imeo21:ADCS;imm904:ADCS;imo1053-pao1:ADCS;imo1056:ADCS;ind750:ADCS;inj661:ADCS;intenz:17346;irs1563.45632:R01716_c;isb619:ADCS;iso783:ADCS;iyo844:ADCS;kegg:R01716;macie:M0283;metacyc:PABASYN-RXN;rhea:11672;rhea:11673;rhea:11674;rhea:11675;seed:rxn01257
R6933A465_LR	1 MNXM1458@MNXC3 --> 1 MNXM1@MNXC3 + 1 MNXM23@MNXC3 + 1 MNXM421@MNXC3	R_U88_			model:Folate metabolism
R95D9D061_B	1 MNXM145@MNXC3 + 1 MNXM1@MNXC3 + 1 MNXM7@MNXC3 <==> 1 MNXM3@MNXC3 + 1 MNXM633@MNXC3	R_RBK_Dr		2.7.1.16;2.7.1.47	kegg:Metabolic pathways;kegg:Pentose and glucuronate interconversions;metacyc:D-arabinose degradation II;metacyc:ribitol degradation;model:Sugar Metabolism	bigg:RBK_D;bigg:RBK_Dr;brenda:BR47781;ec:2.7.1.16;ec:2.7.1.47;imeo21:RBK_Dr;inj661:RBK_Dr;intenz:2846;intenz:2877;iyo844:RBK_D;kegg:R01526;metacyc:D-RIBULOKIN-RXN;rhea:17601;rhea:17602;rhea:17603;rhea:17604;seed:rxn01114
RFB3DE924_B	1 MNXM145@MNXC3 + 1 MNXM56@MNXC3 <==> 1 MNXM1659@MNXC3	rxn03643		4.1.2.-;4.1.2.43	biopath:Interconversions_of_Pentose_(extended);biopath:Ribulose_monophosphate_pathway;kegg:Methane metabolism;kegg:Microbial metabolism in diverse environments;kegg:Pentose and glucuronate interconversions;kegg:Pentose phosphate pathway;metacyc:formaldehyde assimilation II (RuMP Cycle);metacyc:formaldehyde oxidation I;model:NONE;seed:Formaldehyde assimilation Ribulose monophosphate pathway;unipat…	biopath:RXN00973;brenda:BR48972;ec:4.1.2.-;ec:4.1.2.43;intenz:17643;kegg:R05338;metacyc:R10-RXN;pubmed:15901685;pubmed:4219834;pubmed:564713;rhea:25201;rhea:25202;rhea:25203;rhea:25204;seed:rxn03643;upa:UCR05338;upa:UER00434
RF4C310B0_LR	1 MNXM145@MNXC3 --> 1 MNXM1@MNXC3 + 1 MNXM2887@MNXC3 + 1 MNXM39@MNXC3	R_U79_			model:Riboflavin metabolism
R243773E7_B	1 MNXM145@MNXC3 <==> 1 MNXM186@MNXC3	R_1150		5.1.3.1	biopath:Interconversions_of_Pentose_(extended);biopath:Non-glycolytic_carbohydrate_fermentations;biopath:Pentose_phosphate_pathway;kegg:Biosynthesis of secondary metabolites;kegg:Carbon fixation in photosynthetic organisms;kegg:Metabolic pathways;kegg:Microbial metabolism in diverse environments;kegg:Pentose and glucuronate interconversions;kegg:Pentose phosphate pathway;metacyc:Bifidobacterium s…	bigg:RPE;biopath:RXN00191;brenda:BR184;ec:5.1.3.1;ecocyc:RIBULP3EPIM-RXN;iabaylyiv4:RIBULP3EPIM-RXN;iaf1260:RPE;iaf692:RPE;iag612:rbs_280;iao358:rll_403;igt196:RPE;iin800:RPE1;iit341:RPE;ijn746:RPE;ijr904.45632:RPE;ijr904:RPE;imeo21:RPE;imm904:RPE;imo1053-pao1:RPE;imo1056:RPE;ind750:RPE;inj661:RPE;intenz:4904;ips189:RPE;irs1563.45632:R01529_c;irs1563.45632:R01529_p;isb619:RPE;iso783:RPE;iyo844:RP…
RFE3C6A20_B	1 MNXM1468@MNXC3 + 1 MNXM2@MNXC3 <==> 1 MNXM1@MNXC3 + 1 MNXM222@MNXC3 + 1 MNXM43@MNXC3	rxn03599		3.8.1.10;3.8.1.2;3.8.1.3;3.8.1.9	kegg:Chloroalkane and chloroalkene degradation;kegg:Chlorocyclohexane and chlorobenzene degradation;kegg:Metabolic pathways;kegg:Microbial metabolism in diverse environments;metacyc:1,2-dichloroethane degradation;model:NONE;unipathway:1,2-dichloroethane degradation	brenda:BS141612;ec:3.8.1.10;ec:3.8.1.2;ec:3.8.1.3;ec:3.8.1.9;intenz:4481;kegg:R05287;metacyc:DHLBXANAU-RXN;obsolete:rxn06894;rhea:25189;rhea:25190;rhea:25191;rhea:25192;seed:rxn03599;upa:UCR05287;upa:UER00390
R63CFB2CA_B	1 MNXM146@MNXC3 + 1 MNXM5@MNXC3 <==> 1 MNXM1@MNXC3 + 1 MNXM6@MNXC3 + 1 MNXM90047@MNXC3	R_r0398		1.5.1.34	kegg:Folate biosynthesis;kegg:Metabolic pathways;model:null	ec:1.5.1.34;imo1053-pao1:HPDOAi;imo1056:HPDOAi;kegg:R01794;rhea:32247;rhea:32248;rhea:32249;rhea:32250;seed:rxn01314;upa:UCR01794;upa:UER00994
R551C5455_B	1 MNXM147@MNXC2 + 1 MNXM1@MNXC2 <==> 1 MNXM147@MNXC3 + 1 MNXM1@MNXC3	R_1386;R_1385;R_1384;R_235	MNXR849		model:Transport, Extracellular	bigg:ASNt2;bigg:ASNt2m;bigg:ASNt2r;bigg:ASNt2rpp;iaf1260:ASNt2rpp;iin800:AGP1_3;iin800:DIP5_3;iin800:GAP1_4;iin800:GNP1_1;iit341:ASNt2;ijr904.45632:ASNt2r;ijr904:ASNt2r;imeo21:ASNt2r;imm904:ASNt2r;imm904:ASNt6;imm904:ASNt7;ind750:ASNt2r;inj661:ASNt2r;ips189:ASNt2;iyo844:ASNt2;seed:rxn05508;seed:rxn08161;seed:rxn09782;seed:rxn13229;seed:rxn13230
RD5ACADC4_B	1 MNXM147@MNXC2 <==> 1 MNXM147@BOUNDARY	R_ASNxtO;R_ASNxtI			model:Exchange reactions
R3DEA5779_LR	1 MNXM147@MNXC3 + 1 MNXM2@MNXC3 --> 1 MNXM15@MNXC3 + 1 MNXM42@MNXC3	R00485		3.5.1.1;3.5.1.38;3.5.5.4	biopath:Catabolism_of_Amino_acids;biopath:Metabolism_of_L-Glutamate,_L-Aspartate_and_related_compounds;biopath:Metabolism_of_Nitrogen;kegg:Alanine, aspartate and glutamate metabolism;kegg:Biosynthesis of secondary metabolites;kegg:Cyanoamino acid metabolism;kegg:Metabolic pathways;kegg:Nitrogen metabolism;metacyc:3.5.5.4-RXN;metacyc:asparagine degradation I;metacyc:superpathway of aspartate and a…	bigg:ASNN;bigg:ASNNe;bigg:ASNNm;bigg:ASNNpp;biopath:RXN00310;brenda:BR22679;ec:3.5.1.1;ec:3.5.1.38;ec:3.5.5.4;ecocyc:ASPARAGHYD-RXN;iabaylyiv4:ASPARAGHYD-RXN;iaf1260:ASNN;iaf1260:ASNNpp;iaf692:ASNN;iag612:rbs_372;iag612:rbs_373;iao358:rll_18;iin800:ASP1;iin800:ASP31;iin800:ASP32;iin800:ASP33;iin800:ASP34;iit341:ASNN;ijn746:ASNN;ijr904.45632:ASNN;ijr904:ASNN;imeo21:ASNN;imm904:ASNN;imm904:ASNNe;im…
R89851EF5_LR	1 MNXM1484@MNXC2 + 1 MNXM2@MNXC3 + 1 MNXM3@MNXC3 --> 1 MNXM1484@MNXC3 + 1 MNXM1@MNXC3 + 1 MNXM7@MNXC3 + 1 MNXM9@MNXC3	rxn05601			model:NONE	iyo844:LIPTabc;seed:rxn05601
R3B559469_B	1 MNXM1484@MNXC2 <==> 1 MNXM1484@BOUNDARY	EX_cpd00541_e			model:S_
R6DCC6D5D_LR	1 MNXM1485@MNXC2 + 1 MNXM2@MNXC3 + 1 MNXM3@MNXC3 --> 1 MNXM1485@MNXC3 + 1 MNXM1@MNXC3 + 1 MNXM7@MNXC3 + 1 MNXM9@MNXC3	R_BUTSabc;R_MSO3abc			model:S_Transport;seed:Alkanesulfonates Utilization	bigg:MSO3abcpp;iaf1260:MSO3abcpp;ijn746:MSO3abcpp;imo1053-pao1:MSO3abc;imo1056:MSO3abc;iyo844:MSO3abc;seed:rxn05621;seed:rxn08959
RDA701786_B	1 MNXM1485@MNXC2 <==> 1 MNXM1485@BOUNDARY	EX_cpd08023_e			model:S_
R49A140F5_B	1 MNXM1488@MNXC3 + 1 MNXM2@MNXC3 <==> 1 MNXM25@MNXC3 + 1 MNXM644@MNXC3	rxn01973	MNXR4792	3.5.1.18	biopath:Biosynthesis_of_L-Lysine_from_L-Aspartate_(in_bacteria);biopath:Metabolism_of_L-Lysine,_L-Threonine,_L-Methionine,_and_L-Cysteine;kegg:Lysine biosynthesis;kegg:Metabolic pathways;kegg:Microbial metabolism in diverse environments;metacyc:lysine biosynthesis I;model:NONE;seed:Arginine Biosynthesis extended;unipathway:L-lysine biosynthesis via DAP pathway	bigg:SDPDS;biopath:RXN00201;brenda:BR26098;ec:3.5.1.18;ecocyc:SUCCDIAMINOPIMDESUCC-RXN;iabaylyiv4:SUCCDIAMINOPIMDESUCC-RXN;iaf1260:SDPDS;iao358:rll_315;igt196:SDPDS;iit341:SDPDS;ijn746:SDPDS;ijr904.45632:SDPDS;ijr904:SDPDS;imeo21:SDPDS;imo1053-pao1:SDPDS;imo1056:SDPDS;inj661:SDPDS;intenz:4202;isb619:SDPDS;iso783:SDPDS;iyo844:SDPDS;kegg:R02734;metacyc:SUCCDIAMINOPIMDESUCC-RXN;obsolete:rxn10896;rhe…
R1D12A39_B	1 MNXM148@MNXC3 + 1 MNXM1@MNXC3 + 1 MNXM6@MNXC3 <==> 1 MNXM155@MNXC3 + 1 MNXM5@MNXC3	R_1739;R_1738;R_1247		1.6.4.5;1.8.1.9	biopath:Conversion_and_degradation_of_Pyrimidine_nucleotides_and_bases;biopath:Metabolism_of_Pyrimidines_(missing);kegg:Pyrimidine metabolism;metacyc:thioredoxin pathway;model:Purine and Pyrimidine Biosynthesis;seed:Glycine reductase, sarcosine reductase and betaine reductase;seed:Wyeosine-MimG Biosynthesis;seed:pyrimidine conversions	bigg:TRDR;bigg:TRDRm;biopath:RXN00828;brenda:BR37017;brenda:BS260477;ec:1.6.4.5;ec:1.8.1.9;ecocyc:THIOREDOXIN-REDUCT-NADPH-RXN;iabaylyiv4:THIOREDOXIN-REDUCT-NADPH-RXN;iaf1260:TRDR;iaf692:TRDR;iag612:rbs_484;iag612:rbs_485;iag612:rbs_486;iao358:rll_433;iao358:rll_434;igt196:TRDR;iit341:TRDR;ijn746:TRDR;ijr904.45632:TRDR;ijr904:TRDR;imeo21:TRDR;imm904:TRDR;imm904:TRDRm;imo1053-pao1:TRDR;imo1056:TRD…
R8B3F3C76_RL	1 MNXM148@MNXC3 + 1 MNXM2@MNXC3 + 1 MNXM374@MNXC3 <-- 1 MNXM155@MNXC3 + 1 MNXM7@MNXC3	R_RNDR1		1.17.4.1	biopath:Biosynthesis_of_2'-Deoxyadenosine-5'-triphosphate_from_ADP;biopath:Conversion_and_degradation_of_Purine_desoxyribonucleotides;kegg:Metabolic pathways;kegg:Purine metabolism;metacyc:adenosine nucleotides <i>de novo</i> biosynthesis;model: Nucleotides_PurineMetabolism ;model: Redox_RedoxMetabolism;model:Nucleotides_PyrimidineMetabolism	bigg:RNDR1;bigg:RNDR1n;biopath:RXN00128;ec:1.17.4.1;ecocyc:ADPREDUCT-RXN;iabaylyiv4:ADPREDUCT-RXN;iaf1260:RNDR1;iaf692:RNDR1;iag612:rbs_537;iao358:rll_283;iao358:rll_287;igt196:RNDR1;iit341:RNDR1;ijn746:RNDR1;ijr904.45632:RNDR1;ijr904:RNDR1;imeo21:RIBRB12;imeo21:RNDR1;imm904:RNDR1;imm904:RNDR1n;imo1053-pao1:RNDR1;imo1056:RNDR1;ind750:RNDR1;ind750:RNDR1n;inj661:RNDR1;ips189:RNDR1;irs1563.45632:R02…
R206F4BDE_RL	1 MNXM148@MNXC3 + 1 MNXM2@MNXC3 + 1 MNXM411@MNXC3 <-- 1 MNXM155@MNXC3 + 1 MNXM220@MNXC3	R_RNDR3		1.17.4.1	kegg:Metabolic pathways;kegg:Pyrimidine metabolism;metacyc:pyrimidine deoxyribonucleotides <i>de novo</i> biosynthesis I;metacyc:pyrimidine deoxyribonucleotides <i>de novo</i> biosynthesis III;metacyc:pyrimidine deoxyribonucleotides <i>de novo</i> biosynthesis IV;metacyc:pyrimidine deoxyribonucleotides biosynthesis from CTP;metacyc:superpathway of pyrimidine deoxyribonucleotides <i>de novo</i> bi…	bigg:RNDR3;bigg:RNDR3n;brenda:BS394797;ec:1.17.4.1;ecocyc:CDPREDUCT-RXN;iabaylyiv4:CDPREDUCT-RXN;iaf1260:RNDR3;iaf692:RNDR3;iag612:rbs_538;iao358:rll_285;iao358:rll_289;igt196:RNDR3;iit341:RNDR3;ijn746:RNDR3;ijr904.45632:RNDR3;ijr904:RNDR3;imeo21:RNDR3;imm904:RNDR3;imm904:RNDR3n;imo1053-pao1:RNDR3;imo1056:RNDR3;ind750:RNDR3;ind750:RNDR3n;inj661:RNDR3;ips189:RNDR3;irs1563.45632:R02024_c;isb619:RND…
R1E8BF0DA_RL	1 MNXM148@MNXC3 + 1 MNXM2@MNXC3 + 1 MNXM436@MNXC3 <-- 1 MNXM155@MNXC3 + 1 MNXM30@MNXC3	R_RNDR2		1.17.4.1	biopath:Biosynthesis_of_2'-Deoxyguanosine-5'-triphosphate_from_GDP;biopath:Conversion_and_degradation_of_Purine_desoxyribonucleotides;kegg:Metabolic pathways;kegg:Purine metabolism;metacyc:guanosine nucleotides <i>de novo</i> biosynthesis;model: Nucleotides_PurineMetabolism ;model: Redox_RedoxMetabolism;model:Nucleotides_PyrimidineMetabolism	bigg:RNDR2;bigg:RNDR2n;biopath:RXN00824;brenda:BS394860;ec:1.17.4.1;ecocyc:GDPREDUCT-RXN;iabaylyiv4:GDPREDUCT-RXN;iaf1260:RNDR2;iaf692:RNDR2;iag612:rbs_539;iao358:rll_284;iao358:rll_288;igt196:RNDR2;iit341:RNDR2;ijn746:RNDR2;ijr904.45632:RNDR2;ijr904:RNDR2;imeo21:RNDR2;imm904:RNDR2;imm904:RNDR2n;imo1053-pao1:RNDR2;imo1056:RNDR2;ind750:RNDR2;ind750:RNDR2n;inj661:RNDR2;ips189:RNDR2;irs1563.45632:R0…
RADAB18C1_RL	1 MNXM148@MNXC3 + 1 MNXM2@MNXC3 + 1 MNXM572@MNXC3 <-- 1 MNXM155@MNXC3 + 1 MNXM17@MNXC3	R_RNDR4		1.17.4.1	biopath:Biosynthesis_of_2'-Deoxyuridine-5'-phosphate_from_Uridine-5'-diphosphate;biopath:Conversion_and_degradation_of_Pyrimidine_nucleotides_and_bases;kegg:Pyrimidine metabolism;metacyc:pyrimidine deoxyribonucleotides <i>de novo</i> biosynthesis I;metacyc:pyrimidine deoxyribonucleotides <i>de novo</i> biosynthesis III;metacyc:superpathway of pyrimidine deoxyribonucleotides <i>de novo</i> biosynt…	bigg:RNDR4;bigg:RNDR4n;biopath:RXN01504;ec:1.17.4.1;ecocyc:UDPREDUCT-RXN;iabaylyiv4:UDPREDUCT-RXN;iaf1260:RNDR4;iaf692:RNDR4;iag612:rbs_540;iao358:rll_286;iao358:rll_290;igt196:RNDR4;iit341:RNDR4;ijn746:RNDR4;ijr904.45632:RNDR4;ijr904:RNDR4;imeo21:RNDR4;imeo21:RNDR5B12;imm904:RNDR4;imm904:RNDR4n;imo1053-pao1:RNDR4;imo1056:RNDR4;ind750:RNDR4;ind750:RNDR4n;inj661:RNDR4;ips189:RNDR4;irs1563.45632:R0…
RF3418D83_B	1 MNXM148@MNXC3 + 1 MNXM2@MNXC3 + 1 MNXM61@MNXC3 <==> 1 MNXM155@MNXC3 + 1 MNXM2246@MNXC3	rxn06077		1.8.4.13;1.8.4.14;1.8.4.5	kegg:Cysteine and methionine metabolism;model:NONE	bigg:METSOXR1;brenda:BR36934;ec:1.8.4.13;ec:1.8.4.14;ec:1.8.4.5;iaf1260:METSOXR1;imeo21:METSOXR1;imo1053-pao1:METSR-S1;imo1056:METSR-S1;inj661:METSOXR1;ips189:METSR-S1;iyo844:METSR-S1;kegg:R02025;seed:rxn06077;seed:rxn08918
R86CA84CE_B	1 MNXM148@MNXC3 + 1 MNXM2@MNXC3 + 1 MNXM61@MNXC3 <==> 1 MNXM155@MNXC3 + 1 MNXM8825@MNXC3	rxn09940			model:NONE	ips189:METSR-R1;iyo844:METSR-R1;seed:rxn09940
R204F4CA2_B	1 MNXM1492@MNXC2 <==> 1 MNXM1492@BOUNDARY	EX_cpd08928_e			model:S_
R3DE260AF_B	1 MNXM1492@MNXC2 <==> 1 MNXM1492@MNXC3	rxn11407	MNXR29178
R4AA68D34_RL	1 MNXM1495@MNXC3 + 1 MNXM1@MNXC3 + 1 MNXM9@MNXC3 <-- 1 MNXM2@MNXC3 + 1 MNXM91691@MNXC3	R_PGPP140;R_PGPP140pp		3.1.3.27	model:Lipids_PhosphatidylethanolaminePhosphatidylserineMetabolism
R298CAADB_B	1 MNXM1499@MNXC3 + 1 MNXM7@MNXC3 <==> 1 MNXM356@MNXC3 + 1 MNXM3@MNXC3	R_PPAKr		2.7.2.1;2.7.2.15	kegg:Propanoate metabolism;metacyc:L-1,2-propanediol degradation;metacyc:threonine degradation I;model:Alternate Carbon Metabolism;unipathway:L-threonine degradation via propanoate pathway	bigg:PPAKr;brenda:BR48584;ec:2.7.2.1;ec:2.7.2.15;ecocyc:PROPKIN-RXN;iabaylyiv4:PROPKIN-RXN;iaf1260:PPAKr;iaf692:PPAKr;ijr904.45632:PPAKr;ijr904:PPAKr;imeo21:PROPP;intenz:15980;ips189:PPAK;iyo844:PPAK;kegg:R01353;metacyc:PROPKIN-RXN;rhea:23148;rhea:23149;rhea:23150;rhea:23151;seed:rxn00985;upa:UCR01353;upa:UER00510
R8F58EBC6_B	1 MNXM149@MNXC2 + 1 MNXM1@MNXC3 + 1 MNXM95@MNXC3 <==> 1 MNXM149@MNXC3 + 1 MNXM1@MNXC2 + 1 MNXM95@MNXC2	rxn05315			model:NONE	ips189:ZN2t4;iyo844:ZN2t4;seed:rxn05315
R5A256FB1_LR	1 MNXM149@MNXC2 + 1 MNXM2@MNXC3 + 1 MNXM3@MNXC3 --> 1 MNXM149@MNXC3 + 1 MNXM1@MNXC3 + 1 MNXM7@MNXC3 + 1 MNXM9@MNXC3	rxn05150		3.6.3.5	model:NONE	ec:3.6.3.5;ecocyc:ABC-63-RXN;ecocyc:RXN0-5205;iaf1260:ZN2abcpp;iaf1260:ZNabcpp;iaf692:ZNabc;imo1053-pao1:ZN2abc1;imo1053-pao1:ZN2abc2;imo1056:ZN2abc1;imo1056:ZN2abc2;intenz:16614;isb619:ZNabc;iyo844:ZN2abc2;metacyc:RXN0-5205;obsolete:rxn05314;rhea:20621;rhea:20622;rhea:20623;rhea:20624;rhea:29795;rhea:29796;rhea:29797;rhea:29798;seed:rxn05150;seed:rxn09388;seed:rxn09392;seed:rxn13918
R7A51C946_B	1 MNXM149@MNXC2 <==> 1 MNXM149@BOUNDARY	EX_cpd00034_e			model:S_
RE985FDA3_B	1 MNXM14@MNXC2 <==> 1 MNXM14@BOUNDARY	EX_cpd00018_e			model:S_
RB154F52A_B	1 MNXM14@MNXC2 <==> 1 MNXM14@MNXC3	rxn05497	MNXR27754			iyo844:AMPt6;seed:rxn05497
R226BBBB1_B	1 MNXM14@MNXC3 + 1 MNXM1561@MNXC3 <==> 1 MNXM3@MNXC3 + 1 MNXM51@MNXC3	R_GTPDPK	MNXR69192	2.7.6.5	kegg:Purine metabolism;metacyc:ppGpp biosynthesis;model:Purine metabolism;unipathway:ppGpp biosynthesis	bigg:GTPDPK;brenda:BR47857;ec:2.7.6.5;ecocyc:GTPPYPHOSKIN-RXN;iaf1260:GTPDPK;iag612:rbs_327;ijn746:GTPDPK;imeo21:GTPDPK;imo1053-pao1:GTPDPK;imo1056:GTPDPK;inj661:GTPDPK;intenz:3036;isb619:GTPDPK;iso783:GTPDPK;iyo844:GTPDPK;kegg:R00429;metacyc:GTPPYPHOSKIN-RXN;rhea:22088;rhea:22089;rhea:22090;rhea:22091;seed:rxn00303;upa:UCR00429;upa:UER00884
RB2AD3158_B	1 MNXM14@MNXC3 + 1 MNXM1@MNXC3 + 1 MNXM256@MNXC3 <==> 1 MNXM322@MNXC3 + 1 MNXM3@MNXC3	R_1238		2.7.6.2	kegg:Metabolic pathways;kegg:Thiamine metabolism;metacyc:thiamin diphosphate biosynthesis III (Staphylococcus);metacyc:thiamin diphosphate biosynthesis IV (eukaryotes);metacyc:thiamin salvage III;model:Thiamine Metabolism;seed:PnuC-like transporters;unipathway:thiamine diphosphate biosynthesis	bigg:TMDPK;brenda:BR47855;ec:2.7.6.2;iin800:THI80_1;imm904:TMDPK;ind750:TMDPK;intenz:3033;ips189:TMDPK;kegg:R00619;metacyc:THIAMIN-PYROPHOSPHOKINASE-RXN;rhea:11576;rhea:11577;rhea:11578;rhea:11579;seed:rxn00440;upa:UCR00619;upa:UER00597
R8B438461_B	1 MNXM14@MNXC3 + 1 MNXM1@MNXC3 + 1 MNXM9050@MNXC3 <==> 1 MNXM2392@MNXC3 + 1 MNXM91491@MNXC3	rxn07585		2.7.7.63	kegg:Lipoic acid metabolism;kegg:Metabolic pathways;model:NONE;unipathway:protein lipoylation via exogenous pathway	ec:2.7.7.63;kegg:R07771;seed:rxn07585;upa:UCR07771;upa:UER00595
RC16F2CB0_LR	1 MNXM14@MNXC3 + 1 MNXM2@MNXC3 --> 1 MNXM212@MNXC3 + 1 MNXM9@MNXC3	R_NTD7pp;R_NTD7		3.1.3.1;3.1.3.2;3.1.3.31;3.1.3.5;3.1.3.6;3.6.1.11;3.6.1.5;3.6.1.9	biopath:Conversion_and_degradation_of_Purine_desoxyribonucleotides;biopath:Degradation_of_ATP_to_Adenosine;biopath:Reactions_and_degradation_of_Purine_ribonucleotides;kegg:Metabolic pathways;kegg:Purine metabolism;metacyc:adenosine nucleotides degradation II;model:Nucleotides_PurineMetabolism;seed:pyrimidine conversions	bigg:NTD7;bigg:NTD7e;bigg:NTD7l;bigg:NTD7pp;biopath:RXN01372;brenda:BS64616;ec:3.1.3.1;ec:3.1.3.2;ec:3.1.3.31;ec:3.1.3.5;ec:3.1.3.6;ec:3.6.1.11;ec:3.6.1.5;ec:3.6.1.9;ecocyc:AMP-DEPHOSPHORYLATION-RXN;iabaylyiv4:AMP-DEPHOSPHORYLATION-RXN;iaf1260:NTD7;iaf1260:NTD7pp;iao358:rll_291;iin800:U30;ijn746:NTD7;ijn746:NTD7pp;ijr904.45632:NTD7;ijr904:NTD7;imeo21:NTD7;imm904:NTD7;imo1053-pao1:NTD7;imo1056:NTD…
R28766662_B	1 MNXM14@MNXC3 + 1 MNXM3@MNXC3 <==> 2 MNXM7@MNXC3	R_129		2.7.4.3	biopath:Biosynthesis_of_ATP;biopath:Reactions_and_degradation_of_Purine_ribonucleotides;kegg:Biosynthesis of secondary metabolites;kegg:Metabolic pathways;kegg:Purine metabolism;metacyc:adenosine nucleotides <i>de novo</i> biosynthesis;model:Nucleotide Salvage Pathway;unipathway:AMP biosynthesis via salvage pathway	bigg:ADK1;bigg:ADK1m;biopath:RXN00680;brenda:BR47850;ec:2.7.4.3;ecocyc:ADENYL-KIN-RXN;iabaylyiv4:ADENYL-KIN-RXN;iaf1260:ADK1;iaf692:ADK1;iag612:rbs_148;iao358:rll_11;igt196:ADK1;iin800:ADK1_1;iin800:ADK2_1;iit341:ADK1;ijn746:ADK1;ijr904.45632:ADK1;ijr904:ADK1;imeo21:ADK1;imm904:ADK1;imm904:ADK1m;imo1053-pao1:ADK1;imo1056:ADK1;ind750:ADK1;ind750:ADK1m;inj661:ADK1;intenz:3007;ips189:ADK1;irs1563.45…
R896353BD_B	1 MNXM14@MNXC3 + 1 MNXM93@MNXC3 <==> 1 MNXM565@MNXC3	R_142		4.3.2.2	biopath:Biosynthesis_of_ATP;biopath:Reactions_and_degradation_of_Purine_ribonucleotides;kegg:Alanine, aspartate and glutamate metabolism;kegg:Metabolic pathways;kegg:Purine metabolism;metacyc:adenosine nucleotides <i>de novo</i> biosynthesis;metacyc:purine nucleotides <i>de novo</i> biosynthesis II;model:Purine and Pyrimidine Biosynthesis;seed:Purine conversions;unipathway:AMP biosynthesis via de…	bigg:ADSL1;bigg:ADSL1r;biopath:RXN00398;brenda:BR3432;ec:4.3.2.2;ecocyc:AMPSYN-RXN;iabaylyiv4:AMPSYN-RXN;iaf1260:ADSL1r;iaf692:ADSL1;iag612:rbs_127;iao358:rll_365;igt196:ADSL1r;iin800:ADE13_2;iit341:ADSL1r;ijn746:ADSL1r;ijr904.45632:ADSL1r;ijr904:ADSL1r;imeo21:ADSL1r;imm904:ADSL1r;imo1053-pao1:ADSL1r;imo1056:ADSL1r;ind750:ADSL1r;inj661:ADSL1r;intenz:4836;irs1563.45632:R01083_c;isb619:ADSL1;iso783…
RAA82755_RL	1 MNXM14@MNXC3 + 1 MNXM9@MNXC3 <-- 1 MNXM2@MNXC3 + 1 MNXM45@MNXC3	R_BPNT		3.1.3.7	model:null	bigg:BPNT;brenda:BR10692;ec:3.1.3.7;ecocyc:325-BISPHOSPHATE-NUCLEOTIDASE-RXN;iaf1260:BPNT;igt196:BPNT;iin800:MET22;iit341:BPNT;ijr904.45632:BPNT;ijr904:BPNT;imeo21:BPNT;imm904:BPNT;imo1053-pao1:BPNT;imo1056:BPNT;ind750:BPNT;inj661:BPNT;intenz:3282;irs1563.45632:R00188_c;isb619:BPNT;iso783:BPNT;kegg:R00188;metacyc:325-BISPHOSPHATE-NUCLEOTIDASE-RXN;reactome:REACT_6763.1;rhea:10040;rhea:10041;rhea:1…
R6D92F1B0_RL	1 MNXM14@MNXC3 + 2 MNXM1@MNXC3 + 1 MNXM73@MNXC3 + 1 MNXM9@MNXC3 <-- 1 MNXM23@MNXC3 + 1 MNXM2@MNXC3 + 1 MNXM3@MNXC3	R_PPS		2.7.9.2	kegg:Carbon fixation pathways in prokaryotes;kegg:Metabolic pathways;kegg:Methane metabolism;kegg:Microbial metabolism in diverse environments;kegg:Pyruvate metabolism;metacyc:gluconeogenesis I;metacyc:glycolysis I;metacyc:glycolysis II (from fructose-6P);metacyc:reductive TCA cycle I;model:GlycolysisGluconeogenesis;seed:Glycolysis and Gluconeogenesis;seed:Pyruvate metabolism I anaplerotic reacti…	bigg:PPS;brenda:BR48097;ec:2.7.9.2;ecocyc:PEPSYNTH-RXN;iabaylyiv4:PEPSYNTH-RXN;iaf1260:PPS;iaf692:PPS;iit341:PPS;ijn746:PPS;ijr904.45632:PPS;ijr904:PPS;imo1053-pao1:PPS;imo1056:PPS;intenz:3122;iso783:PPS;iyo844:PPS;kegg:R00199;metacyc:PEPSYNTH-RXN;rhea:11364;rhea:11365;rhea:11366;rhea:11367;seed:rxn00147
RB01C328E_B	1 MNXM1503@MNXC3 + 1 MNXM2@MNXC3 <==> 1 MNXM621@MNXC3 + 1 MNXM89602@MNXC3	rxn02596		3.2.1.22	kegg:Galactose metabolism;model:NONE;seed:Galactosylceramide and Sulfatide metabolism;seed:Melibiose Utilization	ec:3.2.1.22;kegg:R03634;kegg:R06152;seed:rxn02596
R1781A0_B	1 MNXM150@MNXC3 + 1 MNXM2@MNXC3 <==> 1 MNXM168@MNXC3 + 1 MNXM38297@MNXC3	rxn01021	MNXR55735	3.2.2.16;3.2.2.9	kegg:Cysteine and methionine metabolism;kegg:Metabolic pathways;model:NONE;seed:Adenosyl nucleosidases;seed:Menaquinone Biosynthesis via Futalosine;seed:Methionine Salvage;unipathway:L-methionine biosynthesis via salvage pathway	bigg:MTAN;brenda:BR19228;ec:3.2.2.16;ec:3.2.2.9;iaf1260:MTAN;iag612:rbs_469;igt196:MTAN;iit341:MTAN;ijr904.45632:MTAN;ijr904:MTAN;imeo21:MTAN;inj661:MTAN;irs1563.45632:R01401_c;isb619:MTAN;iso783:MTAN;iyo844:MTAN;kegg:R01401;seed:rxn01021;upa:UCR01401;upa:UER00871
RB62274B5_B	1 MNXM1514@MNXC3 + 1 MNXM89557@MNXC3 <==> 1 MNXM20@MNXC3 + 1 MNXM759@MNXC3	R_981		2.6.1.52	kegg:Metabolic pathways;kegg:Vitamin B6 metabolism;metacyc:pyridoxal 5'-phosphate biosynthesis I;model:Pyridoxine Metabolism;seed:Aminotransferases Aromatic Pathway and More, A work in progress;seed:Pyridoxin (Vitamin B6) Biosynthesis;seed:Serine Biosynthesis;unipathway:pyridoxine 5'-phosphate biosynthesis	bigg:OHPBAT;ec:2.6.1.52;ecocyc:PSERTRANSAMPYR-RXN;iabaylyiv4:PSERTRANSAMPYR-RXN;iaf1260:OHPBAT;iin800:SER1_2;ijn746:OHPBAT;ijr904.45632:OHPBAT;ijr904:OHPBAT;imeo21:OHPBAT;imm904:OHPBAT;imo1053-pao1:OHPBAT;imo1056:OHPBAT;ind750:OHPBAT;inj661:OHPBAT;intenz:16559;irs1563.45632:R05085_c;iso783:OHPBAT;kegg:R05085;metacyc:PSERTRANSAMPYR-RXN;rhea:16573;rhea:16574;rhea:16575;rhea:16576;seed:rxn03445;upa:…
R2D06F217_B	1 MNXM151@MNXC3 + 1 MNXM2@MNXC3 + 1 MNXM658@MNXC3 <==> 1 MNXM1@MNXC3 + 2 MNXM57@MNXC3 + 1 MNXM970@MNXC3	rxn08171		1.20.4.1	model:NONE	bigg:ASR;ec:1.20.4.1;iaf1260:ASR;iso783:ARSRD2;obsolete:rxn10351;seed:rxn08171
RF77F3F23_RL	1 MNXM151@MNXC3 + 2 MNXM2@MNXC3 <-- 1 MNXM22@MNXC3 + 2 MNXM57@MNXC3	R00274	MNXR2828	1.11.1.9	kegg:Glutathione metabolism;metacyc:glutathione redox reactions I	bigg:GTHP;bigg:GTHPe;bigg:GTHPm;brenda:BR37185;ec:1.11.1.9;ecocyc:GLUTATHIONE-PEROXIDASE-RXN;iabaylyiv4:GLUTATHIONE-PEROXIDASE-RXN;iao358:rll_183;iin800:GPX1;iin800:GPX2;iin800:HYR1;ijn746:GTHP;imm904:GTHP;imm904:GTHPm;ind750:GTHP;intenz:1769;irs1563.45632:R00274_c;isb619:GTHP;iso783:GSHPO;iyo844:GTHPe;kegg:R00274;metacyc:GLUTATHIONE-PEROXIDASE-RXN;obsolete:rxn10392;reactome:REACT_2037.3;rhea:168…
R2A667346_B	1 MNXM152@MNXC3 + 1 MNXM1@MNXC3 + 1 MNXM3@MNXC3 <==> 1 MNXM7@MNXC3 + 1 MNXM88255@MNXC3	rxn01512		2.7.4.6	model:NONE;seed:pyrimidine conversions	ec:2.7.4.6;iabaylyiv4:DTDPKIN-RXN;iaf1260:NDPK4;iaf692:NDPK4;iag612:rbs_283;iao358:rll_571;igt196:NDPK4;iin800:YNK1_6;iit341:NDPK4;ijn746:NDPK4;ijr904.45632:NDPK4;ijr904:NDPK4;imeo21:NDPK4;imm904:NDPK4;imo1053-pao1:NDPK4;imo1056:NDPK4;ind750:NDPK4;inj661:NDPK4;ips189:NDPK4;irs1563.45632:R02093_c;isb619:NDPK4;iso783:NDPK4;iyo844:NDPK4;seed:rxn01512
R1CA49BF6_B	1 MNXM152@MNXC3 + 1 MNXM7@MNXC3 <==> 1 MNXM257@MNXC3 + 1 MNXM3@MNXC3	R_435		2.7.4.12;2.7.4.13;2.7.4.9	biopath:Biosynthesis_of_2'-Deoxythymidine-5'-triphosphate;biopath:Conversion_and_degradation_of_Pyrimidine_nucleotides_and_bases;kegg:Metabolic pathways;kegg:Pyrimidine metabolism;metacyc:pyrimidine deoxyribonucleotide phosphorylation;metacyc:pyrimidine deoxyribonucleotides <i>de novo</i> biosynthesis I;metacyc:pyrimidine deoxyribonucleotides <i>de novo</i> biosynthesis II;metacyc:pyrimidine deox…	bigg:DTMPK;biopath:RXN00496;brenda:BR48076;ec:2.7.4.12;ec:2.7.4.13;ec:2.7.4.9;ecocyc:DTMPKI-RXN;iabaylyiv4:DTMPKI-RXN;iaf1260:DTMPK;iaf692:DTMPK;iag612:rbs_284;iao358:rll_468;igt196:DTMPK;iin800:CDC8;iit341:DTMPK;ijn746:DTMPK;ijr904.45632:DTMPK;ijr904:DTMPK;imeo21:DTMPK;imm904:DTMPK;imo1053-pao1:DTMPK;imo1056:DTMPK;ind750:DTMPK;inj661:DTMPK;intenz:3013;intenz:3016;ips189:DTMPK;isb619:DTMPK;iso783…
RCE644E98_B	1 MNXM152@MNXC3 + 2 MNXM1@MNXC3 + 1 MNXM31@MNXC3 <==> 1 MNXM338@MNXC3 + 1 MNXM88255@MNXC3	rxn01515		2.7.1.48	model:NONE	ec:2.7.1.48;seed:rxn01515
RF09F241A_B	1 MNXM152@MNXC3 + 2 MNXM1@MNXC3 + 1 MNXM5@MNXC3 <==> 1 MNXM88255@MNXC3 + 1 MNXM8@MNXC3	rxn10060		2.7.1.23	model:NONE	ec:2.7.1.23;iyo844:NADK5;seed:rxn10060
RBB4726D3_B	1 MNXM152@MNXC3 + 2 MNXM1@MNXC3 + 1 MNXM80@MNXC3 <==> 1 MNXM288@MNXC3 + 1 MNXM88255@MNXC3	rxn01516		2.7.1.48	model:NONE	ec:2.7.1.48;seed:rxn01516
RECEF8C0E_RL	1 MNXM1532@MNXC3 + 1 MNXM15@MNXC3 <-- 1 MNXM1@MNXC3 + 1 MNXM2@MNXC3 + 1 MNXM648@MNXC3	R_DHPPDA2		3.5.4.26	kegg:Metabolic pathways;kegg:Riboflavin metabolism;metacyc:flavin biosynthesis I (bacteria and plants);model:Cofactor and Prosthetic Group Biosynthesis;unipathway:riboflavin biosynthesis	bigg:DHPPDA2;brenda:BR26118;ec:3.5.4.26;ecocyc:RIBOFLAVINSYNDEAM-RXN;iabaylyiv4:RIBOFLAVINSYNDEAM-RXN;iaf1260:DHPPDA2;iao358:rll_397;igt196:DHPPDA2;iin800:RIB7_1;iit341:DHPPDA;ijn746:DHPPDA;ijr904.45632:DHPPDA2;ijr904:DHPPDA2;imeo21:DHPPDADHPPDA2;imo1053-pao1:DHPPDA2;imo1056:DHPPDA2;ind750:DHPPDA;inj661:DHPPDA;inj661:DHPPDA2;intenz:4335;isb619:DHPPDA;iso783:DHPPDA2;iyo844:DHPPDA2;kegg:R03459;meta…
R7F0E3AF7_B	1 MNXM153@MNXC3 + 1 MNXM89557@MNXC3 <==> 1 MNXM20@MNXC3 + 1 MNXM76@MNXC3	R_1746;R_1266		2.6.1.1;2.6.1.5;2.6.1.57;2.6.1.9	kegg:Biosynthesis of secondary metabolites;kegg:Isoquinoline alkaloid biosynthesis;kegg:Metabolic pathways;kegg:Novobiocin biosynthesis;kegg:Phenylalanine, tyrosine and tryptophan biosynthesis;kegg:Tyrosine metabolism;kegg:Ubiquinone and other terpenoid-quinone biosynthesis;metacyc:(<i>S</i>)-reticuline biosynthesis I;metacyc:4-hydroxyphenylpyruvate biosynthesis;metacyc:rosmarinic acid biosynthes…	bigg:TYRTA;bigg:TYRTAi;bigg:TYRTAm;bigg:TYRTAp;brenda:BR47696;ec:2.6.1.1;ec:2.6.1.5;ec:2.6.1.57;ec:2.6.1.9;ecocyc:TYRAMINOTRANS-RXN;iabaylyiv4:TYRAMINOTRANS-RXN;iaf1260:TYRTA;iaf692:TYRTA;iag612:rbs_72;iag612:rbs_73;iao358:rll_20;iin800:AAT1_2;iin800:AAT2_2;iin800:ARO8;iin800:ARO9_2;iit341:TYRTA;ijn746:TYRTA;ijr904.45632:TYRTA;ijr904:TYRTA;imeo21:TYRTA;imm904:TYRTAi;imm904:TYRTAim;imm904:TYRTAip;…
R7544F249_LR	1 MNXM1547@MNXC2 + 1 MNXM2@MNXC3 + 1 MNXM3@MNXC3 --> 1 MNXM1547@MNXC3 + 1 MNXM1@MNXC3 + 1 MNXM7@MNXC3 + 1 MNXM9@MNXC3	R_CHOLSabc			model:S_Transport	bigg:CHOLSabc;iyo844:CHOLSabc;seed:rxn05184;seed:rxn12738
RF699763C_B	1 MNXM1547@MNXC2 <==> 1 MNXM1547@BOUNDARY	EX_cpd00681_e			model:S_
RD3DB88D3_B	1 MNXM154@MNXC2 + 1 MNXM1@MNXC2 <==> 1 MNXM154@MNXC3 + 1 MNXM1@MNXC3	T_R_ACACt2			model:null	bigg:ACACt2;bigg:ACACt2m;bigg:ACACt2pp;iaf1260:ACACt2pp;iit341:ACACt2;ijr904.45632:ACACt2;ijr904:ACACt2;iyo844:ACACt2;seed:rxn05484;seed:rxn08029
RB55304CE_B	1 MNXM154@MNXC2 <==> 1 MNXM154@BOUNDARY	EX_cpd00142_e			model:S_
RD082C506_B	1 MNXM154@MNXC3 + 1 MNXM21@MNXC3 <==> 1 MNXM197@MNXC3	rxn00991	MNXR2984	4.1.3.4	biopath:Biosynthesis_of_Cholesterol_(Atlas_S._85,_86);biopath:Metabolism_of_the_branched_amino_acids_(L-Leucine,_L-Isoleucine,_L-Valine);kegg:Butanoate metabolism;kegg:Metabolic pathways;kegg:Synthesis and degradation of ketone bodies;kegg:Valine, leucine and isoleucine degradation;metacyc:ketogenesis;metacyc:leucine degradation I;metacyc:mevalonate degradation;model:NONE;seed:Branched chain amin…	aragem.45632:R01360_c;bigg:HMGL;bigg:HMGLm;bigg:HMGLx;biopath:RXN00934;brenda:BR395;ec:4.1.3.4;iag612:rbs_60;ijn746:HMGL;imo1053-pao1:HMGL;imo1056:HMGL;intenz:4617;irs1563.45632:R01360_c;iso783:HMGL;iyo844:HMGL;kegg:R01360;metacyc:HYDROXYMETHYLGLUTARYL-COA-LYASE-RXN;pubmed:15122894;pubmed:8440722;reactome:REACT_100202;reactome:REACT_105243;reactome:REACT_108952;reactome:REACT_110033;reactome:REAC…
R1BB04AE8_B	1 MNXM1553@MNXC3 + 1 MNXM3@MNXC3 <==> 1 MNXM1@MNXC3 + 1 MNXM500@MNXC3 + 1 MNXM7@MNXC3	R_582	MNXR69014	2.7.1.56	model:Fructose and Mannose Metabolism	bigg:FRUK;bigg:FRUK_r;brenda:BR47787;ec:2.7.1.56;iabaylyiv4:1PFRUCTPHOSN-RXN;iaf1260:FRUK;iag612:rbs_249;iao358:rll_317;iin800:U1;ijn746:FRUK_r;ijr904.45632:F1PK;ijr904:F1PK;imm904:FRUK;imo1053-pao1:F1PK;imo1056:F1PK;ind750:F1PK;ips189:F1PK;isb619:FRUK;iyo844:F1PK;obsolete:rxn08529;seed:rxn01492
RB73F93B4_B	1 MNXM1553@MNXC3 <==> 1 MNXM435@MNXC3 + 1 MNXM77@MNXC3	R_556		4.1.2.13	kegg:Fructose and mannose metabolism;kegg:Metabolic pathways;model:Glycolysis/Gluconeogenesis;seed:Calvin-Benson cycle;seed:Formaldehyde assimilation Ribulose monophosphate pathway;seed:Glycolysis and Gluconeogenesis	bigg:FBA2;ec:4.1.2.13;iaf692:FBA2;iit341:FBA2;imm904:FBA2;ind750:FBA2;ips189:FBA2;irs1563.45632:R02568_c;iyo844:FBA2;kegg:R02568;seed:rxn01870
R5160D346_B	1 MNXM1560@MNXC3 + 1 MNXM2@MNXC3 <==> 1 MNXM29@MNXC3 + 1 MNXM450@MNXC3	rxn04068		3.5.1.24	biopath:Biosynthesis_of_Cholate_from_Glycocholate;biopath:Metabolism_of_Bile_acids;kegg:Metabolic pathways;kegg:Primary bile acid biosynthesis;metacyc:glycocholate metabolism (bacteria);model:NONE	biopath:RXN00963;brenda:BR22684;ec:3.5.1.24;intenz:4208;kegg:R05835;metacyc:CHOLOYLGLYCINE-HYDROLASE-RXN;rhea:19353;rhea:19354;rhea:19355;rhea:19356;seed:rxn04068
R39209102_RL	1 MNXM1562@MNXC2 + 1 MNXM1@MNXC3 + 1 MNXM7@MNXC3 + 1 MNXM9@MNXC3 <-- 1 MNXM1562@MNXC3 + 1 MNXM2@MNXC3 + 1 MNXM3@MNXC3	rxn10343			model:NONE	bigg:HG2abcpp;iaf1260:HG2abcpp;seed:rxn08715;seed:rxn10343
R45614239_B	1 MNXM1562@MNXC2 <==> 1 MNXM1562@BOUNDARY	EX_cpd00531_e			model:S_
RECD550D8_B	1 MNXM156@MNXC2 + 1 MNXM1@MNXC2 <==> 1 MNXM156@MNXC3 + 1 MNXM1@MNXC3	R_ALA_Dt6	MNXR1424		model:S_*Transport, Extracellular;seed:Pyruvate Alanine Serine Interconversions	bigg:DALAt2;bigg:DALAt2pp;bigg:DALAt2r;bigg:DALAt2rL;iaf1260:DALAt2pp;iit341:DALAt2;ijr904.45632:DALAt2r;ijr904:DALAt2r;imeo21:DALAt2r;imo1053-pao1:ALA_Dt6;imo1056:ALA_Dt6;inj661:DALAt2r;isb619:DALAt2r;iyo844:ALA_Dt2;seed:rxn05494;seed:rxn08301
RC96712E3_B	1 MNXM156@MNXC2 <==> 1 MNXM156@BOUNDARY	EX_cpd00117_e			model:S_
R99BDB7F6_LR	1 MNXM156@MNXC3 + 1 MNXM2@MNXC3 + 1 MNXM4@MNXC3 --> 1 MNXM15@MNXC3 + 1 MNXM22@MNXC3 + 1 MNXM23@MNXC3	R_DALAOX		1.4.3.19;1.4.3.3	model:Other Amino Acid Metabolism	bigg:DALAOX;bigg:DALAOXx;brenda:BR47358;ec:1.4.3.19;ec:1.4.3.3;imeo21:DALAOX;imo1053-pao1:DAMOX_ALA;imo1056:DAMOX_ALA;inj661:DALAOX;intenz:19124;iyo844:DAMOX_ALA;kegg:R05861;metacyc:RXN-8672;rhea:22688;rhea:22689;rhea:22690;rhea:22691;seed:rxn04092
R20F27F8B_B	1 MNXM156@MNXC3 <==> 1 MNXM32@MNXC3	R_ALAR		5.1.1.1	biopath:Metabolism_of_L-Glutamate,_L-Aspartate_and_related_compounds;kegg:D-Alanine metabolism;kegg:Metabolic pathways;metacyc:alanine biosynthesis I;metacyc:alanine degradation I;model:S_*Alanine and Aspartate Metabolism;seed:Pyruvate Alanine Serine Interconversions;unipathway:D-alanine biosynthesis	bigg:ALAR;bigg:ALARi;biopath:RXN01498;brenda:BR162;ec:5.1.1.1;ecocyc:ALARACECAT-RXN;iabaylyiv4:ALARACECAT-RXN;iaf1260:ALAR;iag612:rbs_365;iao358:rll_106;iit341:ALAR;ijn746:ALAR;ijr904.45632:ALAR;ijr904.45632:ALARi;ijr904:ALAR;ijr904:ALARi;imeo21:ALAR;imo1053-pao1:ALAR;imo1053-pao1:ALARi;imo1056:ALAR;imo1056:ALARi;inj661:ALAR;intenz:4882;isb619:ALAR;iso783:ALAR;iyo844:ALAR;kegg:R00401;macie:M0213;…
RC093D807_LR	1 MNXM15783@MNXC2 + 1 MNXM2@MNXC3 + 1 MNXM3@MNXC3 --> 1 MNXM15783@MNXC3 + 1 MNXM1@MNXC3 + 1 MNXM7@MNXC3 + 1 MNXM9@MNXC3	rxn05542			model:NONE	ips189:DIPEPabc4;iyo844:DIPEPabc4;seed:rxn05542
R826AA131_B	1 MNXM15783@MNXC2 <==> 1 MNXM15783@BOUNDARY	EX_cpd11585_e			model:S_
RCF11F53_LR	1 MNXM15786@MNXC2 + 1 MNXM2@MNXC3 + 1 MNXM3@MNXC3 --> 1 MNXM15786@MNXC3 + 1 MNXM1@MNXC3 + 1 MNXM7@MNXC3 + 1 MNXM9@MNXC3	rxn05544			model:NONE	ips189:DIPEPabc6;iyo844:DIPEPabc6;obsolete:rxn12657;seed:rxn05544
RE41375F5_B	1 MNXM15786@MNXC2 <==> 1 MNXM15786@BOUNDARY	EX_cpd11583_e			model:S_
REBA7351D_B	1 MNXM157@MNXC3 + 1 MNXM41@MNXC3 <==> 1 MNXM2@MNXC3 + 1 MNXM61743@MNXC3	rxn09979		3.2.1.21	model:NONE;seed:Fructooligosaccharides(FOS) and Raffinose Utilization;seed:Sucrose Metabolism;seed:Sugar utilization in Thermotogales	ec:3.2.1.21;iyo844:BG(MBDG);seed:rxn09979
R51FD58E9_B	1 MNXM158@MNXC2 + 1 MNXM1@MNXC2 <==> 1 MNXM158@MNXC3 + 1 MNXM1@MNXC3	R_1289			model:Transport, Extracellular;seed:Hydantoin metabolism	bigg:URAt2;bigg:URAt2pp;bigg:URAt2r;bigg:URAt2rpp;iag612:rbs_581;iao358:rll_388;iin800:FUR4;iit341:URAt2;ijr904.45632:URAt2;ijr904.45632:URAt2r;ijr904:URAt2;ijr904:URAt2r;imm904:URAt2;imo1053-pao1:URAt6;imo1056:URAt6;ind750:URAt2;ips189:URAt2;isb619:URAt2;iso783:URAt6;iyo844:URAt6;obsolete:rxn05666;seed:rxn05197;seed:rxn09365;seed:rxn12368
R669A7661_B	1 MNXM158@MNXC2 <==> 1 MNXM158@BOUNDARY	R_URAxtO;R_URAxtI			model:Exchange reactions
RFB2F9386_B	1 MNXM158@MNXC3 + 1 MNXM295@MNXC3 <==> 1 MNXM288@MNXC3 + 1 MNXM9@MNXC3	R_1117		2.4.2.2;2.4.2.3	kegg:Metabolic pathways;kegg:Pyrimidine metabolism;metacyc:pyrimidine ribonucleosides degradation;model:Nucleotide Salvage Pathway;seed:pyrimidine conversions;unipathway:UMP biosynthesis via salvage pathway	bigg:PYNP2r;brenda:BR47549;ec:2.4.2.2;ec:2.4.2.3;ecocyc:URPHOS-RXN;iaf1260:PYNP2r;iag612:rbs_586;iao358:rll_441;iin800:U22;ijn746:PYNP2r;ijr904.45632:PYNP2r;ijr904:PYNP2r;imm904:PYNP2r;ind750:PYNP2r;intenz:2660;ips189:PYNP2;irs1563.45632:R01876_c;iso783:PYNP2;iyo844:PYNP2;kegg:R01876;metacyc:URPHOS-RXN;pubmed:12499542;pubmed:15003451;rhea:24388;rhea:24389;rhea:24390;rhea:24391;seed:rxn01366;upa:U…
R5E4910EF_B	1 MNXM1597@MNXC2 <==> 1 MNXM1597@BOUNDARY	R_EX_urate_LPAREN_e_RPAREN_			model:Exchange
R43A3B12A_B	1 MNXM1597@MNXC2 <==> 1 MNXM1597@MNXC3	rxn05636	MNXR64206			iag612:rbs_578;iag612:rbs_579;iyo844:PRIt2;metacyc:TRANS-RXN-207;seed:rxn05636
R319C1906_B	1 MNXM1598@MNXC3 + 1 MNXM2@MNXC3 <==> 1 MNXM15@MNXC3 + 1 MNXM490@MNXC3	rxn03842		3.5.3.9	model:NONE;seed:Allantoin Utilization	ec:3.5.3.9;iag612:rbs_583;seed:rxn03842;upa:UCR05554
R90A27035_B	1 MNXM15993@MNXC2 + 1 MNXM1@MNXC2 <==> 1 MNXM15993@MNXC3 + 1 MNXM1@MNXC3	rxn05700			model:NONE
RB8495459_B	1 MNXM15993@MNXC2 <==> 1 MNXM15993@BOUNDARY	EX_cpd05240_e			model:S_
R2A69B9AC_RL	1 MNXM159@MNXC3 + 1 MNXM15@MNXC3 + 1 MNXM1@MNXC3 + 1 MNXM25@MNXC3 <-- 1 MNXM2@MNXC3 + 1 MNXM820@MNXC3	R_SHSL4		2.5.1.48	kegg:Cysteine and methionine metabolism;kegg:Metabolic pathways;model:Cysteine and methionine metabolism	bigg:SHSL4r;ec:2.5.1.48;kegg:R00999;metacyc:METBALT-RXN;seed:rxn00740
RC1E20199_RL	1 MNXM159@MNXC3 + 1 MNXM15@MNXC3 + 1 MNXM55@MNXC3 <-- 1 MNXM2@MNXC3 + 1 MNXM7231@MNXC3	rxn00742		4.4.1.1	model:NONE;seed:Cysteine Biosynthesis;seed:Methionine Biosynthesis;seed:Methionine Degradation	brenda:BR3435;ec:4.4.1.1;iao358:rll_590;iin800:CYS3;ijn746:CYSTGLr;imeo21:CYSTGL;imm904:CYSTGL;imo1053-pao1:CYSTGL;imo1056:CYSTGL;ind750:CYSTGL;inj661:CYSTGL;iyo844:CYSTGL;pubmed:15576367;reactome:REACT_27170;seed:rxn00742
R65404FB9_B	1 MNXM15@MNXC2 <==> 1 MNXM15@BOUNDARY	R_NH3xtO;R_NH3xtI			model:Exchange reactions
RF03E5809_B	1 MNXM15@MNXC2 <==> 1 MNXM15@MNXC3	R_1630;R_1629;R_934;R_933			model:Transport, Extracellular	bigg:NH4t;bigg:NH4tex;bigg:NH4tm;bigg:NH4tn;bigg:NH4tp;bigg:NH4tpp;metacyc:RXN-9615;metacyc:TRANS-RXN0-544;reactome:REACT_129001;reactome:REACT_129759;reactome:REACT_130350;reactome:REACT_132010;reactome:REACT_132957;reactome:REACT_134790;reactome:REACT_139485;reactome:REACT_139852;reactome:REACT_144576;reactome:REACT_146933;reactome:REACT_154798;reactome:REACT_156762;reactome:REACT_20532;seed:rx…
RFA7D7587_RL	1 MNXM15@MNXC3 + 1 MNXM174@MNXC3 <-- 1 MNXM1@MNXC3 + 1 MNXM259@MNXC3 + 1 MNXM2@MNXC3	R01676
R8348ECA3_RL	1 MNXM15@MNXC3 + 1 MNXM1@MNXC3 + 1 MNXM23@MNXC3 + 1 MNXM89582@MNXC3 <-- 1 MNXM2@MNXC3 + 1 MNXM55@MNXC3	R_CYSDS;R_CYSLDS			model:Cysteine Metabolism
R822C2259_RL	1 MNXM15@MNXC3 + 1 MNXM213@MNXC3 <-- 1 MNXM168@MNXC3 + 1 MNXM1@MNXC3 + 1 MNXM2@MNXC3	R01244
RD882D6_RL	1 MNXM15@MNXC3 + 1 MNXM217@MNXC3 <-- 1 MNXM2@MNXC3 + 1 MNXM5065@MNXC3	rxn03869		3.5.1.13;3.5.1.4;3.5.5.1	kegg:Aminobenzoate degradation;kegg:Microbial metabolism in diverse environments;model:NONE	brenda:BS140489;ec:3.5.1.13;ec:3.5.1.4;ec:3.5.5.1;kegg:R05590;seed:rxn03869
RE92322D3_RL	1 MNXM15@MNXC3 + 1 MNXM22@MNXC3 + 1 MNXM473@MNXC3 <-- 1 MNXM2@MNXC3 + 1 MNXM4@MNXC3 + 1 MNXM660@MNXC3	R02613		1.4.3.21;1.4.3.22;1.4.3.4;1.4.3.6	kegg:Phenylalanine metabolism;metacyc:phenylalanine degradation IV (mammalian, via side chain);metacyc:phenylethanol biosynthesis;metacyc:phenylethylamine degradation I;unipathway:L-phenylalanine degradation	bigg:PEAMNO;bigg:PEAMNOpp;brenda:BS374306;ec:1.4.3.21;ec:1.4.3.22;ec:1.4.3.4;ec:1.4.3.6;ecocyc:AMINEPHEN-RXN;iaf1260:PEAMNOpp;ijr904.45632:PEAMNO;ijr904:PEAMNO;imeo21:PEAMNO;inj661:PEAMNO;intenz:17560;irs1563.45632:R02613_c;kegg:R02613;metacyc:AMINEPHEN-RXN;metacyc:RXN-10817;pubmed:6788990;reactome:REACT_103010;reactome:REACT_107640;reactome:REACT_110139;reactome:REACT_111000;reactome:REACT_13662…
RC589DE04_RL	1 MNXM15@MNXC3 + 1 MNXM22@MNXC3 + 1 MNXM69@MNXC3 <-- 1 MNXM29@MNXC3 + 1 MNXM2@MNXC3 + 1 MNXM4@MNXC3	R00366		1.4.3.19;1.4.3.3	biopath:Metabolism_of_L-Serine_and_Glycine;biopath:Reactions_of_Glyoxalate_(no_pathway);biopath:Serine-isocitrate_lyase_pathway;kegg:Glycine, serine and threonine metabolism;kegg:Metabolic pathways	bigg:GLYOp;biopath:RXN00821;brenda:BR40536;ec:1.4.3.19;ec:1.4.3.3;imo1053-pao1:GLYO1;imo1056:GLYO1;intenz:19124;iyo844:GLYO1;kegg:R00366;metacyc:1.4.3.19-RXN;reactome:REACT_17049.1;rhea:11532;rhea:11533;rhea:11534;rhea:11535;seed:rxn00269
RCF98E6D8_RL	1 MNXM15@MNXC3 + 1 MNXM234@MNXC3 <-- 1 MNXM1@MNXC3 + 1 MNXM266@MNXC3 + 1 MNXM2@MNXC3	R01663
R8B7D9DD0_RL	1 MNXM15@MNXC3 + 1 MNXM23@MNXC3 <-- 1 MNXM53@MNXC3	R_CHA1_2;R_YIL167W		4.2.1.13;4.3.1.15;4.3.1.17;4.3.1.19	biopath:Catabolism_of_Amino_acids;biopath:Degradation_of_L-Serine;biopath:Degradation_of_L-serine;biopath:Metabolism_of_L-Serine_and_Glycine;kegg:Biosynthesis of secondary metabolites;kegg:Glycine, serine and threonine metabolism;kegg:Metabolic pathways;metacyc:L-serine degradation;metacyc:glycine betaine degradation;metacyc:purine nucleobases degradation II (anaerobic);model:Glycine, serine, and…	bigg:SERD_L;bigg:SERD_Lr;bigg:SER_AL;biopath:RXN00542;brenda:BR22832;ec:4.2.1.13;ec:4.3.1.15;ec:4.3.1.17;ec:4.3.1.19;ecocyc:4.3.1.17-RXN;iaf1260:SERD_L;iag612:rbs_424;iao358:rll_406;iin800:CHA1_2;iin800:YIL167W;iit341:SERD_L;ijn746:SERD_Lr;ijn746:SER_AL;ijr904.45632:SERD_L;ijr904:SERD_L;imeo21:SERD_L;imm904:SERD_L;imo1053-pao1:SERD_L;imo1056:SERD_L;ind750:SERD_L;inj661:SERD_L;intenz:4831;irs1563.…
REAE0A1CD_RL	1 MNXM15@MNXC3 + 1 MNXM23@MNXC3 <-- 1 MNXM694@MNXC3	R_SERD_D		4.3.1.18	kegg:Glycine, serine and threonine metabolism;metacyc:D-serine degradation;metacyc:serine racemization;model:Glycine and Serine Metabolism;seed:Pyruvate Alanine Serine Interconversions	bigg:SERD_D;brenda:BR22833;ec:4.3.1.18;ecocyc:DSERDEAM-RXN;iabaylyiv4:DSERDEAM-RXN;iaf1260:SERD_D;ijr904.45632:SERD_D;ijr904:SERD_D;imeo21:SERD_D;imo1053-pao1:SERD_D;imo1056:SERD_D;inj661:SERD_D;intenz:4832;iyo844:SERD_D;kegg:R00221;metacyc:DSERDEAM-RXN;rhea:13977;rhea:13978;rhea:13979;rhea:13980;seed:rxn00166
R49B399B_B	1 MNXM15@MNXC3 + 1 MNXM2552@MNXC3 <==> 1 MNXM1@MNXC3 + 1 MNXM2073@MNXC3 + 1 MNXM2@MNXC3	rxn01843		3.5.1.4	model:NONE	ec:3.5.1.4;iin800:AMD2_2;iit341:AMID2;imm904:AMID2;ind750:AMID2;seed:rxn01843
R36BDE232_RL	1 MNXM15@MNXC3 + 1 MNXM26@MNXC3 <-- 1 MNXM2@MNXC3 + 1 MNXM4428@MNXC3	R_AMID		3.5.1.13;3.5.1.4;3.5.1.49	model:Nitrogen metabolism	bigg:AMID4;brenda:BS140504;ec:3.5.1.13;ec:3.5.1.4;ec:3.5.1.49;iit341:AMID4;imeo21:AMID4;inj661:AMID4;kegg:R00321;seed:rxn00231
RFA88E909_RL	1 MNXM15@MNXC3 + 1 MNXM274@MNXC3 <-- 1 MNXM216@MNXC3 + 1 MNXM2@MNXC3	R_NNAM		3.5.1.19	biopath:Biosynthesis_of_Nicotinamide,_NAD_and_NADP;biopath:Biosynthesis_of_Nicotinate,_NAD_and_NADP;biopath:Degradation_of_NAD+;biopath:Degradation_of_NADP+;kegg:Metabolic pathways;kegg:Nicotinate and nicotinamide metabolism;metacyc:NAD salvage pathway I;metacyc:aldoxime degradation;metacyc:pyridine nucleotide cycling (plants);model:Cofactors_NicotinateNicotinamideMetabolism;seed:NAD and NADP cof…	bigg:NNAM;bigg:NNAMr;bigg:NNAMrm;biopath:RXN00243;brenda:BR26099;ec:3.5.1.19;ecocyc:NICOTINAMID-RXN;iabaylyiv4:NICOTINAMID-RXN;iaf1260:NNAM;iao358:rll_614;iin800:PNC1_1;iin800:PNC1_2;ijr904.45632:NNAM;ijr904:NNAM;imeo21:NNAM;imm904:NNAMr;imm904:NNAMrm;ind750:NNAMr;ind750:NNAMrm;inj661:NNAM;intenz:4203;isb619:NNAM;iyo844:NNAM;kegg:R01268;metacyc:NICOTINAMID-RXN;pubmed:2183889;pubmed:8726014;reacto…
R78D352B1_LR	1 MNXM15@MNXC3 + 1 MNXM337@MNXC3 --> 1 MNXM188@MNXC3 + 1 MNXM1@MNXC3 + 1 MNXM23@MNXC3 + 1 MNXM2@MNXC3	R_ANS2		4.1.3.27	kegg:Biosynthesis of secondary metabolites;kegg:Metabolic pathways;kegg:Phenylalanine, tyrosine and tryptophan biosynthesis;model:Phenylalanine, tyrosine and tryptophan biosynthesis;seed:Chorismate Intermediate for synthesis of PAPA antibiotics, PABA, anthranilate, 3-hydroxyanthranilate and more.;seed:Tryptophan synthesis	bigg:ANS2;brenda:BS380574;brenda:BS398837;ec:4.1.3.27;iit341:ANS2;irs1563.45632:R00985_c;kegg:R00985;seed:rxn00726;upa:UCR00985
RAE0128B7_RL	1 MNXM15@MNXC3 + 1 MNXM383@MNXC3 <-- 1 MNXM2239@MNXC3 + 1 MNXM2@MNXC3	R_AMID3		3.5.1.4	kegg:Tryptophan metabolism;metacyc:indole-3-acetate biosynthesis II;metacyc:indole-3-acetate biosynthesis III (bacteria);metacyc:indole-3-acetate biosynthesis IV (bacteria);model:Tyrosine, Tryptophan, and Phenylalanine Metabolism	bigg:AMID3;brenda:BS140492;ec:3.5.1.4;iin800:AMD2_3;imm904:AMID3;ind750:AMID3;kegg:R03096;metacyc:RXNN-404;rhea:34371;rhea:34372;rhea:34373;rhea:34374;seed:rxn02222
RD0E86B91_LR	1 MNXM15@MNXC3 + 1 MNXM3@MNXC3 + 1 MNXM5328@MNXC3 --> 1 MNXM1@MNXC3 + 1 MNXM7@MNXC3 + 1 MNXM9211@MNXC3 + 1 MNXM9@MNXC3	R_GLNSP1		6.3.1.2	model:Peptidoglycan Metabolism;seed:Ammonia assimilation;seed:Glutamine synthetases;seed:Glutamine, Glutamate, Aspartate and Asparagine Biosynthesis;seed:Peptidoglycan Biosynthesis 2;seed:Photorespiration (oxidative C2 cycle)	bigg:GLNSP1;ec:6.3.1.2;imeo21:GLNSP1;inj661:GLNSP1;irs1563.45632:R05028_c;seed:rxn03406
R2A514FF5_LR	1 MNXM15@MNXC3 + 1 MNXM3@MNXC3 + 1 MNXM89557@MNXC3 --> 1 MNXM1@MNXC3 + 1 MNXM37@MNXC3 + 1 MNXM7@MNXC3 + 1 MNXM9@MNXC3	R_GLN1			model:Glutamate metabolism (aminosugars metabolism)
RDAE77DD2_RL	1 MNXM15@MNXC3 + 1 MNXM492@MNXC3 <-- 1 MNXM1@MNXC3 + 1 MNXM2@MNXC3 + 1 MNXM704@MNXC3	R02485
RB21AE054_RL	1 MNXM15@MNXC3 + 1 MNXM68@MNXC3 <-- 1 MNXM2@MNXC3 + 1 MNXM48448@MNXC3	rxn00552		3.5.99.6	model:NONE;seed:Formaldehyde assimilation Ribulose monophosphate pathway;seed:Sugar utilization in Thermotogales	ec:3.5.99.6;iaf1260:G6PDA;iao358:rll_272;ijr904.45632:G6PDA;ijr904:G6PDA;imm904:G6PDA;ind750:G6PDA;isb619:G6PDA;iso783:G6PDA;iyo844:G6PDA;seed:rxn00552
RD15E0BAD_RL	1 MNXM15@MNXC3 + 1 MNXM75@MNXC3 + 1 MNXM9@MNXC3 <-- 1 MNXM187@MNXC3 + 1 MNXM2@MNXC3	R_r0186		4.2.3.2	model:null	brenda:BR16091;ec:4.2.3.2;intenz:4781;kegg:R00748;metacyc:ETHANOLAMINE-PHOSPHATE-PHOSPHO-LYASE-RXN;rhea:17889;rhea:17890;rhea:17891;rhea:17892;seed:rxn00538
R1872D5AE_RL	1 MNXM15@MNXC3 + 1 MNXM75@MNXC3 <-- 1 MNXM218@MNXC3	R_ETHAAL		4.3.1.7	kegg:Glycerophospholipid metabolism;metacyc:ethanolamine utilization;model:Cell Envelope Biosynthesis	bigg:ETHAAL;brenda:BR3429;ec:4.3.1.7;ecocyc:ETHAMLY-RXN;iaf1260:ETHAAL;ijr904.45632:ETHAAL;ijr904:ETHAAL;imo1053-pao1:ETHAAL;imo1056:ETHAAL;intenz:4821;iyo844:ETHAAL;kegg:R00749;metacyc:ETHAMLY-RXN;rhea:15313;rhea:15314;rhea:15315;rhea:15316;seed:rxn00539
R1D91677F_RL	1 MNXM15@MNXC3 + 1 MNXM89557@MNXC3 <-- 1 MNXM2@MNXC3 + 1 MNXM37@MNXC3	R_GLUN		1.4.1.13;1.4.7.1;3.5.1.2;3.5.1.38;4.3.3.6;6.3.5.4;6.3.5.5	biopath:Catabolism_of_Amino_acids;biopath:Conversion_of_L-Glutamate_into_L-Glutamine;biopath:Metabolism_of_L-Glutamate,_L-Aspartate_and_related_compounds;biopath:Metabolism_of_Nitrogen;kegg:Alanine, aspartate and glutamate metabolism;kegg:Arginine and proline metabolism;kegg:D-Glutamine and D-glutamate metabolism;kegg:Metabolic pathways;kegg:Microbial metabolism in diverse environments;kegg:Nitro…	bigg:GLUN;bigg:GLUNm;bigg:GLUNpp;biopath:RXN00559;brenda:BR22683;ec:1.4.1.13;ec:1.4.7.1;ec:3.5.1.2;ec:3.5.1.38;ec:4.3.3.6;ec:6.3.5.4;ec:6.3.5.5;iabaylyiv4:GLUTAMIN-RXN;iaf1260:GLUN;iaf1260:GLUNpp;iag612:rbs_397;iin800:U42;iin800:U43;iit341:GLUN;ijn746:GLUN;ijr904.45632:GLUN;ijr904:GLUN;imm904:GLUN;imo1053-pao1:GLUN;imo1056:GLUN;ind750:GLUN;intenz:16785;intenz:16786;intenz:18749;intenz:18927;inten…
R90B66DB3_B	1 MNXM15@MNXC3 + 1 MNXM93@MNXC3 <==> 1 MNXM42@MNXC3	R_ASPT_rev	MNXR869	3.5.1.38;4.3.1.1	biopath:Metabolism_of_Nitrogen;kegg:Alanine, aspartate and glutamate metabolism;kegg:Metabolic pathways;kegg:Nitrogen metabolism;metacyc:glutamate degradation II;model:Alanine and Aspartate Metabolism	bigg:ASPT;biopath:RXN01537;brenda:BR481;ec:3.5.1.38;ec:4.3.1.1;ecocyc:ASPARTASE-RXN;iabaylyiv4:ASPARTASE-RXN;iaf1260:ASPT;iag612:rbs_374;iit341:ASPT;ijn746:ASPT;ijr904.45632:ASPT;ijr904:ASPT;imo1053-pao1:ASPT;imo1056:ASPT;intenz:4815;iyo844:ASPT;kegg:R00490;metacyc:ASPARTASE-RXN;rhea:16601;rhea:16602;rhea:16603;rhea:16604;seed:rxn00347
R8B05645C_LR	1 MNXM1607@MNXC2 + 1 MNXM2@MNXC3 + 1 MNXM3@MNXC3 --> 1 MNXM1607@MNXC3 + 1 MNXM1@MNXC3 + 1 MNXM7@MNXC3 + 1 MNXM9@MNXC3	R_CTBTabc			model:S_Transport	bigg:CTBTabcpp;iyo844:CTBTabc;seed:rxn05192;seed:rxn08268
R1B437C71_B	1 MNXM1607@MNXC2 <==> 1 MNXM1607@BOUNDARY	EX_cpd08305_e			model:S_
RAC909E93_B	1 MNXM1608@MNXC2 + 1 MNXM1@MNXC2 <==> 1 MNXM1608@MNXC3 + 1 MNXM1@MNXC3	rxn05603	MNXR27802		model:NONE	imo1053-pao1:MAL_Dt2;imo1056:MAL_Dt2;iyo844:MAL_Dt2;seed:rxn05603
RB5C0FB43_B	1 MNXM1608@MNXC2 <==> 1 MNXM1608@BOUNDARY	EX_cpd00386_e			model:S_
REABD2163_B	1 MNXM160@MNXC2 + 1 MNXM1@MNXC2 + 2 MNXM9@MNXC3 <==> 1 MNXM160@MNXC3 + 1 MNXM1@MNXC3 + 2 MNXM9@MNXC2	rxn05563	MNXR69086		model:NONE	bigg:G6Pt6_2;bigg:G6Pt6_2pp;ijr904.45632:G6Pt6_2;ijr904:G6Pt6_2;iyo844:G6Pt6_2;seed:rxn05563;seed:rxn08569
RC7F177E6_B	1 MNXM160@MNXC2 <==> 1 MNXM160@BOUNDARY	EX_cpd00079_e			model:S_
R53B07257_B	1 MNXM160@MNXC3 + 1 MNXM1855@MNXC3 <==> 1 MNXM2@MNXC3 + 1 MNXM3356@MNXC3	rxn09992		3.2.1.86	model:NONE	bigg:6PHBG;ec:3.2.1.86;iag612:rbs_546;isb619:6PHBG;iyo844:S6PG;seed:rxn09992
RD51F1513_B	1 MNXM160@MNXC3 + 1 MNXM1@MNXC3 + 1 MNXM7@MNXC3 <==> 1 MNXM3@MNXC3 + 1 MNXM41@MNXC3	R00299_c
RB76892E3_B	1 MNXM160@MNXC3 + 1 MNXM23@MNXC3 <==> 1 MNXM41@MNXC2 + 1 MNXM73@MNXC3	rxn05226	MNXR69163		model:NONE	bigg:GLCpts;bigg:GLCptspp;iaf1260:GLCptspp;iao358:rll_255;iao358:rll_258;iao358:rll_348;iao358:rll_353;iao358:rll_358;igt196:GLCptspp;ijr904.45632:GLCpts;ijr904:GLCpts;ips189:GLCpts;isb619:GLCpts;iyo844:GLCpts;obsolete:rxn11250;seed:rxn05226;seed:rxn08612
R6EA97C1C_B	1 MNXM160@MNXC3 + 1 MNXM4100@MNXC3 <==> 1 MNXM2806@MNXC3 + 1 MNXM2@MNXC3	rxn08025		3.2.1.86	model:NONE	ec:3.2.1.86;iaf1260:AB6PGH;ijr904.45632:AB6PGH;ijr904:AB6PGH;iyo844:AB6PGH;seed:rxn08025
REE56858C_B	1 MNXM160@MNXC3 + 1 MNXM41@MNXC3 <==> 1 MNXM2394@MNXC3 + 1 MNXM2@MNXC3	R_MPPGH	MNXR71380	3.2.1.122	kegg:Starch and sucrose metabolism;model:Starch and sucrose metabolism;seed:Maltose and Maltodextrin Utilization	brenda:BR48187;ec:3.2.1.122;iag612:rbs_268;intenz:3653;iyo844:MAL6PG;kegg:R00838;kegg:R06115;rhea:20421;rhea:20422;rhea:20423;rhea:20424;seed:rxn00607
R62F61D9C_B	1 MNXM160@MNXC3 + 1 MNXM41@MNXC3 <==> 1 MNXM2@MNXC3 + 1 MNXM4419@MNXC3	rxn00608		3.2.1.86	model:NONE	brenda:BR16029;ec:3.2.1.86;ecocyc:6-PHOSPHO-BETA-GLUCOSIDASE-RXN;iag612:rbs_201;iao358:rll_70;intenz:3617;iyo844:PGGH;kegg:R00839;kegg:R06112;rhea:10772;rhea:10773;rhea:10774;rhea:10775;seed:rxn00608
R966224A8_B	1 MNXM160@MNXC3 + 1 MNXM41@MNXC3 <==> 1 MNXM2@MNXC3 + 1 MNXM448@MNXC3	rxn00606	MNXR69995	3.2.1.122;3.2.1.93	kegg:Starch and sucrose metabolism;model:NONE	bigg:TRE6PH;brenda:BR16035;ec:3.2.1.122;ec:3.2.1.93;ecocyc:TRE6PHYDRO-RXN;iaf1260:TRE6PH;iag612:rbs_285;ijr904.45632:TRE6PH;ijr904:TRE6PH;intenz:3624;isb619:TRE6PH;iyo844:TRE6PH;kegg:R00837;kegg:R06113;rhea:23008;rhea:23009;rhea:23010;rhea:23011;seed:rxn00606
R2579B3B7_B	1 MNXM160@MNXC3 + 1 MNXM5@MNXC3 <==> 1 MNXM1@MNXC3 + 1 MNXM429@MNXC3 + 1 MNXM6@MNXC3	R_G6PDH2r	MNXR69082	1.1.1.49	model:Carbohydrates_PentosePhosphateCycle;seed:Entner-Doudoroff Pathway;seed:Formaldehyde assimilation Ribulose monophosphate pathway;seed:Glycolysis and Gluconeogenesis;seed:Pentose phosphate pathway;seed:Sugar utilization in Thermotoga;unipathway:pentose phosphate pathway	bigg:G6PDH2;bigg:G6PDH2er;bigg:G6PDH2r;bigg:G6PDH2rer;brenda:BR29312;brenda:BS370917;brenda:BS370917_WOP;ec:1.1.1.49;ecocyc:GLU6PDEHYDROG-RXN;iaf1260:G6PDH2r;iag612:rbs_259;iao358:rll_484;igt196:G6PDH2r;iin800:ZWF1;iit341:G6PDH2;ijn746:G6PDH2;ijr904.45632:G6PDH2r;ijr904:G6PDH2r;imeo21:G6PDH2;imm904:G6PDH2;imm904:G6PDH2er;imo1053-pao1:G6PDHy;imo1056:G6PDHy;ind750:G6PDH2;ind750:G6PDH2er;inj661:G6PD…
RB5ACCBAE_B	1 MNXM160@MNXC3 + 1 MNXM78@MNXC3 <==> 1 MNXM1924@MNXC3 + 1 MNXM2@MNXC3	rxn11511			model:NONE	seed:rxn11511
RF6A7C83D_RL	1 MNXM160@MNXC3 <-- 1 MNXM508@MNXC3	rxn01977	MNXR69084	5.1.3.15;5.3.1.9	model:NONE;seed:Formaldehyde assimilation Ribulose monophosphate pathway;seed:Glycolysis and Gluconeogenesis;seed:Sucrose Metabolism	bigg:G6PI;ec:5.1.3.15;ec:5.3.1.9;iao358:rll_320;iin800:PGI1_2;ijn746:G6PI;imm904:G6PI;imo1053-pao1:G6PI;imo1056:G6PI;ind750:G6PI;ips189:G6PI;iyo844:G6PI;obsolete:rxn09503;seed:rxn01977
R4028DED3_RL	1 MNXM160@MNXC3 <-- 1 MNXM68@MNXC3	rxn00558	MNXR69671	5.3.1.9	model:NONE;seed:Formaldehyde assimilation Ribulose monophosphate pathway;seed:Glycolysis and Gluconeogenesis;seed:Sucrose Metabolism;unipathway:glycolysis	bigg:PGI;brenda:BR240;ec:5.3.1.9;kegg:R00771;metacyc:RXN-13720;seed:rxn00558;upa:UCR00771;upa:UER00181
RC937B722_B	1 MNXM160@MNXC3 <==> 1 MNXM96@MNXC3	rxn00704		5.4.2.2;5.4.2.5	model:NONE	ec:5.4.2.2;ec:5.4.2.5;iaf1260:PGMT;iaf692:PGMT;iag612:rbs_143;iag612:rbs_144;iag612:rbs_145;iag612:rbs_260;iao358:rll_139;iin800:PGM1_2;iin800:PGM2_2;iit341:PGMT;ijn746:PGMT;ijr904.45632:PGMT;ijr904:PGMT;imeo21:PGMT;imm904:PGMT;imo1053-pao1:PGMT;imo1056:PGMT;ind750:PGMT;inj661:PGMT;ips189:PGMT;irs1563.45632:R00959_c;irs1563.45632:R08639_c;isb619:PGMT;iso783:PGMT;iyo844:PGMT;obsolete:rxn09093;seed…
RE8370F12_RL	1 MNXM1617@MNXC3 + 1 MNXM1@MNXC3 + 1 MNXM2@MNXC3 <-- 1 MNXM245@MNXC3	R_G5SADs	MNXR69079		model:Urea cycle	bigg:G5SADr;bigg:G5SADrm;bigg:G5SADs;iabaylyiv4:SPONTPRO-RXN;iaf1260:G5SADs;iaf692:G5SADr;iag612:rbs_394;iit341:G5SADr;ijn746:G5SADr;ijr904.45632:G5SADs;ijr904:G5SADs;imeo21:G5SADs;imm904:G5SADr;imm904:G5SADrm;imo1053-pao1:G5SADs;imo1056:G5SADs;ind750:G5SADr;ind750:G5SADrm;inj661:G5SADs;iso783:G5SADs;iyo844:G5SADs;reactome:REACT_1764;reactome:REACT_892;seed:rxn02374
R2FF6DBB2_B	1 MNXM1626@MNXC3 + 1 MNXM5@MNXC3 <==> 1 MNXM1@MNXC3 + 1 MNXM622@MNXC3 + 1 MNXM6@MNXC3	R_DXPRI	MNXR1818	1.1.1.267	kegg:Biosynthesis of secondary metabolites;kegg:Metabolic pathways;kegg:Terpenoid backbone biosynthesis;metacyc:methylerythritol phosphate pathway;model:Terpenoid biosynthesis;seed:Isoprenoid Biosynthesis;seed:Nonmevalonate Branch of Isoprenoid Biosynthesis;unipathway:isopentenyl diphosphate biosynthesis via DXP pathway	bigg:DXPRIi;brenda:BR29286;brenda:BS386027;ec:1.1.1.267;ecocyc:DXPREDISOM-RXN;iabaylyiv4:DXPREDISOM-RXN;iaf1260:DXPRIi;igt196:DXPRIi;iit341:DXPRIi;ijn746:DXPRIi;ijr904.45632:DXPRIi;ijr904:DXPRIi;imeo21:DXPRIi;inj661:DXPRIi;intenz:17792;iso783:DXPRI;iyo844:DXPRIi;kegg:R05688;metacyc:DXPREDISOM-RXN;obsolete:rxn08378r;rhea:13717;rhea:13718;rhea:13719;rhea:13720;seed:rxn03958;upa:UCR05688;upa:UER00092
RE922957D_LR	1 MNXM1630@MNXC2 + 1 MNXM2@MNXC3 + 1 MNXM3@MNXC3 --> 1 MNXM1630@MNXC3 + 1 MNXM1@MNXC3 + 1 MNXM7@MNXC3 + 1 MNXM9@MNXC3	rxn05594			model:NONE;seed:Alkanesulfonates Utilization	bigg:ISETACabcpp;iaf1260:ISETACabcpp;ijn746:ISETACabcpp;iyo844:ISTNTabc;seed:rxn05594;seed:rxn08758
R81D59381_B	1 MNXM1630@MNXC2 <==> 1 MNXM1630@BOUNDARY	EX_cpd03048_e			model:S_
R926E7B95_B	1 MNXM1641@MNXC3 + 1 MNXM1@MNXC3 + 1 MNXM7@MNXC3 <==> 1 MNXM1642@MNXC3 + 1 MNXM3@MNXC3	rxn03908		2.7.1.148	model:NONE
R484DDEF5_B	1 MNXM1659@MNXC3 <==> 1 MNXM68@MNXC3	rxn03644		5.3.1.27	kegg:Methane metabolism;kegg:Microbial metabolism in diverse environments;kegg:Pentose and glucuronate interconversions;metacyc:formaldehyde assimilation II (RuMP Cycle);metacyc:formaldehyde oxidation I;model:NONE;seed:Formaldehyde assimilation Ribulose monophosphate pathway;unipathway:formaldehyde assimilation via RuMP pathway	brenda:BR48975;ec:5.3.1.27;kegg:R05339;metacyc:R12-RXN;seed:rxn03644;upa:UCR05339;upa:UER00435
REBC7E815_LR	1 MNXM165@MNXC2 + 1 MNXM2@MNXC3 + 1 MNXM3@MNXC3 --> 1 MNXM165@MNXC3 + 1 MNXM1@MNXC3 + 1 MNXM7@MNXC3 + 1 MNXM9@MNXC3	R_MALTabc		3.6.3.19	model:S_Transport;seed:Maltose and Maltodextrin Utilization	bigg:MALTabc;bigg:MALTabcpp;ec:3.6.3.19;iaf1260:MALTabcpp;ijr904.45632:MALTabc;ijr904:MALTabc;imeo21:MALTabc;inj661:MALTabc;intenz:4423;isb619:MALTabc;iyo844:MALTabc;rhea:22132;rhea:22133;rhea:22134;rhea:22135;seed:rxn05170;seed:rxn08867
RE7C70B41_B	1 MNXM165@MNXC2 + 1 MNXM73@MNXC3 <==> 1 MNXM2394@MNXC3 + 1 MNXM23@MNXC3	rxn05607	MNXR3404		model:NONE	bigg:MALTpts;bigg:MALTptspp;iaf1260:MALTptspp;iao358:rll_568;ijr904.45632:MALTpts;ijr904:MALTpts;ips189:MALTpts;iyo844:MALTpts;obsolete:rxn11343;seed:rxn05607;seed:rxn08872
REC3BD38A_B	1 MNXM165@MNXC2 <==> 1 MNXM165@BOUNDARY	EX_cpd00179_e			model:S_
RBF4920A7_B	1 MNXM165@MNXC3 + 1 MNXM2@MNXC3 <==> 2 MNXM41@MNXC3	rxn00022	MNXR3391	3.2.1.20	model:NONE	bigg:MALT;bigg:MALTe;bigg:MALTly;ec:3.2.1.20;iag612:rbs_447;iag612:rbs_448;iag612:rbs_449;iao358:rll_13;iin800:FSP2_1;iin800:MAL12;iin800:MAL32;iin800:YGR287C;iin800:YIL172C;iin800:YJL216C;imeo21:MALT;imm904:MALT;ind750:MALT;inj661:MALT;irs1563.45632:R00028_c;irs1563.45632:R00028_p;isb619:MALT;iyo844:MALT;obsolete:rxn09485;obsolete:rxn11138;seed:rxn00022
RC1977CF2_B	1 MNXM165@MNXC3 + 1 MNXM41@MNXC3 <==> 1 MNXM2@MNXC3 + 1 MNXM61038@MNXC3	rxn05746	MNXR69459		model:NONE	bigg:MLTG1;bigg:MLTG1e;bigg:MLTG1ly;iaf1260:MLTG1;ijr904.45632:MLTG1;ijr904:MLTG1;iyo844:MLTG1;seed:rxn05746
R9DE03C00_B	1 MNXM165@MNXC3 + 1 MNXM9@MNXC3 <==> 1 MNXM41@MNXC3 + 1 MNXM679@MNXC3	rxn01132		2.4.1.8	kegg:Metabolic pathways;kegg:Starch and sucrose metabolism;model:NONE	ec:2.4.1.8;iao358:rll_238;intenz:2449;iyo844:MPL;kegg:R01555;kegg:R06040;rhea:21116;rhea:21117;rhea:21118;rhea:21119;seed:rxn01132
RFB3ECD1D_B	1 MNXM1660@MNXC3 <==> 1 MNXM97018@MNXC3	R_GUI1		5.3.1.12	kegg:Metabolic pathways;kegg:Pentose and glucuronate interconversions;metacyc:I?-D-glucuronide and D-glucuronate degradation;model:Glucuronate Metabolism;seed:Entner-Doudoroff Pathway;seed:Sugar utilization in Thermotoga	bigg:GUI1;brenda:BR221;ec:5.3.1.12;kegg:R01482;metacyc:GLUCUROISOM-RXN;seed:rxn01080
R5D0D0E2B_B	1 MNXM16624@MNXC3 + 0.48828 MNXM5258@MNXC3 <==> 0.0145 MNXM5305@MNXC3 + 0.453 MNXM7630@MNXC3 + 0.0112 MNXM8673@MNXC3 + 0.00808 MNXM8674@MNXC3 + 0.016 MNXM8675@MNXC3	rxn10198			model:NONE
R862D1249_RL	1 MNXM166@MNXC3 + 1 MNXM19@MNXC3 + 1 MNXM5@MNXC3 <-- 1 MNXM16@MNXC3 + 1 MNXM6@MNXC3 + 1 MNXM715@MNXC3	rxn05266			model:NONE	iyo844:AMMQT7;obsolete:rxn09998;seed:rxn05266
R968F7401_B	1 MNXM1675@MNXC3 + 1 MNXM1@MNXC3 + 1 MNXM7@MNXC3 <==> 1 MNXM1750@MNXC3 + 1 MNXM3@MNXC3	R_193			model:Rhamnose metabolism
R11AB4F29_B	1 MNXM1675@MNXC3 <==> 1 MNXM512@MNXC3 + 1 MNXM77@MNXC3	R_RMPA		4.1.2.19	kegg:Fructose and mannose metabolism;metacyc:L-rhamnose degradation I;model:Rhamnose Metabolism;unipathway:L-rhamnose degradation	bigg:RMPA;brenda:BR350;brenda:BS398864;ec:4.1.2.19;ecocyc:RHAMNULPALDOL-RXN;intenz:4591;kegg:R02263;metacyc:RHAMNULPALDOL-RXN;rhea:19689;rhea:19690;rhea:19691;rhea:19692;seed:rxn01621;upa:UCR02263;upa:UER00603
R900FC5A7_B	1 MNXM167@MNXC2 <==> 1 MNXM167@BOUNDARY	R_SUCxtO;R_SUCxtI			model:Exchange reactions
RE8BA55F5_B	1 MNXM167@MNXC3 + 1 MNXM89602@MNXC3 <==> 1 MNXM2@MNXC3 + 1 MNXM621@MNXC3	R_1128		3.2.1.22	biopath:Metabolism_of_Galactose;biopath:Synthesis_and_metabolism_of_Sucrose;kegg:Galactose metabolism;model:Galactose metabolism;seed:Galactosylceramide and Sulfatide metabolism;seed:Melibiose Utilization	bigg:RAFGH;biopath:RXN01370;ec:3.2.1.22;kegg:R01103;kegg:R06070;seed:rxn00818
R7047254_B	1 MNXM167@MNXC3 <==> 1 MNXM3518@MNXC3	rxn00582		5.4.99.11	model:NONE	brenda:BR34;ec:5.4.99.11;intenz:5017;iyo844:ISOMS;kegg:R00810;kegg:R06217;metacyc:ISOMALTULOSE-SYNTHASE-RXN;rhea:24032;rhea:24033;rhea:24034;rhea:24035;seed:rxn00582
R85F6B42C_LR	1 MNXM1688@MNXC3 + 1 MNXM1@MNXC3 + 1 MNXM6@MNXC3 --> 1 MNXM5@MNXC3 + 1 MNXM785@MNXC3	R_UAPGR		1.1.1.158;1.3.1.98	kegg:Amino sugar and nucleotide sugar metabolism;kegg:Metabolic pathways;kegg:Peptidoglycan biosynthesis;metacyc:UDP-<i>N</i>-acetylmuramoyl-pentapeptide biosynthesis II (lysine-containing);metacyc:UDP-<i>N</i>-acetylmuramoyl-pentapeptide biosynthesis III (<i>meso</i>-DAP-containing);model:Peptidoglycan Biosynthesis;seed:Peptidoglycan Biosynthesis 2;seed:UDP-N-acetylmuramate from Fructose-6-phosp…	bigg:UAPGR;brenda:BR29223;brenda:BS187362;ec:1.1.1.158;ec:1.3.1.98;ecocyc:UDPNACETYLMURAMATEDEHYDROG-RXN;iabaylyiv4:UDPNACETYLMURAMATEDEHYDROG-RXN;iaf1260:UAPGR;iaf692:UAPGR;iao358:rll_262;igt196:UAPGR;iit341:UAPGR;ijn746:UAPGR;ijr904.45632:UAPGR;ijr904:UAPGR;imeo21:UAPGR;imo1053-pao1:UAPGR;imo1056:UAPGR;inj661:UAPGR;intenz:19372;isb619:UAPGR;iso783:UAPGR;iyo844:UAPGR;kegg:R03192;metacyc:UDPNACET…
R802C2BCE_B	1 MNXM1688@MNXC3 + 1 MNXM9@MNXC3 <==> 1 MNXM47@MNXC3 + 1 MNXM73@MNXC3	R_UAGCVT_r	MNXR55980	2.5.1.7	kegg:Amino sugar and nucleotide sugar metabolism;kegg:Metabolic pathways;kegg:Peptidoglycan biosynthesis;metacyc:UDP-<i>N</i>-acetylmuramoyl-pentapeptide biosynthesis II (lysine-containing);metacyc:UDP-<i>N</i>-acetylmuramoyl-pentapeptide biosynthesis III (<i>meso</i>-DAP-containing);model:Peptidoglycan Biosynthesis;seed:Peptidoglycan Biosynthesis 2;seed:UDP-N-acetylmuramate from Fructose-6-phosp…	bigg:UAGCVT;ec:2.5.1.7;ecocyc:UDPNACETYLGLUCOSAMENOLPYRTRANS-RXN;iabaylyiv4:UDPNACETYLGLUCOSAMENOLPYRTRANS-RXN;iaf1260:UAGCVT;iaf692:UAGCVT;iao358:rll_260;iao358:rll_261;igt196:UAGCVT;iit341:UAGCVT;ijn746:UAGCVT;ijr904.45632:UAGCVT;ijr904:UAGCVT;imeo21:UAGCVT;imo1053-pao1:UAGCVT;imo1056:UAGCVT;inj661:UAGCVT;intenz:10448;isb619:UAGCVT;iso783:UAGCVT;iyo844:UAGCVT;kegg:R00660;metacyc:UDPNACETYLGLUCO…
R8DE66411_RL	1 MNXM168@MNXC2 + 1 MNXM1@MNXC2 <-- 1 MNXM168@MNXC3 + 1 MNXM1@MNXC3	rxn05491			model:NONE	bigg:ADEt2;bigg:ADEt2r;bigg:ADEt2rpp;iaf1260:ADEt2rpp;iag612:rbs_124;iao358:rll_519;iin800:FCY21_2;iin800:FCY22_2;iin800:FCY2_2;iin800:YGL186C_2;iit341:ADEt2;ijr904.45632:ADEt2r;ijr904:ADEt2r;imm904:ADEt2;ind750:ADEt2;ips189:ADEt2;iyo844:ADEt2ir;metacyc:TRANS-RXN-198;seed:rxn05491;seed:rxn08064
REC502913_B	1 MNXM168@MNXC2 <==> 1 MNXM168@BOUNDARY	R_ADxtO;R_ADxtI			model:Exchange reactions
R97CA8345_B	1 MNXM168@MNXC3 + 1 MNXM1777@MNXC3 <==> 1 MNXM19@MNXC3 + 1 MNXM2@MNXC3	R_AHCYSNS_r	MNXR579	3.2.2.9	kegg:Cysteine and methionine metabolism;kegg:Metabolic pathways;metacyc:<i>S</i>-adenosyl-L-methionine cycle I;metacyc:autoinducer AI-2 biosynthesis I;metacyc:autoinducer AI-2 biosynthesis II (<i>Vibrio</i>);model:Methionine Metabolism;seed:Adenosyl nucleosidases;seed:Menaquinone Biosynthesis via Futalosine;seed:Methionine Salvage	bigg:AHCYSNS;brenda:BR19231;ec:3.2.2.9;ecocyc:ADENOSYLHOMOCYSTEINE-NUCLEOSIDASE-RXN;iabaylyiv4:ADENOSYLHOMOCYSTEINE-NUCLEOSIDASE-RXN;iaf1260:AHCYSNS;iag612:rbs_542;igt196:AHCYSNS;iit341:AHCYSNS;ijr904.45632:AHCYSNS;ijr904:AHCYSNS;imeo21:AHCYSNS;inj661:AHCYSNS;intenz:11272;isb619:AHCYSNS;iso783:AHCYSNS;iyo844:AHCYSNS;kegg:R00194;metacyc:ADENOSYLHOMOCYSTEINE-NUCLEOSIDASE-RXN;rhea:17805;rhea:17806;r…
R44757C01_B	1 MNXM168@MNXC3 + 1 MNXM295@MNXC3 <==> 1 MNXM212@MNXC3 + 1 MNXM9@MNXC3	R_1100		2.4.2.1;2.4.2.28	kegg:Metabolic pathways;kegg:Purine metabolism;metacyc:adenine and adenosine salvage I;metacyc:adenine and adenosine salvage III;metacyc:adenine and adenosine salvage V;metacyc:purine ribonucleosides degradation;model:Nucleotide Salvage Pathway	bigg:PUNP1;bigg:PUNP1m;brenda:BS354432;ec:2.4.2.1;ec:2.4.2.28;ecocyc:ADENPHOSPHOR-RXN;iaf1260:PUNP1;iag612:rbs_126;igt196:PUNP1;iin800:PNP1_10;iin800:PNP1_7;iin800:U103;iit341:PUNP1;ijr904.45632:PUNP1;ijr904:PUNP1;imeo21:PUNP1;imm904:PUNP1;imm904:PUNP1m;ind750:PUNP1;ind750:PUNP1m;inj661:PUNP1;ips189:PUNP1;isb619:PUNP1;iso783:PUNP1;iyo844:PUNP1;kegg:R01561;metacyc:ADENPHOSPHOR-RXN;rhea:27642;rhea:…
R3B1017EE_B	1 MNXM1694@MNXC3 <==> 1 MNXM1792@MNXC3 + 1 MNXM2@MNXC3	R_MICITDr		4.2.1.99	kegg:Propanoate metabolism;metacyc:2-methylcitrate cycle I;metacyc:2-methylcitrate cycle II;model:Propanoate metabolism;seed:Propionate-CoA to Succinate Module	bigg:MICITD;bigg:MICITDr;brenda:BR471;ec:4.2.1.99;ecocyc:4.2.1.99-RXN;iabaylyiv4:RXN0-311;iaf1260:MICITD;iag612:rbs_54;ijn746:MICITDr;ijr904.45632:MICITD;ijr904:MICITD;intenz:4760;iso783:MICITH;kegg:R04425;metacyc:4.2.1.99-RXN;rhea:17941;rhea:17942;rhea:17943;rhea:17944;seed:rxn03061
RBBF437E1_B	1 MNXM1694@MNXC3 <==> 1 MNXM23@MNXC3 + 1 MNXM25@MNXC3	R_MCITL2		4.1.3.30	kegg:Propanoate metabolism;metacyc:2-methylcitrate cycle I;metacyc:2-methylcitrate cycle II;model:Alternate Carbon Metabolism;seed:Propionate-CoA to Succinate Module	bigg:MCITL2;brenda:BR390;ec:4.1.3.30;ecocyc:METHYLISOCITRATE-LYASE-RXN;iabaylyiv4:METHYLISOCITRATE-LYASE-RXN;iaf1260:MCITL2;iag612:rbs_2;ijn746:MCITL2;ijr904.45632:MCITL2;ijr904:MCITL2;imeo21:MCL;imm904:MCITL2m;intenz:4643;iso783:MICITL;iyo844:MICITL;kegg:R00409;macie:M0182;metacyc:METHYLISOCITRATE-LYASE-RXN;obsolete:rxn05754;rhea:16809;rhea:16810;rhea:16811;rhea:16812;seed:rxn00289
RFE72F91A_B	1 MNXM169@MNXC3 + 2 MNXM1@MNXC3 + 1 MNXM20@MNXC3 + 1 MNXM37@MNXC3 <==> 1 MNXM35@MNXC3 + 2 MNXM89557@MNXC3	Q00008_c		1.4.7.1	kegg:Glyoxylate and dicarboxylate metabolism;kegg:Nitrogen metabolism;metacyc:ammonia assimilation cycle II;metacyc:glutamate biosynthesis V;metacyc:glutamine biosynthesis III;seed:Ammonia assimilation;seed:Glutamine, Glutamate, Aspartate and Asparagine Biosynthesis;seed:cAMP signaling in bacteria;unipathway:L-glutamate biosynthesis via GLT pathway	brenda:BR36886;brenda:BS259169;ec:1.4.7.1;kegg:R00021;metacyc:GLUTAMATE-SYNTHASE-FERREDOXIN-RXN;seed:rxn05760;seed:rxn12822;upa:UCR00021;upa:UER00691
RCB2E3D7A_B	1 MNXM1706@MNXC3 + 1 MNXM2@MNXC3 <==> 1 MNXM891@MNXC3	R_805		4.2.1.33	biopath:Metabolism_of_the_branched_amino_acids_(L-Leucine,_L-Isoleucine,_L-Valine);kegg:2-Oxocarboxylic acid metabolism;kegg:Biosynthesis of secondary metabolites;kegg:Metabolic pathways;kegg:Valine, leucine and isoleucine biosynthesis;metacyc:3-methylbutanol biosynthesis;metacyc:RXN-13163;metacyc:leucine biosynthesis;model:Valine, Leucine, and Isoleucine Metabolism;seed:Leucine Biosynthesis	bigg:IPPMIa;biopath:RXN00952;brenda:BR413;ec:4.2.1.33;ecocyc:RXN-8991;iaf1260:IPPMIa;iaf692:IPPMIa;iag612:rbs_37;iao358:rll_229;igt196:IPPMIa;ijn746:IPPMIa;ijr904.45632:IPPMIa;ijr904:IPPMIa;imeo21:IPPMIa;imm904:IPPMIa;imo1053-pao1:IPPMIa;imo1056:IPPMIa;ind750:IPPMIa;inj661:IPPMIa;intenz:19217;irs1563.45632:R04001_c;isb619:IPPMIa;iso783:IPPMIa;iyo844:IPPMIa;kegg:R04001;metacyc:RXN-8991;rhea:10676;…
RE4B00DB4_B	1 MNXM1706@MNXC3 + 1 MNXM2@MNXC3 <==> 1 MNXM985@MNXC3	R_806		4.2.1.33	biopath:Metabolism_of_the_branched_amino_acids_(L-Leucine,_L-Isoleucine,_L-Valine);kegg:2-Oxocarboxylic acid metabolism;kegg:Biosynthesis of secondary metabolites;kegg:Metabolic pathways;kegg:Valine, leucine and isoleucine biosynthesis;metacyc:3-methylbutanol biosynthesis;metacyc:RXN-13163;metacyc:leucine biosynthesis;model:Valine, Leucine, and Isoleucine Metabolism;seed:Leucine Biosynthesis	bigg:IPPMIb;biopath:RXN01202;brenda:BR49521;ec:4.2.1.33;ecocyc:3-ISOPROPYLMALISOM-RXN;iaf1260:IPPMIb;iaf692:IPPMIb;iao358:rll_230;igt196:IPPMIb;iin800:LEU1_2;ijn746:IPPMIb;ijr904.45632:IPPMIb;ijr904:IPPMIb;imeo21:IPPMIb;imm904:IPPMIb;imo1053-pao1:IPPMIb;imo1056:IPPMIb;ind750:IPPMIb;inj661:IPPMIb;intenz:19217;irs1563.45632:R03968_c;isb619:IPPMIb;iso783:IPPMIb;iyo844:IPPMIb;kegg:R03968;metacyc:3-IS…
RA29BD095_B	1 MNXM1709@MNXC3 <==> 1 MNXM718@MNXC3	rxn03043		5.3.1.17	kegg:Pentose and glucuronate interconversions;metacyc:5-dehydro-4-deoxy-D-glucuronate degradation;model:NONE;unipathway:pectin degradation	brenda:BR226;ec:5.3.1.17;intenz:18982;iyo844:DKI;kegg:R04383;metacyc:5.3.1.17-RXN;rhea:23896;rhea:23897;rhea:23898;rhea:23899;seed:rxn03043;upa:UCR04383;upa:UER00826
R4B49AB52_RL	1 MNXM17106@MNXC3 + 2 MNXM1@MNXC3 + 1 MNXM80@MNXC3 <-- 1 MNXM2@MNXC3 + 1 MNXM87@MNXC3	R_UDPG1P		3.6.1.45	model:Pentose phosphate pathway	bigg:UDPG1P;bigg:UGLCURPpp;brenda:BS165467;ec:3.6.1.45;iaf1260:UGLCURPpp;seed:rxn09355
R6EF38510_B	1 MNXM172@MNXC3 + 1 MNXM2@MNXC3 + 1 MNXM5@MNXC3 <==> 2 MNXM1@MNXC3 + 1 MNXM25@MNXC3 + 1 MNXM6@MNXC3	R_1195	MNXR4910	1.2.1.16;1.2.1.79	biopath:Metabolism_of_L-Glutamate,_L-Aspartate_and_related_compounds;biopath:Metabolism_of_Polyamines;biopath:Metabolism_of_Tyrosine_(extended,_without_L-Dopa);kegg:Alanine, aspartate and glutamate metabolism;kegg:Butanoate metabolism;kegg:Metabolic pathways;kegg:Microbial metabolism in diverse environments;kegg:Tyrosine metabolism;metacyc:4-aminobutyrate degradation II;metacyc:4-hydroxyphenylace…	bigg:SSALy;bigg:SSALyr;biopath:RXN01513;brenda:BR29388;brenda:BR29388_WOP;ec:1.2.1.16;ec:1.2.1.79;ecocyc:SUCCSEMIALDDEHYDROG-RXN;iabaylyiv4:SUCCSEMIALDDEHYDROG-RXN;iaf1260:SSALy;iaf692:SSALy;iin800:YBR006W;ijn746:SSALyr;ijr904.45632:SSALy;ijr904:SSALy;imeo21:SSALy;imm904:SSALy;imo1053-pao1:SSALy;imo1056:SSALy;ind750:SSALy;inj661:SSALy;intenz:1359;intenz:18270;isb619:SSALy;iyo844:SSALy;kegg:R00714…
R835EDBFE_B	1 MNXM172@MNXC3 + 1 MNXM89557@MNXC3 <==> 1 MNXM192@MNXC3 + 1 MNXM20@MNXC3	R_69		2.6.1.19	kegg:Alanine, aspartate and glutamate metabolism;kegg:Butanoate metabolism;kegg:Metabolic pathways;metacyc:4-aminobutyrate degradation I;metacyc:4-aminobutyrate degradation II;metacyc:4-aminobutyrate degradation III;metacyc:4-aminobutyrate degradation V;metacyc:glutamate degradation III (via 4-aminobutyrate);metacyc:glutamate degradation IV;metacyc:nicotine degradation I;model:Glutamate metabolis…	bigg:ABTA;bigg:ABTAr;bigg:ABTArm;brenda:BR47437;ec:2.6.1.19;ecocyc:GABATRANSAM-RXN;iabaylyiv4:GABATRANSAM-RXN;iaf1260:ABTA;iaf692:ABTA;iin800:UGA1;ijn746:ABTAr;ijr904.45632:ABTA;ijr904:ABTA;imeo21:ABTA;imm904:ABTA;imo1053-pao1:ABTA;imo1056:ABTA;ind750:ABTA;inj661:ABTA;intenz:2770;irs1563.45632:R01648_c;isb619:ABTAr;iso783:ABTA;iyo844:ABTAr;kegg:R01648;metacyc:GABATRANSAM-RXN;reactome:REACT_23980.…
R44365F83_B	1 MNXM174@MNXC2 + 1 MNXM1@MNXC2 <==> 1 MNXM174@MNXC3 + 1 MNXM1@MNXC3	R_XANt6			model:S_Transport	bigg:XANt2;bigg:XANt2pp;iabaylyiv4:TRANS-RXNIM-5874;iaf1260:XANt2pp;iag612:rbs_592;iao358:rll_305;iit341:XANt2;ijr904.45632:XANt2;ijr904:XANt2;imo1053-pao1:XANt2;imo1056:XANt2;isb619:XANt2;iyo844:XANt6;metacyc:TRANS-RXN-206;obsolete:rxn05670;seed:rxn05202;seed:rxn09377;seed:rxn12440
RF0F06CAD_B	1 MNXM174@MNXC2 <==> 1 MNXM174@BOUNDARY	R_XANxtO;R_XANxtI			model:Exchange reactions
RB5189393_LR	1 MNXM174@MNXC3 + 1 MNXM295@MNXC3 --> 1 MNXM687@MNXC3 + 1 MNXM9@MNXC3	rxn01649	MNXR4528	2.4.2.-;2.4.2.1	biopath:Conversion_and_degradation_of_Purine_desoxyribonucleotides;biopath:Reactions_and_degradation_of_Purine_ribonucleotides;kegg:Biosynthesis of secondary metabolites;kegg:Metabolic pathways;kegg:Purine metabolism;metacyc:purine ribonucleosides degradation;metacyc:urate biosynthesis/inosine 5'-phosphate degradation;metacyc:xanthine and xanthosine salvage;model:NONE	bigg:PUNP7;biopath:RXN00951;ec:2.4.2.-;ec:2.4.2.1;ecocyc:XANTHOSINEPHOSPHORY-RXN;iaf1260:PUNP7;iao358:rll_118;iin800:PNP1_9;iit341:PUNP7;ijr904.45632:PUNP7;ijr904:PUNP7;imeo21:PUNP7;imm904:PUNP7;ind750:PUNP7;inj661:PUNP7;ips189:PUNP7;irs1563.45632:R02297_c;iso783:PUNP7;iyo844:PUNP7;kegg:R02297;metacyc:XANTHOSINEPHOSPHORY-RXN;rhea:27638;rhea:27639;rhea:27640;rhea:27641;seed:rxn01649
R9490975F_B	1 MNXM1759@MNXC3 + 1 MNXM20@MNXC3 <==> 1 MNXM1872@MNXC3 + 1 MNXM89557@MNXC3	R_ADAPAT		2.6.1.-	kegg:Biosynthesis of secondary metabolites;kegg:Lysine biosynthesis;kegg:Metabolic pathways;metacyc:lysine biosynthesis II;model:Lysine Biosynthesis;unipathway:L-lysine biosynthesis via DAP pathway	ec:2.6.1.-;iyo844:APTA1i;kegg:R04467;metacyc:RXN-4822;rhea:25315;rhea:25316;rhea:25317;rhea:25318;seed:rxn03086;upa:UCR04467;upa:UER00023
RBEC34400_B	1 MNXM1759@MNXC3 + 1 MNXM2@MNXC3 <==> 1 MNXM26@MNXC3 + 1 MNXM644@MNXC3	R_DAPDA		3.5.1.47	kegg:Biosynthesis of secondary metabolites;kegg:Lysine biosynthesis;kegg:Metabolic pathways;metacyc:lysine biosynthesis II;model:Lysine Biosynthesis;unipathway:L-lysine biosynthesis via DAP pathway	brenda:BR19248;ec:3.5.1.47;iag612:rbs_477;intenz:4231;iyo844:ADPDA;kegg:R02733;metacyc:N-ACETYLDIAMINOPIMELATE-DEACETYLASE-RXN;rhea:20405;rhea:20406;rhea:20407;rhea:20408;seed:rxn01972;upa:UCR02733;upa:UER00024
RC37A5936_B	1 MNXM1792@MNXC3 + 1 MNXM2@MNXC3 <==> 1 MNXM9861@MNXC3	rxn03060		4.2.1.79	kegg:Propanoate metabolism;model:NONE;seed:Propionate-CoA to Succinate Module	bigg:MCITD;brenda:BS2113;ec:4.2.1.79;iabaylyiv4:2-METHYLCITRATE-DEHYDRATASE-RXN;iaf1260:MCITD;iag612:rbs_55;ijn746:MCITD;ijr904.45632:MCITD;ijr904:MCITD;iso783:MCITD;kegg:R04424;seed:rxn03060
R342F609C_B	1 MNXM179@MNXC2 + 1 MNXM1@MNXC2 <==> 1 MNXM179@MNXC3 + 1 MNXM1@MNXC3	R_816			model:Transport, Extracellular	bigg:L-LACt2r;bigg:L-LACt2rpp;bigg:L-LACt3;bigg:L-LACtm;iaf1260:L-LACt2rpp;iao358:rll_548;iit341:L_LACt2r;ijn746:L-LACt2rpp;ijr904.45632:L-LACt2r;ijr904:L-LACt2r;imeo21:L_LACt2r;imeo21:L_LACt3;imm904:L-LACt2r;imm904:L-LACtm;imo1053-pao1:L-LACt4;imo1056:L-LACt4;ind750:L-LACt2r;inj661:L-LACt2r;inj661:L-LACt3;ips189:L-LACt2;isb619:L-LACt2r;iso783:L-LACt2;iyo844:L-LACt2;seed:rxn05602;seed:rxn08794;se…
RF09B9634_B	1 MNXM179@MNXC2 <==> 1 MNXM179@BOUNDARY	EX_cpd00159_e			model:S_
R5958F880_B	1 MNXM179@MNXC3 <==> 1 MNXM39@MNXC3 + 1 MNXM75@MNXC3	rxn00542		4.1.2.36	kegg:Pyruvate metabolism;model:NONE	brenda:BR48322;ec:4.1.2.36;intenz:4608;kegg:R00753;metacyc:LACTATE-ALDOLASE-RXN;rhea:17909;rhea:17910;rhea:17911;rhea:17912;seed:rxn00542
RE4ADEE31_B	1 MNXM17@MNXC3 + 1 MNXM1@MNXC3 + 1 MNXM2403@MNXC3 <==> 1 MNXM2@MNXC3 + 1 MNXM47@MNXC3	R_UAG2EMA		3.2.1.183;5.1.3.14;5.1.3.7	biopath:Metabolism_of_Amino_sugars;kegg:Amino sugar and nucleotide sugar metabolism;kegg:Biosynthesis of secondary metabolites;kegg:Metabolic pathways;model:Lipid and Cell Wall Metabolism;seed:CMP-N-acetylneuraminate Biosynthesis;seed:Legionaminic Acid Biosynthesis;seed:Sialic Acid Metabolism;seed:Streptococcus agalactiae virulome	bigg:UAG2EMA;bigg:UAG2EMAi;biopath:RXN01529;ec:3.2.1.183;ec:5.1.3.14;ec:5.1.3.7;iaf692:UAG2EMA;intenz:19331;isb619:UAG2EMA;iyo844:UAG2EMA;kegg:R00414;rhea:30683;rhea:30684;rhea:30685;rhea:30686;seed:rxn00292
R37CC4AD8_B	1 MNXM17@MNXC3 + 1 MNXM1@MNXC3 + 1 MNXM6240@MNXC3 <==> 1 MNXM52@MNXC3 + 1 MNXM7535@MNXC3	rxn10275			model:NONE
RA5B27809_B	1 MNXM17@MNXC3 + 1 MNXM1@MNXC3 + 1 MNXM6241@MNXC3 <==> 1 MNXM52@MNXC3 + 1 MNXM7536@MNXC3	rxn10278			model:NONE
R3C0E0D28_B	1 MNXM17@MNXC3 + 1 MNXM1@MNXC3 + 1 MNXM6242@MNXC3 <==> 1 MNXM52@MNXC3 + 1 MNXM7537@MNXC3	rxn10274			model:NONE
R69D0558D_B	1 MNXM17@MNXC3 + 1 MNXM1@MNXC3 + 1 MNXM6243@MNXC3 <==> 1 MNXM52@MNXC3 + 1 MNXM7538@MNXC3	rxn10279			model:NONE
R13A78B5F_B	1 MNXM17@MNXC3 + 1 MNXM1@MNXC3 + 1 MNXM6244@MNXC3 <==> 1 MNXM52@MNXC3 + 1 MNXM7539@MNXC3	rxn10277			model:NONE
R2F6CEFD9_B	1 MNXM17@MNXC3 + 1 MNXM1@MNXC3 + 1 MNXM6245@MNXC3 <==> 1 MNXM52@MNXC3 + 1 MNXM7540@MNXC3	rxn10276			model:NONE
RB6D09AF8_B	1 MNXM17@MNXC3 + 1 MNXM1@MNXC3 + 1 MNXM6246@MNXC3 <==> 1 MNXM52@MNXC3 + 1 MNXM7541@MNXC3	rxn10272			model:NONE
R24AEA829_B	1 MNXM17@MNXC3 + 1 MNXM1@MNXC3 + 1 MNXM6247@MNXC3 <==> 1 MNXM52@MNXC3 + 1 MNXM7542@MNXC3	rxn10271			model:NONE
R423F275C_B	1 MNXM17@MNXC3 + 1 MNXM1@MNXC3 + 1 MNXM6248@MNXC3 <==> 1 MNXM52@MNXC3 + 1 MNXM7543@MNXC3	rxn10273			model:NONE
R3A803777_B	1 MNXM17@MNXC3 + 1 MNXM1@MNXC3 + 1 MNXM7535@MNXC3 <==> 1 MNXM52@MNXC3 + 1 MNXM7956@MNXC3	rxn10284			model:NONE
RA33C4256_B	1 MNXM17@MNXC3 + 1 MNXM1@MNXC3 + 1 MNXM7536@MNXC3 <==> 1 MNXM52@MNXC3 + 1 MNXM7957@MNXC3	rxn10287			model:NONE
RF6E21AF3_B	1 MNXM17@MNXC3 + 1 MNXM1@MNXC3 + 1 MNXM7537@MNXC3 <==> 1 MNXM52@MNXC3 + 1 MNXM7958@MNXC3	rxn10283			model:NONE
R90739586_B	1 MNXM17@MNXC3 + 1 MNXM1@MNXC3 + 1 MNXM7538@MNXC3 <==> 1 MNXM52@MNXC3 + 1 MNXM7959@MNXC3	rxn10288			model:NONE
R28F2FFFA_B	1 MNXM17@MNXC3 + 1 MNXM1@MNXC3 + 1 MNXM7539@MNXC3 <==> 1 MNXM52@MNXC3 + 1 MNXM7960@MNXC3	rxn10286			model:NONE
R95F8491D_B	1 MNXM17@MNXC3 + 1 MNXM1@MNXC3 + 1 MNXM7540@MNXC3 <==> 1 MNXM52@MNXC3 + 1 MNXM7961@MNXC3	rxn10285			model:NONE
R6A1BE0A_B	1 MNXM17@MNXC3 + 1 MNXM1@MNXC3 + 1 MNXM7541@MNXC3 <==> 1 MNXM2902@MNXC3 + 1 MNXM52@MNXC3	rxn10281			model:NONE
R37224031_B	1 MNXM17@MNXC3 + 1 MNXM1@MNXC3 + 1 MNXM7542@MNXC3 <==> 1 MNXM3132@MNXC3 + 1 MNXM52@MNXC3	rxn10280			model:NONE
RCC731E26_B	1 MNXM17@MNXC3 + 1 MNXM1@MNXC3 + 1 MNXM7543@MNXC3 <==> 1 MNXM4217@MNXC3 + 1 MNXM52@MNXC3	rxn10282			model:NONE
RC5F56BE7_B	1 MNXM17@MNXC3 + 1 MNXM1@MNXC3 + 1 MNXM9172@MNXC3 <==> 1 MNXM52@MNXC3 + 1 MNXM6240@MNXC3	rxn10248			model:NONE
RC014481F_B	1 MNXM17@MNXC3 + 1 MNXM1@MNXC3 + 1 MNXM9173@MNXC3 <==> 1 MNXM52@MNXC3 + 1 MNXM6241@MNXC3	rxn10251			model:NONE
R2DFC87E4_B	1 MNXM17@MNXC3 + 1 MNXM1@MNXC3 + 1 MNXM9174@MNXC3 <==> 1 MNXM52@MNXC3 + 1 MNXM6242@MNXC3	rxn10247			model:NONE
R281DA41C_B	1 MNXM17@MNXC3 + 1 MNXM1@MNXC3 + 1 MNXM9175@MNXC3 <==> 1 MNXM52@MNXC3 + 1 MNXM6243@MNXC3	rxn10252			model:NONE
RD271E407_B	1 MNXM17@MNXC3 + 1 MNXM1@MNXC3 + 1 MNXM9176@MNXC3 <==> 1 MNXM52@MNXC3 + 1 MNXM6244@MNXC3	rxn10250			model:NONE
RD790C7FF_B	1 MNXM17@MNXC3 + 1 MNXM1@MNXC3 + 1 MNXM9177@MNXC3 <==> 1 MNXM52@MNXC3 + 1 MNXM6245@MNXC3	rxn10249			model:NONE
R269E59A3_B	1 MNXM17@MNXC3 + 1 MNXM1@MNXC3 + 1 MNXM9178@MNXC3 <==> 1 MNXM52@MNXC3 + 1 MNXM6246@MNXC3	rxn10245			model:NONE
R237F7A5B_B	1 MNXM17@MNXC3 + 1 MNXM1@MNXC3 + 1 MNXM9179@MNXC3 <==> 1 MNXM52@MNXC3 + 1 MNXM6247@MNXC3	rxn10244			model:NONE
R86E467FB_B	1 MNXM17@MNXC3 + 1 MNXM1@MNXC3 + 1 MNXM9180@MNXC3 <==> 1 MNXM52@MNXC3 + 1 MNXM6248@MNXC3	rxn10246			model:NONE
R28BF4A7E_B	1 MNXM17@MNXC3 + 1 MNXM7@MNXC3 <==> 1 MNXM3@MNXC3 + 1 MNXM80@MNXC3	R_1281	MNXR70052	2.7.4.14;2.7.4.22;2.7.4.25;2.7.4.4	biopath:Biosynthesis_of_Cytidine-5'-triphophate;biopath:Biosynthesis_of_Uridine-5'-triphosphate;biopath:Conversion_and_degradation_of_Pyrimidine_nucleotides_and_bases;biopath:Metabolism_of_Pyrimidines_(missing);kegg:Metabolic pathways;kegg:Pyrimidine metabolism;metacyc:UTP and CTP <i>de novo</i> biosynthesis;model:Nucleotide Salvage Pathway;unipathway:CTP biosynthesis via de novo pathway	bigg:UMPK;bigg:UMPKm;bigg:UMPKn;bigg:URIDK1;biopath:RXN01502;brenda:BR48071;ec:2.7.4.14;ec:2.7.4.22;ec:2.7.4.25;ec:2.7.4.4;ecocyc:2.7.4.22-RXN;ecocyc:RXN-12002;iabaylyiv4:UMPKI-RXN;iaf1260:UMPK;iaf692:UMPK;iaf692:URIDK1;iag612:rbs_574;iag612:rbs_575;iao358:rll_387;igt196:UMPK;iin800:URA6_1;iin800:URA6_2;iit341:UMPK;ijn746:UMPK;ijr904.45632:UMPK;ijr904:UMPK;imeo21:UMPKURIDK1;imm904:UMPK;imm904:UMP…
RE1BF5EDD_B	1 MNXM18038@MNXC2 + 1 MNXM1@MNXC2 <==> 1 MNXM18038@MNXC3 + 1 MNXM1@MNXC3	rxn05699			model:NONE
R5280AB9_B	1 MNXM18038@MNXC2 <==> 1 MNXM18038@BOUNDARY	EX_cpd05158_e			model:S_
R1671AE5B_B	1 MNXM1806@MNXC3 <==> 1 MNXM244@MNXC3 + 1 MNXM77@MNXC3	rxn01176		4.1.2.13;4.1.2.29	kegg:Inositol phosphate metabolism;kegg:Metabolic pathways;kegg:Microbial metabolism in diverse environments;metacyc:<I>myo</I>-inositol degradation;model:NONE;unipathway:myo-inositol degradation into acetyl-CoA	brenda:BR361;ec:4.1.2.13;ec:4.1.2.29;iag612:rbs_33;intenz:4601;kegg:R05378;metacyc:4.1.2.29-RXN;obsolete:rxn03679;rhea:13177;rhea:13178;rhea:13179;rhea:13180;seed:rxn01176;upa:UCR05378;upa:UER00147
R1FB0F404_B	1 MNXM182@MNXC2 + 1 MNXM1@MNXC2 <==> 1 MNXM182@MNXC3 + 1 MNXM1@MNXC3	R_850;R_1610;R_1609;R_1608;R_1607;R_1606;R_1605;R_1604;R_1603;R_1602;R_1601;R_1600;R_1599;R_1598;R_1597	MNXR3431		model:Transport, Extracellular	bigg:MANt2;iag612:rbs_454;imm904:MANt2;ind750:MANt2;iyo844:MANt2;seed:rxn05611
R6A225F9F_B	1 MNXM182@MNXC2 + 1 MNXM73@MNXC3 <==> 1 MNXM23@MNXC3 + 1 MNXM427@MNXC3	rxn05610	MNXR3429		model:NONE;seed:Sialic Acid Metabolism	bigg:MANpts;bigg:MANptspp;iaf1260:MANptspp;iao358:rll_349;iao358:rll_354;iao358:rll_359;ijr904.45632:MANpts;ijr904:MANpts;ips189:MANpts;isb619:MANpts;iyo844:MANpts;seed:rxn05610;seed:rxn08885
RB8DC7EA3_B	1 MNXM182@MNXC2 <==> 1 MNXM182@BOUNDARY	EX_cpd00138_e			model:S_
RCE2DA31D_B	1 MNXM183@MNXC3 + 1 MNXM1@MNXC3 + 1 MNXM6@MNXC3 <==> 1 MNXM318@MNXC3 + 1 MNXM5@MNXC3	R_894;R_1620	MNXR3645	1.5.1.20;1.7.99.5	kegg:Metabolic pathways;kegg:Methane metabolism;kegg:Microbial metabolism in diverse environments;kegg:One carbon pool by folate;model:Folate Metabolism;seed:5-FCL-like protein;seed:Acetyl-CoA pathway of CO2 fixation;seed:Methionine Biosynthesis;seed:One-carbon metabolism by tetrahydropterines;seed:Serine-glyoxylate cycle	bigg:MTHFR3;brenda:BR36896;brenda:BS259230;ec:1.5.1.20;ec:1.7.99.5;iaf692:MTHFR3;iin800:MET12;iin800:MET13;ijn746:MTHFR3;imm904:MTHFR3;ind750:MTHFR3;intenz:15840;iyo844:MTHFR1;kegg:R01224;macie:M0120;obsolete:rxn09481r;rhea:19817;rhea:19818;rhea:19819;rhea:19820;seed:rxn00910
R16E475E2_B	1 MNXM183@MNXC3 + 1 MNXM234@MNXC3 + 1 MNXM38@MNXC3 <==> 1 MNXM257@MNXC3 + 1 MNXM79@MNXC3 + 1 MNXM96415@MNXC3	rxn04464		2.1.1.148	model:NONE
RD838F4FB_LR	1 MNXM183@MNXC3 + 1 MNXM234@MNXC3 --> 1 MNXM257@MNXC3 + 1 MNXM281@MNXC3	R_CDC21		2.1.1.45	biopath:Biosynthesis_of_2'-Deoxythymidine-5'-triphosphate;biopath:Biosynthesis_of_Pterins;biopath:Conversion_and_degradation_of_Pyrimidine_nucleotides_and_bases;biopath:Reactions_of_Folate;kegg:Metabolic pathways;kegg:One carbon pool by folate;kegg:Pyrimidine metabolism;metacyc:folate transformations II;metacyc:formylTHF biosynthesis I;metacyc:pyrimidine deoxyribonucleosides salvage;metacyc:pyrim…	aragem.45632:R02101_c;bigg:TMDS;biopath:RXN00645;brenda:BR43900;brenda:BS319728;ec:2.1.1.45;ecocyc:THYMIDYLATESYN-RXN;iabaylyiv4:THYMIDYLATESYN-RXN;iaf1260:TMDS;iaf692:TMDS;iag612:rbs_287;iag612:rbs_288;iao358:rll_421;igt196:TMDS;iin800:CDC21;ijn746:TMDS;ijr904.45632:TMDS;ijr904:TMDS;imeo21:TMDS;imm904:TMDS;imo1053-pao1:TMDS;imo1056:TMDS;ind750:TMDS;inj661:TMDS;intenz:2144;ips189:TMDS;irs1563.456…
R740CEADC_B	1 MNXM183@MNXC3 + 1 MNXM238@MNXC3 + 1 MNXM2@MNXC3 <==> 1 MNXM79@MNXC3 + 1 MNXM959@MNXC3	R_887	MNXR3626	2.1.2.11	kegg:Biosynthesis of secondary metabolites;kegg:Metabolic pathways;kegg:Pantothenate and CoA biosynthesis;metacyc:phosphopantothenate biosynthesis I;metacyc:phosphopantothenate biosynthesis III;model:Pantothenate and CoA Biosynthesis;unipathway:(R)-pantothenate biosynthesis	bigg:MOHMT;brenda:BR43940;ec:2.1.2.11;ecocyc:3-CH3-2-OXOBUTANOATE-OH-CH3-XFER-RXN;iabaylyiv4:3-CH3-2-OXOBUTANOATE-OH-CH3-XFER-RXN;iaf1260:MOHMT;iaf692:MOHMT;igt196:MOHMT;iin800:ECM31;iit341:MOHMT;ijn746:MOHMT;ijr904.45632:MOHMT;ijr904:MOHMT;imeo21:MOHMT;imm904:MOHMT;imo1053-pao1:MOHMT;imo1056:MOHMT;ind750:MOHMT;inj661:MOHMT;intenz:2253;irs1563.45632:R01226_c;isb619:MOHMT;iso783:MOHMT;iyo844:MOHMT…
R95F08F4D_B	1 MNXM183@MNXC3 + 1 MNXM29@MNXC3 + 1 MNXM2@MNXC3 <==> 1 MNXM53@MNXC3 + 1 MNXM79@MNXC3	R_634		2.1.2.1	kegg:Cyanoamino acid metabolism;kegg:Glycine, serine and threonine metabolism;kegg:Glyoxylate and dicarboxylate metabolism;kegg:Metabolic pathways;kegg:Methane metabolism;kegg:Microbial metabolism in diverse environments;kegg:One carbon pool by folate;metacyc:folate polyglutamylation;metacyc:folate transformations I;metacyc:folate transformations II;metacyc:formaldehyde assimilation I (serine pat…	bigg:GHMT2;bigg:GHMT2r;bigg:GHMT2rm;brenda:BR40573;ec:2.1.2.1;ecocyc:GLYOHMETRANS-RXN;iabaylyiv4:GLYOHMETRANS-RXN;iaf1260:GHMT2r;iaf692:GHMT2;iag612:rbs_563;iao358:rll_175;igt196:GHMT2r;iin800:SHM1;iin800:SHM2;iit341:GHMT2r;ijn746:GHMT2r;ijr904.45632:GHMT2;ijr904:GHMT2;imeo21:GHMT2;imm904:GHMT2r;imm904:GHMT2rm;imo1053-pao1:GHMT;imo1056:GHMT;ind750:GHMT2r;ind750:GHMT2rm;inj661:GHMT2;intenz:2243;ip…
R543D9FD7_B	1 MNXM183@MNXC3 + 1 MNXM5@MNXC3 <==> 1 MNXM511@MNXC3 + 1 MNXM6@MNXC3	R_891		1.5.1.5	kegg:Carbon fixation pathways in prokaryotes;kegg:Metabolic pathways;kegg:Microbial metabolism in diverse environments;kegg:One carbon pool by folate;metacyc:folate transformations I;metacyc:folate transformations II;metacyc:formaldehyde oxidation V (tetrahydrofolate pathway);metacyc:formylTHF biosynthesis I;metacyc:purine nucleobases degradation II (anaerobic);metacyc:reductive acetyl coenzyme A…	bigg:MTHFD;bigg:MTHFDm;brenda:BR36902;brenda:BS402370;ec:1.5.1.5;ecocyc:METHYLENETHFDEHYDROG-NADP-RXN;iabaylyiv4:METHYLENETHFDEHYDROG-NADP-RXN;iaf1260:MTHFD;iao358:rll_145;igt196:MTHFD;iin800:ADE3_1;iin800:MIS1_1;iit341:MTHFD;ijn746:MTHFD;ijr904.45632:MTHFD;ijr904:MTHFD;imeo21:MTHFD;imm904:MTHFD;imm904:MTHFDm;imo1053-pao1:MTHFD;imo1056:MTHFD;ind750:MTHFD;ind750:MTHFDm;inj661:MTHFD;intenz:1596;ips…
RCC1863F0_B	1 MNXM1855@MNXC2 + 1 MNXM1@MNXC2 <==> 1 MNXM1855@MNXC3 + 1 MNXM1@MNXC3	rxn05472			model:NONE	iyo844:2HXMPt6;seed:rxn05472
RC085FEC1_B	1 MNXM1855@MNXC2 <==> 1 MNXM1855@BOUNDARY	EX_cpd01553_e			model:S_
RF7C8D7C9_B	1 MNXM1855@MNXC3 + 1 MNXM508@MNXC3 <==> 1 MNXM2@MNXC3 + 1 MNXM3356@MNXC3	rxn03482		3.2.1.86	kegg:Glycolysis / Gluconeogenesis;model:NONE	ec:3.2.1.86;iao358:rll_71;kegg:R05134;metacyc:RXN0-5297;rhea:33127;rhea:33128;rhea:33129;rhea:33130;seed:rxn03482
R57A03AB1_LR	1 MNXM1860@MNXC3 + 1 MNXM2@MNXC3 --> 1 MNXM1@MNXC3 + 1 MNXM4133@MNXC3 + 1 MNXM9@MNXC3	R_NTP12		3.6.1;3.6.1.15;3.6.4.12;3.6.4.13;3.6.5.3;3.6.5.6	model:Nucleotide Salvage Pathway	bigg:NTP12;brenda:BS359054;ec:3.6.1;ec:3.6.1.15;ec:3.6.4.12;ec:3.6.4.13;ec:3.6.5.3;ec:3.6.5.6;ecocyc:RXN0-5074;iaf1260:NTP12;metacyc:RXN0-5074;pubmed:16216582;rhea:28406;rhea:28407;rhea:28408;rhea:28409;seed:rxn09012
R40DDAE6C_B	1 MNXM1865@MNXC3 <==> 1 MNXM78@MNXC3	R_LYSAM		5.4.3.2	kegg:Lysine degradation;metacyc:lysine fermentation to acetate and butyrate;model:S_Amino_Acid_Metabolism	bigg:LYSAM;brenda:BR26;ec:5.4.3.2;iaf692:LYSAM;intenz:5000;iyo844:LYSAM;kegg:R00461;metacyc:LYSINE-23-AMINOMUTASE-RXN;pubmed:10629195;rhea:19177;rhea:19178;rhea:19179;rhea:19180;seed:rxn00321
REBE3C8D4_B	1 MNXM186@MNXC3 + 1 MNXM1@MNXC3 + 1 MNXM7@MNXC3 <==> 1 MNXM3@MNXC3 + 1 MNXM597@MNXC3	R_1308		2.7.1.17	biopath:Formation_of_C5_compounds_by_decarboxylation_and_cell_wall_synthesis_in_plants;biopath:Interconversions_of_Pentose_(extended);biopath:Pentose_phosphate_pathway;kegg:Metabolic pathways;kegg:Pentose and glucuronate interconversions;metacyc:D-arabitol degradation;metacyc:xylitol degradation;metacyc:xylose degradation I;model:Xylose Metabolism;seed:Ribitol, Xylitol, Arabitol, Mannitol and Sor…	bigg:XYLK;biopath:RXN00396;ec:2.7.1.17;ecocyc:XYLULOKIN-RXN;iaf1260:XYLK;iag612:rbs_294;iao358:rll_453;iin800:XKS1;ijr904.45632:XYLK;ijr904:XYLK;imeo21:XYLK;imm904:XYLK;imo1053-pao1:XYLK;imo1056:XYLK;ind750:XYLK;inj661:XYLK;intenz:2847;iyo844:XYLK;kegg:R01639;metacyc:XYLULOKIN-RXN;pubmed:11606204;rhea:10964;rhea:10965;rhea:10966;rhea:10967;seed:rxn01199;upa:UCR01639;upa:UER00578
RF1FC7F85_B	1 MNXM186@MNXC3 + 1 MNXM258@MNXC3 <==> 1 MNXM2378@MNXC3 + 1 MNXM68@MNXC3	R_1737;R_1236		2.2.1.1	model:Pentose Phosphate Pathway;seed:Pentose phosphate pathway	bigg:TKT2;ec:2.2.1.1;iabaylyiv4:2TRANSKETO-RXN;iaf1260:TKT2;iaf692:TKT2;iag612:rbs_244;iao358:rll_423;igt196:TKT2;iit341:TKT2;ijn746:TKT2;ijr904.45632:TKT2;ijr904:TKT2;imeo21:TKT2;imm904:TKT2;imo1053-pao1:TKT2;imo1056:TKT2;ind750:TKT2;inj661:TKT2;ips189:TKT2;irs1563.45632:R01067_p;irs1563.45632:R01830_c;irs1563.45632:R01830_p;isb619:TKT2;iso783:TKT2;iyo844:TKT2;obsolete:rxn01335;obsolete:rxn09312…
R3141C59B_B	1 MNXM186@MNXC3 <==> 1 MNXM901@MNXC3	R_RBP4E		5.1.3.4	biopath:Formation_of_C5_compounds_by_decarboxylation_and_cell_wall_synthesis_in_plants;biopath:Interconversions_of_Pentose_(extended);biopath:Pentose_phosphate_pathway;kegg:Ascorbate and aldarate metabolism;kegg:Metabolic pathways;kegg:Microbial metabolism in diverse environments;kegg:Pentose and glucuronate interconversions;metacyc:L-arabinose degradation I;metacyc:L-ascorbate degradation I (bac…	bigg:RBP4E;biopath:RXN01491;brenda:BR198;ec:5.1.3.4;ecocyc:RIBULPEPIM-RXN;iaf1260:RBP4E;iag612:rbs_423;ijr904.45632:RBP4E;ijr904:RBP4E;intenz:16043;iyo844:RBP4E;kegg:R05850;metacyc:RIBULPEPIM-RXN;rhea:22368;rhea:22369;rhea:22370;rhea:22371;seed:rxn04082;upa:UCR05850;upa:UER00380;upa:UER00567
RCE54D19E_LR	1 MNXM1873@MNXC3 --> 1 MNXM1@MNXC3 + 1 MNXM2@MNXC3 + 1 MNXM480@MNXC3	rxn03012		3.5.99	kegg:Biosynthesis of secondary metabolites;kegg:Lysine biosynthesis;kegg:Metabolic pathways;metacyc:lysine biosynthesis III;model:NONE	ec:3.5.99;kegg:R04336;metacyc:RXN-4821;rhea:24797;rhea:24798;rhea:24799;rhea:24800;seed:rxn03012;upa:UCR04336
RF35A436A_B	1 MNXM18772@MNXC3 + 1 MNXM89612@MNXC3 <==> 2 MNXM5132@MNXC3	rxn10339			model:NONE
R9316DACF_B	1 MNXM187@MNXC2 <==> 1 MNXM187@BOUNDARY	EX_cpd00285_e			model:S_
RCBFAD1D3_B	1 MNXM187@MNXC2 <==> 1 MNXM187@MNXC3	rxn05716	MNXR27850
RC0BC5E81_RL	1 MNXM188@MNXC3 + 1 MNXM1@MNXC3 + 1 MNXM23@MNXC3 + 1 MNXM89557@MNXC3 <-- 1 MNXM337@MNXC3 + 1 MNXM37@MNXC3	R_TRP3_1;R_TRP2_1			model:Phenylalanine, tyrosine, and tryptophan biosynthesis (aromatic amino acids)
R5EB12655_LR	1 MNXM18941@MNXC2 + 1 MNXM2@MNXC3 + 1 MNXM3@MNXC3 --> 1 MNXM18941@MNXC3 + 1 MNXM1@MNXC3 + 1 MNXM7@MNXC3 + 1 MNXM9@MNXC3	rxn10073			model:NONE	imo1053-pao1:PROLBabc;imo1056:PROLBabc;iyo844:PROLBabc;seed:rxn10073
R45D1381_B	1 MNXM18941@MNXC2 <==> 1 MNXM18941@BOUNDARY	EX_cpd07061_e			model:S_
R5E547493_B	1 MNXM189@MNXC3 + 1 MNXM5@MNXC3 <==> 1 MNXM1@MNXC3 + 1 MNXM392@MNXC3 + 1 MNXM6@MNXC3	R_GLYCOR_LPAREN_nadp_RPAREN_		1.1.1.79;1.1.1.81;1.1.1.92	kegg:Glycine, serine and threonine metabolism;kegg:Glyoxylate and dicarboxylate metabolism;kegg:Metabolic pathways;model:Glycine, serine and threonine metabolism;seed:Glycolate, glyoxylate interconversions;seed:Photorespiration (oxidative C2 cycle)	bigg:HPYRRy;brenda:BR29341;brenda:BS188665;ec:1.1.1.79;ec:1.1.1.81;ec:1.1.1.92;ecocyc:RXN0-300;iaf1260:HPYRRy;ijr904.45632:HPYRRy;ijr904:HPYRRy;intenz:1080;kegg:R01392;obsolete:rxn08728r;rhea:18657;rhea:18658;rhea:18659;rhea:18660;seed:rxn01013;upa:UCR01392;upa:UER00984
R848D7E7B_B	1 MNXM189@MNXC3 + 1 MNXM5@MNXC3 <==> 1 MNXM1@MNXC3 + 1 MNXM475@MNXC3 + 1 MNXM6@MNXC3	rxn01281		1.1.1.60	biopath:Biosynthesis_and_degradation_of_Ascorbate;biopath:Glycolysis_and_Gluconeogenesis_(extended);biopath:Reactions_of_Glyoxalate_(no_pathway);kegg:Glyoxylate and dicarboxylate metabolism;kegg:Metabolic pathways;model:NONE;seed:Allantoin Utilization;seed:Allantoin degradation;seed:D-galactarate, D-glucarate and D-glycerate catabolism;seed:Photorespiration (oxidative C2 cycle)	biopath:RXN01152;brenda:BR29324;brenda:BR29324_WOP;brenda:BS188416;brenda:BS188416_WOP;ec:1.1.1.60;ecocyc:RXN0-5289;ecocyc:TSA-REDUCT-RXN;intenz:1059;kegg:R01747;rhea:18841;rhea:18842;rhea:18843;rhea:18844;seed:rxn01281;upa:UCR01747;upa:UER00974
RC4482D8E_RL	1 MNXM19008@MNXC2 + 1 MNXM1@MNXC3 + 1 MNXM7@MNXC3 + 1 MNXM9@MNXC3 <-- 1 MNXM19008@MNXC3 + 1 MNXM2@MNXC3 + 1 MNXM3@MNXC3	rxn10344			model:NONE
RD5D513E0_B	1 MNXM19008@MNXC2 <==> 1 MNXM19008@BOUNDARY	EX_cpd04097_e			model:S_
RD9F94F0C_RL	1 MNXM190@MNXC3 + 1 MNXM1@MNXC3 + 1 MNXM7@MNXC3 + 1 MNXM9@MNXC3 <-- 1 MNXM3@MNXC3 + 1 MNXM60@MNXC3 + 1 MNXM86@MNXC3	R_PPCOAC		6.4.1.3	kegg:Carbon fixation pathways in prokaryotes;kegg:Glyoxylate and dicarboxylate metabolism;kegg:Metabolic pathways;kegg:Microbial metabolism in diverse environments;kegg:Propanoate metabolism;kegg:Valine, leucine and isoleucine degradation;metacyc:3-hydroxypropionate cycle;metacyc:3-hydroxypropionate/4-hydroxybutyrate cycle;metacyc:methylaspartate cycle;metacyc:methylmalonyl pathway;model:Valine, …	bigg:PPCOAC;bigg:PPCOACm;brenda:BR155;brenda:BS369189;ec:6.4.1.3;ecocyc:PROPIONYL-COA-CARBOXY-RXN;iag612:rbs_523;imeo21:PPCOAC;imo1053-pao1:PPCOAC;imo1056:PPCOAC;inj661:PPCOAC;intenz:5154;iyo844:PPCOAC;kegg:R01859;macie:M0201;metacyc:PROPIONYL-COA-CARBOXY-RXN;rhea:23720;rhea:23721;rhea:23722;rhea:23723;seed:rxn01355;upa:UCR01859;upa:UER00908
R3EFE3830_RL	1 MNXM1915@MNXC3 + 1 MNXM9@MNXC3 <-- 1 MNXM194@MNXC3 + 1 MNXM2@MNXC3	R_NT5C		3.1.3.5	kegg:Nicotinate and nicotinamide metabolism;model:null;seed:pyrimidine conversions	bigg:NT5C;ec:3.1.3.5;irs1563.45632:R03346_c;kegg:R03346;metacyc:RXN-14227;rhea:30935;rhea:30936;rhea:30937;rhea:30938;seed:rxn02400
R1AF50E4B_B	1 MNXM1915@MNXC3 + 1 MNXM9@MNXC3 <==> 1 MNXM1@MNXC3 + 1 MNXM274@MNXC3 + 1 MNXM295@MNXC3	R_NP1_r		2.4.2.1	kegg:Nicotinate and nicotinamide metabolism;model:NAD Metabolism;seed:Adenosyl nucleosidases;seed:Purine conversions;seed:pyrimidine conversions	bigg:NP1;ec:2.4.2.1;kegg:R02295;seed:rxn01647
RAF59F17D_LR	1 MNXM1919@MNXC2 + 1 MNXM2@MNXC3 + 1 MNXM3@MNXC3 --> 1 MNXM1919@MNXC3 + 1 MNXM1@MNXC3 + 1 MNXM7@MNXC3 + 1 MNXM9@MNXC3	rxn05185			model:NONE	bigg:ALLabcpp;ecocyc:ABC-42-RXN;iaf1260:ALLabcpp;rhea:29799;rhea:29800;rhea:29801;rhea:29802;seed:rxn05185;seed:rxn08112
RFA1D4EB7_B	1 MNXM1919@MNXC2 <==> 1 MNXM1919@BOUNDARY	EX_cpd01055_e			model:S_
R54461FAC_B	1 MNXM192@MNXC2 + 1 MNXM1@MNXC2 <==> 1 MNXM192@MNXC3 + 1 MNXM1@MNXC3	R_72;R_1330	MNXR338		model:Transport, Extracellular	bigg:ABUTt2;bigg:ABUTt2pp;bigg:ABUTt2r;bigg:ABUTt2rL;iaf1260:ABUTt2pp;iin800:PUT4_4;iin800:UGA4_1;ijn746:ABUTt2pp;ijr904.45632:ABUTt2;ijr904:ABUTt2;imm904:ABUTt2r;ind750:ABUTt2;iyo844:GABAt2;seed:rxn05564;seed:rxn08027;seed:rxn12377
R77B549B2_B	1 MNXM192@MNXC2 <==> 1 MNXM192@BOUNDARY	R_GABAxtO;R_GABAxtI			model:Exchange reactions
RA2F715F2_LR	1 MNXM1949@MNXC2 + 1 MNXM2@MNXC3 + 1 MNXM3@MNXC3 --> 1 MNXM1949@MNXC3 + 1 MNXM1@MNXC3 + 1 MNXM7@MNXC3 + 1 MNXM9@MNXC3	R_ISTNTabc			model:S_Transport;seed:Alkanesulfonates Utilization	bigg:SULFACabcpp;iaf1260:SULFACabcpp;iyo844:SULAabc;seed:rxn05656;seed:rxn09277
RB1AFD75_B	1 MNXM1949@MNXC2 <==> 1 MNXM1949@BOUNDARY	EX_cpd09878_e			model:S_
R385725AA_RL	1 MNXM1953@MNXC3 + 1 MNXM1@MNXC3 + 1 MNXM7@MNXC3 + 1 MNXM9@MNXC3 <-- 1 MNXM32@MNXC3 + 1 MNXM3@MNXC3 + 1 MNXM785@MNXC3	R_UAMAS		6.3.2.8	kegg:D-Glutamine and D-glutamate metabolism;kegg:Metabolic pathways;kegg:Peptidoglycan biosynthesis;metacyc:UDP-<i>N</i>-acetylmuramoyl-pentapeptide biosynthesis II (lysine-containing);metacyc:UDP-<i>N</i>-acetylmuramoyl-pentapeptide biosynthesis III (<i>meso</i>-DAP-containing);model:Peptidoglycan Biosynthesis;seed:Peptidoglycan Biosynthesis 2	bigg:UAMAS;brenda:BR124;ec:6.3.2.8;ecocyc:UDP-NACMUR-ALA-LIG-RXN;iabaylyiv4:UDP-NACMUR-ALA-LIG-RXN;iaf1260:UAMAS;igt196:UAMAS;iit341:UAMAS;ijn746:UAMAS;ijr904.45632:UAMAS;ijr904:UAMAS;imeo21:UAMAS;imo1053-pao1:UAMAS;imo1056:UAMAS;inj661:UAMAS;intenz:10452;isb619:UAMAS;iso783:UAMAS;iyo844:UAMAS;kegg:R03193;metacyc:UDP-NACMUR-ALA-LIG-RXN;rhea:23372;rhea:23373;rhea:23374;rhea:23375;seed:rxn02286
RDD6DBEE0_LR	1 MNXM1953@MNXC3 + 1 MNXM331@MNXC3 + 1 MNXM3@MNXC3 --> 1 MNXM1@MNXC3 + 1 MNXM7@MNXC3 + 1 MNXM955@MNXC3 + 1 MNXM9@MNXC3	R_UAMAGS		6.3.2.9	kegg:D-Glutamine and D-glutamate metabolism;kegg:Metabolic pathways;kegg:Peptidoglycan biosynthesis;metacyc:UDP-<i>N</i>-acetylmuramoyl-pentapeptide biosynthesis II (lysine-containing);metacyc:UDP-<i>N</i>-acetylmuramoyl-pentapeptide biosynthesis III (<i>meso</i>-DAP-containing);model:Peptidoglycan Biosynthesis;seed:Peptidoglycan Biosynthesis 2	bigg:UAMAGS;brenda:BR125;brenda:BS398808;ec:6.3.2.9;ecocyc:UDP-NACMURALA-GLU-LIG-RXN;iabaylyiv4:UDP-NACMURALA-GLU-LIG-RXN;iaf1260:UAMAGS;igt196:UAMAGS;iit341:UAMAGS;ijn746:UAMAGS;ijr904.45632:UAMAGS;ijr904:UAMAGS;imeo21:UAMAGS;imo1053-pao1:UAMAGS;imo1056:UAMAGS;inj661:UAMAGS;intenz:10451;isb619:UAMAGS;iso783:UAMAGS;iyo844:UAMAGS;kegg:R02783;metacyc:UDP-NACMURALA-GLU-LIG-RXN;rhea:16429;rhea:16430;…
RD81C059D_B	1 MNXM1954@MNXC3 + 1 MNXM89653@MNXC3 <==> 1 MNXM2264@MNXC3 + 1 MNXM80@MNXC3	rxn03904	MNXR36199	2.7.8.13	kegg:Peptidoglycan biosynthesis;metacyc:peptidoglycan biosynthesis I (<I>meso</I>-diaminopimelate containing);model:NONE;seed:Peptidoglycan Biosynthesis 2	bigg:PAPPT3;ec:2.7.8.13;ecocyc:PHOSNACMURPENTATRANS-RXN;iabaylyiv4:PHOSNACMURPENTATRANS-RXN;iaf1260:PAPPT3;igt196:PAPPT3;iit341:PAPPT3;ijn746:PAPPT3;ijr904.45632:PAPPT3;ijr904:PAPPT3;imeo21:PAPPT3;imo1053-pao1:PAPPT3;imo1056:PAPPT3;inj661:PAPPT3;isb619:PAPPT3;iso783:PAPPT3;iyo844:PAPPT3;kegg:R05630;metacyc:PHOSNACMURPENTATRANS-RXN;rhea:28386;rhea:28387;rhea:28388;rhea:28389;seed:rxn03904
R412F9598_LR	1 MNXM196@MNXC2 + 1 MNXM2@MNXC3 + 1 MNXM3@MNXC3 --> 1 MNXM196@MNXC3 + 1 MNXM1@MNXC3 + 1 MNXM7@MNXC3 + 1 MNXM9@MNXC3	R_FE3abc		3.6.3.30	model:Transport	bigg:FE3abc;bigg:FE3abcpp;ec:3.6.3.30;iaf1260:FE3abcpp;iaf692:FE3abc;imeo21:FE3abc;inj661:FE3abc;intenz:4434;ips189:FE3abc;iso783:FE3abc;metacyc:3.6.3.30-RXN;rhea:12332;rhea:12333;rhea:12334;rhea:12335;seed:rxn05195;seed:rxn08477
RCE1E3CA5_LR	1 MNXM196@MNXC2 --> 1 MNXM196@MNXC3	R_FE3t			model:Transport, extracellular	bigg:FE3tex;iaf1260:FE3tex;iyo844:FE3t4;obsolete:rxn05556;obsolete:rxn10958;reactome:REACT_127898;reactome:REACT_135321;reactome:REACT_138146;reactome:REACT_141576;reactome:REACT_144241;reactome:REACT_145719;reactome:REACT_145851;reactome:REACT_20531;seed:rxn05292;seed:rxn08492
R8FDD65E8_B	1 MNXM196@MNXC2 <==> 1 MNXM196@BOUNDARY	R_EX_fe3_e			model:Exchange
R473F109_RL	1 MNXM1977@MNXC3 + 1 MNXM23@MNXC3 <-- 1 MNXM2@MNXC3 + 1 MNXM799@MNXC3	R_ICHORT		3.3.2.1	metacyc:2,3-dihydroxybenzoate biosynthesis;model:Cofactor and Prosthetic Group Biosynthesis;seed:Chorismate Intermediate for synthesis of PAPA antibiotics, PABA, anthranilate, 3-hydroxyanthranilate and more.;seed:NAD and NADP cofactor biosynthesis global	bigg:ICHORT;brenda:BR32614;ec:3.3.2.1;ecocyc:ISOCHORMAT-RXN;iabaylyiv4:ISOCHORMAT-RXN;iaf1260:ICHORT;ijr904.45632:ICHORT;ijr904:ICHORT;imo1053-pao1:ICHORT;imo1056:ICHORT;intenz:3709;iyo844:ICHORT;metacyc:ISOCHORMAT-RXN;rhea:11112;rhea:11113;rhea:11114;rhea:11115;seed:rxn02177
RA41ED82C_B	1 MNXM197@MNXC3 <==> 1 MNXM2@MNXC3 + 1 MNXM504@MNXC3	R_MGCOAH		4.2.1.18	biopath:Biosynthesis_of_Cholesterol_(Atlas_S._85,_86);biopath:Degradation_of_L-Leucine;biopath:Metabolism_of_the_branched_amino_acids_(L-Leucine,_L-Isoleucine,_L-Valine);kegg:Metabolic pathways;kegg:Valine, leucine and isoleucine degradation;metacyc:leucine degradation I;model:S_*Valine, leucine, and isoleucine degradation;seed:Benzoate transport and degradation cluster;seed:Branched chain amino …	bigg:MGCH;bigg:MGCHrm;biopath:RXN00775;brenda:BR3388;ec:4.2.1.18;iag612:rbs_65;ijn746:MGCH;imo1053-pao1:MGCOAH;imo1056:MGCOAH;intenz:4679;irs1563.45632:R02085_c;iso783:MGCH;kegg:R02085;macie:M0343;metacyc:METHYLGLUTACONYL-COA-HYDRATASE-RXN;pubmed:11738050;pubmed:12434311;pubmed:3082934;reactome:REACT_101172;reactome:REACT_104594;reactome:REACT_106638;reactome:REACT_1157;reactome:REACT_1157.3;reac…
RC502448E_B	1 MNXM1985@MNXC2 <==> 1 MNXM1985@BOUNDARY	EX_cpd00988_e			model:S_
R573BE2B6_B	1 MNXM1985@MNXC2 <==> 1 MNXM1985@MNXC3	rxn05476	MNXR27745			iyo844:3AMPt6;seed:rxn05476
R6E30D98B_RL	1 MNXM1985@MNXC3 + 1 MNXM1@MNXC3 <-- 1 MNXM2598@MNXC3 + 1 MNXM2@MNXC3	rxn02521		3.1.4.16	model:NONE
R8011D7F9_LR	1 MNXM1985@MNXC3 + 1 MNXM2@MNXC3 --> 1 MNXM212@MNXC3 + 1 MNXM9@MNXC3	rxn01139	MNXR182	3.1.3.1;3.1.3.2;3.1.3.25;3.1.3.31;3.1.3.5;3.1.3.6;3.1.30.1;3.1.4.16;3.6.1.1;3.6.1.11	kegg:Purine metabolism;model:NONE;seed:pyrimidine conversions	bigg:3NTD7l;bigg:3NTD7pp;brenda:BS64617;ec:3.1.3.1;ec:3.1.3.2;ec:3.1.3.25;ec:3.1.3.31;ec:3.1.3.5;ec:3.1.3.6;ec:3.1.30.1;ec:3.1.4.16;ec:3.6.1.1;ec:3.6.1.11;iaf1260:3NTD7pp;iyo844:3NUCLE1;kegg:R01562;metacyc:RXN-14126;rhea:27898;rhea:27899;rhea:27900;rhea:27901;seed:rxn01139
R4F0C3985_B	1 MNXM198@MNXC2 + 1 MNXM73@MNXC3 <==> 1 MNXM23@MNXC3 + 1 MNXM448@MNXC3	rxn02005	MNXR5126		model:NONE	rhea:33371;rhea:33372;rhea:33373;rhea:33374
R2020016A_B	1 MNXM198@MNXC2 <==> 1 MNXM198@BOUNDARY	R_TRExtO;R_TRExtI			model:Exchange reactions
RD82D6F8A_B	1 MNXM198@MNXC3 + 1 MNXM9@MNXC3 <==> 1 MNXM41@MNXC3 + 1 MNXM679@MNXC3	rxn01966		2.4.1.64	kegg:Starch and sucrose metabolism;model:NONE	brenda:BR44241;ec:2.4.1.64;intenz:2505;kegg:R02727;kegg:R06053;rhea:23512;rhea:23513;rhea:23514;rhea:23515;seed:rxn01966
R654C48AE_B	1 MNXM199@MNXC2 + 1 MNXM1@MNXC2 <==> 1 MNXM199@MNXC3 + 1 MNXM1@MNXC3	R_1757;R_1756;R_1755;R_1754;R_1304	MNXR5323		model:Transport, Extracellular	bigg:VALt2m;bigg:VALt2r;bigg:VALt2rpp;iaf1260:VALt2rpp;iaf692:VALt2r;iin800:AGP1_11;iin800:BAP2_8;iin800:BAP3_8;iin800:GAP1_17;iin800:VAP1_7;ijr904.45632:VALt2r;ijr904:VALt2r;imeo21:VALt2r;imm904:VALt2r;ind750:VALt2r;inj661:VALt2r;ips189:VALt2;isb619:VALt2r;iyo844:VALt2;seed:rxn05669;seed:rxn09374;seed:rxn09707
RF382895C_B	1 MNXM199@MNXC2 <==> 1 MNXM199@BOUNDARY	R_VALxtO;R_VALxtI			model:Exchange reactions
R16FBD0E6_B	1 MNXM199@MNXC3 + 1 MNXM20@MNXC3 <==> 1 MNXM238@MNXC3 + 1 MNXM89557@MNXC3	R_1299		2.6.1.42;2.6.1.6	kegg:2-Oxocarboxylic acid metabolism;kegg:Biosynthesis of secondary metabolites;kegg:Glucosinolate biosynthesis;kegg:Metabolic pathways;kegg:Pantothenate and CoA biosynthesis;kegg:Valine, leucine and isoleucine biosynthesis;kegg:Valine, leucine and isoleucine degradation;metacyc:alanine biosynthesis I;metacyc:valine biosynthesis;metacyc:valine degradation I;metacyc:valine degradation II;model:Val…	bigg:VALTA;bigg:VALTAm;brenda:BS356553;ec:2.6.1.42;ec:2.6.1.6;ecocyc:BRANCHED-CHAINAMINOTRANSFERVAL-RXN;iabaylyiv4:BRANCHED-CHAINAMINOTRANSFERVAL-RXN;iaf1260:VALTA;iaf692:VALTA;iag612:rbs_47;iag612:rbs_48;iao358:rll_67;igt196:VALTA;iin800:BAT2_2;iit341:VALTA;ijn746:VALTA;ijr904.45632:VALTA;ijr904:VALTA;imeo21:VALTA;imm904:VALTA;imm904:VALTAim;imo1053-pao1:VALTA;imo1056:VALTA;ind750:VALTA;inj661:V…
RB4540E4D_B	1 MNXM1@MNXC2 + 1 MNXM207@MNXC2 <==> 1 MNXM1@MNXC3 + 1 MNXM207@MNXC3	R_NO3t2rpp	MNXR3846		model:Transport	bigg:NO3t2;bigg:NO3t3;iag612:rbs_491;iit341:NO3t2;iit341:NO3t3;imo1053-pao1:NO3t2;imo1056:NO3t2;iyo844:NO3t2;seed:rxn05627;seed:rxn10977;seed:rxn12431
RD4D84E74_B	1 MNXM1@MNXC2 + 1 MNXM20@MNXC2 <==> 1 MNXM1@MNXC3 + 1 MNXM20@MNXC3	R_158	MNXR599		model:Transport, Extracellular	bigg:AKGt2n;bigg:AKGt2r;bigg:AKGt2rpp;iaf1260:AKGt2rpp;iin800:U213;iit341:AKGt2r;ijn746:AKGt2rpp;ijr904.45632:AKGt2r;ijr904:AKGt2r;imm904:AKGt2r;imo1053-pao1:AKGt2;imo1053-pao1:AKGt6;imo1056:AKGt2;imo1056:AKGt6;ind750:AKGt2r;ips189:AKGt2;iso783:AKGt6;iyo844:AKGt2;seed:rxn05493;seed:rxn08095;seed:rxn09827
R781F33D0_LR	1 MNXM1@MNXC2 + 1 MNXM211@MNXC2 --> 1 MNXM1@MNXC3 + 1 MNXM211@MNXC3	R_CITR_Lt2			model:S_Transport	iyo844:CITR_Lt2;seed:rxn05674
R80C33240_B	1 MNXM1@MNXC2 + 1 MNXM212@MNXC2 <==> 1 MNXM1@MNXC3 + 1 MNXM212@MNXC3	R_139			model:Transport, Extracellular	bigg:ADNt2;bigg:ADNt2pp;bigg:ADNt2r;bigg:ADNt2rpp;iabaylyiv4:TRANS-RXN-ADENOSINE;iaf1260:ADNt2pp;iaf1260:ADNt2rpp;iin800:U174;iin800:U185;iin800:U191;iit341:ADNt2;ijr904.45632:ADNt2;ijr904.45632:ADNt2r;ijr904:ADNt2;ijr904:ADNt2r;imm904:ADNt2;ind750:ADNt2;isb619:ADNt2;iso783:ADNt2;iyo844:ADNt2r;metacyc:TRANS-RXN-203;obsolete:rxn05492;seed:rxn05318;seed:rxn08068;seed:rxn12381
R61A7CF0F_B	1 MNXM1@MNXC2 + 1 MNXM213@MNXC2 <==> 1 MNXM1@MNXC3 + 1 MNXM213@MNXC3	R_766	MNXR3055		model:Transport, Extracellular	bigg:HXANt2r;iag612:rbs_340;iag612:rbs_342;iao358:rll_544;iin800:U201;imm904:HXANt2r;ind750:HXANt2r;iyo844:HXANt2;obsolete:rxn05588;seed:rxn05201
RFF983DE3_LR	1 MNXM1@MNXC2 + 1 MNXM218@MNXC2 --> 1 MNXM1@MNXC3 + 1 MNXM218@MNXC3	R_ETHAt2pp	MNXR1925		model:Transport	bigg:ETHAt2pp;bigg:ETHAt6;iaf1260:ETHAt2pp;iaf692:ETHAt6;iyo844:ETHAt6;seed:rxn05551;seed:rxn08423;seed:rxn12419
R70347D05_B	1 MNXM1@MNXC2 + 1 MNXM222@MNXC2 <==> 1 MNXM1@MNXC3 + 1 MNXM222@MNXC3	R_GLYCLTt2r			model:S_Transport;seed:Glycolate, glyoxylate interconversions	bigg:GLYCLTt2r;bigg:GLYCLTt2rpp;iaf1260:GLYCLTt2rpp;ijn746:GLYCLTt2rpp;ijr904.45632:GLYCLTt2r;ijr904:GLYCLTt2r;iso783:GLYCLTt2r;iyo844:GLYCLTt2r;seed:rxn05470;seed:rxn08651;seed:rxn12367
R2969F40D_LR	1 MNXM1@MNXC2 + 1 MNXM2255@MNXC2 --> 1 MNXM1@MNXC3 + 1 MNXM2255@MNXC3	R_MNt2			model:S_Transport	bigg:MN2t3pp;bigg:MNt2;bigg:MNt2pp;iaf1260:MN2t3pp;iaf1260:MNt2pp;isb619:MNt2;iyo844:MNt2;seed:rxn05618;seed:rxn08946;seed:rxn08951
RA22179F4_B	1 MNXM1@MNXC2 + 1 MNXM227@MNXC2 <==> 1 MNXM1@MNXC3 + 1 MNXM227@MNXC3	rxn05487	MNXR406		model:NONE	bigg:ACNAMlt;bigg:ACNAMt2;bigg:ACNAMt2pp;iaf1260:ACNAMt2pp;ijr904.45632:ACNAMt2;ijr904:ACNAMt2;isb619:ACNAMt2;iyo844:ACNAMt2;seed:rxn05487;seed:rxn08050
R6E6A4469_B	1 MNXM1@MNXC2 + 1 MNXM231@MNXC2 <==> 1 MNXM1@MNXC3 + 1 MNXM231@MNXC3	R_789;R_1564;R_1563;R_1562;R_1561	MNXR3095		model:Transport, Extracellular	bigg:ILEt2r;bigg:ILEt2rpp;iaf1260:ILEt2rpp;iaf692:ILEt2r;iin800:AGP1_6;iin800:BAP2_2;iin800:BAP3_2;iin800:GAP1_10;iin800:TAT1_1;iin800:VAP1_3;ijr904.45632:ILEt2r;ijr904:ILEt2r;imeo21:ILEt2r;imm904:ILEt2r;imm904:ILEt6;imm904:ILEt7;imo1053-pao1:ILEt2;imo1056:ILEt2;ind750:ILEt2r;inj661:ILEt2r;ips189:ILEt2;isb619:ILEt2r;iyo844:ILEt2;obsolete:rxn05591;seed:rxn05244;seed:rxn08746;seed:rxn13321;seed:rxn…
RDD0BDF9A_B	1 MNXM1@MNXC2 + 1 MNXM23@MNXC2 <==> 1 MNXM1@MNXC3 + 1 MNXM23@MNXC3	R_1122			model:Transport, Extracellular	bigg:PYRt2;bigg:PYRt2m;bigg:PYRt2p;bigg:PYRt2r;bigg:PYRt2rpp;iaf1260:PYRt2rpp;iaf692:PYRt2;iao358:rll_559;iin800:JEN1_2;iit341:PYRt2r;ijr904.45632:PYRt2r;ijr904:PYRt2r;imeo21:PYRt2r;imm904:PYRt2;imm904:PYRt2p;imo1053-pao1:PYRt2;imo1056:PYRt2;ind750:PYRt2;ind750:PYRt2p;inj661:PYRt2r;iso783:PYRt2;iyo844:PYRt2;obsolete:rxn05642;reactome:REACT_116055;reactome:REACT_14789;reactome:REACT_14833;reactome…
R162AFB01_B	1 MNXM1@MNXC2 + 1 MNXM2403@MNXC2 <==> 1 MNXM1@MNXC3 + 1 MNXM2403@MNXC3	rxn05486	MNXR79895		model:NONE	iyo844:ACMANAt2;seed:rxn05486
R28E8CF1C_B	1 MNXM1@MNXC2 + 1 MNXM2598@MNXC2 <==> 1 MNXM1@MNXC3 + 1 MNXM2598@MNXC3	rxn11400			model:NONE
R32162FDE_B	1 MNXM1@MNXC2 + 1 MNXM259@MNXC2 <==> 1 MNXM1@MNXC3 + 1 MNXM259@MNXC3	R_705;R_1545;R_1544;R_1543	MNXR2847		model:Transport, Extracellular	bigg:GUAt2;bigg:GUAt2pp;bigg:GUAt2r;iaf1260:GUAt2pp;iag612:rbs_329;iao358:rll_540;iin800:FCY21_3;iin800:FCY22_3;iin800:FCY2_3;iin800:YGL186C_3;ijr904.45632:GUAt2;ijr904:GUAt2;imm904:GUAt2r;ind750:GUAt2r;isb619:GUAt2;iyo844:GUAt2;obsolete:rxn05584;seed:rxn05203;seed:rxn08681
RCEACFC46_B	1 MNXM1@MNXC2 + 1 MNXM25@MNXC2 <==> 1 MNXM1@MNXC3 + 1 MNXM25@MNXC3	R_1196			model:Transport, Extracellular	bigg:SUCCt2b;bigg:SUCCt2r;bigg:SUCCt3;bigg:SUCCt3pp;iaf1260:SUCCt3pp;iag612:rbs_552;iin800:U205;iit341:SUCCt2r;ijr904.45632:SUCCt2b;ijr904:SUCCt2b;imeo21:SUCCt2r;imm904:SUCCt2r;imo1053-pao1:SUCCt2b;imo1056:SUCCt2b;ind750:SUCCt2r;inj661:SUCCt2r;iyo844:SUCCt6;seed:rxn05654;seed:rxn09270;seed:rxn12455
RC77F6DA8_B	1 MNXM1@MNXC2 + 1 MNXM26@MNXC2 <==> 1 MNXM1@MNXC3 + 1 MNXM26@MNXC3	R_119			model:Transport, Extracellular	bigg:ACt2m;bigg:ACt2pp;bigg:ACt2r;bigg:ACt2rpp;iaf1260:ACt2rpp;iaf692:ACt2r;iao358:rll_517;iin800:ADY2;iin800:BPH1;iit341:ACt2r;ijn746:ACt2pp;ijr904.45632:ACt2r;ijr904:ACt2r;imm904:ACt2r;imo1053-pao1:ACt6;imo1056:ACt6;ind750:ACt2r;ips189:ACt6;iso783:ACt6;iyo844:ACt6;seed:rxn05488;seed:rxn08061
RA3E45654_B	1 MNXM1@MNXC2 + 1 MNXM270@MNXC2 <==> 1 MNXM1@MNXC3 + 1 MNXM270@MNXC3	R_RIBFLVt6			model:S_Transport;seed:ECF class transporters	bigg:RIBFLVt2;iaf692:RIBFLVt2;iao358:rll_561;iin800:U229;imm904:RIBFLVt2;ind750:RIBFLVt2;ips189:RIBFLVt2;iyo844:RIBFLVt6;seed:rxn05645
RFBAF2331_B	1 MNXM1@MNXC2 + 1 MNXM2757@MNXC2 <==> 1 MNXM1@MNXC3 + 1 MNXM2757@MNXC3	rxn05511			model:NONE	imo1053-pao1:BTDt6-RR;imo1056:BTDt6-RR;iyo844:BTDt6-RR;seed:rxn05511
R224606F1_B	1 MNXM1@MNXC2 + 1 MNXM27@MNXC3 <==> 1 MNXM1@MNXC3 + 1 MNXM27@MNXC2	T_R_NAt3_1	MNXR3783		model:null	bigg:NAt3;bigg:NAt3_1;bigg:NAt3_1g;bigg:NAt3pp;iabaylyiv4:TRANS-RXN-NA-CPA1;iaf1260:NAt3pp;iaf692:NAt3_1;iao358:rll_273;iin800:NHA1;iit341:NAt3_1;ijr904.45632:NAt3_1;ijr904:NAt3_1;imeo21:NAt3_1;imm904:NAt3_1;imo1053-pao1:NAt7;imo1056:NAt7;ind750:NAt3_1;inj661:NAt3_1;isb619:NAt3;isb619:NAt3_1;iso783:NAt3;iyo844:NAt3;obsolete:rxn05624r;reactome:REACT_100724;reactome:REACT_102112;reactome:REACT_1028…
R40CFDBFB_B	1 MNXM1@MNXC2 + 1 MNXM288@MNXC2 <==> 1 MNXM1@MNXC3 + 1 MNXM288@MNXC3	R_1296			model:Transport, Extracellular	bigg:URIt2;bigg:URIt2pp;bigg:URIt2r;bigg:URIt2rpp;iag612:rbs_587;iin800:FUI1_1;iin800:FUI1_2;iin800:FUI1_3;iit341:URIt2;ijr904.45632:URIt2;ijr904.45632:URIt2r;ijr904:URIt2;ijr904:URIt2r;imm904:URIt2;ind750:URIt2;iso783:URIt2;iyo844:URIt2;obsolete:rxn05668;seed:rxn05199;seed:rxn09371;seed:rxn12460
RA1AB26B4_B	1 MNXM1@MNXC2 + 1 MNXM289@MNXC2 <==> 1 MNXM1@MNXC3 + 1 MNXM289@MNXC3	RR08638				bigg:GLYBt2pp;bigg:GLYBt2r;iaf1260:GLYBt2pp;ijr904.45632:GLYBt2r;ijr904:GLYBt2r;isb619:GLYBt2r;iyo844:GLYBt6;seed:rxn05579;seed:rxn08638;seed:rxn12375
RE9E2BBFE_B	1 MNXM1@MNXC2 + 1 MNXM29@MNXC2 <==> 1 MNXM1@MNXC3 + 1 MNXM29@MNXC3	R_681;R_1534;R_1533;R_1532			model:Transport, Extracellular	bigg:GLYt2;bigg:GLYt2m;bigg:GLYt2pp;bigg:GLYt2r;bigg:GLYt2rL;iaf1260:GLYt2pp;iao358:rll_539;iin800:DIP5_5;iin800:GAP1_7;iin800:PUT4_2;iin800:TAT2_3;iit341:GLYt2;ijr904.45632:GLYt2r;ijr904:GLYt2r;imeo21:GLYt2r;imm904:GLYt2r;ind750:GLYt2r;inj661:GLYt2r;iyo844:GLYt6;seed:rxn05582;seed:rxn08660;seed:rxn09748;seed:rxn12379
R39C3DC9F_LR	1 MNXM1@MNXC2 + 1 MNXM2@MNXC3 + 1 MNXM3@MNXC3 + 1 MNXM53317@MNXC2 --> 2 MNXM1@MNXC3 + 1 MNXM53317@MNXC3 + 1 MNXM7@MNXC3 + 1 MNXM9@MNXC3	rxn05558			model:NONE	bigg:FEOXAMabcpp;iaf1260:FEOXAMabcpp;iyo844:FERXAabc;seed:rxn05558;seed:rxn08509
REF043796_LR	1 MNXM1@MNXC2 + 1 MNXM2@MNXC3 + 1 MNXM3@MNXC3 + 1 MNXM814@MNXC2 --> 2 MNXM1@MNXC3 + 1 MNXM7@MNXC3 + 1 MNXM814@MNXC3 + 1 MNXM9@MNXC3	rxn05515	MNXR79901		model:NONE	iyo844:CBL2abc;seed:rxn05515
RC43FEC75_B	1 MNXM1@MNXC2 + 1 MNXM303@MNXC3 <==> 1 MNXM1@MNXC3 + 1 MNXM303@MNXC2	rxn05553	MNXR1931		model:NONE	bigg:ETOHt2r;bigg:ETOHt2rpp;iaf1260:ETOHt2rpp;iit341:ETOHt2r;ijr904.45632:ETOHt2r;ijr904:ETOHt2r;iyo844:ETOHt3;seed:rxn05553;seed:rxn08427;seed:rxn10146
R1056518F_B	1 MNXM1@MNXC2 + 1 MNXM3148@MNXC2 <==> 1 MNXM1@MNXC3 + 1 MNXM3148@MNXC3	rxn11401			model:NONE
RC6B5F26B_B	1 MNXM1@MNXC2 + 1 MNXM3150@MNXC2 <==> 1 MNXM1@MNXC3 + 1 MNXM3150@MNXC3	rxn11402			model:NONE
RC4D9410A_LR	1 MNXM1@MNXC2 + 1 MNXM322@MNXC2 --> 1 MNXM1@MNXC3 + 1 MNXM322@MNXC3	R_THI7;R_YOR192C;R_YOR071C			model:Transport, extracellular
R4382A58B_B	1 MNXM1@MNXC2 + 1 MNXM3304@MNXC2 <==> 1 MNXM1@MNXC3 + 1 MNXM3304@MNXC3	rxn11404			model:NONE
RDA877866_B	1 MNXM1@MNXC2 + 1 MNXM331@MNXC2 <==> 1 MNXM1@MNXC3 + 1 MNXM331@MNXC3	rxn05672	MNXR27822		model:NONE	imo1053-pao1:GLU-Dt2;imo1056:GLU-Dt2;iyo844:GLU-Dt2;seed:rxn05672
R225B79F6_B	1 MNXM1@MNXC2 + 1 MNXM332@MNXC2 <==> 1 MNXM1@MNXC3 + 1 MNXM332@MNXC3	rxn05717			model:NONE
R8927C97_B	1 MNXM1@MNXC2 + 1 MNXM334@MNXC2 <==> 1 MNXM1@MNXC3 + 1 MNXM334@MNXC3	R_801			model:Transport, Extracellular	bigg:INSt2;bigg:INSt2pp;bigg:INSt2r;bigg:INSt2rpp;iaf1260:INSt2pp;iaf1260:INSt2rpp;iin800:U177;iin800:U194;ijr904.45632:INSt2;ijr904.45632:INSt2r;ijr904:INSt2;ijr904:INSt2r;imm904:INSt2;ind750:INSt2;iso783:INSt2;iyo844:INSt2r;obsolete:rxn05592;seed:rxn05316;seed:rxn08753;seed:rxn12445
RF04E7D07_B	1 MNXM1@MNXC2 + 1 MNXM337@MNXC2 <==> 1 MNXM1@MNXC3 + 1 MNXM337@MNXC3	R_CHORt2			model:S_Transport	iyo844:CHORt2;seed:rxn05519
R5D007655_LR	1 MNXM1@MNXC2 + 1 MNXM338@MNXC2 --> 1 MNXM1@MNXC3 + 1 MNXM338@MNXC3	R_U193_;R_U186_;R_U176_			model:Transport, extracellular	imm904:LCYSTintv;seed:rxn13338
R69AD851_B	1 MNXM1@MNXC2 + 1 MNXM341@MNXC2 <==> 1 MNXM1@MNXC3 + 1 MNXM341@MNXC3	rxn05571			model:NONE	bigg:GLCNt2r;bigg:GLCNt2rpp;iaf1260:GLCNt2rpp;iaf692:GLCNt2r;iag612:rbs_326;iao358:rll_180;ijn746:GLCNt2rpp;ijr904.45632:GLCNt2r;ijr904:GLCNt2r;imo1053-pao1:GLCNt2ir;imo1056:GLCNt2ir;isb619:GLCNt2r;iyo844:GLCNt2ir;seed:rxn05571;seed:rxn08609
R6150E555_B	1 MNXM1@MNXC2 + 1 MNXM3518@MNXC2 <==> 1 MNXM1@MNXC3 + 1 MNXM3518@MNXC3	rxn05629			model:NONE	iyo844:PALAt2;seed:rxn05629
R2BB51883_B	1 MNXM1@MNXC2 + 1 MNXM356@MNXC2 <==> 1 MNXM1@MNXC3 + 1 MNXM356@MNXC3	R_PPAt6			model:S_Transport	ips189:PPAt6;iso783:PPAt2;iyo844:PPAt6;seed:rxn05634
R61769ACE_B	1 MNXM1@MNXC2 + 1 MNXM3570@MNXC2 <==> 1 MNXM1@MNXC3 + 1 MNXM3570@MNXC3	rxn05661			model:NONE	iyo844:TMPt6;seed:rxn05661
RAD1F3F7A_B	1 MNXM1@MNXC2 + 1 MNXM36331@MNXC2 <==> 1 MNXM1@MNXC3 + 1 MNXM36331@MNXC3	rxn05475			model:NONE	iyo844:3AMBAt2;seed:rxn05475
RC2FAAB19_B	1 MNXM1@MNXC2 + 1 MNXM364@MNXC2 <==> 1 MNXM1@MNXC3 + 1 MNXM364@MNXC3	R_1051			model:Transport, Extracellular	bigg:PNTOt2;iaf692:PNTOt2;iao358:rll_555;iin800:FEN2;imm904:PNTOt2;ind750:PNTOt2;iyo844:PNTOt2;seed:rxn05308
RF80D7057_B	1 MNXM1@MNXC2 + 1 MNXM3663@MNXC2 <==> 1 MNXM1@MNXC3 + 1 MNXM3663@MNXC3	rxn05502			model:NONE	iyo844:ARGPt6;seed:rxn05502
RE8D23D8F_B	1 MNXM1@MNXC2 + 1 MNXM38283@MNXC2 <==> 1 MNXM1@MNXC3 + 1 MNXM38283@MNXC3	rxn05694			model:NONE	obsolete:rxn05712;seed:rxn05694
R4C352962_B	1 MNXM1@MNXC2 + 1 MNXM38297@MNXC2 <==> 1 MNXM1@MNXC3 + 1 MNXM38297@MNXC3	R_5MTRt2			model:S_Transport	iyo844:5MTRt2;seed:rxn05481
R625B4D9B_B	1 MNXM1@MNXC2 + 1 MNXM39@MNXC2 <==> 1 MNXM1@MNXC3 + 1 MNXM39@MNXC3	R_FORt2			model:S_Transport	bigg:FORt2;bigg:FORt2pp;bigg:FORt3;iaf1260:FORt2pp;isb619:FORt2;isb619:FORt3;iyo844:FORt2;seed:rxn05559;seed:rxn08524;seed:rxn10860;seed:rxn12422
R92118F8C_B	1 MNXM1@MNXC2 + 1 MNXM401@MNXC2 <==> 1 MNXM1@MNXC3 + 1 MNXM401@MNXC3	R_688			model:Transport, Extracellular	bigg:GSNt2;bigg:GSNt2m;bigg:GSNt2pp;ecocyc:RXN0-22;iabaylyiv4:TRANS-RXN-GUANOSINE;iaf1260:GSNt2pp;iin800:U175;iin800:U192;iit341:GSNt2;ijr904.45632:GSNt2;ijr904:GSNt2;imm904:GSNt2;imm904:GSNt2m;ind750:GSNt2;ind750:GSNt2m;iyo844:GSNt2r;obsolete:rxn05583;rhea:29583;rhea:29584;rhea:29585;rhea:29586;seed:rxn05204;seed:rxn08671;seed:rxn09747;seed:rxn12427
RE9CA52B3_B	1 MNXM1@MNXC2 + 1 MNXM4100@MNXC2 <==> 1 MNXM1@MNXC3 + 1 MNXM4100@MNXC3	rxn05678			model:NONE	iyo844:HQNt6;seed:rxn05678
R5CE0F8F2_B	1 MNXM1@MNXC2 + 1 MNXM41@MNXC2 <==> 1 MNXM1@MNXC3 + 1 MNXM41@MNXC3	rxn05573	MNXR2688		model:NONE	bigg:GLCt2;bigg:GLCt2pp;bigg:GLCt2r;iaf1260:GLCt2pp;iag612:rbs_312;iag612:rbs_313;iao358:rll_538;iit341:GLCt2;ijr904.45632:GLCt2;ijr904:GLCt2;iyo844:GLCt2;obsolete:rxn11103;seed:rxn05573;seed:rxn08616
R6500057A_B	1 MNXM1@MNXC2 + 1 MNXM420@MNXC2 <==> 1 MNXM1@MNXC3 + 1 MNXM420@MNXC3	R_1218			model:Transport, Extracellular	bigg:THMDt2;bigg:THMDt2pp;bigg:THMDt2r;bigg:THMDt2rpp;iabaylyiv4:TRANS-RXN-THYMIDINE;iaf1260:THMDt2pp;iaf1260:THMDt2rpp;iin800:U179;iin800:U187;iin800:U195;iit341:THMDt2;ijr904.45632:THMDt2;ijr904.45632:THMDt2r;ijr904:THMDt2;ijr904:THMDt2r;imm904:THMDt2;ind750:THMDt2;ips189:THMDt2;isb619:THMDt2;iso783:THMDt2;iyo844:THMDt2;obsolete:rxn05658;seed:rxn05200;seed:rxn09298;seed:rxn12457
R33D76743_B	1 MNXM1@MNXC2 + 1 MNXM42654@MNXC2 <==> 1 MNXM1@MNXC3 + 1 MNXM42654@MNXC3	rxn05505			model:NONE	iyo844:ARSENBt2;seed:rxn05505
R5533691C_B	1 MNXM1@MNXC2 + 1 MNXM42@MNXC2 <==> 1 MNXM1@MNXC3 + 1 MNXM42@MNXC3	R_1389;R_1388;R_250	MNXR873		model:Transport, Extracellular	bigg:ASPt2;bigg:ASPt2m;bigg:ASPt2n;bigg:ASPt2pp;bigg:ASPt2r;iabaylyiv4:TRANS-RXN-L-ASPARTATE;iabaylyiv4:TRANS-RXNIM-5855;iag612:rbs_164;iao358:rll_523;iin800:AGC1_2;iin800:AGP3_2;iin800:DIP5_4;iin800:GAP1_5;iit341:ASPt2r;ijr904.45632:ASPt2;ijr904:ASPt2;imeo21:ASPt2r;imm904:ASPt2m;imm904:ASPt2n;imm904:ASPt2r;imm904:ASPt7;imo1053-pao1:ASPt6;imo1056:ASPt6;ind750:ASPt2m;ind750:ASPt2n;ind750:ASPt2r;in…
R5F9F9DB1_B	1 MNXM1@MNXC2 + 1 MNXM440@MNXC2 <==> 1 MNXM1@MNXC3 + 1 MNXM440@MNXC3	R_DDGLCNt2			model:S_Transport	bigg:DDGLCNt2r;bigg:DDGLCNt2rpp;iaf1260:DDGLCNt2rpp;iag612:rbs_362;ijr904.45632:DDGLCNt2r;ijr904:DDGLCNt2r;iyo844:DDGLCNt2;seed:rxn05681;seed:rxn08319
RE301FE19_B	1 MNXM1@MNXC2 + 1 MNXM4457@MNXC2 <==> 1 MNXM1@MNXC3 + 1 MNXM4457@MNXC3	rxn05671			model:NONE	iaf1260:XYLt2pp;iag612:rbs_593;iao358:rll_460;iao358:rll_463;ijr904.45632:XYLt2;ijr904:XYLt2;iyo844:XYLt2;obsolete:rxn11191;seed:rxn05671;seed:rxn09384
R99B1B88_B	1 MNXM1@MNXC2 + 1 MNXM4505@MNXC3 + 1 MNXM95@MNXC2 <==> 1 MNXM1@MNXC3 + 1 MNXM4505@MNXC2 + 1 MNXM95@MNXC3	rxn05517	MNXR79902		model:NONE	iyo844:CD2t4;seed:rxn05517
RA88E1747_B	1 MNXM1@MNXC2 + 1 MNXM461@MNXC2 <==> 1 MNXM1@MNXC3 + 1 MNXM461@MNXC3	R_ARBt2r	MNXR775		model:Transport	bigg:ARBt2r;bigg:ARBt2rpp;bigg:ARBt3ipp;iaf1260:ARBt2rpp;iaf1260:ARBt3ipp;iag612:rbs_161;ijr904.45632:ARBt2r;ijr904:ARBt2r;imeo21:ARBt2r;inj661:ARBt2r;iyo844:ARBt2ir;obsolete:rxn11064;seed:rxn05500;seed:rxn08140;seed:rxn08141
RD05389FA_RL	1 MNXM1@MNXC2 + 1 MNXM46638@MNXC3 <-- 1 MNXM1@MNXC3 + 1 MNXM46638@MNXC2	rxn05526			model:NONE	iso783:CRO4t6;iyo844:CRO4t3;seed:rxn05526;seed:rxn13686
RCE6DE43B_B	1 MNXM1@MNXC2 + 1 MNXM469@MNXC2 <==> 1 MNXM1@MNXC3 + 1 MNXM469@MNXC3	rxn05648	MNXR27818		model:NONE;seed:Ribitol, Xylitol, Arabitol, Mannitol and Sorbitol utilization	iag612:rbs_549;iyo844:SBTt2;seed:rxn05648
R57B4D364_B	1 MNXM1@MNXC2 + 1 MNXM473@MNXC2 <==> 1 MNXM1@MNXC3 + 1 MNXM473@MNXC3	rxn11408			model:NONE	bigg:PACALDt2rpp;iaf1260:PACALDt2rpp;seed:rxn09060;seed:rxn11408
R1E827BF2_B	1 MNXM1@MNXC2 + 1 MNXM48448@MNXC2 <==> 1 MNXM1@MNXC3 + 1 MNXM48448@MNXC3	rxn05568			model:NONE	iaf1260:GAM6Pt6_2pp;iaf1260:GAMAN6Ptex;iin800:U221;imm904:GAM6Pt;ind750:GAM6Pt;iyo844:GAM6Pt;seed:rxn05568;seed:rxn08591;seed:rxn13642
RE0AC2809_LR	1 MNXM1@MNXC2 + 1 MNXM48556@MNXC2 --> 1 MNXM1@MNXC3 + 1 MNXM48556@MNXC3	rxn05714			model:NONE
R9D755F0E_B	1 MNXM1@MNXC2 + 1 MNXM49266@MNXC2 <==> 1 MNXM1@MNXC3 + 1 MNXM49266@MNXC3	rxn05531			model:NONE	iyo844:DEXTRINt2;seed:rxn05531
RD9C41023_B	1 MNXM1@MNXC2 + 1 MNXM53@MNXC2 <==> 1 MNXM1@MNXC3 + 1 MNXM53@MNXC3	R_1707;R_1706;R_1705;R_1704;R_1168	MNXR4822		model:Transport, Extracellular;seed:Pyruvate Alanine Serine Interconversions;seed:Threonine anaerobic catabolism gene cluster	bigg:SERt2m;bigg:SERt2r;bigg:SERt2rpp;iaf1260:SERt2rpp;iao358:rll_562;iin800:AGP1_12;iin800:AGP3_3;iin800:DIP5_7;iin800:GAP1_18;iin800:GNP1_6;iit341:SERt2r;ijn746:SERt2rpp;ijr904.45632:SERt2r;ijr904:SERt2r;imeo21:SERt2r;imm904:SERt2m;imm904:SERt2r;ind750:SERt2m;ind750:SERt2r;inj661:SERt2r;ips189:SERt2;iso783:SERt6;iyo844:SERt2;obsolete:rxn05650;obsolete:rxn11341;seed:rxn05307;seed:rxn09246;seed:r…
REA63FB1D_B	1 MNXM1@MNXC2 + 1 MNXM58@MNXC2 <==> 1 MNXM1@MNXC3 + 1 MNXM58@MNXC3	R_SO4t6	MNXR4870		model:S_*Transport, Extracellular	bigg:SO4t2;iaf692:SO4t2;iag612:rbs_557;ips189:SO4t2;iso783:SO4t2;iyo844:SO4t2;seed:rxn05651;seed:rxn12369;seed:rxn13116
RD7596741_B	1 MNXM1@MNXC2 + 1 MNXM61743@MNXC2 <==> 1 MNXM1@MNXC3 + 1 MNXM61743@MNXC3	rxn11397			model:NONE
RECF1CC4E_B	1 MNXM1@MNXC2 + 1 MNXM617@MNXC2 <==> 1 MNXM1@MNXC3 + 1 MNXM617@MNXC3	R_FOLATEt			model:Transport_cofactor
R36CF866A_B	1 MNXM1@MNXC2 + 1 MNXM621@MNXC2 <==> 1 MNXM1@MNXC3 + 1 MNXM621@MNXC3	rxn05643	MNXR27816		model:NONE	iyo844:RAFFINt2;seed:rxn05643
R5BE7FD4_B	1 MNXM1@MNXC2 + 1 MNXM625@MNXC2 <==> 1 MNXM1@MNXC3 + 1 MNXM625@MNXC3	R_377			model:Transport, Extracellular	bigg:DADNt2;bigg:DADNt2pp;iaf1260:DADNt2pp;iin800:U182;iin800:U188;iin800:U198;iit341:DADNt2;ijr904.45632:DADNt2;ijr904:DADNt2;imm904:DADNt2;ind750:DADNt2;iso783:DADNt2;iyo844:DADNt2;seed:rxn05317;seed:rxn08292;seed:rxn12414
R6D55286E_B	1 MNXM1@MNXC2 + 1 MNXM658@MNXC2 <==> 1 MNXM1@MNXC3 + 1 MNXM658@MNXC3	rxn05507			model:NONE	bigg:ASO3tex;iaf1260:ASO3tex;iso783:ARSt1;iyo844:ARSt1;seed:rxn05507;seed:rxn08164
R8C31D521_B	1 MNXM1@MNXC2 + 1 MNXM659@MNXC2 <==> 1 MNXM1@MNXC3 + 1 MNXM659@MNXC3	rxn05691			model:NONE	bigg:FUCt;bigg:FUCtpp;iaf1260:FUCtpp;ijr904.45632:FUCt;ijr904:FUCt;seed:rxn05691;seed:rxn08541
R60D7D3E8_B	1 MNXM1@MNXC2 + 1 MNXM683@MNXC2 <==> 1 MNXM1@MNXC3 + 1 MNXM683@MNXC3	rxn05529	MNXR27773		model:NONE	iyo844:CYSGLYt2ir;seed:rxn05529
R53A62A56_B	1 MNXM1@MNXC2 + 1 MNXM687@MNXC2 <==> 1 MNXM1@MNXC3 + 1 MNXM687@MNXC3	R_1307			model:Transport, Extracellular	bigg:XTSNt2;bigg:XTSNt2r;bigg:XTSNt2rpp;iaf1260:XTSNt2rpp;iin800:U178;ijr904.45632:XTSNt2r;ijr904:XTSNt2r;imm904:XTSNt2;ind750:XTSNt2;iyo844:XTSNt2;seed:rxn05680;seed:rxn09381
RBCA5F524_B	1 MNXM1@MNXC2 + 1 MNXM68@MNXC2 + 2 MNXM9@MNXC3 <==> 1 MNXM1@MNXC3 + 1 MNXM68@MNXC3 + 2 MNXM9@MNXC2	rxn05554	MNXR68833		model:NONE	bigg:F6Pt6_2pp;iyo844:F6Pt6_2;seed:rxn05554;seed:rxn08431
R8655EB14_B	1 MNXM1@MNXC2 + 1 MNXM693@MNXC2 <==> 1 MNXM1@MNXC3 + 1 MNXM693@MNXC3	rxn05673	MNXR2535		model:NONE;seed:Alginate metabolism	bigg:GALURt2r;bigg:GALURt2rpp;ecocyc:TRANS-RXN-123;iaf1260:GALURt2rpp;ijr904.45632:GALURt2r;ijr904:GALURt2r;iyo844:GALURt2;rhea:29295;rhea:29296;rhea:29297;rhea:29298;seed:rxn05673;seed:rxn08588
R4DF8133A_B	1 MNXM1@MNXC2 + 1 MNXM694@MNXC2 <==> 1 MNXM1@MNXC3 + 1 MNXM694@MNXC3	RR08704			seed:Pyruvate Alanine Serine Interconversions	bigg:DSERt2;bigg:DSERt2pp;bigg:DSERt2r;iaf1260:DSERt2pp;iit341:DSERt2;ijr904.45632:DSERt2r;ijr904:DSERt2r;imeo21:DSERt2r;inj661:DSERt2r;iyo844:SER_Dt6;seed:rxn05649;seed:rxn08372
RAA9668A9_B	1 MNXM1@MNXC2 + 1 MNXM69@MNXC2 <==> 1 MNXM1@MNXC3 + 1 MNXM69@MNXC3	rxn05577	MNXR27794		model:NONE	iyo844:GLXt2;seed:rxn05577
R4642C92D_B	1 MNXM1@MNXC2 + 1 MNXM704@MNXC2 <==> 1 MNXM1@MNXC3 + 1 MNXM704@MNXC3	R_386			model:Transport, Extracellular	bigg:DCYTt2;bigg:DCYTt2pp;iabaylyiv4:TRANS-RXN-DEOXYCYTIDINE;iaf1260:DCYTt2pp;iag612:rbs_230;iin800:U183;iin800:U189;iin800:U199;iit341:DCYTt2;ijr904.45632:DCYTt2;ijr904:DCYTt2;imm904:DCYTt2;ind750:DCYTt2;iso783:DCYTt2;iyo844:DCYTt2;seed:rxn05205;seed:rxn08316;seed:rxn12415
R1C156B46_LR	1 MNXM1@MNXC2 + 1 MNXM70@MNXC2 --> 1 MNXM1@MNXC3 + 1 MNXM70@MNXC3	R_ARGt2			model:S_Transport	bigg:ARGt2m;bigg:ARGt2r;bigg:ARGt3pp;bigg:ARGtm;iaf1260:ARGt3pp;iin800:ALP1;iin800:CAN1_1;iin800:GAP1_3;iit341:ARGt2r;imm904:ARGt2m;imm904:ARGt2r;imm904:ARGt6;ind750:ARGt2m;ind750:ARGt2r;ips189:ARGt2;iyo844:ARGt2;obsolete:rxn05503;seed:rxn05303;seed:rxn08154;seed:rxn09783;seed:rxn12437;seed:rxn13228
[truncated: 691 more rows]
