# Supplementary material for: Efficient Reconstruction of Predictive Consensus Metabolic Network Models
Source: PLoS Comput Biol. 2016 Aug 26;12(8):e1005085. doi: 10.1371/journal.pcbi.1005085 (PMC5001716; doi:10.1371/journal.pcbi.1005085)
Supplement: S1 Dataset — This file contains the original models, the input models, the BCMs, and the RCMs for COMMGEN as well as an overview of the changes made between original and input models. (ZIP) [file pcbi.1005085.s001.zip › S4-Models/Original/Mtuberculosis/RemIllegalChars.pl]

#!/usr/bin/perl

use strict;
use warnings;

my $inFile = $ARGV[0];
my $outFile = $ARGV[1];
my $line;

#Open input file in read mode
open(READ,"<", $inFile) or die "Cannot open file $inFile for reading!\n";
#Open output file in write mode
open(OUT,">",$outFile) or die $!;

#Read input file line by line
while($line=<READ>) {
  chomp $line;
    # Replace illegal characters by __
  if ($line =~ /species/) {
    $line =~ s/\[|\]|\,|-|:|\(|\)/__/g;
  }
    # Print lines to output file
  print OUT $line, "\n";
}
close(OUT);
close(READ);
exit(0);
