# Supplementary material for: Efficient Reconstruction of Predictive Consensus Metabolic Network Models
Source: PLoS Comput Biol. 2016 Aug 26;12(8):e1005085. doi: 10.1371/journal.pcbi.1005085 (PMC5001716; doi:10.1371/journal.pcbi.1005085)
Supplement: S1 Dataset — This file contains the original models, the input models, the BCMs, and the RCMs for COMMGEN as well as an overview of the changes made between original and input models. (ZIP) [file pcbi.1005085.s001.zip › S4-Models/Original/Mtuberculosis/RemoveOrphanGenes.sh]

#!/bin/bash
# The GSMN_TB model uses 'orphan' genes to indicate reactions that should have an enzyme associated with them but don't. Here we remove these artificial genes as they are not actually genes at all.

sed -e 's/ASSOCIATION: orphan /ASSOCIATION /g' GSMN_TB_in_vivo.xml > GSMN_TB_tmp && mv GSMN_TB_tmp GSMN_TB_in_vivo.xml
