# Supplementary material for: Efficient Reconstruction of Predictive Consensus Metabolic Network Models
Source: PLoS Comput Biol. 2016 Aug 26;12(8):e1005085. doi: 10.1371/journal.pcbi.1005085 (PMC5001716; doi:10.1371/journal.pcbi.1005085)
Supplement: S1 Protocol — This file contains the code that was used in order to obtain the data for Fig 3a–3c. (ZIP) [file pcbi.1005085.s002.zip]

Archive with 5 entries (5 files):
- S1-Automatic_RCM/CountPerCat.m
- S1-Automatic_RCM/Fig3ABC_Data_script.m
- S1-Automatic_RCM/HubMets.mat
- S1-Automatic_RCM/movepieto.m
- S1-Automatic_RCM/SpecPairs.mat
