# Supplementary material for: Efficient Reconstruction of Predictive Consensus Metabolic Network Models
Source: PLoS Comput Biol. 2016 Aug 26;12(8):e1005085. doi: 10.1371/journal.pcbi.1005085 (PMC5001716; doi:10.1371/journal.pcbi.1005085)
Supplement: S1 Protocol — This file contains the code that was used in order to obtain the data for Fig 3a–3c. (ZIP) [file pcbi.1005085.s002.zip › S1-Automatic_RCM/CountPerCat.m]

function [Metvals,Rxnvals,Genvals] = CountPerCat(Model)
%% counts of overlap between models in 4 categories:
% 1) Shared
% 2) Unique, no issue
% 3) Unique, one issue
% 4) Unique, multiple issues

%% metabolites
%num metabolites
Shared = all(Model.SpecOrigin,2);
None = ~any(Model.SpecOrigin,2);
Metvals(1) = sum(Shared);
Metvals(2) = 0;
Metvals(3) = 0;
Metvals(4) = sum(~Shared & ~None);

%% reactions
Counts = false(10,Model.NumReactions);

% Inv Ext
idx = Model.findInvalidExternalRxns;
Counts(1,idx) = true;

% Inv transport
Counts(2,:) = Model.findInvalidTransport;

% Duplicate Reactions
Counts(3,:) = any(Model.findDuplicateRxns,1);

% Alternative stoichiometry
S = logical(Model.Stoich);
S = Model.RemIgnored(S);
Counts(4,:) = any(Model.findDuplicateRxns(S));

% Alternative transport
Counts(5,:) = any(Model.findMultipleTransportSameSpecSameComps,1);

% Nested
Counts(6,:) = any(Model.findNestedReactions,1);

% Same reaction different compartment
Counts(7,:) = any(Model.findSameRxnDiffComp,1);

% Alternative redox
Counts(8,:) = any(Model.findAltDonorAcceptorPairs,1);

% Similar
Counts(9,:) = any(Model.findSimilarReactions(1,1,1),1);

% Lumped
Counts(10,:) = any(Model.findLumpedReactions,1);

%Group reactions
ConsensusRxn = sum(Model.RxnOrigin,2)==2;
NoProblem  = ~any(Counts,1)   & ~ ConsensusRxn';
OneProblem = sum(Counts,1)==1 & ~ ConsensusRxn';
MltProblem = sum(Counts,1)>1  & ~ ConsensusRxn';

%num reactions
Rxnvals(1) = sum(ConsensusRxn);
Rxnvals(2) = sum(NoProblem);
Rxnvals(3) = sum(OneProblem);
Rxnvals(4) = sum(MltProblem);

%% genes
%num genes
Genvals(1) = sum(sum(Model.GeneOrigin,2)==2);
Genvals(2) = 0;
Genvals(3) = 0;
Genvals(4) = sum(sum(Model.GeneOrigin,2)==1);

end
