# Supplementary material for: Efficient Reconstruction of Predictive Consensus Metabolic Network Models
Source: PLoS Comput Biol. 2016 Aug 26;12(8):e1005085. doi: 10.1371/journal.pcbi.1005085 (PMC5001716; doi:10.1371/journal.pcbi.1005085)
Supplement: S1 Protocol — This file contains the code that was used in order to obtain the data for Fig 3a–3c. (ZIP) [file pcbi.1005085.s002.zip › S1-Automatic_RCM/Fig3ABC_Data_script.m]

%% Adjust these paths before running the script
models = cell(2,1);
models{1} = '../S4-Models/Input/Pputida/iJN746_COMMGEN';
models{2} = '../S4-Models/Input/Pputida/iJP962_COMMGEN';

%% counts of overlap between models in 4 categories:
% 1) Shared
% 2) Unique, no issue
% 3) Unique, one issue
% 4) Unique, multiple issues

%Pre-allocate variables
FigNames = {'Fig2a_1','Fig2a_2','Fig2a_3','Fig2a_4','Fig2a_5','Fig2b','Fig2c'};
Rxnvals = nan(7,4);
     
% load predefined hub metabolites and preconfirmed metabolite matches
load('HubMets'); %Preset hub metabolites
load('SpecPairs'); %preconfirmed metabolite matches

%% Fig3A
%Set options
clear options
options.GeneOR  = 1;
options.GeneORStrict = 1;
options.MergeArrows = 3;
options.SameRxnDiffComp_RemoveDead  = 2;
options.SameRxnDiffComp_AutoGPR     = 1;
options.SameRxnDiffComp_AllActSameModel = 1;
options.SameRxnDiffComp_IgnoreAllInact  = 1;
options.PermanentReject = -1;
options.HubComplete = 1;
options.AllAuto=1;
options.ResolveInvalidTransport = 1;
options.CompartmentConnections = {'MNXC19%MNXC2';'MNXC19%MNXC3'};
options.InvTransportSolution    = {'ext%cyt','per','ext'};
options.HubMets = HubMets;
options.RDPredict = false;
options.ExactlyIdentical = true;
options.databaseNames = models;

%create COMMGEN model structure
ACM = COMMGEN(models,options);

%Start: BCM with identical reactions matched
idx=1;
ACM.DuplicateRxns;
[~,Rxnvals(idx,:)] = CountPerCat(ACM);

%Step 1: Metabolites matched, no reaction matching
idx=2;
Pairs(1,:) = [];
Pairs(strcmp(Pairs(:,1),''),:) = [];

ACM.ChangeFunction('Similar Species');
for i=1:size(Pairs,1)
    speciesIDx = [find(strcmp(ACM.species_IDs,Pairs{i,1})) find(strcmp(ACM.species_IDs,Pairs{i,2}))];
    group = false(ACM.NumSpecies);
    group(speciesIDx)=true;
    ACM.MergeTwoSpecies(group,speciesIDx(2));
end

ACM.UpdateAll;
ACM.RDPredict;
ACM.DuplicateRxns;
[~,Rxnvals(idx,:)] = CountPerCat(ACM);

%Step 2: Transport/exchange standardisation
idx=3;
ACM.InvalidExternalRxns;
ACM.InvalidTransport;
[~,Rxnvals(idx,:)] = CountPerCat(ACM);

%Step 3: Reaction matching with identical stoichiometries
ACM.options.ExactlyIdentical = false; %the reactions may differ in directionality and GPR
idx=4;
ACM.RDPredict;
ACM.DuplicateRxns;
[~,Rxnvals(idx,:)] = CountPerCat(ACM);

%Step 4: Reaction matching with differing stoichiometries
idx=5;
ACM.SameMetsDiffStoich;
[~,Rxnvals(idx,:)] = CountPerCat(ACM);

%% Fig3B
idx=6;
%Set options
clear options
options.GeneOR  = 1;
options.GeneORStrict = 1;
options.MergeArrows = 3;
options.SameRxnDiffComp_RemoveDead  = 2;
options.SameRxnDiffComp_AutoGPR     = 1;
options.SameRxnDiffComp_AllActSameModel = 1;
options.SameRxnDiffComp_IgnoreAllInact  = 1;
options.PermanentReject = -1;
options.HubComplete = 1;
options.AllAuto=1;
options.ResolveInvalidTransport = 1;  % If 1: Attempt to resolve invalid transport automatically. If 0: ask whether they should be solved automatically. If -1: Don't solve automatically;
options.CompartmentConnections = {'MNXC19%MNXC2';'MNXC19%MNXC3'};
options.InvTransportSolution    = {'ext%cyt','per','ext'};
options.HubMets = HubMets;
options.RDPredict = false;
options.ExactlyIdentical = false;
options.databaseNames = models;

%create COMMGEN model structure
ACM = COMMGEN(models,options);

ACM.InvalidExternalRxns;
ACM.InvalidTransport;
ACM.RDPredict;
ACM.DuplicateRxns;

ACM.SameMetsDiffStoich;
[~,Rxnvals(idx,:)] = CountPerCat(ACM);

%% Fig3C
idx=7;
load('../S4-Models/RCM/Pputida.mat')
[~,Rxnvals(idx,:)] = CountPerCat(ACM);

%% create figures
% reaction pie scaling
TotalNum = sum(Rxnvals,2);
ScaleSize = max(TotalNum);
PieSize_R = sqrt(TotalNum/ScaleSize); % Pie chart surface area corresponds to total number of reactions

% Plot
colors = [0 1 0; 0 0 1; 1 0.6 0; 1 0 0];
for i=1:numel(FigNames)
    figure
    %Select non-zero locations
    NZ = Rxnvals(i,:)~=0;
    %Define labels
    %values
    VL = cellfun(@num2str,num2cell(Rxnvals(i,:)),'UniformOutput',false);
    %percentages
    PC = round(Rxnvals(i,:)/sum(Rxnvals(i,:))*100);
    PC = cellfun(@num2str,num2cell(PC),'UniformOutput',false);
    lbl = strcat(VL(NZ)','R','NEWLINE','(',PC(NZ)','%)');
    
    %Make reaction plot
    P = pie(Rxnvals(i,NZ),zeros(size(Rxnvals(i,NZ))),regexprep(lbl,'NEWLINE',char(10)));
    
    %Color
    colormap(colors(Rxnvals(i,:)~=0,:))
    
    %Scale pie chart
    movepieto(P,0,0,PieSize_R(i));
    
    %Move labels further away
    for j=1:numel(P)/2
        idx=j*2;
        set(P(idx),'Position',get(P(idx),'Position')*1.05);
    end
    
    %Set figure to paper mode
    set(gcf,'PaperPositionMode','auto')
    
    %Change Font size
    set(P(2:2:end),'FontSize',30)
    
    %Save figure
    print('-depsc2',[FigNames{i} '.eps'],'-loose');
    close
end
