# Supplementary material for: Efficient Reconstruction of Predictive Consensus Metabolic Network Models
Source: PLoS Comput Biol. 2016 Aug 26;12(8):e1005085. doi: 10.1371/journal.pcbi.1005085 (PMC5001716; doi:10.1371/journal.pcbi.1005085)
Supplement: S1 Protocol — This file contains the code that was used in order to obtain the data for Fig 3a–3c. (ZIP) [file pcbi.1005085.s002.zip › S1-Automatic_RCM/movepieto.m]

function piehandles = movepieto( piehandles, newx, newy,resize )

if nargin<4
    resize=1;
end

  %assume pairs, patch first then text
  for K = 1:2:length(piehandles)
    set(piehandles(K), 'Vertices', ...
          bsxfun(@plus, resize*get(piehandles(K), 'Vertices'), [newx newy]) );
    set(piehandles(K+1), 'Position', resize*get(piehandles(K+1),'Position') + [newx, newy, 0]);
  end
end
