# Supplementary material for: Efficient Reconstruction of Predictive Consensus Metabolic Network Models
Source: PLoS Comput Biol. 2016 Aug 26;12(8):e1005085. doi: 10.1371/journal.pcbi.1005085 (PMC5001716; doi:10.1371/journal.pcbi.1005085)
Supplement: S2 Protocol — Upon the merging of reactions differing in gene rules a choice has to be made in how the final gene rule looks. This file shows how the consensus procedure as applied for this study affects the use of ‘OR’ and ‘AND’ operators. (ZIP) [file pcbi.1005085.s003.zip]

Archive with 2 entries (2 files):
- S2-GpR/.DS_Store
- S2-GpR/S2_GPR.docx
