# Supplementary material for: Efficient Reconstruction of Predictive Consensus Metabolic Network Models
Source: PLoS Comput Biol. 2016 Aug 26;12(8):e1005085. doi: 10.1371/journal.pcbi.1005085 (PMC5001716; doi:10.1371/journal.pcbi.1005085)
Supplement: S3 Protocol — This file contains the scripts and reference data for the prediction of growth and no-growth phenotypes and subsequent creation of Fig 5a. (ZIP) [file pcbi.1005085.s004.zip]

Archive with 13 entries (10 files):
- S3-GrowthPhenotypes_update_19052016/
- S3-GrowthPhenotypes_update_19052016/.DS_Store
- S3-GrowthPhenotypes_update_19052016/AnalyzeModels.m
- __MACOSX/
- __MACOSX/S3-GrowthPhenotypes_update_19052016/
- __MACOSX/S3-GrowthPhenotypes_update_19052016/._AnalyzeModels.m
- S3-GrowthPhenotypes_update_19052016/driver_script_fig5a.m
- __MACOSX/S3-GrowthPhenotypes_update_19052016/._driver_script_fig5a.m
- S3-GrowthPhenotypes_update_19052016/GrowthExperiments.xlsx
- __MACOSX/S3-GrowthPhenotypes_update_19052016/._GrowthExperiments.xlsx
- S3-GrowthPhenotypes_update_19052016/hline.m
- __MACOSX/S3-GrowthPhenotypes_update_19052016/._hline.m
- __MACOSX/._S3-GrowthPhenotypes_update_19052016
