# Supplementary material for: Efficient Reconstruction of Predictive Consensus Metabolic Network Models
Source: PLoS Comput Biol. 2016 Aug 26;12(8):e1005085. doi: 10.1371/journal.pcbi.1005085 (PMC5001716; doi:10.1371/journal.pcbi.1005085)
Supplement: S3 Protocol — This file contains the scripts and reference data for the prediction of growth and no-growth phenotypes and subsequent creation of Fig 5a. (ZIP) [file pcbi.1005085.s004.zip › S3-GrowthPhenotypes_update_19052016/GrowthExperiments.xlsx]

## Sheet: Media
Medium constituents	Metabolite IDs (Alternatives possible!)	AbrilA9	JPMin	iM9SN	iM9SC	iM9CN	Biolog_C	Biolog_N	Biolog_P	Biolog_S	Oh_LB	ArgonneLBMedia	Bsub_LB	Duarte_YPD	7H10_OADC
Adenosine	MNXM212	0	0	0	0	0	0	0	0	0	1	1	1	1	0
Alanine	MNXM32	0	0	0	0	0	0	0	0	0	1	1	1	1	0
Ammonia	MNXM15	1	1	1	0	1	1	0	1	1	0	0	0	1	1
Ammonia	NH3	0	0	0	0	0	0	0	0	0	0	0	0	0	1
Arginine	MNXM70	0	0	0	0	0	0	0	0	0	1	1	1	1	0
Arsenic	MNXM42650	0	0	0	0	0	0	0	0	0	1	0	1	0	0
Arsenic	MNXM42649	0	0	0	0	0	0	0	0	0	1	0	1	0	0
Arsenic	MNXM94464	0	0	0	0	0	0	0	0	0	1	0	1	0	0
Arsenic	MNXM658	0	0	0	0	0	0	0	0	0	1	0	1	0	0
Arsenic acid	MNXM970	0	0	0	0	0	0	0	0	0	0	1	1	0	0
Asparagine	MNXM147	0	0	0	0	0	0	0	0	0	0	0	0	1	0
Aspartate	MNXM42	0	0	0	0	0	0	0	0	0	1	1	1	1	0
Bicarbonate	MNXM1478	1	0	1	1	1	0	0	0	0	0	0	0	1	0
Bicarbonate	MNXM60	1	0	1	1	1	0	0	0	0	0	0	0	1	0
Biotin	MNXM304	0	0	0	0	0	0	0	0	0	0	0	0	0	1
Cadmium	MNXM45163	0	0	0	0	0	0	0	0	0	1	1	1	0	0
Cadmium	MNXM4505	0	0	0	0	0	0	0	0	0	1	1	1	0	0
Calcium	MNXM45245	0	0	0	0	0	0	0	0	0	1	1	1	1	1
Calcium	MNXM45228	0	0	0	0	0	0	0	0	0	1	1	1	1	1
Calcium	MNXM45217	0	0	0	0	0	0	0	0	0	1	1	1	1	1
Calcium	MNXM128	0	0	0	0	0	0	0	0	0	1	1	1	1	1
Chloride	MNXM43	0	0	0	0	0	1	1	1	1	1	1	1	0	1
Chorismate	MNXM337	0	0	0	0	0	0	0	0	0	1	1	1	0	0
Chromate	MNXM46638	0	0	0	0	0	0	0	0	0	0	1	1	0	0
Citrate	MNXM131	0	0	0	0	0	0	0	0	0	0	0	0	0	1
CO2	MNXM13	1	0	1	1	1	1	1	1	1	0	0	0	1	0
Cobalt	MNXM103953	1	0	0	0	0	1	1	1	1	0	1	1	0	0
Cobalt	MNXM711	1	0	0	0	0	1	1	1	1	0	1	1	0	0
Cobalt	MNXM90960	1	0	0	0	0	1	1	1	1	0	1	1	0	0
Copper	MNXM632	1	0	0	0	0	1	1	1	1	0	1	1	0	1
Cysteine	MNXM55	0	0	0	0	0	0	0	0	0	1	1	1	1	0
Cytosine	MNXM338	0	0	0	0	0	0	0	0	0	0	0	0	1	0
Deoxyadenosine	MNXM625	0	0	0	0	0	0	0	0	0	1	1	1	0	0
Deoxycytidine	MNXM704	0	0	0	0	0	0	0	0	0	1	1	1	0	0
Dihydrogen	MNXM195	1	1	1	1	1	0	0	0	0	0	0	0	0	0
Dihydrogen	MNXM90545	1	1	1	1	1	0	0	0	0	0	0	0	0	0
Folate	MNXM617	0	0	0	0	0	0	0	0	0	1	1	1	0	0
Glucose	MNXM105	1	0	0	1	1	0	1	1	1	1	1	1	1	0
Glucose	MNXM41	1	0	0	1	1	0	1	1	1	1	1	1	1	1
Glutamate	MNXM89557	0	0	0	0	0	0	0	0	0	1	1	1	1	1
Glutamate	DGLU	0	0	0	0	0	0	0	0	0	0	0	0	1	1
Glutamine	MNXM37	0	0	0	0	0	0	0	0	0	0	0	0	1	0
Glycine	MNXM29	0	0	0	0	0	0	0	0	0	1	1	1	1	0
Guanosine	MNXM401	0	0	0	0	0	0	0	0	0	0	0	0	1	0
Histidine	MNXM134	0	0	0	0	0	0	0	0	0	1	1	1	1	0
Hypoxanthine	MNXM213	0	0	0	0	0	0	0	0	0	1	1	1	0	0
Inosine	MNXM334	0	0	0	0	0	0	0	0	0	1	1	1	0	0
Iron	MNXM105788	1	1	1	1	1	1	1	1	1	0	1	1	0	1
Iron	MNXM111	1	1	1	1	1	1	1	1	1	0	1	1	0	1
Iron	MNXM196	1	1	1	1	1	1	1	1	1	0	1	1	0	1
Iron	FE3	0	0	0	0	0	0	0	0	0	0	0	0	0	1
Isoleucine	MNXM231	0	0	0	0	0	0	0	0	0	1	1	1	1	0
Lead	MNXM19009	0	0	0	0	0	0	0	0	0	1	0	1	0	0
Lead	MNXM59849	0	0	0	0	0	0	0	0	0	1	0	1	0	0
Leucine	MNXM140	0	0	0	0	0	0	0	0	0	1	1	1	1	0
Lysine	MNXM78	0	0	0	0	0	0	0	0	0	1	1	1	1	0
Magnesium	MNXM106383	1	1	0	0	0	1	1	1	1	1	1	1	0	1
Manganese	MNXM2255	1	0	0	0	0	1	1	1	1	0	1	1	0	0
Mercury	MNXM61450	0	0	0	0	0	0	0	0	0	1	1	1	0	0
Mercury	MNXM4041	0	0	0	0	0	0	0	0	0	1	1	1	0	0
Mercury	MNXM1562	0	0	0	0	0	0	0	0	0	1	1	1	0	0
Methionine	MNXM61	0	0	0	0	0	0	0	0	0	1	1	1	1	0
Molybdate	MNXM1026	1	0	0	0	0	0	0	0	0	0	0	0	0	0
Nickel	MNXM1847	1	0	0	0	0	0	0	0	0	0	0	0	0	0
Nicotinate	MNXM274	0	0	0	0	0	0	0	0	0	1	1	1	0	0
oleate	MNXM306	0	0	0	0	0	0	0	0	0	0	0	0	0	1
oleate	9OCTADECENOATE	0	0	0	0	0	0	0	0	0	0	0	0	0	1
Oxygen	MNXM4	1	1	1	1	1	1	1	1	1	1	1	1	1	1
Oxygen	O2	0	0	0	0	0	0	0	0	0	0	0	0	0	1
Pantothenate	MNXM364	0	0	0	0	0	0	0	0	0	1	1	1	0	0
Phenylalanine	MNXM97	0	0	0	0	0	0	0	0	0	1	1	1	1	0
Phosphate	MNXM9	1	1	1	1	1	1	1	0	1	1	1	1	1	1
Phosphate	PI	0	0	0	0	0	0	0	0	0	0	0	0	0	1
Potassium	MNXM108129	1	1	0	0	0	1	1	1	1	1	1	1	1	1
Potassium	MNXM95	1	1	0	0	0	1	1	1	1	1	1	1	1	1
Proline	MNXM114	0	0	0	0	0	0	0	0	0	1	1	1	1	0
Proton	MNXM1	1	1	1	1	1	1	1	1	1	1	1	1	0	1
Proton	H	0	0	0	0	0	0	0	0	0	0	0	0	0	1
Riboflavin	MNXM270	0	0	0	0	0	0	0	0	0	1	1	1	0	0
Selenium	MNXM81788	0	0	0	0	0	0	0	0	0	1	0	1	0	0
Selenium	MNXM7766	0	0	0	0	0	0	0	0	0	1	0	1	0	0
Selenium	MNXM81795	0	0	0	0	0	0	0	0	0	1	0	1	0	0
Serine	MNXM53	0	0	0	0	0	0	0	0	0	1	1	1	1	0
Sodium	MNXM108859	1	1	1	1	1	1	1	1	1	1	1	1	1	1
Sodium	MNXM27	1	1	1	1	1	1	1	1	1	1	1	1	1	0
Sulfate	MNXM58	1	1	1	1	0	1	1	1	0	1	1	1	1	1
Threonine	MNXM142	0	0	0	0	0	0	0	0	0	1	1	1	1	0
Thymidine	MNXM420	0	0	0	0	0	0	0	0	0	1	1	1	1	0
Trehalose	MNXM198	0	0	0	0	0	0	0	0	0	0	0	0	1	0
Tryptophane	MNXM94	0	0	0	0	0	0	0	0	0	1	1	1	1	0
Tyrosine	MNXM76	0	0	0	0	0	0	0	0	0	1	1	1	1	0
Uracil	MNXM158	0	0	0	0	0	0	0	0	0	1	1	1	0	0
Uridine	MNXM288	0	0	0	0	0	0	0	0	0	1	1	1	0	0
Valine	MNXM199	0	0	0	0	0	0	0	0	0	1	1	1	1	0
Water	MNXM2	1	1	1	1	1	1	1	1	1	1	1	1	1	1
Zinc	MNXM149	1	0	0	0	0	1	1	1	1	1	1	1	0	1

## Sheet: PputidaTests
Source	Medium	Gene IDs	Additional compound	MnXRef	Growth	Exp. No.	Parent experiment	Parent outcome
Molina-Henares 2010	AbrilA9	aceK PP4565	NA	NA	Yes	1	0	NA
Molina-Henares 2010	AbrilA9	trpA PP0082	NA	NA	No	2	0	NA
Molina-Henares 2010	AbrilA9	trpA PP0082	l-tryptophan	MNXM94	Yes	3	2	No
Molina-Henares 2010	AbrilA9	trpA PP0082	d-tryptophan	MNXM1373	No	4	2	No
Molina-Henares 2010	AbrilA9	thrB PP0121	NA	NA	No	5	0	NA
Molina-Henares 2010	AbrilA9	thrB PP0121	l-threonine	MNXM142	Yes	6	5	No
Molina-Henares 2010	AbrilA9	thrB PP0121	d-threonine	MNXM2514	No	7	6	No
Molina-Henares 2010	AbrilA9	argH PP0184	NA	NA	No	8	0	NA
Molina-Henares 2010	AbrilA9	argH PP0184	l-arginine	MNXM70	Yes	9	8	No
Molina-Henares 2010	AbrilA9	argH PP0184	d-arginine	MNXM1552	Yes	10	8	No
Molina-Henares 2010	AbrilA9	hisB PP0289	NA	NA	No	11	0	NA
Molina-Henares 2010	AbrilA9	hisB PP0289	l-histidine	MNXM134	Yes	12	11	No
Molina-Henares 2010	AbrilA9	hisB PP0289	d-histidine	MNXM8496	No	13	11	No
Molina-Henares 2010	AbrilA9	hisH PP0290	NA	NA	No	14	0	NA
Molina-Henares 2010	AbrilA9	hisH PP0290	l-histidine	MNXM134	Yes	15	14	No
Molina-Henares 2010	AbrilA9	hisH PP0290	d-histidine	MNXM8496	No	16	14	No
Molina-Henares 2010	AbrilA9	hisF PP0293	NA	NA	No	17	0	NA
Molina-Henares 2010	AbrilA9	hisF PP0293	l-histidine	MNXM134	Yes	18	17	No
Molina-Henares 2010	AbrilA9	hisF PP0293	d-histidine	MNXM8496	No	19	17	No
Molina-Henares 2010	AbrilA9	bioB PP0362	NA	NA	No	20	0	NA
Molina-Henares 2010	AbrilA9	bioB PP0362	Biotin	MNXM304	Yes	21	20	No
Molina-Henares 2010	AbrilA9	bioF PP0363	NA	NA	No	22	0	NA
Molina-Henares 2010	AbrilA9	bioF PP0363	Biotin	MNXM304	Yes	23	22	No
Molina-Henares 2010	AbrilA9	bioH PP0364	NA	NA	No	24	0	NA
Molina-Henares 2010	AbrilA9	bioH PP0364	Biotin	MNXM304	Yes	25	24	No
Molina-Henares 2010	AbrilA9	BioD PP0366	NA	NA	Yes	26	0	NA
Molina-Henares 2010	AbrilA9	trpE PP0417	NA	NA	No	27	0	NA
Molina-Henares 2010	AbrilA9	trpE PP0417	l-tryptophan	MNXM94	Yes	28	27	No
Molina-Henares 2010	AbrilA9	trpE PP0417	d-tryptophan	MNXM1373	No	29	27	No
Molina-Henares 2010	AbrilA9	trpG PP0420	NA	NA	No	30	0	NA
Molina-Henares 2010	AbrilA9	trpG PP0420	l-tryptophan	MNXM94	Yes	31	30	No
Molina-Henares 2010	AbrilA9	trpG PP0420	d-tryptophan	MNXM1373	No	32	30	No
Molina-Henares 2010	AbrilA9	trpD PP0421	NA	NA	No	33	0	NA
Molina-Henares 2010	AbrilA9	trpD PP0421	l-tryptophan	MNXM94	Yes	34	33	No
Molina-Henares 2010	AbrilA9	trpD PP0421	d-tryptophan	MNXM1373	No	35	33	No
Molina-Henares 2010	AbrilA9	trpC PP0422	NA	NA	No	36	0	NA
Molina-Henares 2010	AbrilA9	trpC PP0422	l-tryptophan	MNXM94	Yes	37	36	No
Molina-Henares 2010	AbrilA9	trpC PP0422	d-tryptophan	MNXM1373	No	38	36	No
Molina-Henares 2010	AbrilA9	ribE-1 PP0515	NA	NA	Yes	39	0	NA
Molina-Henares 2010	AbrilA9	nadC PP0787	NA	NA	Yes	40	0	NA
Molina-Henares 2010	AbrilA9	cysE PP0840	NA	NA	Yes	41	0	NA
Molina-Henares 2010	AbrilA9	edd PP1010	NA	NA	No	42	0	NA
Molina-Henares 2010	AbrilA9	edd PP1010	citrate	MNXM131	Yes	43	42	No
Molina-Henares 2010	AbrilA9	edd PP1010	lactate	MNXM179;MNXM285	Yes	44	43	No
Molina-Henares 2010	AbrilA9	eda PP1024	NA	NA	No	45	0	NA
Molina-Henares 2010	AbrilA9	eda PP1024	citrate	MNXM131	Yes	46	45	No
Molina-Henares 2010	AbrilA9	eda PP1024	lactate	MNXM179;MNXM285	Yes	47	45	No
Molina-Henares 2010	AbrilA9	leuA PP1025	NA	NA	No	48	0	NA
Molina-Henares 2010	AbrilA9	leuA PP1025	l-leucine	MNXM140	Yes	49	48	No
Molina-Henares 2010	AbrilA9	leuA PP1025	d-leucine	MNXM8497	Yes	50	48	No
Molina-Henares 2010	AbrilA9	purl PP1037	NA	NA	Yes	51	0	NA
Molina-Henares 2010	AbrilA9	argF PP1079	NA	NA	No	52	0	NA
Molina-Henares 2010	AbrilA9	argF PP1079	l-arginine	MNXM70	Yes	53	52	No
Molina-Henares 2010	AbrilA9	argF PP1079	d-arginine	MNXM1552	Yes	54	52	No
Molina-Henares 2010	AbrilA9	argG PP1088	NA	NA	No	55	0	NA
Molina-Henares 2010	AbrilA9	argG PP1088	l-arginine	MNXM70	Yes	56	55	No
Molina-Henares 2010	AbrilA9	argG PP1088	d-arginine	MNXM1552	Yes	57	55	No
Molina-Henares 2010	AbrilA9	PP1231 PP1231	NA	NA	No	58	0	NA
Molina-Henares 2010	AbrilA9	PP1231 PP1231	Quinolinate	MNXM555	Yes	59	58	No
Molina-Henares 2010	AbrilA9	PP1231 PP1231	Nicotinate	MNXM274	Yes	60	58	No
Molina-Henares 2010	AbrilA9	dapA PP1237	NA	NA	No	61	0	NA
Molina-Henares 2010	AbrilA9	dapA PP1237	l-lysine	MNXM78	Yes	62	61	No
Molina-Henares 2010	AbrilA9	cysD PP1303	NA	NA	No	63	0	NA
Molina-Henares 2010	AbrilA9	cysD PP1303	l-cysteine	MNXM55	Yes	64	63	No
Molina-Henares 2010	AbrilA9	cysD PP1303	d-cysteine	MNXM2112	Yes	65	63	No
Molina-Henares 2010	AbrilA9	cysNC PP1304	NA	NA	No	66	0	NA
Molina-Henares 2010	AbrilA9	cysNC PP1304	l-cysteine	MNXM55	Yes	67	66	No
Molina-Henares 2010	AbrilA9	cysNC PP1304	d-cysteine	MNXM2112	Yes	68	66	No
Molina-Henares 2010	AbrilA9	nlpD PP1622	NA	NA	Yes	69	0	NA
Molina-Henares 2010	AbrilA9	cobO PP1672	NA	NA	Yes	70	0	NA
Molina-Henares 2010	AbrilA9	cobD PP1675	NA	NA	Yes	71	0	NA
Molina-Henares 2010	AbrilA9	cobQ PP1677	NA	NA	Yes	72	0	NA
Molina-Henares 2010	AbrilA9	pheA PP1769	NA	NA	No	73	0	NA
Molina-Henares 2010	AbrilA9	pheA PP1769	L-Tyrosine	MNXM76	No	74	73	No
Molina-Henares 2010	AbrilA9	pheA PP1769	l-phenylalanine	MNXM97	Yes	75	73	No
Molina-Henares 2010	AbrilA9	pheA PP1769	d-tyrosine	MNXM5704	No	76	73	No
Molina-Henares 2010	AbrilA9	pheA PP1769	d-phenylalanine	MNXM2365	Yes	77	73	No
Molina-Henares 2010	AbrilA9	tyrA PP1770	NA	NA	No	78	0	NA
Molina-Henares 2010	AbrilA9	tyrA PP1770	L-Tyrosine	MNXM76	Yes	79	78	No
Molina-Henares 2010	AbrilA9	tyrA PP1770	l-phenylalanine	MNXM97	Yes	80	78	No
Molina-Henares 2010	AbrilA9	tyrA PP1770	d-tyrosine	MNXM5704	Yes	81	78	No
Molina-Henares 2010	AbrilA9	tyrA PP1770	d-phenylalanine	MNXM2365	Yes	82	78	No
Molina-Henares 2010	AbrilA9	leuC PP1985	NA	NA	No	83	0	NA
Molina-Henares 2010	AbrilA9	leuC PP1985	l-leucine	MNXM140	Yes	84	83	No
Molina-Henares 2010	AbrilA9	leuC PP1985	d-leucine	MNXM8497	Yes	85	83	No
Molina-Henares 2010	AbrilA9	leuD PP1986	NA	NA	No	86	0	NA
Molina-Henares 2010	AbrilA9	leuD PP1986	l-leucine	MNXM140	Yes	87	86	No
Molina-Henares 2010	AbrilA9	leuD PP1986	d-leucine	MNXM8497	Yes	88	86	No
Molina-Henares 2010	AbrilA9	asd PP1989	NA	NA	No	89	0	NA
Molina-Henares 2010	AbrilA9	asd PP1989	l-lysine	MNXM78	Yes	90	89	No
Molina-Henares 2010	AbrilA9	trpF PP1995	NA	NA	No	91	0	NA
Molina-Henares 2010	AbrilA9	trpF PP1995	l-tryptophan	MNXM94	Yes	92	91	No
Molina-Henares 2010	AbrilA9	trpF PP1995	d-tryptophan	MNXM1373	No	93	91	No
Molina-Henares 2010	AbrilA9	cobA1 PP2090	NA	NA	Yes	94	0	NA
Molina-Henares 2010	AbrilA9	cysB PP2327	NA	NA	No	95	0	NA
Molina-Henares 2010	AbrilA9	cysB PP2327	l-cysteine	MNXM55	Yes	96	95	No
Molina-Henares 2010	AbrilA9	cysB PP2327	d-cysteine	MNXM2112	Yes	97	95	No
Molina-Henares 2010	AbrilA9	cysH PP2328	NA	NA	No	98	0	NA
Molina-Henares 2010	AbrilA9	cysH PP2328	l-cysteine	MNXM55	Yes	99	98	No
Molina-Henares 2010	AbrilA9	cysH PP2328	d-cysteine	MNXM2112	Yes	100	98	No
Molina-Henares 2010	AbrilA9	cysI PP2371	NA	NA	No	101	0	NA
Molina-Henares 2010	AbrilA9	cysI PP2371	l-cysteine	MNXM55	Yes	102	101	No
Molina-Henares 2010	AbrilA9	cysI PP2371	d-cysteine	MNXM2112	Yes	103	101	No
Molina-Henares 2010	AbrilA9	ribE-2 PP2916	NA	NA	Yes	104	0	NA
Molina-Henares 2010	AbrilA9	cobN PP3507	NA	NA	Yes	105	0	NA
Molina-Henares 2010	AbrilA9	cobW PP3508	NA	NA	Yes	106	0	NA
Molina-Henares 2010	AbrilA9	PP3850 PP3850	NA	NA	No	107	0	NA
Molina-Henares 2010	AbrilA9	PP3999 PP3999	NA	NA	No	108	0	NA
Molina-Henares 2010	AbrilA9	sdhA PP4191	NA	NA	Yes	109	0	NA
Molina-Henares 2010	AbrilA9	sdhC PP4193	NA	NA	Yes	110	0	NA
Molina-Henares 2010	AbrilA9	argD PP4481	NA	NA	No	111	0	NA
Molina-Henares 2010	AbrilA9	argD PP4481	l-arginine	MNXM70	Yes	112	111	No
Molina-Henares 2010	AbrilA9	argD PP4481	d-arginine	MNXM1552	Yes	113	111	No
Molina-Henares 2010	AbrilA9	ilvC PP4678	NA	NA	No	114	0	NA
Molina-Henares 2010	AbrilA9	ilvC PP4678	l-isoleucine	MNXM231	Yes	115	114	No
Molina-Henares 2010	AbrilA9	panB PP4699	NA	NA	Yes	116	0	NA
Molina-Henares 2010	AbrilA9	panC PP4700	NA	NA	Yes	117	0	NA
Molina-Henares 2010	AbrilA9	proA PP4811	NA	NA	No	118	0	NA
Molina-Henares 2010	AbrilA9	proA PP4811	l-proline	MNXM114	Yes	119	118	No
Molina-Henares 2010	AbrilA9	proA PP4811	d-proline	MNXM976	Yes	120	118	No
Molina-Henares 2010	AbrilA9	cobJ PP4826	NA	NA	Yes	121	0	NA
Molina-Henares 2010	AbrilA9	cobI PP4827	NA	NA	Yes	122	0	NA
Molina-Henares 2010	AbrilA9	cobL PP4830	NA	NA	Yes	123	0	NA
Molina-Henares 2010	AbrilA9	hisZ PP4890	NA	NA	No	124	0	NA
Molina-Henares 2010	AbrilA9	hisZ PP4890	l-histidine	MNXM134	Yes	125	124	No
Molina-Henares 2010	AbrilA9	hisZ PP4890	d-histidine	MNXM8496	No	126	124	No
Molina-Henares 2010	AbrilA9	serB PP4909	NA	NA	No	127	0	NA
Molina-Henares 2010	AbrilA9	serB PP4909	l-serine	MNXM53	Yes	128	127	No
Molina-Henares 2010	AbrilA9	serB PP4909	D-Serine	MNXM694	No	129	127	No
Molina-Henares 2010	AbrilA9	BioA PP4984	NA	NA	No	130	0	NA
Molina-Henares 2010	AbrilA9	BioA PP4984	Biotin	MNXM304	Yes	131	130	No
Molina-Henares 2010	AbrilA9	metX PP5097	NA	NA	No	132	0	NA
Molina-Henares 2010	AbrilA9	metX PP5097	L-Methionine	MNXM61	Yes	133	132	No
Molina-Henares 2010	AbrilA9	metX PP5097	d-methionine	MNXM1275	No	134	132	No
Molina-Henares 2010	AbrilA9	ilvD PP5128	NA	NA	No	135	0	NA
Molina-Henares 2010	AbrilA9	ilvD PP5128	l-isoleucine	MNXM231	Yes	136	135	No
Molina-Henares 2010	AbrilA9	serA PP5155	NA	NA	No	137	0	NA
Molina-Henares 2010	AbrilA9	serA PP5155	l-serine	MNXM53	Yes	138	137	No
Molina-Henares 2010	AbrilA9	serA PP5155	D-Serine	MNXM694	No	139	137	No
Molina-Henares 2010	AbrilA9	argA PP5185	NA	NA	No	140	0	NA
Molina-Henares 2010	AbrilA9	argA PP5185	l-arginine	MNXM70	Yes	141	140	No
Molina-Henares 2010	AbrilA9	argA PP5185	d-arginine	MNXM1552	Yes	142	140	No
Molina-Henares 2010	AbrilA9	argB PP5289	NA	NA	No	143	0	NA
Molina-Henares 2010	AbrilA9	argB PP5289	l-arginine	MNXM70	Yes	144	143	No
Molina-Henares 2010	AbrilA9	argB PP5289	d-arginine	MNXM1552	Yes	145	143	No
Molina-Henares 2010	AbrilA9	PP5305 PP5305	NA	NA	No	146	0	NA
Molina-Henares 2010	AbrilA9	PP5335 PP5335	NA	NA	No	147	0	NA
Puchalka 2008	JPMin	WT	α-cyclodextrin	MNXM8281;MNXM48103	No	148	0	NA
Puchalka 2008	JPMin	WT	Dextrin	MNXM49266;MNXM49267	No	149	0	NA
Puchalka 2008	JPMin	WT	Glycogen	MNXM95017	No	150	0	NA
Puchalka 2008	JPMin	WT	Tween 40	MNXM88334	Yes	151	0	NA
Puchalka 2008	JPMin	WT	Tween 80	MNXM88336	Yes	152	0	NA
Puchalka 2008	JPMin	WT	N-Acetyl-D-Galactosamine	MNXM395	No	153	0	NA
Puchalka 2008	JPMin	WT	N-Acetyl-D-Glucosamine	MNXM143	No	154	0	NA
Puchalka 2008	JPMin	WT	Adonitol	MNXM1820	No	155	0	NA
Puchalka 2008	JPMin	WT	L-Arabinose	MNXM461	No	156	0	NA
Puchalka 2008	JPMin	WT	D-Arabitol	MNXM1018	No	157	0	NA
Puchalka 2008	JPMin	WT	D-Cellobiose	MNXM776	No	158	0	NA
Puchalka 2008	JPMin	WT	i-Erythritol	MNXM3592	No	159	0	NA
Puchalka 2008; Nogales 2009	JPMin	WT	D-Fructose	MNXM1380;MNXM1542	Yes	160	0	NA
Puchalka 2008	JPMin	WT	L-Fucose	MNXM659	No	161	0	NA
Puchalka 2008	JPMin	WT	D-Galactose	MNXM112;MNXM390	No	162	0	NA
Puchalka 2008	JPMin	WT	Gentiobiose	MNXM18038	No	163	0	NA
Puchalka 2008; Nogales 2009	JPMin	WT	-D-Glucose	MNXM105;MNXM41	Yes	164	0	NA
Puchalka 2008	JPMin	WT	m-Inositol	MNXM127	No	165	0	NA
Puchalka 2008	JPMin	WT	-D-Lactose	MNXM362;MNXM96508	No	166	0	NA
Puchalka 2008	JPMin	WT	Lactulose	MNXM12073	No	167	0	NA
Puchalka 2008	JPMin	WT	Maltose	MNXM165	No	168	0	NA
Puchalka 2008	JPMin	WT	D-Mannitol	MNXM615	No	169	0	NA
Puchalka 2008	JPMin	WT	D-Mannose	MNXM182	Yes	170	0	NA
Puchalka 2008	JPMin	WT	D-Melibiose	MNXM1434	No	171	0	NA
Puchalka 2008	JPMin	WT	β-Methyl-D-Glucoside	MNXM16208	No	172	0	NA
Puchalka 2008	JPMin	WT	D-Psicose	MNXM8509	No	173	0	NA
Puchalka 2008	JPMin	WT	D-Raffinose	MNXM621	No	174	0	NA
Puchalka 2008	JPMin	WT	L-Rhamnose	MNXM1151	No	175	0	NA
Puchalka 2008	JPMin	WT	D-Sorbitol	MNXM469	No	176	0	NA
Puchalka 2008	JPMin	WT	Sucrose	MNXM167	No	177	0	NA
Puchalka 2008	JPMin	WT	D-Trehalose	MNXM198	No	178	0	NA
Puchalka 2008	JPMin	WT	Turanose	MNXM88325	No	179	0	NA
Puchalka 2008	JPMin	WT	Xylitol	MNXM510	No	180	0	NA
Puchalka 2008	JPMin	WT	Pyruvic Acid Methyl Ester	MNXM61806	Yes	181	0	NA
Puchalka 2008	JPMin	WT	Succinic Acid Mono-Methyl-Ester	NA	No	182	0	NA
Puchalka 2008; Nogales 2009	JPMin	WT	Acetic Acid	MNXM26	Yes	183	0	NA
Puchalka 2008	JPMin	WT	Cis-Aconitic Acid	MNXM813	Yes	184	0	NA
Puchalka 2008; Nogales 2009	JPMin	WT	Citric Acid	MNXM131	Yes	185	0	NA
Puchalka 2008	JPMin	WT	Formic Acid	MNXM39	Yes	186	0	NA
Puchalka 2008	JPMin	WT	D-Galactonic Acid Lactone	MNXM3005;MNXM2655	No	187	0	NA
Puchalka 2008	JPMin	WT	D-Galacturonic Acid	MNXM693	Yes	188	0	NA
Puchalka 2008; Nogales 2009	JPMin	WT	D-Gluconic Acid	MNXM341	Yes	189	0	NA
Puchalka 2008	JPMin	WT	D-Glucosaminic Acid	MNXM2262	No	190	0	NA
Puchalka 2008	JPMin	WT	D-Glucuronic Acid	MNXM97018	Yes	191	0	NA
Puchalka 2008	JPMin	WT	α-Hydroxybutyric Acid	MNXM4968	No	192	0	NA
Puchalka 2008	JPMin	WT	β-Hydroxybutyric	MNXM396	Yes	193	0	NA
Puchalka 2008	JPMin	WT	γ-HydroxybutyricAcid	MNXM514	No	194	0	NA
Puchalka 2008	JPMin	WT	p-Hydroxy Phenylacetic Acid	MNXM3863	No	195	0	NA
Puchalka 2008	JPMin	WT	Itaconic Acid	MNXM1747	No	196	0	NA
Puchalka 2008	JPMin	WT	α-Keto Butyric Aci	MNXM159	No	197	0	NA
Puchalka 2008; Nogales 2009	JPMin	WT	α-Keto GlutaricAcid	MNXM20	Yes	198	0	NA
Puchalka 2008	JPMin	WT	α-Keto ValericAcid	MNXM4302	Yes	199	0	NA
Puchalka 2008; Nogales 2009	JPMin	WT	D,L-Lactic Acid	MNXM179;MNXM285	Yes	200	0	NA
Puchalka 2008	JPMin	WT	Malonic Acid	MNXM477	No	201	0	NA
Puchalka 2008	JPMin	WT	Propionic Acid	MNXM356	Yes	202	0	NA
Puchalka 2008; Nogales 2009	JPMin	WT	Quinic Acid	MNXM474	Yes	203	0	NA
Puchalka 2008	JPMin	WT	D-Saccharic Acid	MNXM744	Yes	204	0	NA
Puchalka 2008	JPMin	WT	Sebacic Acid	MNXM9103	No	205	0	NA
Puchalka 2008	JPMin	WT	Succinic Acid	MNXM25	Yes	206	0	NA
Puchalka 2008	JPMin	WT	Bromosuccinic Acid	MNXM44792	Yes	207	0	NA
Puchalka 2008	JPMin	WT	Succinamic Acid	MNXM21908	No	208	0	NA
Puchalka 2008	JPMin	WT	Glucuronamide	MNXM55217	Yes	209	0	NA
Puchalka 2008	JPMin	WT	L-Alaninamide	MNXM59268	Yes	210	0	NA
Puchalka 2008	JPMin	WT	D-Alanine	MNXM156	Yes	211	0	NA
Puchalka 2008; Nogales 2009	JPMin	WT	L-Alanine	MNXM32	Yes	212	0	NA
Puchalka 2008	JPMin	WT	L-Alanyl-glycine	MNXM15783	Yes	213	0	NA
Puchalka 2008	JPMin	WT	L-Asparagine	MNXM147	Yes	214	0	NA
Puchalka 2008; Nogales 2009	JPMin	WT	L-Aspartic Acid	MNXM42	Yes	215	0	NA
Puchalka 2008; Nogales 2009	JPMin	WT	L-Glutamic Acid	MNXM89557	Yes	216	0	NA
Puchalka 2008	JPMin	WT	Glycyl-L-AsparticAcid	MNXM8665;MNXM55269	No	217	0	NA
Puchalka 2008	JPMin	WT	Glycyl-L-GlutamicAcid	MNXM55454	No	218	0	NA
Puchalka 2008; Nogales 2009	JPMin	WT	L-Histidine	MNXM134	Yes	219	0	NA
Puchalka 2008	JPMin	WT	Hydroxy-L-Proline	MNXM805	Yes	220	0	NA
Puchalka 2008; Nogales 2009	JPMin	WT	L-Leucine	MNXM140	Yes	221	0	NA
Puchalka 2008; Nogales 2009	JPMin	WT	L-Ornithine	MNXM101;MNXM89689	Yes	222	0	NA
Puchalka 2008; Nogales 2009	JPMin	WT	L-Phenylalanine	MNXM97	Yes	223	0	NA
Puchalka 2008; Nogales 2009	JPMin	WT	L-Proline	MNXM114	Yes	224	0	NA
Puchalka 2008	JPMin	WT	L-Pyroglutamic Acid	MNXM964;MNXM38283	Yes	225	0	NA
Puchalka 2008	JPMin	WT	D-Serine	MNXM694	No	226	0	NA
Puchalka 2008; Nogales 2009	JPMin	WT	L-Serine	MNXM53	Yes	227	0	NA
Puchalka 2008; Nogales 2009	JPMin	WT	L-Threonine	MNXM142	Yes	228	0	NA
Puchalka 2008	JPMin	WT	D,L-Carnitine	MNXM89948	Yes	229	0	NA
Puchalka 2008	JPMin	WT	γ-Amino Butyric Acid	MNXM172	Yes	230	0	NA
Puchalka 2008	JPMin	WT	Urocanic Aci	MNXM700	No	231	0	NA
Puchalka 2008	JPMin	WT	Inosine	MNXM334	Yes	232	0	NA
Puchalka 2008	JPMin	WT	Uridine	MNXM288	Yes	233	0	NA
Puchalka 2008	JPMin	WT	Thymidine	MNXM420	No	234	0	NA
Puchalka 2008	JPMin	WT	Phenyethyl-amine	MNXM660	Yes	235	0	NA
Puchalka 2008; Nogales 2009	JPMin	WT	Putrescine	MNXM118	Yes	236	0	NA
Puchalka 2008	JPMin	WT	2-Aminoethanol	MNXM218	Yes	237	0	NA
Puchalka 2008	JPMin	WT	2,3-Butanediol	MNXM2757	No	238	0	NA
Puchalka 2008	JPMin	WT	Glycerol	MNXM5040;MNXM89612;MNXM85	Yes	239	0	NA
Puchalka 2008	JPMin	WT	D,L-α-Glycerol Phosphate	MNXM682;MNXM66	No	240	0	NA
Puchalka 2008	JPMin	WT	α-D-Glucose-1-Phosphate	MNXM89588	No	241	0	NA
Puchalka 2008	JPMin	WT	D-Glucose-6-Phosphate	MNXM508;MNXM104218	No	242	0	NA
Puchalka 2008	JPMin	PP0083 PP0083	Acetic Acid	MNXM26	No	243	0	NA
Puchalka 2008	JPMin	argH PP0184	Acetic Acid	MNXM26	No	244	0	NA
Puchalka 2008	JPMin	hisB PP0289	Acetic Acid	MNXM26	No	245	0	NA
Puchalka 2008	JPMin	hisH PP0290	Acetic Acid	MNXM26	No	246	0	NA
Puchalka 2008	JPMin	PP0292 PP0292	Acetic Acid	MNXM26	No	247	0	NA
Puchalka 2008	JPMin	hisF PP0293	Acetic Acid	MNXM26	No	248	0	NA
Puchalka 2008	JPMin	trpE PP0417	Acetic Acid	MNXM26	No	249	0	NA
Puchalka 2008	JPMin	nadC PP0787	Acetic Acid	MNXM26	No	250	0	NA
Puchalka 2008	JPMin	PP0897 PP0897	Acetic Acid	MNXM26	Yes	251	0	NA
Puchalka 2008	JPMin	PP0965 PP0965	Acetic Acid	MNXM26	No	252	0	NA
Puchalka 2008	JPMin	PP0966 PP0966	Acetic Acid	MNXM26	No	253	0	NA
Puchalka 2008	JPMin	PP0967 PP0967	Acetic Acid	MNXM26	No	254	0	NA
Puchalka 2008	JPMin	leuA PP1025	Acetic Acid	MNXM26	No	255	0	NA
Puchalka 2008	JPMin	purI PP1037	Acetic Acid	MNXM26	No	256	0	NA
Puchalka 2008	JPMin	PP1086 PP1086	Acetic Acid	MNXM26	Yes	257	0	NA
Puchalka 2008	JPMin	argG PP1088	Acetic Acid	MNXM26	No	258	0	NA
Puchalka 2008	JPMin	PP1470 PP1470	Acetic Acid	MNXM26	Yes	259	0	NA
Puchalka 2008	JPMin	PP1471 PP1471	Acetic Acid	MNXM26	Yes	260	0	NA
Puchalka 2008	JPMin	PP1612 PP1612	Acetic Acid	MNXM26	No	261	0	NA
Puchalka 2008	JPMin	PP1665 PP1665	Acetic Acid	MNXM26	No	262	0	NA
Puchalka 2008	JPMin	PP1768 PP1768	Acetic Acid	MNXM26	Yes	263	0	NA
Puchalka 2008	JPMin	PP1815 PP1815	Acetic Acid	MNXM26	No	264	0	NA
Puchalka 2008	JPMin	PP2000 PP2000	Acetic Acid	MNXM26	No	265	0	NA
Puchalka 2008	JPMin	cysI PP2371	Acetic Acid	MNXM26	No	266	0	NA
Puchalka 2008	JPMin	PP4188 PP4188	Acetic Acid	MNXM26	Yes	267	0	NA
Puchalka 2008	JPMin	PP4189 PP4189	Acetic Acid	MNXM26	Yes	268	0	NA
Puchalka 2008	JPMin	sdhA PP4191	Acetic Acid	MNXM26	No	269	0	NA
Puchalka 2008	JPMin	sdhB PP4192	Acetic Acid	MNXM26	No	270	0	NA
Puchalka 2008	JPMin	sdhC PP4193	Acetic Acid	MNXM26	No	271	0	NA
Puchalka 2008	JPMin	PP4194 PP4194	Acetic Acid	MNXM26	No	272	0	NA
Puchalka 2008	JPMin	ilvC PP4678	Acetic Acid	MNXM26	No	273	0	NA
Puchalka 2008	JPMin	PP4679 PP4679	Acetic Acid	MNXM26	Yes	274	0	NA
Puchalka 2008	JPMin	PP4680 PP4680	Acetic Acid	MNXM26	Yes	275	0	NA
Puchalka 2008	JPMin	panB PP4699	Acetic Acid	MNXM26	No	276	0	NA
Puchalka 2008	JPMin	panC PP4700	Acetic Acid	MNXM26	No	277	0	NA
Puchalka 2008	JPMin	PP4715 PP4715	Acetic Acid	MNXM26	No	278	0	NA
Puchalka 2008	JPMin	PP4723 PP4723	Acetic Acid	MNXM26	No	279	0	NA
Puchalka 2008	JPMin	PP4724 PP4724	Acetic Acid	MNXM26	No	280	0	NA
Puchalka 2008	JPMin	PP4725 PP4725	Acetic Acid	MNXM26	No	281	0	NA
Puchalka 2008	JPMin	PP4782 PP4782	Acetic Acid	MNXM26	Yes	282	0	NA
Puchalka 2008	JPMin	PP4823 PP4823	Acetic Acid	MNXM26	No	283	0	NA
Puchalka 2008	JPMin	serB PP4909	Acetic Acid	MNXM26	Yes	284	0	NA
Puchalka 2008	JPMin	PP4998 PP4998	Acetic Acid	MNXM26	No	285	0	NA
Puchalka 2008	JPMin	metX PP5097	Acetic Acid	MNXM26	No	286	0	NA
Puchalka 2008	JPMin	ilvD PP5128	Acetic Acid	MNXM26	No	287	0	NA
Puchalka 2008	JPMin	serA PP5155	Acetic Acid	MNXM26	Yes	288	0	NA
Puchalka 2008	JPMin	PP5185 PP5185	Acetic Acid	MNXM26	Yes	289	0	NA
Puchalka 2008	JPMin	argB PP5289	Acetic Acid	MNXM26	No	290	0	NA
Puchalka 2008	JPMin	PP5291 PP5291	Acetic Acid	MNXM26	No	291	0	NA
Puchalka 2008	JPMin	PP5335 PP5335	Acetic Acid	MNXM26	No	292	0	NA
Puchalka 2008	JPMin	PP5336 PP5336	Acetic Acid	MNXM26	No	293	0	NA
Neg_Control	iM9SN	WT	NA	NA	No		0	NA
Nogales 2009	iM9SN	WT	2-Ketogluconate	MNXM582;MNXM1981	Yes	294	0	NA
Nogales 2009	iM9SN	WT	Protocatechuate	MNXM204	Yes	295	0	NA
Nogales 2009	iM9SN	WT	Caffeate	MNXM890;MNXM5677	Yes	296	0	NA
Nogales 2009	iM9SN	WT	Oxoadipate	MNXM263;MNXM716	Yes	297	0	NA
Nogales 2009	iM9SN	WT	4-Aminobutyrate	MNXM192	Yes	298	0	NA
Nogales 2009	iM9SN	WT	4-Hydroxybenzoate	MNXM164	Yes	299	0	NA
Nogales 2009	iM9SN	WT	L-Arginine	MNXM70	Yes	300	0	NA
Nogales 2009	iM9SN	WT	Benzoate	MNXM217	Yes	301	0	NA
Nogales 2009	iM9SN	WT	Catechol	MNXM181	Yes	302	0	NA
Nogales 2009	iM9SN	WT	Choline	MNXM90	Yes	303	0	NA
Nogales 2009	iM9SN	WT	Sulfate choline	MNXM1547	Yes	304	0	NA
Nogales 2009	iM9SN	WT	Coniferyl alcohol	MNXM880	Yes	305	0	NA
Nogales 2009	iM9SN	WT	L-Cysteine	MNXM55	No	306	0	NA
Nogales 2009	iM9SN	WT	Decanoate	MNXM1043	Yes	307	0	NA
Nogales 2009	iM9SN	WT	Dodecanoate	MNXM402	Yes	308	0	NA
Nogales 2009	iM9SN	WT	Ferulate	MNXM573	Yes	309	0	NA
Nogales 2009	iM9SN	WT	Fumarate	MNXM93	Yes	310	0	NA
Nogales 2009	iM9SN	WT	Gallate	MNXM670	Yes	311	0	NA
Nogales 2009	iM9SN	WT	L-Glycine	MNXM29	Yes	312	0	NA
Nogales 2009	iM9SN	WT	Glyceraldehyde	MNXM435	Yes	313	0	NA
Nogales 2009	iM9SN	WT	Glycine Betaine	MNXM289	Yes	314	0	NA
Nogales 2009	iM9SN	WT	Glycerate	MNXM189	Yes	315	0	NA
Nogales 2009	iM9SN	WT	Glycolate	MNXM222	Yes	316	0	NA
Nogales 2009	iM9SN	WT	Hexadecanoate	MNXM108	Yes	317	0	NA
Nogales 2009	iM9SN	WT	Hexanoate	MNXM1653	Yes	318	0	NA
Nogales 2009	iM9SN	WT	Isocitrate	MNXM89661	Yes	319	0	NA
Nogales 2009	iM9SN	WT	L-Isoleucine	MNXM231	Yes	320	0	NA
Nogales 2009	iM9SN	WT	D-Lactate	MNXM285	Yes	321	0	NA
Nogales 2009	iM9SN	WT	L-Lysine	MNXM78	Yes	322	0	NA
Nogales 2009	iM9SN	WT	L-Malate	MNXM98	Yes	323	0	NA
Nogales 2009	iM9SN	WT	L-Methionine	MNXM61	No	324	0	NA
Nogales 2009	iM9SN	WT	Nicotinate	MNXM274	Yes	325	0	NA
Nogales 2009	iM9SN	WT	Octanoate	MNXM750	Yes	326	0	NA
Nogales 2009	iM9SN	WT	Phenylacetate	MNXM497;MNXM92554	Yes	327	0	NA
Nogales 2009	iM9SN	WT	D-Ribose	MNXM3548	Yes	328	0	NA
Nogales 2009	iM9SN	WT	Spermidine	MNXM124	Yes	329	0	NA
Nogales 2009	iM9SN	WT	p-Coumarate	MNXM505;MNXM5088	Yes	330	0	NA
Nogales 2009	iM9SN	WT	Tetradecanoate	MNXM314	Yes	331	0	NA
Nogales 2009	iM9SN	WT	L-Tyrosine	MNXM76	Yes	332	0	NA
Nogales 2009	iM9SN	WT	L-Valine	MNXM199	Yes	333	0	NA
Nogales 2009	iM9SN	WT	Vanilline	MNXM754	Yes	334	0	NA
Nogales 2009	iM9SN	WT	Vanilate	MNXM982	Yes	335	0	NA
Neg_Control	iM9SC	WT	NA	NA	No		0	NA
Nogales 2009	iM9SC	WT	4-Aminobutyrate	MNXM192	Yes	336	0	NA
Nogales 2009	iM9SC	WT	L-Alanine	MNXM32	Yes	337	0	NA
Nogales 2009	iM9SC	WT	L-Arginine	MNXM70	Yes	338	0	NA
Nogales 2009	iM9SC	WT	L-Aspartate	MNXM42	Yes	339	0	NA
Nogales 2009	iM9SC	WT	Choline	MNXM90	Yes	340	0	NA
Nogales 2009	iM9SC	WT	Sulfate choline	MNXM1547	Yes	341	0	NA
Nogales 2009	iM9SC	WT	L-Cysteine	MNXM55	Yes	342	0	NA
Nogales 2009	iM9SC	WT	L-Glutamate	MNXM89557	Yes	343	0	NA
Nogales 2009	iM9SC	WT	L-Glycine	MNXM29	Yes	344	0	NA
Nogales 2009	iM9SC	WT	Glycine Betaine	MNXM289	Yes	345	0	NA
Nogales 2009	iM9SC	WT	L-Histidine	MNXM134	Yes	346	0	NA
Nogales 2009	iM9SC	WT	L-Isoleucine	MNXM231	Yes	347	0	NA
Nogales 2009	iM9SC	WT	L-Leucine	MNXM140	Yes	348	0	NA
Nogales 2009	iM9SC	WT	L-Lysine	MNXM78	Yes	349	0	NA
Nogales 2009	iM9SC	WT	L-Methionine	MNXM61	Yes	350	0	NA
Nogales 2009	iM9SC	WT	Nicotinate	MNXM274	Yes	351	0	NA
Nogales 2009	iM9SC	WT	Amonium	MNXM15	Yes	352	0	NA
Nogales 2009	iM9SC	WT	Nitrite	MNXM107	Yes	353	0	NA
Nogales 2009	iM9SC	WT	Ornitine	MNXM101;MNXM89689	Yes	354	0	NA
Nogales 2009	iM9SC	WT	L-Phenylalanine	MNXM97	Yes	355	0	NA
Nogales 2009	iM9SC	WT	L-Proline	MNXM114	Yes	356	0	NA
Nogales 2009	iM9SC	WT	Putrescine	MNXM118	Yes	357	0	NA
Nogales 2009	iM9SC	WT	L-Serine	MNXM53	Yes	358	0	NA
Nogales 2009	iM9SC	WT	Spermidine	MNXM124	Yes	359	0	NA
Nogales 2009	iM9SC	WT	L-Threonine	MNXM142	Yes	360	0	NA
Nogales 2009	iM9SC	WT	L-Tyrosine	MNXM76	Yes	361	0	NA
Nogales 2009	iM9SC	WT	L-Valine	MNXM199	Yes	362	0	NA
Neg_Control	iM9CN	WT	NA	NA	No		0	NA
Nogales 2009	iM9CN	WT	Sulfate choline	MNXM1547	Yes	363	0	NA
Nogales 2009	iM9CN	WT	L-Cysteine	MNXM55	Yes	364	0	NA
Nogales 2009	iM9CN	WT	Ethanesulfonate	MNXM7343	Yes	365	0	NA
Nogales 2009	iM9CN	WT	Isethionic acid	MNXM1630	Yes	366	0	NA
Nogales 2009	iM9CN	WT	L-Methionine	MNXM61	Yes	367	0	NA
Nogales 2009	iM9CN	WT	Methanesulfonate	MNXM1485	Yes	368	0	NA
Nogales 2009	iM9CN	WT	Penthanesulfonate	MNXM73204	Yes	369	0	NA
Nogales 2009	iM9CN	WT	Sulfate	MNXM58	Yes	370	0	NA
Nogales 2009	iM9CN	WT	Taurine	MNXM282	Yes	371	0	NA
Nogales 2009	iM9CN	WT	Tiosulphate	MNXM323;MNXM113534	Yes	372	0	NA

## Sheet: BsubtilisTests
Source	Medium	Gene IDs	Additional compound	MnXRef	Growth	Exp. No.	Parent experiment	Parent outcome
Oh 2007 & Henry 2009	Biolog_C	WT	L-Leucine	MNXM140	No	1	0	NA
Oh 2007 & Henry 2009	Biolog_C	WT	L-Lysine	MNXM78	No	2	0	NA
Oh 2007 & Henry 2009	Biolog_C	WT	L-Methionine	MNXM61	No	3	0	NA
Oh 2007 & Henry 2009	Biolog_C	WT	L-Phenylalanine	MNXM97	No	4	0	NA
Oh 2007 & Henry 2009	Biolog_C	WT	D,L-Carnitine	MNXM173;MNXM89948	No	5	0	NA
Oh 2007 & Henry 2009	Biolog_C	WT	2,3-Butanediol	MNXM2757	No	6	0	NA
Oh 2007 & Henry 2009	Biolog_C	WT	g-Amino-Butyric Acid	MNXM192	No	7	0	NA
Oh 2007 & Henry 2009	Biolog_C	WT	Glycine	MNXM29	No	8	0	NA
Oh 2007 & Henry 2009	Biolog_C	WT	L-Isoleucine	MNXM231	No	9	0	NA
Oh 2007 & Henry 2009	Biolog_C	WT	L-Valine	MNXM199	No	10	0	NA
Oh 2007 & Henry 2009	Biolog_C	WT	Tween 20	MNXM88333	No	11	0	NA
Oh 2007 & Henry 2009	Biolog_C	WT	1,2-Propanediol	MNXM1118	No	12	0	NA
Oh 2007 & Henry 2009	Biolog_C	WT	Tween 80	MNXM88336	No	13	0	NA
Oh 2007 & Henry 2009	Biolog_C	WT	D-Threonine	MNXM2514	No	14	0	NA
Oh 2007 & Henry 2009	Biolog_C	WT	tricarballylate''	MNXM4854	No	15	0	NA
Oh 2007 & Henry 2009	Biolog_C	WT	Tyramine	MNXM603	No	16	0	NA
Oh 2007 & Henry 2009	Biolog_C	WT	Chondroitin Sulfate C	MNXM7167	No	17	0	NA
Oh 2007 & Henry 2009	Biolog_C	WT	Gelatin	MNXM96782	No	18	0	NA
Oh 2007 & Henry 2009	Biolog_C	WT	Laminarin	MNXM18994	No	19	0	NA
Oh 2007 & Henry 2009	Biolog_C	WT	Mannan	MNXM2020	No	20	0	NA
Oh 2007 & Henry 2009	Biolog_C	WT	D-Arabitol	MNXM1018	No	21	0	NA
Oh 2007 & Henry 2009	Biolog_C	WT	i-Erythritol	MNXM3592	No	22	0	NA
Oh 2007 & Henry 2009	Biolog_C	WT	Xylitol	MNXM510	No	23	0	NA
Oh 2007 & Henry 2009	Biolog_C	WT	d-Amino-Valeric Acid	MNXM792	No	24	0	NA
Oh 2007 & Henry 2009	Biolog_C	WT	Caproic Acid	MNXM1653	No	25	0	NA
Oh 2007 & Henry 2009	Biolog_C	WT	Citraconic Acid	MNXM2356	No	26	0	NA
Oh 2007 & Henry 2009	Biolog_C	WT	D,L-Citramalic Acid	MNXM1236	No	27	0	NA
Oh 2007 & Henry 2009	Biolog_C	WT	2-Hydroxy-Benzoic Acid	MNXM378	No	28	0	NA
Oh 2007 & Henry 2009	Biolog_C	WT	4-Hydroxy-Benzoic Acid	MNXM164	No	29	0	NA
Oh 2007 & Henry 2009	Biolog_C	WT	b-Hydroxy-Butyric Acid	MNXM663	No	30	0	NA
Oh 2007 & Henry 2009	Biolog_C	WT	g-Hydroxy-Butyric Acid	MNXM514	No	31	0	NA
Oh 2007 & Henry 2009	Biolog_C	WT	a-Keto-Valeric Acid	MNXM4302	No	32	0	NA
Oh 2007 & Henry 2009	Biolog_C	WT	Itaconic Acid	MNXM1747	No	33	0	NA
Oh 2007 & Henry 2009	Biolog_C	WT	Malonic Acid	MNXM477	No	34	0	NA
Oh 2007 & Henry 2009	Biolog_C	WT	Oxalic Acid	MNXM291	No	35	0	NA
Oh 2007 & Henry 2009	Biolog_C	WT	Quinic Acid	MNXM474	No	36	0	NA
Oh 2007 & Henry 2009	Biolog_C	WT	Sebacic Acid	MNXM9103	No	37	0	NA
Oh 2007 & Henry 2009	Biolog_C	WT	sorbate''	MNXM82480	No	38	0	NA
Oh 2007 & Henry 2009	Biolog_C	WT	D-Tartaric Acid	MNXM7948	No	39	0	NA
Oh 2007 & Henry 2009	Biolog_C	WT	L-Tartaric Acid	MNXM816	No	40	0	NA
Oh 2007 & Henry 2009	Biolog_C	WT	Acetamide	MNXM4428	No	41	0	NA
Oh 2007 & Henry 2009	Biolog_C	WT	N-Acetyl-L-Glutamic Acid	MNXM730	No	42	0	NA
Oh 2007 & Henry 2009	Biolog_C	WT	L-Homoserine	MNXM353	No	43	0	NA
Oh 2007 & Henry 2009	Biolog_C	WT	4-Hydroxy-L-Proline (trans)	MNXM805	No	44	0	NA
Oh 2007 & Henry 2009	Biolog_C	WT	L-Pyroglutamic Acid	MNXM38283	No	45	0	NA
Oh 2007 & Henry 2009	Biolog_C	WT	Butylamine (sec)	MNXM44963	No	46	0	NA
Oh 2007 & Henry 2009	Biolog_C	WT	D,L-Octopamine	MNXM3679	No	47	0	NA
Oh 2007 & Henry 2009	Biolog_C	WT	Putrescine	MNXM118	No	48	0	NA
Oh 2007 & Henry 2009	Biolog_C	WT	2,3-Butanone	MNXM1467	No	49	0	NA
Oh 2007 & Henry 2009	Biolog_C	WT	3-Hydroxy-2-Butanone	MNXM1268;MNXM664	No	50	0	NA
Oh 2007 & Henry 2009	Biolog_C	WT	Formic Acid	MNXM39	Yes	51	0	NA
Oh 2007 & Henry 2009	Biolog_C	WT	Acetic Acid	MNXM26	Yes	52	0	NA
Oh 2007 & Henry 2009	Biolog_C	WT	Acetoacetic Acid	MNXM154	Yes	53	0	NA
Oh 2007 & Henry 2009	Biolog_C	WT	L-Arabinose	MNXM461	Yes	54	0	NA
Oh 2007 & Henry 2009	Biolog_C	WT	N-Acetyl-D-Glucosamine	MNXM2138	Yes	55	0	NA
Oh 2007 & Henry 2009	Biolog_C	WT	D-Saccharic Acid	MNXM744	Yes	56	0	NA
Oh 2007 & Henry 2009	Biolog_C	WT	Succinic Acid	MNXM25	Yes	57	0	NA
Oh 2007 & Henry 2009	Biolog_C	WT	D-Galactose	MNXM89602	Yes	58	0	NA
Oh 2007 & Henry 2009	Biolog_C	WT	L-Aspartic Acid	MNXM42	Yes	59	0	NA
Oh 2007 & Henry 2009	Biolog_C	WT	L-Proline	MNXM114	Yes	60	0	NA
Oh 2007 & Henry 2009	Biolog_C	WT	D-Alanine	MNXM156	Yes	61	0	NA
Oh 2007 & Henry 2009	Biolog_C	WT	D-Trehalose	MNXM198	Yes	62	0	NA
Oh 2007 & Henry 2009	Biolog_C	WT	D-Mannose	MNXM182	Yes	63	0	NA
Oh 2007 & Henry 2009	Biolog_C	WT	Dulcitol	MNXM1233	Yes	64	0	NA
Oh 2007 & Henry 2009	Biolog_C	WT	D-Serine	MNXM694	Yes	65	0	NA
Oh 2007 & Henry 2009	Biolog_C	WT	D-Sorbitol	MNXM469	Yes	66	0	NA
Oh 2007 & Henry 2009	Biolog_C	WT	Glycerol	MNXM89612	Yes	67	0	NA
Oh 2007 & Henry 2009	Biolog_C	WT	D-Glucuronic Acid	MNXM97018	Yes	68	0	NA
Oh 2007 & Henry 2009	Biolog_C	WT	D-Gluconic Acid	MNXM341	Yes	69	0	NA
Oh 2007 & Henry 2009	Biolog_C	WT	D,L-a-Glycerol- Phosphate	MNXM66	Yes	70	0	NA
Oh 2007 & Henry 2009	Biolog_C	WT	D-Xylose	MNXM90941;MNXM4457	Yes	71	0	NA
Oh 2007 & Henry 2009	Biolog_C	WT	L-Lactic Acid	MNXM179	Yes	72	0	NA
Oh 2007 & Henry 2009	Biolog_C	WT	D-Mannitol	MNXM615	Yes	73	0	NA
Oh 2007 & Henry 2009	Biolog_C	WT	L-Glutamic Acid	MNXM89557	Yes	74	0	NA
Oh 2007 & Henry 2009	Biolog_C	WT	D-Glucose-6-Phosphate	MNXM508;MNXM215;MNXM160	Yes	75	0	NA
Oh 2007 & Henry 2009	Biolog_C	WT	D,L-Malic Acid	MNXM98	Yes	76	0	NA
Oh 2007 & Henry 2009	Biolog_C	WT	D-Ribose	MNXM242;MNXM3548	Yes	77	0	NA
Oh 2007 & Henry 2009	Biolog_C	WT	L-Rhamnose	MNXM3536	Yes	78	0	NA
Oh 2007 & Henry 2009	Biolog_C	WT	D-Fructose	MNXM1380	Yes	79	0	NA
Oh 2007 & Henry 2009	Biolog_C	WT	a-D-Glucose	MNXM99	Yes	80	0	NA
Oh 2007 & Henry 2009	Biolog_C	WT	Maltose	MNXM165	Yes	81	0	NA
Oh 2007 & Henry 2009	Biolog_C	WT	D-Melibiose	MNXM1434	Yes	82	0	NA
Oh 2007 & Henry 2009	Biolog_C	WT	Thymidine	MNXM420	Yes	83	0	NA
Oh 2007 & Henry 2009	Biolog_C	WT	L-Asparagine	MNXM147	Yes	84	0	NA
Oh 2007 & Henry 2009	Biolog_C	WT	a-Keto-Glutaric Acid	MNXM20	Yes	85	0	NA
Oh 2007 & Henry 2009	Biolog_C	WT	Sucrose	MNXM167	Yes	86	0	NA
Oh 2007 & Henry 2009	Biolog_C	WT	Uridine	MNXM288	Yes	87	0	NA
Oh 2007 & Henry 2009	Biolog_C	WT	L-Glutamine	MNXM37	Yes	88	0	NA
Oh 2007 & Henry 2009	Biolog_C	WT	D-Glucose-1-Phosphate	MNXM89588;MNXM679	Yes	89	0	NA
Oh 2007 & Henry 2009	Biolog_C	WT	D-Fructose-6-Phosphate	MNXM68	Yes	90	0	NA
Oh 2007 & Henry 2009	Biolog_C	WT	b-Methyl-D-Glucoside	MNXM61743	Yes	91	0	NA
Oh 2007 & Henry 2009	Biolog_C	WT	Maltotriose	MNXM61038	Yes	92	0	NA
Oh 2007 & Henry 2009	Biolog_C	WT	2`-Deoxy-Adenosine	MNXM625	Yes	93	0	NA
Oh 2007 & Henry 2009	Biolog_C	WT	Adenosine	MNXM212	Yes	94	0	NA
Oh 2007 & Henry 2009	Biolog_C	WT	Citric Acid	MNXM131	Yes	95	0	NA
Oh 2007 & Henry 2009	Biolog_C	WT	Fumaric Acid	MNXM93	Yes	96	0	NA
Oh 2007 & Henry 2009	Biolog_C	WT	Propionic Acid	MNXM356	Yes	97	0	NA
Oh 2007 & Henry 2009	Biolog_C	WT	Mucic Acid	MNXM1080	Yes	98	0	NA
Oh 2007 & Henry 2009	Biolog_C	WT	Glycolic Acid	MNXM222	Yes	99	0	NA
Oh 2007 & Henry 2009	Biolog_C	WT	Glyoxylic Acid	MNXM69	Yes	100	0	NA
Oh 2007 & Henry 2009	Biolog_C	WT	D-Cellobiose	MNXM776	Yes	101	0	NA
Oh 2007 & Henry 2009	Biolog_C	WT	Inosine	MNXM334	Yes	102	0	NA
Oh 2007 & Henry 2009	Biolog_C	WT	L-Serine	MNXM53	Yes	103	0	NA
Oh 2007 & Henry 2009	Biolog_C	WT	L-Threonine	MNXM142	Yes	104	0	NA
Oh 2007 & Henry 2009	Biolog_C	WT	L-Alanine	MNXM32	Yes	105	0	NA
Oh 2007 & Henry 2009	Biolog_C	WT	N-Acetyl-b-D-Mannosamine	MNXM90854	Yes	106	0	NA
Oh 2007 & Henry 2009	Biolog_C	WT	D-Malic Acid	MNXM1608	Yes	107	0	NA
Oh 2007 & Henry 2009	Biolog_C	WT	L-Malic Acid	MNXM98	Yes	108	0	NA
Oh 2007 & Henry 2009	Biolog_C	WT	Pyruvic Acid	MNXM23	Yes	109	0	NA
Oh 2007 & Henry 2009	Biolog_C	WT	D-Galacturonic Acid	MNXM693	Yes	110	0	NA
Oh 2007 & Henry 2009	Biolog_C	WT	Dextrin	?	Yes	111	0	NA
Oh 2007 & Henry 2009	Biolog_C	WT	Glycogen	?	Yes	112	0	NA
Oh 2007 & Henry 2009	Biolog_C	WT	N-Acetyl-Neuraminic Acid	MNXM227	Yes	113	0	NA
Oh 2007 & Henry 2009	Biolog_C	WT	D-Arabinose	MNXM90811	Yes	114	0	NA
Oh 2007 & Henry 2009	Biolog_C	WT	L-Arabitol	MNXM801	Yes	115	0	NA
Oh 2007 & Henry 2009	Biolog_C	WT	Arbutin	MNXM2683	Yes	116	0	NA
Oh 2007 & Henry 2009	Biolog_C	WT	2-Deoxy-D-Ribose	MNXM2474	Yes	117	0	NA
Oh 2007 & Henry 2009	Biolog_C	WT	Palatinose	MNXM3518	Yes	118	0	NA
Oh 2007 & Henry 2009	Biolog_C	WT	D-Raffinose	MNXM621	Yes	119	0	NA
Oh 2007 & Henry 2009	Biolog_C	WT	Salicin	MNXM2561	Yes	120	0	NA
Oh 2007 & Henry 2009	Biolog_C	WT	L-Sorbose	MNXM59041	Yes	121	0	NA
Oh 2007 & Henry 2009	Biolog_C	WT	D-Glucosamine	MNXM533	Yes	122	0	NA
Oh 2007 & Henry 2009	Biolog_C	WT	L-Ornithine	MNXM101	Yes	123	0	NA
Oh 2007 & Henry 2009	Biolog_C	WT	Dihydroxy-Acetone	MNXM460	Yes	124	0	NA
Oh 2007 & Henry 2009	Biolog_C	WT	L-Fucose	MNXM659	Yes	125	0	NA
Oh 2007 & Henry 2009	Biolog_C	WT	D-Galactonic Acid-g-Lactone	MNXM3005	Yes	126	0	NA
Oh 2007 & Henry 2009	Biolog_C	WT	a-Methyl-D-Galactoside	MNXM3304	Yes	127	0	NA
Oh 2007 & Henry 2009	Biolog_C	WT	m-Tartaric Acid	MNXM1031;iso_iYO844_tartr_M	Yes	128	0	NA
Oh 2007 & Henry 2009	Biolog_C	WT	Glycyl-L-Aspartic Acid	MNXM55269	Yes	129	0	NA
Oh 2007 & Henry 2009	Biolog_C	WT	Glycyl-L-Glutamic Acid	MNXM55454	Yes	130	0	NA
Oh 2007 & Henry 2009	Biolog_C	WT	L-Alanyl-Glycine	MNXM15783	Yes	131	0	NA
Oh 2007 & Henry 2009	Biolog_C	WT	Glycyl-L-Proline	MNXM11725	Yes	132	0	NA
Oh 2007 & Henry 2009	Biolog_C	WT	D-Psicose	MNXM8509	Yes	133	0	NA
Oh 2007 & Henry 2009	Biolog_C	WT	b-D-Allose	MNXM1919	Yes	134	0	NA
Oh 2007 & Henry 2009	Biolog_C	WT	Amygdalin	MNXM4201	Yes	135	0	NA
Oh 2007 & Henry 2009	Biolog_C	WT	Gentiobiose	MNXM18038	Yes	136	0	NA
Oh 2007 & Henry 2009	Biolog_N	WT	Thymine	MNXM386	No	137	0	NA
Oh 2007 & Henry 2009	Biolog_N	WT	Uracil	MNXM158	No	138	0	NA
Oh 2007 & Henry 2009	Biolog_N	WT	Uridine	MNXM288	No	139	0	NA
Oh 2007 & Henry 2009	Biolog_N	WT	Adenine	MNXM168	No	140	0	NA
Oh 2007 & Henry 2009	Biolog_N	WT	Inosine	MNXM334	No	141	0	NA
Oh 2007 & Henry 2009	Biolog_N	WT	Biuret	MNXM1545	No	142	0	NA
Oh 2007 & Henry 2009	Biolog_N	WT	Agmatine	MNXM328	No	143	0	NA
Oh 2007 & Henry 2009	Biolog_N	WT	Acetamide	MNXM4428	No	144	0	NA
Oh 2007 & Henry 2009	Biolog_N	WT	N-Acetyl-D-Galactosamine	MNXM12341	No	145	0	NA
Oh 2007 & Henry 2009	Biolog_N	WT	d-Amino-N-Valeric Acid	MNXM792	No	146	0	NA
Oh 2007 & Henry 2009	Biolog_N	WT	L-Cysteine	MNXM55	Yes	147	0	NA
Oh 2007 & Henry 2009	Biolog_N	WT	L-Methionine	MNXM61	Yes	148	0	NA
Oh 2007 & Henry 2009	Biolog_N	WT	Ammonia	MNXM15	Yes	149	0	NA
Oh 2007 & Henry 2009	Biolog_N	WT	Urea	MNXM117	Yes	150	0	NA
Oh 2007 & Henry 2009	Biolog_N	WT	L-Alanine	MNXM32	Yes	151	0	NA
Oh 2007 & Henry 2009	Biolog_N	WT	L-Arginine	MNXM70	Yes	152	0	NA
Oh 2007 & Henry 2009	Biolog_N	WT	L-Asparagine	MNXM147	Yes	153	0	NA
Oh 2007 & Henry 2009	Biolog_N	WT	L-Aspartic Acid	MNXM42	Yes	154	0	NA
Oh 2007 & Henry 2009	Biolog_N	WT	L-Glutamic Acid	MNXM89557	Yes	155	0	NA
Oh 2007 & Henry 2009	Biolog_N	WT	L-Glutamine	MNXM37	Yes	156	0	NA
Oh 2007 & Henry 2009	Biolog_N	WT	Glycine	MNXM29	Yes	157	0	NA
Oh 2007 & Henry 2009	Biolog_N	WT	L-Proline	MNXM114	Yes	158	0	NA
Oh 2007 & Henry 2009	Biolog_N	WT	L-Serine	MNXM53	Yes	159	0	NA
Oh 2007 & Henry 2009	Biolog_N	WT	L-Threonine	MNXM142	Yes	160	0	NA
Oh 2007 & Henry 2009	Biolog_N	WT	L-Valine	MNXM199	Yes	161	0	NA
Oh 2007 & Henry 2009	Biolog_N	WT	D-Alanine	MNXM156	Yes	162	0	NA
Oh 2007 & Henry 2009	Biolog_N	WT	D-Glutamic Acid	MNXM331	Yes	163	0	NA
Oh 2007 & Henry 2009	Biolog_N	WT	L-Citrulline	MNXM211	Yes	164	0	NA
Oh 2007 & Henry 2009	Biolog_N	WT	L-Ornithine	MNXM101	Yes	165	0	NA
Oh 2007 & Henry 2009	Biolog_N	WT	Ethanolamine	MNXM218	Yes	166	0	NA
Oh 2007 & Henry 2009	Biolog_N	WT	D-Glucosamine	MNXM533	Yes	167	0	NA
Oh 2007 & Henry 2009	Biolog_N	WT	N-Acetyl-D-Glucosamine	MNXM2138	Yes	168	0	NA
Oh 2007 & Henry 2009	Biolog_N	WT	Cytidine	MNXM338	Yes	169	0	NA
Oh 2007 & Henry 2009	Biolog_N	WT	Xanthine	MNXM174	Yes	170	0	NA
Oh 2007 & Henry 2009	Biolog_N	WT	Uric Acid	MNXM1597	Yes	171	0	NA
Oh 2007 & Henry 2009	Biolog_N	WT	g-Amino-N-Butyric Acid	MNXM192	Yes	172	0	NA
Oh 2007 & Henry 2009	Biolog_N	WT	L-Pyroglutamic Acid	MNXM38283	Yes	173	0	NA
Oh 2007 & Henry 2009	Biolog_N	WT	b-Phenylethylamine	MNXM660	Yes	174	0	NA
Oh 2007 & Henry 2009	Biolog_N	WT	D-Mannosamine	MNXM61123	Yes	175	0	NA
Oh 2007 & Henry 2009	Biolog_N	WT	Ala-Asp	MNXM40494	Yes	176	0	NA
Oh 2007 & Henry 2009	Biolog_N	WT	Ala-Gln	MNXM40495	Yes	177	0	NA
Oh 2007 & Henry 2009	Biolog_N	WT	Ala-Glu	MNXM4026	Yes	178	0	NA
Oh 2007 & Henry 2009	Biolog_N	WT	Ala-Gly	MNXM15783	Yes	179	0	NA
Oh 2007 & Henry 2009	Biolog_N	WT	Ala-His	MNXM40496	Yes	180	0	NA
Oh 2007 & Henry 2009	Biolog_N	WT	Ala-Leu	MNXM15786	Yes	181	0	NA
Oh 2007 & Henry 2009	Biolog_N	WT	Ala-Thr	MNXM40497	Yes	182	0	NA
Oh 2007 & Henry 2009	Biolog_N	WT	Gly-Asn	MNXM55268	Yes	183	0	NA
Oh 2007 & Henry 2009	Biolog_N	WT	Gly-Gln	MNXM55276	Yes	184	0	NA
Oh 2007 & Henry 2009	Biolog_N	WT	Gly-Glu	MNXM55454	Yes	185	0	NA
Oh 2007 & Henry 2009	Biolog_N	WT	Gly-Met	MNXM55287	Yes	186	0	NA
Oh 2007 & Henry 2009	Biolog_N	WT	Met-Ala	MNXM61647	Yes	187	0	NA
Oh 2007 & Henry 2009	Biolog_P	WT	Phosphate	MNXM9	Yes	188	0	NA
Oh 2007 & Henry 2009	Biolog_P	WT	Pyrophosphate	MNXM11	Yes	189	0	NA
Oh 2007 & Henry 2009	Biolog_P	WT	Trimetaphosphate	MNXM3570	Yes	190	0	NA
Oh 2007 & Henry 2009	Biolog_P	WT	Adenosine- 3''''-Monophosphate''	MNXM1985	Yes	191	0	NA
Oh 2007 & Henry 2009	Biolog_P	WT	Adenosine- 5''''-Monophosphate''	MNXM14	Yes	192	0	NA
Oh 2007 & Henry 2009	Biolog_P	WT	D,L-a-Glycerol Phosphate	MNXM66	Yes	193	0	NA
Oh 2007 & Henry 2009	Biolog_P	WT	D-2-Phospho-Glyceric Acid	MNXM275	Yes	194	0	NA
Oh 2007 & Henry 2009	Biolog_P	WT	D-3-Phospho-Glyceric Acid	MNXM126	Yes	195	0	NA
Oh 2007 & Henry 2009	Biolog_P	WT	Guanosine- 3''''-Monophosphate	MNXM2183	Yes	196	0	NA
Oh 2007 & Henry 2009	Biolog_P	WT	Guanosine- 5''''-Monophosphate	MNXM113	Yes	197	0	NA
Oh 2007 & Henry 2009	Biolog_P	WT	Phosphoenol Pyruvate	MNXM73	Yes	198	0	NA
Oh 2007 & Henry 2009	Biolog_P	WT	Phospho-Glycolic Acid	MNXM2074	Yes	199	0	NA
Oh 2007 & Henry 2009	Biolog_P	WT	D-Glucose-6-Phosphate	MNXM508;MNXM215;MNXM160	Yes	200	0	NA
Oh 2007 & Henry 2009	Biolog_P	WT	D-Glucosamine-6-Phosphate	MNXM370	Yes	201	0	NA
Oh 2007 & Henry 2009	Biolog_P	WT	6-Phospho-Gluconic Acid	MNXM325	Yes	202	0	NA
Oh 2007 & Henry 2009	Biolog_P	WT	Cytidine- 3''''- Monophosphate''	MNXM2182	Yes	203	0	NA
Oh 2007 & Henry 2009	Biolog_P	WT	Cytidine- 5''''- Monophosphate''	MNXM31	Yes	204	0	NA
Oh 2007 & Henry 2009	Biolog_P	WT	D-Mannose-1-Phosphate	MNXM721	Yes	205	0	NA
Oh 2007 & Henry 2009	Biolog_P	WT	D-Mannose-6-Phosphate	MNXM90447	Yes	206	0	NA
Oh 2007 & Henry 2009	Biolog_P	WT	Phospho-L-Arginine	MNXM3663	Yes	207	0	NA
Oh 2007 & Henry 2009	Biolog_P	WT	O-Phospho-D-Serine	MNXM4752	Yes	208	0	NA
Oh 2007 & Henry 2009	Biolog_P	WT	O-Phospho-L-Serine	MNXM379	Yes	209	0	NA
Oh 2007 & Henry 2009	Biolog_P	WT	Uridine- 3''''- Monophosphate	MNXM2184	Yes	210	0	NA
Oh 2007 & Henry 2009	Biolog_P	WT	Uridine- 5''''- Monophosphate	MNXM80	Yes	211	0	NA
Oh 2007 & Henry 2009	Biolog_P	WT	Thymidine- 5''''-Monophosphate	MNXM257	Yes	212	0	NA
Oh 2007 & Henry 2009	Biolog_P	WT	Tripolyphosphate	MNXM332	Yes	213	0	NA
Oh 2007 & Henry 2009	Biolog_P	WT	Adenosine- 2''''-Monophosphate''	MNXM7028	Yes	214	0	NA
Oh 2007 & Henry 2009	Biolog_P	WT	Adenosine- 2'''',3''''-Cyclic Monophosphate''	MNXM2598	Yes	215	0	NA
Oh 2007 & Henry 2009	Biolog_P	WT	b-Glycerol Phosphate	MNXM2527	Yes	216	0	NA
Oh 2007 & Henry 2009	Biolog_P	WT	Carbamyl Phosphate	MNXM138	Yes	217	0	NA
Oh 2007 & Henry 2009	Biolog_P	WT	2-Deoxy-D-Glucose 6-Phosphate	MNXM3809	Yes	218	0	NA
Oh 2007 & Henry 2009	Biolog_P	WT	Cytidine- 2''''- Monophosphate''	MNXM11237	Yes	219	0	NA
Oh 2007 & Henry 2009	Biolog_P	WT	Cytidine- 2'''',3''''-Cyclic Monophosphate''	MNXM3148	Yes	220	0	NA
Oh 2007 & Henry 2009	Biolog_P	WT	O-Phospho-L-Threonine	MNXM1492	Yes	221	0	NA
Oh 2007 & Henry 2009	Biolog_P	WT	Uridine- 2''''- Monophosphate	MNXM13238	Yes	222	0	NA
Oh 2007 & Henry 2009	Biolog_P	WT	Uridine- 2'''',3''''- Cyclic Monophosphate	MNXM3150	Yes	223	0	NA
Oh 2007 & Henry 2009	Biolog_P	WT	Phosphoryl Choline	MNXM229	Yes	224	0	NA
Oh 2007 & Henry 2009	Biolog_P	WT	O-Phosphoryl-Ethanolamine	MNXM187	Yes	225	0	NA
Oh 2007 & Henry 2009	Biolog_S	WT	Glutathione	MNXM57	No	226	0	NA
Oh 2007 & Henry 2009	Biolog_S	WT	D-Methionine	MNXM1275	No	227	0	NA
Oh 2007 & Henry 2009	Biolog_S	WT	Sulfate	MNXM58	Inconsistent	228	0	NA
Oh 2007 & Henry 2009	Biolog_S	WT	L-Methionine Sulfoxide	MNXM2245;MNXM2246	No	229	0	NA
Oh 2007 & Henry 2009	Biolog_S	WT	Methane Sulfonic Acid	MNXM1485	No	230	0	NA
Oh 2007 & Henry 2009	Biolog_S	WT	D-Cysteine	MNXM2112	No	231	0	NA
Oh 2007 & Henry 2009	Biolog_S	WT	Cysteamine	MNXM1226	No	232	0	NA
Oh 2007 & Henry 2009	Biolog_S	WT	L-Cysteine Sulfinic Acid	MNXM498	No	233	0	NA
Oh 2007 & Henry 2009	Biolog_S	WT	N-Acetyl-L-Cysteine	MNXM98606	No	234	0	NA
Oh 2007 & Henry 2009	Biolog_S	WT	D,L-Ethionine	MNXM17589;MNXM104660	No	235	0	NA
Oh 2007 & Henry 2009	Biolog_S	WT	Thiourea	MNXM22056	No	236	0	NA
Oh 2007 & Henry 2009	Biolog_S	WT	Hypotaurine	MNXM726	No	237	0	NA
Oh 2007 & Henry 2009	Biolog_S	WT	p-Amino Benzene Sulfonic Acid	MNXM6105	No	238	0	NA
Oh 2007 & Henry 2009	Biolog_S	WT	2-Hydroxyethane Sulfonic Acid	MNXM1630	No	239	0	NA
Oh 2007 & Henry 2009	Biolog_S	WT	L-Djenkolic Acid	MNXM11409	Yes	240	0	NA
Oh 2007 & Henry 2009	Biolog_P	WT	D-Glucose-1-Phosphate	MNXM89588;MNXM679	Yes	241	0	NA
Henry 2009	Biolog_C	WT	D-Glucose	MNXM105;MNXM41	Yes	242	0	NA
Oh 2007	Biolog_C	WT	Tween 40	MNXM88334	No	243	0	NA
Oh 2007	Biolog_C	WT	a-Hydroxy Glutaric Acid-g-Lactone	MNXM89495	No	244	0	NA
Oh 2007	Biolog_C	WT	a-Methyl-D-Mannoside	MNXM3304	No	245	0	NA
Oh 2007	Biolog_C	WT	b-Methyl-D-Xyloside	MNXM32941	No	246	0	NA
Oh 2007	Biolog_C	WT	D-Lactic Acid Methyl Ester	MNXM61755	No	247	0	NA
Oh 2007	Biolog_C	WT	D-Ribono-1,4-Lactone	MNXM48597	No	248	0	NA
Oh 2007	Biolog_C	WT	Succinamic Acid	MNXM21908	No	249	0	NA
Oh 2007	Biolog_C	WT	L-Alaninamide	MNXM59268	No	250	0	NA
Oh 2007	Biolog_C	WT	Glucuronamide	MNXM55217	Yes	251	0	NA
Oh 2007	Biolog_C	WT	L-Galactonic Acid-g-Lactone	MNXM1085	Yes	252	0	NA
Oh 2007	Biolog_C	WT	a-Cyclodextrin	MNXM8281	Yes	253	0	NA
Oh 2007	Biolog_C	WT	g-Cyclodextrin	MNXM54297	Yes	254	0	NA
Oh 2007	Biolog_C	WT	3-0-b-D-Galactopyranosyl-D-Arabinose	MNXM36731	Yes	255	0	NA
Oh 2007	Biolog_C	WT	Maltitol	MNXM89735	Yes	256	0	NA
Oh 2007	Biolog_C	WT	b-Methyl-D-Glucuronic Acid	MNXM61744	Yes	257	0	NA
Oh 2007	Biolog_C	WT	Turanose	MNXM88325	Yes	258	0	NA
Oh 2007	Biolog_C	WT	5-Keto-D-Gluconic Acid	MNXM963	Yes	259	0	NA
Oh 2007	Biolog_C	WT	a-D-Lactose	MNXM362	Yes	260	0	NA
Oh 2007	Biolog_C	WT	m-Inositol	MNXM127	Yes	261	0	NA
Oh 2007	Biolog_C	WT	L-Arginine	MNXM70	Yes	262	0	NA
Oh 2007	Biolog_C	WT	L-Histidine	MNXM134	Yes	263	0	NA
Oh 2007	Biolog_N	WT	a-Amino-N-Valeric Acid	MNXM4024	No	264	0	NA
Oh 2007	Biolog_N	WT	Ethylenediamine	MNXM104982	Yes	265	0	NA
Oh 2007	Biolog_N	WT	Nitrite	MNXM107	Yes	266	0	NA
Oh 2007	Biolog_N	WT	Nitrate	MNXM207	Yes	267	0	NA
Oh 2007	Biolog_N	WT	L-Histidine	MNXM134	Yes	268	0	NA
Oh 2007	Biolog_N	WT	L-Isoleucine	MNXM231	Yes	269	0	NA
Oh 2007	Biolog_N	WT	L-Lysine	MNXM78	No	270	0	NA
Oh 2007	Biolog_N	WT	L-Tryptophan	MNXM94	No	271	0	NA
Oh 2007	Biolog_N	WT	D-Serine	MNXM694	No	272	0	NA
Oh 2007	Biolog_N	WT	Guanosine	MNXM401	Yes	273	0	NA
Oh 2007	Biolog_N	WT	Allantoin	MNXM91795	Yes	274	0	NA
Oh 2007	Biolog_P	WT	Methylene Diphosphonic Acid	MNXM128028	No	275	0	NA
Oh 2007	Biolog_P	WT	Thymidine 3_x001A_,5_x001A_- Cyclic Monophosphate	MNXM87166	No	276	0	NA
Oh 2007	Biolog_P	WT	Thiophosphate	MNXM20533	Yes	277	0	NA
Oh 2007	Biolog_P	WT	Dithiophosphate	MNXM51337	Yes	278	0	NA
Oh 2007	Biolog_P	WT	Guanosine- 2_x001A_-Monophosphate	MNXM18285	Yes	279	0	NA
Oh 2007	Biolog_P	WT	Cysteamine-S-Phosphate	MNXM48297	Yes	280	0	NA
Oh 2007	Biolog_P	WT	Thymidine- 3_x001A_-Monophosphate	MNXM87165	Yes	281	0	NA
Oh 2007	Biolog_P	WT	Inositol Hexaphosphate	MNXM491	Yes	282	0	NA
Oh 2007	Biolog_S	WT	L-Methionine Sulfone	MNXM59489	No	283	0	NA
Oh 2007	Biolog_S	WT	1-Thio-b-D-Glucose	MNXM33015	No	284	0	NA
Oh 2007	Biolog_S	WT	Tetramethylene Sulfone	MNXM83043	No	285	0	NA
Oh 2007	Biolog_S	WT	L-Cysteine	MNXM55	Yes	286	0	NA
Oh 2007	Biolog_S	WT	L-Cysteic Acid	MNCM713	Yes	287	0	NA
Oh 2007	Biolog_S	WT	L-Methionine	MNXM61	Yes	288	0	NA
Oh 2007	Biolog_S	WT	Taurine	MNXM282	Yes	289	0	NA
Oh 2007	Biolog_S	WT	Butane Sulfonic Acid	MNXM7138	Yes	290	0	NA
Oh 2007 & Henry 2009	Bsub_LB	yqjI asd_BACSU	NA	NA	No	291	0	NA
Oh 2007 & Henry 2009	Bsub_LB	accA dapA_BACSU	NA	NA	No	292	0	NA
Oh 2007 & Henry 2009	Bsub_LB	accC glyA_BACSU	NA	NA	No	293	0	NA
Oh 2007 & Henry 2009	Bsub_LB	yttI glmS_BACSU	NA	NA	No	294	0	NA
Oh 2007 & Henry 2009	Bsub_LB	acdA dapB_BACSU	NA	NA	No	295	0	NA
Oh 2007 & Henry 2009	Bsub_LB	mmgC ykuQ_BACSU	NA	NA	No	296	0	NA
Oh 2007 & Henry 2009	Bsub_LB	yngJ ykuR_BACSU	NA	NA	No	297	0	NA
Oh 2007 & Henry 2009	Bsub_LB	ackA racE_BACSU	NA	NA	No	298	0	NA
Oh 2007 & Henry 2009	Bsub_LB	acoA metK_BACSU	NA	NA	No	299	0	NA
Oh 2007 & Henry 2009	Bsub_LB	acoB yaaO_BACSU	NA	NA	Yes	300	0	NA
Oh 2007 & Henry 2009	Bsub_LB	acoC cysK_BACSU	NA	NA	Yes	301	0	NA
Oh 2007 & Henry 2009	Bsub_LB	citB cysE_BACSU	NA	NA	Yes	302	0	NA
Oh 2007 & Henry 2009	Bsub_LB	ydcB carA_BACSU	NA	NA	Yes	303	0	NA
Oh 2007 & Henry 2009	Bsub_LB	acsA carB_BACSU	NA	NA	Yes	304	0	NA
Oh 2007 & Henry 2009	Bsub_LB	adeC aroF_BACSU	NA	NA	Yes	305	0	NA
Oh 2007 & Henry 2009	Bsub_LB	adhA aroB_BACSU	NA	NA	Yes	306	0	NA
Oh 2007 & Henry 2009	Bsub_LB	yqkG aroH_BACSU	NA	NA	Yes	307	0	NA
Oh 2007 & Henry 2009	Bsub_LB	melA trpE_BACSU	NA	NA	Yes	308	0	NA
Oh 2007 & Henry 2009	Bsub_LB	dapG trpD_BACSU	NA	NA	Yes	309	0	NA
Oh 2007 & Henry 2009	Bsub_LB	lysC trpF_BACSU	NA	NA	Yes	310	0	NA
Oh 2007 & Henry 2009	Bsub_LB	yclM trpB_BACSU	NA	NA	Yes	311	0	NA
Oh 2007 & Henry 2009	Bsub_LB	alsD trpA_BACSU	NA	NA	Yes	312	0	NA
Oh 2007 & Henry 2009	Bsub_LB	aldX hisC_BACSU	NA	NA	Yes	313	0	NA
Oh 2007 & Henry 2009	Bsub_LB	dhaS tyrA_BACSU	NA	NA	Yes	314	0	NA
Oh 2007 & Henry 2009	Bsub_LB	aldY aroE_BACSU	NA	NA	Yes	315	0	NA
Oh 2007 & Henry 2009	Bsub_LB	fbaA ansA_BACSU	NA	NA	Yes	316	0	NA
Oh 2007 & Henry 2009	Bsub_LB	kdgA ansB_BACSU	NA	NA	Yes	317	0	NA
Oh 2007 & Henry 2009	Bsub_LB	yunH hemA_BACSU	NA	NA	Yes	318	0	NA
Oh 2007 & Henry 2009	Bsub_LB	ywoE lysC_BACSU	NA	NA	Yes	319	0	NA
Oh 2007 & Henry 2009	Bsub_LB	dal aroA_BACSU	NA	NA	Yes	320	0	NA
Oh 2007 & Henry 2009	Bsub_LB	amyC glnA_BACSU	NA	NA	Yes	321	0	NA
Oh 2007 & Henry 2009	Bsub_LB	apt hom_BACSU	NA	NA	Yes	322	0	NA
Oh 2007 & Henry 2009	Bsub_LB	araA thrC_BACSU	NA	NA	Yes	323	0	NA
Oh 2007 & Henry 2009	Bsub_LB	araB ald_BACSU	NA	NA	Yes	324	0	NA
Oh 2007 & Henry 2009	Bsub_LB	araD alsS_BACSU	NA	NA	Yes	325	0	NA
Oh 2007 & Henry 2009	Bsub_LB	araE serA_BACSU	NA	NA	Yes	326	0	NA
Oh 2007 & Henry 2009	Bsub_LB	araN aroC_BACSU	NA	NA	Yes	327	0	NA
Oh 2007 & Henry 2009	Bsub_LB	araP ywaA_BACSU	NA	NA	Yes	328	0	NA
Oh 2007 & Henry 2009	Bsub_LB	araQ hutH_BACSU	NA	NA	Yes	329	0	NA
Oh 2007 & Henry 2009	Bsub_LB	yvsH hutU_BACSU	NA	NA	Yes	330	0	NA
Oh 2007 & Henry 2009	Bsub_LB	rocF ilvB_BACSU	NA	NA	Yes	331	0	NA
Oh 2007 & Henry 2009	Bsub_LB	aroE ilvC_BACSU	NA	NA	Yes	332	0	NA
Oh 2007 & Henry 2009	Bsub_LB	aroB ilvA_BACSU	NA	NA	Yes	333	0	NA
Oh 2007 & Henry 2009	Bsub_LB	aroF leuB_BACSU	NA	NA	Yes	334	0	NA
Oh 2007 & Henry 2009	Bsub_LB	aroC pyrAA_BACSU	NA	NA	Yes	335	0	NA
Oh 2007 & Henry 2009	Bsub_LB	aroD pyrAB_BACSU	NA	NA	Yes	336	0	NA
Oh 2007 & Henry 2009	Bsub_LB	aroA rocD_BACSU	NA	NA	Yes	337	0	NA
Oh 2007 & Henry 2009	Bsub_LB	aroH rsbX_BACSU	NA	NA	Yes	338	0	NA
Oh 2007 & Henry 2009	Bsub_LB	aroI dapG_BACSU	NA	NA	Yes	339	0	NA
Oh 2007 & Henry 2009	Bsub_LB	asnB gltA_BACSU	NA	NA	Yes	340	0	NA
Oh 2007 & Henry 2009	Bsub_LB	asnH dppA_BACSU	NA	NA	Yes	341	0	NA
Oh 2007 & Henry 2009	Bsub_LB	yisO rocF_BACSU	NA	NA	Yes	342	0	NA
Oh 2007 & Henry 2009	Bsub_LB	ansB proB_BACSU	NA	NA	Yes	343	0	NA
Oh 2007 & Henry 2009	Bsub_LB	ansA proA_BACSU	NA	NA	Yes	344	0	NA
Oh 2007 & Henry 2009	Bsub_LB	yloB trpC_BACSU	NA	NA	Yes	345	0	NA
Oh 2007 & Henry 2009	Bsub_LB	atpA proH_BACSU	NA	NA	Yes	346	0	NA
Oh 2007 & Henry 2009	Bsub_LB	atpD nasD_BACSU	NA	NA	Yes	347	0	NA
Oh 2007 & Henry 2009	Bsub_LB	atpH nasE_BACSU	NA	NA	Yes	348	0	NA
Oh 2007 & Henry 2009	Bsub_LB	atpC hutG_BACSU	NA	NA	Yes	349	0	NA
Oh 2007 & Henry 2009	Bsub_LB	atpF hutI_BACSU	NA	NA	Yes	350	0	NA
Oh 2007 & Henry 2009	Bsub_LB	atpG asnH_BACSU	NA	NA	Yes	351	0	NA
Oh 2007 & Henry 2009	Bsub_LB	azlC aroD_BACSU	NA	NA	Yes	352	0	NA
Oh 2007 & Henry 2009	Bsub_LB	azlD ilvD_BACSU	NA	NA	Yes	353	0	NA
Oh 2007 & Henry 2009	Bsub_LB	accB yppQ_BACSU	NA	NA	Yes	354	0	NA
Oh 2007 & Henry 2009	Bsub_LB	ydjL asnB_BACSU	NA	NA	Yes	355	0	NA
Oh 2007 & Henry 2009	Bsub_LB	gbsA ggt_BACSU	NA	NA	Yes	356	0	NA
Oh 2007 & Henry 2009	Bsub_LB	lacA cysH_BACSU	NA	NA	Yes	357	0	NA
Oh 2007 & Henry 2009	Bsub_LB	bglA leuA_BACSU	NA	NA	Yes	358	0	NA
Oh 2007 & Henry 2009	Bsub_LB	bglH leuC_BACSU	NA	NA	Yes	359	0	NA
Oh 2007 & Henry 2009	Bsub_LB	bioB leuD_BACSU	NA	NA	Yes	360	0	NA
Oh 2007 & Henry 2009	Bsub_LB	kbl ureA_BACSU	NA	NA	Yes	361	0	NA
Oh 2007 & Henry 2009	Bsub_LB	bioF ureB_BACSU	NA	NA	Yes	362	0	NA
Oh 2007 & Henry 2009	Bsub_LB	bioA ureC_BACSU	NA	NA	Yes	363	0	NA
Oh 2007 & Henry 2009	Bsub_LB	bioW ycgM_BACSU	NA	NA	Yes	364	0	NA
Oh 2007 & Henry 2009	Bsub_LB	birA yclM_BACSU	NA	NA	Yes	365	0	NA
Oh 2007 & Henry 2009	Bsub_LB	penP yrhA_BACSU	NA	NA	Yes	366	0	NA
Oh 2007 & Henry 2009	Bsub_LB	bltD yrhB_BACSU	NA	NA	Yes	367	0	NA
Oh 2007 & Henry 2009	Bsub_LB	mdr hisA_BACSU	NA	NA	Yes	368	0	NA
Oh 2007 & Henry 2009	Bsub_LB	braB hisG_BACSU	NA	NA	Yes	369	0	NA
Oh 2007 & Henry 2009	Bsub_LB	brnQ hisH_BACSU	NA	NA	Yes	370	0	NA
Oh 2007 & Henry 2009	Bsub_LB	bsaA kbl_BACSU	NA	NA	Yes	371	0	NA
Oh 2007 & Henry 2009	Bsub_LB	yqiU proJ_BACSU	NA	NA	Yes	372	0	NA
Oh 2007 & Henry 2009	Bsub_LB	yvgW serC_BACSU	NA	NA	Yes	373	0	NA
Oh 2007 & Henry 2009	Bsub_LB	pgsA tdh_BACSU	NA	NA	Yes	374	0	NA
Oh 2007 & Henry 2009	Bsub_LB	pyrAA ybgE_BACSU	NA	NA	Yes	375	0	NA
Oh 2007 & Henry 2009	Bsub_LB	pyrAB ybgJ_BACSU	NA	NA	Yes	376	0	NA
Oh 2007 & Henry 2009	Bsub_LB	carA yfjR_BACSU	NA	NA	Yes	377	0	NA
Oh 2007 & Henry 2009	Bsub_LB	carB yjcI_BACSU	NA	NA	Yes	378	0	NA
Oh 2007 & Henry 2009	Bsub_LB	katA yjcJ_BACSU	NA	NA	Yes	379	0	NA
Oh 2007 & Henry 2009	Bsub_LB	katB ykrS_BACSU	NA	NA	Yes	380	0	NA
Oh 2007 & Henry 2009	Bsub_LB	katX ykrT_BACSU	NA	NA	Yes	381	0	NA
Oh 2007 & Henry 2009	Bsub_LB	cdd ykrV_BACSU	NA	NA	Yes	382	0	NA
Oh 2007 & Henry 2009	Bsub_LB	cdsA ykrW_BACSU	NA	NA	Yes	383	0	NA
Oh 2007 & Henry 2009	Bsub_LB	yfkE ykrX_BACSU	NA	NA	Yes	384	0	NA
Oh 2007 & Henry 2009	Bsub_LB	yxkJ ykrY_BACSU	NA	NA	Yes	385	0	NA
Oh 2007 & Henry 2009	Bsub_LB	citA ykrZ_BACSU	NA	NA	Yes	386	0	NA
Oh 2007 & Henry 2009	Bsub_LB	citZ ylaM_BACSU	NA	NA	Yes	387	0	NA
Oh 2007 & Henry 2009	Bsub_LB	mmgD ylmB_BACSU	NA	NA	Yes	388	0	NA
Oh 2007 & Henry 2009	Bsub_LB	citM bltD_BACSU	NA	NA	Yes	389	0	NA
Oh 2007 & Henry 2009	Bsub_LB	citH def_BACSU	NA	NA	Yes	390	0	NA
Oh 2007 & Henry 2009	Bsub_LB	ywiE yvyH_BACSU	NA	NA	No	391	0	NA
Oh 2007 & Henry 2009	Bsub_LB	ywnE gpsA_BACSU	NA	NA	No	392	0	NA
Oh 2007 & Henry 2009	Bsub_LB	yqjS ybbT_BACSU	NA	NA	No	393	0	NA
Oh 2007 & Henry 2009	Bsub_LB	yloI pdhA_BACSU	NA	NA	No	394	0	NA
Oh 2007 & Henry 2009	Bsub_LB	ylbI odhB_BACSU	NA	NA	No	395	0	NA
Oh 2007 & Henry 2009	Bsub_LB	ytaG fbaA_BACSU	NA	NA	No	396	0	NA
Oh 2007 & Henry 2009	Bsub_LB	comEB pgk_BACSU	NA	NA	No	397	0	NA
Oh 2007 & Henry 2009	Bsub_LB	yvgX tkt_BACSU	NA	NA	No	398	0	NA
Oh 2007 & Henry 2009	Bsub_LB	yqxL ykwC_BACSU	NA	NA	Yes	399	0	NA
Oh 2007 & Henry 2009	Bsub_LB	ctaD gutB_BACSU	NA	NA	Yes	400	0	NA
Oh 2007 & Henry 2009	Bsub_LB	ctaC glpK_BACSU	NA	NA	Yes	401	0	NA
Oh 2007 & Henry 2009	Bsub_LB	ctaE glpD_BACSU	NA	NA	Yes	402	0	NA
Oh 2007 & Henry 2009	Bsub_LB	ctaF yhxB_BACSU	NA	NA	Yes	403	0	NA
Oh 2007 & Henry 2009	Bsub_LB	ctaA pdhB_BACSU	NA	NA	Yes	404	0	NA
Oh 2007 & Henry 2009	Bsub_LB	ctaB pdhC_BACSU	NA	NA	Yes	405	0	NA
Oh 2007 & Henry 2009	Bsub_LB	cwlD pdhD_BACSU	NA	NA	Yes	406	0	NA
Oh 2007 & Henry 2009	Bsub_LB	yqeE odhA_BACSU	NA	NA	Yes	407	0	NA
Oh 2007 & Henry 2009	Bsub_LB	cydA sdhC_BACSU	NA	NA	Yes	408	0	NA
Oh 2007 & Henry 2009	Bsub_LB	cydB sdhA_BACSU	NA	NA	Yes	409	0	NA
Oh 2007 & Henry 2009	Bsub_LB	ylnC sdhB_BACSU	NA	NA	Yes	410	0	NA
Oh 2007 & Henry 2009	Bsub_LB	cysE acsA_BACSU	NA	NA	Yes	411	0	NA
Oh 2007 & Henry 2009	Bsub_LB	cysH citG_BACSU	NA	NA	Yes	412	0	NA
Oh 2007 & Henry 2009	Bsub_LB	yvgQ ywjH_BACSU	NA	NA	Yes	413	0	NA
Oh 2007 & Henry 2009	Bsub_LB	yvgR pmi_BACSU	NA	NA	Yes	414	0	NA
Oh 2007 & Henry 2009	Bsub_LB	cysK alsD_BACSU	NA	NA	Yes	415	0	NA
Oh 2007 & Henry 2009	Bsub_LB	trkA citB_BACSU	NA	NA	Yes	416	0	NA
Oh 2007 & Henry 2009	Bsub_LB	czcD gdh_BACSU	NA	NA	Yes	417	0	NA
Oh 2007 & Henry 2009	Bsub_LB	dapA galK_BACSU	NA	NA	Yes	418	0	NA
Oh 2007 & Henry 2009	Bsub_LB	dapB galT_BACSU	NA	NA	Yes	419	0	NA
Oh 2007 & Henry 2009	Bsub_LB	ykuR sacA_BACSU	NA	NA	Yes	420	0	NA
Oh 2007 & Henry 2009	Bsub_LB	yutL pta_BACSU	NA	NA	Yes	421	0	NA
Oh 2007 & Henry 2009	Bsub_LB	ykuQ gntK_BACSU	NA	NA	Yes	422	0	NA
Oh 2007 & Henry 2009	Bsub_LB	yaaF xylA_BACSU	NA	NA	Yes	423	0	NA
Oh 2007 & Henry 2009	Bsub_LB	ydbH xylB_BACSU	NA	NA	Yes	424	0	NA
Oh 2007 & Henry 2009	Bsub_LB	hemE ackA_BACSU	NA	NA	Yes	425	0	NA
Oh 2007 & Henry 2009	Bsub_LB	ddlA citA_BACSU	NA	NA	Yes	426	0	NA
Oh 2007 & Henry 2009	Bsub_LB	def citZ_BACSU	NA	NA	Yes	427	0	NA
Oh 2007 & Henry 2009	Bsub_LB	drm glgB_BACSU	NA	NA	Yes	428	0	NA
Oh 2007 & Henry 2009	Bsub_LB	dra glgC_BACSU	NA	NA	Yes	429	0	NA
Oh 2007 & Henry 2009	Bsub_LB	deoD glgD_BACSU	NA	NA	Yes	430	0	NA
Oh 2007 & Henry 2009	Bsub_LB	yaaG glgA_BACSU	NA	NA	Yes	431	0	NA
Oh 2007 & Henry 2009	Bsub_LB	ald glgP_BACSU	NA	NA	Yes	432	0	NA
Oh 2007 & Henry 2009	Bsub_LB	asd pksG_BACSU	NA	NA	Yes	433	0	NA
Oh 2007 & Henry 2009	Bsub_LB	dhbA bglH_BACSU	NA	NA	Yes	434	0	NA
Oh 2007 & Henry 2009	Bsub_LB	dhbB ywlF_BACSU	NA	NA	Yes	435	0	NA
Oh 2007 & Henry 2009	Bsub_LB	dhbC treA_BACSU	NA	NA	Yes	436	0	NA
Oh 2007 & Henry 2009	Bsub_LB	dhbE yxaA_BACSU	NA	NA	Yes	437	0	NA
Oh 2007 & Henry 2009	Bsub_LB	yweB yxaG_BACSU	NA	NA	Yes	438	0	NA
Oh 2007 & Henry 2009	Bsub_LB	gdh iolB_BACSU	NA	NA	Yes	439	0	NA
Oh 2007 & Henry 2009	Bsub_LB	hom iolC_BACSU	NA	NA	Yes	440	0	NA
Oh 2007 & Henry 2009	Bsub_LB	sul iolD_BACSU	NA	NA	Yes	441	0	NA
Oh 2007 & Henry 2009	Bsub_LB	sdhC iolE_BACSU	NA	NA	Yes	442	0	NA
Oh 2007 & Henry 2009	Bsub_LB	gutB ycbC_BACSU	NA	NA	Yes	443	0	NA
Oh 2007 & Henry 2009	Bsub_LB	pdhD ycbF_BACSU	NA	NA	Yes	444	0	NA
Oh 2007 & Henry 2009	Bsub_LB	acoL ycbH_BACSU	NA	NA	Yes	445	0	NA
Oh 2007 & Henry 2009	Bsub_LB	dltA bglA_BACSU	NA	NA	Yes	446	0	NA
Oh 2007 & Henry 2009	Bsub_LB	dltB mtlD_BACSU	NA	NA	Yes	447	0	NA
Oh 2007 & Henry 2009	Bsub_LB	dltC ycsA_BACSU	NA	NA	Yes	448	0	NA
Oh 2007 & Henry 2009	Bsub_LB	dltD mmgD_BACSU	NA	NA	Yes	449	0	NA
Oh 2007 & Henry 2009	Bsub_LB	spoVFA mmgE_BACSU	NA	NA	Yes	450	0	NA
Oh 2007 & Henry 2009	Bsub_LB	spoVFB aldX_BACSU	NA	NA	Yes	451	0	NA
Oh 2007 & Henry 2009	Bsub_LB	dppA kdgA_BACSU	NA	NA	Yes	452	0	NA
Oh 2007 & Henry 2009	Bsub_LB	dppB kdgK_BACSU	NA	NA	Yes	453	0	NA
Oh 2007 & Henry 2009	Bsub_LB	dppC kduD_BACSU	NA	NA	Yes	454	0	NA
Oh 2007 & Henry 2009	Bsub_LB	dppD kduI_BACSU	NA	NA	Yes	455	0	NA
Oh 2007 & Henry 2009	Bsub_LB	dppE fbp_BACSU	NA	NA	Yes	456	0	NA
Oh 2007 & Henry 2009	Bsub_LB	yluB glcK_BACSU	NA	NA	Yes	457	0	NA
Oh 2007 & Henry 2009	Bsub_LB	yqiE yqiQ_BACSU	NA	NA	Yes	458	0	NA
Oh 2007 & Henry 2009	Bsub_LB	dfrA yqjD_BACSU	NA	NA	Yes	459	0	NA
Oh 2007 & Henry 2009	Bsub_LB	ywbM yqjI_BACSU	NA	NA	Yes	460	0	NA
Oh 2007 & Henry 2009	Bsub_LB	ywbN yktC_BACSU	NA	NA	Yes	461	0	NA
Oh 2007 & Henry 2009	Bsub_LB	yjmG galE_BACSU	NA	NA	Yes	462	0	NA
Oh 2007 & Henry 2009	Bsub_LB	fbp pckA_BACSU	NA	NA	Yes	463	0	NA
Oh 2007 & Henry 2009	Bsub_LB	fabD abfA_BACSU	NA	NA	Yes	464	0	NA
Oh 2007 & Henry 2009	Bsub_LB	yjaY aldY_BACSU	NA	NA	Yes	465	0	NA
Oh 2007 & Henry 2009	Bsub_LB	fabG araA_BACSU	NA	NA	Yes	466	0	NA
Oh 2007 & Henry 2009	Bsub_LB	yjaX araB_BACSU	NA	NA	Yes	467	0	NA
Oh 2007 & Henry 2009	Bsub_LB	yhfB araD_BACSU	NA	NA	Yes	468	0	NA
Oh 2007 & Henry 2009	Bsub_LB	yjbW ydaP_BACSU	NA	NA	Yes	469	0	NA
Oh 2007 & Henry 2009	Bsub_LB	yfhR ydhR_BACSU	NA	NA	Yes	470	0	NA
Oh 2007 & Henry 2009	Bsub_LB	ywpB ysfC_BACSU	NA	NA	Yes	471	0	NA
Oh 2007 & Henry 2009	Bsub_LB	yusK pgi_BACSU	NA	NA	Yes	472	0	NA
Oh 2007 & Henry 2009	Bsub_LB	ysiB yulC_BACSU	NA	NA	Yes	473	0	NA
Oh 2007 & Henry 2009	Bsub_LB	yusJ yulE_BACSU	NA	NA	Yes	474	0	NA
Oh 2007 & Henry 2009	Bsub_LB	yusL yvdK_BACSU	NA	NA	Yes	475	0	NA
Oh 2007 & Henry 2009	Bsub_LB	ylmB lacA_BACSU	NA	NA	Yes	476	0	NA
Oh 2007 & Henry 2009	Bsub_LB	narQ acoA_BACSU	NA	NA	Yes	477	0	NA
Oh 2007 & Henry 2009	Bsub_LB	yumC acoB_BACSU	NA	NA	Yes	478	0	NA
Oh 2007 & Henry 2009	Bsub_LB	feuA acoC_BACSU	NA	NA	Yes	479	0	NA
Oh 2007 & Henry 2009	Bsub_LB	feuB acoL_BACSU	NA	NA	Yes	480	0	NA
Oh 2007 & Henry 2009	Bsub_LB	feuC adhA_BACSU	NA	NA	Yes	481	0	NA
Oh 2007 & Henry 2009	Bsub_LB	fmt dhaS_BACSU	NA	NA	Yes	482	0	NA
Oh 2007 & Henry 2009	Bsub_LB	folA gapB_BACSU	NA	NA	Yes	483	0	NA
Oh 2007 & Henry 2009	Bsub_LB	folC melA_BACSU	NA	NA	Yes	484	0	NA
Oh 2007 & Henry 2009	Bsub_LB	folD nagA_BACSU	NA	NA	Yes	485	0	NA
Oh 2007 & Henry 2009	Bsub_LB	citG nagB_BACSU	NA	NA	Yes	486	0	NA
Oh 2007 & Henry 2009	Bsub_LB	gap pps_BACSU	NA	NA	Yes	487	0	NA
Oh 2007 & Henry 2009	Bsub_LB	gapB pycA_BACSU	NA	NA	Yes	488	0	NA
Oh 2007 & Henry 2009	Bsub_LB	yqjJ ydjE_BACSU	NA	NA	Yes	489	0	NA
Oh 2007 & Henry 2009	Bsub_LB	pgi ydjL_BACSU	NA	NA	Yes	490	0	NA
Oh 2007 & Henry 2009	Bsub_LB	ycnH yngE_BACSU	NA	NA	Yes	491	0	NA
Oh 2007 & Henry 2009	Bsub_LB	gabP yoaN_BACSU	NA	NA	Yes	492	0	NA
Oh 2007 & Henry 2009	Bsub_LB	ycnG ytcB_BACSU	NA	NA	Yes	493	0	NA
Oh 2007 & Henry 2009	Bsub_LB	galK ytsJ_BACSU	NA	NA	Yes	494	0	NA
Oh 2007 & Henry 2009	Bsub_LB	galE gcaD_BACSU	NA	NA	No	495	0	NA
Oh 2007 & Henry 2009	Bsub_LB	galT murD_BACSU	NA	NA	No	496	0	NA
Oh 2007 & Henry 2009	Bsub_LB	ybfT murG_BACSU	NA	NA	No	497	0	NA
Oh 2007 & Henry 2009	Bsub_LB	ycbH murB_BACSU	NA	NA	No	498	0	NA
Oh 2007 & Henry 2009	Bsub_LB	gbsB tagD_BACSU	NA	NA	No	499	0	NA
Oh 2007 & Henry 2009	Bsub_LB	mtrA tagA_BACSU	NA	NA	No	500	0	NA
Oh 2007 & Henry 2009	Bsub_LB	ggaA tagB_BACSU	NA	NA	No	501	0	NA
Oh 2007 & Henry 2009	Bsub_LB	ggaB tagF_BACSU	NA	NA	No	502	0	NA
Oh 2007 & Henry 2009	Bsub_LB	ggt murC_BACSU	NA	NA	No	503	0	NA
Oh 2007 & Henry 2009	Bsub_LB	ysfC tagH_BACSU	NA	NA	No	504	0	NA
Oh 2007 & Henry 2009	Bsub_LB	yhjI tagG_BACSU	NA	NA	No	505	0	NA
Oh 2007 & Henry 2009	Bsub_LB	glgA murF_BACSU	NA	NA	No	506	0	NA
Oh 2007 & Henry 2009	Bsub_LB	glgB tagO_BACSU	NA	NA	No	507	0	NA
Oh 2007 & Henry 2009	Bsub_LB	glgC gtaB_BACSU	NA	NA	Yes	508	0	NA
Oh 2007 & Henry 2009	Bsub_LB	glgD dltD_BACSU	NA	NA	Yes	509	0	NA
Oh 2007 & Henry 2009	Bsub_LB	glcK dltC_BACSU	NA	NA	Yes	510	0	NA
Oh 2007 & Henry 2009	Bsub_LB	ybbT dltB_BACSU	NA	NA	Yes	511	0	NA
Oh 2007 & Henry 2009	Bsub_LB	glmS dltA_BACSU	NA	NA	Yes	512	0	NA
Oh 2007 & Henry 2009	Bsub_LB	gcaD tagE_BACSU	NA	NA	Yes	513	0	NA
Oh 2007 & Henry 2009	Bsub_LB	glnA ggaB_BACSU	NA	NA	Yes	514	0	NA
Oh 2007 & Henry 2009	Bsub_LB	ybgH ggaA_BACSU	NA	NA	Yes	515	0	NA
Oh 2007 & Henry 2009	Bsub_LB	yjbR yubB_BACSU	NA	NA	Yes	516	0	NA
Oh 2007 & Henry 2009	Bsub_LB	glpD lytC_BACSU	NA	NA	Yes	517	0	NA
Oh 2007 & Henry 2009	Bsub_LB	glpF lytD_BACSU	NA	NA	Yes	518	0	NA
Oh 2007 & Henry 2009	Bsub_LB	glpK cwlD_BACSU	NA	NA	Yes	519	0	NA
Oh 2007 & Henry 2009	Bsub_LB	glpQ tuaA_BACSU	NA	NA	Yes	520	0	NA
Oh 2007 & Henry 2009	Bsub_LB	glpT tuaB_BACSU	NA	NA	Yes	521	0	NA
Oh 2007 & Henry 2009	Bsub_LB	ybgJ tuaC_BACSU	NA	NA	Yes	522	0	NA
Oh 2007 & Henry 2009	Bsub_LB	ylaM tuaD_BACSU	NA	NA	Yes	523	0	NA
Oh 2007 & Henry 2009	Bsub_LB	gltA tuaE_BACSU	NA	NA	Yes	524	0	NA
Oh 2007 & Henry 2009	Bsub_LB	glvA tuaG_BACSU	NA	NA	Yes	525	0	NA
Oh 2007 & Henry 2009	Bsub_LB	yxaA tuaH_BACSU	NA	NA	Yes	526	0	NA
Oh 2007 & Henry 2009	Bsub_LB	glyA ytaG_BACSU	NA	NA	No	527	0	NA
Oh 2007 & Henry 2009	Bsub_LB	gntK yueK_BACSU	NA	NA	No	528	0	NA
Oh 2007 & Henry 2009	Bsub_LB	gntP yqeJ_BACSU	NA	NA	No	529	0	NA
Oh 2007 & Henry 2009	Bsub_LB	gpsA menD_BACSU	NA	NA	No	530	0	NA
Oh 2007 & Henry 2009	Bsub_LB	hemL menB_BACSU	NA	NA	No	531	0	NA
Oh 2007 & Henry 2009	Bsub_LB	gsaB menE_BACSU	NA	NA	No	532	0	NA
Oh 2007 & Henry 2009	Bsub_LB	gtaB nadE_BACSU	NA	NA	No	533	0	NA
Oh 2007 & Henry 2009	Bsub_LB	guaA dfrA_BACSU	NA	NA	No	534	0	NA
Oh 2007 & Henry 2009	Bsub_LB	yumD folD_BACSU	NA	NA	No	535	0	NA
Oh 2007 & Henry 2009	Bsub_LB	ypcA nasF_BACSU	NA	NA	Yes	536	0	NA
Oh 2007 & Henry 2009	Bsub_LB	ycbF yitJ_BACSU	NA	NA	Yes	537	0	NA
Oh 2007 & Henry 2009	Bsub_LB	ycbE ykkE_BACSU	NA	NA	Yes	538	0	NA
Oh 2007 & Henry 2009	Bsub_LB	mmgB ylbI_BACSU	NA	NA	Yes	539	0	NA
Oh 2007 & Henry 2009	Bsub_LB	hemA ylbQ_BACSU	NA	NA	Yes	540	0	NA
Oh 2007 & Henry 2009	Bsub_LB	hemB ylnD_BACSU	NA	NA	Yes	541	0	NA
Oh 2007 & Henry 2009	Bsub_LB	hemC ylnE_BACSU	NA	NA	Yes	542	0	NA
Oh 2007 & Henry 2009	Bsub_LB	hemD ylnF_BACSU	NA	NA	Yes	543	0	NA
Oh 2007 & Henry 2009	Bsub_LB	hemH yloI_BACSU	NA	NA	Yes	544	0	NA
Oh 2007 & Henry 2009	Bsub_LB	hemN yueJ_BACSU	NA	NA	Yes	545	0	NA
Oh 2007 & Henry 2009	Bsub_LB	hemZ pabB_BACSU	NA	NA	Yes	546	0	NA
Oh 2007 & Henry 2009	Bsub_LB	gerCA pabA_BACSU	NA	NA	Yes	547	0	NA
Oh 2007 & Henry 2009	Bsub_LB	gerCC pabC_BACSU	NA	NA	Yes	548	0	NA
Oh 2007 & Henry 2009	Bsub_LB	hisG sul_BACSU	NA	NA	Yes	549	0	NA
Oh 2007 & Henry 2009	Bsub_LB	hisA folK_BACSU	NA	NA	Yes	550	0	NA
Oh 2007 & Henry 2009	Bsub_LB	hisH mtrA_BACSU	NA	NA	Yes	551	0	NA
Oh 2007 & Henry 2009	Bsub_LB	hisC folC_BACSU	NA	NA	Yes	552	0	NA
Oh 2007 & Henry 2009	Bsub_LB	yngG hemC_BACSU	NA	NA	Yes	553	0	NA
Oh 2007 & Henry 2009	Bsub_LB	folK hemD_BACSU	NA	NA	Yes	554	0	NA
Oh 2007 & Henry 2009	Bsub_LB	hprT hemB_BACSU	NA	NA	Yes	555	0	NA
Oh 2007 & Henry 2009	Bsub_LB	hutG hemL_BACSU	NA	NA	Yes	556	0	NA
Oh 2007 & Henry 2009	Bsub_LB	hutH hemE_BACSU	NA	NA	Yes	557	0	NA
Oh 2007 & Henry 2009	Bsub_LB	hutI hemH_BACSU	NA	NA	Yes	558	0	NA
Oh 2007 & Henry 2009	Bsub_LB	hutM hemY_BACSU	NA	NA	Yes	559	0	NA
Oh 2007 & Henry 2009	Bsub_LB	hutU menF_BACSU	NA	NA	Yes	560	0	NA
Oh 2007 & Henry 2009	Bsub_LB	abfA tenA_BACSU	NA	NA	Yes	561	0	NA
Oh 2007 & Henry 2009	Bsub_LB	citC nadB_BACSU	NA	NA	Yes	562	0	NA
Oh 2007 & Henry 2009	Bsub_LB	ypgA nadC_BACSU	NA	NA	Yes	563	0	NA
Oh 2007 & Henry 2009	Bsub_LB	ilvA dhbA_BACSU	NA	NA	Yes	564	0	NA
Oh 2007 & Henry 2009	Bsub_LB	ilvB dhbE_BACSU	NA	NA	Yes	565	0	NA
Oh 2007 & Henry 2009	Bsub_LB	ilvC dhbB_BACSU	NA	NA	Yes	566	0	NA
Oh 2007 & Henry 2009	Bsub_LB	ilvD dhbC_BACSU	NA	NA	Yes	567	0	NA
Oh 2007 & Henry 2009	Bsub_LB	ybgE thiC_BACSU	NA	NA	Yes	568	0	NA
Oh 2007 & Henry 2009	Bsub_LB	ywaA hemN_BACSU	NA	NA	Yes	569	0	NA
Oh 2007 & Henry 2009	Bsub_LB	alsS ribC_BACSU	NA	NA	Yes	570	0	NA
Oh 2007 & Henry 2009	Bsub_LB	guaB panB_BACSU	NA	NA	Yes	571	0	NA
Oh 2007 & Henry 2009	Bsub_LB	iolA bioA_BACSU	NA	NA	Yes	572	0	NA
Oh 2007 & Henry 2009	Bsub_LB	iolB bioB_BACSU	NA	NA	Yes	573	0	NA
Oh 2007 & Henry 2009	Bsub_LB	iolC bioF_BACSU	NA	NA	Yes	574	0	NA
Oh 2007 & Henry 2009	Bsub_LB	iolD bioW_BACSU	NA	NA	Yes	575	0	NA
Oh 2007 & Henry 2009	Bsub_LB	iolE gsaB_BACSU	NA	NA	Yes	576	0	NA
Oh 2007 & Henry 2009	Bsub_LB	iolF ribR_BACSU	NA	NA	Yes	577	0	NA
Oh 2007 & Henry 2009	Bsub_LB	iolG nadA_BACSU	NA	NA	Yes	578	0	NA
Oh 2007 & Henry 2009	Bsub_LB	iolJ hemZ_BACSU	NA	NA	Yes	579	0	NA
Oh 2007 & Henry 2009	Bsub_LB	ydjK yjbV_BACSU	NA	NA	Yes	580	0	NA
Oh 2007 & Henry 2009	Bsub_LB	yqiD yacM_BACSU	NA	NA	No	581	0	NA
Oh 2007 & Henry 2009	Bsub_LB	yacM yacN_BACSU	NA	NA	No	582	0	NA
Oh 2007 & Henry 2009	Bsub_LB	yabH birA_BACSU	NA	NA	No	583	0	NA
Oh 2007 & Henry 2009	Bsub_LB	yacN pgsA_BACSU	NA	NA	No	584	0	NA
Oh 2007 & Henry 2009	Bsub_LB	yqfY accB_BACSU	NA	NA	No	585	0	NA
Oh 2007 & Henry 2009	Bsub_LB	yqfP accC_BACSU	NA	NA	No	586	0	NA
Oh 2007 & Henry 2009	Bsub_LB	yluA fabG_BACSU	NA	NA	No	587	0	NA
Oh 2007 & Henry 2009	Bsub_LB	fruB yqfP_BACSU	NA	NA	No	588	0	NA
Oh 2007 & Henry 2009	Bsub_LB	pfk yqfY_BACSU	NA	NA	No	589	0	NA
Oh 2007 & Henry 2009	Bsub_LB	adk yqiD_BACSU	NA	NA	No	590	0	NA
Oh 2007 & Henry 2009	Bsub_LB	cmk fabD_BACSU	NA	NA	No	591	0	NA
Oh 2007 & Henry 2009	Bsub_LB	ycbC accA_BACSU	NA	NA	No	592	0	NA
Oh 2007 & Henry 2009	Bsub_LB	kdgK cdsA_BACSU	NA	NA	No	593	0	NA
Oh 2007 & Henry 2009	Bsub_LB	kdgT yhdO_BACSU	NA	NA	No	594	0	NA
Oh 2007 & Henry 2009	Bsub_LB	kduD pssA_BACSU	NA	NA	Yes	595	0	NA
Oh 2007 & Henry 2009	Bsub_LB	kduI psd_BACSU	NA	NA	Yes	596	0	NA
Oh 2007 & Henry 2009	Bsub_LB	yloD dgkA_BACSU	NA	NA	Yes	597	0	NA
Oh 2007 & Henry 2009	Bsub_LB	tdk glpQ_BACSU	NA	NA	Yes	598	0	NA
Oh 2007 & Henry 2009	Bsub_LB	prs acdA_BACSU	NA	NA	Yes	599	0	NA
Oh 2007 & Henry 2009	Bsub_LB	pykA ywiE_BACSU	NA	NA	Yes	600	0	NA
Oh 2007 & Henry 2009	Bsub_LB	tmk mmgA_BACSU	NA	NA	Yes	601	0	NA
Oh 2007 & Henry 2009	Bsub_LB	yuaA mmgB_BACSU	NA	NA	Yes	602	0	NA
Oh 2007 & Henry 2009	Bsub_LB	yubG mmgC_BACSU	NA	NA	Yes	603	0	NA
Oh 2007 & Henry 2009	Bsub_LB	ykqB ypgA_BACSU	NA	NA	Yes	604	0	NA
Oh 2007 & Henry 2009	Bsub_LB	ykrM lcfA_BACSU	NA	NA	Yes	605	0	NA
Oh 2007 & Henry 2009	Bsub_LB	lcfA ydbM_BACSU	NA	NA	Yes	606	0	NA
Oh 2007 & Henry 2009	Bsub_LB	yhfL ysiB_BACSU	NA	NA	Yes	607	0	NA
Oh 2007 & Henry 2009	Bsub_LB	lctP ywnE_BACSU	NA	NA	Yes	608	0	NA
Oh 2007 & Henry 2009	Bsub_LB	lctE ywpB_BACSU	NA	NA	Yes	609	0	NA
Oh 2007 & Henry 2009	Bsub_LB	leuA yhfL_BACSU	NA	NA	Yes	610	0	NA
Oh 2007 & Henry 2009	Bsub_LB	leuB yhfT_BACSU	NA	NA	Yes	611	0	NA
Oh 2007 & Henry 2009	Bsub_LB	leuD yngF_BACSU	NA	NA	Yes	612	0	NA
Oh 2007 & Henry 2009	Bsub_LB	yvfH yngG_BACSU	NA	NA	Yes	613	0	NA
Oh 2007 & Henry 2009	Bsub_LB	lytC yngI_BACSU	NA	NA	Yes	614	0	NA
Oh 2007 & Henry 2009	Bsub_LB	lytD yngJ_BACSU	NA	NA	Yes	615	0	NA
Oh 2007 & Henry 2009	Bsub_LB	yyaI yusJ_BACSU	NA	NA	Yes	616	0	NA
Oh 2007 & Henry 2009	Bsub_LB	yufR yusK_BACSU	NA	NA	Yes	617	0	NA
Oh 2007 & Henry 2009	Bsub_LB	yvdK yusL_BACSU	NA	NA	Yes	618	0	NA
Oh 2007 & Henry 2009	Bsub_LB	yjdE yumC_BACSU	NA	NA	No	619	0	NA
Oh 2007 & Henry 2009	Bsub_LB	pmi trxB_BACSU	NA	NA	No	620	0	NA
Oh 2007 & Henry 2009	Bsub_LB	ytsJ ctaA_BACSU	NA	NA	Yes	621	0	NA
Oh 2007 & Henry 2009	Bsub_LB	yrhA ctaB_BACSU	NA	NA	Yes	622	0	NA
Oh 2007 & Henry 2009	Bsub_LB	yrhB ctaC_BACSU	NA	NA	Yes	623	0	NA
Oh 2007 & Henry 2009	Bsub_LB	ywaB ctaD_BACSU	NA	NA	Yes	624	0	NA
Oh 2007 & Henry 2009	Bsub_LB	menB ctaE_BACSU	NA	NA	Yes	625	0	NA
Oh 2007 & Henry 2009	Bsub_LB	ytfD ctaF_BACSU	NA	NA	Yes	626	0	NA
Oh 2007 & Henry 2009	Bsub_LB	menD qoxA_BACSU	NA	NA	Yes	627	0	NA
Oh 2007 & Henry 2009	Bsub_LB	menE qoxB_BACSU	NA	NA	Yes	628	0	NA
Oh 2007 & Henry 2009	Bsub_LB	menF qoxC_BACSU	NA	NA	Yes	629	0	NA
Oh 2007 & Henry 2009	Bsub_LB	yjcJ qoxD_BACSU	NA	NA	Yes	630	0	NA
Oh 2007 & Henry 2009	Bsub_LB	yjcI atpF_BACSU	NA	NA	Yes	631	0	NA
Oh 2007 & Henry 2009	Bsub_LB	metK atpH_BACSU	NA	NA	Yes	632	0	NA
Oh 2007 & Henry 2009	Bsub_LB	yusC atpA_BACSU	NA	NA	Yes	633	0	NA
Oh 2007 & Henry 2009	Bsub_LB	yusB atpG_BACSU	NA	NA	Yes	634	0	NA
Oh 2007 & Henry 2009	Bsub_LB	yusA atpD_BACSU	NA	NA	Yes	635	0	NA
Oh 2007 & Henry 2009	Bsub_LB	ypjF atpC_BACSU	NA	NA	Yes	636	0	NA
Oh 2007 & Henry 2009	Bsub_LB	ykoK narG_BACSU	NA	NA	Yes	637	0	NA
Oh 2007 & Henry 2009	Bsub_LB	yqkI narH_BACSU	NA	NA	Yes	638	0	NA
Oh 2007 & Henry 2009	Bsub_LB	ytgA narJ_BACSU	NA	NA	Yes	639	0	NA
Oh 2007 & Henry 2009	Bsub_LB	ytgB nasB_BACSU	NA	NA	Yes	640	0	NA
Oh 2007 & Henry 2009	Bsub_LB	ytgC nasC_BACSU	NA	NA	Yes	641	0	NA
Oh 2007 & Henry 2009	Bsub_LB	ytgD qcrA_BACSU	NA	NA	Yes	642	0	NA
Oh 2007 & Henry 2009	Bsub_LB	ydaR qcrB_BACSU	NA	NA	Yes	643	0	NA
Oh 2007 & Henry 2009	Bsub_LB	yufT qcrC_BACSU	NA	NA	Yes	644	0	NA
Oh 2007 & Henry 2009	Bsub_LB	yufU cydA_BACSU	NA	NA	Yes	645	0	NA
Oh 2007 & Henry 2009	Bsub_LB	yufV cydB_BACSU	NA	NA	Yes	646	0	NA
Oh 2007 & Henry 2009	Bsub_LB	yufD ycnD_BACSU	NA	NA	Yes	647	0	NA
Oh 2007 & Henry 2009	Bsub_LB	yufC yumB_BACSU	NA	NA	Yes	648	0	NA
Oh 2007 & Henry 2009	Bsub_LB	yufB yfkO_BACSU	NA	NA	Yes	649	0	NA
Oh 2007 & Henry 2009	Bsub_LB	msmE yjlD_BACSU	NA	NA	Yes	650	0	NA
Oh 2007 & Henry 2009	Bsub_LB	yppP ythA_BACSU	NA	NA	Yes	651	0	NA
Oh 2007 & Henry 2009	Bsub_LB	yppQ ythB_BACSU	NA	NA	Yes	652	0	NA
Oh 2007 & Henry 2009	Bsub_LB	mtlD yutJ_BACSU	NA	NA	Yes	653	0	NA
Oh 2007 & Henry 2009	Bsub_LB	ykrS tmk_BACSU	NA	NA	No	654	0	NA
Oh 2007 & Henry 2009	Bsub_LB	ykrY prs_BACSU	NA	NA	No	655	0	NA
Oh 2007 & Henry 2009	Bsub_LB	ykrZ adk_BACSU	NA	NA	No	656	0	NA
Oh 2007 & Henry 2009	Bsub_LB	ykrV yjbN_BACSU	NA	NA	No	657	0	NA
Oh 2007 & Henry 2009	Bsub_LB	ykrT guaB_BACSU	NA	NA	No	658	0	NA
Oh 2007 & Henry 2009	Bsub_LB	ykrW hprT_BACSU	NA	NA	No	659	0	NA
Oh 2007 & Henry 2009	Bsub_LB	ykrX cmk_BACSU	NA	NA	No	660	0	NA
Oh 2007 & Henry 2009	Bsub_LB	murA nrdE_BACSU	NA	NA	No	661	0	NA
Oh 2007 & Henry 2009	Bsub_LB	murB nrdF_BACSU	NA	NA	No	662	0	NA
Oh 2007 & Henry 2009	Bsub_LB	murC ymaA_BACSU	NA	NA	No	663	0	NA
Oh 2007 & Henry 2009	Bsub_LB	murD ndk_BACSU	NA	NA	Yes	664	0	NA
Oh 2007 & Henry 2009	Bsub_LB	murF purA_BACSU	NA	NA	Yes	665	0	NA
Oh 2007 & Henry 2009	Bsub_LB	murG tdk_BACSU	NA	NA	Yes	666	0	NA
Oh 2007 & Henry 2009	Bsub_LB	racE cdd_BACSU	NA	NA	Yes	667	0	NA
Oh 2007 & Henry 2009	Bsub_LB	nadA comEB_BACSU	NA	NA	Yes	668	0	NA
Oh 2007 & Henry 2009	Bsub_LB	nadB guaA_BACSU	NA	NA	Yes	669	0	NA
Oh 2007 & Henry 2009	Bsub_LB	nadC purE_BACSU	NA	NA	Yes	670	0	NA
Oh 2007 & Henry 2009	Bsub_LB	yqeJ purK_BACSU	NA	NA	Yes	671	0	NA
Oh 2007 & Henry 2009	Bsub_LB	nadE purB_BACSU	NA	NA	Yes	672	0	NA
Oh 2007 & Henry 2009	Bsub_LB	nagA purC_BACSU	NA	NA	Yes	673	0	NA
Oh 2007 & Henry 2009	Bsub_LB	nagB purL_BACSU	NA	NA	Yes	674	0	NA
Oh 2007 & Henry 2009	Bsub_LB	narG purQ_BACSU	NA	NA	Yes	675	0	NA
Oh 2007 & Henry 2009	Bsub_LB	narH purF_BACSU	NA	NA	Yes	676	0	NA
Oh 2007 & Henry 2009	Bsub_LB	narJ purM_BACSU	NA	NA	Yes	677	0	NA
Oh 2007 & Henry 2009	Bsub_LB	narK purN_BACSU	NA	NA	Yes	678	0	NA
Oh 2007 & Henry 2009	Bsub_LB	nasA purH_BACSU	NA	NA	Yes	679	0	NA
Oh 2007 & Henry 2009	Bsub_LB	nasB purD_BACSU	NA	NA	Yes	680	0	NA
Oh 2007 & Henry 2009	Bsub_LB	nasC pyrB_BACSU	NA	NA	Yes	681	0	NA
Oh 2007 & Henry 2009	Bsub_LB	nasD pyrC_BACSU	NA	NA	Yes	682	0	NA
Oh 2007 & Henry 2009	Bsub_LB	nasE pyrD_BACSU	NA	NA	Yes	683	0	NA
Oh 2007 & Henry 2009	Bsub_LB	nasF pyrF_BACSU	NA	NA	Yes	684	0	NA
Oh 2007 & Henry 2009	Bsub_LB	natA pyrE_BACSU	NA	NA	Yes	685	0	NA
Oh 2007 & Henry 2009	Bsub_LB	natB thyB_BACSU	NA	NA	Yes	686	0	NA
Oh 2007 & Henry 2009	Bsub_LB	ndk purT_BACSU	NA	NA	Yes	687	0	NA
Oh 2007 & Henry 2009	Bsub_LB	ywcG upp_BACSU	NA	NA	Yes	688	0	NA
Oh 2007 & Henry 2009	Bsub_LB	ycnD dra_BACSU	NA	NA	Yes	689	0	NA
Oh 2007 & Henry 2009	Bsub_LB	ymaA pdp_BACSU	NA	NA	Yes	690	0	NA
Oh 2007 & Henry 2009	Bsub_LB	nrgA adeC_BACSU	NA	NA	Yes	691	0	NA
Oh 2007 & Henry 2009	Bsub_LB	yfkN xpt_BACSU	NA	NA	Yes	692	0	NA
Oh 2007 & Henry 2009	Bsub_LB	nupC thyA_BACSU	NA	NA	Yes	693	0	NA
Oh 2007 & Henry 2009	Bsub_LB	yxjA drm_BACSU	NA	NA	Yes	694	0	NA
Oh 2007 & Henry 2009	Bsub_LB	yvdL apt_BACSU	NA	NA	Yes	695	0	NA
Oh 2007 & Henry 2009	Bsub_LB	rocD deoD_BACSU	NA	NA	Yes	696	0	NA
Oh 2007 & Henry 2009	Bsub_LB	odhA relA_BACSU	NA	NA	Yes	697	0	NA
Oh 2007 & Henry 2009	Bsub_LB	odhB udk_BACSU	NA	NA	Yes	698	0	NA
Oh 2007 & Henry 2009	Bsub_LB	pdhC yfkN_BACSU	NA	NA	Yes	699	0	NA
Oh 2007 & Henry 2009	Bsub_LB	pdhA yncF_BACSU	NA	NA	Yes	700	0	NA
Oh 2007 & Henry 2009	Bsub_LB	pdhB fmt_BACSU	NA	NA	No	701	0	NA
Oh 2007 & Henry 2009	Bsub_LB	opuAB katA_BACSU	NA	NA	Yes	702	0	NA
Oh 2007 & Henry 2009	Bsub_LB	opuAC gbsA_BACSU	NA	NA	Yes	703	0	NA
Oh 2007 & Henry 2009	Bsub_LB	opuD gbsB_BACSU	NA	NA	Yes	704	0	NA
Oh 2007 & Henry 2009	Bsub_LB	opuE katX_BACSU	NA	NA	Yes	705	0	NA
Oh 2007 & Henry 2009	Bsub_LB	yvrK spoVFA_BACSU	NA	NA	Yes	706	0	NA
Oh 2007 & Henry 2009	Bsub_LB	yoaN spoVFB_BACSU	NA	NA	Yes	707	0	NA
Oh 2007 & Henry 2009	Bsub_LB	proH penP_BACSU	NA	NA	Yes	708	0	NA
Oh 2007 & Henry 2009	Bsub_LB	yqjO ybxI_BACSU	NA	NA	Yes	709	0	NA
Oh 2007 & Henry 2009	Bsub_LB	ykeA bsaA_BACSU	NA	NA	Yes	710	0	NA
Oh 2007 & Henry 2009	Bsub_LB	pabA sodA_BACSU	NA	NA	Yes	711	0	NA
Oh 2007 & Henry 2009	Bsub_LB	pabB yxeI_BACSU	NA	NA	Yes	712	0	NA
Oh 2007 & Henry 2009	Bsub_LB	pabC phoA_BACSU	NA	NA	Yes	713	0	NA
Oh 2007 & Henry 2009	Bsub_LB	panB phoB_BACSU	NA	NA	Yes	714	0	NA
Oh 2007 & Henry 2009	Bsub_LB	ylbQ yvgQ_BACSU	NA	NA	Yes	715	0	NA
Oh 2007 & Henry 2009	Bsub_LB	yebB yvgR_BACSU	NA	NA	Yes	716	0	NA
Oh 2007 & Henry 2009	Bsub_LB	ytiP glpF_BACSU	NA	NA	Yes	717	0	NA
Oh 2007 & Henry 2009	Bsub_LB	pbuX ptsG_BACSU	NA	NA	Yes	718	0	NA
Oh 2007 & Henry 2009	Bsub_LB	yqjD ptsH_BACSU	NA	NA	Yes	719	0	NA
Oh 2007 & Henry 2009	Bsub_LB	pckA ptsI_BACSU	NA	NA	Yes	720	0	NA
Oh 2007 & Henry 2009	Bsub_LB	pdp levD_BACSU	NA	NA	Yes	721	0	NA
Oh 2007 & Henry 2009	Bsub_LB	yhxB levE_BACSU	NA	NA	Yes	722	0	NA
Oh 2007 & Henry 2009	Bsub_LB	pgk levF_BACSU	NA	NA	Yes	723	0	NA
Oh 2007 & Henry 2009	Bsub_LB	glgP levG_BACSU	NA	NA	Yes	724	0	NA
Oh 2007 & Henry 2009	Bsub_LB	yodV ywbA_BACSU	NA	NA	Yes	725	0	NA
Oh 2007 & Henry 2009	Bsub_LB	ykaB ywbM_BACSU	NA	NA	Yes	726	0	NA
Oh 2007 & Henry 2009	Bsub_LB	pksG ywbN_BACSU	NA	NA	Yes	727	0	NA
Oh 2007 & Henry 2009	Bsub_LB	yhdO ywcA_BACSU	NA	NA	Yes	728	0	NA
Oh 2007 & Henry 2009	Bsub_LB	yueJ ywcJ_BACSU	NA	NA	Yes	729	0	NA
Oh 2007 & Henry 2009	Bsub_LB	yueK sacP_BACSU	NA	NA	Yes	730	0	NA
Oh 2007 & Henry 2009	Bsub_LB	phoB glpT_BACSU	NA	NA	Yes	731	0	NA
Oh 2007 & Henry 2009	Bsub_LB	phoA gntP_BACSU	NA	NA	Yes	732	0	NA
Oh 2007 & Henry 2009	Bsub_LB	yjbN feuA_BACSU	NA	NA	Yes	733	0	NA
Oh 2007 & Henry 2009	Bsub_LB	hemY feuB_BACSU	NA	NA	Yes	734	0	NA
Oh 2007 & Henry 2009	Bsub_LB	pps feuC_BACSU	NA	NA	Yes	735	0	NA
Oh 2007 & Henry 2009	Bsub_LB	proA dppB_BACSU	NA	NA	Yes	736	0	NA
Oh 2007 & Henry 2009	Bsub_LB	proB dppC_BACSU	NA	NA	Yes	737	0	NA
Oh 2007 & Henry 2009	Bsub_LB	ycgM dppD_BACSU	NA	NA	Yes	738	0	NA
Oh 2007 & Henry 2009	Bsub_LB	proJ dppE_BACSU	NA	NA	Yes	739	0	NA
Oh 2007 & Henry 2009	Bsub_LB	yqiQ nrgA_BACSU	NA	NA	Yes	740	0	NA
Oh 2007 & Henry 2009	Bsub_LB	mmgE rocE_BACSU	NA	NA	Yes	741	0	NA
Oh 2007 & Henry 2009	Bsub_LB	psd bglP_BACSU	NA	NA	Yes	742	0	NA
Oh 2007 & Henry 2009	Bsub_LB	pssA nupC_BACSU	NA	NA	Yes	743	0	NA
Oh 2007 & Henry 2009	Bsub_LB	yqgK ykqB_BACSU	NA	NA	Yes	744	0	NA
Oh 2007 & Henry 2009	Bsub_LB	yqgJ pyrP_BACSU	NA	NA	Yes	745	0	NA
Oh 2007 & Henry 2009	Bsub_LB	yqgG treP_BACSU	NA	NA	Yes	746	0	NA
Oh 2007 & Henry 2009	Bsub_LB	ptsI yqxL_BACSU	NA	NA	Yes	747	0	NA
Oh 2007 & Henry 2009	Bsub_LB	pta pbuX_BACSU	NA	NA	Yes	748	0	NA
Oh 2007 & Henry 2009	Bsub_LB	ydhN nasA_BACSU	NA	NA	Yes	749	0	NA
Oh 2007 & Henry 2009	Bsub_LB	ydhM hutM_BACSU	NA	NA	Yes	750	0	NA
Oh 2007 & Henry 2009	Bsub_LB	ydhO iolF_BACSU	NA	NA	Yes	751	0	NA
Oh 2007 & Henry 2009	Bsub_LB	fruA citH_BACSU	NA	NA	Yes	752	0	NA
Oh 2007 & Henry 2009	Bsub_LB	levD yxjA_BACSU	NA	NA	Yes	753	0	NA
Oh 2007 & Henry 2009	Bsub_LB	levE ycbE_BACSU	NA	NA	Yes	754	0	NA
Oh 2007 & Henry 2009	Bsub_LB	levF mtlA_BACSU	NA	NA	Yes	755	0	NA
Oh 2007 & Henry 2009	Bsub_LB	levG gabP_BACSU	NA	NA	Yes	756	0	NA
Oh 2007 & Henry 2009	Bsub_LB	ptsG natA_BACSU	NA	NA	Yes	757	0	NA
Oh 2007 & Henry 2009	Bsub_LB	ptsH natB_BACSU	NA	NA	Yes	758	0	NA
Oh 2007 & Henry 2009	Bsub_LB	licC narK_BACSU	NA	NA	Yes	759	0	NA
Oh 2007 & Henry 2009	Bsub_LB	mtlA licC_BACSU	NA	NA	Yes	760	0	NA
Oh 2007 & Henry 2009	Bsub_LB	yjdD opuAB_BACSU	NA	NA	Yes	761	0	NA
Oh 2007 & Henry 2009	Bsub_LB	glvC opuAC_BACSU	NA	NA	Yes	762	0	NA
Oh 2007 & Henry 2009	Bsub_LB	sacP kdgT_BACSU	NA	NA	Yes	763	0	NA
Oh 2007 & Henry 2009	Bsub_LB	treP ybaR_BACSU	NA	NA	Yes	764	0	NA
Oh 2007 & Henry 2009	Bsub_LB	bglP ybbF_BACSU	NA	NA	Yes	765	0	NA
Oh 2007 & Henry 2009	Bsub_LB	ybfS yhcL_BACSU	NA	NA	Yes	766	0	NA
Oh 2007 & Henry 2009	Bsub_LB	ybbF yqeW_BACSU	NA	NA	Yes	767	0	NA
Oh 2007 & Henry 2009	Bsub_LB	yunJ citM_BACSU	NA	NA	Yes	768	0	NA
Oh 2007 & Henry 2009	Bsub_LB	yunK yvfH_BACSU	NA	NA	Yes	769	0	NA
Oh 2007 & Henry 2009	Bsub_LB	yunL yxeR_BACSU	NA	NA	Yes	770	0	NA
Oh 2007 & Henry 2009	Bsub_LB	purF araE_BACSU	NA	NA	Yes	771	0	NA
Oh 2007 & Henry 2009	Bsub_LB	purD araN_BACSU	NA	NA	Yes	772	0	NA
Oh 2007 & Henry 2009	Bsub_LB	purN araP_BACSU	NA	NA	Yes	773	0	NA
Oh 2007 & Henry 2009	Bsub_LB	purM araQ_BACSU	NA	NA	Yes	774	0	NA
Oh 2007 & Henry 2009	Bsub_LB	purC azlC_BACSU	NA	NA	Yes	775	0	NA
Oh 2007 & Henry 2009	Bsub_LB	purE azlD_BACSU	NA	NA	Yes	776	0	NA
Oh 2007 & Henry 2009	Bsub_LB	purH brnQ_BACSU	NA	NA	Yes	777	0	NA
Oh 2007 & Henry 2009	Bsub_LB	purA czcD_BACSU	NA	NA	Yes	778	0	NA
Oh 2007 & Henry 2009	Bsub_LB	purK fruA_BACSU	NA	NA	Yes	779	0	NA
Oh 2007 & Henry 2009	Bsub_LB	purL opuD_BACSU	NA	NA	Yes	780	0	NA
Oh 2007 & Henry 2009	Bsub_LB	purQ trkA_BACSU	NA	NA	Yes	781	0	NA
Oh 2007 & Henry 2009	Bsub_LB	purT lctP_BACSU	NA	NA	Yes	782	0	NA
Oh 2007 & Henry 2009	Bsub_LB	ykkE mdr_BACSU	NA	NA	Yes	783	0	NA
Oh 2007 & Henry 2009	Bsub_LB	pycA ycgO_BACSU	NA	NA	Yes	784	0	NA
Oh 2007 & Henry 2009	Bsub_LB	pyrB yclN_BACSU	NA	NA	Yes	785	0	NA
Oh 2007 & Henry 2009	Bsub_LB	pyrC yclO_BACSU	NA	NA	Yes	786	0	NA
Oh 2007 & Henry 2009	Bsub_LB	pyrD yclP_BACSU	NA	NA	Yes	787	0	NA
Oh 2007 & Henry 2009	Bsub_LB	pyrE yclQ_BACSU	NA	NA	Yes	788	0	NA
Oh 2007 & Henry 2009	Bsub_LB	pyrF ycnJ_BACSU	NA	NA	Yes	789	0	NA
Oh 2007 & Henry 2009	Bsub_LB	ctrA ydfA_BACSU	NA	NA	Yes	790	0	NA
Oh 2007 & Henry 2009	Bsub_LB	smbA ydhM_BACSU	NA	NA	Yes	791	0	NA
Oh 2007 & Henry 2009	Bsub_LB	pyrDII ydhN_BACSU	NA	NA	Yes	792	0	NA
Oh 2007 & Henry 2009	Bsub_LB	pyrP ydhO_BACSU	NA	NA	Yes	793	0	NA
Oh 2007 & Henry 2009	Bsub_LB	qcrA yraO_BACSU	NA	NA	Yes	794	0	NA
Oh 2007 & Henry 2009	Bsub_LB	qcrB yrhG_BACSU	NA	NA	Yes	795	0	NA
Oh 2007 & Henry 2009	Bsub_LB	qcrC yvdB_BACSU	NA	NA	Yes	796	0	NA
Oh 2007 & Henry 2009	Bsub_LB	yxaG ywoE_BACSU	NA	NA	Yes	797	0	NA
Oh 2007 & Henry 2009	Bsub_LB	qoxB ywrA_BACSU	NA	NA	Yes	798	0	NA
Oh 2007 & Henry 2009	Bsub_LB	qoxA ywrB_BACSU	NA	NA	Yes	799	0	NA
Oh 2007 & Henry 2009	Bsub_LB	qoxC ywrK_BACSU	NA	NA	Yes	800	0	NA
Oh 2007 & Henry 2009	Bsub_LB	qoxD yxkJ_BACSU	NA	NA	Yes	801	0	NA
Oh 2007 & Henry 2009	Bsub_LB	relA yxlA_BACSU	NA	NA	Yes	802	0	NA
Oh 2007 & Henry 2009	Bsub_LB	yulE amyC_BACSU	NA	NA	Yes	803	0	NA
Oh 2007 & Henry 2009	Bsub_LB	yulC braB_BACSU	NA	NA	Yes	804	0	NA
Oh 2007 & Henry 2009	Bsub_LB	ribC msmE_BACSU	NA	NA	Yes	805	0	NA
Oh 2007 & Henry 2009	Bsub_LB	ribG opuE_BACSU	NA	NA	Yes	806	0	NA
Oh 2007 & Henry 2009	Bsub_LB	ribR ybgH_BACSU	NA	NA	Yes	807	0	NA
Oh 2007 & Henry 2009	Bsub_LB	nrdE ycdH_BACSU	NA	NA	Yes	808	0	NA
Oh 2007 & Henry 2009	Bsub_LB	nrdF ycdI_BACSU	NA	NA	Yes	809	0	NA
Oh 2007 & Henry 2009	Bsub_LB	rocE yceA_BACSU	NA	NA	Yes	810	0	NA
Oh 2007 & Henry 2009	Bsub_LB	yloR ydjK_BACSU	NA	NA	Yes	811	0	NA
Oh 2007 & Henry 2009	Bsub_LB	rsbX yesO_BACSU	NA	NA	Yes	812	0	NA
Oh 2007 & Henry 2009	Bsub_LB	ybxI yesP_BACSU	NA	NA	Yes	813	0	NA
Oh 2007 & Henry 2009	Bsub_LB	ylnB yesQ_BACSU	NA	NA	Yes	814	0	NA
Oh 2007 & Henry 2009	Bsub_LB	yxjD yfhA_BACSU	NA	NA	Yes	815	0	NA
Oh 2007 & Henry 2009	Bsub_LB	yxjE yfiY_BACSU	NA	NA	Yes	816	0	NA
Oh 2007 & Henry 2009	Bsub_LB	sacA yfiZ_BACSU	NA	NA	Yes	817	0	NA
Oh 2007 & Henry 2009	Bsub_LB	ydhR yfjQ_BACSU	NA	NA	Yes	818	0	NA
Oh 2007 & Henry 2009	Bsub_LB	sdhA yfkE_BACSU	NA	NA	Yes	819	0	NA
Oh 2007 & Henry 2009	Bsub_LB	ylpA yflS_BACSU	NA	NA	Yes	820	0	NA
Oh 2007 & Henry 2009	Bsub_LB	yloW yfmC_BACSU	NA	NA	Yes	821	0	NA
Oh 2007 & Henry 2009	Bsub_LB	sdhB yfmD_BACSU	NA	NA	Yes	822	0	NA
Oh 2007 & Henry 2009	Bsub_LB	yqjR yfmE_BACSU	NA	NA	Yes	823	0	NA
Oh 2007 & Henry 2009	Bsub_LB	serA yfmF_BACSU	NA	NA	Yes	824	0	NA
Oh 2007 & Henry 2009	Bsub_LB	serC yhaG_BACSU	NA	NA	Yes	825	0	NA
Oh 2007 & Henry 2009	Bsub_LB	ylnE yisU_BACSU	NA	NA	Yes	826	0	NA
Oh 2007 & Henry 2009	Bsub_LB	ylnF ykoK_BACSU	NA	NA	Yes	827	0	NA
Oh 2007 & Henry 2009	Bsub_LB	sodA ykrM_BACSU	NA	NA	Yes	828	0	NA
Oh 2007 & Henry 2009	Bsub_LB	cad ykvW_BACSU	NA	NA	Yes	829	0	NA
Oh 2007 & Henry 2009	Bsub_LB	ywhG yloB_BACSU	NA	NA	Yes	830	0	NA
Oh 2007 & Henry 2009	Bsub_LB	ywhF yoaB_BACSU	NA	NA	Yes	831	0	NA
Oh 2007 & Henry 2009	Bsub_LB	ytcF yojA_BACSU	NA	NA	Yes	832	0	NA
Oh 2007 & Henry 2009	Bsub_LB	ygbA yrbD_BACSU	NA	NA	Yes	833	0	NA
Oh 2007 & Henry 2009	Bsub_LB	ygaL ytiP_BACSU	NA	NA	Yes	834	0	NA
Oh 2007 & Henry 2009	Bsub_LB	ygaM ytmJ_BACSU	NA	NA	Yes	835	0	NA
Oh 2007 & Henry 2009	Bsub_LB	ygcA ytmL_BACSU	NA	NA	Yes	836	0	NA
Oh 2007 & Henry 2009	Bsub_LB	yktC ytmM_BACSU	NA	NA	Yes	837	0	NA
Oh 2007 & Henry 2009	Bsub_LB	ylnA ytrB_BACSU	NA	NA	Yes	838	0	NA
Oh 2007 & Henry 2009	Bsub_LB	ylnD ytrE_BACSU	NA	NA	Yes	839	0	NA
Oh 2007 & Henry 2009	Bsub_LB	tagA ytrF_BACSU	NA	NA	Yes	840	0	NA
Oh 2007 & Henry 2009	Bsub_LB	tagB yuaA_BACSU	NA	NA	Yes	841	0	NA
Oh 2007 & Henry 2009	Bsub_LB	tagD yubG_BACSU	NA	NA	Yes	842	0	NA
Oh 2007 & Henry 2009	Bsub_LB	tagE yusA_BACSU	NA	NA	Yes	843	0	NA
Oh 2007 & Henry 2009	Bsub_LB	tagF yusB_BACSU	NA	NA	Yes	844	0	NA
Oh 2007 & Henry 2009	Bsub_LB	tagG yusC_BACSU	NA	NA	Yes	845	0	NA
Oh 2007 & Henry 2009	Bsub_LB	tagH yutK_BACSU	NA	NA	Yes	846	0	NA
Oh 2007 & Henry 2009	Bsub_LB	tagO yvgK_BACSU	NA	NA	Yes	847	0	NA
Oh 2007 & Henry 2009	Bsub_LB	ywjH yvgL_BACSU	NA	NA	Yes	848	0	NA
Oh 2007 & Henry 2009	Bsub_LB	ytmJ yvgM_BACSU	NA	NA	Yes	849	0	NA
Oh 2007 & Henry 2009	Bsub_LB	ytmL yvgW_BACSU	NA	NA	Yes	850	0	NA
Oh 2007 & Henry 2009	Bsub_LB	ytmM yvgX_BACSU	NA	NA	Yes	851	0	NA
Oh 2007 & Henry 2009	Bsub_LB	yhcL yvrA_BACSU	NA	NA	Yes	852	0	NA
Oh 2007 & Henry 2009	Bsub_LB	tdh yvrB_BACSU	NA	NA	Yes	853	0	NA
Oh 2007 & Henry 2009	Bsub_LB	tenA yvrC_BACSU	NA	NA	Yes	854	0	NA
Oh 2007 & Henry 2009	Bsub_LB	thiC yvsH_BACSU	NA	NA	Yes	855	0	NA
Henry 2009	Bsub_LB	yjbV yhaA_BACSU	NA	NA	Yes	856	0	NA
Henry 2009	Bsub_LB	ydiA yhfB_BACSU	NA	NA	Yes	857	0	NA
Henry 2009	Bsub_LB	mmgA gltT_BACSU	NA	NA	Yes	858	0	NA
Henry 2009	Bsub_LB	thrC yhfP_BACSU	NA	NA	Yes	859	0	NA
Henry 2009	Bsub_LB	thyA yhfS_BACSU	NA	NA	Yes	860	0	NA
Henry 2009	Bsub_LB	tkt yhfU_BACSU	NA	NA	Yes	861	0	NA
Henry 2009	Bsub_LB	tpi yhjI_BACSU	NA	NA	Yes	862	0	NA
Henry 2009	Bsub_LB	treA yisO_BACSU	NA	NA	Yes	863	0	NA
Henry 2009	Bsub_LB	trpA yisP_BACSU	NA	NA	Yes	864	0	NA
Henry 2009	Bsub_LB	trpB yisS_BACSU	NA	NA	Yes	865	0	NA
Henry 2009	Bsub_LB	trpC yisZ_BACSU	NA	NA	Yes	866	0	NA
Henry 2009	Bsub_LB	trpD yitA_BACSU	NA	NA	Yes	867	0	NA
Henry 2009	Bsub_LB	trpE yitB_BACSU	NA	NA	Yes	868	0	NA
Henry 2009	Bsub_LB	trpF yitC_BACSU	NA	NA	Yes	869	0	NA
Henry 2009	Bsub_LB	trxB yitD_BACSU	NA	NA	Yes	870	0	NA
Henry 2009	Bsub_LB	ycsA argC_BACSU	NA	NA	Yes	871	0	NA
Henry 2009	Bsub_LB	tuaA argJ_BACSU	NA	NA	Yes	872	0	NA
Henry 2009	Bsub_LB	tuaB argB_BACSU	NA	NA	Yes	873	0	NA
Henry 2009	Bsub_LB	tuaC argD_BACSU	NA	NA	Yes	874	0	NA
Henry 2009	Bsub_LB	tuaD argF_BACSU	NA	NA	Yes	875	0	NA
Henry 2009	Bsub_LB	tuaE yjaX_BACSU	NA	NA	Yes	876	0	NA
Henry 2009	Bsub_LB	tuaG yjbD_BACSU	NA	NA	Yes	877	0	NA
Henry 2009	Bsub_LB	tuaH yjbK_BACSU	NA	NA	Yes	878	0	NA
Henry 2009	Bsub_LB	tyrA yjbM_BACSU	NA	NA	Yes	879	0	NA
Henry 2009	Bsub_LB	thyB tenI_BACSU	NA	NA	Yes	880	0	NA
Henry 2009	Bsub_LB	gerCB yjbR_BACSU	NA	NA	Yes	881	0	NA
Henry 2009	Bsub_LB	dgkA yjbW_BACSU	NA	NA	Yes	882	0	NA
Henry 2009	Bsub_LB	ypfP yjdD_BACSU	NA	NA	Yes	883	0	NA
Henry 2009	Bsub_LB	upp yjdE_BACSU	NA	NA	Yes	884	0	NA
Henry 2009	Bsub_LB	yubB yjdK_BACSU	NA	NA	Yes	885	0	NA
Henry 2009	Bsub_LB	ureC yjmA_BACSU	NA	NA	Yes	886	0	NA
Henry 2009	Bsub_LB	ureB yjmB_BACSU	NA	NA	Yes	887	0	NA
Henry 2009	Bsub_LB	ureA yjmC_BACSU	NA	NA	Yes	888	0	NA
Henry 2009	Bsub_LB	udk yjmE_BACSU	NA	NA	Yes	889	0	NA
Henry 2009	Bsub_LB	yjmJ yjmF_BACSU	NA	NA	Yes	890	0	NA
Henry 2009	Bsub_LB	yjmI yjmG_BACSU	NA	NA	Yes	891	0	NA
Henry 2009	Bsub_LB	yjmA yjmI_BACSU	NA	NA	Yes	892	0	NA
Henry 2009	Bsub_LB	yjmE yjmJ_BACSU	NA	NA	Yes	893	0	NA
Henry 2009	Bsub_LB	yurD ykaB_BACSU	NA	NA	Yes	894	0	NA
Henry 2009	Bsub_LB	yurC ykeA_BACSU	NA	NA	Yes	895	0	NA
Henry 2009	Bsub_LB	yurB ykfB_BACSU	NA	NA	Yes	896	0	NA
Henry 2009	Bsub_LB	xpt ykgB_BACSU	NA	NA	Yes	897	0	NA
Henry 2009	Bsub_LB	xylA ykgA_BACSU	NA	NA	Yes	898	0	NA
Henry 2009	Bsub_LB	xylB hmp_BACSU	NA	NA	Yes	899	0	NA
Henry 2009	Bsub_LB	yaaO yknA_BACSU	NA	NA	Yes	900	0	NA
Henry 2009	Bsub_LB	ybaR metC_BACSU	NA	NA	Yes	901	0	NA
Henry 2009	Bsub_LB	ycgO ykoC_BACSU	NA	NA	Yes	902	0	NA
Henry 2009	Bsub_LB	yclN ykoD_BACSU	NA	NA	Yes	903	0	NA
Henry 2009	Bsub_LB	yclO ykoE_BACSU	NA	NA	Yes	904	0	NA
Henry 2009	Bsub_LB	yclP ykoF_BACSU	NA	NA	Yes	905	0	NA
Henry 2009	Bsub_LB	yclQ ykoN_BACSU	NA	NA	Yes	906	0	NA
Henry 2009	Bsub_LB	ycnJ ykoU_BACSU	NA	NA	Yes	907	0	NA
Henry 2009	Bsub_LB	ydaP ykrU_BACSU	NA	NA	Yes	908	0	NA
Henry 2009	Bsub_LB	ydbM splB_BACSU	NA	NA	Yes	909	0	NA
Henry 2009	Bsub_LB	ydfA yaaF_BACSU	NA	NA	Yes	910	0	NA
Henry 2009	Bsub_LB	ydjE patA_BACSU	NA	NA	Yes	911	0	NA
Henry 2009	Bsub_LB	yesO ykuT_BACSU	NA	NA	Yes	912	0	NA
Henry 2009	Bsub_LB	yesP fruB_BACSU	NA	NA	Yes	913	0	NA
Henry 2009	Bsub_LB	yesQ ykpB_BACSU	NA	NA	Yes	914	0	NA
Henry 2009	Bsub_LB	yfhA ykrB_BACSU	NA	NA	Yes	915	0	NA
Henry 2009	Bsub_LB	yfiY cad_BACSU	NA	NA	Yes	916	0	NA
Henry 2009	Bsub_LB	yfiZ yaaG_BACSU	NA	NA	Yes	917	0	NA
Henry 2009	Bsub_LB	yfjQ pyrR_BACSU	NA	NA	Yes	918	0	NA
Henry 2009	Bsub_LB	yfjR pyrDII_BACSU	NA	NA	Yes	919	0	NA
Henry 2009	Bsub_LB	yfkO ylnA_BACSU	NA	NA	Yes	920	0	NA
Henry 2009	Bsub_LB	yflS ylnB_BACSU	NA	NA	Yes	921	0	NA
Henry 2009	Bsub_LB	yfmC ylnC_BACSU	NA	NA	Yes	922	0	NA
Henry 2009	Bsub_LB	yfmD yloR_BACSU	NA	NA	Yes	923	0	NA
Henry 2009	Bsub_LB	yfmE yloS_BACSU	NA	NA	Yes	924	0	NA
Henry 2009	Bsub_LB	yfmF yloW_BACSU	NA	NA	Yes	925	0	NA
Henry 2009	Bsub_LB	yhaG ylpA_BACSU	NA	NA	Yes	926	0	NA
Henry 2009	Bsub_LB	yhfT sucC_BACSU	NA	NA	Yes	927	0	NA
Henry 2009	Bsub_LB	yisU sucD_BACSU	NA	NA	Yes	928	0	NA
Henry 2009	Bsub_LB	yitJ smbA_BACSU	NA	NA	Yes	929	0	NA
Henry 2009	Bsub_LB	yjlD yluA_BACSU	NA	NA	Yes	930	0	NA
Henry 2009	Bsub_LB	ykwC ybbD_BACSU	NA	NA	Yes	931	0	NA
Henry 2009	Bsub_LB	yncF ybbE_BACSU	NA	NA	Yes	932	0	NA
Henry 2009	Bsub_LB	yngE pbpX_BACSU	NA	NA	Yes	933	0	NA
Henry 2009	Bsub_LB	yngF yaaI_BACSU	NA	NA	Yes	934	0	NA
Henry 2009	Bsub_LB	yngI pksB_BACSU	NA	NA	Yes	935	0	NA
Henry 2009	Bsub_LB	yoaB pksI_BACSU	NA	NA	Yes	936	0	NA
Henry 2009	Bsub_LB	yojA pksJ_BACSU	NA	NA	Yes	937	0	NA
Henry 2009	Bsub_LB	yqeW ynaJ_BACSU	NA	NA	Yes	938	0	NA
Henry 2009	Bsub_LB	yraO yneP_BACSU	NA	NA	Yes	939	0	NA
Henry 2009	Bsub_LB	yrbD yngB_BACSU	NA	NA	Yes	940	0	NA
Henry 2009	Bsub_LB	yrhG Bsu1823a_BACSU	NA	NA	Yes	941	0	NA
Henry 2009	Bsub_LB	ytcB yngH_BACSU	NA	NA	Yes	942	0	NA
Henry 2009	Bsub_LB	ythA yogA_BACSU	NA	NA	Yes	943	0	NA
Henry 2009	Bsub_LB	ythB gltB_BACSU	NA	NA	Yes	944	0	NA
Henry 2009	Bsub_LB	ytrB yoaD_BACSU	NA	NA	Yes	945	0	NA
Henry 2009	Bsub_LB	ytrE yoaI_BACSU	NA	NA	Yes	946	0	NA
Henry 2009	Bsub_LB	ytrF sodF_BACSU	NA	NA	Yes	947	0	NA
Henry 2009	Bsub_LB	yugH yojM_BACSU	NA	NA	Yes	948	0	NA
Henry 2009	Bsub_LB	yumB yodC_BACSU	NA	NA	Yes	949	0	NA
Henry 2009	Bsub_LB	yutJ yodO_BACSU	NA	NA	Yes	950	0	NA
Henry 2009	Bsub_LB	yutK argE_BACSU	NA	NA	Yes	951	0	NA
Henry 2009	Bsub_LB	yvrA yodR_BACSU	NA	NA	Yes	952	0	NA
Henry 2009	Bsub_LB	yvrB yodS_BACSU	NA	NA	Yes	953	0	NA
Henry 2009	Bsub_LB	yvdB yodV_BACSU	NA	NA	Yes	954	0	NA
Henry 2009	Bsub_LB	yvgK yodU_BACSU	NA	NA	Yes	955	0	NA
Henry 2009	Bsub_LB	yvgL yosS_BACSU	NA	NA	Yes	956	0	NA
Henry 2009	Bsub_LB	yvgM yoqV_BACSU	NA	NA	Yes	957	0	NA
Henry 2009	Bsub_LB	yvrC yomC_BACSU	NA	NA	Yes	958	0	NA
Henry 2009	Bsub_LB	yvyH yppP_BACSU	NA	NA	Yes	959	0	NA
Henry 2009	Bsub_LB	ywbA metB_BACSU	NA	NA	Yes	960	0	NA
Henry 2009	Bsub_LB	ywcA ypfP_BACSU	NA	NA	Yes	961	0	NA
Henry 2009	Bsub_LB	ywcJ aspB_BACSU	NA	NA	Yes	962	0	NA
Henry 2009	Bsub_LB	ywlF panD_BACSU	NA	NA	Yes	963	0	NA
Henry 2009	Bsub_LB	ywrA panC_BACSU	NA	NA	Yes	964	0	NA
Henry 2009	Bsub_LB	ywrB ypjF_BACSU	NA	NA	Yes	965	0	NA
Henry 2009	Bsub_LB	ywrK ypcA_BACSU	NA	NA	Yes	966	0	NA
Henry 2009	Bsub_LB	yxeI ypaA_BACSU	NA	NA	Yes	967	0	NA
Henry 2009	Bsub_LB	yxeR ribT_BACSU	NA	NA	Yes	968	0	NA
Henry 2009	Bsub_LB	yxlA ribH_BACSU	NA	NA	Yes	969	0	NA
Henry 2009	Bsub_LB	ycdH ribA_BACSU	NA	NA	Yes	970	0	NA
Henry 2009	Bsub_LB	yceA ribB_BACSU	NA	NA	Yes	971	0	NA
Henry 2009	Bsub_LB	ycdI ribG_BACSU	NA	NA	Yes	972	0	NA
Henry 2009	Bsub_LB	ykvW lysA_BACSU	NA	NA	Yes	973	0	NA
Henry 2009	Bsub_LB	acuA gltP_BACSU	NA	NA	Yes	974	0	NA
Henry 2009	Bsub_LB	acuB pnp_BACSU	NA	NA	Yes	975	0	NA
Henry 2009	Bsub_LB	acuC ybfS_BACSU	NA	NA	Yes	976	0	NA
Henry 2009	Bsub_LB	adhB yqkJ_BACSU	NA	NA	Yes	977	0	NA
Henry 2009	Bsub_LB	alsT yqkI_BACSU	NA	NA	Yes	978	0	NA
Henry 2009	Bsub_LB	amhX yqkG_BACSU	NA	NA	Yes	979	0	NA
Henry 2009	Bsub_LB	amyE ybfT_BACSU	NA	NA	Yes	980	0	NA
Henry 2009	Bsub_LB	yqiZ yqjS_BACSU	NA	NA	Yes	981	0	NA
Henry 2009	Bsub_LB	yqiX yqjR_BACSU	NA	NA	Yes	982	0	NA
Henry 2009	Bsub_LB	yqiY yqjO_BACSU	NA	NA	Yes	983	0	NA
Henry 2009	Bsub_LB	yocJ yqjJ_BACSU	NA	NA	Yes	984	0	NA
Henry 2009	Bsub_LB	bcd yqjE_BACSU	NA	NA	Yes	985	0	NA
Henry 2009	Bsub_LB	bkdAA yqjC_BACSU	NA	NA	Yes	986	0	NA
Henry 2009	Bsub_LB	bkdAB bfmBB_BACSU	NA	NA	Yes	987	0	NA
Henry 2009	Bsub_LB	bkdB bfmBAB_BACSU	NA	NA	Yes	988	0	NA
Henry 2009	Bsub_LB	blt bfmBAA_BACSU	NA	NA	Yes	989	0	NA
Henry 2009	Bsub_LB	ywjE yqiV_BACSU	NA	NA	Yes	990	0	NA
Henry 2009	Bsub_LB	yvgY yqiU_BACSU	NA	NA	Yes	991	0	NA
Henry 2009	Bsub_LB	ctaO yqiT_BACSU	NA	NA	Yes	992	0	NA
Henry 2009	Bsub_LB	cwlC yqiS_BACSU	NA	NA	Yes	993	0	NA
Henry 2009	Bsub_LB	yvfK ybgG_BACSU	NA	NA	Yes	994	0	NA
Henry 2009	Bsub_LB	ywbL yqiK_BACSU	NA	NA	Yes	995	0	NA
Henry 2009	Bsub_LB	yrhE yqiI_BACSU	NA	NA	Yes	996	0	NA
Henry 2009	Bsub_LB	ycgT yqhS_BACSU	NA	NA	Yes	997	0	NA
Henry 2009	Bsub_LB	yvfL yqhM_BACSU	NA	NA	Yes	998	0	NA
Henry 2009	Bsub_LB	yvfM yqhK_BACSU	NA	NA	Yes	999	0	NA
Henry 2009	Bsub_LB	yvgN yqhJ_BACSU	NA	NA	Yes	1000	0	NA
Henry 2009	Bsub_LB	yhdN yqhI_BACSU	NA	NA	Yes	1001	0	NA
Henry 2009	Bsub_LB	guaD ycbD_BACSU	NA	NA	Yes	1002	0	NA
Henry 2009	Bsub_LB	gutP yqgZ_BACSU	NA	NA	Yes	1003	0	NA
Henry 2009	Bsub_LB	hisJ yqgX_BACSU	NA	NA	Yes	1004	0	NA
Henry 2009	Bsub_LB	pucM yqgN_BACSU	NA	NA	Yes	1005	0	NA
Henry 2009	Bsub_LB	iolS yqgK_BACSU	NA	NA	Yes	1006	0	NA
Henry 2009	Bsub_LB	kamA yqgJ_BACSU	NA	NA	Yes	1007	0	NA
Henry 2009	Bsub_LB	lpdV yqgI_BACSU	NA	NA	Yes	1008	0	NA
Henry 2009	Bsub_LB	mdh yqgH_BACSU	NA	NA	Yes	1009	0	NA
Henry 2009	Bsub_LB	yvdG yqgG_BACSU	NA	NA	Yes	1010	0	NA
Henry 2009	Bsub_LB	yvdH pbpA_BACSU	NA	NA	Yes	1011	0	NA
Henry 2009	Bsub_LB	yvdI yqeE_BACSU	NA	NA	Yes	1012	0	NA
Henry 2009	Bsub_LB	yfiX yqcM_BACSU	NA	NA	Yes	1013	0	NA
Henry 2009	Bsub_LB	mrpE yqcL_BACSU	NA	NA	Yes	1014	0	NA
Henry 2009	Bsub_LB	mtn aadK_BACSU	NA	NA	Yes	1015	0	NA
Henry 2009	Bsub_LB	murAB yrpB_BACSU	NA	NA	Yes	1016	0	NA
Henry 2009	Bsub_LB	yrpC yraH_BACSU	NA	NA	Yes	1017	0	NA
Henry 2009	Bsub_LB	nhaC yccC_BACSU	NA	NA	Yes	1018	0	NA
Henry 2009	Bsub_LB	yvgP aapA_BACSU	NA	NA	Yes	1019	0	NA
Henry 2009	Bsub_LB	yaaD yrrU_BACSU	NA	NA	Yes	1020	0	NA
Henry 2009	Bsub_LB	yaaE glnQ_BACSU	NA	NA	Yes	1021	0	NA
Henry 2009	Bsub_LB	pgcM glnH_BACSU	NA	NA	Yes	1022	0	NA
Henry 2009	Bsub_LB	ppaC glnM_BACSU	NA	NA	Yes	1023	0	NA
Henry 2009	Bsub_LB	pstA glnP_BACSU	NA	NA	Yes	1024	0	NA
Henry 2009	Bsub_LB	pstC yrvJ_BACSU	NA	NA	Yes	1025	0	NA
Henry 2009	Bsub_LB	ptb csbX_BACSU	NA	NA	Yes	1026	0	NA
Henry 2009	Bsub_LB	nagP pheA_BACSU	NA	NA	Yes	1027	0	NA
Henry 2009	Bsub_LB	pucB pheB_BACSU	NA	NA	Yes	1028	0	NA
Henry 2009	Bsub_LB	punA ycdD_BACSU	NA	NA	Yes	1029	0	NA
Henry 2009	Bsub_LB	purS ilvN_BACSU	NA	NA	Yes	1030	0	NA
Henry 2009	Bsub_LB	ykvK ysnA_BACSU	NA	NA	Yes	1031	0	NA
Henry 2009	Bsub_LB	yaaJ ycdF_BACSU	NA	NA	Yes	1032	0	NA
Henry 2009	Bsub_LB	yckK ycdG_BACSU	NA	NA	Yes	1033	0	NA
Henry 2009	Bsub_LB	yckJ xsa_BACSU	NA	NA	Yes	1034	0	NA
Henry 2009	Bsub_LB	yckI ysfD_BACSU	NA	NA	Yes	1035	0	NA
Henry 2009	Bsub_LB	ytmK ysaA_BACSU	NA	NA	Yes	1036	0	NA
Henry 2009	Bsub_LB	pucA thrS_BACSU	NA	NA	Yes	1037	0	NA
Henry 2009	Bsub_LB	ybgF ytcF_BACSU	NA	NA	Yes	1038	0	NA
Henry 2009	Bsub_LB	ycsD citC_BACSU	NA	NA	Yes	1039	0	NA
Henry 2009	Bsub_LB	yhaU pykA_BACSU	NA	NA	Yes	1040	0	NA
Henry 2009	Bsub_LB	yhcW hipO_BACSU	NA	NA	Yes	1041	0	NA
Henry 2009	Bsub_LB	yjbQ hisP_BACSU	NA	NA	Yes	1042	0	NA
Henry 2009	Bsub_LB	yjgC argH_BACSU	NA	NA	Yes	1043	0	NA
Henry 2009	Bsub_LB	yjmD argG_BACSU	NA	NA	Yes	1044	0	NA
Henry 2009	Bsub_LB	yoaE ytcI_BACSU	NA	NA	Yes	1045	0	NA
Henry 2009	Bsub_LB	yocS ytvP_BACSU	NA	NA	Yes	1046	0	NA
Henry 2009	Bsub_LB	yodF opuAA_BACSU	NA	NA	Yes	1047	0	NA
Henry 2009	Bsub_LB	ytbE malS_BACSU	NA	NA	Yes	1048	0	NA
Henry 2009	Bsub_LB	ytnA ytkP_BACSU	NA	NA	Yes	1049	0	NA
Henry 2009	Bsub_LB	ytrC bioD_BACSU	NA	NA	Yes	1050	0	NA
Henry 2009	Bsub_LB	ytrD amyD_BACSU	NA	NA	Yes	1051	0	NA
Henry 2009	Bsub_LB	yugO lctE_BACSU	NA	NA	Yes	1052	0	NA
Henry 2009	Bsub_LB	ywfE ytjB_BACSU	NA	NA	Yes	1053	0	NA
Henry 2009	Bsub_LB	yxeB ytiB_BACSU	NA	NA	Yes	1054	0	NA
Henry 2009	Bsub_LB	yrpB ytgD_BACSU	NA	NA	Yes	1055	0	NA
Henry 2009	Bsub_LB	ywhB ytgC_BACSU	NA	NA	Yes	1056	0	NA
Henry 2009	Bsub_LB	gntZ ytgB_BACSU	NA	NA	Yes	1057	0	NA
Henry 2009	Bsub_LB	ykgB ytgA_BACSU	NA	NA	Yes	1058	0	NA
Henry 2009	Bsub_LB	aadK ytxM_BACSU	NA	NA	Yes	1059	0	NA
Henry 2009	Bsub_LB	aapA ytdA_BACSU	NA	NA	Yes	1060	0	NA
Henry 2009	Bsub_LB	aspB ytcA_BACSU	NA	NA	Yes	1061	0	NA
Henry 2009	Bsub_LB	ywfG yubE_BACSU	NA	NA	Yes	1062	0	NA
Henry 2009	Bsub_LB	yhdR yuxG_BACSU	NA	NA	Yes	1063	0	NA
Henry 2009	Bsub_LB	yngH yugT_BACSU	NA	NA	Yes	1064	0	NA
Henry 2009	Bsub_LB	acpA yugK_BACSU	NA	NA	Yes	1065	0	NA
Henry 2009	Bsub_LB	yflL yugJ_BACSU	NA	NA	Yes	1066	0	NA
Henry 2009	Bsub_LB	ykfB yugH_BACSU	NA	NA	Yes	1067	0	NA
Henry 2009	Bsub_LB	ycbD yugF_BACSU	NA	NA	Yes	1068	0	NA
Henry 2009	Bsub_LB	ywdH yufN_BACSU	NA	NA	Yes	1069	0	NA
Henry 2009	Bsub_LB	yfmT yufO_BACSU	NA	NA	Yes	1070	0	NA
Henry 2009	Bsub_LB	yurH yufP_BACSU	NA	NA	Yes	1071	0	NA
Henry 2009	Bsub_LB	amyD aroI_BACSU	NA	NA	Yes	1072	0	NA
Henry 2009	Bsub_LB	argB yufQ_BACSU	NA	NA	Yes	1073	0	NA
Henry 2009	Bsub_LB	argC yufR_BACSU	NA	NA	Yes	1074	0	NA
Henry 2009	Bsub_LB	argD mnhE_BACSU	NA	NA	Yes	1075	0	NA
Henry 2009	Bsub_LB	argJ yufB_BACSU	NA	NA	Yes	1076	0	NA
Henry 2009	Bsub_LB	argH cah_BACSU	NA	NA	Yes	1077	0	NA
Henry 2009	Bsub_LB	yqhS yuiG_BACSU	NA	NA	Yes	1078	0	NA
Henry 2009	Bsub_LB	yqcL yumD_BACSU	NA	NA	Yes	1079	0	NA
Henry 2009	Bsub_LB	yqcM ycgN_BACSU	NA	NA	Yes	1080	0	NA
Henry 2009	Bsub_LB	yccC thrB_BACSU	NA	NA	Yes	1081	0	NA
Henry 2009	Bsub_LB	argG yunD_BACSU	NA	NA	Yes	1082	0	NA
Henry 2009	Bsub_LB	atpB yunH_BACSU	NA	NA	Yes	1083	0	NA
Henry 2009	Bsub_LB	atpE yunJ_BACSU	NA	NA	Yes	1084	0	NA
Henry 2009	Bsub_LB	atpI yunK_BACSU	NA	NA	Yes	1085	0	NA
Henry 2009	Bsub_LB	yesZ yunL_BACSU	NA	NA	Yes	1086	0	NA
Henry 2009	Bsub_LB	yckE yurB_BACSU	NA	NA	Yes	1087	0	NA
Henry 2009	Bsub_LB	bioD yurC_BACSU	NA	NA	Yes	1088	0	NA
Henry 2009	Bsub_LB	yhfU yurD_BACSU	NA	NA	Yes	1089	0	NA
Henry 2009	Bsub_LB	yuiG yurG_BACSU	NA	NA	Yes	1090	0	NA
Henry 2009	Bsub_LB	yomC yurH_BACSU	NA	NA	Yes	1091	0	NA
Henry 2009	Bsub_LB	yclB yurJ_BACSU	NA	NA	Yes	1092	0	NA
Henry 2009	Bsub_LB	Bsu1823a yurM_BACSU	NA	NA	Yes	1093	0	NA
Henry 2009	Bsub_LB	Bsu2487a yurN_BACSU	NA	NA	Yes	1094	0	NA
Henry 2009	Bsub_LB	Bsu3567 yurO_BACSU	NA	NA	Yes	1095	0	NA
Henry 2009	Bsub_LB	cah yurP_BACSU	NA	NA	Yes	1096	0	NA
Henry 2009	Bsub_LB	papS yurT_BACSU	NA	NA	Yes	1097	0	NA
Henry 2009	Bsub_LB	yacB yusH_BACSU	NA	NA	Yes	1098	0	NA
Henry 2009	Bsub_LB	yitC yusI_BACSU	NA	NA	Yes	1099	0	NA
Henry 2009	Bsub_LB	yxcC yusM_BACSU	NA	NA	Yes	1100	0	NA
Henry 2009	Bsub_LB	csbX yusV_BACSU	NA	NA	Yes	1101	0	NA
Henry 2009	Bsub_LB	ycdD yvrE_BACSU	NA	NA	Yes	1102	0	NA
Henry 2009	Bsub_LB	yisZ yvrK_BACSU	NA	NA	Yes	1103	0	NA
Henry 2009	Bsub_LB	yitB fhuC_BACSU	NA	NA	Yes	1104	0	NA
Henry 2009	Bsub_LB	ytkP fhuG_BACSU	NA	NA	Yes	1105	0	NA
Henry 2009	Bsub_LB	hbs fhuB_BACSU	NA	NA	Yes	1106	0	NA
Henry 2009	Bsub_LB	lysA fhuD_BACSU	NA	NA	Yes	1107	0	NA
Henry 2009	Bsub_LB	ydbE yciA_BACSU	NA	NA	Yes	1108	0	NA
Henry 2009	Bsub_LB	ykrB opuBD_BACSU	NA	NA	Yes	1109	0	NA
Henry 2009	Bsub_LB	ycdF opuBC_BACSU	NA	NA	Yes	1110	0	NA
Henry 2009	Bsub_LB	yqiT opuBB_BACSU	NA	NA	Yes	1111	0	NA
Henry 2009	Bsub_LB	yqiV opuBA_BACSU	NA	NA	Yes	1112	0	NA
Henry 2009	Bsub_LB	ydaE opuCD_BACSU	NA	NA	Yes	1113	0	NA
Henry 2009	Bsub_LB	dnaA opuCC_BACSU	NA	NA	Yes	1114	0	NA
Henry 2009	Bsub_LB	dnaB opuCB_BACSU	NA	NA	Yes	1115	0	NA
Henry 2009	Bsub_LB	dnaC opuCA_BACSU	NA	NA	Yes	1116	0	NA
Henry 2009	Bsub_LB	dnaD gap_BACSU	NA	NA	Yes	1117	0	NA
Henry 2009	Bsub_LB	dnaG yckE_BACSU	NA	NA	Yes	1118	0	NA
Henry 2009	Bsub_LB	dnaI yckF_BACSU	NA	NA	Yes	1119	0	NA
Henry 2009	Bsub_LB	yerG yvdM_BACSU	NA	NA	Yes	1120	0	NA
Henry 2009	Bsub_LB	polC yvdL_BACSU	NA	NA	Yes	1121	0	NA
Henry 2009	Bsub_LB	dnaN yckG_BACSU	NA	NA	Yes	1122	0	NA
Henry 2009	Bsub_LB	dnaX yvdD_BACSU	NA	NA	Yes	1123	0	NA
Henry 2009	Bsub_LB	eno yvdA_BACSU	NA	NA	Yes	1124	0	NA
Henry 2009	Bsub_LB	fhuB yvcT_BACSU	NA	NA	Yes	1125	0	NA
Henry 2009	Bsub_LB	fhuC yvcN_BACSU	NA	NA	Yes	1126	0	NA
Henry 2009	Bsub_LB	fhuD hisI_BACSU	NA	NA	Yes	1127	0	NA
Henry 2009	Bsub_LB	fhuG hisF_BACSU	NA	NA	Yes	1128	0	NA
Henry 2009	Bsub_LB	ypaA hisB_BACSU	NA	NA	Yes	1129	0	NA
Henry 2009	Bsub_LB	yurP hisD_BACSU	NA	NA	Yes	1130	0	NA
Henry 2009	Bsub_LB	yerM hisZ_BACSU	NA	NA	Yes	1131	0	NA
Henry 2009	Bsub_LB	yerN yvoE_BACSU	NA	NA	Yes	1132	0	NA
Henry 2009	Bsub_LB	yerL yvhJ_BACSU	NA	NA	Yes	1133	0	NA
Henry 2009	Bsub_LB	yciA tuaF_BACSU	NA	NA	Yes	1134	0	NA
Henry 2009	Bsub_LB	yusH Bsu3567_BACSU	NA	NA	Yes	1135	0	NA
Henry 2009	Bsub_LB	yqhJ rbsK_BACSU	NA	NA	Yes	1136	0	NA
Henry 2009	Bsub_LB	yqhK rbsD_BACSU	NA	NA	Yes	1137	0	NA
Henry 2009	Bsub_LB	yqhI rbsA_BACSU	NA	NA	Yes	1138	0	NA
Henry 2009	Bsub_LB	ysfD rbsC_BACSU	NA	NA	Yes	1139	0	NA
Henry 2009	Bsub_LB	ycxE rbsB_BACSU	NA	NA	Yes	1140	0	NA
Henry 2009	Bsub_LB	glnH ywqF_BACSU	NA	NA	Yes	1141	0	NA
Henry 2009	Bsub_LB	glnM yclB_BACSU	NA	NA	Yes	1142	0	NA
Henry 2009	Bsub_LB	glnP narQ_BACSU	NA	NA	Yes	1143	0	NA
Henry 2009	Bsub_LB	glnQ atpE_BACSU	NA	NA	Yes	1144	0	NA
Henry 2009	Bsub_LB	ywjI atpB_BACSU	NA	NA	Yes	1145	0	NA
Henry 2009	Bsub_LB	gltB atpI_BACSU	NA	NA	Yes	1146	0	NA
Henry 2009	Bsub_LB	gltP ywkB_BACSU	NA	NA	Yes	1147	0	NA
Henry 2009	Bsub_LB	gltT ywkA_BACSU	NA	NA	Yes	1148	0	NA
Henry 2009	Bsub_LB	ydhP ywjI_BACSU	NA	NA	Yes	1149	0	NA
Henry 2009	Bsub_LB	pgm narI_BACSU	NA	NA	Yes	1150	0	NA
Henry 2009	Bsub_LB	ydjD ywhG_BACSU	NA	NA	Yes	1151	0	NA
Henry 2009	Bsub_LB	gyrA ywhF_BACSU	NA	NA	Yes	1152	0	NA
Henry 2009	Bsub_LB	gyrB ywhB_BACSU	NA	NA	Yes	1153	0	NA
Henry 2009	Bsub_LB	hipO thrZ_BACSU	NA	NA	Yes	1154	0	NA
Henry 2009	Bsub_LB	hisI ywfO_BACSU	NA	NA	Yes	1155	0	NA
Henry 2009	Bsub_LB	hisF ywfG_BACSU	NA	NA	Yes	1156	0	NA
Henry 2009	Bsub_LB	hisB rocC_BACSU	NA	NA	Yes	1157	0	NA
Henry 2009	Bsub_LB	hisP rocA_BACSU	NA	NA	Yes	1158	0	NA
Henry 2009	Bsub_LB	hisD yweB_BACSU	NA	NA	Yes	1159	0	NA
Henry 2009	Bsub_LB	hisZ spsJ_BACSU	NA	NA	Yes	1160	0	NA
Henry 2009	Bsub_LB	hmp spsI_BACSU	NA	NA	Yes	1161	0	NA
Henry 2009	Bsub_LB	ybgG spsG_BACSU	NA	NA	Yes	1162	0	NA
Henry 2009	Bsub_LB	holB spsE_BACSU	NA	NA	Yes	1163	0	NA
Henry 2009	Bsub_LB	yckG ywdJ_BACSU	NA	NA	Yes	1164	0	NA
Henry 2009	Bsub_LB	xsa ywdH_BACSU	NA	NA	Yes	1165	0	NA
Henry 2009	Bsub_LB	ilvN thiD_BACSU	NA	NA	Yes	1166	0	NA
Henry 2009	Bsub_LB	iolH ywcG_BACSU	NA	NA	Yes	1167	0	NA
Henry 2009	Bsub_LB	thrB thiK_BACSU	NA	NA	Yes	1168	0	NA
Henry 2009	Bsub_LB	ssb ywbC_BACSU	NA	NA	Yes	1169	0	NA
Henry 2009	Bsub_LB	ycsJ licH_BACSU	NA	NA	Yes	1170	0	NA
Henry 2009	Bsub_LB	licH licA_BACSU	NA	NA	Yes	1171	0	NA
Henry 2009	Bsub_LB	yoqV licB_BACSU	NA	NA	Yes	1172	0	NA
Henry 2009	Bsub_LB	ykoU pepT_BACSU	NA	NA	Yes	1173	0	NA
Henry 2009	Bsub_LB	yqhM yxjH_BACSU	NA	NA	Yes	1174	0	NA
Henry 2009	Bsub_LB	lplB yxjG_BACSU	NA	NA	Yes	1175	0	NA
Henry 2009	Bsub_LB	ytjB yxjF_BACSU	NA	NA	Yes	1176	0	NA
Henry 2009	Bsub_LB	yubE yxjE_BACSU	NA	NA	Yes	1177	0	NA
Henry 2009	Bsub_LB	ydhS yxjD_BACSU	NA	NA	Yes	1178	0	NA
Henry 2009	Bsub_LB	yqkJ ycnG_BACSU	NA	NA	Yes	1179	0	NA
Henry 2009	Bsub_LB	malS katB_BACSU	NA	NA	Yes	1180	0	NA
Henry 2009	Bsub_LB	metB yxiQ_BACSU	NA	NA	Yes	1181	0	NA
Henry 2009	Bsub_LB	yqgZ ycnH_BACSU	NA	NA	Yes	1182	0	NA
Henry 2009	Bsub_LB	ydfN ycxE_BACSU	NA	NA	Yes	1183	0	NA
Henry 2009	Bsub_LB	mnhE yxeP_BACSU	NA	NA	Yes	1184	0	NA
Henry 2009	Bsub_LB	yrrA yxeO_BACSU	NA	NA	Yes	1185	0	NA
Henry 2009	Bsub_LB	mraY yxeN_BACSU	NA	NA	Yes	1186	0	NA
Henry 2009	Bsub_LB	ykrU yxeM_BACSU	NA	NA	Yes	1187	0	NA
Henry 2009	Bsub_LB	murE iolJ_BACSU	NA	NA	Yes	1188	0	NA
Henry 2009	Bsub_LB	narI iolH_BACSU	NA	NA	Yes	1189	0	NA
Henry 2009	Bsub_LB	yflM iolG_BACSU	NA	NA	Yes	1190	0	NA
Henry 2009	Bsub_LB	ysnA iolA_BACSU	NA	NA	Yes	1191	0	NA
Henry 2009	Bsub_LB	nusA yxcC_BACSU	NA	NA	Yes	1192	0	NA
Henry 2009	Bsub_LB	ycdG gntZ_BACSU	NA	NA	Yes	1193	0	NA
Henry 2009	Bsub_LB	yugT yyzE_BACSU	NA	NA	Yes	1194	0	NA
Henry 2009	Bsub_LB	bfmBB ycsJ_BACSU	NA	NA	Yes	1195	0	NA
Henry 2009	Bsub_LB	bfmBAA yyaI_BACSU	NA	NA	Yes	1196	0	NA
Henry 2009	Bsub_LB	bfmBAB yyaH_BACSU	NA	NA	Yes	1197	0	NA
Henry 2009	Bsub_LB	opuAA ydaB_BACSU	NA	NA	Yes	1198	0	NA
Henry 2009	Bsub_LB	opuBA ydaE_BACSU	NA	NA	Yes	1199	0	NA
Henry 2009	Bsub_LB	opuBB ydaR_BACSU	NA	NA	Yes	1200	0	NA
Henry 2009	Bsub_LB	opuBC ydbE_BACSU	NA	NA	Yes	1201	0	NA
Henry 2009	Bsub_LB	opuBD ydbH_BACSU	NA	NA	Yes	1202	0	NA
Henry 2009	Bsub_LB	opuCA yddQ_BACSU	NA	NA	Yes	1203	0	NA
Henry 2009	Bsub_LB	opuCB ydfN_BACSU	NA	NA	Yes	1204	0	NA
Henry 2009	Bsub_LB	opuCC ydgF_BACSU	NA	NA	Yes	1205	0	NA
Henry 2009	Bsub_LB	opuCD ydgI_BACSU	NA	NA	Yes	1206	0	NA
Henry 2009	Bsub_LB	argF ydhJ_BACSU	NA	NA	Yes	1207	0	NA
Henry 2009	Bsub_LB	panC ydhP_BACSU	NA	NA	Yes	1208	0	NA
Henry 2009	Bsub_LB	panD ydhS_BACSU	NA	NA	Yes	1209	0	NA
Henry 2009	Bsub_LB	grlA ydiA_BACSU	NA	NA	Yes	1210	0	NA
Henry 2009	Bsub_LB	grlB ydjD_BACSU	NA	NA	Yes	1211	0	NA
Henry 2009	Bsub_LB	patA yebB_BACSU	NA	NA	Yes	1212	0	NA
Henry 2009	Bsub_LB	pbpA yexA_BACSU	NA	NA	Yes	1213	0	NA
Henry 2009	Bsub_LB	pbpX yerA_BACSU	NA	NA	Yes	1214	0	NA
Henry 2009	Bsub_LB	yerF yerD_BACSU	NA	NA	Yes	1215	0	NA
Henry 2009	Bsub_LB	pepT yacB_BACSU	NA	NA	Yes	1216	0	NA
Henry 2009	Bsub_LB	yvdM yesZ_BACSU	NA	NA	Yes	1217	0	NA
Henry 2009	Bsub_LB	pheA lplB_BACSU	NA	NA	Yes	1218	0	NA
Henry 2009	Bsub_LB	yckF yetH_BACSU	NA	NA	Yes	1219	0	NA
Henry 2009	Bsub_LB	pksB yetM_BACSU	NA	NA	Yes	1220	0	NA
Henry 2009	Bsub_LB	pksI yfnH_BACSU	NA	NA	Yes	1221	0	NA
Henry 2009	Bsub_LB	pksJ yfnG_BACSU	NA	NA	Yes	1222	0	NA
Henry 2009	Bsub_LB	plsX yfnB_BACSU	NA	NA	Yes	1223	0	NA
Henry 2009	Bsub_LB	yneS yfmT_BACSU	NA	NA	Yes	1224	0	NA
Henry 2009	Bsub_LB	pnp yflM_BACSU	NA	NA	Yes	1225	0	NA
Henry 2009	Bsub_LB	yvoE yflL_BACSU	NA	NA	Yes	1226	0	NA
Henry 2009	Bsub_LB	priA yflF_BACSU	NA	NA	Yes	1227	0	NA
Henry 2009	Bsub_LB	yusM yflA_BACSU	NA	NA	Yes	1228	0	NA
Henry 2009	Bsub_LB	yitD folA_BACSU	NA	NA	Yes	1229	0	NA
Henry 2009	Bsub_LB	yqiS yfkC_BACSU	NA	NA	Yes	1230	0	NA
Henry 2009	Bsub_LB	licA glvA_BACSU	NA	NA	Yes	1231	0	NA
Henry 2009	Bsub_LB	licB glvC_BACSU	NA	NA	Yes	1232	0	NA
Henry 2009	Bsub_LB	yyzE yfhM_BACSU	NA	NA	Yes	1233	0	NA
Henry 2009	Bsub_LB	yurG yfhR_BACSU	NA	NA	Yes	1234	0	NA
Henry 2009	Bsub_LB	pyrR thiA_BACSU	NA	NA	Yes	1235	0	NA
Henry 2009	Bsub_LB	rbsA ygaL_BACSU	NA	NA	Yes	1236	0	NA
Henry 2009	Bsub_LB	rbsB ygbA_BACSU	NA	NA	Yes	1237	0	NA
Henry 2009	Bsub_LB	rbsC ygaM_BACSU	NA	NA	Yes	1238	0	NA
Henry 2009	Bsub_LB	rbsD ygcA_BACSU	NA	NA	Yes	1239	0	NA
Henry 2009	Bsub_LB	rbsK yhcG_BACSU	NA	NA	Yes	1240	0	NA
Henry 2009	Bsub_LB	yfnH yhcH_BACSU	NA	NA	Yes	1241	0	NA
Henry 2009	Bsub_LB	ribA yhcJ_BACSU	NA	NA	Yes	1242	0	NA
Henry 2009	Bsub_LB	ribT yhdR_BACSU	NA	NA	Yes	1243	0	NA
Henry 2009	Bsub_LB	ribB yhdW_BACSU	NA	NA	Yes	1244	0	NA
Henry 2009	Bsub_LB	ribH dnaA_BACSU	NA	NA	No	1245	0	NA
Henry 2009	Bsub_LB	rplA rplA_BACSU	NA	NA	No	1246	0	NA
Henry 2009	Bsub_LB	rplJ rplJ_BACSU	NA	NA	No	1247	0	NA
Henry 2009	Bsub_LB	rplM rplL_BACSU	NA	NA	No	1248	0	NA
Henry 2009	Bsub_LB	rplN rpoB_BACSU	NA	NA	No	1249	0	NA
Henry 2009	Bsub_LB	rplO rpoC_BACSU	NA	NA	No	1250	0	NA
Henry 2009	Bsub_LB	rplP rpsL_BACSU	NA	NA	No	1251	0	NA
Henry 2009	Bsub_LB	rplQ rpsG_BACSU	NA	NA	No	1252	0	NA
Henry 2009	Bsub_LB	rplR yjaY_BACSU	NA	NA	No	1253	0	NA
Henry 2009	Bsub_LB	rplS trpS_BACSU	NA	NA	No	1254	0	NA
Henry 2009	Bsub_LB	rplB rpsJ_BACSU	NA	NA	No	1255	0	NA
Henry 2009	Bsub_LB	rplT rplC_BACSU	NA	NA	No	1256	0	NA
Henry 2009	Bsub_LB	rplU rplD_BACSU	NA	NA	No	1257	0	NA
Henry 2009	Bsub_LB	rplV rplW_BACSU	NA	NA	No	1258	0	NA
Henry 2009	Bsub_LB	rplW rplB_BACSU	NA	NA	No	1259	0	NA
Henry 2009	Bsub_LB	rplX rpsS_BACSU	NA	NA	No	1260	0	NA
Henry 2009	Bsub_LB	rpmA rplV_BACSU	NA	NA	No	1261	0	NA
Henry 2009	Bsub_LB	rpmB rpsC_BACSU	NA	NA	No	1262	0	NA
Henry 2009	Bsub_LB	rpmC rplP_BACSU	NA	NA	No	1263	0	NA
Henry 2009	Bsub_LB	rplC rpmC_BACSU	NA	NA	No	1264	0	NA
Henry 2009	Bsub_LB	rpmD rpsQ_BACSU	NA	NA	No	1265	0	NA
Henry 2009	Bsub_LB	rpmE rplN_BACSU	NA	NA	No	1266	0	NA
Henry 2009	Bsub_LB	rpmF rplX_BACSU	NA	NA	No	1267	0	NA
Henry 2009	Bsub_LB	rpmG rplE_BACSU	NA	NA	No	1268	0	NA
Henry 2009	Bsub_LB	rpmH rpsN_BACSU	NA	NA	No	1269	0	NA
Henry 2009	Bsub_LB	rpmI serS_BACSU	NA	NA	No	1270	0	NA
Henry 2009	Bsub_LB	rpmJ rpsH_BACSU	NA	NA	No	1271	0	NA
Henry 2009	Bsub_LB	rplD rplF_BACSU	NA	NA	No	1272	0	NA
Henry 2009	Bsub_LB	rplE rplR_BACSU	NA	NA	No	1273	0	NA
Henry 2009	Bsub_LB	rplF rpsE_BACSU	NA	NA	No	1274	0	NA
Henry 2009	Bsub_LB	rplL rpmD_BACSU	NA	NA	No	1275	0	NA
Henry 2009	Bsub_LB	rplI rplO_BACSU	NA	NA	No	1276	0	NA
Henry 2009	Bsub_LB	spsI rpmJ_BACSU	NA	NA	No	1277	0	NA
Henry 2009	Bsub_LB	spsJ rpsM_BACSU	NA	NA	No	1278	0	NA
Henry 2009	Bsub_LB	rncS rpsK_BACSU	NA	NA	No	1279	0	NA
Henry 2009	Bsub_LB	rnpA rpoA_BACSU	NA	NA	No	1280	0	NA
Henry 2009	Bsub_LB	rocA rplQ_BACSU	NA	NA	No	1281	0	NA
Henry 2009	Bsub_LB	ycgN rplM_BACSU	NA	NA	No	1282	0	NA
Henry 2009	Bsub_LB	rocC rpsI_BACSU	NA	NA	No	1283	0	NA
Henry 2009	Bsub_LB	rpoA rpmF_BACSU	NA	NA	No	1284	0	NA
Henry 2009	Bsub_LB	rpoB murE_BACSU	NA	NA	No	1285	0	NA
Henry 2009	Bsub_LB	rpoC mraY_BACSU	NA	NA	No	1286	0	NA
Henry 2009	Bsub_LB	rpsJ ileS_BACSU	NA	NA	No	1287	0	NA
Henry 2009	Bsub_LB	rpsK yloD_BACSU	NA	NA	No	1288	0	NA
Henry 2009	Bsub_LB	rpsL priA_BACSU	NA	NA	No	1289	0	NA
Henry 2009	Bsub_LB	rpsM rpmB_BACSU	NA	NA	No	1290	0	NA
Henry 2009	Bsub_LB	rpsN plsX_BACSU	NA	NA	No	1291	0	NA
Henry 2009	Bsub_LB	rpsO acpA_BACSU	NA	NA	No	1292	0	NA
Henry 2009	Bsub_LB	rpsP rncS_BACSU	NA	NA	No	1293	0	NA
Henry 2009	Bsub_LB	rpsQ smc_BACSU	NA	NA	No	1294	0	NA
Henry 2009	Bsub_LB	rpsR rpsP_BACSU	NA	NA	No	1295	0	NA
Henry 2009	Bsub_LB	rpsS trmD_BACSU	NA	NA	No	1296	0	NA
Henry 2009	Bsub_LB	rpsB rplS_BACSU	NA	NA	No	1297	0	NA
Henry 2009	Bsub_LB	rpsT topA_BACSU	NA	NA	No	1298	0	NA
Henry 2009	Bsub_LB	rpsU rpsB_BACSU	NA	NA	No	1299	0	NA
Henry 2009	Bsub_LB	rpsC yluB_BACSU	NA	NA	No	1300	0	NA
Henry 2009	Bsub_LB	rpsD proS_BACSU	NA	NA	No	1301	0	NA
Henry 2009	Bsub_LB	rpsE polC_BACSU	NA	NA	No	1302	0	NA
Henry 2009	Bsub_LB	rpsF nusA_BACSU	NA	NA	No	1303	0	NA
Henry 2009	Bsub_LB	rpsG rpsO_BACSU	NA	NA	No	1304	0	NA
Henry 2009	Bsub_LB	rpsH yneS_BACSU	NA	NA	No	1305	0	NA
Henry 2009	Bsub_LB	rpsI grlB_BACSU	NA	NA	No	1306	0	NA
Henry 2009	Bsub_LB	yitA grlA_BACSU	NA	NA	No	1307	0	NA
Henry 2009	Bsub_LB	ypuG dnaX_BACSU	NA	NA	No	1308	0	NA
Henry 2009	Bsub_LB	ypuH dnaN_BACSU	NA	NA	No	1309	0	NA
Henry 2009	Bsub_LB	sigA dnaD_BACSU	NA	NA	No	1310	0	NA
Henry 2009	Bsub_LB	smc asnS_BACSU	NA	NA	No	1311	0	NA
Henry 2009	Bsub_LB	sodF papS_BACSU	NA	NA	No	1312	0	NA
Henry 2009	Bsub_LB	splB gerCC_BACSU	NA	NA	No	1313	0	NA
Henry 2009	Bsub_LB	spsE gerCB_BACSU	NA	NA	No	1314	0	NA
Henry 2009	Bsub_LB	spsG gerCA_BACSU	NA	NA	No	1315	0	NA
Henry 2009	Bsub_LB	sucC hbs_BACSU	NA	NA	No	1316	0	NA
Henry 2009	Bsub_LB	sucD ypuH_BACSU	NA	NA	No	1317	0	NA
Henry 2009	Bsub_LB	alaS ypuG_BACSU	NA	NA	No	1318	0	NA
Henry 2009	Bsub_LB	cysS yqiE_BACSU	NA	NA	No	1319	0	NA
Henry 2009	Bsub_LB	aspS Bsu2487a_BACSU	NA	NA	No	1320	0	NA
Henry 2009	Bsub_LB	gltX sigA_BACSU	NA	NA	No	1321	0	NA
Henry 2009	Bsub_LB	pheS dnaG_BACSU	NA	NA	No	1322	0	NA
Henry 2009	Bsub_LB	pheT glyS_BACSU	NA	NA	No	1323	0	NA
Henry 2009	Bsub_LB	glyQ glyQ_BACSU	NA	NA	No	1324	0	NA
Henry 2009	Bsub_LB	glyS rpsU_BACSU	NA	NA	No	1325	0	NA
Henry 2009	Bsub_LB	hisS rpsT_BACSU	NA	NA	No	1326	0	NA
Henry 2009	Bsub_LB	ileS yqeN_BACSU	NA	NA	No	1327	0	NA
Henry 2009	Bsub_LB	lysS alaS_BACSU	NA	NA	No	1328	0	NA
Henry 2009	Bsub_LB	leuS yrrA_BACSU	NA	NA	No	1329	0	NA
Henry 2009	Bsub_LB	metS aspS_BACSU	NA	NA	No	1330	0	NA
Henry 2009	Bsub_LB	asnS hisS_BACSU	NA	NA	No	1331	0	NA
Henry 2009	Bsub_LB	proS rpmA_BACSU	NA	NA	No	1332	0	NA
Henry 2009	Bsub_LB	argS rplU_BACSU	NA	NA	No	1333	0	NA
Henry 2009	Bsub_LB	serS valS_BACSU	NA	NA	No	1334	0	NA
Henry 2009	Bsub_LB	thrS pheT_BACSU	NA	NA	No	1335	0	NA
Henry 2009	Bsub_LB	thrZ pheS_BACSU	NA	NA	No	1336	0	NA
Henry 2009	Bsub_LB	valS rplT_BACSU	NA	NA	No	1337	0	NA
Henry 2009	Bsub_LB	trpS rpmI_BACSU	NA	NA	No	1338	0	NA
Henry 2009	Bsub_LB	tenI dnaI_BACSU	NA	NA	No	1339	0	NA
Henry 2009	Bsub_LB	thiK dnaB_BACSU	NA	NA	No	1340	0	NA
Henry 2009	Bsub_LB	yloS pfk_BACSU	NA	NA	No	1341	0	NA
Henry 2009	Bsub_LB	yacA yttI_BACSU	NA	NA	No	1342	0	NA
Henry 2009	Bsub_LB	yvcT dnaE_BACSU	NA	NA	No	1343	0	NA
Henry 2009	Bsub_LB	topA rpsD_BACSU	NA	NA	No	1344	0	NA
Henry 2009	Bsub_LB	trmD tyrS_BACSU	NA	NA	No	1345	0	NA
Henry 2009	Bsub_LB	cspR leuS_BACSU	NA	NA	No	1346	0	NA
Henry 2009	Bsub_LB	ydiB ytfD_BACSU	NA	NA	No	1347	0	NA
Henry 2009	Bsub_LB	tuaF holB_BACSU	NA	NA	No	1348	0	NA
Henry 2009	Bsub_LB	tyrS yufT_BACSU	NA	NA	No	1349	0	NA
Henry 2009	Bsub_LB	yjmF yufU_BACSU	NA	NA	No	1350	0	NA
Henry 2009	Bsub_LB	yaaI yufV_BACSU	NA	NA	No	1351	0	NA
Henry 2009	Bsub_LB	ybbD yufD_BACSU	NA	NA	No	1352	0	NA
Henry 2009	Bsub_LB	ybbE yufC_BACSU	NA	NA	No	1353	0	NA
Henry 2009	Bsub_LB	ydaB yutL_BACSU	NA	NA	No	1354	0	NA
Henry 2009	Bsub_LB	yddQ eno_BACSU	NA	NA	No	1355	0	NA
Henry 2009	Bsub_LB	ydgF pgm_BACSU	NA	NA	No	1356	0	NA
Henry 2009	Bsub_LB	ydgI tpi_BACSU	NA	NA	No	1357	0	NA
Henry 2009	Bsub_LB	ydhJ murA_BACSU	NA	NA	No	1358	0	NA
Henry 2009	Bsub_LB	ydiO rpmE_BACSU	NA	NA	No	1359	0	NA
Henry 2009	Bsub_LB	yerA ctrA_BACSU	NA	NA	No	1360	0	NA
Henry 2009	Bsub_LB	yerD argS_BACSU	NA	NA	No	1361	0	NA
Henry 2009	Bsub_LB	yetH metS_BACSU	NA	NA	No	1362	0	NA
Henry 2009	Bsub_LB	yetM ywaB_BACSU	NA	NA	No	1363	0	NA
Henry 2009	Bsub_LB	yexA yycG_BACSU	NA	NA	No	1364	0	NA
Henry 2009	Bsub_LB	yfhM yycF_BACSU	NA	NA	No	1365	0	NA
Henry 2009	Bsub_LB	yfkC dnaC_BACSU	NA	NA	No	1366	0	NA
Henry 2009	Bsub_LB	yflA rplI_BACSU	NA	NA	No	1367	0	NA
Henry 2009	Bsub_LB	yflF yybQ_BACSU	NA	NA	No	1368	0	NA
Henry 2009	Bsub_LB	yfnB rpsR_BACSU	NA	NA	No	1369	0	NA
Henry 2009	Bsub_LB	yfnG ssb_BACSU	NA	NA	No	1370	0	NA
Henry 2009	Bsub_LB	yhaA rpsF_BACSU	NA	NA	No	1371	0	NA
Henry 2009	Bsub_LB	yhcG rnpA_BACSU	NA	NA	No	1372	0	NA
Henry 2009	Bsub_LB	yhcH rpmH_BACSU	NA	NA	No	1373	0	NA
Henry 2009	Bsub_LB	yhcJ ddlA_BACSU	NA	NA	No	1374	0	NA
Henry 2009	Bsub_LB	yhdL yabH_BACSU	NA	NA	No	1375	0	NA
Henry 2009	Bsub_LB	yhdW ydcB_BACSU	NA	NA	No	1376	0	NA
Henry 2009	Bsub_LB	yhfP dal_BACSU	NA	NA	No	1377	0	NA
Henry 2009	Bsub_LB	yhfS ydiB_BACSU	NA	NA	No	1378	0	NA
Henry 2009	Bsub_LB	yisP gyrB_BACSU	NA	NA	No	1379	0	NA
Henry 2009	Bsub_LB	yisS ydiO_BACSU	NA	NA	No	1380	0	NA
Henry 2009	Bsub_LB	yjbD yerF_BACSU	NA	NA	No	1381	0	NA
Henry 2009	Bsub_LB	yjbK yerG_BACSU	NA	NA	No	1382	0	NA
Henry 2009	Bsub_LB	yjbM yerL_BACSU	NA	NA	No	1383	0	NA
Henry 2009	Bsub_LB	yjdK yerM_BACSU	NA	NA	No	1384	0	NA
Henry 2009	Bsub_LB	yjmB yacA_BACSU	NA	NA	No	1385	0	NA
Henry 2009	Bsub_LB	yjmC yerN_BACSU	NA	NA	No	1386	0	NA
Henry 2009	Bsub_LB	ykgA gyrA_BACSU	NA	NA	No	1387	0	NA
Henry 2009	Bsub_LB	yknA lysS_BACSU	NA	NA	No	1388	0	NA
Henry 2009	Bsub_LB	ykoC cspR_BACSU	NA	NA	No	1389	0	NA
Henry 2009	Bsub_LB	ykoD gltX_BACSU	NA	NA	No	1390	0	NA
Henry 2009	Bsub_LB	ykoE cysS_BACSU	NA	NA	No	1391	0	NA
Henry 2009	Bsub_LB	ykoF yhdL_BACSU	NA	NA	No	1392	0	NA
Henry 2009	Bsub_LB	ykoN rpmG_BACSU	NA	NA	No	1393	0	NA
Oh 2007	Bsub_LB	ykpB alr_BACSU	NA	NA	No	1394	0	NA
Oh 2007	Bsub_LB	ykuT dapF_BACSU	NA	NA	No	1395	0	NA
Oh 2007	Bsub_LB	ynaJ speA_BACSU	NA	NA	Yes	1396	0	NA
Oh 2007	Bsub_LB	yneP aroK_BACSU	NA	NA	Yes	1397	0	NA
Oh 2007	Bsub_LB	yngB rocG_BACSU	NA	NA	Yes	1398	0	NA
Oh 2007	Bsub_LB	yoaD ywfE_BACSU	NA	NA	Yes	1399	0	NA
Oh 2007	Bsub_LB	yoaI proG_BACSU	NA	NA	Yes	1400	0	NA
Oh 2007	Bsub_LB	yodC mmsA_BACSU	NA	NA	Yes	1401	0	NA
Oh 2007	Bsub_LB	yodO gudB_BACSU	NA	NA	Yes	1402	0	NA
Oh 2007	Bsub_LB	argE msrA_BACSU	NA	NA	Yes	1403	0	NA
Oh 2007	Bsub_LB	yodR bcd_BACSU	NA	NA	Yes	1404	0	NA
Oh 2007	Bsub_LB	yodS proI_BACSU	NA	NA	Yes	1405	0	NA
Oh 2007	Bsub_LB	yodU dsdA_BACSU	NA	NA	Yes	1406	0	NA
Oh 2007	Bsub_LB	yogA gabT_BACSU	NA	NA	Yes	1407	0	NA
Oh 2007	Bsub_LB	yojM gabD_BACSU	NA	NA	Yes	1408	0	NA
Oh 2007	Bsub_LB	yosS asnO_BACSU	NA	NA	Yes	1409	0	NA
Oh 2007	Bsub_LB	yqeN yrpC_BACSU	NA	NA	Yes	1410	0	NA
Oh 2007	Bsub_LB	yqgH alaT_BACSU	NA	NA	Yes	1411	0	NA
Oh 2007	Bsub_LB	yqgI speE_BACSU	NA	NA	Yes	1412	0	NA
Oh 2007	Bsub_LB	yqgN speB_BACSU	NA	NA	Yes	1413	0	NA
Oh 2007	Bsub_LB	yqgX goxB_BACSU	NA	NA	Yes	1414	0	NA
Oh 2007	Bsub_LB	yqiI cysC_BACSU	NA	NA	Yes	1415	0	NA
Oh 2007	Bsub_LB	yqiK sdaAB_BACSU	NA	NA	Yes	1416	0	NA
Oh 2007	Bsub_LB	yqjC sdaAA_BACSU	NA	NA	Yes	1417	0	NA
Oh 2007	Bsub_LB	yqjE kamA_BACSU	NA	NA	Yes	1418	0	NA
Oh 2007	Bsub_LB	yraH mtn_BACSU	NA	NA	Yes	1419	0	NA
Oh 2007	Bsub_LB	yrrU speD_BACSU	NA	NA	Yes	1420	0	NA
Oh 2007	Bsub_LB	yrvJ hisJ_BACSU	NA	NA	Yes	1421	0	NA
Oh 2007	Bsub_LB	ysaA ispE_BACSU	NA	NA	No	1422	0	NA
Oh 2007	Bsub_LB	pheB dxs_BACSU	NA	NA	No	1423	0	NA
Oh 2007	Bsub_LB	ytcA dxr_BACSU	NA	NA	No	1424	0	NA
Oh 2007	Bsub_LB	ytcI tpiA_BACSU	NA	NA	No	1425	0	NA
Oh 2007	Bsub_LB	ytdA pfkA_BACSU	NA	NA	No	1426	0	NA
Oh 2007	Bsub_LB	ytiB maa_BACSU	NA	NA	Yes	1427	0	NA
Oh 2007	Bsub_LB	ytvP acuC_BACSU	NA	NA	Yes	1428	0	NA
Oh 2007	Bsub_LB	ytxM acuB_BACSU	NA	NA	Yes	1429	0	NA
Oh 2007	Bsub_LB	yufN acuA_BACSU	NA	NA	Yes	1430	0	NA
Oh 2007	Bsub_LB	yufO amyE_BACSU	NA	NA	Yes	1431	0	NA
Oh 2007	Bsub_LB	yufP idh_BACSU	NA	NA	Yes	1432	0	NA
Oh 2007	Bsub_LB	yufQ gapA_BACSU	NA	NA	Yes	1433	0	NA
Oh 2007	Bsub_LB	yugF icd_BACSU	NA	NA	Yes	1434	0	NA
Oh 2007	Bsub_LB	yugJ fbaB_BACSU	NA	NA	Yes	1435	0	NA
Oh 2007	Bsub_LB	yugK scoA_BACSU	NA	NA	Yes	1436	0	NA
Oh 2007	Bsub_LB	yunD scoB_BACSU	NA	NA	Yes	1437	0	NA
Oh 2007	Bsub_LB	yurJ phy_BACSU	NA	NA	Yes	1438	0	NA
Oh 2007	Bsub_LB	yurM mgsA_BACSU	NA	NA	Yes	1439	0	NA
Oh 2007	Bsub_LB	yurN iolS_BACSU	NA	NA	Yes	1440	0	NA
Oh 2007	Bsub_LB	yurO mdh_BACSU	NA	NA	Yes	1441	0	NA
Oh 2007	Bsub_LB	yurT yhcW_BACSU	NA	NA	Yes	1442	0	NA
Oh 2007	Bsub_LB	yusI ptb_BACSU	NA	NA	Yes	1443	0	NA
Oh 2007	Bsub_LB	yusV buk_BACSU	NA	NA	Yes	1444	0	NA
Oh 2007	Bsub_LB	yuxG zwf_BACSU	NA	NA	Yes	1445	0	NA
Oh 2007	Bsub_LB	yvcN nudF_BACSU	NA	NA	Yes	1446	0	NA
Oh 2007	Bsub_LB	yvdA malA_BACSU	NA	NA	Yes	1447	0	NA
Oh 2007	Bsub_LB	yvdD adhB_BACSU	NA	NA	Yes	1448	0	NA
Oh 2007	Bsub_LB	yvhJ malL_BACSU	NA	NA	Yes	1449	0	NA
Oh 2007	Bsub_LB	yvrE pgcM_BACSU	NA	NA	Yes	1450	0	NA
Oh 2007	Bsub_LB	ywbC fruK_BACSU	NA	NA	Yes	1451	0	NA
Oh 2007	Bsub_LB	ywdJ pyk_BACSU	NA	NA	Yes	1452	0	NA
Oh 2007	Bsub_LB	ywfO gamA_BACSU	NA	NA	Yes	1453	0	NA
Oh 2007	Bsub_LB	ywkA yhdN_BACSU	NA	NA	Yes	1454	0	NA
Oh 2007	Bsub_LB	ywkB manA_BACSU	NA	NA	Yes	1455	0	NA
Oh 2007	Bsub_LB	ywqF uxaC_BACSU	NA	NA	Yes	1456	0	NA
Oh 2007	Bsub_LB	yxeM yjmD_BACSU	NA	NA	Yes	1457	0	NA
Oh 2007	Bsub_LB	yxeN uxuA_BACSU	NA	NA	Yes	1458	0	NA
Oh 2007	Bsub_LB	yxeO uxaB_BACSU	NA	NA	Yes	1459	0	NA
Oh 2007	Bsub_LB	yxeP uxaA_BACSU	NA	NA	Yes	1460	0	NA
Oh 2007	Bsub_LB	yxjF rpe_BACSU	NA	NA	Yes	1461	0	NA
Oh 2007	Bsub_LB	yxjG ytbE_BACSU	NA	NA	Yes	1462	0	NA
Oh 2007	Bsub_LB	yxjH yvgN_BACSU	NA	NA	Yes	1463	0	NA
Oh 2007	Bsub_LB	yyaH oxdC_BACSU	NA	NA	Yes	1464	0	NA
Oh 2007	Bsub_LB	yybQ ddl_BACSU	NA	NA	No	1465	0	NA
Oh 2007	Bsub_LB	yycF murAA_BACSU	NA	NA	No	1466	0	NA
Oh 2007	Bsub_LB	yycG murAB_BACSU	NA	NA	Yes	1467	0	NA
Oh 2007	Bsub_LB	peg1745 cwlC_BACSU	NA	NA	Yes	1468	0	NA
Oh 2007	Bsub_LB	cwlH_BACSU	NA	NA	Yes	1469	0	NA
Oh 2007	Bsub_LB	hepS_BACSU	NA	NA	No	1470	0	NA
Oh 2007	Bsub_LB	menH_BACSU	NA	NA	No	1471	0	NA
Oh 2007	Bsub_LB	hepT_BACSU	NA	NA	No	1472	0	NA
Oh 2007	Bsub_LB	menA_BACSU	NA	NA	No	1473	0	NA
Oh 2007	Bsub_LB	menC_BACSU	NA	NA	No	1474	0	NA
Oh 2007	Bsub_LB	peg302 amhX_BACSU	NA	NA	Yes	1475	0	NA
Oh 2007	Bsub_LB	peg1375 ykvK_BACSU	NA	NA	Yes	1476	0	NA
Oh 2007	Bsub_LB	peg11 yaaD_BACSU	NA	NA	Yes	1477	0	NA
Oh 2007	Bsub_LB	peg12 yaaE_BACSU	NA	NA	Yes	1478	0	NA
Oh 2007	Bsub_LB	folB_BACSU	NA	NA	Yes	1479	0	NA
Oh 2007	Bsub_LB	ribD_BACSU	NA	NA	Yes	1480	0	NA
Oh 2007	Bsub_LB	thiL_BACSU	NA	NA	Yes	1481	0	NA
Oh 2007	Bsub_LB	coaA_BACSU	NA	NA	Yes	1482	0	NA
Oh 2007	Bsub_LB	accD_BACSU	NA	NA	No	1483	0	NA
Oh 2007	Bsub_LB	fabF_BACSU	NA	NA	No	1484	0	NA
Oh 2007	Bsub_LB	acpS_BACSU	NA	NA	No	1485	0	NA
Oh 2007	Bsub_LB	bkdB_BACSU	NA	NA	Yes	1486	0	NA
Oh 2007	Bsub_LB	bkdAB_BACSU	NA	NA	Yes	1487	0	NA
Oh 2007	Bsub_LB	bkdAA_BACSU	NA	NA	Yes	1488	0	NA
Oh 2007	Bsub_LB	lpdV_BACSU	NA	NA	Yes	1489	0	NA
Oh 2007	Bsub_LB	ugtP_BACSU	NA	NA	Yes	1490	0	NA
Oh 2007	Bsub_LB	peg843 yfiX_BACSU	NA	NA	Yes	1491	0	NA
Oh 2007	Bsub_LB	peg404 ycsD_BACSU	NA	NA	Yes	1492	0	NA
Oh 2007	Bsub_LB	peg3726 ywjE_BACSU	NA	NA	Yes	1493	0	NA
Oh 2007	Bsub_LB	fabL_BACSU	NA	NA	Yes	1494	0	NA
Oh 2007	Bsub_LB	fabHB_BACSU	NA	NA	Yes	1495	0	NA
Oh 2007	Bsub_LB	fabHA_BACSU	NA	NA	Yes	1496	0	NA
Oh 2007	Bsub_LB	fabI_BACSU	NA	NA	Yes	1497	0	NA
Oh 2007	Bsub_LB	uppS_BACSU	NA	NA	Yes	1498	0	NA
Oh 2007	Bsub_LB	peg1927 yocJ_BACSU	NA	NA	Yes	1499	0	NA
Oh 2007	Bsub_LB	nfrA_BACSU	NA	NA	Yes	1500	0	NA
Oh 2007	Bsub_LB	fdhD_BACSU	NA	NA	Yes	1501	0	NA
Oh 2007	Bsub_LB	peg328 ycgT_BACSU	NA	NA	Yes	1502	0	NA
Oh 2007	Bsub_LB	peg2725 yrhE_BACSU	NA	NA	Yes	1503	0	NA
Oh 2007	Bsub_LB	ctaO_BACSU	NA	NA	Yes	1504	0	NA
Oh 2007	Bsub_LB	peg1217 yjgC_BACSU	NA	NA	Yes	1505	0	NA
Oh 2007	Bsub_LB	peg1861 yoaE_BACSU	NA	NA	Yes	1506	0	NA
Oh 2007	Bsub_LB	ldh_BACSU	NA	NA	Yes	1507	0	NA
Oh 2007	Bsub_LB	gmk_BACSU	NA	NA	No	1508	0	NA
Oh 2007	Bsub_LB	pyrG_BACSU	NA	NA	No	1509	0	NA
Oh 2007	Bsub_LB	dck_BACSU	NA	NA	Yes	1510	0	NA
Oh 2007	Bsub_LB	dgk_BACSU	NA	NA	Yes	1511	0	NA
Oh 2007	Bsub_LB	peg18 yaaJ_BACSU	NA	NA	Yes	1512	0	NA
Oh 2007	Bsub_LB	purS_BACSU	NA	NA	Yes	1513	0	NA
Oh 2007	Bsub_LB	pyrK_BACSU	NA	NA	Yes	1514	0	NA
Oh 2007	Bsub_LB	punA_BACSU	NA	NA	Yes	1515	0	NA
Oh 2007	Bsub_LB	guaC_BACSU	NA	NA	Yes	1516	0	NA
Oh 2007	Bsub_LB	pyrH_BACSU	NA	NA	Yes	1517	0	NA
Oh 2007	Bsub_LB	guaD_BACSU	NA	NA	Yes	1518	0	NA
Oh 2007	Bsub_LB	pucH_BACSU	NA	NA	Yes	1519	0	NA
Oh 2007	Bsub_LB	pucL_BACSU	NA	NA	Yes	1520	0	NA
Oh 2007	Bsub_LB	pucM_BACSU	NA	NA	Yes	1521	0	NA
Oh 2007	Bsub_LB	pucE_BACSU	NA	NA	Yes	1522	0	NA
Oh 2007	Bsub_LB	pucD_BACSU	NA	NA	Yes	1523	0	NA
Oh 2007	Bsub_LB	pucC_BACSU	NA	NA	Yes	1524	0	NA
Oh 2007	Bsub_LB	pucB_BACSU	NA	NA	Yes	1525	0	NA
Oh 2007	Bsub_LB	pucA_BACSU	NA	NA	Yes	1526	0	NA
Oh 2007	Bsub_LB	katE_BACSU	NA	NA	Yes	1527	0	NA
Oh 2007	Bsub_LB	ppaC_BACSU	NA	NA	No	1528	0	NA
Oh 2007	Bsub_LB	ssuD_BACSU	NA	NA	Yes	1529	0	NA
Oh 2007	Bsub_LB	sat_BACSU	NA	NA	Yes	1530	0	NA
Oh 2007	Bsub_LB	mrpF_BACSU	NA	NA	No	1531	0	NA
Oh 2007	Bsub_LB	mrpD_BACSU	NA	NA	No	1532	0	NA
Oh 2007	Bsub_LB	mrpA_BACSU	NA	NA	No	1533	0	NA
Oh 2007	Bsub_LB	mrpB_BACSU	NA	NA	No	1534	0	NA
Oh 2007	Bsub_LB	mrpC_BACSU	NA	NA	No	1535	0	NA
Oh 2007	Bsub_LB	peg3833 ywbL_BACSU	NA	NA	Yes	1536	0	NA
Oh 2007	Bsub_LB	ssuA_BACSU	NA	NA	Yes	1537	0	NA
Oh 2007	Bsub_LB	ssuC_BACSU	NA	NA	Yes	1538	0	NA
Oh 2007	Bsub_LB	peg2661 blt_BACSU	NA	NA	Yes	1539	0	NA
Oh 2007	Bsub_LB	gamP_BACSU	NA	NA	Yes	1540	0	NA
Oh 2007	Bsub_LB	peg360 yckI_BACSU	NA	NA	Yes	1541	0	NA
Oh 2007	Bsub_LB	peg361 yckJ_BACSU	NA	NA	Yes	1542	0	NA
Oh 2007	Bsub_LB	peg362 yckK_BACSU	NA	NA	Yes	1543	0	NA
Oh 2007	Bsub_LB	pstS_BACSU	NA	NA	Yes	1544	0	NA
Oh 2007	Bsub_LB	pstC_BACSU	NA	NA	Yes	1545	0	NA
Oh 2007	Bsub_LB	pstA_BACSU	NA	NA	Yes	1546	0	NA
Oh 2007	Bsub_LB	pstBA_BACSU	NA	NA	Yes	1547	0	NA
Oh 2007	Bsub_LB	pstBB_BACSU	NA	NA	Yes	1548	0	NA
Oh 2007	Bsub_LB	peg2402 yqiX_BACSU	NA	NA	Yes	1549	0	NA
Oh 2007	Bsub_LB	peg2401 yqiY_BACSU	NA	NA	Yes	1550	0	NA
Oh 2007	Bsub_LB	peg2400 yqiZ_BACSU	NA	NA	Yes	1551	0	NA
Oh 2007	Bsub_LB	mleN_BACSU	NA	NA	Yes	1552	0	NA
Oh 2007	Bsub_LB	peg1815 alsT_BACSU	NA	NA	Yes	1553	0	NA
Oh 2007	Bsub_LB	malP_BACSU	NA	NA	Yes	1554	0	NA
Oh 2007	Bsub_LB	peg3966 yxeB_BACSU	NA	NA	Yes	1555	0	NA
Oh 2007	Bsub_LB	mntH_BACSU	NA	NA	Yes	1556	0	NA
Oh 2007	Bsub_LB	dctP_BACSU	NA	NA	Yes	1557	0	NA
Oh 2007	Bsub_LB	ssuB_BACSU	NA	NA	Yes	1558	0	NA
Oh 2007	Bsub_LB	mrpG_BACSU	NA	NA	Yes	1559	0	NA
Oh 2007	Bsub_LB	maeN_BACSU	NA	NA	Yes	1560	0	NA
Oh 2007	Bsub_LB	peg3135 yugO_BACSU	NA	NA	Yes	1561	0	NA
Oh 2007	Bsub_LB	peg3467 yvdG_BACSU	NA	NA	Yes	1562	0	NA
Oh 2007	Bsub_LB	peg3466 yvdH_BACSU	NA	NA	Yes	1563	0	NA
Oh 2007	Bsub_LB	peg3465 yvdI_BACSU	NA	NA	Yes	1564	0	NA
Oh 2007	Bsub_LB	peg3422 yvfK_BACSU	NA	NA	Yes	1565	0	NA
Oh 2007	Bsub_LB	peg3421 yvfL_BACSU	NA	NA	Yes	1566	0	NA
Oh 2007	Bsub_LB	peg3420 yvfM_BACSU	NA	NA	Yes	1567	0	NA
Oh 2007	Bsub_LB	peg241 ybgF_BACSU	NA	NA	Yes	1568	0	NA
Oh 2007	Bsub_LB	gutP_BACSU	NA	NA	Yes	1569	0	NA
Oh 2007	Bsub_LB	pbuG_BACSU	NA	NA	Yes	1570	0	NA
Oh 2007	Bsub_LB	nagP_BACSU	NA	NA	Yes	1571	0	NA
Oh 2007	Bsub_LB	peg985 yhaU_BACSU	NA	NA	Yes	1572	0	NA
Oh 2007	Bsub_LB	nhaC_BACSU	NA	NA	Yes	1573	0	NA
Oh 2007	Bsub_LB	glcP_BACSU	NA	NA	Yes	1574	0	NA
Oh 2007	Bsub_LB	peg1165 yjbQ_BACSU	NA	NA	Yes	1575	0	NA
Oh 2007	Bsub_LB	manP_BACSU	NA	NA	Yes	1576	0	NA
Oh 2007	Bsub_LB	exuT_BACSU	NA	NA	Yes	1577	0	NA
Oh 2007	Bsub_LB	pit_BACSU	NA	NA	Yes	1578	0	NA
Oh 2007	Bsub_LB	cysP_BACSU	NA	NA	Yes	1579	0	NA
Oh 2007	Bsub_LB	peg1940 yocS_BACSU	NA	NA	Yes	1580	0	NA
Oh 2007	Bsub_LB	peg1962 yodF_BACSU	NA	NA	Yes	1581	0	NA
Oh 2007	Bsub_LB	mntA_BACSU	NA	NA	Yes	1582	0	NA
Oh 2007	Bsub_LB	mntB_BACSU	NA	NA	Yes	1583	0	NA
Oh 2007	Bsub_LB	mntC_BACSU	NA	NA	Yes	1584	0	NA
Oh 2007	Bsub_LB	mntD_BACSU	NA	NA	Yes	1585	0	NA
Oh 2007	Bsub_LB	peg2940 ytmK_BACSU	NA	NA	Yes	1586	0	NA
Oh 2007	Bsub_LB	peg3056 ytnA_BACSU	NA	NA	Yes	1587	0	NA
Oh 2007	Bsub_LB	peg3047 ytrC_BACSU	NA	NA	Yes	1588	0	NA
Oh 2007	Bsub_LB	peg3046 ytrD_BACSU	NA	NA	Yes	1589	0	NA
Oh 2007	Bsub_LB	pucJ_BACSU	NA	NA	Yes	1590	0	NA
Oh 2007	Bsub_LB	pucK_BACSU	NA	NA	Yes	1591	0	NA
Oh 2007	Bsub_LB	peg3348 yvgP_BACSU	NA	NA	Yes	1592	0	NA
Oh 2007	Bsub_LB	peg3357 yvgY_BACSU	NA	NA	Yes	1593	0	NA
Oh 2007	Bsub_LB	mrpE_BACSU	NA	NA	Yes	1594	0	NA

## Sheet: ScerevisiaeTests
Source	Medium	Gene IDs	Additional compound	MnXRef	Growth	Exp. No.	Parent experiment	Parent outcome
Duarte et al.	Duarte_YPD	TFC3_YEAST TFC3 TSV115 YAL001C FUN24 YAL001C	NA	NA	No	1	0	NA
Duarte et al.	Duarte_YPD	VPS8_YEAST VPS8 VPT8 YAL002W FUN15 YAL002W	NA	NA	Yes	2	0	NA
Duarte et al.	Duarte_YPD	EF1B_YEAST EFB1 TEF5 YAL003W YAL003W	NA	NA	No	3	0	NA
Duarte et al.	Duarte_YPD	HSP71_YEAST SSA1 YAL005C YAL005C	NA	NA	Yes	4	0	NA
Duarte et al.	Duarte_YPD	ERP2_YEAST ERP2 YAL007C FUN54 YAL007C	NA	NA	Yes	5	0	NA
Duarte et al.	Duarte_YPD	SPO7_YEAST SPO7 YAL009W YAL009W	NA	NA	Yes	6	0	NA
Duarte et al.	Duarte_YPD	SWC3_YEAST SWC3 FUN36 SWC1 YAL011W YAL011W	NA	NA	Yes	7	0	NA
Duarte et al.	Duarte_YPD	CYS3_YEAST CYS3 CYI1 STR1 YAL012W FUN35 YAL012W	NA	NA	Yes	8	0	NA
Duarte et al.	Duarte_YPD	DEP1_YEAST DEP1 FUN54 YAL013W YAL013W	NA	NA	Yes	9	0	NA
Duarte et al.	Duarte_YPD	STX8_YEAST SYN8 UIP2 YAL014C FUN34 YAL014C	NA	NA	Yes	10	0	NA
Duarte et al.	Duarte_YPD	NTH1_YEAST NTG1 OGG2 SCR1 YAL015C FUN33 YAL015C	NA	NA	Yes	11	0	NA
Duarte et al.	Duarte_YPD	2AAA_YEAST TPD3 YAL016W FUN32 YAL016W	NA	NA	Yes	12	0	NA
Duarte et al.	Duarte_YPD	PSK1_YEAST PSK1 YAL017W FUN31 YAL002 YAL017W	NA	NA	Yes	13	0	NA
Duarte et al.	Duarte_YPD	YAB8_YEAST YAL018C YAL003 YAL018C	NA	NA	Yes	14	0	NA
Duarte et al.	Duarte_YPD	FUN30_YEAST FUN30 YAL019W YAL001 YAL019W	NA	NA	Yes	15	0	NA
Duarte et al.	Duarte_YPD	ATS1_YEAST ATS1 YAL020C FUN28 YAL006 YAL020C	NA	NA	Yes	16	0	NA
Duarte et al.	Duarte_YPD	CCR4_YEAST CCR4 YAL021C FUN27 YAL021C	NA	NA	Yes	17	0	NA
Duarte et al.	Duarte_YPD	FUN26_YEAST FUN26 YAL022C YAL022C	NA	NA	Yes	18	0	NA
Duarte et al.	Duarte_YPD	PMT2_YEAST PMT2 YAL023C FUN25 YAL023C	NA	NA	Yes	19	0	NA
Duarte et al.	Duarte_YPD	LTE1_YEAST LTE1 EIS4 MSI2 YAL024C YAL024C	NA	NA	Yes	20	0	NA
Duarte et al.	Duarte_YPD	MAK16_YEAST MAK16 YAL025C YAL025C	NA	NA	No	21	0	NA
Duarte et al.	Duarte_YPD	ATC3_YEAST DRS2 YAL026C FUN38 YAL026C	NA	NA	Yes	22	0	NA
Duarte et al.	Duarte_YPD	SAW1_YEAST SAW1 YAL027W YAL027W	NA	NA	Yes	23	0	NA
Duarte et al.	Duarte_YPD	HPH2_YEAST FRT2 HPH2 YAL028W YAL028W	NA	NA	Yes	24	0	NA
Duarte et al.	Duarte_YPD	MYO4_YEAST MYO4 SHE1 YAL029C FUN22 YAL029C	NA	NA	Yes	25	0	NA
Duarte et al.	Duarte_YPD	SNC1_YEAST SNC1 YAL030W YAL030W	NA	NA	Yes	26	0	NA
Duarte et al.	Duarte_YPD	GIP4_YEAST GIP4 FUN21 YAL031C YAL031C	NA	NA	Yes	27	0	NA
Duarte et al.	Duarte_YPD	PRP45_YEAST PRP45 FUN20 YAL032C YAL032C	NA	NA	No	28	0	NA
Duarte et al.	Duarte_YPD	POP5_YEAST POP5 YAL033W FUN53 YAL033W	NA	NA	No	29	0	NA
Duarte et al.	Duarte_YPD	FUN19_YEAST FUN19 YAL034C YAL034C	NA	NA	Yes	30	0	NA
Duarte et al.	Duarte_YPD	YAL034WA	NA	NA	No	31	0	NA
Duarte et al.	Duarte_YPD	IF2P_YEAST FUN12 YAL035W YAL035W	NA	NA	Yes	32	0	NA
Duarte et al.	Duarte_YPD	RBG1_YEAST RBG1 FUN11 YAL036C YAL036C	NA	NA	Yes	33	0	NA
Duarte et al.	Duarte_YPD	YAD7_YEAST YAL037W YAL037W	NA	NA	Yes	34	0	NA
Duarte et al.	Duarte_YPD	KPYK1_YEAST CDC19 PYK1 YAL038W YAL038W	NA	NA	No	35	0	NA
Duarte et al.	Duarte_YPD	CG13_YEAST CLN3 DAF1 WHI1 YAL040C FUN10 YAL040C	NA	NA	Yes	36	0	NA
Duarte et al.	Duarte_YPD	CDC24_YEAST CDC24 CLS4 YAL041W YAL041W	NA	NA	No	37	0	NA
Duarte et al.	Duarte_YPD	ERV46_YEAST ERV46 YAL042W FUN9 YAL042W	NA	NA	Yes	38	0	NA
Duarte et al.	Duarte_YPD	PTA1_YEAST PTA1 YAL043C FUN39 YAL043C	NA	NA	No	39	0	NA
Duarte et al.	Duarte_YPD	AIM1_YEAST AIM1 YAL046C YAL046C	NA	NA	Yes	40	0	NA
Duarte et al.	Duarte_YPD	SPC72_YEAST SPC72 LDB4 SPI6 YAL047C FUN42 YAL047C	NA	NA	Yes	41	0	NA
Duarte et al.	Duarte_YPD	AIM2_YEAST AIM2 YAL049C YAL049C	NA	NA	Yes	42	0	NA
Duarte et al.	Duarte_YPD	OAF1_YEAST OAF1 YAF1 YAL051W FUN43 YAL051W	NA	NA	Yes	43	0	NA
Duarte et al.	Duarte_YPD	FLC2_YEAST FLC2 YAL053W YAL053W	NA	NA	Yes	44	0	NA
Duarte et al.	Duarte_YPD	ACS1_YEAST ACS1 YAL054C FUN44 YAL054C	NA	NA	Yes	45	0	NA
Duarte et al.	Duarte_YPD	PEX22_YEAST PEX22 YAL055W YAL055W	NA	NA	Yes	46	0	NA
Duarte et al.	Duarte_YPD	GPB2_YEAST GPB2 KRH1 YAL056W YAL056W	NA	NA	Yes	47	0	NA
Duarte et al.	Duarte_YPD	CALX_YEAST CNE1 YAL058W FUN48 YAL058W	NA	NA	Yes	48	0	NA
Duarte et al.	Duarte_YPD	ECM1_YEAST ECM1 SIM1 YAL059W YAL059W	NA	NA	Yes	49	0	NA
Duarte et al.	Duarte_YPD	BDH1_YEAST BDH1 BDH YAL060W FUN49 YAL060W	NA	NA	Yes	50	0	NA
Duarte et al.	Duarte_YPD	BDH2_YEAST BDH2 YAL061W FUN50 YAL061W	NA	NA	Yes	51	0	NA
Duarte et al.	Duarte_YPD	DHE5_YEAST GDH3 YAL062W FUN51 YAL062W	NA	NA	Yes	52	0	NA
Duarte et al.	Duarte_YPD	SEO1_YEAST SEO1 YAL067C YAL067C	NA	NA	Yes	53	0	NA
Duarte et al.	Duarte_YPD	PAU8_YEAST PAU8 YAL068C YAL068C	NA	NA	Yes	54	0	NA
Duarte et al.	Duarte_YPD	YAR002CA	NA	NA	Yes	55	0	NA
Duarte et al.	Duarte_YPD	NUP60_YEAST NUP60 FUN17 YAR002W YAR002W	NA	NA	Yes	56	0	NA
Duarte et al.	Duarte_YPD	SWD1_YEAST SWD1 CPS50 SAF49 YAR003W FUN16 YAR003W	NA	NA	Yes	57	0	NA
Duarte et al.	Duarte_YPD	RFA1_YEAST RFA1 BUF2 RPA1 YAR007C FUN3 YAR007C	NA	NA	No	58	0	NA
Duarte et al.	Duarte_YPD	SEN34_YEAST SEN34 YAR008W FUN4 YAR008W	NA	NA	No	59	0	NA
Duarte et al.	Duarte_YPD	BUD14_YEAST BUD14 YAR014C FUN2 YAR014C	NA	NA	Yes	60	0	NA
Duarte et al.	Duarte_YPD	PUR7_YEAST ADE1 YAR015W YAR015W	NA	NA	Yes	61	0	NA
Duarte et al.	Duarte_YPD	KIN3_YEAST KIN3 NPK1 YAR018C FUN52 YAR018C	NA	NA	Yes	62	0	NA
Duarte et al.	Duarte_YPD	CDC15_YEAST CDC15 LYT1 YAR019C YAR019C	NA	NA	No	63	0	NA
Duarte et al.	Duarte_YPD	PAU7_YEAST PAU7 YAR020C YAR020C	NA	NA	Yes	64	0	NA
Duarte et al.	Duarte_YPD	YAJ3_YEAST YAR023C YAR023C	NA	NA	Yes	65	0	NA
Duarte et al.	Duarte_YPD	UIP3_YEAST UIP3 YAR027W FUN55 YAR027W	NA	NA	Yes	66	0	NA
Duarte et al.	Duarte_YPD	YAJ8_YEAST YAR028W FUN56 YAR028W	NA	NA	Yes	67	0	NA
Duarte et al.	Duarte_YPD	YAJ9_YEAST YAR029W FUN57 YAR029W	NA	NA	Yes	68	0	NA
Duarte et al.	Duarte_YPD	PRM9_YEAST PRM9 YAR031W FUN58 YAR031W	NA	NA	Yes	69	0	NA
Duarte et al.	Duarte_YPD	OSH1_YEAST SWH1 OSH1 YAR042W YAR044W YAR042W	NA	NA	Yes	70	0	NA
Duarte et al.	Duarte_YPD	FLO1_YEAST FLO1 FLO2 FLO4 FLO8 YAR050W YAR050W	NA	NA	Yes	71	0	NA
Duarte et al.	Duarte_YPD	ECM15_YEAST ECM15 YBL001C YBL0105 YBL001C	NA	NA	Yes	72	0	NA
Duarte et al.	Duarte_YPD	H2B2_YEAST HTB2 H2B2 YBL002W YBL0104 YBL002W	NA	NA	Yes	73	0	NA
Duarte et al.	Duarte_YPD	H2A2_YEAST HTA2 H2A2 YBL003C YBL0103 YBL003C	NA	NA	Yes	74	0	NA
Duarte et al.	Duarte_YPD	UTP20_YEAST UTP20 YBL004W YBL0101 YBL004W	NA	NA	No	75	0	NA
Duarte et al.	Duarte_YPD	PDR3_YEAST PDR3 YBL005W YBL0323 YBL005W	NA	NA	Yes	76	0	NA
Duarte et al.	Duarte_YPD	LDB7_YEAST LDB7 RSC14 YBL006C YBL0322 YBL006C	NA	NA	Yes	77	0	NA
Duarte et al.	Duarte_YPD	SLA1_YEAST SLA1 YBL007C YBL0321 YBL007C	NA	NA	Yes	78	0	NA
Duarte et al.	Duarte_YPD	HIR1_YEAST HIR1 YBL008W YBL0318 YBL008W	NA	NA	Yes	79	0	NA
Duarte et al.	Duarte_YPD	ALK2_YEAST ALK2 YBL009W YBL0317 YBL009W	NA	NA	Yes	80	0	NA
Duarte et al.	Duarte_YPD	YBB0_YEAST YBL010C YBL0316 YBL010C	NA	NA	Yes	81	0	NA
Duarte et al.	Duarte_YPD	GPT1_YEAST SCT1 GAT2 GPT1 YBL011W YBL0309 YBL0315 YBL011W	NA	NA	Yes	82	0	NA
Duarte et al.	Duarte_YPD	RRN6_YEAST RRN6 YBL014C YBL0311 YBL0312 YBL014C	NA	NA	No	83	0	NA
Duarte et al.	Duarte_YPD	FUS3_YEAST FUS3 DAC2 YBL016W YBL03.21 YBL0303 YBL016W	NA	NA	Yes	84	0	NA
Duarte et al.	Duarte_YPD	VPS10_YEAST PEP1 VPS10 VPT1 YBL017C YBL03.22 YBL0302 YBL017C	NA	NA	Yes	85	0	NA
Duarte et al.	Duarte_YPD	POP8_YEAST POP8 YBL018C YBL0301 YBL018C	NA	NA	No	86	0	NA
Duarte et al.	Duarte_YPD	APN2_YEAST APN2 ETH1 YBL019W YBL0443 YBL019W	NA	NA	Yes	87	0	NA
Duarte et al.	Duarte_YPD	RFT1_YEAST RFT1 YBL020W YBL0442 YBL020W	NA	NA	No	88	0	NA
Duarte et al.	Duarte_YPD	HAP3_YEAST HAP3 YBL021C YBL0441 YBL021C	NA	NA	Yes	89	0	NA
Duarte et al.	Duarte_YPD	MCM2_YEAST MCM2 YBL023C YBL0438 YBL023C	NA	NA	No	90	0	NA
Duarte et al.	Duarte_YPD	NCL1_YEAST NCL1 TRM4 YBL024W YBL0437 YBL024W	NA	NA	Yes	91	0	NA
Duarte et al.	Duarte_YPD	RRN10_YEAST RRN10 YBL025W YBL0426 YBL025W	NA	NA	Yes	92	0	NA
Duarte et al.	Duarte_YPD	LSM2_YEAST LSM2 SMX5 SNP3 YBL026W YBL0425 YBL026W	NA	NA	No	93	0	NA
Duarte et al.	Duarte_YPD	RL19B_YEAST RPL19B RPL23B YL14B YBL027W YBL0424 YBL027W	NA	NA	Yes	94	0	NA
Duarte et al.	Duarte_YPD	YBC8_YEAST YBL028C YBL0423 YBL028C	NA	NA	Yes	95	0	NA
Duarte et al.	Duarte_YPD	YBC9_YEAST YBL029W YBL0422 YBL029W	NA	NA	Yes	96	0	NA
Duarte et al.	Duarte_YPD	SHE1_YEAST SHE1 YBL031W YBL0420 YBL031W	NA	NA	Yes	97	0	NA
Duarte et al.	Duarte_YPD	HEK2_YEAST HEK2 KHD1 YBL032W YBL0418 YBL032W	NA	NA	Yes	98	0	NA
Duarte et al.	Duarte_YPD	RIB1_YEAST RIB1 YBL033C YBL0417 YBL033C	NA	NA	Yes	99	0	NA
Duarte et al.	Duarte_YPD	STU1_YEAST STU1 YBL034C YBL0416 YBL034C	NA	NA	No	100	0	NA
Duarte et al.	Duarte_YPD	DPOA2_YEAST POL12 YBL035C YBL0414 YBL035C	NA	NA	No	101	0	NA
Duarte et al.	Duarte_YPD	YBD6_YEAST YBL036C YBL0413 YBL036C	NA	NA	Yes	102	0	NA
Duarte et al.	Duarte_YPD	AP2A_YEAST APL3 YBL037W YBL0412 YBL037W	NA	NA	Yes	103	0	NA
Duarte et al.	Duarte_YPD	URA7_YEAST URA7 YBL039C YBL0410 YBL039C	NA	NA	Yes	104	0	NA
Duarte et al.	Duarte_YPD	ERD2_YEAST ERD2 YBL040C YBL0408 YBL040C	NA	NA	No	105	0	NA
Duarte et al.	Duarte_YPD	PSB6_YEAST PRE7 PRS3 PTS1 YBL041W YBL0407 YBL041W	NA	NA	No	106	0	NA
Duarte et al.	Duarte_YPD	FUI1_YEAST FUI1 YBL042C YBL0406 YBL042C	NA	NA	Yes	107	0	NA
Duarte et al.	Duarte_YPD	ECM13_YEAST ECM13 YBL043W YBL0405 YBL043W	NA	NA	Yes	108	0	NA
Duarte et al.	Duarte_YPD	YBE4_YEAST YBL044W YBL0404 YBL044W	NA	NA	Yes	109	0	NA
Duarte et al.	Duarte_YPD	PP4R2_YEAST PSY4 HTP3 YBL046W YBL0402 YBL046W	NA	NA	Yes	110	0	NA
Duarte et al.	Duarte_YPD	EDE1_YEAST EDE1 BUD15 YBL047C YBL0501 YBL0520 YBL047C	NA	NA	Yes	111	0	NA
Duarte et al.	Duarte_YPD	MOH1_YEAST MOH1 YBL049W YBL0518 YBL049W	NA	NA	Yes	112	0	NA
Duarte et al.	Duarte_YPD	SEC17_YEAST SEC17 YBL050W YBL0505 YBL0517 YBL050W	NA	NA	No	113	0	NA
Duarte et al.	Duarte_YPD	PIN4_YEAST PIN4 MDT1 YBL051C YBL0506 YBL0516 YBL051C	NA	NA	Yes	114	0	NA
Duarte et al.	Duarte_YPD	SAS3_YEAST SAS3 YBL052C YBL0507 YBL0515 YBL052C	NA	NA	Yes	115	0	NA
Duarte et al.	Duarte_YPD	TOD6_YEAST TOD6 PBF1 YBL054W YBL0509 YBL0513 YBL054W	NA	NA	Yes	116	0	NA
Duarte et al.	Duarte_YPD	YBF5_YEAST YBL055C YBL0511 YBL0512 YBL055C	NA	NA	Yes	117	0	NA
Duarte et al.	Duarte_YPD	PP2C3_YEAST PTC3 YBL056W YBL0511 YBL0513 YBL056W	NA	NA	Yes	118	0	NA
Duarte et al.	Duarte_YPD	UBX1_YEAST SHP1 UBX1 YBL058W YBL0509 YBL0515 YBL058W	NA	NA	Yes	119	0	NA
Duarte et al.	Duarte_YPD	YBF9_YEAST YBL059W YBL0508 YBL0516 YBL059W	NA	NA	Yes	120	0	NA
Duarte et al.	Duarte_YPD	YEL1_YEAST YEL1 YBL060W YBL0507 YBL0517 YBL060W	NA	NA	Yes	121	0	NA
Duarte et al.	Duarte_YPD	SKT5_YEAST SKT5 CAL2 CHS4 CSD4 YBL061C YBL0506 YBL0519 YBL061C	NA	NA	Yes	122	0	NA
Duarte et al.	Duarte_YPD	KIP1_YEAST KIP1 CIN9 YBL063W YBL0504 YBL0521 YBL063W	NA	NA	Yes	123	0	NA
Duarte et al.	Duarte_YPD	SEF1_YEAST SEF1 YBL066C YBL0501 YBL0526 YBL066C	NA	NA	Yes	124	0	NA
Duarte et al.	Duarte_YPD	UBP13_YEAST UBP13 YBL067C YBL0621 YBL067C	NA	NA	Yes	125	0	NA
Duarte et al.	Duarte_YPD	KPR4_YEAST PRS4 PRPS4 YBL068W YBL0619 YBL068W	NA	NA	Yes	126	0	NA
Duarte et al.	Duarte_YPD	AST1_YEAST AST1 YBL069W YBL06.04 YBL0617 YBL069W	NA	NA	Yes	127	0	NA
Duarte et al.	Duarte_YPD	RS8A_YEAST RPS8A RPS14A YBL072C YBL06.05 YBL0613 YBL072C	NA	NA	Yes	128	0	NA
Duarte et al.	Duarte_YPD	AAR2_YEAST AAR2 YBL074C YBL06.06 YBL0611 YBL074C	NA	NA	No	129	0	NA
Duarte et al.	Duarte_YPD	HSP73_YEAST SSA3 YBL075C YBL06.07 YBL0610 YBL075C	NA	NA	Yes	130	0	NA
Duarte et al.	Duarte_YPD	SYIC_YEAST ILS1 YBL076C YBL0734 YBL076C	NA	NA	No	131	0	NA
Duarte et al.	Duarte_YPD	ATG8_YEAST ATG8 APG8 AUT7 CVT5 YBL078C YBL0732 YBL078C	NA	NA	Yes	132	0	NA
Duarte et al.	Duarte_YPD	NU170_YEAST NUP170 NLE3 YBL079W YBL0725 YBL079W	NA	NA	Yes	133	0	NA
Duarte et al.	Duarte_YPD	YBI1_YEAST YBL081W YBL0722 YBL081W	NA	NA	Yes	134	0	NA
Duarte et al.	Duarte_YPD	ALG3_YEAST ALG3 RHK1 YBL082C YBL0720 YBL082C	NA	NA	Yes	135	0	NA
Duarte et al.	Duarte_YPD	CDC27_YEAST CDC27 APC3 SNB1 YBL084C YBL0718 YBL084C	NA	NA	No	136	0	NA
Duarte et al.	Duarte_YPD	BOB1_YEAST BOI1 BOB1 GIN7 YBL085W YBL0717 YBL085W	NA	NA	Yes	137	0	NA
Duarte et al.	Duarte_YPD	YBI6_YEAST YBL086C YBL0714 YBL086C	NA	NA	Yes	138	0	NA
Duarte et al.	Duarte_YPD	RL23A_YEAST RPL23A RPL17A RPL17AA YBL087C YBL0713 YBL087C	NA	NA	Yes	139	0	NA
Duarte et al.	Duarte_YPD	ATM_YEAST TEL1 YBL088C YBL0706 YBL088C	NA	NA	Yes	140	0	NA
Duarte et al.	Duarte_YPD	AVT5_YEAST AVT5 YBL089W YBL0703 YBL089W	NA	NA	Yes	141	0	NA
Duarte et al.	Duarte_YPD	MAP2_YEAST MAP2 YBL091C YBL0701 YBL091C	NA	NA	Yes	142	0	NA
Duarte et al.	Duarte_YPD	RL32_YEAST RPL32 YBL092W YBL0838 YBL092W	NA	NA	No	143	0	NA
Duarte et al.	Duarte_YPD	MED19_YEAST ROX3 MED19 NUT3 SSN7 YBL093C YBL0837 YBL093C	NA	NA	Yes	144	0	NA
Duarte et al.	Duarte_YPD	YBJ5_YEAST YBL095W YBL0835 YBL095W	NA	NA	Yes	145	0	NA
Duarte et al.	Duarte_YPD	CND2_YEAST BRN1 YBL097W YBL0830 YBL097W	NA	NA	No	146	0	NA
Duarte et al.	Duarte_YPD	KMO_YEAST BNA4 YBL098W YBL0828 YBL098W	NA	NA	Yes	147	0	NA
Duarte et al.	Duarte_YPD	ECM21_YEAST ECM21 YBL101C YBL0814 YBL101C	NA	NA	Yes	148	0	NA
Duarte et al.	Duarte_YPD	SFT2_YEAST SFT2 YBL102W YBL0812 YBL102W	NA	NA	Yes	149	0	NA
Duarte et al.	Duarte_YPD	RTG3_YEAST RTG3 YBL103C YBL0810 YBL103C	NA	NA	Yes	150	0	NA
Duarte et al.	Duarte_YPD	SEA4_YEAST SEA4 YBL104C YBL0808 YBL103C-A YBL104C	NA	NA	Yes	151	0	NA
Duarte et al.	Duarte_YPD	KPC1_YEAST PKC1 HPO2 STT1 YBL105C YBL0807 YBL105C	NA	NA	No	152	0	NA
Duarte et al.	Duarte_YPD	SRO77_YEAST SRO77 SNI2 SOP2 YBL106C YBL0806 YBL106C	NA	NA	Yes	153	0	NA
Duarte et al.	Duarte_YPD	YBK7_YEAST MIC23 YBL107C YBL0805 YBL107C	NA	NA	Yes	154	0	NA
Duarte et al.	Duarte_YPD	TREB_YEAST NTH2 YBR001C YBR0106 YBR001C	NA	NA	Yes	155	0	NA
Duarte et al.	Duarte_YPD	RER2_YEAST RER2 YBR002C YBR0107 YBR002C	NA	NA	No	156	0	NA
Duarte et al.	Duarte_YPD	COQ1_YEAST COQ1 YBR003W YBR0109 YBR003W	NA	NA	Yes	157	0	NA
Duarte et al.	Duarte_YPD	RCR1_YEAST RCR1 YBR005W YBR0111 YBR005W	NA	NA	Yes	158	0	NA
Duarte et al.	Duarte_YPD	UGA2_YEAST UGA2 UGA5 YBR006W YBR0112 YBR006W	NA	NA	Yes	159	0	NA
Duarte et al.	Duarte_YPD	DSF2_YEAST DSF2 YBR007C YBR0113 YBR007C	NA	NA	Yes	160	0	NA
Duarte et al.	Duarte_YPD	FLR1_YEAST FLR1 YBR008C YBR0120 YBR008C	NA	NA	Yes	161	0	NA
Duarte et al.	Duarte_YPD	H4_YEAST HHF1 YBR009C YBR0122; HHF2 YNL030W N2752 YBR009C	NA	NA	Yes	162	0	NA
Duarte et al.	Duarte_YPD	H3_YEAST HHT1 YBR010W YBR0201; HHT2 SIN2 YNL031C N2749 YBR010W	NA	NA	Yes	163	0	NA
Duarte et al.	Duarte_YPD	IPYR_YEAST IPP1 PPA PPA1 YBR011C YBR0202 YBR011C	NA	NA	No	164	0	NA
Duarte et al.	Duarte_YPD	YBM3_YEAST YBR013C YBR0209 YBR013C	NA	NA	Yes	165	0	NA
Duarte et al.	Duarte_YPD	GLRX7_YEAST GRX7 GRX6 YBR014C YBR0219 YBR014C	NA	NA	Yes	166	0	NA
Duarte et al.	Duarte_YPD	MNN2_YEAST MNN2 CRV4 LDB8 TTP1 YBR015C YBR0220 YBR015C	NA	NA	Yes	167	0	NA
Duarte et al.	Duarte_YPD	YBM6_YEAST YBR016W YBR0222 YBR016W	NA	NA	Yes	168	0	NA
Duarte et al.	Duarte_YPD	IMB2_YEAST KAP104 YBR017C YBR0224 YBR017C	NA	NA	Yes	169	0	NA
Duarte et al.	Duarte_YPD	GAL7_YEAST GAL7 YBR018C YBR0226 YBR018C	NA	NA	Yes	170	0	NA
Duarte et al.	Duarte_YPD	GAL10_YEAST GAL10 YBR019C YBR0301 YBR019C	NA	NA	Yes	171	0	NA
Duarte et al.	Duarte_YPD	GAL1_YEAST GAL1 YBR020W YBR0302 YBR020W	NA	NA	Yes	172	0	NA
Duarte et al.	Duarte_YPD	FUR4_YEAST FUR4 YBR021W YBR0303 YBR021W	NA	NA	Yes	173	0	NA
Duarte et al.	Duarte_YPD	POA1_YEAST POA1 YBR022W YBR0304 YBR022W	NA	NA	Yes	174	0	NA
Duarte et al.	Duarte_YPD	CHS3_YEAST CHS3 CAL1 CSD2 DIT101 KIT2 YBR023C YBR0305 YBR023C	NA	NA	Yes	175	0	NA
Duarte et al.	Duarte_YPD	OLA1_YEAST OLA1 YBR025C YBR0309 YBR025C	NA	NA	Yes	176	0	NA
Duarte et al.	Duarte_YPD	YPK3_YEAST YPK3 YBR028C YBR0312 YBR028C	NA	NA	Yes	177	0	NA
Duarte et al.	Duarte_YPD	CDS1_YEAST CDS1 CDG1 YBR029C YBR0313 YBR029C	NA	NA	No	178	0	NA
Duarte et al.	Duarte_YPD	RKM3_YEAST RKM3 YBR030W YBR0314 YBR030W	NA	NA	Yes	179	0	NA
Duarte et al.	Duarte_YPD	RL4A_YEAST RPL4A RPL2 RPL2A YBR031W YBR0315 YBR031W	NA	NA	Yes	180	0	NA
Duarte et al.	Duarte_YPD	EDS1_YEAST EDS1 YBR033W YBR0318 YBR033W	NA	NA	Yes	181	0	NA
Duarte et al.	Duarte_YPD	HMT1_YEAST HMT1 ODP1 RMT1 YBR034C YBR0320 YBR034C	NA	NA	Yes	182	0	NA
Duarte et al.	Duarte_YPD	PDX3_YEAST PDX3 YBR035C YBR0321 YBR035C	NA	NA	Yes	183	0	NA
Duarte et al.	Duarte_YPD	CSG2_YEAST CSG2 CLS2 YBR036C YBR0404 YBR036C	NA	NA	Yes	184	0	NA
Duarte et al.	Duarte_YPD	CHS2_YEAST CHS2 YBR038W YBR0407 YBR038W	NA	NA	No	185	0	NA
Duarte et al.	Duarte_YPD	FIG1_YEAST FIG1 YBR040W YBR0410 YBR040W	NA	NA	Yes	186	0	NA
Duarte et al.	Duarte_YPD	FAT1_YEAST FAT1 YBR041W YBR0411 YBR041W	NA	NA	Yes	187	0	NA
Duarte et al.	Duarte_YPD	CST26_YEAST CST26 YBR042C YBR0412 YBR042C	NA	NA	Yes	188	0	NA
Duarte et al.	Duarte_YPD	QDR3_YEAST QDR3 AQR2 YBR043C YBR0413 YBR043C	NA	NA	Yes	189	0	NA
Duarte et al.	Duarte_YPD	GIP1_YEAST GIP1 YBR045C YBR0420 YBR045C	NA	NA	Yes	190	0	NA
Duarte et al.	Duarte_YPD	QOR_YEAST ZTA1 YBR046C YBR0421 YBR046C	NA	NA	Yes	191	0	NA
Duarte et al.	Duarte_YPD	RS11B_YEAST RPS11B RPS18B YBR048W YBR0501 YBR048W	NA	NA	Yes	192	0	NA
Duarte et al.	Duarte_YPD	REB1_YEAST REB1 GRF2 YBR049C YBR0502 YBR049C	NA	NA	No	193	0	NA
Duarte et al.	Duarte_YPD	REG2_YEAST REG2 YBR050C YBR0504 YBR050C	NA	NA	Yes	194	0	NA
Duarte et al.	Duarte_YPD	RFS1_YEAST RFS1 YBR052C YBR0505 YBR052C	NA	NA	Yes	195	0	NA
Duarte et al.	Duarte_YPD	YBQ3_YEAST YBR053C YBR0506 YBR053C	NA	NA	Yes	196	0	NA
Duarte et al.	Duarte_YPD	YRO2_YEAST YRO2 YBR054W YBR0507 YBR054W	NA	NA	Yes	197	0	NA
Duarte et al.	Duarte_YPD	PRP6_YEAST PRP6 RNA6 YBR055C YBR0508 YBR055C	NA	NA	No	198	0	NA
Duarte et al.	Duarte_YPD	YBQ6_YEAST YBR056W YBR0510 YBR056W	NA	NA	Yes	199	0	NA
Duarte et al.	Duarte_YPD	MUM2_YEAST MUM2 YBR057C YBR0514 YBR057C	NA	NA	Yes	200	0	NA
Duarte et al.	Duarte_YPD	UBP14_YEAST UBP14 GID6 YBR058C YBR0515 YBR058C	NA	NA	Yes	201	0	NA
Duarte et al.	Duarte_YPD	AKL1_YEAST AKL1 YBR059C YBR0519 YBR059C	NA	NA	Yes	202	0	NA
Duarte et al.	Duarte_YPD	ORC2_YEAST ORC2 RRR1 SIR5 YBR060C YBR0523 YBR060C	NA	NA	No	203	0	NA
Duarte et al.	Duarte_YPD	TRM7_YEAST TRM7 YBR061C YBR0527 YBR061C	NA	NA	Yes	204	0	NA
Duarte et al.	Duarte_YPD	YBR2_YEAST YBR062C YBR0528 YBR062C	NA	NA	Yes	205	0	NA
Duarte et al.	Duarte_YPD	YBR3_YEAST YBR063C YBR0610 YBR063C	NA	NA	Yes	206	0	NA
Duarte et al.	Duarte_YPD	SLT11_YEAST ECM2 SLT11 YBR065C YBR0614 YBR065C	NA	NA	Yes	207	0	NA
Duarte et al.	Duarte_YPD	NRG2_YEAST NRG2 YBR066C YBR0616 YBR066C	NA	NA	Yes	208	0	NA
Duarte et al.	Duarte_YPD	TIP1_YEAST TIP1 YBR067C YBR0622 YBR067C	NA	NA	Yes	209	0	NA
Duarte et al.	Duarte_YPD	BAP2_YEAST BAP2 YBR068C YBR0629 YBR068C	NA	NA	Yes	210	0	NA
Duarte et al.	Duarte_YPD	TAT1_YEAST TAT1 TAP1 VAP1 YBR069C YBR0710 YBR069C	NA	NA	Yes	211	0	NA
Duarte et al.	Duarte_YPD	ALG14_YEAST ALG14 YBR070C YBR0711 YBR070C	NA	NA	No	212	0	NA
Duarte et al.	Duarte_YPD	YBS1_YEAST YBR071W YBR0712 YBR071W	NA	NA	Yes	213	0	NA
Duarte et al.	Duarte_YPD	HSP26_YEAST HSP26 YBR072W YBR0714 YBR072W	NA	NA	Yes	214	0	NA
Duarte et al.	Duarte_YPD	RDH54_YEAST RDH54 TID1 YBR073W YBR0715 YBR073W	NA	NA	Yes	215	0	NA
Duarte et al.	Duarte_YPD	M28P1_YEAST YBR074W YBR0718 YBR0719 YBR075W YBR074W	NA	NA	Yes	216	0	NA
Duarte et al.	Duarte_YPD	ECM8_YEAST ECM8 YBR076W YBR0722 YBR076W	NA	NA	Yes	217	0	NA
Duarte et al.	Duarte_YPD	SLM4_YEAST SLM4 EGO3 GSE1 YBR077C YBR0723 YBR077C	NA	NA	Yes	218	0	NA
Duarte et al.	Duarte_YPD	ECM33_YEAST ECM33 YBR078W YBR0727 YBR078W	NA	NA	Yes	219	0	NA
Duarte et al.	Duarte_YPD	EIF3A_YEAST RPG1 TIF32 YBR079C YBR0734 YBR079C	NA	NA	No	220	0	NA
Duarte et al.	Duarte_YPD	SEC18_YEAST SEC18 YBR080C YBR0736 YBR080C	NA	NA	No	221	0	NA
Duarte et al.	Duarte_YPD	SPT7_YEAST SPT7 YBR081C YBR0739 YBR081C	NA	NA	Yes	222	0	NA
Duarte et al.	Duarte_YPD	UBC4_YEAST UBC4 YBR082C YBR0745 YBR082C	NA	NA	Yes	223	0	NA
Duarte et al.	Duarte_YPD	TEC1_YEAST TEC1 ROC1 YBR083W YBR0750 YBR083W	NA	NA	Yes	224	0	NA
Duarte et al.	Duarte_YPD	YBR084CA	NA	NA	Yes	225	0	NA
Duarte et al.	Duarte_YPD	IST2_YEAST IST2 YBR086C YBR0809 YBR086C	NA	NA	Yes	226	0	NA
Duarte et al.	Duarte_YPD	RFC5_YEAST RFC5 YBR087W YBR0810 YBR087W	NA	NA	No	227	0	NA
Duarte et al.	Duarte_YPD	PCNA_YEAST POL30 YBR088C YBR0811 YBR088C	NA	NA	No	228	0	NA
Duarte et al.	Duarte_YPD	YBU0_YEAST YBR090C YBR0811B YBR090C	NA	NA	Yes	229	0	NA
Duarte et al.	Duarte_YPD	PPA3_YEAST PHO3 YBR092C YBR0813 YBR092C	NA	NA	Yes	230	0	NA
Duarte et al.	Duarte_YPD	PPA5_YEAST PHO5 YBR093C YBR0814 YBR093C	NA	NA	Yes	231	0	NA
Duarte et al.	Duarte_YPD	TTL_YEAST PBY1 YBR094W YBR0821 YBR094W	NA	NA	Yes	232	0	NA
Duarte et al.	Duarte_YPD	RXT2_YEAST RXT2 RAF60 YBR095C YBR0822 YBR095C	NA	NA	Yes	233	0	NA
Duarte et al.	Duarte_YPD	YBU6_YEAST YBR096W YBR0824 YBR096W	NA	NA	Yes	234	0	NA
Duarte et al.	Duarte_YPD	MMS4_YEAST MMS4 SLX2 YBR098W YBR0826 YBR0829 YBR100W YBR098W	NA	NA	Yes	235	0	NA
Duarte et al.	Duarte_YPD	FES1_YEAST FES1 YBR101C YBR0830 YBR101C	NA	NA	Yes	236	0	NA
Duarte et al.	Duarte_YPD	EXO84_YEAST EXO84 USA3 YBR102C YBR0831 YBR102C	NA	NA	No	237	0	NA
Duarte et al.	Duarte_YPD	SIF2_YEAST SIF2 EMB1 YBR103W YBR0832 YBR103W	NA	NA	Yes	238	0	NA
Duarte et al.	Duarte_YPD	GID4_YEAST VID24 GID4 YBR105C YBR0834 YBR105C	NA	NA	Yes	239	0	NA
Duarte et al.	Duarte_YPD	PHO88_YEAST PHO88 YBR106W YBR0835 YBR106W	NA	NA	Yes	240	0	NA
Duarte et al.	Duarte_YPD	IML3_YEAST IML3 MCM19 YBR107C YBR0836 YBR107C	NA	NA	Yes	241	0	NA
Duarte et al.	Duarte_YPD	AIM3_YEAST AIM3 YBR108W YBR0901 YBR108W	NA	NA	Yes	242	0	NA
Duarte et al.	Duarte_YPD	CALM_YEAST CMD1 YBR109C YBR0904 YBR109C	NA	NA	No	243	0	NA
Duarte et al.	Duarte_YPD	ALG1_YEAST ALG1 YBR110W YBR0906 YBR110W	NA	NA	No	244	0	NA
Duarte et al.	Duarte_YPD	ADPP_YEAST YSA1 YBR111C YBR0907 YBR111C	NA	NA	Yes	245	0	NA
Duarte et al.	Duarte_YPD	CYC8_YEAST CYC8 CRT8 SSN6 YBR112C YBR0908 YBR112C	NA	NA	Yes	246	0	NA
Duarte et al.	Duarte_YPD	RAD16_YEAST RAD16 YBR114W YBR0909 YBR114W	NA	NA	Yes	247	0	NA
Duarte et al.	Duarte_YPD	LYS2_YEAST LYS2 YBR115C YBR0910 YBR115C	NA	NA	Yes	248	0	NA
Duarte et al.	Duarte_YPD	TKT2_YEAST TKL2 YBR117C YBR0912 YBR117C	NA	NA	Yes	249	0	NA
Duarte et al.	Duarte_YPD	EF1A_YEAST TEF1 YPR080W P9513.7; TEF2 YBR118W YBR0913 YBR118W	NA	NA	Yes	250	0	NA
Duarte et al.	Duarte_YPD	RU1A_YEAST MUD1 YBR119W YBR0915 YBR119W	NA	NA	Yes	251	0	NA
Duarte et al.	Duarte_YPD	TFC1_YEAST TFC1 YBR123C YBR0919 YBR123C	NA	NA	No	252	0	NA
Duarte et al.	Duarte_YPD	PP2C4_YEAST PTC4 GCT1 YBR125C YBR0921 YBR125C	NA	NA	Yes	253	0	NA
Duarte et al.	Duarte_YPD	TPS1_YEAST TPS1 BYP1 CIF1 FDP1 GGS1 GLC6 TSS1 YBR126C YBR0922 YBR126C	NA	NA	Yes	254	0	NA
Duarte et al.	Duarte_YPD	VATB_YEAST VMA2 VAT2 YBR127C YBR1002 YBR127C	NA	NA	Yes	255	0	NA
Duarte et al.	Duarte_YPD	ATG14_YEAST ATG14 APG14 CVT12 YBR128C YBR1003 YBR128C	NA	NA	Yes	256	0	NA
Duarte et al.	Duarte_YPD	OPY1_YEAST OPY1 YBR129C YBR1004 YBR129C	NA	NA	Yes	257	0	NA
Duarte et al.	Duarte_YPD	SHE3_YEAST SHE3 YBR130C YBR1005 YBR130C	NA	NA	Yes	258	0	NA
Duarte et al.	Duarte_YPD	CCZ1_YEAST CCZ1 AUT11 CVT16 YBR131W YBR1006 YBR131W	NA	NA	Yes	259	0	NA
Duarte et al.	Duarte_YPD	AGP2_YEAST AGP2 YBR132C YBR1007 YBR132C	NA	NA	Yes	260	0	NA
Duarte et al.	Duarte_YPD	HSL7_YEAST HSL7 YBR133C YBR1008 YBR133C	NA	NA	Yes	261	0	NA
Duarte et al.	Duarte_YPD	CKS1_YEAST CKS1 YBR135W YBR1011 YBR135W	NA	NA	No	262	0	NA
Duarte et al.	Duarte_YPD	ATR_YEAST MEC1 ESR1 SAD3 YBR136W YBR1012 YBR136W	NA	NA	No	263	0	NA
Duarte et al.	Duarte_YPD	YBY7_YEAST YBR137W YBR1013 YBR137W	NA	NA	Yes	264	0	NA
Duarte et al.	Duarte_YPD	YBY8_YEAST YBR138C YBR1014 YBR138C	NA	NA	Yes	265	0	NA
Duarte et al.	Duarte_YPD	YBY9_YEAST YBR139W YBR1015 YBR139W	NA	NA	Yes	266	0	NA
Duarte et al.	Duarte_YPD	IRA1_YEAST IRA1 GLC1 PPD1 YBR140C YBR1016 YBR140C	NA	NA	No	267	0	NA
Duarte et al.	Duarte_YPD	BMT2_YEAST BMT2 YBR141C YBR1118 YBR141C	NA	NA	Yes	268	0	NA
Duarte et al.	Duarte_YPD	MAK5_YEAST MAK5 YBR142W YBR1119 YBR142W	NA	NA	No	269	0	NA
Duarte et al.	Duarte_YPD	ERF1_YEAST SUP45 SAL4 SUP1 YBR143C YBR1120 YBR143C	NA	NA	No	270	0	NA
Duarte et al.	Duarte_YPD	ADH5_YEAST ADH5 YBR145W YBR1122 YBR145W	NA	NA	Yes	271	0	NA
Duarte et al.	Duarte_YPD	YPQ3_YEAST RTC2 YPQ3 YBR147W YBR1124 YBR147W	NA	NA	Yes	272	0	NA
Duarte et al.	Duarte_YPD	YSW1_YEAST YSW1 YBR148W YBR1125 YBR148W	NA	NA	Yes	273	0	NA
Duarte et al.	Duarte_YPD	ARA1_YEAST ARA1 YBR149W YBR1127 YBR149W	NA	NA	Yes	274	0	NA
Duarte et al.	Duarte_YPD	TBS1_YEAST TBS1 YBR150C YBR1133 YBR150C	NA	NA	Yes	275	0	NA
Duarte et al.	Duarte_YPD	APD1_YEAST APD1 YBR151W YBR1201 YBR151W	NA	NA	Yes	276	0	NA
Duarte et al.	Duarte_YPD	SP381_YEAST SPP381 YBR152W YBR1202 YBR152W	NA	NA	No	277	0	NA
Duarte et al.	Duarte_YPD	RIB7_YEAST RIB7 YBR153W YBR1203 YBR153W	NA	NA	No	278	0	NA
Duarte et al.	Duarte_YPD	RPAB1_YEAST RPB5 RPA7 RPC9 YBR154C YBR1204 YBR154C	NA	NA	No	279	0	NA
Duarte et al.	Duarte_YPD	CNS1_YEAST CNS1 YBR155W YBR1205 YBR155W	NA	NA	No	280	0	NA
Duarte et al.	Duarte_YPD	SLI15_YEAST SLI15 YBR156C YBR1206 YBR156C	NA	NA	Yes	281	0	NA
Duarte et al.	Duarte_YPD	ICS2_YEAST ICS2 YBR157C YBR1207 YBR157C	NA	NA	Yes	282	0	NA
Duarte et al.	Duarte_YPD	AMN1_YEAST AMN1 CST13 ICS4 YBR158W YBR1208 YBR158W	NA	NA	Yes	283	0	NA
Duarte et al.	Duarte_YPD	MKAR_YEAST IFA38 YBR159W YBR1209 YBR159W	NA	NA	Yes	284	0	NA
Duarte et al.	Duarte_YPD	CDK1_YEAST CDC28 CDK1 HSL5 SRM5 YBR160W YBR1211 YBR160W	NA	NA	No	285	0	NA
Duarte et al.	Duarte_YPD	CSH1_YEAST CSH1 YBR161W YBR1212 YBR161W	NA	NA	Yes	286	0	NA
Duarte et al.	Duarte_YPD	TOS1_YEAST TOS1 YBR162C YBR1213 YBR162C	NA	NA	Yes	287	0	NA
Duarte et al.	Duarte_YPD	YBR162WA	NA	NA	Yes	288	0	NA
Duarte et al.	Duarte_YPD	EXO5_YEAST EXO5 DEM1 YBR163W YBR1215 YBR163W	NA	NA	Yes	289	0	NA
Duarte et al.	Duarte_YPD	ARL1_YEAST ARL1 ARF3 YBR164C YBR1216 YBR164C	NA	NA	Yes	290	0	NA
Duarte et al.	Duarte_YPD	UBS1_YEAST UBS1 YBR165W YBR1217 YBR165W	NA	NA	Yes	291	0	NA
Duarte et al.	Duarte_YPD	TYR1_YEAST TYR1 YBR166C YBR1218 YBR166C	NA	NA	Yes	292	0	NA
Duarte et al.	Duarte_YPD	POP7_YEAST POP7 RPP2 YBR167C YBR1219 YBR167C	NA	NA	No	293	0	NA
Duarte et al.	Duarte_YPD	PEX32_YEAST PEX32 YBR168W YBR1220 YBR168W	NA	NA	Yes	294	0	NA
Duarte et al.	Duarte_YPD	HSP79_YEAST SSE2 HSP YBR169C YBR1221 YBR169C	NA	NA	Yes	295	0	NA
Duarte et al.	Duarte_YPD	NPL4_YEAST NPL4 HRD4 YBR170C YBR1231 YBR170C	NA	NA	Yes	296	0	NA
Duarte et al.	Duarte_YPD	SEC66_YEAST SEC66 HSS1 SEC71 YBR171W YBR1232 YBR171W	NA	NA	Yes	297	0	NA
Duarte et al.	Duarte_YPD	SMY2_YEAST SMY2 YBR172C YBR1233 YBR172C	NA	NA	Yes	298	0	NA
Duarte et al.	Duarte_YPD	UMP1_YEAST UMP1 YBR173C YBR1234 YBR173C	NA	NA	Yes	299	0	NA
Duarte et al.	Duarte_YPD	SWD3_YEAST SWD3 CPS30 SAF35 YBR175W YBR1237 YBR175W	NA	NA	Yes	300	0	NA
Duarte et al.	Duarte_YPD	PANB_YEAST ECM31 YBR176W YBR1238 YBR176W	NA	NA	Yes	301	0	NA
Duarte et al.	Duarte_YPD	MCFS2_YEAST EHT1 YBR177C YBR1239 YBR177C	NA	NA	Yes	302	0	NA
Duarte et al.	Duarte_YPD	DTR1_YEAST DTR1 YBR180W YBR1242 YBR180W	NA	NA	Yes	303	0	NA
Duarte et al.	Duarte_YPD	RS6B_YEAST RPS6B RPS102 RPS10A YBR181C YBR1244 YBR181C	NA	NA	Yes	304	0	NA
Duarte et al.	Duarte_YPD	SMP1_YEAST SMP1 YBR182C YBR1245 YBR182C	NA	NA	Yes	305	0	NA
Duarte et al.	Duarte_YPD	YPC1_YEAST YPC1 YBR183W YBR1305 YBR183W	NA	NA	Yes	306	0	NA
Duarte et al.	Duarte_YPD	YB34_YEAST YBR184W YBR1306 YBR184W	NA	NA	Yes	307	0	NA
Duarte et al.	Duarte_YPD	PCH2_YEAST PCH2 YBR186W YBR1308 YBR186W	NA	NA	Yes	308	0	NA
Duarte et al.	Duarte_YPD	GDT1_YEAST GDT1 YBR187W YBR1310 YBR187W	NA	NA	Yes	309	0	NA
Duarte et al.	Duarte_YPD	NTC20_YEAST NTC20 SNT384 YBR188C YBR1316 YBR188C	NA	NA	Yes	310	0	NA
Duarte et al.	Duarte_YPD	RS9B_YEAST RPS9B RPS13B SUP46 YBR189W YBR1317 YBR189W	NA	NA	Yes	311	0	NA
Duarte et al.	Duarte_YPD	RL21A_YEAST RPL21A URP1 YBR191W YBR1401 YBR191W	NA	NA	Yes	312	0	NA
Duarte et al.	Duarte_YPD	MED8_YEAST MED8 YBR193C YBR1403 YBR193C	NA	NA	No	313	0	NA
Duarte et al.	Duarte_YPD	AIM4_YEAST AIM4 SOY1 YBR194W YBR1404 YBR194W	NA	NA	Yes	314	0	NA
Duarte et al.	Duarte_YPD	MSI1_YEAST MSI1 CAC3 YBR195C YBR1405 YBR195C	NA	NA	Yes	315	0	NA
Duarte et al.	Duarte_YPD	G6PI_YEAST PGI1 YBR196C YBR1406 YBR196C	NA	NA	No	316	0	NA
Duarte et al.	Duarte_YPD	YB47_YEAST YBR197C YBR1409 YBR197C	NA	NA	Yes	317	0	NA
Duarte et al.	Duarte_YPD	TAF5_YEAST TAF5 TAF90 YBR198C YBR1410 YBR198C	NA	NA	No	318	0	NA
Duarte et al.	Duarte_YPD	KTR4_YEAST KTR4 YBR199W YBR1411 YBR199W	NA	NA	Yes	319	0	NA
Duarte et al.	Duarte_YPD	BEM1_YEAST BEM1 SRO1 YBR200W YBR1412 YBR200W	NA	NA	Yes	320	0	NA
Duarte et al.	Duarte_YPD	DER1_YEAST DER1 YBR201W YBR1413 YBR201W	NA	NA	Yes	321	0	NA
Duarte et al.	Duarte_YPD	MCM7_YEAST MCM7 CDC47 YBR202W YBR1441 YBR202W	NA	NA	No	322	0	NA
Duarte et al.	Duarte_YPD	CS111_YEAST COS111 YBR203W YBR1443 YBR203W	NA	NA	Yes	323	0	NA
Duarte et al.	Duarte_YPD	LDH1_YEAST LDH1 YBR204C YBR1444 YBR204C	NA	NA	Yes	324	0	NA
Duarte et al.	Duarte_YPD	KTR3_YEAST KTR3 YBR205W YBR1445 YBR205W	NA	NA	Yes	325	0	NA
Duarte et al.	Duarte_YPD	FTH1_YEAST FTH1 YBR207W YBR1446 YBR207W	NA	NA	Yes	326	0	NA
Duarte et al.	Duarte_YPD	DUR1_YEAST DUR1,2 YBR208C YBR1448 YBR208C	NA	NA	Yes	327	0	NA
Duarte et al.	Duarte_YPD	ERV15_YEAST ERV15 YBR210W YBR1457 YBR210W	NA	NA	Yes	328	0	NA
Duarte et al.	Duarte_YPD	AME1_YEAST AME1 ARP100 YBR211C YBR1458 YBR211C	NA	NA	No	329	0	NA
Duarte et al.	Duarte_YPD	MET8_YEAST MET8 YBR213W YBR1461 YBR213W	NA	NA	Yes	330	0	NA
Duarte et al.	Duarte_YPD	SDS24_YEAST SDS24 YBR214W YBR1501 YBR214W	NA	NA	Yes	331	0	NA
Duarte et al.	Duarte_YPD	HPC2_YEAST HPC2 YBR215W YBR1503 YBR215W	NA	NA	Yes	332	0	NA
Duarte et al.	Duarte_YPD	YBP1_YEAST YBP1 YBR216C YBR1505 YBR216C	NA	NA	Yes	333	0	NA
Duarte et al.	Duarte_YPD	ATG12_YEAST ATG12 APG12 YBR217W YBR1506 YBR217W	NA	NA	Yes	334	0	NA
Duarte et al.	Duarte_YPD	PYC2_YEAST PYC2 YBR218C YBR1507 YBR218C	NA	NA	Yes	335	0	NA
Duarte et al.	Duarte_YPD	YB69_YEAST YBR219C YBR1509 YBR219C	NA	NA	Yes	336	0	NA
Duarte et al.	Duarte_YPD	YB70_YEAST YBR220C YBR1510 YBR220C	NA	NA	Yes	337	0	NA
Duarte et al.	Duarte_YPD	FAT2_YEAST PCS60 FAT2 YBR222C YBR1512 YBR222C	NA	NA	Yes	338	0	NA
Duarte et al.	Duarte_YPD	TYDP1_YEAST TDP1 YBR223C YBR1520 YBR223C	NA	NA	Yes	339	0	NA
Duarte et al.	Duarte_YPD	YB75_YEAST YBR225W YBR1522 YBR225W	NA	NA	Yes	340	0	NA
Duarte et al.	Duarte_YPD	SLX1_YEAST SLX1 YBR228W YBR1525 YBR228W	NA	NA	Yes	341	0	NA
Duarte et al.	Duarte_YPD	GLU2A_YEAST ROT2 GLS2 YBR229C YBR1526 YBR229C	NA	NA	Yes	342	0	NA
Duarte et al.	Duarte_YPD	OM14_YEAST OM14 YBR230C YBR1527 YBR230C	NA	NA	Yes	343	0	NA
Duarte et al.	Duarte_YPD	SWC5_YEAST SWC5 AOR1 YBR231C YBR1529 YBR231C	NA	NA	Yes	344	0	NA
Duarte et al.	Duarte_YPD	PBP2_YEAST PBP2 YBR233W YBR1531 YBR233W	NA	NA	Yes	345	0	NA
Duarte et al.	Duarte_YPD	ARPC1_YEAST ARC40 YBR234C YBR1532 YBR234C	NA	NA	No	346	0	NA
Duarte et al.	Duarte_YPD	YB85_YEAST YBR235W YBR1601 YBR235W	NA	NA	Yes	347	0	NA
Duarte et al.	Duarte_YPD	MCES_YEAST ABD1 YBR236C YBR1602 YBR236C	NA	NA	No	348	0	NA
Duarte et al.	Duarte_YPD	PRP5_YEAST PRP5 RNA5 YBR237W YBR1603 YBR237W	NA	NA	No	349	0	NA
Duarte et al.	Duarte_YPD	RMD9L_YEAST YBR238C YBR1608 YBR238C	NA	NA	Yes	350	0	NA
Duarte et al.	Duarte_YPD	ERT1_YEAST ERT1 YBR239C YBR1622 YBR239C	NA	NA	Yes	351	0	NA
Duarte et al.	Duarte_YPD	THI2_YEAST THI2 PHO6 YBR240C YBR1624 YBR240C	NA	NA	Yes	352	0	NA
Duarte et al.	Duarte_YPD	YB91_YEAST YBR241C YBR1625 YBR241C	NA	NA	Yes	353	0	NA
Duarte et al.	Duarte_YPD	YB92_YEAST YBR242W YBR1627 YBR242W	NA	NA	Yes	354	0	NA
Duarte et al.	Duarte_YPD	GPT_YEAST ALG7 TUR1 YBR243C YBR1628 YBR243C	NA	NA	No	355	0	NA
Duarte et al.	Duarte_YPD	GPX2_YEAST GPX2 YBR244W YBR1632 YBR244W	NA	NA	Yes	356	0	NA
Duarte et al.	Duarte_YPD	ISW1_YEAST ISW1 YBR245C YBR1633 YBR245C	NA	NA	Yes	357	0	NA
Duarte et al.	Duarte_YPD	DPH7_YEAST RRT2 DPH7 ERE1 YBR246W YBR1634 YBR246W	NA	NA	Yes	358	0	NA
Duarte et al.	Duarte_YPD	ENP1_YEAST ENP1 MEG1 YBR247C YBR1635 YBR247C	NA	NA	No	359	0	NA
Duarte et al.	Duarte_YPD	HIS5_YEAST HIS7 YBR248C YBR1640 YBR248C	NA	NA	Yes	360	0	NA
Duarte et al.	Duarte_YPD	AROG_YEAST ARO4 YBR249C YBR1701 YBR249C	NA	NA	Yes	361	0	NA
Duarte et al.	Duarte_YPD	SPO23_YEAST SPO23 YBR250W YBR1702 YBR250W	NA	NA	Yes	362	0	NA
Duarte et al.	Duarte_YPD	DUT_YEAST DUT1 YBR252W YBR1705 YBR252W	NA	NA	No	363	0	NA
Duarte et al.	Duarte_YPD	MED22_YEAST SRB6 MED22 YBR253W YBR1721 YBR253W	NA	NA	No	364	0	NA
Duarte et al.	Duarte_YPD	TRS20_YEAST TRS20 YBR254C YBR1722 YBR254C	NA	NA	No	365	0	NA
Duarte et al.	Duarte_YPD	MTC4_YEAST MTC4 YBR255W YBR1723 YBR255W	NA	NA	Yes	366	0	NA
Duarte et al.	Duarte_YPD	RISA_YEAST RIB5 YBR256C YBR1724 YBR256C	NA	NA	No	367	0	NA
Duarte et al.	Duarte_YPD	POP4_YEAST POP4 YBR257W YBR1725 YBR257W	NA	NA	No	368	0	NA
Duarte et al.	Duarte_YPD	SHG1_YEAST SHG1 CPS15 YBR258C YBR1726 YBR258C	NA	NA	Yes	369	0	NA
Duarte et al.	Duarte_YPD	YB9F_YEAST YBR259W YBR1727 YBR259W	NA	NA	Yes	370	0	NA
Duarte et al.	Duarte_YPD	RGD1_YEAST RGD1 YBR260C YBR1728 YBR260C	NA	NA	Yes	371	0	NA
Duarte et al.	Duarte_YPD	NTM1_YEAST TAE1 NTM1 YBR261C YBR1729 YBR261C	NA	NA	Yes	372	0	NA
Duarte et al.	Duarte_YPD	YPT10_YEAST YPT10 YBR264C YBR1733 YBR264C	NA	NA	Yes	373	0	NA
Duarte et al.	Duarte_YPD	TSC10_YEAST TSC10 YBR265W YBR1734 YBR265W	NA	NA	No	374	0	NA
Duarte et al.	Duarte_YPD	REI1_YEAST REI1 YBR267W YBR1736 YBR267W	NA	NA	Yes	375	0	NA
Duarte et al.	Duarte_YPD	BIT2_YEAST BIT2 YBR270C YBR1738 YBR270C	NA	NA	Yes	376	0	NA
Duarte et al.	Duarte_YPD	YB9P_YEAST YBR271W YBR1739 YBR271W	NA	NA	Yes	377	0	NA
Duarte et al.	Duarte_YPD	HSM3_YEAST HSM3 YBR272C YBR1740 YBR272C	NA	NA	Yes	378	0	NA
Duarte et al.	Duarte_YPD	UBX7_YEAST UBX7 YBR273C YBR1741 YBR273C	NA	NA	Yes	379	0	NA
Duarte et al.	Duarte_YPD	CHK1_YEAST CHK1 YBR274W YBR1742 YBR274W	NA	NA	Yes	380	0	NA
Duarte et al.	Duarte_YPD	RIF1_YEAST RIF1 YBR275C YBR1743 YBR275C	NA	NA	Yes	381	0	NA
Duarte et al.	Duarte_YPD	PPS1_YEAST PPS1 YBR276C YBR2013 YBR276C	NA	NA	Yes	382	0	NA
Duarte et al.	Duarte_YPD	DPB3_YEAST DPB3 YBR278W YBR2015 YBR278W	NA	NA	Yes	383	0	NA
Duarte et al.	Duarte_YPD	PAF1_YEAST PAF1 YBR279W YBR2016 YBR279W	NA	NA	Yes	384	0	NA
Duarte et al.	Duarte_YPD	SAF1_YEAST SAF1 YBR280C YBR2017 YBR280C	NA	NA	Yes	385	0	NA
Duarte et al.	Duarte_YPD	DUG2_YEAST DUG2 YBR281C YBR2018 YBR281C	NA	NA	Yes	386	0	NA
Duarte et al.	Duarte_YPD	SSH1_YEAST SSH1 YBR283C YBR2020 YBR283C	NA	NA	Yes	387	0	NA
Duarte et al.	Duarte_YPD	YB9Z_YEAST YBR284W YBR2021 YBR284W	NA	NA	Yes	388	0	NA
Duarte et al.	Duarte_YPD	YB8A_YEAST YBR285W YBR2023 YBR285W	NA	NA	Yes	389	0	NA
Duarte et al.	Duarte_YPD	APE3_YEAST APE3 YBR286W YBR2024 YBR286W	NA	NA	Yes	390	0	NA
Duarte et al.	Duarte_YPD	YB8B_YEAST YBR287W YBR2034 YBR287W	NA	NA	Yes	391	0	NA
Duarte et al.	Duarte_YPD	AP3M_YEAST APM3 YKS6 YBR288C YBR2035 YBR288C	NA	NA	Yes	392	0	NA
Duarte et al.	Duarte_YPD	SNF5_YEAST SNF5 SWI10 TYE4 YBR289W YBR2036 YBR289W	NA	NA	Yes	393	0	NA
Duarte et al.	Duarte_YPD	BSD2_YEAST BSD2 YBR290W YBR2037 YBR290W	NA	NA	Yes	394	0	NA
Duarte et al.	Duarte_YPD	VBA2_YEAST VBA2 YBR293W YBR2109 YBR293W	NA	NA	Yes	395	0	NA
Duarte et al.	Duarte_YPD	SUL1_YEAST SUL1 SFP2 YBR294W YBR2110 YBR294W	NA	NA	Yes	396	0	NA
Duarte et al.	Duarte_YPD	ATU1_YEAST PCA1 CAD2 PAY2 YBR295W YBR2112 YBR295W	NA	NA	Yes	397	0	NA
Duarte et al.	Duarte_YPD	PHO89_YEAST PHO89 ITN1 YBR296C YBR2113 YBR296C	NA	NA	Yes	398	0	NA
Duarte et al.	Duarte_YPD	MAL33_YEAST MAL33 MAL3R YBR297W YBR2115 YBR297W	NA	NA	Yes	399	0	NA
Duarte et al.	Duarte_YPD	MAL31_YEAST MAL31 MAL3T YBR298C YBR2116 YBR298C	NA	NA	Yes	400	0	NA
Duarte et al.	Duarte_YPD	MAL32_YEAST MAL32 MAL3S YBR299W YBR2117 YBR299W	NA	NA	Yes	401	0	NA
Duarte et al.	Duarte_YPD	PAU24_YEAST PAU24 DAN3 YBR301W YBR2120A YBR301W	NA	NA	Yes	402	0	NA
Duarte et al.	Duarte_YPD	RER1_YEAST RER1 YCL001W YCL1W YCL001W	NA	NA	Yes	403	0	NA
Duarte et al.	Duarte_YPD	YCA2_YEAST YCL002C YCL2C YCL002C	NA	NA	Yes	404	0	NA
Duarte et al.	Duarte_YPD	PGPS1_YEAST PGS1 PEL1 YCL004W YCL003W YCL3W YCL4W YCL004W	NA	NA	No	405	0	NA
Duarte et al.	Duarte_YPD	LDB16_YEAST LDB16 YCL005W YCL5W YCL005W	NA	NA	Yes	406	0	NA
Duarte et al.	Duarte_YPD	STP22_YEAST STP22 VPS23 YCL008C YCL8C YCL008C	NA	NA	Yes	407	0	NA
Duarte et al.	Duarte_YPD	SGF29_YEAST SGF29 YCL010C YCL10C YCL010C	NA	NA	Yes	408	0	NA
Duarte et al.	Duarte_YPD	GBP2_YEAST GBP2 RLF6 YCL011C YCL11C YCL011C	NA	NA	Yes	409	0	NA
Duarte et al.	Duarte_YPD	BUD3_YEAST BUD3 YCL014W YCL012W YCL013W YCL12W YCL13W YCL14W YCL014W	NA	NA	Yes	410	0	NA
Duarte et al.	Duarte_YPD	DCC1_YEAST DCC1 YCL016C YCL16C YCL016C	NA	NA	Yes	411	0	NA
Duarte et al.	Duarte_YPD	KCC4_YEAST KCC4 YCL024W YCL24W YCL024W	NA	NA	Yes	412	0	NA
Duarte et al.	Duarte_YPD	AGP1_YEAST AGP1 YCL025C YCL25C YCL025C	NA	NA	Yes	413	0	NA
Duarte et al.	Duarte_YPD	FUS1_YEAST FUS1 YCL027W YCL27W YCL027W	NA	NA	Yes	414	0	NA
Duarte et al.	Duarte_YPD	RNQ1_YEAST RNQ1 YCL028W YCL181 YCL28W YCL028W	NA	NA	Yes	415	0	NA
Duarte et al.	Duarte_YPD	BIK1_YEAST BIK1 YCL029C YCL29C YCL029C	NA	NA	Yes	416	0	NA
Duarte et al.	Duarte_YPD	HIS2_YEAST HIS4 YCL030C YCL183 YCL30C YCL030C	NA	NA	Yes	417	0	NA
Duarte et al.	Duarte_YPD	RRP7_YEAST RRP7 YCL031C YCL184 YCL31C YCL031C	NA	NA	No	418	0	NA
Duarte et al.	Duarte_YPD	STE50_YEAST STE50 YCL032W YCL32W YCL032W	NA	NA	Yes	419	0	NA
Duarte et al.	Duarte_YPD	MXR2_YEAST MXR2 MSRB YCL033C YCL33C YCL033C	NA	NA	Yes	420	0	NA
Duarte et al.	Duarte_YPD	LSB5_YEAST LSB5 YCL034W YCL186 YCL34W YCL034W	NA	NA	Yes	421	0	NA
Duarte et al.	Duarte_YPD	GLRX1_YEAST GRX1 YCL035C YCL35C YCL035C	NA	NA	Yes	422	0	NA
Duarte et al.	Duarte_YPD	GFD2_YEAST GFD2 YCL036W YCL187 YCL36W YCL036W	NA	NA	Yes	423	0	NA
Duarte et al.	Duarte_YPD	SRO9_YEAST SRO9 YCL037C YCL37C YCL037C	NA	NA	Yes	424	0	NA
Duarte et al.	Duarte_YPD	ATG22_YEAST ATG22 AUT4 YCL038C YCL38C YCL038C	NA	NA	Yes	425	0	NA
Duarte et al.	Duarte_YPD	GID7_YEAST GID7 MOH2 YCL039W YCL311 YCL39W YCL039W	NA	NA	Yes	426	0	NA
Duarte et al.	Duarte_YPD	HXKG_YEAST GLK1 HOR3 YCL040W YCL312 YCL40W YCL040W	NA	NA	Yes	427	0	NA
Duarte et al.	Duarte_YPD	YCE2_YEAST YCL042W YCL42W YCL042W	NA	NA	Yes	428	0	NA
Duarte et al.	Duarte_YPD	PDI_YEAST PDI1 MFP1 TRG1 YCL043C YCL313 YCL43C YCL043C	NA	NA	No	429	0	NA
Duarte et al.	Duarte_YPD	EMC1_YEAST EMC1 YCL045C YCL315 YCL45C YCL045C	NA	NA	Yes	430	0	NA
Duarte et al.	Duarte_YPD	POF1_YEAST POF1 YCL047C YCL47C YCL047C	NA	NA	Yes	431	0	NA
Duarte et al.	Duarte_YPD	SPS22_YEAST SPS22 YCL048W YCL48W YCL048W	NA	NA	Yes	432	0	NA
Duarte et al.	Duarte_YPD	YCE9_YEAST YCL049C YCL49C YCL049C	NA	NA	Yes	433	0	NA
Duarte et al.	Duarte_YPD	APA1_YEAST APA1 DTP1 YCL050C YCL50C YCL050C	NA	NA	Yes	434	0	NA
Duarte et al.	Duarte_YPD	LRE1_YEAST LRE1 YCL051W YCL51W YCL051W	NA	NA	Yes	435	0	NA
Duarte et al.	Duarte_YPD	PBN1_YEAST PBN1 YCL052C YCL52C YCL052C	NA	NA	No	436	0	NA
Duarte et al.	Duarte_YPD	SPB1_YEAST SPB1 YCL054W YCL431 YCL54W YCL054W	NA	NA	No	437	0	NA
Duarte et al.	Duarte_YPD	KAR4_YEAST KAR4 YCL055W YCL432 YCL55W YCL055W	NA	NA	Yes	438	0	NA
Duarte et al.	Duarte_YPD	PEX34_YEAST PEX34 YCL056C YCL433 YCL56C YCL056C	NA	NA	Yes	439	0	NA
Duarte et al.	Duarte_YPD	KRR1_YEAST KRR1 YCL059C YCL59C YCL059C	NA	NA	No	440	0	NA
Duarte et al.	Duarte_YPD	MRC1_YEAST MRC1 YCL061C YCL61C/YCL60C YCL061C	NA	NA	Yes	441	0	NA
Duarte et al.	Duarte_YPD	VAC17_YEAST VAC17 YCL063W YCL63W/YCL62W YCL063W	NA	NA	Yes	442	0	NA
Duarte et al.	Duarte_YPD	STDH_YEAST CHA1 YCL064C YCL64C YCL064C	NA	NA	Yes	443	0	NA
Duarte et al.	Duarte_YPD	VBA3_YEAST VBA3 YCL069W YCL69W YCL069W	NA	NA	Yes	444	0	NA
Duarte et al.	Duarte_YPD	CDC10_YEAST CDC10 YCR002C YCR022 YCR2C YCR002C	NA	NA	Yes	445	0	NA
Duarte et al.	Duarte_YPD	YCP4_YEAST YCP4 YCR004C YCR042 YCR4C YCR004C	NA	NA	Yes	446	0	NA
Duarte et al.	Duarte_YPD	CISY2_YEAST CIT2 YCR005C YCR043 YCR5C YCR005C	NA	NA	Yes	447	0	NA
Duarte et al.	Duarte_YPD	YCP7_YEAST YCR007C YCR045 YCR7C YCR007C	NA	NA	Yes	448	0	NA
Duarte et al.	Duarte_YPD	HAL4_YEAST SAT4 HAL4 YCR008W YCR046 YCR101 YCR8W YCR008W	NA	NA	Yes	449	0	NA
Duarte et al.	Duarte_YPD	RV161_YEAST RVS161 END6 SPE161 YCR009C YCR9C YCR009C	NA	NA	Yes	450	0	NA
Duarte et al.	Duarte_YPD	ADY2_YEAST ADY2 ATO1 YCR010C YCR10C YCR010C	NA	NA	Yes	451	0	NA
Duarte et al.	Duarte_YPD	ADP1_YEAST ADP1 YCR011C YCR105 YCR11C YCR011C	NA	NA	Yes	452	0	NA
Duarte et al.	Duarte_YPD	PGK_YEAST PGK1 YCR012W YCR12W YCR012W	NA	NA	No	453	0	NA
Duarte et al.	Duarte_YPD	DPO4_YEAST POL4 POLX YCR014C YCR14C YCR014C	NA	NA	Yes	454	0	NA
Duarte et al.	Duarte_YPD	YCQ5_YEAST YCR015C YCR15C YCR015C	NA	NA	Yes	455	0	NA
Duarte et al.	Duarte_YPD	YCQ6_YEAST YCR016W YCR16W YCR016W	NA	NA	Yes	456	0	NA
Duarte et al.	Duarte_YPD	CWH43_YEAST CWH43 YCR017C YCR17C YCR017C	NA	NA	Yes	457	0	NA
Duarte et al.	Duarte_YPD	MAK32_YEAST MAK32 YCR019W YCR19W YCR019W	NA	NA	Yes	458	0	NA
Duarte et al.	Duarte_YPD	YCR020CA	NA	NA	Yes	459	0	NA
Duarte et al.	Duarte_YPD	HSP30_YEAST HSP30 YCR021C YCR21C YCR021C	NA	NA	Yes	460	0	NA
Duarte et al.	Duarte_YPD	YCR3_YEAST YCR023C YCR23C YCR241 YCR023C	NA	NA	Yes	461	0	NA
Duarte et al.	Duarte_YPD	YCR024CA	NA	NA	Yes	462	0	NA
Duarte et al.	Duarte_YPD	NPP1_YEAST NPP1 YCR026C YCR246 YCR26C YCR026C	NA	NA	Yes	463	0	NA
Duarte et al.	Duarte_YPD	RHEB_YEAST RHB1 RSG1 YCR027C YCR27C YCR027C	NA	NA	Yes	464	0	NA
Duarte et al.	Duarte_YPD	FEN2_YEAST FEN2 YCR028C YCR28C YCR028C	NA	NA	Yes	465	0	NA
Duarte et al.	Duarte_YPD	SYP1_YEAST SYP1 YCR030C YCR30C/YCR29C YCR030C	NA	NA	Yes	466	0	NA
Duarte et al.	Duarte_YPD	RS14A_YEAST RPS14A CRY1 RPL59 YCR031C YCR31C YCR031C	NA	NA	Yes	467	0	NA
Duarte et al.	Duarte_YPD	BPH1_YEAST BPH1 YCR032W YCR32W YCR591 YCR601 YCR032W	NA	NA	Yes	468	0	NA
Duarte et al.	Duarte_YPD	SNT1_YEAST SNT1 YCR033W YCR33W YCR592 YCR033W	NA	NA	Yes	469	0	NA
Duarte et al.	Duarte_YPD	ELO2_YEAST FEN1 ELO2 GNS1 VBM2 YCR034W YCR34W YCR521 YCR034W	NA	NA	Yes	470	0	NA
Duarte et al.	Duarte_YPD	RRP43_YEAST RRP43 YCR035C YCR35C YCR522 YCR035C	NA	NA	No	471	0	NA
Duarte et al.	Duarte_YPD	RBSK_YEAST RBK1 YCR036W YCR36W YCR523 YCR036W	NA	NA	Yes	472	0	NA
Duarte et al.	Duarte_YPD	PHO87_YEAST PHO87 YCR037C YCR37C YCR524 YCR037C	NA	NA	Yes	473	0	NA
Duarte et al.	Duarte_YPD	YCT3_YEAST YCR043C YCR43C YCR725 YCR043C	NA	NA	Yes	474	0	NA
Duarte et al.	Duarte_YPD	PER1_YEAST PER1 COS16 YCR044C YCR44C YCR044C	NA	NA	Yes	475	0	NA
Duarte et al.	Duarte_YPD	RRT12_YEAST RRT12 OSW3 YCR045C YCR45C YCR045C	NA	NA	Yes	476	0	NA
Duarte et al.	Duarte_YPD	BUD23_YEAST BUD23 YCR047C YCR47C YCR047C	NA	NA	Yes	477	0	NA
Duarte et al.	Duarte_YPD	ARE1_YEAST ARE1 SAT2 YCR048W YCR48W YCR048W	NA	NA	Yes	478	0	NA
Duarte et al.	Duarte_YPD	YCU1_YEAST YCR051W YCR51W YCR051W	NA	NA	Yes	479	0	NA
Duarte et al.	Duarte_YPD	RSC6_YEAST RSC6 YCR052W YCR52W YCR052W	NA	NA	No	480	0	NA
Duarte et al.	Duarte_YPD	THRC_YEAST THR4 YCR053W YCR53W YCR053W	NA	NA	Yes	481	0	NA
Duarte et al.	Duarte_YPD	CTR86_YEAST CTR86 YCR054C YCR54C YCR054C	NA	NA	No	482	0	NA
Duarte et al.	Duarte_YPD	PWP2_YEAST PWP2 UTP1 YCR057C YCR55C/YCR57C/YCR58C YCR057C	NA	NA	No	483	0	NA
Duarte et al.	Duarte_YPD	YIH1_YEAST YIH1 YCR059C YCR59C YCR059C	NA	NA	Yes	484	0	NA
Duarte et al.	Duarte_YPD	TAH1_YEAST TAH1 YCR060W YCR60W YCR060W	NA	NA	Yes	485	0	NA
Duarte et al.	Duarte_YPD	YCV1_YEAST YCR061W YCR062W YCR61W YCR62W YCR904 YCR061W	NA	NA	Yes	486	0	NA
Duarte et al.	Duarte_YPD	BUD31_YEAST BUD31 CWC14 YCR063W YCR63W YCR903 YCR063W	NA	NA	Yes	487	0	NA
Duarte et al.	Duarte_YPD	HCM1_YEAST HCM1 YCR065W YCR65W YCR902 YCR065W	NA	NA	Yes	488	0	NA
Duarte et al.	Duarte_YPD	RAD18_YEAST RAD18 YCR066W YCR66W YCR066W	NA	NA	Yes	489	0	NA
Duarte et al.	Duarte_YPD	SED4_YEAST SED4 YCR067C YCR67C YCR901 YCR067C	NA	NA	Yes	490	0	NA
Duarte et al.	Duarte_YPD	ATG15_YEAST ATG15 AUT5 CVT17 YCR068W YCR68W YCR068W	NA	NA	Yes	491	0	NA
Duarte et al.	Duarte_YPD	CYPR_YEAST CPR4 CYP4 SCC3 YCR069W YCR69W/YCR70W YCR069W	NA	NA	Yes	492	0	NA
Duarte et al.	Duarte_YPD	NLE1_YEAST RSA4 YCR072C YCR72C YCR072C	NA	NA	No	493	0	NA
Duarte et al.	Duarte_YPD	SSK22_YEAST SSK22 YCR073C YCR73C YCR073C	NA	NA	Yes	494	0	NA
Duarte et al.	Duarte_YPD	ERS1_YEAST ERS1 YCR075C YCR75C YCR075C	NA	NA	Yes	495	0	NA
Duarte et al.	Duarte_YPD	YCW6_YEAST YCR076C YCR76C YCR076C	NA	NA	Yes	496	0	NA
Duarte et al.	Duarte_YPD	PAT1_YEAST PAT1 MRT1 YCR077C YCR77C YCR077C	NA	NA	Yes	497	0	NA
Duarte et al.	Duarte_YPD	PDP2_YEAST PTC6 AUP1 PPP2 YCR079W YCR79C YCR79W YCR079W	NA	NA	Yes	498	0	NA
Duarte et al.	Duarte_YPD	SRB8_YEAST SRB8 GIG1 MED12 NUT6 SSN5 YCR081W YCR81W/YCR80W YCR081W	NA	NA	Yes	499	0	NA
Duarte et al.	Duarte_YPD	AHC2_YEAST AHC2 YCR082W YCR82W YCR082W	NA	NA	Yes	500	0	NA
Duarte et al.	Duarte_YPD	TUP1_YEAST TUP1 AAR1 AER2 AMM1 CYC9 FLK1 SFL2 UMR7 YCR084C YCR84C YCR084C	NA	NA	Yes	501	0	NA
Duarte et al.	Duarte_YPD	CSM1_YEAST CSM1 SPO86 YCR086W YCR86W YCR086W	NA	NA	Yes	502	0	NA
Duarte et al.	Duarte_YPD	ABP1_YEAST ABP1 YCR088W YCR88W YCR088W	NA	NA	Yes	503	0	NA
Duarte et al.	Duarte_YPD	FIG2_YEAST FIG2 YCR089W YCR1102 YCR89W YCR089W	NA	NA	Yes	504	0	NA
Duarte et al.	Duarte_YPD	YCY0_YEAST YCR090C YCR1104 YCR90C YCR090C	NA	NA	Yes	505	0	NA
Duarte et al.	Duarte_YPD	KIN82_YEAST KIN82 FPK2 YCR091W YCR1153 YCR91W YCR091W	NA	NA	Yes	506	0	NA
Duarte et al.	Duarte_YPD	MSH3_YEAST MSH3 YCR092C YCR1152 YCR92C YCR092C	NA	NA	Yes	507	0	NA
Duarte et al.	Duarte_YPD	NOT1_YEAST CDC39 NOT1 ROS1 YCR093W YCR1151 YCR93W YCR093W	NA	NA	No	508	0	NA
Duarte et al.	Duarte_YPD	CDC50_YEAST CDC50 YCR094W YCR94W YCR094W	NA	NA	Yes	509	0	NA
Duarte et al.	Duarte_YPD	OCA4_YEAST OCA4 YCR095C YCR131 YCR95C YCR095C	NA	NA	Yes	510	0	NA
Duarte et al.	Duarte_YPD	GIT1_YEAST GIT1 YCR098C YCR137 YCR98C YCR098C	NA	NA	Yes	511	0	NA
Duarte et al.	Duarte_YPD	YCY9_YEAST YCR099C YCR99C YCR099C	NA	NA	Yes	512	0	NA
Duarte et al.	Duarte_YPD	YCZ0_YEAST YCR100C YCR100C	NA	NA	Yes	513	0	NA
Duarte et al.	Duarte_YPD	YCZ1_YEAST YCR101C YCR101C	NA	NA	Yes	514	0	NA
Duarte et al.	Duarte_YPD	YCZ2_YEAST YCR102C YCR102C	NA	NA	Yes	515	0	NA
Duarte et al.	Duarte_YPD	ADH7_YEAST ADH7 YCR105W YCR105W	NA	NA	Yes	516	0	NA
Duarte et al.	Duarte_YPD	RDS1_YEAST RDS1 YCR106W YCR106W	NA	NA	Yes	517	0	NA
Duarte et al.	Duarte_YPD	AAD3_YEAST AAD3 YCR107W YCR107W	NA	NA	Yes	518	0	NA
Duarte et al.	Duarte_YPD	RMD1_YEAST RMD1 YDL001W YDL001W	NA	NA	Yes	519	0	NA
Duarte et al.	Duarte_YPD	NHP10_YEAST NHP10 HMO2 YDL002C YD8119.05C YDL002C	NA	NA	Yes	520	0	NA
Duarte et al.	Duarte_YPD	SCC1_YEAST MCD1 PDS3 RHC21 SCC1 YDL003W YD8119.04 YDL003W	NA	NA	No	521	0	NA
Duarte et al.	Duarte_YPD	MED2_YEAST MED2 YDL005C D2930 YDL005C	NA	NA	Yes	522	0	NA
Duarte et al.	Duarte_YPD	PRS4_YEAST RPT2 YHS4 YTA5 YDL007W D2920 YDL007W	NA	NA	No	523	0	NA
Duarte et al.	Duarte_YPD	APC11_YEAST APC11 YDL008W D2900 YDL008W	NA	NA	No	524	0	NA
Duarte et al.	Duarte_YPD	GLRX6_YEAST GRX6 YDL010W D2890 YDL010W	NA	NA	Yes	525	0	NA
Duarte et al.	Duarte_YPD	YD012_YEAST YDL012C D2880 YDL012C	NA	NA	Yes	526	0	NA
Duarte et al.	Duarte_YPD	SLX5_YEAST SLX5 HEX3 YDL013W D2875 YDL013W	NA	NA	Yes	527	0	NA
Duarte et al.	Duarte_YPD	FBRL_YEAST NOP1 LOT3 YDL014W D2870 YDL014W	NA	NA	No	528	0	NA
Duarte et al.	Duarte_YPD	TSC13_YEAST TSC13 YDL015C D2865 YDL015C	NA	NA	No	529	0	NA
Duarte et al.	Duarte_YPD	CDC7_YEAST CDC7 OAF2 YDL017W D2855 YDL017W	NA	NA	No	530	0	NA
Duarte et al.	Duarte_YPD	ERP3_YEAST ERP3 YDL018C D2850 YDL018C	NA	NA	Yes	531	0	NA
Duarte et al.	Duarte_YPD	OSH2_YEAST OSH2 YDL019C D2845 YDL019C	NA	NA	Yes	532	0	NA
Duarte et al.	Duarte_YPD	RPN4_YEAST RPN4 SON1 UFD5 YDL020C D2840 YDL020C	NA	NA	Yes	533	0	NA
Duarte et al.	Duarte_YPD	PMG2_YEAST GPM2 YDL021W D2835 YDL021W	NA	NA	Yes	534	0	NA
Duarte et al.	Duarte_YPD	GPD1_YEAST GPD1 DAR1 HOR1 OSG1 YDL022W D2830 YDL022W	NA	NA	Yes	535	0	NA
Duarte et al.	Duarte_YPD	PPAD_YEAST DIA3 YDL024C D2815 YDL024C	NA	NA	Yes	536	0	NA
Duarte et al.	Duarte_YPD	RTK1_YEAST RTK1 YDL025C D2810 YDL025C	NA	NA	Yes	537	0	NA
Duarte et al.	Duarte_YPD	YD027_YEAST YDL027C D2800 YDL027C	NA	NA	Yes	538	0	NA
Duarte et al.	Duarte_YPD	MPS1_YEAST MPS1 RPK1 YDL028C D2785 YDL028C	NA	NA	No	539	0	NA
Duarte et al.	Duarte_YPD	ARP2_YEAST ARP2 ACT2 YDL029W D2778 YDL029W	NA	NA	No	540	0	NA
Duarte et al.	Duarte_YPD	PRP9_YEAST PRP9 YDL030W D2773 YDL030W	NA	NA	No	541	0	NA
Duarte et al.	Duarte_YPD	DBP10_YEAST DBP10 YDL031W D2770 YDL031W	NA	NA	No	542	0	NA
Duarte et al.	Duarte_YPD	GPR1_YEAST GPR1 YDL035C YDL035C	NA	NA	Yes	543	0	NA
Duarte et al.	Duarte_YPD	BSC1_YEAST BSC1 YDL037C D2734 YDL037C	NA	NA	Yes	544	0	NA
Duarte et al.	Duarte_YPD	PRM7_YEAST PRM7 YDL039C D2723 D2726 YDL038C YDL038C	NA	NA	Yes	545	0	NA
Duarte et al.	Duarte_YPD	PRM7_YEAST PRM7 YDL039C D2723 D2726 YDL038C YDL039C	NA	NA	Yes	546	0	NA
Duarte et al.	Duarte_YPD	NAT1_YEAST NAT1 AAA1 YDL040C D2720 YDL040C	NA	NA	Yes	547	0	NA
Duarte et al.	Duarte_YPD	SIR2_YEAST SIR2 MAR1 YDL042C D2714 YDL042C	NA	NA	Yes	548	0	NA
Duarte et al.	Duarte_YPD	PRP11_YEAST PRP11 PRP10 RNA11 YDL043C D2711 YDL043C	NA	NA	No	549	0	NA
Duarte et al.	Duarte_YPD	FAD1_YEAST FAD1 YDL045C D2702 YDL045C	NA	NA	No	550	0	NA
Duarte et al.	Duarte_YPD	NPC2_YEAST NPC2 YDL046W D2699 YDL046W	NA	NA	Yes	551	0	NA
Duarte et al.	Duarte_YPD	PP11_YEAST SIT4 PPH1 YDL047W D2693 YDL047W	NA	NA	Yes	552	0	NA
Duarte et al.	Duarte_YPD	STP4_YEAST STP4 YDL048C D2690 YDL048C	NA	NA	Yes	553	0	NA
Duarte et al.	Duarte_YPD	KNH1_YEAST KNH1 YDL049C YDL049C	NA	NA	Yes	554	0	NA
Duarte et al.	Duarte_YPD	LHP1_YEAST LHP1 LAH1 YLA1 YDL051W YDL051W	NA	NA	Yes	555	0	NA
Duarte et al.	Duarte_YPD	PLSC_YEAST SLC1 YDL052C YDL052C	NA	NA	Yes	556	0	NA
Duarte et al.	Duarte_YPD	PBP4_YEAST PBP4 YDL053C D2574 YDL053C	NA	NA	Yes	557	0	NA
Duarte et al.	Duarte_YPD	MCH1_YEAST MCH1 YDL054C YDL054C	NA	NA	Yes	558	0	NA
Duarte et al.	Duarte_YPD	MPG1_YEAST PSA1 MPG1 SRB1 VIG9 YDL055C YDL055C	NA	NA	No	559	0	NA
Duarte et al.	Duarte_YPD	MBP1_YEAST MBP1 YDL056W YDL056W	NA	NA	Yes	560	0	NA
Duarte et al.	Duarte_YPD	YD057_YEAST YDL057W YDL057W	NA	NA	Yes	561	0	NA
Duarte et al.	Duarte_YPD	USO1_YEAST USO1 INT1 YDL058W YDL058W	NA	NA	No	562	0	NA
Duarte et al.	Duarte_YPD	RAD59_YEAST RAD59 YDL059C YDL059C	NA	NA	Yes	563	0	NA
Duarte et al.	Duarte_YPD	TSR1_YEAST TSR1 YDL060W YDL060W	NA	NA	No	564	0	NA
Duarte et al.	Duarte_YPD	RS29B_YEAST RPS29B RPS36B YS29B YDL061C YDL061C	NA	NA	Yes	565	0	NA
Duarte et al.	Duarte_YPD	SYO1_YEAST SYO1 YDL063C YDL063C	NA	NA	Yes	566	0	NA
Duarte et al.	Duarte_YPD	UBC9_YEAST UBC9 YDL064W YDL064W	NA	NA	No	567	0	NA
Duarte et al.	Duarte_YPD	PEX19_YEAST PEX19 PAS12 YDL065C D2528 YDL065C	NA	NA	Yes	568	0	NA
Duarte et al.	Duarte_YPD	BDF2_YEAST BDF2 YDL070W YDL070W	NA	NA	Yes	569	0	NA
Duarte et al.	Duarte_YPD	YET3_YEAST YET3 YDL072C YDL072C	NA	NA	Yes	570	0	NA
Duarte et al.	Duarte_YPD	YD073_YEAST YDL073W YDL073W	NA	NA	Yes	571	0	NA
Duarte et al.	Duarte_YPD	BRE1_YEAST BRE1 YDL074C YDL074C	NA	NA	Yes	572	0	NA
Duarte et al.	Duarte_YPD	RL31A_YEAST RPL31A RPL34 RPL34A YDL075W D2478 YDL075W	NA	NA	Yes	573	0	NA
Duarte et al.	Duarte_YPD	RXT3_YEAST RXT3 YDL076C YDL076C	NA	NA	Yes	574	0	NA
Duarte et al.	Duarte_YPD	VAM6_YEAST VAM6 CVT4 VPL18 VPL22 VPS39 YDL077C YDL077C	NA	NA	Yes	575	0	NA
Duarte et al.	Duarte_YPD	MDHP_YEAST MDH3 YDL078C D2468 YDL078C	NA	NA	Yes	576	0	NA
Duarte et al.	Duarte_YPD	MRK1_YEAST MRK1 YDL079C YDL079C	NA	NA	Yes	577	0	NA
Duarte et al.	Duarte_YPD	THI3_YEAST THI3 KID1 YDL080C YDL080C	NA	NA	Yes	578	0	NA
Duarte et al.	Duarte_YPD	RLA1_YEAST RPP1A L12EIIA RPA1 RPLA1 YDL081C YDL081C	NA	NA	Yes	579	0	NA
Duarte et al.	Duarte_YPD	RL13A_YEAST RPL13A YDL082W YDL082W	NA	NA	Yes	580	0	NA
Duarte et al.	Duarte_YPD	RS16B_YEAST RPS16B YDL083C YDL083C	NA	NA	Yes	581	0	NA
Duarte et al.	Duarte_YPD	SUB2_YEAST SUB2 YDL084W YDL084W	NA	NA	No	582	0	NA
Duarte et al.	Duarte_YPD	DLHH_YEAST YDL086W YDL086W	NA	NA	Yes	583	0	NA
Duarte et al.	Duarte_YPD	LUC7_YEAST LUC7 EPE1 EXM2 YDL087C YDL087C	NA	NA	No	584	0	NA
Duarte et al.	Duarte_YPD	NUP59_YEAST ASM4 NUP59 YDL088C D2420 YDL088C	NA	NA	Yes	585	0	NA
Duarte et al.	Duarte_YPD	NUR1_YEAST NUR1 YDL089W D2416 YDL089W	NA	NA	Yes	586	0	NA
Duarte et al.	Duarte_YPD	FNTB_YEAST RAM1 DPR1 SCG2 STE16 YDL090C D2412 YDL090C	NA	NA	Yes	587	0	NA
Duarte et al.	Duarte_YPD	UBX3_YEAST UBX3 YDL091C YDL091C	NA	NA	Yes	588	0	NA
Duarte et al.	Duarte_YPD	SRP14_YEAST SRP14 YDL092W D2404 YDL092W	NA	NA	No	589	0	NA
Duarte et al.	Duarte_YPD	PMT5_YEAST PMT5 YDL093W D2399 YDL093W	NA	NA	Yes	590	0	NA
Duarte et al.	Duarte_YPD	PMT1_YEAST PMT1 YDL095W D2390 YDL095W	NA	NA	Yes	591	0	NA
Duarte et al.	Duarte_YPD	RPN6_YEAST RPN6 NAS4 YDL097C D2381 YDL097C	NA	NA	No	592	0	NA
Duarte et al.	Duarte_YPD	SNU23_YEAST SNU23 YDL098C D2378 YDL098C	NA	NA	No	593	0	NA
Duarte et al.	Duarte_YPD	BUG1_YEAST BUG1 YDL099W YDL099W	NA	NA	Yes	594	0	NA
Duarte et al.	Duarte_YPD	GET3_YEAST GET3 ARR4 YDL100C D2371 YDL100C	NA	NA	Yes	595	0	NA
Duarte et al.	Duarte_YPD	DUN1_YEAST DUN1 YDL101C D2370 YDL101C	NA	NA	Yes	596	0	NA
Duarte et al.	Duarte_YPD	DPOD_YEAST POL3 CDC2 TEX1 YDL102W D2366 YDL102W	NA	NA	No	597	0	NA
Duarte et al.	Duarte_YPD	UAP1_YEAST QRI1 UAP1 YDL103C D2362 YDL103C	NA	NA	No	598	0	NA
Duarte et al.	Duarte_YPD	QRI7_YEAST QRI7 YDL104C D2366 YDL104C	NA	NA	Yes	599	0	NA
Duarte et al.	Duarte_YPD	NSE4_YEAST NSE4 QRI2 YDL105W D2354 YDL105W	NA	NA	No	600	0	NA
Duarte et al.	Duarte_YPD	PHO2_YEAST PHO2 BAS2 GRF10 YDL106C D2350 YDL106C	NA	NA	Yes	601	0	NA
Duarte et al.	Duarte_YPD	KIN28_YEAST KIN28 YDL108W D2330 YDL108W	NA	NA	No	602	0	NA
Duarte et al.	Duarte_YPD	YD109_YEAST YDL109C D2325 YDL109C	NA	NA	Yes	603	0	NA
Duarte et al.	Duarte_YPD	TMA17_YEAST TMA17 YDL110C D2320 YDL110C	NA	NA	Yes	604	0	NA
Duarte et al.	Duarte_YPD	RRP42_YEAST RRP42 YDL111C YDL111C	NA	NA	No	605	0	NA
Duarte et al.	Duarte_YPD	TRM3_YEAST TRM3 YDL112W YDL112W	NA	NA	Yes	606	0	NA
Duarte et al.	Duarte_YPD	ATG20_YEAST ATG20 CVT20 SNX42 YDL113C YDL113C	NA	NA	Yes	607	0	NA
Duarte et al.	Duarte_YPD	YD114_YEAST YDL114W YDL114W	NA	NA	Yes	608	0	NA
Duarte et al.	Duarte_YPD	IWR1_YEAST IWR1 YDL115C YDL115C	NA	NA	Yes	609	0	NA
Duarte et al.	Duarte_YPD	NUP84_YEAST NUP84 YDL116W YDL116W	NA	NA	Yes	610	0	NA
Duarte et al.	Duarte_YPD	CYK3_YEAST CYK3 YDL117W YDL117W	NA	NA	Yes	611	0	NA
Duarte et al.	Duarte_YPD	S2538_YEAST YDL119C YDL119C	NA	NA	Yes	612	0	NA
Duarte et al.	Duarte_YPD	YD121_YEAST YDL121C YDL121C	NA	NA	Yes	613	0	NA
Duarte et al.	Duarte_YPD	UBP1_YEAST UBP1 YDL122W D2250 YDL122W	NA	NA	Yes	614	0	NA
Duarte et al.	Duarte_YPD	SNA4_YEAST SNA4 YDL123W YDL123W	NA	NA	Yes	615	0	NA
Duarte et al.	Duarte_YPD	KAR_YEAST YDL124W D2240 YDL124W	NA	NA	Yes	616	0	NA
Duarte et al.	Duarte_YPD	HNT1_YEAST HNT1 HIT1 YDL125C YDL125C	NA	NA	Yes	617	0	NA
Duarte et al.	Duarte_YPD	CDC48_YEAST CDC48 YDL126C YDL126C	NA	NA	No	618	0	NA
Duarte et al.	Duarte_YPD	PCL2_YEAST PCL2 CLN4 YDL127W D2223 YDL127W	NA	NA	Yes	619	0	NA
Duarte et al.	Duarte_YPD	VCX1_YEAST VCX1 HUM1 MNR1 YDL128W YDL128W	NA	NA	Yes	620	0	NA
Duarte et al.	Duarte_YPD	YD129_YEAST YDL129W YDL129W	NA	NA	Yes	621	0	NA
Duarte et al.	Duarte_YPD	RLA3_YEAST RPP1B L12EIIB RPL44P RPLA3 YDL130W YDL130W	NA	NA	Yes	622	0	NA
Duarte et al.	Duarte_YPD	HOSM_YEAST LYS21 YDL131W D2195 YDL131W	NA	NA	Yes	623	0	NA
Duarte et al.	Duarte_YPD	CDC53_YEAST CDC53 YDL132W D2190 YDL132W	NA	NA	No	624	0	NA
Duarte et al.	Duarte_YPD	SRF1_YEAST SRF1 YDL133W D2185 YDL133W	NA	NA	Yes	625	0	NA
Duarte et al.	Duarte_YPD	PP2A1_YEAST PPH21 YDL134C D2180 YDL134C	NA	NA	Yes	626	0	NA
Duarte et al.	Duarte_YPD	GDIR_YEAST RDI1 YDL135C D2175 YDL135C	NA	NA	Yes	627	0	NA
Duarte et al.	Duarte_YPD	RL35B_YEAST RPL35B SOS2 YDL136W D2170 YDL136W	NA	NA	Yes	628	0	NA
Duarte et al.	Duarte_YPD	ARF2_YEAST ARF2 YDL137W D2165 YDL137W	NA	NA	Yes	629	0	NA
Duarte et al.	Duarte_YPD	RGT2_YEAST RGT2 YDL138W D2160 YDL138W	NA	NA	Yes	630	0	NA
Duarte et al.	Duarte_YPD	SCM3_YEAST SCM3 YDL139C D2155 YDL139C	NA	NA	No	631	0	NA
Duarte et al.	Duarte_YPD	RPB1_YEAST RPO21 RPB1 RPB220 SUA8 YDL140C D2150 YDL140C	NA	NA	No	632	0	NA
Duarte et al.	Duarte_YPD	BPL1_YEAST BPL1 ACC2 YDL141W D2140 YDL141W	NA	NA	No	633	0	NA
Duarte et al.	Duarte_YPD	TCPD_YEAST CCT4 ANC2 TCP4 YDL143W YDL143W	NA	NA	No	634	0	NA
Duarte et al.	Duarte_YPD	YD144_YEAST YDL144C YDL144C	NA	NA	Yes	635	0	NA
Duarte et al.	Duarte_YPD	COPA_YEAST COP1 RET1 SEC33 SOO1 YDL145C D1578 YDL145C	NA	NA	No	636	0	NA
Duarte et al.	Duarte_YPD	LDB17_YEAST LDB17 YDL146W D1575 YDL146W	NA	NA	Yes	637	0	NA
Duarte et al.	Duarte_YPD	RPN5_YEAST RPN5 NAS5 YDL147W D1572 YDL147W	NA	NA	No	638	0	NA
Duarte et al.	Duarte_YPD	NOP14_YEAST NOP14 UTP2 YDL148C D1566 YDL148C	NA	NA	No	639	0	NA
Duarte et al.	Duarte_YPD	ATG9_YEAST ATG9 APG9 AUT9 CVT7 YDL149W D1560 YDL149W	NA	NA	Yes	640	0	NA
Duarte et al.	Duarte_YPD	RPC4_YEAST RPC53 RPC4 YDL150W D1557 YDL150W	NA	NA	No	641	0	NA
Duarte et al.	Duarte_YPD	SAS10_YEAST SAS10 UTP3 YDL153C D1545 YDL153C	NA	NA	No	642	0	NA
Duarte et al.	Duarte_YPD	MSH5_YEAST MSH5 YDL154W D1542 YDL154W	NA	NA	Yes	643	0	NA
Duarte et al.	Duarte_YPD	CG23_YEAST CLB3 YDL155W D1539 YDL155W	NA	NA	Yes	644	0	NA
Duarte et al.	Duarte_YPD	YD156_YEAST YDL156W D1536 YDL156W	NA	NA	Yes	645	0	NA
Duarte et al.	Duarte_YPD	YD157_YEAST YDL157C D1533 YDL157C	NA	NA	Yes	646	0	NA
Duarte et al.	Duarte_YPD	STE7_YEAST STE7 YDL159W D1525 YDL159W	NA	NA	Yes	647	0	NA
Duarte et al.	Duarte_YPD	DHH1_YEAST DHH1 YDL160C YDL160C	NA	NA	Yes	648	0	NA
Duarte et al.	Duarte_YPD	ENT1_YEAST ENT1 YDL161W YDL161W	NA	NA	Yes	649	0	NA
Duarte et al.	Duarte_YPD	NOT2_YEAST CDC36 DNA19 NOT2 YDL165W YDL165W	NA	NA	No	650	0	NA
Duarte et al.	Duarte_YPD	KAD6_YEAST FAP7 YDL166C YDL166C	NA	NA	No	651	0	NA
Duarte et al.	Duarte_YPD	NRP1_YEAST NRP1 ARP ARP1 YDL167C YDL167C	NA	NA	Yes	652	0	NA
Duarte et al.	Duarte_YPD	FADH_YEAST SFA1 SFA YDL168W YDL168W	NA	NA	Yes	653	0	NA
Duarte et al.	Duarte_YPD	UGX2_YEAST UGX2 YDL169C YDL169C	NA	NA	Yes	654	0	NA
Duarte et al.	Duarte_YPD	UGA3_YEAST UGA3 YDL170W YDL170W	NA	NA	Yes	655	0	NA
Duarte et al.	Duarte_YPD	GLT1_YEAST GLT1 YDL171C YDL171C	NA	NA	Yes	656	0	NA
Duarte et al.	Duarte_YPD	PAR32_YEAST PAR32 YDL173W YDL173W	NA	NA	Yes	657	0	NA
Duarte et al.	Duarte_YPD	AIR2_YEAST AIR2 YDL175C YDL175C	NA	NA	Yes	658	0	NA
Duarte et al.	Duarte_YPD	YD176_YEAST YDL176W YDL176W	NA	NA	Yes	659	0	NA
Duarte et al.	Duarte_YPD	YD177_YEAST YDL177C YDL177C	NA	NA	Yes	660	0	NA
Duarte et al.	Duarte_YPD	PCL9_YEAST PCL9 YDL179W D1408 YDL179W	NA	NA	Yes	661	0	NA
Duarte et al.	Duarte_YPD	YD180_YEAST YDL180W YDL180W	NA	NA	Yes	662	0	NA
Duarte et al.	Duarte_YPD	ATIF_YEAST INH1 YDL181W D1305 YDL181W	NA	NA	Yes	663	0	NA
Duarte et al.	Duarte_YPD	HOSC_YEAST LYS20 YDL182W D1298 YDL182W	NA	NA	Yes	664	0	NA
Duarte et al.	Duarte_YPD	YD183_YEAST YDL183C D1293 YDL183C	NA	NA	Yes	665	0	NA
Duarte et al.	Duarte_YPD	RL41A_YEAST RPL41A RPL47A YL41A YDL184C D1290 YDL184C	NA	NA	Yes	666	0	NA
Duarte et al.	Duarte_YPD	VATA_YEAST VMA1 CLS8 TFP1 YDL185W D1286 YDL185W	NA	NA	Yes	667	0	NA
Duarte et al.	Duarte_YPD	YD186_YEAST YDL186W D1281 YDL186W	NA	NA	Yes	668	0	NA
Duarte et al.	Duarte_YPD	PP2A2_YEAST PPH22 SIS4 YDL188C D1271 YDL188C	NA	NA	Yes	669	0	NA
Duarte et al.	Duarte_YPD	RBS1_YEAST RBS1 YDL189W D1266 YDL189W	NA	NA	Yes	670	0	NA
Duarte et al.	Duarte_YPD	UFD2_YEAST UFD2 YDL190C D1255 YDL190C	NA	NA	Yes	671	0	NA
Duarte et al.	Duarte_YPD	RL35A_YEAST RPL35A SOS1 YDL191W D1249 YDL191W	NA	NA	Yes	672	0	NA
Duarte et al.	Duarte_YPD	ARF1_YEAST ARF1 YDL192W D1244 YDL192W	NA	NA	Yes	673	0	NA
Duarte et al.	Duarte_YPD	UPPS_YEAST NUS1 YDL193W D1239 YDL193W	NA	NA	No	674	0	NA
Duarte et al.	Duarte_YPD	SNF3_YEAST SNF3 YDL194W D1234 YDL194W	NA	NA	Yes	675	0	NA
Duarte et al.	Duarte_YPD	SEC31_YEAST SEC31 WEB1 YDL195W D1229 YDL195W	NA	NA	No	676	0	NA
Duarte et al.	Duarte_YPD	ASF2_YEAST ASF2 YDL197C D1219 YDL197C	NA	NA	Yes	677	0	NA
Duarte et al.	Duarte_YPD	YD199_YEAST YDL199C D1209 YDL199C	NA	NA	Yes	678	0	NA
Duarte et al.	Duarte_YPD	MGMT_YEAST MGT1 YDL200C D1204 YDL200C	NA	NA	Yes	679	0	NA
Duarte et al.	Duarte_YPD	TRMB_YEAST TRM8 YDL201W D1075 YDL201W	NA	NA	Yes	680	0	NA
Duarte et al.	Duarte_YPD	ACK1_YEAST ACK1 YDL203C D1066 YDL203C	NA	NA	Yes	681	0	NA
Duarte et al.	Duarte_YPD	RTN2_YEAST RTN2 YDL204W D1062 YDL204W	NA	NA	Yes	682	0	NA
Duarte et al.	Duarte_YPD	HEM3_YEAST HEM3 YDL205C D1057 YDL205C	NA	NA	No	683	0	NA
Duarte et al.	Duarte_YPD	YD206_YEAST YDL206W D1053 YDL206W	NA	NA	Yes	684	0	NA
Duarte et al.	Duarte_YPD	GLE1_YEAST GLE1 BRR3 RSS1 YDL207W D1049 YDL207W	NA	NA	No	685	0	NA
Duarte et al.	Duarte_YPD	NHP2_YEAST NHP2 YDL208W D1045 YDL208W	NA	NA	No	686	0	NA
Duarte et al.	Duarte_YPD	CWC2_YEAST CWC2 NTC40 SLC3 YDL209C D1041 YDL209C	NA	NA	No	687	0	NA
Duarte et al.	Duarte_YPD	UGA4_YEAST UGA4 YDL210W D1037 YDL210W	NA	NA	Yes	688	0	NA
Duarte et al.	Duarte_YPD	YD211_YEAST YDL211C D1026 YDL211C	NA	NA	Yes	689	0	NA
Duarte et al.	Duarte_YPD	SHR3_YEAST SHR3 YDL212W D1022 YDL212W	NA	NA	No	690	0	NA
Duarte et al.	Duarte_YPD	NOP6_YEAST NOP6 YDL213C D1018 YDL213C	NA	NA	Yes	691	0	NA
Duarte et al.	Duarte_YPD	PRR2_YEAST PRR2 YDL214C D1014 YDL214C	NA	NA	Yes	692	0	NA
Duarte et al.	Duarte_YPD	DHE2_YEAST GDH2 YDL215C D0892 YDL215C	NA	NA	Yes	693	0	NA
Duarte et al.	Duarte_YPD	CSN5_YEAST RRI1 CSN5 JAB1 YDL216C D0888 YDL216C	NA	NA	Yes	694	0	NA
Duarte et al.	Duarte_YPD	YD218_YEAST YDL218W YDL218W	NA	NA	Yes	695	0	NA
Duarte et al.	Duarte_YPD	DTD_YEAST DTD1 YDL219W YDL219W	NA	NA	Yes	696	0	NA
Duarte et al.	Duarte_YPD	CDC13_YEAST CDC13 YDL220C YDL220C	NA	NA	No	697	0	NA
Duarte et al.	Duarte_YPD	HBT1_YEAST HBT1 Crem YDL223C YDL223C	NA	NA	Yes	698	0	NA
Duarte et al.	Duarte_YPD	WHI4_YEAST WHI4 YDL224C D0839 YDL224C	NA	NA	Yes	699	0	NA
Duarte et al.	Duarte_YPD	SHS1_YEAST SHS1 SEP7 YDL225W YDL225W	NA	NA	Yes	700	0	NA
Duarte et al.	Duarte_YPD	GCS1_YEAST GCS1 YDL226C YDL226C	NA	NA	Yes	701	0	NA
Duarte et al.	Duarte_YPD	HO_YEAST HO YDL227C YDL227C	NA	NA	Yes	702	0	NA
Duarte et al.	Duarte_YPD	HSP75_YEAST SSB1 YG101 YDL229W YDL229W	NA	NA	Yes	703	0	NA
Duarte et al.	Duarte_YPD	BRE4_YEAST BRE4 YDL231C YDL231C	NA	NA	Yes	704	0	NA
Duarte et al.	Duarte_YPD	OST4_YEAST OST4 YDL232W YDL232W	NA	NA	Yes	705	0	NA
Duarte et al.	Duarte_YPD	YD233_YEAST YDL233W YDL233W	NA	NA	Yes	706	0	NA
Duarte et al.	Duarte_YPD	GYP7_YEAST GYP7 YDL234C YDL234C	NA	NA	Yes	707	0	NA
Duarte et al.	Duarte_YPD	YPD1_YEAST YPD1 YDL235C D0790 YDL235C	NA	NA	No	708	0	NA
Duarte et al.	Duarte_YPD	PNPP_YEAST PHO13 YDL236W YDL236W	NA	NA	Yes	709	0	NA
Duarte et al.	Duarte_YPD	AIM6_YEAST AIM6 YDL237W YDL237W	NA	NA	Yes	710	0	NA
Duarte et al.	Duarte_YPD	GUAD_YEAST GUD1 YDL238C YDL238C	NA	NA	Yes	711	0	NA
Duarte et al.	Duarte_YPD	ADY3_YEAST ADY3 YDL239C YDL239C	NA	NA	Yes	712	0	NA
Duarte et al.	Duarte_YPD	LRG1_YEAST LRG1 YDL240W YDL240W	NA	NA	Yes	713	0	NA
Duarte et al.	Duarte_YPD	YD241_YEAST YDL241W YDL241W	NA	NA	Yes	714	0	NA
Duarte et al.	Duarte_YPD	AAD4_YEAST AAD4 YDL243C YDL243C	NA	NA	Yes	715	0	NA
Duarte et al.	Duarte_YPD	TREA_YEAST NTH1 NTH YDR001C YD8119.07C YDR001C	NA	NA	Yes	716	0	NA
Duarte et al.	Duarte_YPD	YRB1_YEAST YRB1 CST20 HTN1 SFO1 YDR002W YD8119.08 YDR002W	NA	NA	No	717	0	NA
Duarte et al.	Duarte_YPD	RCR2_YEAST RCR2 SSH5 YDR003W YD8119.09 YDR003W	NA	NA	Yes	718	0	NA
Duarte et al.	Duarte_YPD	RAD57_YEAST RAD57 YDR004W YD8119.10 YDR004W	NA	NA	Yes	719	0	NA
Duarte et al.	Duarte_YPD	MAF1_YEAST MAF1 YDR005C YD8119.11C YDR005C	NA	NA	Yes	720	0	NA
Duarte et al.	Duarte_YPD	SOK1_YEAST SOK1 YDR006C YD8119.12C YDR006C	NA	NA	Yes	721	0	NA
Duarte et al.	Duarte_YPD	TRPF_YEAST TRP1 YDR007W YDR007W	NA	NA	Yes	722	0	NA
Duarte et al.	Duarte_YPD	GAL3_YEAST GAL3 YDR009W YD8119.14 YDR009W	NA	NA	Yes	723	0	NA
Duarte et al.	Duarte_YPD	SNQ2_YEAST SNQ2 YDR011W YD8119.16 YDR011W	NA	NA	Yes	724	0	NA
Duarte et al.	Duarte_YPD	PSF1_YEAST PSF1 YDR013W PZA208 YD8119.18 YDR013W	NA	NA	No	725	0	NA
Duarte et al.	Duarte_YPD	RAD61_YEAST RAD61 YDR014W PZB647 YDR014W	NA	NA	Yes	726	0	NA
Duarte et al.	Duarte_YPD	DAD1_YEAST DAD1 YDR016C YDR016C	NA	NA	No	727	0	NA
Duarte et al.	Duarte_YPD	KCS1_YEAST KCS1 YDR017C PZF1050 YDR017C	NA	NA	Yes	728	0	NA
Duarte et al.	Duarte_YPD	YD018_YEAST YDR018C PZF396 YD9335.04C YDR018C	NA	NA	Yes	729	0	NA
Duarte et al.	Duarte_YPD	DAS2_YEAST DAS2 RRT3 YDR020C PZE232 YDR020C	NA	NA	Yes	730	0	NA
Duarte et al.	Duarte_YPD	FAL1_YEAST FAL1 YDR021W PZC399 YD9335.07 YDR021W	NA	NA	No	731	0	NA
Duarte et al.	Duarte_YPD	ATG31_YEAST ATG31 CIS1 YDR022C PZD196 YD9335.08c YDR022C	NA	NA	Yes	732	0	NA
Duarte et al.	Duarte_YPD	SYSC_YEAST SES1 SERS YDR023W YD9813.01 YDR023W	NA	NA	No	733	0	NA
Duarte et al.	Duarte_YPD	RS11A_YEAST RPS11A RPS18A YDR025W YD9813.03 YDR025W	NA	NA	Yes	734	0	NA
Duarte et al.	Duarte_YPD	YD026_YEAST YDR026C PZE570 YDR026C	NA	NA	Yes	735	0	NA
Duarte et al.	Duarte_YPD	VPS54_YEAST VPS54 CGP1 LUV1 RKI1 TCS3 YDR027C PZF889 YD9813.05C YDR027C	NA	NA	Yes	736	0	NA
Duarte et al.	Duarte_YPD	REG1_YEAST REG1 HEX2 PZF240 SPP43 SRN1 YDR028C YD9813.06C YDR028C	NA	NA	Yes	737	0	NA
Duarte et al.	Duarte_YPD	RAD28_YEAST RAD28 YDR030C YD9813.08c YDR030C	NA	NA	Yes	738	0	NA
Duarte et al.	Duarte_YPD	MIC14_YEAST MIC14 YDR031W YD9673.01 YDR031W	NA	NA	Yes	739	0	NA
Duarte et al.	Duarte_YPD	PST2_YEAST PST2 YDR032C D3422 YD9673.02C YDR032C	NA	NA	Yes	740	0	NA
Duarte et al.	Duarte_YPD	MRH1_YEAST MRH1 YDR033W YD9673.03 YDR033W	NA	NA	Yes	741	0	NA
Duarte et al.	Duarte_YPD	LYS14_YEAST LYS14 YDR034C YD9673.04C YDR034C	NA	NA	Yes	742	0	NA
Duarte et al.	Duarte_YPD	AROF_YEAST ARO3 YDR035W YD9673.07 YDR035W	NA	NA	Yes	743	0	NA
Duarte et al.	Duarte_YPD	HIBCH_YEAST EHD3 MRP5 YDR036C YD9673.08C YDR036C	NA	NA	Yes	744	0	NA
Duarte et al.	Duarte_YPD	SYKC_YEAST KRS1 GCD5 YDR037W YD9673.09 YDR037W	NA	NA	No	745	0	NA
Duarte et al.	Duarte_YPD	YD042_YEAST YDR042C YD6888.04c YDR042C	NA	NA	Yes	746	0	NA
Duarte et al.	Duarte_YPD	NRG1_YEAST NRG1 MSS1 YDR043C YD5112.01C YDR043C	NA	NA	Yes	747	0	NA
Duarte et al.	Duarte_YPD	RPC10_YEAST RPC11 YDR045C YD9609.01C YDR045C	NA	NA	No	748	0	NA
Duarte et al.	Duarte_YPD	BAP3_YEAST BAP3 PAP1 YDR046C YD9609.02C YDR046C	NA	NA	Yes	749	0	NA
Duarte et al.	Duarte_YPD	DCUP_YEAST HEM12 HEM6 POP3 YDR047W YD9609.03 YDR047W	NA	NA	No	750	0	NA
Duarte et al.	Duarte_YPD	VMS1_YEAST VMS1 YDR049W YDR049W	NA	NA	Yes	751	0	NA
Duarte et al.	Duarte_YPD	TPIS_YEAST TPI1 YDR050C YD9609.05C YDR050C	NA	NA	No	752	0	NA
Duarte et al.	Duarte_YPD	DET1_YEAST DET1 YDR051C D4202 YDR051C	NA	NA	Yes	753	0	NA
Duarte et al.	Duarte_YPD	DBF4_YEAST DBF4 DNA52 YDR052C D4205 YD9609.07C YDR052C	NA	NA	No	754	0	NA
Duarte et al.	Duarte_YPD	UBC3_YEAST CDC34 DNA6 UBC3 YDR054C D4211 YD9609.08C YDR054C	NA	NA	No	755	0	NA
Duarte et al.	Duarte_YPD	PST1_YEAST PST1 HPF2 YDR055W D4214 YD9609.09 YDR055W	NA	NA	Yes	756	0	NA
Duarte et al.	Duarte_YPD	YD056_YEAST YDR056C D4219 YDR056C	NA	NA	Yes	757	0	NA
Duarte et al.	Duarte_YPD	OS9_YEAST YOS9 YDR057W D4222 YDR057W	NA	NA	Yes	758	0	NA
Duarte et al.	Duarte_YPD	TGL2_YEAST TGL2 YDR058C D4225 YD9609.12C YDR058C	NA	NA	Yes	759	0	NA
Duarte et al.	Duarte_YPD	UBC5_YEAST UBC5 YDR059C D4234 YD9609.13C YDR059C	NA	NA	Yes	760	0	NA
Duarte et al.	Duarte_YPD	MAK21_YEAST MAK21 NOC1 YDR060W D4237 YD9609.14 YDR060W	NA	NA	No	761	0	NA
Duarte et al.	Duarte_YPD	LCB2_YEAST LCB2 SCS1 TSC1 YDR062W D4246 YD9609.16 YDR062W	NA	NA	No	762	0	NA
Duarte et al.	Duarte_YPD	AIM7_YEAST AIM7 YDR063W D4245 YDR063W	NA	NA	Yes	763	0	NA
Duarte et al.	Duarte_YPD	RS13_YEAST RPS13 RPS13C YDR064W D4252 YD9609.18 YDR064W	NA	NA	No	764	0	NA
Duarte et al.	Duarte_YPD	RRG1_YEAST RRG1 YDR065W D4258 YDR065W	NA	NA	Yes	765	0	NA
Duarte et al.	Duarte_YPD	RTR2_YEAST RTR2 YDR066C D4261 YDR066C	NA	NA	Yes	766	0	NA
Duarte et al.	Duarte_YPD	OCA6_YEAST OCA6 YDR067C D4264 YDR067C	NA	NA	Yes	767	0	NA
Duarte et al.	Duarte_YPD	DOS2_YEAST DOS2 YDR068W D4267 YD8554.01 YD9609.22 YDR068W	NA	NA	Yes	768	0	NA
Duarte et al.	Duarte_YPD	UBP4_YEAST DOA4 DOS1 MUT4 NPI2 SSV7 UBP4 YDR069C D4270 YD8554.02C YD9609.23C YDR069C	NA	NA	Yes	769	0	NA
Duarte et al.	Duarte_YPD	PAA1_YEAST PAA1 YDR071C YDR071C	NA	NA	Yes	770	0	NA
Duarte et al.	Duarte_YPD	IPT1_YEAST IPT1 SYR4 YDR072C D4405 YD8554.05C YDR072C	NA	NA	Yes	771	0	NA
Duarte et al.	Duarte_YPD	SNF11_YEAST SNF11 YDR073W D4411 YDR073W	NA	NA	Yes	772	0	NA
Duarte et al.	Duarte_YPD	TPS2_YEAST TPS2 PFK3 YDR074W YD8554.07 YDR074W	NA	NA	Yes	773	0	NA
Duarte et al.	Duarte_YPD	PP4C_YEAST PPH3 YDR075W D4421 YDR075W	NA	NA	Yes	774	0	NA
Duarte et al.	Duarte_YPD	RAD55_YEAST RAD55 YDR076W D4426 YDR076W	NA	NA	Yes	775	0	NA
Duarte et al.	Duarte_YPD	SHU2_YEAST SHU2 YDR078C D4436 YDR078C	NA	NA	Yes	776	0	NA
Duarte et al.	Duarte_YPD	VPS41_YEAST VPS41 FET2 VAM2 YDR080W D446 YD8554.13 YDR080W	NA	NA	Yes	777	0	NA
Duarte et al.	Duarte_YPD	PDC2_YEAST PDC2 YDR081C D4451 YDR081C	NA	NA	No	778	0	NA
Duarte et al.	Duarte_YPD	STN1_YEAST STN1 YDR082W D4456 YD8554.15 YDR082W	NA	NA	No	779	0	NA
Duarte et al.	Duarte_YPD	RRP8_YEAST RRP8 YDR083W D4461 YDR083W	NA	NA	Yes	780	0	NA
Duarte et al.	Duarte_YPD	TVP23_YEAST TVP23 YDR084C D4466 YDR084C	NA	NA	Yes	781	0	NA
Duarte et al.	Duarte_YPD	AFR1_YEAST AFR1 YDR085C D4471 YDR085C	NA	NA	Yes	782	0	NA
Duarte et al.	Duarte_YPD	SC61G_YEAST SSS1 YDR086C D4475 YDR086C	NA	NA	No	783	0	NA
Duarte et al.	Duarte_YPD	RRP1_YEAST RRP1 YDR087C D4478 YDR087C	NA	NA	No	784	0	NA
Duarte et al.	Duarte_YPD	SLU7_YEAST SLU7 SLT17 YDR088C D4483 YDR088C	NA	NA	No	785	0	NA
Duarte et al.	Duarte_YPD	YD089_YEAST YDR089W D4495 YD8554.22 YDR089W	NA	NA	Yes	786	0	NA
Duarte et al.	Duarte_YPD	YD090_YEAST YDR090C YDR090C	NA	NA	Yes	787	0	NA
Duarte et al.	Duarte_YPD	RLI1_YEAST RLI1 YDR091C YDR091C	NA	NA	No	788	0	NA
Duarte et al.	Duarte_YPD	UBC13_YEAST UBC13 YDR092W YD6652.04 YDR092W	NA	NA	Yes	789	0	NA
Duarte et al.	Duarte_YPD	ATC4_YEAST DNF2 YDR093W YD8557.01 YDR093W	NA	NA	Yes	790	0	NA
Duarte et al.	Duarte_YPD	GIS1_YEAST GIS1 YDR096W YD8557.01 YDR096W	NA	NA	Yes	791	0	NA
Duarte et al.	Duarte_YPD	MSH6_YEAST MSH6 PMS3 YDR097C YD8557.04C YDR097C	NA	NA	Yes	792	0	NA
Duarte et al.	Duarte_YPD	GLRX3_YEAST GRX3 YDR098C YD8557.05C YDR098C	NA	NA	Yes	793	0	NA
Duarte et al.	Duarte_YPD	BMH2_YEAST BMH2 YDR099W YD8557.08 YDR099W	NA	NA	Yes	794	0	NA
Duarte et al.	Duarte_YPD	TVP15_YEAST TVP15 YDR100W YDR100W	NA	NA	Yes	795	0	NA
Duarte et al.	Duarte_YPD	ARX1_YEAST ARX1 YDR101C YD8557.10c YDR101C	NA	NA	Yes	796	0	NA
Duarte et al.	Duarte_YPD	STE5_YEAST STE5 NUL3 YDR103W YD8557.12 YDR103W	NA	NA	Yes	797	0	NA
Duarte et al.	Duarte_YPD	SPO71_YEAST SPO71 YDR104C YD8557.13c YDR104C	NA	NA	Yes	798	0	NA
Duarte et al.	Duarte_YPD	TMS1_YEAST TMS1 YDR105C YDR105C	NA	NA	Yes	799	0	NA
Duarte et al.	Duarte_YPD	TMN2_YEAST TMN2 YDR107C YDR107C	NA	NA	Yes	800	0	NA
Duarte et al.	Duarte_YPD	TRS85_YEAST TRS85 GSG1 MUM1 YDR108W YD9727.04 YDR108W	NA	NA	Yes	801	0	NA
Duarte et al.	Duarte_YPD	YDR09_YEAST YDR109C YDR109C	NA	NA	Yes	802	0	NA
Duarte et al.	Duarte_YPD	FOB1_YEAST FOB1 YDR110W YD9727.06 YDR110W	NA	NA	Yes	803	0	NA
Duarte et al.	Duarte_YPD	ALAT_YEAST ALT2 YDR111C YD9727.07C YDR111C	NA	NA	Yes	804	0	NA
Duarte et al.	Duarte_YPD	SECU_YEAST PDS1 YDR113C YD9727.08C YDR113C	NA	NA	No	805	0	NA
Duarte et al.	Duarte_YPD	TMA64_YEAST TMA64 YDR117C YDR117C	NA	NA	Yes	806	0	NA
Duarte et al.	Duarte_YPD	APC4_YEAST APC4 YDR118W YDR118W	NA	NA	No	807	0	NA
Duarte et al.	Duarte_YPD	VBA4_YEAST VBA4 YDR119W YDR119W	NA	NA	Yes	808	0	NA
Duarte et al.	Duarte_YPD	TRM1_YEAST TRM1 YDR120C YD9727.15C YDR120C	NA	NA	Yes	809	0	NA
Duarte et al.	Duarte_YPD	DPB4_YEAST DPB4 YDR121W YDR121W	NA	NA	Yes	810	0	NA
Duarte et al.	Duarte_YPD	KIN1_YEAST KIN1 YDR122W YD9727.17 YDR122W	NA	NA	Yes	811	0	NA
Duarte et al.	Duarte_YPD	INO2_YEAST INO2 DIE1 SCS1 YDR123C YD9727.18C YDR123C	NA	NA	Yes	812	0	NA
Duarte et al.	Duarte_YPD	YD124_YEAST YDR124W YDR124W	NA	NA	Yes	813	0	NA
Duarte et al.	Duarte_YPD	ECM18_YEAST ECM18 YDR125C YD9727.20C YDR125C	NA	NA	Yes	814	0	NA
Duarte et al.	Duarte_YPD	SWF1_YEAST SWF1 PSL10 YDR126W YD9302.01 YD9727.21 YDR126W	NA	NA	Yes	815	0	NA
Duarte et al.	Duarte_YPD	ARO1_YEAST ARO1 AROM YDR127W YD9302.02 YDR127W	NA	NA	Yes	816	0	NA
Duarte et al.	Duarte_YPD	WDR59_YEAST MTC5 SEA3 YDR128W YDR128W	NA	NA	Yes	817	0	NA
Duarte et al.	Duarte_YPD	FIMB_YEAST SAC6 YDR129C YD9302.04C YDR129C	NA	NA	Yes	818	0	NA
Duarte et al.	Duarte_YPD	FIN1_YEAST FIN1 YDR130C YD9302.05C YDR130C	NA	NA	Yes	819	0	NA
Duarte et al.	Duarte_YPD	YD131_YEAST YDR131C YDR131C	NA	NA	Yes	820	0	NA
Duarte et al.	Duarte_YPD	YD132_YEAST YDR132C YDR132C	NA	NA	Yes	821	0	NA
Duarte et al.	Duarte_YPD	YCFI_YEAST YCF1 YDR135C YD9302.11C YDR135C	NA	NA	Yes	822	0	NA
Duarte et al.	Duarte_YPD	RGP1_YEAST RGP1 YDR137W YD9302.13 YDR137W	NA	NA	Yes	823	0	NA
Duarte et al.	Duarte_YPD	HPR1_YEAST HPR1 YDR138W YD9302.14 YDR138W	NA	NA	Yes	824	0	NA
Duarte et al.	Duarte_YPD	RUB1_YEAST RUB1 YDR139C YD9302.15C YDR139C	NA	NA	Yes	825	0	NA
Duarte et al.	Duarte_YPD	MTQ2_YEAST MTQ2 MTC6 YDR140W YDR140W	NA	NA	Yes	826	0	NA
Duarte et al.	Duarte_YPD	DOP1_YEAST DOP1 YDR141C YD9302.17C YDR141C	NA	NA	No	827	0	NA
Duarte et al.	Duarte_YPD	PEX7_YEAST PEX7 PAS7 PEB1 YDR142C YD2943.01C YD9302.18C YDR142C	NA	NA	Yes	828	0	NA
Duarte et al.	Duarte_YPD	SAN1_YEAST SAN1 YDR143C YD2943.02C YDR143C	NA	NA	Yes	829	0	NA
Duarte et al.	Duarte_YPD	MKC7_YEAST MKC7 YPS2 YDR144C YD2943.03C YD8358.01C YDR144C	NA	NA	Yes	830	0	NA
Duarte et al.	Duarte_YPD	TAF12_YEAST TAF12 TAF61 TAF68 YDR145W YD8358.02 YDR145W	NA	NA	No	831	0	NA
Duarte et al.	Duarte_YPD	SWI5_YEAST SWI5 YDR146C YD8358.03C YDR146C	NA	NA	Yes	832	0	NA
Duarte et al.	Duarte_YPD	EKI1_YEAST EKI1 YDR147W YD8358.04 YDR147W	NA	NA	Yes	833	0	NA
Duarte et al.	Duarte_YPD	NUM1_YEAST NUM1 PAC12 YDR150W YD8358.06 YDR150W	NA	NA	Yes	834	0	NA
Duarte et al.	Duarte_YPD	CTH1_YEAST CTH1 YDR151C YD8358.07C YDR151C	NA	NA	Yes	835	0	NA
Duarte et al.	Duarte_YPD	GIR2_YEAST GIR2 DFRP2 YDR152W YD8358.08 YDR152W	NA	NA	Yes	836	0	NA
Duarte et al.	Duarte_YPD	ENT5_YEAST ENT5 YDR153C YDR153C	NA	NA	Yes	837	0	NA
Duarte et al.	Duarte_YPD	CYPH_YEAST CPR1 CPH1 CYP1 SCC1 YDR155C YD8358.10C YDR155C	NA	NA	Yes	838	0	NA
Duarte et al.	Duarte_YPD	RPA14_YEAST RPA14 YDR156W YD8358.11 YDR156W	NA	NA	Yes	839	0	NA
Duarte et al.	Duarte_YPD	DHAS_YEAST HOM2 YDR158W YD8358.12 YDR158W	NA	NA	Yes	840	0	NA
Duarte et al.	Duarte_YPD	SAC3_YEAST SAC3 LEP1 YDR159W YD8358.13 YDR159W	NA	NA	Yes	841	0	NA
Duarte et al.	Duarte_YPD	SSY1_YEAST SSY1 APF7 SHR10 YDR160W YD8358.14 YDR160W	NA	NA	No	842	0	NA
Duarte et al.	Duarte_YPD	YD161_YEAST YDR161W YDR161W	NA	NA	Yes	843	0	NA
Duarte et al.	Duarte_YPD	NBP2_YEAST NBP2 YDR162C YDR162C	NA	NA	Yes	844	0	NA
Duarte et al.	Duarte_YPD	CWC15_YEAST CWC15 YDR163W YD8358.17 YDR163W	NA	NA	Yes	845	0	NA
Duarte et al.	Duarte_YPD	SEC1_YEAST SEC1 YDR164C YD8358.18C YDR164C	NA	NA	No	846	0	NA
Duarte et al.	Duarte_YPD	TRM82_YEAST TRM82 YDR165W YD8358.19 YDR165W	NA	NA	Yes	847	0	NA
Duarte et al.	Duarte_YPD	SEC5_YEAST SEC5 YDR166C YD8358.20C YD9489.01C YDR166C	NA	NA	No	848	0	NA
Duarte et al.	Duarte_YPD	TAF10_YEAST TAF10 TAF23 TAF25 YDR167W YD9489.02 YDR167W	NA	NA	No	849	0	NA
Duarte et al.	Duarte_YPD	CDC37_YEAST CDC37 SMO1 YDR168W YD9489.03 YDR168W	NA	NA	No	850	0	NA
Duarte et al.	Duarte_YPD	STB3_YEAST STB3 YDR169C YD9489.04c YDR169C	NA	NA	Yes	851	0	NA
Duarte et al.	Duarte_YPD	SEC7_YEAST SEC7 YDR170C YD9395.01C YD9489.05C YDR170C	NA	NA	No	852	0	NA
Duarte et al.	Duarte_YPD	HSP42_YEAST HSP42 YDR171W YD9395.04 YDR171W	NA	NA	Yes	853	0	NA
Duarte et al.	Duarte_YPD	ERF3_YEAST SUP35 GST1 PNM2 SAL3 SUF12 SUP2 YDR172W YD9395.05 YDR172W	NA	NA	No	854	0	NA
Duarte et al.	Duarte_YPD	IPMK_YEAST ARG82 ARGR3 IPK2 YDR173C YD9395.06C YDR173C	NA	NA	Yes	855	0	NA
Duarte et al.	Duarte_YPD	HMO1_YEAST HMO1 HSM2 YDR174W YD9395.07 YDR174W	NA	NA	Yes	856	0	NA
Duarte et al.	Duarte_YPD	NGG1_YEAST NGG1 ADA3 SWI7 YDR176W YD9395.09 YDR176W	NA	NA	Yes	857	0	NA
Duarte et al.	Duarte_YPD	UBC1_YEAST UBC1 YDR177W YD9395.10 YDR177W	NA	NA	No	858	0	NA
Duarte et al.	Duarte_YPD	DHSD_YEAST SDH4 ACN18 YDR178W YD9395.11 YDR178W	NA	NA	Yes	859	0	NA
Duarte et al.	Duarte_YPD	CSN9_YEAST CSN9 YDR179C YDR179C	NA	NA	Yes	860	0	NA
Duarte et al.	Duarte_YPD	YDR179WA	NA	NA	Yes	861	0	NA
Duarte et al.	Duarte_YPD	SCC2_YEAST SCC2 YDR180W YD9395.14 YDR180W	NA	NA	No	862	0	NA
Duarte et al.	Duarte_YPD	SAS4_YEAST SAS4 YDR181C YD9395.15C YDR181C	NA	NA	Yes	863	0	NA
Duarte et al.	Duarte_YPD	CDC1_YEAST CDC1 DSR1 ESP2 YDR182W YD9395.16 YDR182W	NA	NA	No	864	0	NA
Duarte et al.	Duarte_YPD	PLP1_YEAST PLP1 YDR183W YD9395.17 YDR183W	NA	NA	Yes	865	0	NA
Duarte et al.	Duarte_YPD	LIC4_YEAST ATC1 LIC4 YDR184C YD9395.18c YDR184C	NA	NA	Yes	866	0	NA
Duarte et al.	Duarte_YPD	UPS3_YEAST UPS3 GEP2 YDR185C YDR185C	NA	NA	Yes	867	0	NA
Duarte et al.	Duarte_YPD	YDR86_YEAST YDR186C YDR186C	NA	NA	Yes	868	0	NA
Duarte et al.	Duarte_YPD	TCPZ_YEAST CCT6 TCP20 TCP6 YDR188W YD9395.21 YDR188W	NA	NA	No	869	0	NA
Duarte et al.	Duarte_YPD	SLY1_YEAST SLY1 YDR189W YD9346.01 YD9395.22 YDR189W	NA	NA	No	870	0	NA
Duarte et al.	Duarte_YPD	RUVB1_YEAST RVB1 TIH1 TIP49A YDR190C YDR190C	NA	NA	No	871	0	NA
Duarte et al.	Duarte_YPD	HST4_YEAST HST4 YDR191W YD9346.03 YDR191W	NA	NA	Yes	872	0	NA
Duarte et al.	Duarte_YPD	NUP42_YEAST NUP42 RIP1 UIP1 YDR192C YD9346.04C YDR192C	NA	NA	Yes	873	0	NA
Duarte et al.	Duarte_YPD	REF2_YEAST REF2 YDR195W YD9346.06 YDR195W	NA	NA	Yes	874	0	NA
Duarte et al.	Duarte_YPD	CAB5_YEAST CAB5 YDR196C YD9346.07C YDR196C	NA	NA	No	875	0	NA
Duarte et al.	Duarte_YPD	RKM2_YEAST RKM2 YDR198C YDR198C	NA	NA	Yes	876	0	NA
Duarte et al.	Duarte_YPD	VPS64_YEAST VPS64 FAR9 YDR200C YD9346.10C YDR200C	NA	NA	Yes	877	0	NA
Duarte et al.	Duarte_YPD	SPC19_YEAST SPC19 YDR201W YDR201W	NA	NA	No	878	0	NA
Duarte et al.	Duarte_YPD	RAV2_YEAST RAV2 YDR202C YD9346.12C YDR202C	NA	NA	Yes	879	0	NA
Duarte et al.	Duarte_YPD	MSC2_YEAST MSC2 YDR205W YD8142.02 YDR205W	NA	NA	Yes	880	0	NA
Duarte et al.	Duarte_YPD	EBS1_YEAST EBS1 YDR206W YD8142.03 YDR206W	NA	NA	Yes	881	0	NA
Duarte et al.	Duarte_YPD	UME6_YEAST UME6 CAR80 CARGR1 NIM2 RIM16 YDR207C YD8142.04C YDR207C	NA	NA	Yes	882	0	NA
Duarte et al.	Duarte_YPD	MSS4_YEAST MSS4 YDR208W YD8142A.05 YDR208W	NA	NA	No	883	0	NA
Duarte et al.	Duarte_YPD	YD210_YEAST YDR210W YD8142.07 YDR210W	NA	NA	Yes	884	0	NA
Duarte et al.	Duarte_YPD	EI2BE_YEAST GCD6 TIF225 YDR211W YD8142.12 YD8142B.03 YDR211W	NA	NA	No	885	0	NA
Duarte et al.	Duarte_YPD	TCPA_YEAST TCP1 CCT1 YDR212W YD8142.13 YD8142B.04 YDR212W	NA	NA	No	886	0	NA
Duarte et al.	Duarte_YPD	UPC2_YEAST UPC2 MOX4 YDR213W YD8142.14 YD8142B.05 YDR213W	NA	NA	Yes	887	0	NA
Duarte et al.	Duarte_YPD	AHA1_YEAST AHA1 YDR214W YD8142.16 YD8142B.06 YDR214W	NA	NA	Yes	888	0	NA
Duarte et al.	Duarte_YPD	ADR1_YEAST ADR1 YDR216W YD8142.16 YD8142B.08 YDR216W	NA	NA	Yes	889	0	NA
Duarte et al.	Duarte_YPD	RAD9_YEAST RAD9 YDR217C YD9934.02C YDR217C	NA	NA	Yes	890	0	NA
Duarte et al.	Duarte_YPD	SPR28_YEAST SPR28 YDR218C YD9934.03C YDR218C	NA	NA	Yes	891	0	NA
Duarte et al.	Duarte_YPD	GLU2B_YEAST GTB1 YDR221W YDR221W	NA	NA	Yes	892	0	NA
Duarte et al.	Duarte_YPD	YDR22_YEAST YDR222W YDR222W	NA	NA	Yes	893	0	NA
Duarte et al.	Duarte_YPD	CRF1_YEAST CRF1 YDR223W YD9934.08 YDR223W	NA	NA	Yes	894	0	NA
Duarte et al.	Duarte_YPD	H2B1_YEAST HTB1 H2B1 SPT12 YDR224C YD9934.09C YDR224C	NA	NA	No	895	0	NA
Duarte et al.	Duarte_YPD	H2A1_YEAST HTA1 H2A1 SPT11 YDR225W YD9934.10 YDR225W	NA	NA	Yes	896	0	NA
Duarte et al.	Duarte_YPD	SIR4_YEAST SIR4 ASD1 STE9 UTH2 YDR227W YD9934.12 YDR227W	NA	NA	Yes	897	0	NA
Duarte et al.	Duarte_YPD	PCF11_YEAST PCF11 YDR228C YD9934.13C YDR228C	NA	NA	No	898	0	NA
Duarte et al.	Duarte_YPD	IVY1_YEAST IVY1 YDR229W YD9934.14 YDR229W	NA	NA	Yes	899	0	NA
Duarte et al.	Duarte_YPD	RTN1_YEAST RTN1 YDR233C YDR233C	NA	NA	Yes	900	0	NA
Duarte et al.	Duarte_YPD	LYS4_YEAST LYS4 LYS3 YDR234W YD8419.01 YD9934.18 YDR234W	NA	NA	Yes	901	0	NA
Duarte et al.	Duarte_YPD	PRP42_YEAST PRP42 MUD16 SNU65 YDR235W YD8419.02 YDR235W	NA	NA	No	902	0	NA
Duarte et al.	Duarte_YPD	COPB_YEAST SEC26 YDR238C YD8419.05C YDR238C	NA	NA	No	903	0	NA
Duarte et al.	Duarte_YPD	YD239_YEAST YDR239C YDR239C	NA	NA	Yes	904	0	NA
Duarte et al.	Duarte_YPD	SNU56_YEAST SNU56 MUD10 YDR240C YDR240C	NA	NA	No	905	0	NA
Duarte et al.	Duarte_YPD	AMDY_YEAST AMD2 AMDY AMDY1 YDR242W YD8419.09 YDR242W	NA	NA	Yes	906	0	NA
Duarte et al.	Duarte_YPD	PRP28_YEAST PRP28 YDR243C YD8419.10C YDR243C	NA	NA	No	907	0	NA
Duarte et al.	Duarte_YPD	PEX5_YEAST PEX5 PAS10 YDR244W YD8419.11 YDR244W	NA	NA	Yes	908	0	NA
Duarte et al.	Duarte_YPD	MNN10_YEAST MNN10 BED1 YDR245W YD8419.12 YDR245W	NA	NA	Yes	909	0	NA
Duarte et al.	Duarte_YPD	TRS23_YEAST TRS23 YDR246W YD8419.13 YDR246W	NA	NA	No	910	0	NA
Duarte et al.	Duarte_YPD	VHS1_YEAST VHS1 YDR247W YD8419.14 YDR247W	NA	NA	Yes	911	0	NA
Duarte et al.	Duarte_YPD	GNTK_YEAST YDR248C YDR248C	NA	NA	Yes	912	0	NA
Duarte et al.	Duarte_YPD	YD249_YEAST YDR249C YDR249C	NA	NA	Yes	913	0	NA
Duarte et al.	Duarte_YPD	PAM1_YEAST PAM1 YDR251W YD8419.18 YD9320A.01 YDR251W	NA	NA	Yes	914	0	NA
Duarte et al.	Duarte_YPD	NACB2_YEAST BTT1 YDR252W YD9320A.02 YDR252W	NA	NA	Yes	915	0	NA
Duarte et al.	Duarte_YPD	MET32_YEAST MET32 YDR253C YD9320A.03C YDR253C	NA	NA	Yes	916	0	NA
Duarte et al.	Duarte_YPD	CHL4_YEAST CHL4 CTF17 MCM17 YDR254W YD9320A.04 YDR254W	NA	NA	Yes	917	0	NA
Duarte et al.	Duarte_YPD	RMD5_YEAST RMD5 GID2 YDR255C YD9320A.05c YDR255C	NA	NA	Yes	918	0	NA
Duarte et al.	Duarte_YPD	CATA_YEAST CTA1 YDR256C YD9320A.06C YDR256C	NA	NA	Yes	919	0	NA
Duarte et al.	Duarte_YPD	RKM4_YEAST RKM4 RMS1 SET7 YDR257C YD9320A.07C YDR257C	NA	NA	Yes	920	0	NA
Duarte et al.	Duarte_YPD	YAP6_YEAST YAP6 HAL7 YDR259C YD9320A.09C YD9320A.10C YDR259C	NA	NA	Yes	921	0	NA
Duarte et al.	Duarte_YPD	SWM1_YEAST SWM1 APC13 YDR260C YD9320A.11 YD9320A.11c YDR260C	NA	NA	Yes	922	0	NA
Duarte et al.	Duarte_YPD	EXG2_YEAST EXG2 YDR261C YD9320A.12C YDR261C	NA	NA	Yes	923	0	NA
Duarte et al.	Duarte_YPD	YFAS1_YEAST YDR262W YD9320B.01 YDR262W	NA	NA	Yes	924	0	NA
Duarte et al.	Duarte_YPD	AKR1_YEAST AKR1 YDR264C D9954.9 YD9230B.03C YDR264C	NA	NA	Yes	925	0	NA
Duarte et al.	Duarte_YPD	PEX10_YEAST PEX10 PAS4 YDR265W D9954.8 YDR265W	NA	NA	Yes	926	0	NA
Duarte et al.	Duarte_YPD	YD266_YEAST YDR266C YDR266C	NA	NA	Yes	927	0	NA
Duarte et al.	Duarte_YPD	CIAO1_YEAST CIA1 YDR267C YDR267C	NA	NA	No	928	0	NA
Duarte et al.	Duarte_YPD	ATU2_YEAST CCC2 YDR270W D9954.6 YDR270W	NA	NA	Yes	929	0	NA
Duarte et al.	Duarte_YPD	GLO2_YEAST GLO2 YDR272W D9954.5 YDR272W	NA	NA	Yes	930	0	NA
Duarte et al.	Duarte_YPD	DON1_YEAST DON1 YDR273W D9954.4 YDR273W	NA	NA	Yes	931	0	NA
Duarte et al.	Duarte_YPD	BSC2_YEAST BSC2 YDR275W YDR275W	NA	NA	Yes	932	0	NA
Duarte et al.	Duarte_YPD	PMP3_YEAST PMP3 SNA1 YDR276C YDR276C	NA	NA	Yes	933	0	NA
Duarte et al.	Duarte_YPD	MTH1_YEAST MTH1 YDR277C D9954.12 YDR277C	NA	NA	Yes	934	0	NA
Duarte et al.	Duarte_YPD	RNH2B_YEAST RNH202 YDR279W YDR279W	NA	NA	Yes	935	0	NA
Duarte et al.	Duarte_YPD	RRP45_YEAST RRP45 YDR280W D9954.1 YDR280W	NA	NA	No	936	0	NA
Duarte et al.	Duarte_YPD	PHM6_YEAST PHM6 YDR281C D9954.14 YDR281C	NA	NA	Yes	937	0	NA
Duarte et al.	Duarte_YPD	YD282_YEAST YDR282C YDR282C	NA	NA	Yes	938	0	NA
Duarte et al.	Duarte_YPD	GCN2_YEAST GCN2 AAS1 YDR283C YDR283C	NA	NA	Yes	939	0	NA
Duarte et al.	Duarte_YPD	DPP1_YEAST DPP1 ZRG1 YDR284C YDR284C	NA	NA	Yes	940	0	NA
Duarte et al.	Duarte_YPD	ZIP1_YEAST ZIP1 YDR285W D9819.9 YDR285W	NA	NA	Yes	941	0	NA
Duarte et al.	Duarte_YPD	YD286_YEAST YDR286C YDR286C	NA	NA	Yes	942	0	NA
Duarte et al.	Duarte_YPD	INM2_YEAST INM2 IMP2 YDR287W YDR287W	NA	NA	Yes	943	0	NA
Duarte et al.	Duarte_YPD	NSE3_YEAST NSE3 YDR288W YDR288W	NA	NA	No	944	0	NA
Duarte et al.	Duarte_YPD	HRQ1_YEAST HRQ1 YDR291W YDR291W	NA	NA	Yes	945	0	NA
Duarte et al.	Duarte_YPD	SRPR_YEAST SRP101 YDR292C D9819.3 YDR292C	NA	NA	No	946	0	NA
Duarte et al.	Duarte_YPD	SSD1_YEAST SSD1 CLA1 RLD1 SRK1 YDR293C D9819.4 YDR293C	NA	NA	Yes	947	0	NA
Duarte et al.	Duarte_YPD	SGPL_YEAST DPL1 BST1 YDR294C D9819.5 YDR294C	NA	NA	Yes	948	0	NA
Duarte et al.	Duarte_YPD	HDA2_YEAST HDA2 PLO2 YDR295C YDR295C	NA	NA	Yes	949	0	NA
Duarte et al.	Duarte_YPD	SUR2_YEAST SUR2 SYR2 YDR297W D9740.8 YDR297W	NA	NA	Yes	950	0	NA
Duarte et al.	Duarte_YPD	BFR2_YEAST BFR2 YDR299W YDR299W	NA	NA	No	951	0	NA
Duarte et al.	Duarte_YPD	PROB_YEAST PRO1 YDR300C D9740.12 YDR300C	NA	NA	Yes	952	0	NA
Duarte et al.	Duarte_YPD	CFT1_YEAST CFT1 YHH1 YDR301W YDR301W	NA	NA	No	953	0	NA
Duarte et al.	Duarte_YPD	GPI11_YEAST GPI11 YDR302W YDR302W	NA	NA	No	954	0	NA
Duarte et al.	Duarte_YPD	RSC3_YEAST RSC3 YDR303C D9740.13 YDR303C	NA	NA	No	955	0	NA
Duarte et al.	Duarte_YPD	CYPD_YEAST CPR5 CYP5 CYPD YDR304C D9740.14 YDR304C	NA	NA	Yes	956	0	NA
Duarte et al.	Duarte_YPD	HNT2_YEAST HNT2 APH1 YDR305C D9740.15 YDR305C	NA	NA	Yes	957	0	NA
Duarte et al.	Duarte_YPD	YD306_YEAST YDR306C YDR306C	NA	NA	Yes	958	0	NA
Duarte et al.	Duarte_YPD	PMT7_YEAST PMT7 YDR307W D9740.4 YDR307W	NA	NA	Yes	959	0	NA
Duarte et al.	Duarte_YPD	MED21_YEAST SRB7 MED21 YDR308C D9740.17 YDR308C	NA	NA	No	960	0	NA
Duarte et al.	Duarte_YPD	GIC2_YEAST GIC2 YDR309C D9740.18 YDR309C	NA	NA	Yes	961	0	NA
Duarte et al.	Duarte_YPD	SUM1_YEAST SUM1 YDR310C D9740.19 YDR310C	NA	NA	Yes	962	0	NA
Duarte et al.	Duarte_YPD	TFB1_YEAST TFB1 YDR311W D9740.3 YDR311W	NA	NA	No	963	0	NA
Duarte et al.	Duarte_YPD	SSF2_YEAST SSF2 YDR312W D9740.2 YDR312W	NA	NA	Yes	964	0	NA
Duarte et al.	Duarte_YPD	PIB1_YEAST PIB1 YDR313C YDR313C	NA	NA	Yes	965	0	NA
Duarte et al.	Duarte_YPD	RAD34_YEAST RAD34 YDR314C YDR314C	NA	NA	Yes	966	0	NA
Duarte et al.	Duarte_YPD	IPK1_YEAST IPK1 GSL1 YDR315C YDR315C	NA	NA	Yes	967	0	NA
Duarte et al.	Duarte_YPD	HIM1_YEAST HIM1 YDR317W YDR317W	NA	NA	Yes	968	0	NA
Duarte et al.	Duarte_YPD	MCM21_YEAST MCM21 CTF5 YDR318W YDR318W	NA	NA	Yes	969	0	NA
Duarte et al.	Duarte_YPD	YFT2_YEAST YFT2 FIT2A YDR319C YDR319C	NA	NA	Yes	970	0	NA
Duarte et al.	Duarte_YPD	SWA2_YEAST SWA2 AUX1 BUD24 YDR320C D9798.10 YDR320C	NA	NA	Yes	971	0	NA
Duarte et al.	Duarte_YPD	ASPG1_YEAST ASP1 YDR321W D9798.6 YDR321W	NA	NA	Yes	972	0	NA
Duarte et al.	Duarte_YPD	PEP7_YEAST PEP7 VAC1 VPL21 VPS19 VPT19 YDR323C YDR323C	NA	NA	Yes	973	0	NA
Duarte et al.	Duarte_YPD	UTP4_YEAST UTP4 YDR324C YDR324C	NA	NA	No	974	0	NA
Duarte et al.	Duarte_YPD	CND3_YEAST YCG1 YCS5 YDR325W YDR325W	NA	NA	No	975	0	NA
Duarte et al.	Duarte_YPD	YSP2_YEAST YSP2 YDR326C YDR326C	NA	NA	Yes	976	0	NA
Duarte et al.	Duarte_YPD	SKP1_YEAST SKP1 CBF3D YDR328C D9798.14 YDR328C	NA	NA	No	977	0	NA
Duarte et al.	Duarte_YPD	PEX3_YEAST PEX3 PAS3 YDR329C D9798.15 YDR329C	NA	NA	Yes	978	0	NA
Duarte et al.	Duarte_YPD	UBX5_YEAST UBX5 YDR330W YDR330W	NA	NA	Yes	979	0	NA
Duarte et al.	Duarte_YPD	GPI8_YEAST GPI8 YDR331W D9798.2 YDR331W	NA	NA	No	980	0	NA
Duarte et al.	Duarte_YPD	IRC3_YEAST IRC3 YDR332W YDR332W	NA	NA	Yes	981	0	NA
Duarte et al.	Duarte_YPD	YD333_YEAST YDR333C YDR333C	NA	NA	Yes	982	0	NA
Duarte et al.	Duarte_YPD	SWR1_YEAST SWR1 YDR334W D9651.6 YDR334W	NA	NA	Yes	983	0	NA
Duarte et al.	Duarte_YPD	MSN5_YEAST MSN5 YDR335W D9651.5 YDR335W	NA	NA	Yes	984	0	NA
Duarte et al.	Duarte_YPD	YD336_YEAST YDR336W YDR336W	NA	NA	Yes	985	0	NA
Duarte et al.	Duarte_YPD	YD338_YEAST YDR338C D9651.8 YDR338C	NA	NA	Yes	986	0	NA
Duarte et al.	Duarte_YPD	FCF1_YEAST FCF1 YDR339C D9651.9 YDR339C	NA	NA	No	987	0	NA
Duarte et al.	Duarte_YPD	SYRC_YEAST YDR341C D9651.10 YDR341C	NA	NA	No	988	0	NA
Duarte et al.	Duarte_YPD	HXT3_YEAST HXT3 YDR345C D9651.14 YDR345C	NA	NA	Yes	989	0	NA
Duarte et al.	Duarte_YPD	SVF1_YEAST SVF1 SGI1 YDR346C YDR346C	NA	NA	Yes	990	0	NA
Duarte et al.	Duarte_YPD	PAL1_YEAST PAL1 YDR348C YDR348C	NA	NA	Yes	991	0	NA
Duarte et al.	Duarte_YPD	YPS7_YEAST YPS7 YDR349C YDR349C	NA	NA	Yes	992	0	NA
Duarte et al.	Duarte_YPD	SBE2_YEAST SBE2 YDR351W D9476.7 YDR351W	NA	NA	Yes	993	0	NA
Duarte et al.	Duarte_YPD	YPQ2_YEAST YPQ2 YDR352W YDR352W	NA	NA	Yes	994	0	NA
Duarte et al.	Duarte_YPD	TRXB1_YEAST TRR1 YDR353W D9476.5 YDR353W	NA	NA	No	995	0	NA
Duarte et al.	Duarte_YPD	TRPD_YEAST TRP4 YDR354W D9476.4 YDR354W	NA	NA	Yes	996	0	NA
Duarte et al.	Duarte_YPD	SP110_YEAST SPC110 NUF1 XCM1 YDR356W D9476.3 YDR356W	NA	NA	No	997	0	NA
Duarte et al.	Duarte_YPD	BL1S4_YEAST CNL1 YDR357C YDR357C	NA	NA	Yes	998	0	NA
Duarte et al.	Duarte_YPD	GGA1_YEAST GGA1 YDR358W D9476.2 YDR358W	NA	NA	Yes	999	0	NA
Duarte et al.	Duarte_YPD	EAF1_YEAST EAF1 VID21 YDR359C YDR359C	NA	NA	Yes	1000	0	NA
Duarte et al.	Duarte_YPD	BCP1_YEAST BCP1 YDR361C YDR361C	NA	NA	No	1001	0	NA
Duarte et al.	Duarte_YPD	TFC6_YEAST TFC6 YDR362C YDR362C	NA	NA	No	1002	0	NA
Duarte et al.	Duarte_YPD	ESC2_YEAST ESC2 YDR363W YDR363W	NA	NA	Yes	1003	0	NA
Duarte et al.	Duarte_YPD	PRP17_YEAST CDC40 PRP17 SLU4 XRS2 YDR364C D9481.11 YDR364C	NA	NA	Yes	1004	0	NA
Duarte et al.	Duarte_YPD	ESF1_YEAST ESF1 YDR365C YDR365C	NA	NA	No	1005	0	NA
Duarte et al.	Duarte_YPD	KEI1_YEAST KEI1 YDR367W YDR367W	NA	NA	No	1006	0	NA
Duarte et al.	Duarte_YPD	YPR1_YEAST YPR1 YDR368W D9481.8 YDR368W	NA	NA	Yes	1007	0	NA
Duarte et al.	Duarte_YPD	XRS2_YEAST XRS2 YDR369C D9481.13 YDR369C	NA	NA	Yes	1008	0	NA
Duarte et al.	Duarte_YPD	DXO1_YEAST DXO1 YDR370C YDR370C	NA	NA	Yes	1009	0	NA
Duarte et al.	Duarte_YPD	CHI2_YEAST CTS2 YDR371W D9481.7 YDR371W	NA	NA	Yes	1010	0	NA
Duarte et al.	Duarte_YPD	VPS74_YEAST VPS74 YDR372C D9481.15 YDR372C	NA	NA	Yes	1011	0	NA
Duarte et al.	Duarte_YPD	NCS1_YEAST FRQ1 NCS1 YDR373W D9481.6 YDR373W	NA	NA	No	1012	0	NA
Duarte et al.	Duarte_YPD	MRB1_YEAST PHO92 MRB1 YDR374C YDR374C	NA	NA	Yes	1013	0	NA
Duarte et al.	Duarte_YPD	LSM6_YEAST LSM6 YDR378C D9481.18 YDR378C	NA	NA	Yes	1014	0	NA
Duarte et al.	Duarte_YPD	RGA2_YEAST RGA2 YDR379W D9481.4 YDR379W	NA	NA	Yes	1015	0	NA
Duarte et al.	Duarte_YPD	ARO10_YEAST ARO10 YDR380W D9481.3 YDR380W	NA	NA	Yes	1016	0	NA
Duarte et al.	Duarte_YPD	YRA1_YEAST YRA1 YDR381W D9481.2 D9509.1 YDR381W	NA	NA	No	1017	0	NA
Duarte et al.	Duarte_YPD	RLA4_YEAST RPP2B L12EIA RPL45 RPLA4 YDR382W YDR382W	NA	NA	Yes	1018	0	NA
Duarte et al.	Duarte_YPD	NKP1_YEAST NKP1 YDR383C YDR383C	NA	NA	Yes	1019	0	NA
Duarte et al.	Duarte_YPD	ATO3_YEAST ATO3 YDR384C D9481.20 D9509.4 YDR384C	NA	NA	Yes	1020	0	NA
Duarte et al.	Duarte_YPD	EF2_YEAST EFT1 YOR133W O3317 YOR3317W; EFT2 YDR385W YDR385W	NA	NA	Yes	1021	0	NA
Duarte et al.	Duarte_YPD	MUS81_YEAST MUS81 SLX3 YDR386W D9509.6 YDR386W	NA	NA	Yes	1022	0	NA
Duarte et al.	Duarte_YPD	YD387_YEAST YDR387C YDR387C	NA	NA	Yes	1023	0	NA
Duarte et al.	Duarte_YPD	RV167_YEAST RVS167 YDR388W D9509.8 YDR388W	NA	NA	Yes	1024	0	NA
Duarte et al.	Duarte_YPD	SAC7_YEAST SAC7 YDR389W YDR389W	NA	NA	Yes	1025	0	NA
Duarte et al.	Duarte_YPD	UBA2_YEAST UBA2 PIP2 UAL1 YDR390C D9509.10 YDR390C	NA	NA	No	1026	0	NA
Duarte et al.	Duarte_YPD	YD391_YEAST YDR391C YDR391C	NA	NA	Yes	1027	0	NA
Duarte et al.	Duarte_YPD	SPT3_YEAST SPT3 YDR392W D9509.12 YDR392W	NA	NA	Yes	1028	0	NA
Duarte et al.	Duarte_YPD	PRS6B_YEAST RPT3 YNT1 YTA2 YDR394W D9509.14 YDR394W	NA	NA	No	1029	0	NA
Duarte et al.	Duarte_YPD	SXM1_YEAST SXM1 KAP108 YDR395W YDR395W	NA	NA	Yes	1030	0	NA
Duarte et al.	Duarte_YPD	NCB2_YEAST NCB2 YDR1 YDR397C YDR397C	NA	NA	No	1031	0	NA
Duarte et al.	Duarte_YPD	UTP5_YEAST UTP5 YDR398W D9509.17 YDR398W	NA	NA	No	1032	0	NA
Duarte et al.	Duarte_YPD	HPRT_YEAST HPT1 BRA6 YDR399W D9509.18 YDR399W	NA	NA	Yes	1033	0	NA
Duarte et al.	Duarte_YPD	URH1_YEAST URH1 YDR400W D9509.19 YDR400W	NA	NA	Yes	1034	0	NA
Duarte et al.	Duarte_YPD	CP56_YEAST DIT2 CYP56 YDR402C D9509.20 YDR402C	NA	NA	Yes	1035	0	NA
Duarte et al.	Duarte_YPD	DIT1_YEAST DIT1 YDR403W D9509.21 YDR403W	NA	NA	Yes	1036	0	NA
Duarte et al.	Duarte_YPD	RPB7_YEAST RPB7 YDR404C D9509.22 YDR404C	NA	NA	No	1037	0	NA
Duarte et al.	Duarte_YPD	PDR15_YEAST PDR15 YDR406W D9509.24 YDR406W	NA	NA	Yes	1038	0	NA
Duarte et al.	Duarte_YPD	TR120_YEAST TRS120 YDR407C D9509.25 ESBP10 YDR407C	NA	NA	No	1039	0	NA
Duarte et al.	Duarte_YPD	PUR3_YEAST ADE8 YDR408C D9509.26 YDR408C	NA	NA	Yes	1040	0	NA
Duarte et al.	Duarte_YPD	SIZ1_YEAST SIZ1 ULL1 YDR409W YDR409W	NA	NA	Yes	1041	0	NA
Duarte et al.	Duarte_YPD	STE14_YEAST STE14 YDR410C D9461.1 YDR410C	NA	NA	Yes	1042	0	NA
Duarte et al.	Duarte_YPD	DFM1_YEAST DFM1 YDR411C D9461.2 YDR411C	NA	NA	Yes	1043	0	NA
Duarte et al.	Duarte_YPD	RRP17_YEAST RRP17 YDR412W YDR412W	NA	NA	No	1044	0	NA
Duarte et al.	Duarte_YPD	ERD1_YEAST ERD1 YDR414C D9461.4 YDR414C	NA	NA	Yes	1045	0	NA
Duarte et al.	Duarte_YPD	YD415_YEAST YDR415C YDR415C	NA	NA	Yes	1046	0	NA
Duarte et al.	Duarte_YPD	SYF1_YEAST SYF1 NTC90 YDR416W YDR416W	NA	NA	No	1047	0	NA
Duarte et al.	Duarte_YPD	RL12B_YEAST RPL12B RPL15A YDR418W D9461.7 YDR418W	NA	NA	Yes	1048	0	NA
Duarte et al.	Duarte_YPD	POLH_YEAST RAD30 DBH1 YDR419W YDR419W	NA	NA	Yes	1049	0	NA
Duarte et al.	Duarte_YPD	HKR1_YEAST HKR1 YDR420W YDR420W	NA	NA	Yes	1050	0	NA
Duarte et al.	Duarte_YPD	ARO80_YEAST ARO80 YDR421W D9461.10 YDR421W	NA	NA	Yes	1051	0	NA
Duarte et al.	Duarte_YPD	SIP1_YEAST SIP1 YDR422C D9461.11 YDR422C	NA	NA	Yes	1052	0	NA
Duarte et al.	Duarte_YPD	YAP2_YEAST CAD1 YAP2 YDR423C D9461.12 YDR423C	NA	NA	Yes	1053	0	NA
Duarte et al.	Duarte_YPD	DYL1_YEAST DYN2 SLC1 YDR424C YDR424C	NA	NA	Yes	1054	0	NA
Duarte et al.	Duarte_YPD	SNX41_YEAST SNX41 YDR425W YDR425W	NA	NA	Yes	1055	0	NA
Duarte et al.	Duarte_YPD	RPN9_YEAST RPN9 NAS7 YDR427W D9461.14 YDR427W	NA	NA	No	1056	0	NA
Duarte et al.	Duarte_YPD	KFA_YEAST BNA7 YDR428C YDR428C	NA	NA	Yes	1057	0	NA
Duarte et al.	Duarte_YPD	EIF3G_YEAST TIF35 YDR429C D9461.16 YDR429C	NA	NA	No	1058	0	NA
Duarte et al.	Duarte_YPD	NOP3_YEAST NPL3 MTR13 MTS1 NAB1 NOP3 YDR432W D9461.19 YDR432W	NA	NA	Yes	1059	0	NA
Duarte et al.	Duarte_YPD	GPI17_YEAST GPI17 YDR434W D9461.20 YDR434W	NA	NA	No	1060	0	NA
Duarte et al.	Duarte_YPD	LCMT1_YEAST PPM1 YDR435C YDR435C	NA	NA	Yes	1061	0	NA
Duarte et al.	Duarte_YPD	PPZ2_YEAST PPZ2 YDR436W D9461.22 YDR436W	NA	NA	Yes	1062	0	NA
Duarte et al.	Duarte_YPD	GPI19_YEAST GPI19 YDR437W D9461.23 YDR437W	NA	NA	No	1063	0	NA
Duarte et al.	Duarte_YPD	THI74_YEAST THI74 YDR438W YDR438W	NA	NA	Yes	1064	0	NA
Duarte et al.	Duarte_YPD	LRS4_YEAST LRS4 YDR439W D9461.25 YDR439W	NA	NA	Yes	1065	0	NA
Duarte et al.	Duarte_YPD	DOT1_YEAST DOT1 KMT4 PCH1 YDR440W D9461.26 YDR440W	NA	NA	Yes	1066	0	NA
Duarte et al.	Duarte_YPD	APT2_YEAST APT2 YDR441C D9461.27 YDR441C	NA	NA	Yes	1067	0	NA
Duarte et al.	Duarte_YPD	SSN2_YEAST SSN2 MED13 NUT8 RYE3 SCA1 SRB9 UME2 YDR443C YDR443C	NA	NA	Yes	1068	0	NA
Duarte et al.	Duarte_YPD	YD444_YEAST YDR444W YDR444W	NA	NA	Yes	1069	0	NA
Duarte et al.	Duarte_YPD	ECM11_YEAST ECM11 YDR446W D9461.31 YDR446W	NA	NA	Yes	1070	0	NA
Duarte et al.	Duarte_YPD	RS17B_YEAST RPS17B RP51B YDR447C YDR447C	NA	NA	Yes	1071	0	NA
Duarte et al.	Duarte_YPD	ADA2_YEAST ADA2 YDR448W D9461.33 YDR448W	NA	NA	Yes	1072	0	NA
Duarte et al.	Duarte_YPD	UTP6_YEAST UTP6 YDR449C D9461.34 YDR449C	NA	NA	No	1073	0	NA
Duarte et al.	Duarte_YPD	RS18A_YEAST RPS18A YDR450W D9461.35 YDR450W	NA	NA	Yes	1074	0	NA
Duarte et al.	Duarte_YPD	YHP1_YEAST YHP1 YDR451C D9461.36 YDR451C	NA	NA	Yes	1075	0	NA
Duarte et al.	Duarte_YPD	PPN1_YEAST PPN1 PHM5 YDR452W D9461.37 YDR452W	NA	NA	Yes	1076	0	NA
Duarte et al.	Duarte_YPD	TSA2_YEAST TSA2 YDR453C D9461.38 YDR453C	NA	NA	Yes	1077	0	NA
Duarte et al.	Duarte_YPD	KGUA_YEAST GUK1 YDR454C D9461.39 YDR454C	NA	NA	No	1078	0	NA
Duarte et al.	Duarte_YPD	NHX1_YEAST NHX1 NHA2 VPL27 VPS44 YDR456W D9461.40 YDR456W	NA	NA	Yes	1079	0	NA
Duarte et al.	Duarte_YPD	TOM1_YEAST TOM1 SSR2 YDR457W D8035.1 YDR457W	NA	NA	Yes	1080	0	NA
Duarte et al.	Duarte_YPD	HEH2_YEAST HEH2 YDR458C D8035.2 YDR458C	NA	NA	Yes	1081	0	NA
Duarte et al.	Duarte_YPD	PFA5_YEAST PFA5 YDR459C YDR459C	NA	NA	Yes	1082	0	NA
Duarte et al.	Duarte_YPD	TFB3_YEAST TFB3 RIG2 YDR460W YDR460W	NA	NA	No	1083	0	NA
Duarte et al.	Duarte_YPD	MFA1_YEAST MFA1 YDR461W D8035.5 YDR461W	NA	NA	Yes	1084	0	NA
Duarte et al.	Duarte_YPD	STP1_YEAST STP1 BAP1 SSY2 YDR463W D8035.7 YDR463W	NA	NA	Yes	1085	0	NA
Duarte et al.	Duarte_YPD	SPP41_YEAST SPP41 YDR464W YDR464W	NA	NA	No	1086	0	NA
Duarte et al.	Duarte_YPD	RMT2_YEAST RMT2 YDR465C YDR465C	NA	NA	Yes	1087	0	NA
Duarte et al.	Duarte_YPD	PKH3_YEAST PKH3 YDR466W YDR466W	NA	NA	Yes	1088	0	NA
Duarte et al.	Duarte_YPD	TLG1_YEAST TLG1 YDR468C D8035.11 YDR468C	NA	NA	No	1089	0	NA
Duarte et al.	Duarte_YPD	SDC1_YEAST SDC1 CPS25 SAF19 YDR469W YDR469W	NA	NA	Yes	1090	0	NA
Duarte et al.	Duarte_YPD	RL27B_YEAST RPL27B RPL27 YDR471W D8035.14 YDR471W	NA	NA	Yes	1091	0	NA
Duarte et al.	Duarte_YPD	TRS31_YEAST TRS31 YDR472W YDR472W	NA	NA	No	1092	0	NA
Duarte et al.	Duarte_YPD	PRP3_YEAST PRP3 RNA3 YDR473C D8035.16 YDR473C	NA	NA	No	1093	0	NA
Duarte et al.	Duarte_YPD	JIP4_YEAST JIP4 YDR475C YDR474C YDR475C	NA	NA	Yes	1094	0	NA
Duarte et al.	Duarte_YPD	YD476_YEAST YDR476C YDR476C	NA	NA	Yes	1095	0	NA
Duarte et al.	Duarte_YPD	SNF1_YEAST SNF1 CAT1 CCR1 GLC2 PAS14 YDR477W D8035.20 YDR477W	NA	NA	Yes	1096	0	NA
Duarte et al.	Duarte_YPD	RMRP_YEAST SNM1 YDR478W D8035.21 YDR478W	NA	NA	No	1097	0	NA
Duarte et al.	Duarte_YPD	PEX29_YEAST PEX29 YDR479C YDR479C	NA	NA	Yes	1098	0	NA
Duarte et al.	Duarte_YPD	DIG2_YEAST DIG2 RST2 YDR480W D8035.23 YDR480W	NA	NA	Yes	1099	0	NA
Duarte et al.	Duarte_YPD	PPB_YEAST PHO8 YDR481C D8035.24 YDR481C	NA	NA	Yes	1100	0	NA
Duarte et al.	Duarte_YPD	CWC21_YEAST CWC21 YDR482C YDR482C	NA	NA	Yes	1101	0	NA
Duarte et al.	Duarte_YPD	KRE2_YEAST KRE2 MNT1 YDR483W D8035.26 YDR483W	NA	NA	Yes	1102	0	NA
Duarte et al.	Duarte_YPD	VPS52_YEAST VPS52 SAC2 YDR484W D8035.27 YDR484W	NA	NA	Yes	1103	0	NA
Duarte et al.	Duarte_YPD	VPS72_YEAST VPS72 SWC2 YDR485C YDR485C	NA	NA	Yes	1104	0	NA
Duarte et al.	Duarte_YPD	VPS60_YEAST VPS60 CHM5 MOS10 YDR486C YDR486C	NA	NA	Yes	1105	0	NA
Duarte et al.	Duarte_YPD	PAC11_YEAST PAC11 YDR488C YDR488C	NA	NA	Yes	1106	0	NA
Duarte et al.	Duarte_YPD	SLD5_YEAST SLD5 YDR489W YDR489W	NA	NA	No	1107	0	NA
Duarte et al.	Duarte_YPD	PKH1_YEAST PKH1 YDR490C YDR490C	NA	NA	Yes	1108	0	NA
Duarte et al.	Duarte_YPD	IZH1_YEAST IZH1 YDR492W YDR492W	NA	NA	Yes	1109	0	NA
Duarte et al.	Duarte_YPD	VPS3_YEAST VPS3 VPT17 YDR495C D9719.1 YDR495C	NA	NA	Yes	1110	0	NA
Duarte et al.	Duarte_YPD	PUF6_YEAST PUF6 YDR496C D9719.2 YDR496C	NA	NA	Yes	1111	0	NA
Duarte et al.	Duarte_YPD	ITR1_YEAST ITR1 YDR497C D9719.3 YDR497C	NA	NA	Yes	1112	0	NA
Duarte et al.	Duarte_YPD	SEC20_YEAST SEC20 YDR498C D9719.4 YDR498C	NA	NA	No	1113	0	NA
Duarte et al.	Duarte_YPD	LCD1_YEAST LCD1 DDC2 PIE1 YDR499W YDR499W	NA	NA	No	1114	0	NA
Duarte et al.	Duarte_YPD	RL37B_YEAST RPL37B RPL35B YDR500C D9719.6 YDR500C	NA	NA	Yes	1115	0	NA
Duarte et al.	Duarte_YPD	PLM2_YEAST PLM2 YDR501W YDR501W	NA	NA	Yes	1116	0	NA
Duarte et al.	Duarte_YPD	METK2_YEAST SAM2 ETH2 YDR502C D9719.8 YDR502C	NA	NA	Yes	1117	0	NA
Duarte et al.	Duarte_YPD	LPP1_YEAST LPP1 YDR503C D9719.9 YDR503C	NA	NA	Yes	1118	0	NA
Duarte et al.	Duarte_YPD	PSP1_YEAST PSP1 GIN5 YDR505C D9719.11 YDR505C	NA	NA	Yes	1119	0	NA
Duarte et al.	Duarte_YPD	GMC1_YEAST GMC1 YDR506C D9719.12 YDR506C	NA	NA	Yes	1120	0	NA
Duarte et al.	Duarte_YPD	GIN4_YEAST GIN4 YDR507C D9719.13 YDR507C	NA	NA	Yes	1121	0	NA
Duarte et al.	Duarte_YPD	GNP1_YEAST GNP1 YDR508C D9719.14 YDR508C	NA	NA	Yes	1122	0	NA
Duarte et al.	Duarte_YPD	SMT3_YEAST SMT3 YDR510W D9719.15 YDR510W	NA	NA	No	1123	0	NA
Duarte et al.	Duarte_YPD	EMI1_YEAST EMI1 YDR512C D9719.18 YDR512C	NA	NA	Yes	1124	0	NA
Duarte et al.	Duarte_YPD	GLRX2_YEAST GRX2 TTR TTR1 YDR513W D9719.17 YDR513W	NA	NA	Yes	1125	0	NA
Duarte et al.	Duarte_YPD	YD514_YEAST YDR514C YDR514C	NA	NA	Yes	1126	0	NA
Duarte et al.	Duarte_YPD	SLF1_YEAST SLF1 YDR515W D9719.20 YDR515W	NA	NA	Yes	1127	0	NA
Duarte et al.	Duarte_YPD	EMI2_YEAST EMI2 YDR516C D9719.21 YDR516C	NA	NA	Yes	1128	0	NA
Duarte et al.	Duarte_YPD	GRH1_YEAST GRH1 YDR517W YDR517W	NA	NA	Yes	1129	0	NA
Duarte et al.	Duarte_YPD	EUG1_YEAST EUG1 YDR518W D9719.23 YDR518W	NA	NA	Yes	1130	0	NA
Duarte et al.	Duarte_YPD	FKBP2_YEAST FPR2 FKB2 YDR519W D9719.24 YDR519W	NA	NA	Yes	1131	0	NA
Duarte et al.	Duarte_YPD	URC2_YEAST URC2 YDR520C YDR520C	NA	NA	Yes	1132	0	NA
Duarte et al.	Duarte_YPD	SPS2_YEAST SPS2 YDR522C D9719.26 YDR522C	NA	NA	Yes	1133	0	NA
Duarte et al.	Duarte_YPD	SPS1_YEAST SPS1 YDR523C D9719.27 YDR523C	NA	NA	Yes	1134	0	NA
Duarte et al.	Duarte_YPD	AGE1_YEAST AGE1 SAT1 YDR524C D9719.28 YDR524C	NA	NA	Yes	1135	0	NA
Duarte et al.	Duarte_YPD	RBA50_YEAST RBA50 YDR527W YDR527W	NA	NA	No	1136	0	NA
Duarte et al.	Duarte_YPD	HLR1_YEAST HLR1 YDR528W D9719.31 YDR528W	NA	NA	Yes	1137	0	NA
Duarte et al.	Duarte_YPD	APA2_YEAST APA2 YDR530C D9719.33 YDR530C	NA	NA	Yes	1138	0	NA
Duarte et al.	Duarte_YPD	PANK_YEAST CAB1 YDR531W YDR531W	NA	NA	No	1139	0	NA
Duarte et al.	Duarte_YPD	KRE28_YEAST KRE28 YDR532C YDR532C	NA	NA	Yes	1140	0	NA
Duarte et al.	Duarte_YPD	HSP31_YEAST HSP31 YDR533C D9719.36 YDR533C	NA	NA	Yes	1141	0	NA
Duarte et al.	Duarte_YPD	FIT1_YEAST FIT1 YDR534C D9719.37 YDR534C	NA	NA	Yes	1142	0	NA
Duarte et al.	Duarte_YPD	STL1_YEAST STL1 YDR536W D9719.39 YDR536W	NA	NA	Yes	1143	0	NA
Duarte et al.	Duarte_YPD	PAD1_YEAST PAD1 POF1 YDR538W YDR538W	NA	NA	Yes	1144	0	NA
Duarte et al.	Duarte_YPD	FDC1_YEAST FDC1 YDR539W D3703.2 YDR539W	NA	NA	Yes	1145	0	NA
Duarte et al.	Duarte_YPD	IRC4_YEAST IRC4 YDR540C YDR540C	NA	NA	Yes	1146	0	NA
Duarte et al.	Duarte_YPD	YD541_YEAST YDR541C YDR541C	NA	NA	Yes	1147	0	NA
Duarte et al.	Duarte_YPD	IRC22_YEAST IRC22 YEL001C YEL001C	NA	NA	Yes	1148	0	NA
Duarte et al.	Duarte_YPD	OSTB_YEAST WBP1 YEL002C YEL002C	NA	NA	No	1149	0	NA
Duarte et al.	Duarte_YPD	PFD2_YEAST GIM4 PFD2 YEL003W YEL003W	NA	NA	Yes	1150	0	NA
Duarte et al.	Duarte_YPD	YEA4_YEAST YEA4 YEL004W YEL004W	NA	NA	Yes	1151	0	NA
Duarte et al.	Duarte_YPD	VAB2_YEAST VAB2 VAB31 YEL005C YEL005C	NA	NA	Yes	1152	0	NA
Duarte et al.	Duarte_YPD	MIT1_YEAST MIT1 YEL007W YEL007W	NA	NA	Yes	1153	0	NA
Duarte et al.	Duarte_YPD	GCN4_YEAST GCN4 AAS3 ARG9 YEL009C YEL009C	NA	NA	Yes	1154	0	NA
Duarte et al.	Duarte_YPD	GLGB_YEAST GLC3 YEL011W YEL011W	NA	NA	Yes	1155	0	NA
Duarte et al.	Duarte_YPD	UBC8_YEAST UBC8 GID3 YEL012W YEL012W	NA	NA	Yes	1156	0	NA
Duarte et al.	Duarte_YPD	VAC8_YEAST VAC8 YEB3 YEL013W YEL013W	NA	NA	Yes	1157	0	NA
Duarte et al.	Duarte_YPD	EDC3_YEAST EDC3 LSM16 YEL015W YEL015W	NA	NA	Yes	1158	0	NA
Duarte et al.	Duarte_YPD	NPP2_YEAST NPP2 YEL016C YEL016C	NA	NA	Yes	1159	0	NA
Duarte et al.	Duarte_YPD	YEL017CA	NA	NA	Yes	1160	0	NA
Duarte et al.	Duarte_YPD	GTT3_YEAST GTT3 YEL017W YEL017W	NA	NA	Yes	1161	0	NA
Duarte et al.	Duarte_YPD	EAF5_YEAST EAF5 YEL018W YEL018W	NA	NA	Yes	1162	0	NA
Duarte et al.	Duarte_YPD	NSE2_YEAST MMS21 NSE2 YEL019C YEL019C	NA	NA	No	1163	0	NA
Duarte et al.	Duarte_YPD	YEC0_YEAST YEL020C YEL020C	NA	NA	Yes	1164	0	NA
Duarte et al.	Duarte_YPD	YEC3_YEAST YEL023C YEL023C	NA	NA	Yes	1165	0	NA
Duarte et al.	Duarte_YPD	YEC5_YEAST YEL025C YEL025C	NA	NA	Yes	1166	0	NA
Duarte et al.	Duarte_YPD	SNU13_YEAST SNU13 YEL026W YEL026W	NA	NA	No	1167	0	NA
Duarte et al.	Duarte_YPD	VATL1_YEAST VMA3 CLS7 CUP5 GEF2 YEL027W YEL027W	NA	NA	Yes	1168	0	NA
Duarte et al.	Duarte_YPD	BUD16_YEAST BUD16 YEL029C YEL029C	NA	NA	Yes	1169	0	NA
Duarte et al.	Duarte_YPD	ATC6_YEAST SPF1 YEL031W YEL031W	NA	NA	Yes	1170	0	NA
Duarte et al.	Duarte_YPD	MCM3_YEAST MCM3 YEL032W SYGP-ORF23 YEL032W	NA	NA	No	1171	0	NA
Duarte et al.	Duarte_YPD	IF5A1_YEAST HYP2 TIF51A YEL034W SYGP-ORF21 YEL034W	NA	NA	No	1172	0	NA
Duarte et al.	Duarte_YPD	UTR5_YEAST UTR5 YEL035C SYGP-ORF27 YEL035C	NA	NA	No	1173	0	NA
Duarte et al.	Duarte_YPD	ANP1_YEAST ANP1 GEM3 YEL036C SYGP-ORF28 YEL036C	NA	NA	Yes	1174	0	NA
Duarte et al.	Duarte_YPD	RAD23_YEAST RAD23 YEL037C SYGP-ORF29 YEL037C	NA	NA	Yes	1175	0	NA
Duarte et al.	Duarte_YPD	ENOPH_YEAST UTR4 YEL038W SYGP-ORF20 YEL038W	NA	NA	Yes	1176	0	NA
Duarte et al.	Duarte_YPD	CRH2_YEAST UTR2 CRH2 YEL040W SYGP-ORF18 YEL040W	NA	NA	Yes	1177	0	NA
Duarte et al.	Duarte_YPD	YEF1_YEAST YEF1 YEL041W SYGP-ORF17 YEL041W	NA	NA	Yes	1178	0	NA
Duarte et al.	Duarte_YPD	GDA1_YEAST GDA1 YEL042W SYGP-ORF16 YEL042W	NA	NA	Yes	1179	0	NA
Duarte et al.	Duarte_YPD	YEF3_YEAST YEL043W SYGP-ORF14 YEL043W	NA	NA	Yes	1180	0	NA
Duarte et al.	Duarte_YPD	IES6_YEAST IES6 YEL044W SYGP-ORF13 YEL044W	NA	NA	Yes	1181	0	NA
Duarte et al.	Duarte_YPD	GLY1_YEAST GLY1 YEL046C SYGP-ORF34 YEL046C	NA	NA	Yes	1182	0	NA
Duarte et al.	Duarte_YPD	FRDS_YEAST YEL047C SYGP-ORF35 YEL047C	NA	NA	Yes	1183	0	NA
Duarte et al.	Duarte_YPD	TCA17_YEAST TCA17 YEL048C SYGP-ORF36 YEL048C	NA	NA	Yes	1184	0	NA
Duarte et al.	Duarte_YPD	PAU2_YEAST PAU2 YEL049W SYGP-ORF12 YEL049W	NA	NA	Yes	1185	0	NA
Duarte et al.	Duarte_YPD	VATD_YEAST VMA8 YEL051W SYGP-ORF11 YEL051W	NA	NA	Yes	1186	0	NA
Duarte et al.	Duarte_YPD	NAA35_YEAST MAK10 NAA35 YEL053C YEL053C	NA	NA	Yes	1187	0	NA
Duarte et al.	Duarte_YPD	RL12A_YEAST RPL12A RPL15B YEL054C YEL054C	NA	NA	Yes	1188	0	NA
Duarte et al.	Duarte_YPD	DPO5_YEAST POL5 YEL055C YEL055C	NA	NA	No	1189	0	NA
Duarte et al.	Duarte_YPD	HAT2_YEAST HAT2 YEL056W YEL056W	NA	NA	Yes	1190	0	NA
Duarte et al.	Duarte_YPD	YEG7_YEAST YEL057C YEL057C	NA	NA	Yes	1191	0	NA
Duarte et al.	Duarte_YPD	AGM1_YEAST PCM1 AGM1 YEL058W YEL058W	NA	NA	No	1192	0	NA
Duarte et al.	Duarte_YPD	PRTB_YEAST PRB1 YEL060C YEL060C	NA	NA	Yes	1193	0	NA
Duarte et al.	Duarte_YPD	CIN8_YEAST CIN8 KSL2 YEL061C YEL061C	NA	NA	Yes	1194	0	NA
Duarte et al.	Duarte_YPD	NPR2_YEAST NPR2 YEL062W YEL062W	NA	NA	Yes	1195	0	NA
Duarte et al.	Duarte_YPD	CAN1_YEAST CAN1 YEL063C YEL063C	NA	NA	Yes	1196	0	NA
Duarte et al.	Duarte_YPD	AVT2_YEAST AVT2 YEL064C YEL064C	NA	NA	Yes	1197	0	NA
Duarte et al.	Duarte_YPD	SIT1_YEAST SIT1 ARN3 YEL065W YEL065W	NA	NA	Yes	1198	0	NA
Duarte et al.	Duarte_YPD	HPA3_YEAST HPA3 YEL066W YEL066W	NA	NA	Yes	1199	0	NA
Duarte et al.	Duarte_YPD	RMD6_YEAST RMD6 YEL072W YEL072W	NA	NA	Yes	1200	0	NA
Duarte et al.	Duarte_YPD	MNN1_YEAST MNN1 YER001W YER001W	NA	NA	Yes	1201	0	NA
Duarte et al.	Duarte_YPD	NOP16_YEAST NOP16 YER002W YER002W	NA	NA	Yes	1202	0	NA
Duarte et al.	Duarte_YPD	MPI_YEAST PMI40 YER003C YER003C	NA	NA	No	1203	0	NA
Duarte et al.	Duarte_YPD	YND1_YEAST YND1 YER005W YER005W	NA	NA	Yes	1204	0	NA
Duarte et al.	Duarte_YPD	NUG1_YEAST NUG1 YER006W YER006W	NA	NA	No	1205	0	NA
Duarte et al.	Duarte_YPD	YER007CA	NA	NA	Yes	1206	0	NA
Duarte et al.	Duarte_YPD	PAC2_YEAST PAC2 YER007W YER007W	NA	NA	Yes	1207	0	NA
Duarte et al.	Duarte_YPD	SEC3_YEAST SEC3 PSL1 YER008C YER008C	NA	NA	No	1208	0	NA
Duarte et al.	Duarte_YPD	NTF2_YEAST NTF2 YER009W YER009W	NA	NA	No	1209	0	NA
Duarte et al.	Duarte_YPD	YEK0_YEAST YER010C YER010C	NA	NA	Yes	1210	0	NA
Duarte et al.	Duarte_YPD	TIR1_YEAST TIR1 SRP1 YER011W YER011W	NA	NA	Yes	1211	0	NA
Duarte et al.	Duarte_YPD	PSB4_YEAST PRE1 YER012W YER012W	NA	NA	No	1212	0	NA
Duarte et al.	Duarte_YPD	PRP22_YEAST PRP22 YER013W YER013W	NA	NA	No	1213	0	NA
Duarte et al.	Duarte_YPD	BIM1_YEAST BIM1 YER016W YER016W	NA	NA	Yes	1214	0	NA
Duarte et al.	Duarte_YPD	SPC25_YEAST SPC25 YER018C YER018C	NA	NA	No	1215	0	NA
Duarte et al.	Duarte_YPD	YER019CA	NA	NA	Yes	1216	0	NA
Duarte et al.	Duarte_YPD	ISC1_YEAST ISC1 YER019W YER019W	NA	NA	Yes	1217	0	NA
Duarte et al.	Duarte_YPD	GPA2_YEAST GPA2 SSP101 YER020W YER020W	NA	NA	Yes	1218	0	NA
Duarte et al.	Duarte_YPD	RPN3_YEAST RPN3 SUN2 YER021W YER021W	NA	NA	No	1219	0	NA
Duarte et al.	Duarte_YPD	MED17_YEAST SRB4 MED17 YER022W YER022W	NA	NA	No	1220	0	NA
Duarte et al.	Duarte_YPD	P5CR_YEAST PRO3 ORE2 YER023W YER023W	NA	NA	No	1221	0	NA
Duarte et al.	Duarte_YPD	IF2G_YEAST GCD11 TIF213 YER025W YER025W	NA	NA	No	1222	0	NA
Duarte et al.	Duarte_YPD	GAL83_YEAST GAL83 SPM1 YER027C YER027C	NA	NA	Yes	1223	0	NA
Duarte et al.	Duarte_YPD	MIG3_YEAST MIG3 YER028C YER028C	NA	NA	Yes	1224	0	NA
Duarte et al.	Duarte_YPD	CHZ1_YEAST CHZ1 YER030W YER030W	NA	NA	Yes	1225	0	NA
Duarte et al.	Duarte_YPD	YPT31_YEAST YPT31 YPT8 YER031C YER031C	NA	NA	Yes	1226	0	NA
Duarte et al.	Duarte_YPD	FIR1_YEAST FIR1 PIP1 YER032W YER032W	NA	NA	Yes	1227	0	NA
Duarte et al.	Duarte_YPD	ZRG8_YEAST ZRG8 YER033C YER033C	NA	NA	Yes	1228	0	NA
Duarte et al.	Duarte_YPD	YEM4_YEAST YER034W YER034W	NA	NA	Yes	1229	0	NA
Duarte et al.	Duarte_YPD	EDC2_YEAST EDC2 YER035W YER035W	NA	NA	Yes	1230	0	NA
Duarte et al.	Duarte_YPD	ARB1_YEAST ARB1 YER036C YER036C	NA	NA	No	1231	0	NA
Duarte et al.	Duarte_YPD	PHM8_YEAST PHM8 YER037W YER037W	NA	NA	Yes	1232	0	NA
Duarte et al.	Duarte_YPD	KRE29_YEAST KRE29 YER038C YER038C	NA	NA	No	1233	0	NA
Duarte et al.	Duarte_YPD	GMT2_YEAST HVG1 YEM9 YER039C YER039C	NA	NA	Yes	1234	0	NA
Duarte et al.	Duarte_YPD	GLN3_YEAST GLN3 YER040W YER040W	NA	NA	Yes	1235	0	NA
Duarte et al.	Duarte_YPD	YEN1_YEAST YEN1 YER041W YER041W	NA	NA	Yes	1236	0	NA
Duarte et al.	Duarte_YPD	MSRA_YEAST MXR1 YER042W YER042W	NA	NA	Yes	1237	0	NA
Duarte et al.	Duarte_YPD	SAHH_YEAST SAH1 YER043C YER043C	NA	NA	No	1238	0	NA
Duarte et al.	Duarte_YPD	ERG28_YEAST ERG28 BUD18 YER044C YER044C	NA	NA	Yes	1239	0	NA
Duarte et al.	Duarte_YPD	YER044CA	NA	NA	Yes	1240	0	NA
Duarte et al.	Duarte_YPD	ACA1_YEAST ACA1 YER045C YER045C	NA	NA	Yes	1241	0	NA
Duarte et al.	Duarte_YPD	SPO73_YEAST SPO73 YER046W YER046W	NA	NA	Yes	1242	0	NA
Duarte et al.	Duarte_YPD	SAP1_YEAST SAP1 YER047C YER047C	NA	NA	Yes	1243	0	NA
Duarte et al.	Duarte_YPD	CAJ1_YEAST CAJ1 YER048C YER048C	NA	NA	Yes	1244	0	NA
Duarte et al.	Duarte_YPD	TPA1_YEAST TPA1 YER049W YER049W	NA	NA	Yes	1245	0	NA
Duarte et al.	Duarte_YPD	JHD1_YEAST JHD1 YER051W YER051W	NA	NA	Yes	1246	0	NA
Duarte et al.	Duarte_YPD	AK_YEAST HOM3 YER052C YER052C	NA	NA	Yes	1247	0	NA
Duarte et al.	Duarte_YPD	GIP2_YEAST GIP2 YER054C YER054C	NA	NA	Yes	1248	0	NA
Duarte et al.	Duarte_YPD	HIS1_YEAST HIS1 YER055C YER055C	NA	NA	Yes	1249	0	NA
Duarte et al.	Duarte_YPD	FCY2_YEAST FCY2 YER056C YER056C	NA	NA	Yes	1250	0	NA
Duarte et al.	Duarte_YPD	YER056CA	NA	NA	Yes	1251	0	NA
Duarte et al.	Duarte_YPD	PT117_YEAST PET117 YER058W YER058W	NA	NA	Yes	1252	0	NA
Duarte et al.	Duarte_YPD	PCL6_YEAST PCL6 YER059W YER059W	NA	NA	Yes	1253	0	NA
Duarte et al.	Duarte_YPD	FCY21_YEAST FCY21 FCYY YER060W YER060W	NA	NA	Yes	1254	0	NA
Duarte et al.	Duarte_YPD	YER060WA	NA	NA	Yes	1255	0	NA
Duarte et al.	Duarte_YPD	GPP2_YEAST HOR2 GPP2 YER062C YER062C	NA	NA	Yes	1256	0	NA
Duarte et al.	Duarte_YPD	THO1_YEAST THO1 YER063W YER063W	NA	NA	Yes	1257	0	NA
Duarte et al.	Duarte_YPD	VHR2_YEAST VHR2 YER064C YER064C	NA	NA	Yes	1258	0	NA
Duarte et al.	Duarte_YPD	ACEA_YEAST ICL1 YER065C YER065C	NA	NA	Yes	1259	0	NA
Duarte et al.	Duarte_YPD	RRT13_YEAST RRT13 YER066W YER066W	NA	NA	Yes	1260	0	NA
Duarte et al.	Duarte_YPD	RGI1_YEAST RGI1 YER067W YER067W	NA	NA	Yes	1261	0	NA
Duarte et al.	Duarte_YPD	NOT4_YEAST MOT2 CCL1 NOT4 SIG1 SSF1 YER068W YER068W	NA	NA	Yes	1262	0	NA
Duarte et al.	Duarte_YPD	ARG56_YEAST ARG5,6 YER069W YER069W	NA	NA	Yes	1263	0	NA
Duarte et al.	Duarte_YPD	RIR1_YEAST RNR1 CRT7 RIR1 SDS12 YER070W YER070W	NA	NA	Yes	1264	0	NA
Duarte et al.	Duarte_YPD	TDA2_YEAST TDA2 YER071C YER071C	NA	NA	Yes	1265	0	NA
Duarte et al.	Duarte_YPD	VTC1_YEAST VTC1 NRF1 PHM4 YER072W YER072W	NA	NA	Yes	1266	0	NA
Duarte et al.	Duarte_YPD	RS24A_YEAST RPS24A RPS24EA YER074W YER074W	NA	NA	Yes	1267	0	NA
Duarte et al.	Duarte_YPD	PTP3_YEAST PTP3 YER075C YER075C	NA	NA	Yes	1268	0	NA
Duarte et al.	Duarte_YPD	YEQ7_YEAST YER077C YER077C	NA	NA	Yes	1269	0	NA
Duarte et al.	Duarte_YPD	YEQ9_YEAST YER079W YER079W	NA	NA	Yes	1270	0	NA
Duarte et al.	Duarte_YPD	SERA_YEAST SER3 YER081W YER081W	NA	NA	Yes	1271	0	NA
Duarte et al.	Duarte_YPD	UTP7_YEAST UTP7 KRE31 YER082C YER082C	NA	NA	No	1272	0	NA
Duarte et al.	Duarte_YPD	GET2_YEAST GET2 HUR2 RMD7 YER083C YER083C	NA	NA	Yes	1273	0	NA
Duarte et al.	Duarte_YPD	YER5_YEAST YER085C YER085C	NA	NA	Yes	1274	0	NA
Duarte et al.	Duarte_YPD	THDH_YEAST ILV1 YER086W YER086W	NA	NA	Yes	1275	0	NA
Duarte et al.	Duarte_YPD	SYPM_YEAST AIM10 YER087W YER087W	NA	NA	Yes	1276	0	NA
Duarte et al.	Duarte_YPD	DOT6_YEAST DOT6 PBF2 YER088C YER088C	NA	NA	Yes	1277	0	NA
Duarte et al.	Duarte_YPD	PP2C2_YEAST PTC2 YER089C YER089C	NA	NA	Yes	1278	0	NA
Duarte et al.	Duarte_YPD	TRPE_YEAST TRP2 YER090W YER090W	NA	NA	Yes	1279	0	NA
Duarte et al.	Duarte_YPD	METE_YEAST MET6 YER091C YER091C	NA	NA	Yes	1280	0	NA
Duarte et al.	Duarte_YPD	IES5_YEAST IES5 YER092W YER092W	NA	NA	Yes	1281	0	NA
Duarte et al.	Duarte_YPD	TSC11_YEAST TSC11 AVO3 YER093C YER093C	NA	NA	No	1282	0	NA
Duarte et al.	Duarte_YPD	YER093CA	NA	NA	Yes	1283	0	NA
Duarte et al.	Duarte_YPD	PSB3_YEAST PUP3 YER094C YER094C	NA	NA	No	1284	0	NA
Duarte et al.	Duarte_YPD	RAD51_YEAST RAD51 YER095W YER095W	NA	NA	Yes	1285	0	NA
Duarte et al.	Duarte_YPD	SHC1_YEAST SHC1 YER096W YER096W	NA	NA	Yes	1286	0	NA
Duarte et al.	Duarte_YPD	UBP9_YEAST UBP9 YER098W YER098W	NA	NA	Yes	1287	0	NA
Duarte et al.	Duarte_YPD	AST2_YEAST AST2 YER101C YER101C	NA	NA	Yes	1288	0	NA
Duarte et al.	Duarte_YPD	HSP74_YEAST SSA4 YER103W YER103W	NA	NA	Yes	1289	0	NA
Duarte et al.	Duarte_YPD	MAM1_YEAST MAM1 YER106W YER106W	NA	NA	Yes	1290	0	NA
Duarte et al.	Duarte_YPD	GLE2_YEAST GLE2 RAE1 YER107C YER107C	NA	NA	Yes	1291	0	NA
Duarte et al.	Duarte_YPD	FLO8_YEAST FLO8 PDH5 YER109C YER108C YER109C	NA	NA	Yes	1292	0	NA
Duarte et al.	Duarte_YPD	IMB4_YEAST KAP123 YRB4 YER110C YER110C	NA	NA	Yes	1293	0	NA
Duarte et al.	Duarte_YPD	SWI4_YEAST SWI4 ART1 YER111C YER111C	NA	NA	Yes	1294	0	NA
Duarte et al.	Duarte_YPD	LSM4_YEAST LSM4 SDB23 USS1 YER112W YER112W	NA	NA	No	1295	0	NA
Duarte et al.	Duarte_YPD	TMN3_YEAST TMN3 YER113C YER113C	NA	NA	Yes	1296	0	NA
Duarte et al.	Duarte_YPD	BOI2_YEAST BOI2 BEB1 YER114C YER114C	NA	NA	Yes	1297	0	NA
Duarte et al.	Duarte_YPD	SPR6_YEAST SPR6 YER115C YER115C	NA	NA	Yes	1298	0	NA
Duarte et al.	Duarte_YPD	SLX8_YEAST SLX8 YER116C YER116C	NA	NA	Yes	1299	0	NA
Duarte et al.	Duarte_YPD	RL23B_YEAST RPL23B RPL17AB RPL17B YER117W YER117W	NA	NA	Yes	1300	0	NA
Duarte et al.	Duarte_YPD	SHO1_YEAST SHO1 SSU81 YER118C YER118C	NA	NA	Yes	1301	0	NA
Duarte et al.	Duarte_YPD	AVT6_YEAST AVT6 YER119C YER119C	NA	NA	Yes	1302	0	NA
Duarte et al.	Duarte_YPD	SCS2_YEAST SCS2 YER120W YER120W	NA	NA	Yes	1303	0	NA
Duarte et al.	Duarte_YPD	GLO3_YEAST GLO3 YER122C YER122C	NA	NA	Yes	1304	0	NA
Duarte et al.	Duarte_YPD	KC13_YEAST YCK3 CKI3 YER123W YER123W	NA	NA	Yes	1305	0	NA
Duarte et al.	Duarte_YPD	DSE1_YEAST DSE1 YER124C SYGP-ORF48 YER124C	NA	NA	Yes	1306	0	NA
Duarte et al.	Duarte_YPD	RSP5_YEAST RSP5 MDP1 NPI1 YER125W SYGP-ORF41 YER125W	NA	NA	No	1307	0	NA
Duarte et al.	Duarte_YPD	NSA2_YEAST NSA2 YER126C SYGP-ORF47 YER126C	NA	NA	No	1308	0	NA
Duarte et al.	Duarte_YPD	LCP5_YEAST LCP5 YER127W SYGP-ORF43 YER127W	NA	NA	No	1309	0	NA
Duarte et al.	Duarte_YPD	VFA1_YEAST VFA1 YER128W SYGP-ORF44 YER128W	NA	NA	Yes	1310	0	NA
Duarte et al.	Duarte_YPD	SAK1_YEAST SAK1 PAK1 YER129W SYGP-ORF45 YER129W	NA	NA	Yes	1311	0	NA
Duarte et al.	Duarte_YPD	YEW0_YEAST YER130C YER130C	NA	NA	Yes	1312	0	NA
Duarte et al.	Duarte_YPD	RS26B_YEAST RPS26B YER131W YER131W	NA	NA	Yes	1313	0	NA
Duarte et al.	Duarte_YPD	PMD1_YEAST PMD1 YER132C SYGP-ORF50 YER132C	NA	NA	Yes	1314	0	NA
Duarte et al.	Duarte_YPD	PP12_YEAST GLC7 CID1 DIS2 YER133W YER133W	NA	NA	No	1315	0	NA
Duarte et al.	Duarte_YPD	MGDP1_YEAST YER134C YER134C	NA	NA	Yes	1316	0	NA
Duarte et al.	Duarte_YPD	GDI1_YEAST GDI1 SEC19 YER136W YER136W	NA	NA	No	1317	0	NA
Duarte et al.	Duarte_YPD	YEW7_YEAST YER137C YER137C	NA	NA	Yes	1318	0	NA
Duarte et al.	Duarte_YPD	RTR1_YEAST RTR1 YER139C YER139C	NA	NA	Yes	1319	0	NA
Duarte et al.	Duarte_YPD	TAPT1_YEAST YER140W YER140W	NA	NA	Yes	1320	0	NA
Duarte et al.	Duarte_YPD	COX15_YEAST COX15 YER141W YER141W	NA	NA	Yes	1321	0	NA
Duarte et al.	Duarte_YPD	MAG_YEAST MAG1 MAG YER142C YER142C	NA	NA	Yes	1322	0	NA
Duarte et al.	Duarte_YPD	DDI1_YEAST DDI1 VSM1 YER143W YER143W	NA	NA	Yes	1323	0	NA
Duarte et al.	Duarte_YPD	UBP5_YEAST UBP5 YER144C YER144C	NA	NA	Yes	1324	0	NA
Duarte et al.	Duarte_YPD	FTR1_YEAST FTR1 YER145C YER145C	NA	NA	Yes	1325	0	NA
Duarte et al.	Duarte_YPD	LSM5_YEAST LSM5 YER146W YER146W	NA	NA	No	1326	0	NA
Duarte et al.	Duarte_YPD	SCC4_YEAST SCC4 YER147C YER147C	NA	NA	No	1327	0	NA
Duarte et al.	Duarte_YPD	TBP_YEAST SPT15 BTF1 TBP1 YER148W YER148W	NA	NA	No	1328	0	NA
Duarte et al.	Duarte_YPD	PEA2_YEAST PEA2 PPF2 YER149C YER149C	NA	NA	Yes	1329	0	NA
Duarte et al.	Duarte_YPD	SPI1_YEAST SPI1 YER150W YER150W	NA	NA	Yes	1330	0	NA
Duarte et al.	Duarte_YPD	UBP3_YEAST UBP3 YER151C YER151C	NA	NA	Yes	1331	0	NA
Duarte et al.	Duarte_YPD	YEY2_YEAST YER152C YER152C	NA	NA	Yes	1332	0	NA
Duarte et al.	Duarte_YPD	BEM2_YEAST BEM2 IPL2 SUP9 YER155C YER155C	NA	NA	Yes	1333	0	NA
Duarte et al.	Duarte_YPD	YEY6_YEAST YER156C YER156C	NA	NA	Yes	1334	0	NA
Duarte et al.	Duarte_YPD	COG3_YEAST COG3 GRD20 SEC34 YER157W YER157W	NA	NA	No	1335	0	NA
Duarte et al.	Duarte_YPD	YEY8_YEAST YER158C YER158C	NA	NA	Yes	1336	0	NA
Duarte et al.	Duarte_YPD	NCB1_YEAST BUR6 NCB1 YER159C YER159C	NA	NA	No	1337	0	NA
Duarte et al.	Duarte_YPD	SPT2_YEAST SPT2 SIN1 SPM2 YER161C YER161C	NA	NA	Yes	1338	0	NA
Duarte et al.	Duarte_YPD	RAD4_YEAST RAD4 YER162C YER162C	NA	NA	Yes	1339	0	NA
Duarte et al.	Duarte_YPD	CHAC_YEAST YER163C SYGP-ORF3 YER163C	NA	NA	Yes	1340	0	NA
Duarte et al.	Duarte_YPD	CHD1_YEAST CHD1 YER164W SYGP-ORF4 YER164W	NA	NA	Yes	1341	0	NA
Duarte et al.	Duarte_YPD	PABP_YEAST PAB1 YER165W YER165W	NA	NA	No	1342	0	NA
Duarte et al.	Duarte_YPD	ATC5_YEAST DNF1 YER166W SYGP-ORF7 YER166W	NA	NA	Yes	1343	0	NA
Duarte et al.	Duarte_YPD	BCK2_YEAST BCK2 CTR7 YER167W YER167W	NA	NA	Yes	1344	0	NA
Duarte et al.	Duarte_YPD	CCA1_YEAST CCA1 TNT1 YER168C YER168C	NA	NA	No	1345	0	NA
Duarte et al.	Duarte_YPD	RPH1_YEAST RPH1 YER169W YER169W	NA	NA	Yes	1346	0	NA
Duarte et al.	Duarte_YPD	RAD3_YEAST RAD3 REM1 YER171W YER171W	NA	NA	No	1347	0	NA
Duarte et al.	Duarte_YPD	BRR2_YEAST BRR2 RSS1 SNU246 YER172C SYGP-ORF66 YER172C	NA	NA	No	1348	0	NA
Duarte et al.	Duarte_YPD	RAD24_YEAST RAD24 YER173W SYGP-ORF60 YER173W	NA	NA	Yes	1349	0	NA
Duarte et al.	Duarte_YPD	GLRX4_YEAST GRX4 YER174C SYGP-ORF64 YER174C	NA	NA	Yes	1350	0	NA
Duarte et al.	Duarte_YPD	TMT1_YEAST TMT1 TAM1 YER175C SYGP-ORF63 YER175C	NA	NA	Yes	1351	0	NA
Duarte et al.	Duarte_YPD	ECM32_YEAST ECM32 HEL1 MTT1 YER176W SYGP-ORF61 YER176W	NA	NA	Yes	1352	0	NA
Duarte et al.	Duarte_YPD	BMH1_YEAST BMH1 YER177W YER177W	NA	NA	Yes	1353	0	NA
Duarte et al.	Duarte_YPD	ODPA_YEAST PDA1 YER178W YER178W	NA	NA	Yes	1354	0	NA
Duarte et al.	Duarte_YPD	DMC1_YEAST DMC1 ISC2 YER179W YER179W	NA	NA	Yes	1355	0	NA
Duarte et al.	Duarte_YPD	ISC10_YEAST ISC10 YER180C SYGP-ORF62 YER180C	NA	NA	Yes	1356	0	NA
Duarte et al.	Duarte_YPD	FTHC_YEAST FAU1 YER183C YER183C	NA	NA	Yes	1357	0	NA
Duarte et al.	Duarte_YPD	YE14_YEAST YER184C YER184C	NA	NA	Yes	1358	0	NA
Duarte et al.	Duarte_YPD	PUG1_YEAST PUG1 YER185W YER185W	NA	NA	Yes	1359	0	NA
Duarte et al.	Duarte_YPD	YE16_YEAST YER186C YER186C	NA	NA	Yes	1360	0	NA
Duarte et al.	Duarte_YPD	YE17_YEAST YER187W YER187W	NA	NA	Yes	1361	0	NA
Duarte et al.	Duarte_YPD	PUS3_YEAST DEG1 HRM3 PUS3 YFL001W YFL001W	NA	NA	Yes	1362	0	NA
Duarte et al.	Duarte_YPD	SPB4_YEAST SPB4 YFL002C YFL002C	NA	NA	No	1363	0	NA
Duarte et al.	Duarte_YPD	MSH4_YEAST MSH4 YFL003C YFL003C	NA	NA	Yes	1364	0	NA
Duarte et al.	Duarte_YPD	VTC2_YEAST VTC2 PHM1 YFL004W YFL004W	NA	NA	Yes	1365	0	NA
Duarte et al.	Duarte_YPD	SEC4_YEAST SEC4 SRO6 YFL005W YFL005W	NA	NA	No	1366	0	NA
Duarte et al.	Duarte_YPD	BLM10_YEAST BLM10 BLM3 YFL007W YFL006W YFL007W	NA	NA	Yes	1367	0	NA
Duarte et al.	Duarte_YPD	SMC1_YEAST SMC1 CHL10 YFL008W YFL008W	NA	NA	No	1368	0	NA
Duarte et al.	Duarte_YPD	CDC4_YEAST CDC4 YFL009W YFL009W	NA	NA	No	1369	0	NA
Duarte et al.	Duarte_YPD	WWM1_YEAST WWM1 YFL010C YFL010C	NA	NA	Yes	1370	0	NA
Duarte et al.	Duarte_YPD	HXT10_YEAST HXT10 YFL011W YFL011W	NA	NA	Yes	1371	0	NA
Duarte et al.	Duarte_YPD	YFB2_YEAST YFL012W YFL012W	NA	NA	Yes	1372	0	NA
Duarte et al.	Duarte_YPD	IES1_YEAST IES1 YFL013C YFL013C	NA	NA	Yes	1373	0	NA
Duarte et al.	Duarte_YPD	HSP12_YEAST HSP12 GLP1 HOR5 YFL014W YFL014W	NA	NA	Yes	1374	0	NA
Duarte et al.	Duarte_YPD	GNA1_YEAST GNA1 PAT1 YFL017C YFL017C	NA	NA	No	1375	0	NA
Duarte et al.	Duarte_YPD	DLDH_YEAST LPD1 DHLP1 YFL018C YFL018C	NA	NA	Yes	1376	0	NA
Duarte et al.	Duarte_YPD	PAU5_YEAST PAU5 YFL020C YFL020C	NA	NA	Yes	1377	0	NA
Duarte et al.	Duarte_YPD	GAT1_YEAST GAT1 YFL021W YFL021W	NA	NA	Yes	1378	0	NA
Duarte et al.	Duarte_YPD	BUD27_YEAST BUD27 URI YFL023W YFL023W	NA	NA	Yes	1379	0	NA
Duarte et al.	Duarte_YPD	EPL1_YEAST EPL1 YFL024C YFL024C	NA	NA	No	1380	0	NA
Duarte et al.	Duarte_YPD	BST1_YEAST BST1 YFL025C YFL025C	NA	NA	Yes	1381	0	NA
Duarte et al.	Duarte_YPD	STE2_YEAST STE2 YFL026W YFL026W	NA	NA	Yes	1382	0	NA
Duarte et al.	Duarte_YPD	GYP8_YEAST GYP8 YFL027C YFL027C	NA	NA	Yes	1383	0	NA
Duarte et al.	Duarte_YPD	CAF16_YEAST CAF16 YFL028C YFL028C	NA	NA	Yes	1384	0	NA
Duarte et al.	Duarte_YPD	CAK1_YEAST CAK1 CIV1 YFL029C YFL029C	NA	NA	No	1385	0	NA
Duarte et al.	Duarte_YPD	AGX1_YEAST AGX1 YFL030W YFL030W	NA	NA	Yes	1386	0	NA
Duarte et al.	Duarte_YPD	HAC1_YEAST HAC1 ERN4 IRE15 IRE2 YFL031W YFL031W	NA	NA	Yes	1387	0	NA
Duarte et al.	Duarte_YPD	RIM15_YEAST RIM15 TAK1 YFL033C YFL033C	NA	NA	Yes	1388	0	NA
Duarte et al.	Duarte_YPD	YFD4_YEAST YFL034W YFL034W	NA	NA	Yes	1389	0	NA
Duarte et al.	Duarte_YPD	TBB_YEAST TUB2 YFL037W YFL037W	NA	NA	No	1390	0	NA
Duarte et al.	Duarte_YPD	YPT1_YEAST YPT1 YP2 YFL038C YFL038C	NA	NA	No	1391	0	NA
Duarte et al.	Duarte_YPD	ACT_YEAST ACT1 ABY1 END7 YFL039C YFL039C	NA	NA	No	1392	0	NA
Duarte et al.	Duarte_YPD	YFE0_YEAST YFL040W YFL040W	NA	NA	Yes	1393	0	NA
Duarte et al.	Duarte_YPD	FET5_YEAST FET5 YFL041W YFL041W	NA	NA	Yes	1394	0	NA
Duarte et al.	Duarte_YPD	YFE2_YEAST YFL042C YFL042C	NA	NA	Yes	1395	0	NA
Duarte et al.	Duarte_YPD	OTU1_YEAST OTU1 YFL044C YFL044C	NA	NA	Yes	1396	0	NA
Duarte et al.	Duarte_YPD	PMM_YEAST SEC53 ALG4 YFL045C YFL045C	NA	NA	No	1397	0	NA
Duarte et al.	Duarte_YPD	RGD2_YEAST RGD2 YFL047W YFL047W	NA	NA	Yes	1398	0	NA
Duarte et al.	Duarte_YPD	EMP47_YEAST EMP47 YFL048C YFL048C	NA	NA	Yes	1399	0	NA
Duarte et al.	Duarte_YPD	SWP82_YEAST SWP82 YFL049W YFL049W	NA	NA	Yes	1400	0	NA
Duarte et al.	Duarte_YPD	ALR2_YEAST ALR2 YFL050C YFL050C	NA	NA	Yes	1401	0	NA
Duarte et al.	Duarte_YPD	YFF1_YEAST YFL051C YFL051C	NA	NA	Yes	1402	0	NA
Duarte et al.	Duarte_YPD	YFF2_YEAST YFL052W YFL052W	NA	NA	Yes	1403	0	NA
Duarte et al.	Duarte_YPD	DAK2_YEAST DAK2 YFL053W YFL053W	NA	NA	Yes	1404	0	NA
Duarte et al.	Duarte_YPD	YFF4_YEAST YFL054C YFL054C	NA	NA	Yes	1405	0	NA
Duarte et al.	Duarte_YPD	AGP3_YEAST AGP3 YFL055W YFL055W	NA	NA	Yes	1406	0	NA
Duarte et al.	Duarte_YPD	AAD6_YEAST AAD6 YFL056C YFL056C	NA	NA	Yes	1407	0	NA
Duarte et al.	Duarte_YPD	SNO3_YEAST SNO3 YFL060C YFL060C	NA	NA	Yes	1408	0	NA
Duarte et al.	Duarte_YPD	LOC1_YEAST LOC1 YFR001W YFR001W	NA	NA	Yes	1409	0	NA
Duarte et al.	Duarte_YPD	NIC96_YEAST NIC96 YFR002W YFR002W	NA	NA	No	1410	0	NA
Duarte et al.	Duarte_YPD	YPI1_YEAST YPI1 YFR003C YFR003C	NA	NA	No	1411	0	NA
Duarte et al.	Duarte_YPD	RPN11_YEAST RPN11 MPR1 YFR004W YFR004W	NA	NA	No	1412	0	NA
Duarte et al.	Duarte_YPD	SAD1_YEAST SAD1 YFR005C YFR005C	NA	NA	No	1413	0	NA
Duarte et al.	Duarte_YPD	YFH6_YEAST YFR006W YFR006W	NA	NA	Yes	1414	0	NA
Duarte et al.	Duarte_YPD	YFH7_YEAST YFH7 AIM12 YFR007W YFR007W	NA	NA	Yes	1415	0	NA
Duarte et al.	Duarte_YPD	FAR7_YEAST FAR7 YFR008W YFR008W	NA	NA	Yes	1416	0	NA
Duarte et al.	Duarte_YPD	GCN20_YEAST GCN20 YFR009W YFR009W	NA	NA	Yes	1417	0	NA
Duarte et al.	Duarte_YPD	UBP6_YEAST UBP6 YFR010W YFR010W	NA	NA	Yes	1418	0	NA
Duarte et al.	Duarte_YPD	AIM13_YEAST AIM13 YFR011C YFR011C	NA	NA	Yes	1419	0	NA
Duarte et al.	Duarte_YPD	DCV1_YEAST DCV1 YFR012W YFR012W	NA	NA	Yes	1420	0	NA
Duarte et al.	Duarte_YPD	IOC3_YEAST IOC3 YFR013W YFR013W	NA	NA	Yes	1421	0	NA
Duarte et al.	Duarte_YPD	KCC1_YEAST CMK1 YFR014C YFR014C	NA	NA	Yes	1422	0	NA
Duarte et al.	Duarte_YPD	GYS1_YEAST GSY1 YFR015C YFR015C	NA	NA	Yes	1423	0	NA
Duarte et al.	Duarte_YPD	YFI6_YEAST YFR016C YFR016C	NA	NA	Yes	1424	0	NA
Duarte et al.	Duarte_YPD	IGD1_YEAST IGD1 YFR017C YFR017C	NA	NA	Yes	1425	0	NA
Duarte et al.	Duarte_YPD	YFI8_YEAST YFR018C YFR018C	NA	NA	Yes	1426	0	NA
Duarte et al.	Duarte_YPD	FAB1_YEAST FAB1 YFR019W YFR019W	NA	NA	Yes	1427	0	NA
Duarte et al.	Duarte_YPD	ATG18_YEAST ATG18 AUT10 CVT18 NMR1 SVP1 YFR021W YFR021W	NA	NA	Yes	1428	0	NA
Duarte et al.	Duarte_YPD	ROG3_YEAST ROG3 YFR022W YFR022W	NA	NA	Yes	1429	0	NA
Duarte et al.	Duarte_YPD	PES4_YEAST PES4 YFR023W YFR023W	NA	NA	Yes	1430	0	NA
Duarte et al.	Duarte_YPD	YFR024CA	NA	NA	Yes	1431	0	NA
Duarte et al.	Duarte_YPD	HIS9_YEAST HIS2 YFR025C YFR025C	NA	NA	Yes	1432	0	NA
Duarte et al.	Duarte_YPD	ULI1_YEAST ULI1 YFR026C YFR026C	NA	NA	Yes	1433	0	NA
Duarte et al.	Duarte_YPD	ECO1_YEAST ECO1 CTF7 YFR027W YFR027W	NA	NA	No	1434	0	NA
Duarte et al.	Duarte_YPD	CDC14_YEAST CDC14 OAF3 YFR028C YFR028C	NA	NA	No	1435	0	NA
Duarte et al.	Duarte_YPD	PTR3_YEAST PTR3 APF3 SSY3 YFR029W YFR029W	NA	NA	No	1436	0	NA
Duarte et al.	Duarte_YPD	MET10_YEAST MET10 YFR030W YFR030W	NA	NA	Yes	1437	0	NA
Duarte et al.	Duarte_YPD	SMC2_YEAST SMC2 YFR031C YFR031C	NA	NA	No	1438	0	NA
Duarte et al.	Duarte_YPD	YFR031CA	NA	NA	Yes	1439	0	NA
Duarte et al.	Duarte_YPD	RRT5_YEAST RRT5 YFR032C YFR032C	NA	NA	Yes	1440	0	NA
Duarte et al.	Duarte_YPD	PHO4_YEAST PHO4 YFR034C YFR034C	NA	NA	Yes	1441	0	NA
Duarte et al.	Duarte_YPD	YFK5_YEAST YFR035C YFR035C	NA	NA	Yes	1442	0	NA
Duarte et al.	Duarte_YPD	CDC26_YEAST CDC26 HIT3 SCD26 YFR036W YFR036W	NA	NA	Yes	1443	0	NA
Duarte et al.	Duarte_YPD	RSC8_YEAST RSC8 SWH3 YFR037C YFR037C	NA	NA	No	1444	0	NA
Duarte et al.	Duarte_YPD	IRC5_YEAST IRC5 YFR038W YFR038W	NA	NA	Yes	1445	0	NA
Duarte et al.	Duarte_YPD	YFK9_YEAST YFR039C YFR039C	NA	NA	Yes	1446	0	NA
Duarte et al.	Duarte_YPD	SA155_YEAST SAP155 YFR040W YFR040W	NA	NA	Yes	1447	0	NA
Duarte et al.	Duarte_YPD	ERJ5_YEAST ERJ5 YFR041C YFR041C	NA	NA	Yes	1448	0	NA
Duarte et al.	Duarte_YPD	KEG1_YEAST KEG1 YFR042W YFR042W	NA	NA	No	1449	0	NA
Duarte et al.	Duarte_YPD	IRC6_YEAST IRC6 YFR043C YFR043C	NA	NA	Yes	1450	0	NA
Duarte et al.	Duarte_YPD	DUG1_YEAST DUG1 YFR044C YFR044C	NA	NA	Yes	1451	0	NA
Duarte et al.	Duarte_YPD	YFL5_YEAST YFR045W YFR045W	NA	NA	Yes	1452	0	NA
Duarte et al.	Duarte_YPD	CNN1_YEAST CNN1 YFR046C YFR046C	NA	NA	Yes	1453	0	NA
Duarte et al.	Duarte_YPD	NADC_YEAST BNA6 QPT1 YFR047C YFR047C	NA	NA	Yes	1454	0	NA
Duarte et al.	Duarte_YPD	RMD8_YEAST RMD8 YFR048W YFR048W	NA	NA	Yes	1455	0	NA
Duarte et al.	Duarte_YPD	PSB7_YEAST PRE4 YFR050C YFR050C	NA	NA	No	1456	0	NA
Duarte et al.	Duarte_YPD	COPD_YEAST RET2 YFR051C YFR051C	NA	NA	No	1457	0	NA
Duarte et al.	Duarte_YPD	RPN12_YEAST RPN12 NIN1 YFR052W YFR052W	NA	NA	No	1458	0	NA
Duarte et al.	Duarte_YPD	HXKA_YEAST HXK1 HKA YFR053C YFR053C	NA	NA	Yes	1459	0	NA
Duarte et al.	Duarte_YPD	METC_YEAST IRC7 YFR055W YFR055W	NA	NA	Yes	1460	0	NA
Duarte et al.	Duarte_YPD	YFM7_YEAST YFR057W YFR057W	NA	NA	Yes	1461	0	NA
Duarte et al.	Duarte_YPD	ERG26_YEAST ERG26 YGL001C YGL001C	NA	NA	No	1462	0	NA
Duarte et al.	Duarte_YPD	ERP6_YEAST ERP6 YGL002W YGL002W	NA	NA	Yes	1463	0	NA
Duarte et al.	Duarte_YPD	CDH1_YEAST CDH1 HCT1 YGL003C YGL003C	NA	NA	Yes	1464	0	NA
Duarte et al.	Duarte_YPD	RPN14_YEAST RPN14 YGL004C YGL004C	NA	NA	Yes	1465	0	NA
Duarte et al.	Duarte_YPD	COG7_YEAST COG7 COD5 YGL005C YGL005C	NA	NA	Yes	1466	0	NA
Duarte et al.	Duarte_YPD	ATC2_YEAST PMC1 YGL006W YGL006W	NA	NA	Yes	1467	0	NA
Duarte et al.	Duarte_YPD	PMA1_YEAST PMA1 YGL008C YGL008C	NA	NA	No	1468	0	NA
Duarte et al.	Duarte_YPD	LEUC_YEAST LEU1 YGL009C YGL009C	NA	NA	Yes	1469	0	NA
Duarte et al.	Duarte_YPD	YGB0_YEAST YGL010W YGL021 YGL010W	NA	NA	Yes	1470	0	NA
Duarte et al.	Duarte_YPD	ERG4_YEAST ERG4 YGL012W YGL022 YGL012W	NA	NA	Yes	1471	0	NA
Duarte et al.	Duarte_YPD	PDR1_YEAST PDR1 AMY1 ANT1 BOR2 CYH3 NRA2 SMR2 TIL1 TPE1 TPE3 YGL013C YGL013C	NA	NA	Yes	1472	0	NA
Duarte et al.	Duarte_YPD	PUF4_YEAST PUF4 YGL014W YGL023 YGL014W	NA	NA	Yes	1473	0	NA
Duarte et al.	Duarte_YPD	YGB5_YEAST YGL015C YGL026 YGL015C	NA	NA	Yes	1474	0	NA
Duarte et al.	Duarte_YPD	KA122_YEAST KAP122 PDR6 YGL016W YGL016W	NA	NA	Yes	1475	0	NA
Duarte et al.	Duarte_YPD	ATE1_YEAST ATE1 YGL017W YGL017W	NA	NA	Yes	1476	0	NA
Duarte et al.	Duarte_YPD	CSK2B_YEAST CKB1 YGL019W YGL019W	NA	NA	Yes	1477	0	NA
Duarte et al.	Duarte_YPD	ALK1_YEAST ALK1 YGL021W G3686 YGL021W	NA	NA	Yes	1478	0	NA
Duarte et al.	Duarte_YPD	STT3_YEAST STT3 YGL022W YGL022W	NA	NA	No	1479	0	NA
Duarte et al.	Duarte_YPD	PIB2_YEAST PIB2 YGL023C YGL023C	NA	NA	Yes	1480	0	NA
Duarte et al.	Duarte_YPD	MED3_YEAST PGD1 HRS1 MED3 YGL025C YGL025C	NA	NA	Yes	1481	0	NA
Duarte et al.	Duarte_YPD	TRP_YEAST TRP5 YGL026C YGL026C	NA	NA	Yes	1482	0	NA
Duarte et al.	Duarte_YPD	CWH41_YEAST CWH41 GLS1 YGL027C YGL027C	NA	NA	Yes	1483	0	NA
Duarte et al.	Duarte_YPD	SCW11_YEAST SCW11 YGL028C YGL028C	NA	NA	Yes	1484	0	NA
Duarte et al.	Duarte_YPD	CGR1_YEAST CGR1 YGL029W YGL029W	NA	NA	Yes	1485	0	NA
Duarte et al.	Duarte_YPD	RL30_YEAST RPL30 RPL32 YGL030W YGL030W	NA	NA	No	1486	0	NA
Duarte et al.	Duarte_YPD	RL24A_YEAST RPL24A RP29 RPL30A YGL031C YGL031C	NA	NA	Yes	1487	0	NA
Duarte et al.	Duarte_YPD	AGA2_YEAST AGA2 YGL032C YGL032C	NA	NA	Yes	1488	0	NA
Duarte et al.	Duarte_YPD	HOP2_YEAST HOP2 YGL033W YGL033W	NA	NA	Yes	1489	0	NA
Duarte et al.	Duarte_YPD	MIG1_YEAST MIG1 CAT4 SSN1 YGL035C YGL035C	NA	NA	Yes	1490	0	NA
Duarte et al.	Duarte_YPD	YG036_YEAST YGL036W YGL036W	NA	NA	Yes	1491	0	NA
Duarte et al.	Duarte_YPD	PNC1_YEAST PNC1 YGL037C YGL037C	NA	NA	Yes	1492	0	NA
Duarte et al.	Duarte_YPD	OCH1_YEAST OCH1 YGL038C YGL038C	NA	NA	Yes	1493	0	NA
Duarte et al.	Duarte_YPD	YGD9_YEAST YGL039W YGL039W	NA	NA	Yes	1494	0	NA
Duarte et al.	Duarte_YPD	HEM2_YEAST HEM2 YGL040C YGL040C	NA	NA	No	1495	0	NA
Duarte et al.	Duarte_YPD	TFS2_YEAST DST1 PPR2 YGL043W YGL043W	NA	NA	Yes	1496	0	NA
Duarte et al.	Duarte_YPD	RNA15_YEAST RNA15 YGL044C YGL044C	NA	NA	No	1497	0	NA
Duarte et al.	Duarte_YPD	PALF_YEAST RIM8 PAL3 YGL045W YGL046W YGL045W	NA	NA	Yes	1498	0	NA
Duarte et al.	Duarte_YPD	ALG13_YEAST ALG13 YGL047W YGL047W	NA	NA	No	1499	0	NA
Duarte et al.	Duarte_YPD	PRS8_YEAST RPT6 CIM3 CRL3 SUG1 TBPY TBY1 YGL048C YGL048C	NA	NA	No	1500	0	NA
Duarte et al.	Duarte_YPD	IF4F2_YEAST TIF4632 YGL049C YGL049C	NA	NA	Yes	1501	0	NA
Duarte et al.	Duarte_YPD	TYW3_YEAST TYW3 YGL050W YGL050W	NA	NA	Yes	1502	0	NA
Duarte et al.	Duarte_YPD	MST27_YEAST MST27 DUP2 YGL051W YGL051W	NA	NA	Yes	1503	0	NA
Duarte et al.	Duarte_YPD	PRM8_YEAST PRM8 DUP1 YGL053W YGL053W	NA	NA	Yes	1504	0	NA
Duarte et al.	Duarte_YPD	ERV14_YEAST ERV14 YGL054C YGL054C	NA	NA	Yes	1505	0	NA
Duarte et al.	Duarte_YPD	SDS23_YEAST SDS23 YGL056C YGL056C	NA	NA	Yes	1506	0	NA
Duarte et al.	Duarte_YPD	GEP7_YEAST GEP7 YGL057C YGL057C	NA	NA	Yes	1507	0	NA
Duarte et al.	Duarte_YPD	UBC2_YEAST RAD6 UBC2 YGL058W YGL058W	NA	NA	Yes	1508	0	NA
Duarte et al.	Duarte_YPD	PDK2_YEAST PKP2 YGL059W YGL059W	NA	NA	Yes	1509	0	NA
Duarte et al.	Duarte_YPD	YBP2_YEAST YBP2 YGL060W YGL060W	NA	NA	Yes	1510	0	NA
Duarte et al.	Duarte_YPD	DUO1_YEAST DUO1 YGL061C YGL061C	NA	NA	No	1511	0	NA
Duarte et al.	Duarte_YPD	PYC1_YEAST PYC1 PYV YGL062W YGL062W	NA	NA	Yes	1512	0	NA
Duarte et al.	Duarte_YPD	PUS2_YEAST PUS2 YGL063W YGL063W	NA	NA	Yes	1513	0	NA
Duarte et al.	Duarte_YPD	ALG2_YEAST ALG2 YGL065C YGL065C	NA	NA	No	1514	0	NA
Duarte et al.	Duarte_YPD	SGF73_YEAST SGF73 YGL066W YGL066W	NA	NA	Yes	1515	0	NA
Duarte et al.	Duarte_YPD	NPY1_YEAST NPY1 YGL067W YGL067W	NA	NA	Yes	1516	0	NA
Duarte et al.	Duarte_YPD	RPB9_YEAST RPB9 YGL070C YGL070C	NA	NA	Yes	1517	0	NA
Duarte et al.	Duarte_YPD	AFT1_YEAST AFT1 RCS1 YGL071W YGL071W	NA	NA	Yes	1518	0	NA
Duarte et al.	Duarte_YPD	HSF_YEAST HSF1 YGL073W YGL073W	NA	NA	No	1519	0	NA
Duarte et al.	Duarte_YPD	MPS2_YEAST MPS2 MMC1 YGL075C YGL075C	NA	NA	No	1520	0	NA
Duarte et al.	Duarte_YPD	RL7A_YEAST RPL7A RPL6A RPL8A YL8A YGL076C YGL076C	NA	NA	Yes	1521	0	NA
Duarte et al.	Duarte_YPD	HNM1_YEAST HNM1 CTR CTR1 YGL077C YGL077C	NA	NA	Yes	1522	0	NA
Duarte et al.	Duarte_YPD	DBP3_YEAST DBP3 YGL078C YGL078C	NA	NA	Yes	1523	0	NA
Duarte et al.	Duarte_YPD	KXD1_YEAST KXD1 YGL079W YGL079W	NA	NA	Yes	1524	0	NA
Duarte et al.	Duarte_YPD	YGI1_YEAST YGL081W YGL081W	NA	NA	Yes	1525	0	NA
Duarte et al.	Duarte_YPD	YGI2_YEAST YGL082W YGL082W	NA	NA	Yes	1526	0	NA
Duarte et al.	Duarte_YPD	SCY1_YEAST SCY1 YGL083W YGL083W	NA	NA	Yes	1527	0	NA
Duarte et al.	Duarte_YPD	GUP1_YEAST GUP1 YGL084C YGL084C	NA	NA	Yes	1528	0	NA
Duarte et al.	Duarte_YPD	LCL3_YEAST LCL3 YGL085W YGL085W	NA	NA	Yes	1529	0	NA
Duarte et al.	Duarte_YPD	MAD1_YEAST MAD1 YGL086W YGL086W	NA	NA	Yes	1530	0	NA
Duarte et al.	Duarte_YPD	MMS2_YEAST MMS2 YGL087C YGL087C	NA	NA	Yes	1531	0	NA
Duarte et al.	Duarte_YPD	MFAL2_YEAST MF(ALPHA)2 MF-ALPHA-2 MFAL2 YGL089C YGL089C	NA	NA	Yes	1532	0	NA
Duarte et al.	Duarte_YPD	LIF1_YEAST LIF1 YGL090W YGL090W	NA	NA	Yes	1533	0	NA
Duarte et al.	Duarte_YPD	NBP35_YEAST NBP35 YGL091C YGL091C	NA	NA	No	1534	0	NA
Duarte et al.	Duarte_YPD	NU145_YEAST NUP145 RAT10 YGL092W YGL092W	NA	NA	No	1535	0	NA
Duarte et al.	Duarte_YPD	SP105_YEAST SPC105 YGL093W YGL093W	NA	NA	No	1536	0	NA
Duarte et al.	Duarte_YPD	PAN2_YEAST PAN2 YGL094C YGL094C	NA	NA	Yes	1537	0	NA
Duarte et al.	Duarte_YPD	VPS45_YEAST VPS45 STT10 VPL28 YGL095C YGL095C	NA	NA	Yes	1538	0	NA
Duarte et al.	Duarte_YPD	TOS8_YEAST TOS8 YGL096W YGL096W	NA	NA	Yes	1539	0	NA
Duarte et al.	Duarte_YPD	RCC1_YEAST SRM1 MTR1 PRP20 YGL097W YGL097W	NA	NA	No	1540	0	NA
Duarte et al.	Duarte_YPD	USE1_YEAST USE1 SLT1 YGL098W YGL098W	NA	NA	No	1541	0	NA
Duarte et al.	Duarte_YPD	LSG1_YEAST LSG1 YGL099W YGL099W	NA	NA	No	1542	0	NA
Duarte et al.	Duarte_YPD	YGK1_YEAST YGL101W YGL101W	NA	NA	Yes	1543	0	NA
Duarte et al.	Duarte_YPD	RL28_YEAST RPL28 CYH2 YGL103W YGL103W	NA	NA	No	1544	0	NA
Duarte et al.	Duarte_YPD	G4P1_YEAST ARC1 G4P1 YGL105W G3085 YGL105W	NA	NA	Yes	1545	0	NA
Duarte et al.	Duarte_YPD	YGK8_YEAST YGL108C G3070 YGL108C	NA	NA	Yes	1546	0	NA
Duarte et al.	Duarte_YPD	CUE3_YEAST CUE3 YGL110C G3060 YGL110C	NA	NA	Yes	1547	0	NA
Duarte et al.	Duarte_YPD	NSA1_YEAST NSA1 YGL111W G2990 YGL111W	NA	NA	No	1548	0	NA
Duarte et al.	Duarte_YPD	TAF6_YEAST TAF6 TAF60 YGL112C G2985 YGL112C	NA	NA	No	1549	0	NA
Duarte et al.	Duarte_YPD	SLD3_YEAST SLD3 YGL113W G2980 YGL113W	NA	NA	No	1550	0	NA
Duarte et al.	Duarte_YPD	YGL4_YEAST YGL114W YGL114W	NA	NA	Yes	1551	0	NA
Duarte et al.	Duarte_YPD	AAKG_YEAST SNF4 CAT3 SCI1 YGL115W YGL115W	NA	NA	Yes	1552	0	NA
Duarte et al.	Duarte_YPD	CDC20_YEAST CDC20 YGL116W YGL116W	NA	NA	No	1553	0	NA
Duarte et al.	Duarte_YPD	YGL7_YEAST YGL117W YGL117W	NA	NA	Yes	1554	0	NA
Duarte et al.	Duarte_YPD	PRP43_YEAST PRP43 YGL120C YGL120C	NA	NA	No	1555	0	NA
Duarte et al.	Duarte_YPD	GPG1_YEAST GPG1 YGL121C YGL121C	NA	NA	Yes	1556	0	NA
Duarte et al.	Duarte_YPD	NAB2_YEAST NAB2 YGL122C YGL122C	NA	NA	No	1557	0	NA
Duarte et al.	Duarte_YPD	RS2_YEAST RPS2 RPS4 SUP38 SUP44 YGL123W G2893 YGL123W	NA	NA	No	1558	0	NA
Duarte et al.	Duarte_YPD	MON1_YEAST MON1 AUT12 YGL124C G2889 YGL124C	NA	NA	Yes	1559	0	NA
Duarte et al.	Duarte_YPD	MTHR2_YEAST MET13 MET11 MRPL45 YGL125W G2882 YGL125W	NA	NA	Yes	1560	0	NA
Duarte et al.	Duarte_YPD	SCS3_YEAST SCS3 FIT2B YGL126W G2868 YGL126W	NA	NA	Yes	1561	0	NA
Duarte et al.	Duarte_YPD	MED31_YEAST SOH1 MED31 YGL127C G2864 YGL127C	NA	NA	Yes	1562	0	NA
Duarte et al.	Duarte_YPD	CWC23_YEAST CWC23 YGL128C G2861 YGL128C	NA	NA	No	1563	0	NA
Duarte et al.	Duarte_YPD	MCE1_YEAST CEG1 YGL130W G2853 YGL130W	NA	NA	No	1564	0	NA
Duarte et al.	Duarte_YPD	SNT2_YEAST SNT2 YGL131C G2850 YGL131C	NA	NA	Yes	1565	0	NA
Duarte et al.	Duarte_YPD	ITC1_YEAST ITC1 YGL133W G2842 YGL133W	NA	NA	Yes	1566	0	NA
Duarte et al.	Duarte_YPD	RL1B_YEAST RPL1B SSM1B SSM2 YGL135W G2834 YGL135W	NA	NA	Yes	1567	0	NA
Duarte et al.	Duarte_YPD	COPB2_YEAST SEC27 YGL137W G2827 YGL137W	NA	NA	No	1568	0	NA
Duarte et al.	Duarte_YPD	YGN8_YEAST YGL138C G2816 YGL138C	NA	NA	Yes	1569	0	NA
Duarte et al.	Duarte_YPD	FLC3_YEAST FLC3 YGL139W G2812 YGL139W	NA	NA	Yes	1570	0	NA
Duarte et al.	Duarte_YPD	YGO0_YEAST YGL140C YGL140C	NA	NA	Yes	1571	0	NA
Duarte et al.	Duarte_YPD	HUL5_YEAST HUL5 YGL141W YGL141W	NA	NA	Yes	1572	0	NA
Duarte et al.	Duarte_YPD	GPI10_YEAST GPI10 YGL142C YGL142C	NA	NA	No	1573	0	NA
Duarte et al.	Duarte_YPD	ROG1_YEAST ROG1 YGL144C YGL144C	NA	NA	Yes	1574	0	NA
Duarte et al.	Duarte_YPD	TIP20_YEAST TIP20 TIP1 YGL145W YGL145W	NA	NA	No	1575	0	NA
Duarte et al.	Duarte_YPD	RRT6_YEAST RRT6 YGL146C YGL146C	NA	NA	Yes	1576	0	NA
Duarte et al.	Duarte_YPD	RL9A_YEAST RPL9A RPL8A RPL9 YGL147C YGL147C	NA	NA	Yes	1577	0	NA
Duarte et al.	Duarte_YPD	AROC_YEAST ARO2 YGL148W YGL148W	NA	NA	Yes	1578	0	NA
Duarte et al.	Duarte_YPD	INO80_YEAST INO80 YGL150C G1880 YGL150C	NA	NA	No	1579	0	NA
Duarte et al.	Duarte_YPD	MED5_YEAST NUT1 MED5 YGL151W G1876 YGL151W	NA	NA	Yes	1580	0	NA
Duarte et al.	Duarte_YPD	PEX14_YEAST PEX14 YGL153W G1870 YGL153W	NA	NA	Yes	1581	0	NA
Duarte et al.	Duarte_YPD	LYS5_YEAST LYS5 YGL154C G1867 YGL154C	NA	NA	Yes	1582	0	NA
Duarte et al.	Duarte_YPD	PGTB1_YEAST CDC43 CAL1 YGL155W G1864 YGL155W	NA	NA	No	1583	0	NA
Duarte et al.	Duarte_YPD	MAN1_YEAST AMS1 YGL156W G1861 YGL156W	NA	NA	Yes	1584	0	NA
Duarte et al.	Duarte_YPD	ARI1_YEAST ARI1 YGL157W G1857 YGL157W	NA	NA	Yes	1585	0	NA
Duarte et al.	Duarte_YPD	RCK1_YEAST RCK1 YGL158W G1854 YGL158W	NA	NA	Yes	1586	0	NA
Duarte et al.	Duarte_YPD	YGP9_YEAST YGL159W G1840 YGL159W	NA	NA	Yes	1587	0	NA
Duarte et al.	Duarte_YPD	AIM14_YEAST AIM14 YGL160W G1837 YGL160W	NA	NA	Yes	1588	0	NA
Duarte et al.	Duarte_YPD	YIP5_YEAST YIP5 YGL161C G1832 YGL161C	NA	NA	Yes	1589	0	NA
Duarte et al.	Duarte_YPD	SUT1_YEAST SUT1 YGL162W G1828 YGL162W	NA	NA	Yes	1590	0	NA
Duarte et al.	Duarte_YPD	RAD54_YEAST RAD54 YGL163C G1821 YGL163C	NA	NA	Yes	1591	0	NA
Duarte et al.	Duarte_YPD	YRB30_YEAST YRB30 YGL164C G1817 YGL164C	NA	NA	Yes	1592	0	NA
Duarte et al.	Duarte_YPD	CUP2_YEAST CUP2 ACE1 YGL166W G1810 YGL166W	NA	NA	Yes	1593	0	NA
Duarte et al.	Duarte_YPD	ATC1_YEAST PMR1 BSD1 SCC1 YGL167C G1666 YGL167C	NA	NA	Yes	1594	0	NA
Duarte et al.	Duarte_YPD	HUR1_YEAST HUR1 YGL168W G1663 YGL168W	NA	NA	Yes	1595	0	NA
Duarte et al.	Duarte_YPD	SUA5_YEAST SUA5 YGL169W G1660 YGL169W	NA	NA	No	1596	0	NA
Duarte et al.	Duarte_YPD	SPO74_YEAST SPO74 YGL170C G1654 YGL170C	NA	NA	Yes	1597	0	NA
Duarte et al.	Duarte_YPD	ROK1_YEAST ROK1 YGL171W G1651 YGL171W	NA	NA	No	1598	0	NA
Duarte et al.	Duarte_YPD	NUP49_YEAST NUP49 NSP49 YGL172W G1648 YGL172W	NA	NA	No	1599	0	NA
Duarte et al.	Duarte_YPD	XRN1_YEAST XRN1 DST2 KEM1 RAR5 SEP1 SKI1 YGL173C G1645 YGL173C	NA	NA	Yes	1600	0	NA
Duarte et al.	Duarte_YPD	CWC26_YEAST BUD13 CWC26 SLC7 YGL174W G1642 YGL174W	NA	NA	Yes	1601	0	NA
Duarte et al.	Duarte_YPD	COM1_YEAST SAE2 COM1 YGL175C G1639 YGL175C	NA	NA	Yes	1602	0	NA
Duarte et al.	Duarte_YPD	YGS6_YEAST YGL176C G1636 YGL176C	NA	NA	Yes	1603	0	NA
Duarte et al.	Duarte_YPD	TOS3_YEAST TOS3 YGL179C G1618 YGL179C	NA	NA	Yes	1604	0	NA
Duarte et al.	Duarte_YPD	ATG1_YEAST ATG1 APG1 AUT3 CVT10 YGL180W G1615 YGL180W	NA	NA	Yes	1605	0	NA
Duarte et al.	Duarte_YPD	GTS1_YEAST GTS1 LSR1 YGL181W YGL181W	NA	NA	Yes	1606	0	NA
Duarte et al.	Duarte_YPD	HOS2_YEAST HOS2 YGL194C G1330 YGL194C	NA	NA	Yes	1607	0	NA
Duarte et al.	Duarte_YPD	GCN1_YEAST GCN1 YGL195W G1318 YGL195W	NA	NA	Yes	1608	0	NA
Duarte et al.	Duarte_YPD	DSD1_YEAST DSD1 YGL196W G1315 YGL196W	NA	NA	Yes	1609	0	NA
Duarte et al.	Duarte_YPD	MDS3_YEAST MDS3 YGL197W G1307 YGL197W	NA	NA	Yes	1610	0	NA
Duarte et al.	Duarte_YPD	YIP4_YEAST YIP4 YGL198W G1304 YGL198W	NA	NA	Yes	1611	0	NA
Duarte et al.	Duarte_YPD	EMP24_YEAST EMP24 YGL200C G1271 YGL200C	NA	NA	Yes	1612	0	NA
Duarte et al.	Duarte_YPD	MCM6_YEAST MCM6 YGL201C YGL201C	NA	NA	No	1613	0	NA
Duarte et al.	Duarte_YPD	ARO8_YEAST ARO8 YGL202W YGL202W	NA	NA	Yes	1614	0	NA
Duarte et al.	Duarte_YPD	KEX1_YEAST KEX1 YGL203C YGL203C	NA	NA	Yes	1615	0	NA
Duarte et al.	Duarte_YPD	ACOX_YEAST POX1 FOX1 YGL205W YGL205W	NA	NA	Yes	1616	0	NA
Duarte et al.	Duarte_YPD	CLH_YEAST CHC1 YGL206C YGL206C	NA	NA	Yes	1617	0	NA
Duarte et al.	Duarte_YPD	SPT16_YEAST SPT16 CDC68 SSF1 YGL207W YGL207W	NA	NA	No	1618	0	NA
Duarte et al.	Duarte_YPD	SIP2_YEAST SIP2 SPM2 YGL208W G1155 YGL208W	NA	NA	Yes	1619	0	NA
Duarte et al.	Duarte_YPD	MIG2_YEAST MIG2 MLZ1 YGL209W YGL209W	NA	NA	Yes	1620	0	NA
Duarte et al.	Duarte_YPD	YPT32_YEAST YPT32 YPT11 YGL210W YGL210W	NA	NA	Yes	1621	0	NA
Duarte et al.	Duarte_YPD	CTU1_YEAST NCS6 CTU1 TUC1 YGL211W YGL210W-A YGL211W	NA	NA	Yes	1622	0	NA
Duarte et al.	Duarte_YPD	VAM7_YEAST VAM7 YGL212W YGL212W	NA	NA	Yes	1623	0	NA
Duarte et al.	Duarte_YPD	SKI8_YEAST SKI8 REC103 YGL213C YGL213C	NA	NA	Yes	1624	0	NA
Duarte et al.	Duarte_YPD	CLG1_YEAST CLG1 YGL215W G1105 YGL215W	NA	NA	Yes	1625	0	NA
Duarte et al.	Duarte_YPD	KIP3_YEAST KIP3 YGL216W YGL216W	NA	NA	Yes	1626	0	NA
Duarte et al.	Duarte_YPD	FRA2_YEAST FRA2 AIM15 YGL220W YGL220W	NA	NA	Yes	1627	0	NA
Duarte et al.	Duarte_YPD	GTPC1_YEAST NIF3 YGL221C YGL221C	NA	NA	Yes	1628	0	NA
Duarte et al.	Duarte_YPD	EDC1_YEAST EDC1 YGL222C YGL222C	NA	NA	Yes	1629	0	NA
Duarte et al.	Duarte_YPD	COG1_YEAST COG1 COD3 SEC36 TFI1 YGL223C YGL223C	NA	NA	Yes	1630	0	NA
Duarte et al.	Duarte_YPD	SDT1_YEAST SDT1 SSM1 YGL224C YGL224C	NA	NA	Yes	1631	0	NA
Duarte et al.	Duarte_YPD	GMT1_YEAST VRG4 GOG5 LDB3 MCD3 VAN2 VIG4 YGL225W YGL225W	NA	NA	No	1632	0	NA
Duarte et al.	Duarte_YPD	MTC3_YEAST MTC3 YGL226W YGL226W	NA	NA	Yes	1633	0	NA
Duarte et al.	Duarte_YPD	VID30_YEAST VID30 GID1 YGL227W YGL227W	NA	NA	Yes	1634	0	NA
Duarte et al.	Duarte_YPD	SHE10_YEAST SHE10 YGL228W YGL228W	NA	NA	Yes	1635	0	NA
Duarte et al.	Duarte_YPD	SAP4_YEAST SAP4 YGL229C YGL229C	NA	NA	Yes	1636	0	NA
Duarte et al.	Duarte_YPD	YGY0_YEAST YGL230C YGL230C	NA	NA	Yes	1637	0	NA
Duarte et al.	Duarte_YPD	EMC4_YEAST EMC4 YGL231C YGL231C	NA	NA	Yes	1638	0	NA
Duarte et al.	Duarte_YPD	TAN1_YEAST TAN1 YGL232W YGL232W	NA	NA	Yes	1639	0	NA
Duarte et al.	Duarte_YPD	SEC15_YEAST SEC15 YGL233W YGL233W	NA	NA	No	1640	0	NA
Duarte et al.	Duarte_YPD	PUR2_YEAST ADE5,7 YGL234W YGL234W	NA	NA	Yes	1641	0	NA
Duarte et al.	Duarte_YPD	HAP2_YEAST HAP2 YGL237C YGL237C	NA	NA	Yes	1642	0	NA
Duarte et al.	Duarte_YPD	CSE1_YEAST CSE1 YGL238W HRC135 YGL238W	NA	NA	No	1643	0	NA
Duarte et al.	Duarte_YPD	APC10_YEAST DOC1 APC10 YGL240W HRC283 YGL240W	NA	NA	Yes	1644	0	NA
Duarte et al.	Duarte_YPD	IMB5_YEAST KAP114 YGL241W HRC1004 YGL241W	NA	NA	Yes	1645	0	NA
Duarte et al.	Duarte_YPD	YGZ2_YEAST YGL242C HRE181 YGL242C	NA	NA	Yes	1646	0	NA
Duarte et al.	Duarte_YPD	TAD1_YEAST TAD1 YGL243W HRA400 YGL243W	NA	NA	Yes	1647	0	NA
Duarte et al.	Duarte_YPD	RTF1_YEAST RTF1 CSL3 YGL244W HRA458 YGL244W	NA	NA	Yes	1648	0	NA
Duarte et al.	Duarte_YPD	SYEC_YEAST GUS1 YGL245W G0583 HRB724 YGL245W	NA	NA	No	1649	0	NA
Duarte et al.	Duarte_YPD	DXO_YEAST RAI1 YGL246C NRE387 YGL246C	NA	NA	Yes	1650	0	NA
Duarte et al.	Duarte_YPD	BRR6_YEAST BRR6 YGL247W NRA197 YGL247W	NA	NA	No	1651	0	NA
Duarte et al.	Duarte_YPD	PDE1_YEAST PDE1 YGL248W NRB369 YGL248W	NA	NA	Yes	1652	0	NA
Duarte et al.	Duarte_YPD	ZIP2_YEAST ZIP2 YGL249W NRC704 YGL249W	NA	NA	Yes	1653	0	NA
Duarte et al.	Duarte_YPD	RMR1_YEAST RMR1 YGL250W NRC245 YGL250W	NA	NA	Yes	1654	0	NA
Duarte et al.	Duarte_YPD	HFM1_YEAST HFM1 MER3 YGL251C NRE1046 YGL251C	NA	NA	Yes	1655	0	NA
Duarte et al.	Duarte_YPD	HXKB_YEAST HXK2 HEX1 HKB YGL253W NRB486 YGL253W	NA	NA	Yes	1656	0	NA
Duarte et al.	Duarte_YPD	FZF1_YEAST FZF1 SUL1 YGL254W NCR299 YGL254W	NA	NA	Yes	1657	0	NA
Duarte et al.	Duarte_YPD	ZRT1_YEAST ZRT1 YGL255W NRC376 YGL255W	NA	NA	Yes	1658	0	NA
Duarte et al.	Duarte_YPD	ADH4_YEAST ADH4 ZRG5 YGL256W NRC465 YGL256W	NA	NA	Yes	1659	0	NA
Duarte et al.	Duarte_YPD	MNT2_YEAST MNT2 YGL257C NRD558 YGL257C	NA	NA	Yes	1660	0	NA
Duarte et al.	Duarte_YPD	VEL1_YEAST VEL1 YGL258W NRA206 YGL258W	NA	NA	Yes	1661	0	NA
Duarte et al.	Duarte_YPD	YPS5_YEAST YPS5 YGL259W NRA165 YGL259W	NA	NA	Yes	1662	0	NA
Duarte et al.	Duarte_YPD	PAU11_YEAST PAU11 YGL261C NRF120 YGL261C	NA	NA	Yes	1663	0	NA
Duarte et al.	Duarte_YPD	YGZG_YEAST YGL262W NRB175 YGL262W	NA	NA	Yes	1664	0	NA
Duarte et al.	Duarte_YPD	COS12_YEAST COS12 YGL263W NRC380 YGL263W	NA	NA	Yes	1665	0	NA
Duarte et al.	Duarte_YPD	AML1_YEAST AML1 YGR001C YGR001C	NA	NA	Yes	1666	0	NA
Duarte et al.	Duarte_YPD	SWC4_YEAST SWC4 EAF2 GOD1 YGR002C YGR002C	NA	NA	No	1667	0	NA
Duarte et al.	Duarte_YPD	CUL3_YEAST CUL3 YGR003W YGR003W	NA	NA	Yes	1668	0	NA
Duarte et al.	Duarte_YPD	PEX31_YEAST PEX31 YGR004W YGR004W	NA	NA	Yes	1669	0	NA
Duarte et al.	Duarte_YPD	T2FB_YEAST TFG2 YGR005C YGR005C	NA	NA	No	1670	0	NA
Duarte et al.	Duarte_YPD	PRP18_YEAST PRP18 YGR006W YGR006W	NA	NA	Yes	1671	0	NA
Duarte et al.	Duarte_YPD	ECT1_YEAST ECT1 MUQ1 YGR007W G3856 YGR007W	NA	NA	Yes	1672	0	NA
Duarte et al.	Duarte_YPD	SEC9_YEAST SEC9 HSS7 YGR009C YGR009C	NA	NA	No	1673	0	NA
Duarte et al.	Duarte_YPD	NMA2_YEAST NMA2 YGR010W YGR010W	NA	NA	Yes	1674	0	NA
Duarte et al.	Duarte_YPD	CYSK_YEAST YGR012W YGR012W	NA	NA	Yes	1675	0	NA
Duarte et al.	Duarte_YPD	SNU71_YEAST SNU71 YGR013W YGR013W	NA	NA	No	1676	0	NA
Duarte et al.	Duarte_YPD	MSB2_YEAST MSB2 YGR014W YGR014W	NA	NA	Yes	1677	0	NA
Duarte et al.	Duarte_YPD	YG19_YEAST YGR015C YGR015C	NA	NA	Yes	1678	0	NA
Duarte et al.	Duarte_YPD	YG1A_YEAST YGR016W YGR016W	NA	NA	Yes	1679	0	NA
Duarte et al.	Duarte_YPD	YG1B_YEAST YGR017W YGR017W	NA	NA	Yes	1680	0	NA
Duarte et al.	Duarte_YPD	GABAT_YEAST UGA1 YGR019W YGR019W	NA	NA	Yes	1681	0	NA
Duarte et al.	Duarte_YPD	VATF_YEAST VMA7 YGR020C YGR020C	NA	NA	Yes	1682	0	NA
Duarte et al.	Duarte_YPD	YG1D_YEAST HAH1 YGR021W YGR021W	NA	NA	Yes	1683	0	NA
Duarte et al.	Duarte_YPD	MTL1_YEAST MTL1 YGR023W YGR023W	NA	NA	Yes	1684	0	NA
Duarte et al.	Duarte_YPD	THG1_YEAST THG1 YGR024C YGR024C	NA	NA	No	1685	0	NA
Duarte et al.	Duarte_YPD	YG1I_YEAST YGR026W YGR026W	NA	NA	Yes	1686	0	NA
Duarte et al.	Duarte_YPD	RS25A_YEAST RPS25A RPS31A YGR027C YGR027C	NA	NA	Yes	1687	0	NA
Duarte et al.	Duarte_YPD	POP6_YEAST POP6 YGR030C YGR030C	NA	NA	No	1688	0	NA
Duarte et al.	Duarte_YPD	IMO32_YEAST IMO32 YGR031W YGR031W	NA	NA	Yes	1689	0	NA
Duarte et al.	Duarte_YPD	FKS2_YEAST GSC2 FKS2 GLS2 YGR032W YGR032W	NA	NA	Yes	1690	0	NA
Duarte et al.	Duarte_YPD	RL26B_YEAST RPL26B RPL33B YGR034W YGR034W	NA	NA	Yes	1691	0	NA
Duarte et al.	Duarte_YPD	YG1O_YEAST YGR035C YGR035C	NA	NA	Yes	1692	0	NA
Duarte et al.	Duarte_YPD	CAX4_YEAST CAX4 CWH8 YGR036C YGR036C	NA	NA	Yes	1693	0	NA
Duarte et al.	Duarte_YPD	ACBP_YEAST ACB1 ACB YGR037C YGR037C	NA	NA	Yes	1694	0	NA
Duarte et al.	Duarte_YPD	ORM1_YEAST ORM1 YGR038W YGR038W	NA	NA	Yes	1695	0	NA
Duarte et al.	Duarte_YPD	KSS1_YEAST KSS1 YGR040W YGR040W	NA	NA	Yes	1696	0	NA
Duarte et al.	Duarte_YPD	BUD9_YEAST BUD9 YGR041W G4152 YGR041W	NA	NA	Yes	1697	0	NA
Duarte et al.	Duarte_YPD	YG1T_YEAST YGR042W YGR042W	NA	NA	Yes	1698	0	NA
Duarte et al.	Duarte_YPD	TAL2_YEAST NQM1 YGR043C YGR043C	NA	NA	Yes	1699	0	NA
Duarte et al.	Duarte_YPD	RME1_YEAST RME1 YGR044C YGR044C	NA	NA	Yes	1700	0	NA
Duarte et al.	Duarte_YPD	YG1V_YEAST YGR045C YGR045C	NA	NA	Yes	1701	0	NA
Duarte et al.	Duarte_YPD	TAM41_YEAST TAM41 MMP37 YGR046W YGR046W	NA	NA	No	1702	0	NA
Duarte et al.	Duarte_YPD	TFC4_YEAST TFC4 PCF1 YGR047C YGR047C	NA	NA	No	1703	0	NA
Duarte et al.	Duarte_YPD	UFD1_YEAST UFD1 PIP3 YGR048W YGR048W	NA	NA	No	1704	0	NA
Duarte et al.	Duarte_YPD	SCM4_YEAST SCM4 YGR049W YGR049W	NA	NA	Yes	1705	0	NA
Duarte et al.	Duarte_YPD	YG21_YEAST YGR053C YGR053C	NA	NA	Yes	1706	0	NA
Duarte et al.	Duarte_YPD	EIF2A_YEAST YGR054W YGR054W	NA	NA	Yes	1707	0	NA
Duarte et al.	Duarte_YPD	MUP1_YEAST MUP1 YGR055W YGR055W	NA	NA	Yes	1708	0	NA
Duarte et al.	Duarte_YPD	RSC1_YEAST RSC1 YGR056W YGR056W	NA	NA	Yes	1709	0	NA
Duarte et al.	Duarte_YPD	LST7_YEAST LST7 YGR057C YGR057C	NA	NA	Yes	1710	0	NA
Duarte et al.	Duarte_YPD	PEF1_YEAST PEF1 YGR058W YGR058W	NA	NA	Yes	1711	0	NA
Duarte et al.	Duarte_YPD	SPR3_YEAST SPR3 YGR059W YGR059W	NA	NA	Yes	1712	0	NA
Duarte et al.	Duarte_YPD	MSMO_YEAST ERG25 FET6 YGR060W YGR060W	NA	NA	No	1713	0	NA
Duarte et al.	Duarte_YPD	PUR4_YEAST ADE6 YGR061C YGR061C	NA	NA	Yes	1714	0	NA
Duarte et al.	Duarte_YPD	SPT4_YEAST SPT4 YGR063C YGR063C	NA	NA	Yes	1715	0	NA
Duarte et al.	Duarte_YPD	VHT1_YEAST VHT1 YGR065C YGR065C	NA	NA	No	1716	0	NA
Duarte et al.	Duarte_YPD	YG29_YEAST YGR066C YGR066C	NA	NA	Yes	1717	0	NA
Duarte et al.	Duarte_YPD	YG2A_YEAST YGR067C YGR067C	NA	NA	Yes	1718	0	NA
Duarte et al.	Duarte_YPD	ART5_YEAST ART5 YGR068C YGR068C	NA	NA	Yes	1719	0	NA
Duarte et al.	Duarte_YPD	ROM1_YEAST ROM1 SKC1 YGR070W YGR070W	NA	NA	Yes	1720	0	NA
Duarte et al.	Duarte_YPD	ENV11_YEAST ENV11 YGR071C YGR071C	NA	NA	Yes	1721	0	NA
Duarte et al.	Duarte_YPD	UPF3_YEAST UPF3 SUA6 YGR072W YGR072W	NA	NA	Yes	1722	0	NA
Duarte et al.	Duarte_YPD	SMD1_YEAST SMD1 YGR074W YGR074W	NA	NA	No	1723	0	NA
Duarte et al.	Duarte_YPD	PRP38_YEAST PRP38 YGR075C YGR075C	NA	NA	No	1724	0	NA
Duarte et al.	Duarte_YPD	PEX8_YEAST PEX8 PAS6 YGR077C YGR077C	NA	NA	Yes	1725	0	NA
Duarte et al.	Duarte_YPD	PFD3_YEAST PAC10 GIM2 PFD3 YGR078C YGR078C	NA	NA	Yes	1726	0	NA
Duarte et al.	Duarte_YPD	YG2G_YEAST YGR079W YGR079W	NA	NA	Yes	1727	0	NA
Duarte et al.	Duarte_YPD	TWF1_YEAST TWF1 YGR080W YGR080W	NA	NA	Yes	1728	0	NA
Duarte et al.	Duarte_YPD	SLX9_YEAST SLX9 YGR081C YGR081C	NA	NA	Yes	1729	0	NA
Duarte et al.	Duarte_YPD	EI2BD_YEAST GCD2 TIF224 YGR083C YGR083C	NA	NA	No	1730	0	NA
Duarte et al.	Duarte_YPD	RL11B_YEAST RPL11B RP39B RPL16B YGR085C YGR085C	NA	NA	Yes	1731	0	NA
Duarte et al.	Duarte_YPD	PIL1_YEAST PIL1 YGR086C YGR086C	NA	NA	Yes	1732	0	NA
Duarte et al.	Duarte_YPD	PDC6_YEAST PDC6 YGR087C YGR087C	NA	NA	Yes	1733	0	NA
Duarte et al.	Duarte_YPD	CATT_YEAST CTT1 YGR088W YGR088W	NA	NA	Yes	1734	0	NA
Duarte et al.	Duarte_YPD	NNF2_YEAST NNF2 YGR089W YGR089W	NA	NA	Yes	1735	0	NA
Duarte et al.	Duarte_YPD	UTP22_YEAST UTP22 YGR090W YGR090W	NA	NA	No	1736	0	NA
Duarte et al.	Duarte_YPD	PRP31_YEAST PRP31 YGR091W YGR091W	NA	NA	No	1737	0	NA
Duarte et al.	Duarte_YPD	DBF2_YEAST DBF2 YGR092W YGR092W	NA	NA	Yes	1738	0	NA
Duarte et al.	Duarte_YPD	DRN1_YEAST DRN1 YGR093W YGR093W	NA	NA	Yes	1739	0	NA
Duarte et al.	Duarte_YPD	RRP46_YEAST RRP46 YGR095C YGR095C	NA	NA	No	1740	0	NA
Duarte et al.	Duarte_YPD	ASK10_YEAST ASK10 RGC2 YGR097W YGR097W	NA	NA	Yes	1741	0	NA
Duarte et al.	Duarte_YPD	ESP1_YEAST ESP1 YGR098C YGR098C	NA	NA	No	1742	0	NA
Duarte et al.	Duarte_YPD	TEL2_YEAST TEL2 YGR099W YGR099W	NA	NA	No	1743	0	NA
Duarte et al.	Duarte_YPD	GYP2_YEAST MDR1 GYP2 MIC1 YGR100W G5717 YGR100W	NA	NA	Yes	1744	0	NA
Duarte et al.	Duarte_YPD	GATF_YEAST GTF1 YGR102C YGR102C	NA	NA	Yes	1745	0	NA
Duarte et al.	Duarte_YPD	PESC_YEAST NOP7 RRP13 YPH1 YGR103W YGR103W	NA	NA	No	1746	0	NA
Duarte et al.	Duarte_YPD	MED18_YEAST SRB5 MED18 YGR104C YGR104C	NA	NA	Yes	1747	0	NA
Duarte et al.	Duarte_YPD	VMA21_YEAST VMA21 YGR105W YGR105W	NA	NA	Yes	1748	0	NA
Duarte et al.	Duarte_YPD	VOA1_YEAST VOA1 YGR106C YGR106C	NA	NA	Yes	1749	0	NA
Duarte et al.	Duarte_YPD	CG21_YEAST CLB1 SCB1 YGR108W G5967 YGR108W	NA	NA	Yes	1750	0	NA
Duarte et al.	Duarte_YPD	CGS6_YEAST CLB6 YGR109C G5970 YGR109C	NA	NA	Yes	1751	0	NA
Duarte et al.	Duarte_YPD	CLD1_YEAST CLD1 YGR110W G6140 YGR110W	NA	NA	Yes	1752	0	NA
Duarte et al.	Duarte_YPD	YG2W_YEAST YGR111W G6145 YGR111W	NA	NA	Yes	1753	0	NA
Duarte et al.	Duarte_YPD	DAM1_YEAST DAM1 YGR113W G6153 YGR113W	NA	NA	No	1754	0	NA
Duarte et al.	Duarte_YPD	SPT6_YEAST SPT6 CRE2 SSN20 YGR116W G6169 YGR116W	NA	NA	No	1755	0	NA
Duarte et al.	Duarte_YPD	YG32_YEAST YGR117C G6172 YGR117C	NA	NA	Yes	1756	0	NA
Duarte et al.	Duarte_YPD	RS23A_YEAST RPS23A RPS28A YGR118W G6178 YGR118W	NA	NA	Yes	1757	0	NA
Duarte et al.	Duarte_YPD	NUP57_YEAST NUP57 YGR119C G6320 YGR119C	NA	NA	No	1758	0	NA
Duarte et al.	Duarte_YPD	COG2_YEAST COG2 SEC35 YGR120C G6324 YGR120C	NA	NA	No	1759	0	NA
Duarte et al.	Duarte_YPD	MEP1_YEAST MEP1 AMT1 YGR121C G6331 YGR121C	NA	NA	Yes	1760	0	NA
Duarte et al.	Duarte_YPD	YG34_YEAST YGR122W G6335 YGR122W	NA	NA	Yes	1761	0	NA
Duarte et al.	Duarte_YPD	PPT1_YEAST PPT1 YGR123C G6347 YGR123C	NA	NA	Yes	1762	0	NA
Duarte et al.	Duarte_YPD	ASNS2_YEAST ASN2 YGR124W G6358 YGR124W	NA	NA	Yes	1763	0	NA
Duarte et al.	Duarte_YPD	YG35_YEAST YGR125W G6362 YGR125W	NA	NA	Yes	1764	0	NA
Duarte et al.	Duarte_YPD	YG36_YEAST YGR126W G6365 YGR126W	NA	NA	Yes	1765	0	NA
Duarte et al.	Duarte_YPD	YG37_YEAST YGR127W YGR127W	NA	NA	Yes	1766	0	NA
Duarte et al.	Duarte_YPD	UTP8_YEAST UTP8 YGR128C YGR128C	NA	NA	No	1767	0	NA
Duarte et al.	Duarte_YPD	SYF2_YEAST SYF2 NTC31 YGR129W YGR129W	NA	NA	Yes	1768	0	NA
Duarte et al.	Duarte_YPD	YG3A_YEAST YGR130C YGR130C	NA	NA	Yes	1769	0	NA
Duarte et al.	Duarte_YPD	FHN1_YEAST FHN1 YGR131W YGR131W	NA	NA	Yes	1770	0	NA
Duarte et al.	Duarte_YPD	UBCX_YEAST PEX4 PAS2 UBC10 YGR133W YGR133W	NA	NA	Yes	1771	0	NA
Duarte et al.	Duarte_YPD	CF130_YEAST CAF130 YGR134W YGR134W	NA	NA	Yes	1772	0	NA
Duarte et al.	Duarte_YPD	PSA3_YEAST PRE9 PRS5 YGR135W YGR135W	NA	NA	Yes	1773	0	NA
Duarte et al.	Duarte_YPD	LSB1_YEAST LSB1 YGR136W YGR136W	NA	NA	Yes	1774	0	NA
Duarte et al.	Duarte_YPD	TPO2_YEAST TPO2 YGR138C G6417 YGR138C	NA	NA	Yes	1775	0	NA
Duarte et al.	Duarte_YPD	CBF3A_YEAST CBF2 CBF3A CEP2 CTF14 NDC10 YGR140W YGR140W	NA	NA	No	1776	0	NA
Duarte et al.	Duarte_YPD	VPS62_YEAST VPS62 YGR141W YGR141W	NA	NA	Yes	1777	0	NA
Duarte et al.	Duarte_YPD	BTN2_YEAST BTN2 YGR142W YGR142W	NA	NA	Yes	1778	0	NA
Duarte et al.	Duarte_YPD	SKN1_YEAST SKN1 YGR143W YGR143W	NA	NA	Yes	1779	0	NA
Duarte et al.	Duarte_YPD	NOL10_YEAST ENP2 YGR145W G6623 YGR145W	NA	NA	No	1780	0	NA
Duarte et al.	Duarte_YPD	ECL1_YEAST ECL1 YGR146C G6626 YGR146C	NA	NA	Yes	1781	0	NA
Duarte et al.	Duarte_YPD	NAT2_YEAST NAT2 YGR147C G6630 YGR147C	NA	NA	No	1782	0	NA
Duarte et al.	Duarte_YPD	RL24B_YEAST RPL24B RPL30B YGR148C G6635 YGR148C	NA	NA	Yes	1783	0	NA
Duarte et al.	Duarte_YPD	YG3L_YEAST YGR149W G6639 YGR149W	NA	NA	Yes	1784	0	NA
Duarte et al.	Duarte_YPD	CCM1_YEAST CCM1 DMR1 RRG2 YGR150C G6642 YGR150C	NA	NA	Yes	1785	0	NA
Duarte et al.	Duarte_YPD	RSR1_YEAST RSR1 BUD1 YGR152C G6658 YGR152C	NA	NA	Yes	1786	0	NA
Duarte et al.	Duarte_YPD	YG3O_YEAST YGR153W G6661 YGR153W	NA	NA	Yes	1787	0	NA
Duarte et al.	Duarte_YPD	GTO1_YEAST GTO1 YGR154C G6664 YGR154C	NA	NA	Yes	1788	0	NA
Duarte et al.	Duarte_YPD	CBS_YEAST CYS4 STR4 YGR155W G6667 YGR155W	NA	NA	Yes	1789	0	NA
Duarte et al.	Duarte_YPD	PTI1_YEAST PTI1 YGR156W G6670 YGR156W	NA	NA	No	1790	0	NA
Duarte et al.	Duarte_YPD	CHO2_YEAST CHO2 PEM1 YGR157W G6673 YGR157W	NA	NA	Yes	1791	0	NA
Duarte et al.	Duarte_YPD	MTR3_YEAST MTR3 YGR158C G6676 YGR158C	NA	NA	No	1792	0	NA
Duarte et al.	Duarte_YPD	NSR1_YEAST NSR1 YGR159C G7001 YGR159C	NA	NA	Yes	1793	0	NA
Duarte et al.	Duarte_YPD	RTS3_YEAST RTS3 YGR161C YGR161C	NA	NA	Yes	1794	0	NA
Duarte et al.	Duarte_YPD	IF4F1_YEAST TIF4631 YGR162W YGR162W	NA	NA	Yes	1795	0	NA
Duarte et al.	Duarte_YPD	GTR2_YEAST GTR2 YGR163W YGR163W	NA	NA	Yes	1796	0	NA
Duarte et al.	Duarte_YPD	TRS65_YEAST TRS65 KRE11 YGR166W YGR166W	NA	NA	Yes	1797	0	NA
Duarte et al.	Duarte_YPD	CLC1_YEAST CLC1 YGR167W YGR167W	NA	NA	Yes	1798	0	NA
Duarte et al.	Duarte_YPD	YG3W_YEAST YGR168C YGR168C	NA	NA	Yes	1799	0	NA
Duarte et al.	Duarte_YPD	PSD2_YEAST PSD2 YGR170W YGR170W	NA	NA	Yes	1800	0	NA
Duarte et al.	Duarte_YPD	YIP1_YEAST YIP1 YGR172C YGR172C	NA	NA	No	1801	0	NA
Duarte et al.	Duarte_YPD	RBG2_YEAST RBG2 GIR1 YGR173W YGR173W	NA	NA	Yes	1802	0	NA
Duarte et al.	Duarte_YPD	ERG1_YEAST ERG1 YGR175C YGR175C	NA	NA	No	1803	0	NA
Duarte et al.	Duarte_YPD	ATF2_YEAST ATF2 YGR177C G7135 YGR177C	NA	NA	Yes	1804	0	NA
Duarte et al.	Duarte_YPD	PBP1_YEAST PBP1 MRS16 YGR178C YGR178C	NA	NA	Yes	1805	0	NA
Duarte et al.	Duarte_YPD	OKP1_YEAST OKP1 YGR179C YGR179C	NA	NA	No	1806	0	NA
Duarte et al.	Duarte_YPD	RIR4_YEAST RNR4 CRT3 YGR180C YGR180C	NA	NA	Yes	1807	0	NA
Duarte et al.	Duarte_YPD	UBR1_YEAST UBR1 PTR1 YGR184C G7168 YGR184C	NA	NA	Yes	1808	0	NA
Duarte et al.	Duarte_YPD	SYYC_YEAST TYS1 MGM104 YGR185C G7522 YGR185C	NA	NA	No	1809	0	NA
Duarte et al.	Duarte_YPD	T2FA_YEAST TFG1 SSU71 YGR186W G7526 YGR186W	NA	NA	No	1810	0	NA
Duarte et al.	Duarte_YPD	HGH1_YEAST HGH1 YGR187C G7538 YGR187C	NA	NA	Yes	1811	0	NA
Duarte et al.	Duarte_YPD	BUB1_YEAST BUB1 YGR188C G7542 YGR188C	NA	NA	Yes	1812	0	NA
Duarte et al.	Duarte_YPD	CRH1_YEAST CRH1 YGR189C G7553 YGR189C	NA	NA	Yes	1813	0	NA
Duarte et al.	Duarte_YPD	HIP1_YEAST HIP1 YGR191W G7572 YGR191W	NA	NA	No	1814	0	NA
Duarte et al.	Duarte_YPD	G3P3_YEAST TDH3 GPD3 YGR192C G7576 YGR192C	NA	NA	Yes	1815	0	NA
Duarte et al.	Duarte_YPD	XKS1_YEAST XKS1 YGR194C G7584 YGR194C	NA	NA	Yes	1816	0	NA
Duarte et al.	Duarte_YPD	RRP41_YEAST SKI6 ECM20 RRP41 YGR195W G7587 YGR195W	NA	NA	No	1817	0	NA
Duarte et al.	Duarte_YPD	FYV8_YEAST FYV8 YGR196C G7589 YGR196C	NA	NA	Yes	1818	0	NA
Duarte et al.	Duarte_YPD	SNG1_YEAST SNG1 YGR197C G7591 YGR197C	NA	NA	Yes	1819	0	NA
Duarte et al.	Duarte_YPD	YPP1_YEAST YPP1 YGR198W G7594 YGR198W	NA	NA	No	1820	0	NA
Duarte et al.	Duarte_YPD	PMT6_YEAST PMT6 YGR199W G7722 YGR199W	NA	NA	Yes	1821	0	NA
Duarte et al.	Duarte_YPD	ELP2_YEAST ELP2 TOT2 YGR200C G7725 YGR200C	NA	NA	Yes	1822	0	NA
Duarte et al.	Duarte_YPD	YG4D_YEAST YGR201C G7727 YGR201C	NA	NA	Yes	1823	0	NA
Duarte et al.	Duarte_YPD	PCY1_YEAST PCT1 CCT CCT1 YGR202C G7729 YGR202C	NA	NA	Yes	1824	0	NA
Duarte et al.	Duarte_YPD	YCH1_YEAST YCH1 YGR203W G7731 YGR203W	NA	NA	Yes	1825	0	NA
Duarte et al.	Duarte_YPD	C1TC_YEAST ADE3 YGR204W G7733 YGR204W	NA	NA	Yes	1826	0	NA
Duarte et al.	Duarte_YPD	TDA10_YEAST TDA10 YGR205W G7737 YGR205W	NA	NA	Yes	1827	0	NA
Duarte et al.	Duarte_YPD	MVB12_YEAST MVB12 YGR206W G7740 YGR206W	NA	NA	Yes	1828	0	NA
Duarte et al.	Duarte_YPD	ETFB_YEAST CIR1 YGR207C G7742 YGR207C	NA	NA	Yes	1829	0	NA
Duarte et al.	Duarte_YPD	SERB_YEAST SER2 YGR208W G7744 YGR208W	NA	NA	Yes	1830	0	NA
Duarte et al.	Duarte_YPD	TRX2_YEAST TRX2 TRX1 YGR209C G7746 YGR209C	NA	NA	Yes	1831	0	NA
Duarte et al.	Duarte_YPD	YG4I_YEAST YGR210C G7748 YGR210C	NA	NA	Yes	1832	0	NA
Duarte et al.	Duarte_YPD	ZPR1_YEAST ZPR1 YGR211W YGR211W	NA	NA	No	1833	0	NA
Duarte et al.	Duarte_YPD	SLI1_YEAST SLI1 YGR212W YGR212W	NA	NA	Yes	1834	0	NA
Duarte et al.	Duarte_YPD	RTA1_YEAST RTA1 YGR213C YGR213C	NA	NA	Yes	1835	0	NA
Duarte et al.	Duarte_YPD	RSSA1_YEAST RPS0A NAB1 NAB1A YST1 YGR214W YGR214W	NA	NA	Yes	1836	0	NA
Duarte et al.	Duarte_YPD	GPI1_YEAST GPI1 YGR216C YGR216C	NA	NA	No	1837	0	NA
Duarte et al.	Duarte_YPD	CCH1_YEAST CCH1 YGR217W G8501 YGR217W	NA	NA	Yes	1838	0	NA
Duarte et al.	Duarte_YPD	XPO1_YEAST CRM1 KAP124 XPO1 YGR218W G8514 YGR218W	NA	NA	No	1839	0	NA
Duarte et al.	Duarte_YPD	TOS2_YEAST TOS2 YGR221C G8523 YGR221C	NA	NA	Yes	1840	0	NA
Duarte et al.	Duarte_YPD	HSV2_YEAST HSV2 YGR223C G8530 YGR223C	NA	NA	Yes	1841	0	NA
Duarte et al.	Duarte_YPD	AZR1_YEAST AZR1 YGR224W G8537 YGR224W	NA	NA	Yes	1842	0	NA
Duarte et al.	Duarte_YPD	AMA1_YEAST AMA1 SPO70 YGR225W G8541 YGR225W	NA	NA	Yes	1843	0	NA
Duarte et al.	Duarte_YPD	ALG10_YEAST DIE2 ALG10 YGR227W G8547 YGR227W	NA	NA	Yes	1844	0	NA
Duarte et al.	Duarte_YPD	SMI1_YEAST SMI1 KNR4 KTR4 YGR229C G8553 YGR229C	NA	NA	Yes	1845	0	NA
Duarte et al.	Duarte_YPD	BNS1_YEAST BNS1 YGR230W G8558 YGR230W	NA	NA	Yes	1846	0	NA
Duarte et al.	Duarte_YPD	PSD10_YEAST NAS6 YGR232W G8564 YGR232W	NA	NA	Yes	1847	0	NA
Duarte et al.	Duarte_YPD	PHO81_YEAST PHO81 YGR233C G8567 YGR233C	NA	NA	Yes	1848	0	NA
Duarte et al.	Duarte_YPD	FHP_YEAST YHB1 YHB YGR234W G8572 YGR234W	NA	NA	Yes	1849	0	NA
Duarte et al.	Duarte_YPD	MOS2_YEAST MOS2 MIO27 YGR235C G8575 YGR235C	NA	NA	Yes	1850	0	NA
Duarte et al.	Duarte_YPD	SPG1_YEAST SPG1 YGR236C G8578 YGR236C	NA	NA	Yes	1851	0	NA
Duarte et al.	Duarte_YPD	YG51_YEAST YGR237C G8581 YGR237C	NA	NA	Yes	1852	0	NA
Duarte et al.	Duarte_YPD	KEL2_YEAST KEL2 YGR238C G8585 YGR238C	NA	NA	Yes	1853	0	NA
Duarte et al.	Duarte_YPD	PEX21_YEAST PEX21 YGR239C G8593 YGR239C	NA	NA	Yes	1854	0	NA
Duarte et al.	Duarte_YPD	K6PF1_YEAST PFK1 YGR240C G8599 YGR240C	NA	NA	Yes	1855	0	NA
Duarte et al.	Duarte_YPD	AP18B_YEAST YAP1802 YGR241C G8610 YGR241C	NA	NA	Yes	1856	0	NA
Duarte et al.	Duarte_YPD	SDA1_YEAST SDA1 YGR245C YGR245C	NA	NA	No	1857	0	NA
Duarte et al.	Duarte_YPD	TF3B_YEAST BRF1 PCF4 TDS4 YGR246C YGR246C	NA	NA	No	1858	0	NA
Duarte et al.	Duarte_YPD	CPD1_YEAST CPD1 YGR247W YGR247W	NA	NA	Yes	1859	0	NA
Duarte et al.	Duarte_YPD	SOL4_YEAST SOL4 YGR248W YGR248W	NA	NA	Yes	1860	0	NA
Duarte et al.	Duarte_YPD	MGA1_YEAST MGA1 YGR249W YGR249W	NA	NA	Yes	1861	0	NA
Duarte et al.	Duarte_YPD	YG5B_YEAST YGR250C YGR250C	NA	NA	Yes	1862	0	NA
Duarte et al.	Duarte_YPD	NOP19_YEAST NOP19 YGR251W YGR251W	NA	NA	No	1863	0	NA
Duarte et al.	Duarte_YPD	GCN5_YEAST GCN5 ADA4 SWI9 YGR252W YGR252W	NA	NA	Yes	1864	0	NA
Duarte et al.	Duarte_YPD	PSA5_YEAST PUP2 DOA5 YGR253C G9155 YGR253C	NA	NA	No	1865	0	NA
Duarte et al.	Duarte_YPD	ENO1_YEAST ENO1 ENOA HSP48 YGR254W G9160 YGR254W	NA	NA	Yes	1866	0	NA
Duarte et al.	Duarte_YPD	6PGD2_YEAST GND2 YGR256W G9170 YGR256W	NA	NA	Yes	1867	0	NA
Duarte et al.	Duarte_YPD	RAD2_YEAST RAD2 YGR258C YGR258C	NA	NA	Yes	1868	0	NA
Duarte et al.	Duarte_YPD	TNA1_YEAST TNA1 YGR260W YGR260W	NA	NA	Yes	1869	0	NA
Duarte et al.	Duarte_YPD	AP3B_YEAST APL6 YKS5 YGR261C G9331 YGR261C	NA	NA	Yes	1870	0	NA
Duarte et al.	Duarte_YPD	BUD32_YEAST BUD32 LDB14 YGR262C YGR262C	NA	NA	Yes	1871	0	NA
Duarte et al.	Duarte_YPD	SAY1_YEAST SAY1 YGR263C YGR263C	NA	NA	Yes	1872	0	NA
Duarte et al.	Duarte_YPD	SYMC_YEAST MES1 YGR264C YGR264C	NA	NA	No	1873	0	NA
Duarte et al.	Duarte_YPD	YG5L_YEAST YGR266W YGR266W	NA	NA	Yes	1874	0	NA
Duarte et al.	Duarte_YPD	GCH1_YEAST FOL2 YGR267C G9349 YGR267C	NA	NA	No	1875	0	NA
Duarte et al.	Duarte_YPD	HUA1_YEAST HUA1 YGR268C YGR268C	NA	NA	Yes	1876	0	NA
Duarte et al.	Duarte_YPD	TBP7_YEAST YTA7 YGR270W YGR270W	NA	NA	Yes	1877	0	NA
Duarte et al.	Duarte_YPD	SLH1_YEAST SLH1 YGR271W G9365 YGR271W	NA	NA	Yes	1878	0	NA
Duarte et al.	Duarte_YPD	EFG1P_YEAST EFG1 YGR271C-A G9368 YGR272C YGR272C	NA	NA	Yes	1879	0	NA
Duarte et al.	Duarte_YPD	YG5Q_YEAST YGR273C G9371 YGR273C	NA	NA	Yes	1880	0	NA
Duarte et al.	Duarte_YPD	TAF1_YEAST TAF1 TAF130 TAF145 YGR274C G9374 YGR274C	NA	NA	No	1881	0	NA
Duarte et al.	Duarte_YPD	REXO1_YEAST RNH70 REX1 YGR276C G9381 YGR276C	NA	NA	Yes	1882	0	NA
Duarte et al.	Duarte_YPD	COAD_YEAST CAB4 YGR277C YGR277C	NA	NA	No	1883	0	NA
Duarte et al.	Duarte_YPD	CWC22_YEAST CWC22 YGR278W YGR278W	NA	NA	No	1884	0	NA
Duarte et al.	Duarte_YPD	SCW4_YEAST SCW4 YGR279C YGR279C	NA	NA	Yes	1885	0	NA
Duarte et al.	Duarte_YPD	PXR1_YEAST PXR1 GNO1 YGR280C YGR280C	NA	NA	No	1886	0	NA
Duarte et al.	Duarte_YPD	YOR1_YEAST YOR1 YGR281W YGR281W	NA	NA	Yes	1887	0	NA
Duarte et al.	Duarte_YPD	BGL2_YEAST BGL2 SCW9 YGR282C YGR282C	NA	NA	Yes	1888	0	NA
Duarte et al.	Duarte_YPD	YG5X_YEAST YGR283C YGR283C	NA	NA	Yes	1889	0	NA
Duarte et al.	Duarte_YPD	ERV29_YEAST ERV29 YGR284C YGR284C	NA	NA	Yes	1890	0	NA
Duarte et al.	Duarte_YPD	ZUO1_YEAST ZUO1 YGR285C YGR285C	NA	NA	Yes	1891	0	NA
Duarte et al.	Duarte_YPD	BIOB_YEAST BIO2 YGR286C YGR286C	NA	NA	Yes	1892	0	NA
Duarte et al.	Duarte_YPD	MALX3_YEAST IMA1 YGR287C YGR287C	NA	NA	Yes	1893	0	NA
Duarte et al.	Duarte_YPD	MAL13_YEAST MAL13 MAL1R YGR288W G9591 YGR288W	NA	NA	Yes	1894	0	NA
Duarte et al.	Duarte_YPD	MAL11_YEAST MAL11 AGT1 MAL1T MTP1 YGR289C YGR289C	NA	NA	Yes	1895	0	NA
Duarte et al.	Duarte_YPD	MAL12_YEAST MAL12 MAL1S YGR292W YGR292W	NA	NA	Yes	1896	0	NA
Duarte et al.	Duarte_YPD	COS6_YEAST COS6 YGR295C YGR295C	NA	NA	Yes	1897	0	NA
Duarte et al.	Duarte_YPD	HSE1_YEAST HSE1 YHL002W YHL002W	NA	NA	Yes	1898	0	NA
Duarte et al.	Duarte_YPD	LAG1_YEAST LAG1 YHL003C YHL003C	NA	NA	Yes	1899	0	NA
Duarte et al.	Duarte_YPD	SHU1_YEAST SHU1 YHL006C YHL006C	NA	NA	Yes	1900	0	NA
Duarte et al.	Duarte_YPD	STE20_YEAST STE20 YHL007C YHL007C	NA	NA	Yes	1901	0	NA
Duarte et al.	Duarte_YPD	YHA8_YEAST YHL008C YHL008C	NA	NA	Yes	1902	0	NA
Duarte et al.	Duarte_YPD	YAP3_YEAST YAP3 YHL009C YHL009C	NA	NA	Yes	1903	0	NA
Duarte et al.	Duarte_YPD	ETP1_YEAST ETP1 YHL010C YHL010C	NA	NA	Yes	1904	0	NA
Duarte et al.	Duarte_YPD	KPR3_YEAST PRS3 PRPS3 YHL011C YHL011C	NA	NA	Yes	1905	0	NA
Duarte et al.	Duarte_YPD	UGPA2_YEAST YHL012W YHL012W	NA	NA	Yes	1906	0	NA
Duarte et al.	Duarte_YPD	OTU2_YEAST OTU2 YHL013C YHL013C	NA	NA	Yes	1907	0	NA
Duarte et al.	Duarte_YPD	YLF2_YEAST YLF2 YHL014C YHL014C	NA	NA	Yes	1908	0	NA
Duarte et al.	Duarte_YPD	RS20_YEAST RPS20 URP2 YHL015W YHL015W	NA	NA	No	1909	0	NA
Duarte et al.	Duarte_YPD	DUR3_YEAST DUR3 YHL016C YHL016C	NA	NA	Yes	1910	0	NA
Duarte et al.	Duarte_YPD	YHB7_YEAST YHL017W YHL017W	NA	NA	Yes	1911	0	NA
Duarte et al.	Duarte_YPD	APM2_YEAST APM2 YHL019C YHL019C	NA	NA	Yes	1912	0	NA
Duarte et al.	Duarte_YPD	OPI1_YEAST OPI1 YHL020C YHL020C	NA	NA	Yes	1913	0	NA
Duarte et al.	Duarte_YPD	SPO11_YEAST SPO11 YHL022C YHL022C	NA	NA	Yes	1914	0	NA
Duarte et al.	Duarte_YPD	NPR3_YEAST NPR3 RMD11 YHL023C YHL023C	NA	NA	Yes	1915	0	NA
Duarte et al.	Duarte_YPD	RIM4_YEAST RIM4 YHL024W YHL024W	NA	NA	Yes	1916	0	NA
Duarte et al.	Duarte_YPD	SNF6_YEAST SNF6 YHL025W YHL025W	NA	NA	Yes	1917	0	NA
Duarte et al.	Duarte_YPD	YHC6_YEAST YHL026C YHL026C	NA	NA	Yes	1918	0	NA
Duarte et al.	Duarte_YPD	PACC_YEAST RIM101 RIM1 YHL027W YHL027W	NA	NA	Yes	1919	0	NA
Duarte et al.	Duarte_YPD	WSC4_YEAST WSC4 YHL028W YHL028W	NA	NA	Yes	1920	0	NA
Duarte et al.	Duarte_YPD	OCA5_YEAST OCA5 YHL029C YHL029C	NA	NA	Yes	1921	0	NA
Duarte et al.	Duarte_YPD	ECM29_YEAST ECM29 YHL030W YHL030W	NA	NA	Yes	1922	0	NA
Duarte et al.	Duarte_YPD	GOSR1_YEAST GOS1 YHL031C YHL031C	NA	NA	Yes	1923	0	NA
Duarte et al.	Duarte_YPD	GLPK_YEAST GUT1 YHL032C YHL032C	NA	NA	Yes	1924	0	NA
Duarte et al.	Duarte_YPD	RL8A_YEAST RPL8A MAK7 RPL4A YHL033C YHL033C	NA	NA	Yes	1925	0	NA
Duarte et al.	Duarte_YPD	SSBP1_YEAST SBP1 SSB1 SSBR1 YHL034C YHL034C	NA	NA	Yes	1926	0	NA
Duarte et al.	Duarte_YPD	VMR1_YEAST VMR1 YHL035C YHL035C	NA	NA	Yes	1927	0	NA
Duarte et al.	Duarte_YPD	MUP3_YEAST MUP3 YHL036W YHL036W	NA	NA	Yes	1928	0	NA
Duarte et al.	Duarte_YPD	EFM1_YEAST EFM1 YHL039W YHL039W	NA	NA	Yes	1929	0	NA
Duarte et al.	Duarte_YPD	ARN1_YEAST ARN1 YHL040C YHL040C	NA	NA	Yes	1930	0	NA
Duarte et al.	Duarte_YPD	YHE2_YEAST YHL042W YHL042W	NA	NA	Yes	1931	0	NA
Duarte et al.	Duarte_YPD	ECM34_YEAST ECM34 YHL043W YHL043W	NA	NA	Yes	1932	0	NA
Duarte et al.	Duarte_YPD	YHE4_YEAST YHL044W YHL044W	NA	NA	Yes	1933	0	NA
Duarte et al.	Duarte_YPD	PAU13_YEAST PAU13 YHL046C YHL046C	NA	NA	Yes	1934	0	NA
Duarte et al.	Duarte_YPD	ARN2_YEAST ARN2 TAF1 YHL047C YHL047C	NA	NA	Yes	1935	0	NA
Duarte et al.	Duarte_YPD	YHR001WA	NA	NA	Yes	1936	0	NA
Duarte et al.	Duarte_YPD	YHG3_YEAST YHR003C YHR003C	NA	NA	Yes	1937	0	NA
Duarte et al.	Duarte_YPD	NEM1_YEAST NEM1 YHR004C YHR004C	NA	NA	Yes	1938	0	NA
Duarte et al.	Duarte_YPD	GPA1_YEAST GPA1 CDC70 DAC1 SCG1 YHR005C YHR005C	NA	NA	Yes	1939	0	NA
Duarte et al.	Duarte_YPD	STP2_YEAST STP2 YHR006W YHR006W	NA	NA	Yes	1940	0	NA
Duarte et al.	Duarte_YPD	CP51_YEAST ERG11 CYP51 YHR007C YHR007C	NA	NA	No	1941	0	NA
Duarte et al.	Duarte_YPD	SODM_YEAST SOD2 YHR008C YHR008C	NA	NA	Yes	1942	0	NA
Duarte et al.	Duarte_YPD	TDA3_YEAST TDA3 BTN3 YHR009C YHR009C	NA	NA	Yes	1943	0	NA
Duarte et al.	Duarte_YPD	RL27A_YEAST RPL27A RPL27 YHR010W YHR010W	NA	NA	Yes	1944	0	NA
Duarte et al.	Duarte_YPD	VPS29_YEAST VPS29 PEP11 VTP6 YHR012W YHR012W	NA	NA	Yes	1945	0	NA
Duarte et al.	Duarte_YPD	ARD1_YEAST ARD1 YHR013C YHR013C	NA	NA	Yes	1946	0	NA
Duarte et al.	Duarte_YPD	SPO13_YEAST SPO13 YHR014W YHR014W	NA	NA	Yes	1947	0	NA
Duarte et al.	Duarte_YPD	MIP6_YEAST MIP6 YHR015W YHR015W	NA	NA	Yes	1948	0	NA
Duarte et al.	Duarte_YPD	YSC84_YEAST YSC84 LSB4 YHR016C YHR016C	NA	NA	Yes	1949	0	NA
Duarte et al.	Duarte_YPD	ARLY_YEAST ARG4 YHR018C YHR018C	NA	NA	Yes	1950	0	NA
Duarte et al.	Duarte_YPD	SYNC_YEAST DED81 YHR019C YHR019C	NA	NA	No	1951	0	NA
Duarte et al.	Duarte_YPD	YHI0_YEAST YHR020W YHR020W	NA	NA	No	1952	0	NA
Duarte et al.	Duarte_YPD	RS27B_YEAST RPS27B YHR021C YHR021C	NA	NA	Yes	1953	0	NA
Duarte et al.	Duarte_YPD	YHI2_YEAST YHR022C YHR022C	NA	NA	Yes	1954	0	NA
Duarte et al.	Duarte_YPD	MYO1_YEAST MYO1 YHR023W YHR023W	NA	NA	No	1955	0	NA
Duarte et al.	Duarte_YPD	KHSE_YEAST THR1 YHR025W YHR025W	NA	NA	Yes	1956	0	NA
Duarte et al.	Duarte_YPD	VATO_YEAST VMA16 PPA1 YHR026W YHR026W	NA	NA	Yes	1957	0	NA
Duarte et al.	Duarte_YPD	DAP2_YEAST DAP2 YHR028C YHR028C	NA	NA	Yes	1958	0	NA
Duarte et al.	Duarte_YPD	YHI9_YEAST YHI9 YHR029C YHR029C	NA	NA	Yes	1959	0	NA
Duarte et al.	Duarte_YPD	SLT2_YEAST SLT2 MPK1 YHR030C YHR030C	NA	NA	Yes	1960	0	NA
Duarte et al.	Duarte_YPD	ERC1_YEAST ERC1 YHR032W YHR032W	NA	NA	Yes	1961	0	NA
Duarte et al.	Duarte_YPD	YHJ3_YEAST YHR033W YHR033W	NA	NA	Yes	1962	0	NA
Duarte et al.	Duarte_YPD	PIH1_YEAST PIH1 NOP17 YHR034C YHR034C	NA	NA	Yes	1963	0	NA
Duarte et al.	Duarte_YPD	YHJ5_YEAST YHR035W YHR035W	NA	NA	Yes	1964	0	NA
Duarte et al.	Duarte_YPD	BRL1_YEAST BRL1 YHR036W YHR036W	NA	NA	No	1965	0	NA
Duarte et al.	Duarte_YPD	MSC7_YEAST MSC7 YHR039C YHR039C	NA	NA	Yes	1966	0	NA
Duarte et al.	Duarte_YPD	BCD1_YEAST BCD1 YHR040W YHR040W	NA	NA	No	1967	0	NA
Duarte et al.	Duarte_YPD	MED20_YEAST SRB2 HRS2 MED20 YHR041C YHR041C	NA	NA	Yes	1968	0	NA
Duarte et al.	Duarte_YPD	NCPR_YEAST NCP1 CPR1 NCPR1 PRD1 YHR042W YHR042W	NA	NA	No	1969	0	NA
Duarte et al.	Duarte_YPD	DOG2_YEAST DOG2 YHR043C YHR043C	NA	NA	Yes	1970	0	NA
Duarte et al.	Duarte_YPD	DOG1_YEAST DOG1 YHR044C YHR044C	NA	NA	Yes	1971	0	NA
Duarte et al.	Duarte_YPD	YHK5_YEAST YHR045W YHR045W	NA	NA	Yes	1972	0	NA
Duarte et al.	Duarte_YPD	INM1_YEAST INM1 IMP1 YHR046C YHR046C	NA	NA	Yes	1973	0	NA
Duarte et al.	Duarte_YPD	AAP1_YEAST AAP1 YHR047C YHR047C	NA	NA	Yes	1974	0	NA
Duarte et al.	Duarte_YPD	YHK8_YEAST YHK8 YHR048W YHR048W	NA	NA	Yes	1975	0	NA
Duarte et al.	Duarte_YPD	FSH1_YEAST FSH1 YHR049W YHR049W	NA	NA	Yes	1976	0	NA
Duarte et al.	Duarte_YPD	SMF2_YEAST SMF2 YHR050W YHR050W	NA	NA	Yes	1977	0	NA
Duarte et al.	Duarte_YPD	CYPB_YEAST CPR2 CRG CYP2 SCC2 YHR057C YHR057C	NA	NA	Yes	1978	0	NA
Duarte et al.	Duarte_YPD	MED6_YEAST MED6 MTR32 YHR058C YHR058C	NA	NA	No	1979	0	NA
Duarte et al.	Duarte_YPD	FYV4_YEAST FYV4 YHR059W YHR059W	NA	NA	Yes	1980	0	NA
Duarte et al.	Duarte_YPD	VMA22_YEAST VMA22 YHR060W YHR060W	NA	NA	Yes	1981	0	NA
Duarte et al.	Duarte_YPD	GIC1_YEAST GIC1 YHR061C YHR061C	NA	NA	Yes	1982	0	NA
Duarte et al.	Duarte_YPD	RPP1_YEAST RPP1 YHR062C YHR062C	NA	NA	No	1983	0	NA
Duarte et al.	Duarte_YPD	SSZ1_YEAST SSZ1 PDR13 YHR064C YHR064C	NA	NA	Yes	1984	0	NA
Duarte et al.	Duarte_YPD	RRP3_YEAST RRP3 YHR065C YHR065C	NA	NA	No	1985	0	NA
Duarte et al.	Duarte_YPD	SSF1_YEAST SSF1 YHR066W YHR066W	NA	NA	Yes	1986	0	NA
Duarte et al.	Duarte_YPD	DHYS_YEAST DYS1 YHR068W YHR068W	NA	NA	No	1987	0	NA
Duarte et al.	Duarte_YPD	RRP4_YEAST RRP4 YHR069C YHR069C	NA	NA	No	1988	0	NA
Duarte et al.	Duarte_YPD	TRM5_YEAST TRM5 YHR070W YHR070W	NA	NA	No	1989	0	NA
Duarte et al.	Duarte_YPD	ERG7_YEAST ERG7 YHR072W YHR072W	NA	NA	No	1990	0	NA
Duarte et al.	Duarte_YPD	OSH3_YEAST OSH3 YHR073W YHR073W	NA	NA	Yes	1991	0	NA
Duarte et al.	Duarte_YPD	NADE_YEAST QNS1 YHR074W YHR074W	NA	NA	No	1992	0	NA
Duarte et al.	Duarte_YPD	NMD2_YEAST NMD2 IFS1 SUA1 UPF2 YHR077C YHR077C	NA	NA	Yes	1993	0	NA
Duarte et al.	Duarte_YPD	YHN8_YEAST YHR078W YHR078W	NA	NA	Yes	1994	0	NA
Duarte et al.	Duarte_YPD	IRE1_YEAST IRE1 ERN1 YHR079C YHR079C	NA	NA	Yes	1995	0	NA
Duarte et al.	Duarte_YPD	YHO0_YEAST YHR080C YHR080C	NA	NA	Yes	1996	0	NA
Duarte et al.	Duarte_YPD	LRP1_YEAST LRP1 RRP47 YC1D YHR081W YHR081W	NA	NA	Yes	1997	0	NA
Duarte et al.	Duarte_YPD	KSP1_YEAST KSP1 YHR082C YHR082C	NA	NA	Yes	1998	0	NA
Duarte et al.	Duarte_YPD	STE12_YEAST STE12 YHR084W YHR084W	NA	NA	Yes	1999	0	NA
[truncated: 2,729 more rows]

## Sheet: MtuberculosisTests
Source	Medium	Gene IDs	Additional compound	MnXRef	Growth	Exp. No.	Parent experiment	Parent outcome
Sasseti 2003	7H10_OADC	Rv0126 Rv0126	NA	NA	No	1	0	NA
Sasseti 2003	7H10_OADC	Rv0374c Rv0374c	NA	NA	No	2	0	NA
Sasseti 2003	7H10_OADC	Rv0552 Rv0552	NA	NA	No	3	0	NA
Sasseti 2003	7H10_OADC	Rv0554 bpoC	NA	NA	No	4	0	NA
Sasseti 2003	7H10_OADC	Rv0757 phoP	NA	NA	No	5	0	NA
Sasseti 2003	7H10_OADC	Rv0862c Rv0862c	NA	NA	No	6	0	NA
Sasseti 2003	7H10_OADC	Rv1009 Rv1009	NA	NA	No	7	0	NA
Sasseti 2003	7H10_OADC	Rv1096 Rv1096	NA	NA	No	8	0	NA
Sasseti 2003	7H10_OADC	Rv1100 Rv1100	NA	NA	No	9	0	NA
Sasseti 2003	7H10_OADC	Rv1125 Rv1125	NA	NA	No	10	0	NA
Sasseti 2003	7H10_OADC	Rv1178 Rv1178	NA	NA	No	11	0	NA
Sasseti 2003	7H10_OADC	Rv1328 glgP	NA	NA	No	12	0	NA
Sasseti 2003	7H10_OADC	Rv1345 fadD33	NA	NA	No	13	0	NA
Sasseti 2003	7H10_OADC	Rv1592c Rv1592c	NA	NA	No	14	0	NA
Sasseti 2003	7H10_OADC	Rv1824 Rv1824	NA	NA	No	15	0	NA
Sasseti 2003	7H10_OADC	Rv1845c Rv1845c	NA	NA	No	16	0	NA
Sasseti 2003	7H10_OADC	Rv1957 Rv1957	NA	NA	No	17	0	NA
Sasseti 2003	7H10_OADC	Rv2112c Rv2112c	NA	NA	No	18	0	NA
Sasseti 2003	7H10_OADC	Rv2198c mmpS3	NA	NA	No	19	0	NA
Sasseti 2003	7H10_OADC	Rv2241 aceE	NA	NA	No	20	0	NA
Sasseti 2003	7H10_OADC	Rv2252 Rv2252	NA	NA	No	21	0	NA
Sasseti 2003	7H10_OADC	Rv2335 cysE	NA	NA	No	22	0	NA
Sasseti 2003	7H10_OADC	Rv2383c mbtB	NA	NA	No	23	0	NA
Sasseti 2003	7H10_OADC	Rv2414c Rv2414c	NA	NA	No	24	0	NA
Sasseti 2003	7H10_OADC	Rv2496c pdhB	NA	NA	No	25	0	NA
Sasseti 2003	7H10_OADC	Rv2509 Rv2509	NA	NA	No	26	0	NA
Sasseti 2003	7H10_OADC	Rv2535c pepQ	NA	NA	No	27	0	NA
Sasseti 2003	7H10_OADC	Rv2564 glnQ	NA	NA	No	28	0	NA
Sasseti 2003	7H10_OADC	Rv2573 Rv2573	NA	NA	No	29	0	NA
Sasseti 2003	7H10_OADC	Rv2681 Rv2681	NA	NA	No	30	0	NA
Sasseti 2003	7H10_OADC	Rv2737c recA	NA	NA	No	31	0	NA
Sasseti 2003	7H10_OADC	Rv2773c dapB	NA	NA	No	32	0	NA
Sasseti 2003	7H10_OADC	Rv3102c ftsE	NA	NA	No	33	0	NA
Sasseti 2003	7H10_OADC	Rv3258c Rv3258c	NA	NA	No	34	0	NA
Sasseti 2003	7H10_OADC	Rv3282 Rv3282	NA	NA	No	35	0	NA
Sasseti 2003	7H10_OADC	Rv3283 sseA	NA	NA	No	36	0	NA
Sasseti 2003	7H10_OADC	Rv3284 Rv3284	NA	NA	No	37	0	NA
Sasseti 2003	7H10_OADC	Rv3461c rpmJ	NA	NA	No	38	0	NA
Sasseti 2003	7H10_OADC	Rv3657c Rv3657c	NA	NA	No	39	0	NA
Sasseti 2003	7H10_OADC	Rv3696c glpK	NA	NA	No	40	0	NA
Sasseti 2003	7H10_OADC	Rv3755c Rv3755c	NA	NA	No	41	0	NA
Sasseti 2003	7H10_OADC	Rv3849 Rv3849	NA	NA	No	42	0	NA
Sasseti 2003	7H10_OADC	Rv0003 recF	NA	NA	Yes	43	0	NA
Sasseti 2003	7H10_OADC	Rv0004 Rv0004	NA	NA	Yes	44	0	NA
Sasseti 2003	7H10_OADC	Rv0008c Rv0008c	NA	NA	Yes	45	0	NA
Sasseti 2003	7H10_OADC	Rv0009 ppiA	NA	NA	Yes	46	0	NA
Sasseti 2003	7H10_OADC	Rv0010c Rv0010c	NA	NA	Yes	47	0	NA
Sasseti 2003	7H10_OADC	Rv0011c Rv0011c	NA	NA	Yes	48	0	NA
Sasseti 2003	7H10_OADC	Rv0012 Rv0012	NA	NA	Yes	49	0	NA
Sasseti 2003	7H10_OADC	Rv0016c pbpA	NA	NA	Yes	50	0	NA
Sasseti 2003	7H10_OADC	Rv0017c rodA	NA	NA	Yes	51	0	NA
Sasseti 2003	7H10_OADC	Rv0018c ppp	NA	NA	Yes	52	0	NA
Sasseti 2003	7H10_OADC	Rv0019c Rv0019c	NA	NA	Yes	53	0	NA
Sasseti 2003	7H10_OADC	Rv0020c Rv0020c	NA	NA	Yes	54	0	NA
Sasseti 2003	7H10_OADC	Rv0021c Rv0021c	NA	NA	Yes	55	0	NA
Sasseti 2003	7H10_OADC	Rv0022c Rv0022c	NA	NA	Yes	56	0	NA
Sasseti 2003	7H10_OADC	Rv0023 Rv0023	NA	NA	Yes	57	0	NA
Sasseti 2003	7H10_OADC	Rv0024 Rv0024	NA	NA	Yes	58	0	NA
Sasseti 2003	7H10_OADC	Rv0025 Rv0025	NA	NA	Yes	59	0	NA
Sasseti 2003	7H10_OADC	Rv0026 Rv0026	NA	NA	Yes	60	0	NA
Sasseti 2003	7H10_OADC	Rv0027 Rv0027	NA	NA	Yes	61	0	NA
Sasseti 2003	7H10_OADC	Rv0029 Rv0029	NA	NA	Yes	62	0	NA
Sasseti 2003	7H10_OADC	Rv0030 Rv0030	NA	NA	Yes	63	0	NA
Sasseti 2003	7H10_OADC	Rv0031 Rv0031	NA	NA	Yes	64	0	NA
Sasseti 2003	7H10_OADC	Rv0032 bioF2	NA	NA	Yes	65	0	NA
Sasseti 2003	7H10_OADC	Rv0033 Rv0033	NA	NA	Yes	66	0	NA
Sasseti 2003	7H10_OADC	Rv0034 Rv0034	NA	NA	Yes	67	0	NA
Sasseti 2003	7H10_OADC	Rv0035 fadD34	NA	NA	Yes	68	0	NA
Sasseti 2003	7H10_OADC	Rv0036c Rv0036c	NA	NA	Yes	69	0	NA
Sasseti 2003	7H10_OADC	Rv0037c Rv0037c	NA	NA	Yes	70	0	NA
Sasseti 2003	7H10_OADC	Rv0038 Rv0038	NA	NA	Yes	71	0	NA
Sasseti 2003	7H10_OADC	Rv0039c Rv0039c	NA	NA	Yes	72	0	NA
Sasseti 2003	7H10_OADC	Rv0040c Rv0040c	NA	NA	Yes	73	0	NA
Sasseti 2003	7H10_OADC	Rv0043c Rv0043c	NA	NA	Yes	74	0	NA
Sasseti 2003	7H10_OADC	Rv0044c Rv0044c	NA	NA	Yes	75	0	NA
Sasseti 2003	7H10_OADC	Rv0045c Rv0045c	NA	NA	Yes	76	0	NA
Sasseti 2003	7H10_OADC	Rv0046c Rv0046c	NA	NA	Yes	77	0	NA
Sasseti 2003	7H10_OADC	Rv0047c Rv0047c	NA	NA	Yes	78	0	NA
Sasseti 2003	7H10_OADC	Rv0048c Rv0048c	NA	NA	Yes	79	0	NA
Sasseti 2003	7H10_OADC	Rv0049 Rv0049	NA	NA	Yes	80	0	NA
Sasseti 2003	7H10_OADC	Rv0050 ponA	NA	NA	Yes	81	0	NA
Sasseti 2003	7H10_OADC	Rv0051 Rv0051	NA	NA	Yes	82	0	NA
Sasseti 2003	7H10_OADC	Rv0052 Rv0052	NA	NA	Yes	83	0	NA
Sasseti 2003	7H10_OADC	Rv0059 Rv0059	NA	NA	Yes	84	0	NA
Sasseti 2003	7H10_OADC	Rv0061 Rv0061	NA	NA	Yes	85	0	NA
Sasseti 2003	7H10_OADC	Rv0062 celA	NA	NA	Yes	86	0	NA
Sasseti 2003	7H10_OADC	Rv0063 Rv0063	NA	NA	Yes	87	0	NA
Sasseti 2003	7H10_OADC	Rv0064 Rv0064	NA	NA	Yes	88	0	NA
Sasseti 2003	7H10_OADC	Rv0065 Rv0065	NA	NA	Yes	89	0	NA
Sasseti 2003	7H10_OADC	Rv0066c icd2	NA	NA	Yes	90	0	NA
Sasseti 2003	7H10_OADC	Rv0068 Rv0068	NA	NA	Yes	91	0	NA
Sasseti 2003	7H10_OADC	Rv0069c sdaA	NA	NA	Yes	92	0	NA
Sasseti 2003	7H10_OADC	Rv0070c glyA2	NA	NA	Yes	93	0	NA
Sasseti 2003	7H10_OADC	Rv0071 Rv0071	NA	NA	Yes	94	0	NA
Sasseti 2003	7H10_OADC	Rv0072 Rv0072	NA	NA	Yes	95	0	NA
Sasseti 2003	7H10_OADC	Rv0073 Rv0073	NA	NA	Yes	96	0	NA
Sasseti 2003	7H10_OADC	Rv0075 Rv0075	NA	NA	Yes	97	0	NA
Sasseti 2003	7H10_OADC	Rv0076c Rv0076c	NA	NA	Yes	98	0	NA
Sasseti 2003	7H10_OADC	Rv0077c Rv0077c	NA	NA	Yes	99	0	NA
Sasseti 2003	7H10_OADC	Rv0079 Rv0079	NA	NA	Yes	100	0	NA
Sasseti 2003	7H10_OADC	Rv0080 Rv0080	NA	NA	Yes	101	0	NA
Sasseti 2003	7H10_OADC	Rv0081 Rv0081	NA	NA	Yes	102	0	NA
Sasseti 2003	7H10_OADC	Rv0082 Rv0082	NA	NA	Yes	103	0	NA
Sasseti 2003	7H10_OADC	Rv0083 Rv0083	NA	NA	Yes	104	0	NA
Sasseti 2003	7H10_OADC	Rv0084 hycD	NA	NA	Yes	105	0	NA
Sasseti 2003	7H10_OADC	Rv0090 Rv0090	NA	NA	Yes	106	0	NA
Sasseti 2003	7H10_OADC	Rv0091 Rv0091	NA	NA	Yes	107	0	NA
Sasseti 2003	7H10_OADC	Rv0092 ctpA	NA	NA	Yes	108	0	NA
Sasseti 2003	7H10_OADC	Rv0094c Rv0094c	NA	NA	Yes	109	0	NA
Sasseti 2003	7H10_OADC	Rv0095c Rv0095c	NA	NA	Yes	110	0	NA
Sasseti 2003	7H10_OADC	Rv0097 Rv0097	NA	NA	Yes	111	0	NA
Sasseti 2003	7H10_OADC	Rv0098 Rv0098	NA	NA	Yes	112	0	NA
Sasseti 2003	7H10_OADC	Rv0099 fadD10	NA	NA	Yes	113	0	NA
Sasseti 2003	7H10_OADC	Rv0100 Rv0100	NA	NA	Yes	114	0	NA
Sasseti 2003	7H10_OADC	Rv0101 nrp	NA	NA	Yes	115	0	NA
Sasseti 2003	7H10_OADC	Rv0103c ctpB	NA	NA	Yes	116	0	NA
Sasseti 2003	7H10_OADC	Rv0104 Rv0104	NA	NA	Yes	117	0	NA
Sasseti 2003	7H10_OADC	Rv0105c rpmB	NA	NA	Yes	118	0	NA
Sasseti 2003	7H10_OADC	Rv0107c ctpI	NA	NA	Yes	119	0	NA
Sasseti 2003	7H10_OADC	Rv0108c Rv0108c	NA	NA	Yes	120	0	NA
Sasseti 2003	7H10_OADC	Rv0110 Rv0110	NA	NA	Yes	121	0	NA
Sasseti 2003	7H10_OADC	Rv0111 Rv0111	NA	NA	Yes	122	0	NA
Sasseti 2003	7H10_OADC	Rv0113 gmhA	NA	NA	Yes	123	0	NA
Sasseti 2003	7H10_OADC	Rv0114 Rv0114	NA	NA	Yes	124	0	NA
Sasseti 2003	7H10_OADC	Rv0115 Rv0115	NA	NA	Yes	125	0	NA
Sasseti 2003	7H10_OADC	Rv0116c Rv0116c	NA	NA	Yes	126	0	NA
Sasseti 2003	7H10_OADC	Rv0117 oxyS	NA	NA	Yes	127	0	NA
Sasseti 2003	7H10_OADC	Rv0121c Rv0121c	NA	NA	Yes	128	0	NA
Sasseti 2003	7H10_OADC	Rv0122 Rv0122	NA	NA	Yes	129	0	NA
Sasseti 2003	7H10_OADC	Rv0123 Rv0123	NA	NA	Yes	130	0	NA
Sasseti 2003	7H10_OADC	Rv0126 Rv0126	NA	NA	Yes	131	0	NA
Sasseti 2003	7H10_OADC	Rv0128 Rv0128	NA	NA	Yes	132	0	NA
Sasseti 2003	7H10_OADC	Rv0129c fbpC2	NA	NA	Yes	133	0	NA
Sasseti 2003	7H10_OADC	Rv0130 Rv0130	NA	NA	Yes	134	0	NA
Sasseti 2003	7H10_OADC	Rv0131c fadE1	NA	NA	Yes	135	0	NA
Sasseti 2003	7H10_OADC	Rv0132c Rv0132c	NA	NA	Yes	136	0	NA
Sasseti 2003	7H10_OADC	Rv0133 Rv0133	NA	NA	Yes	137	0	NA
Sasseti 2003	7H10_OADC	Rv0134 ephF	NA	NA	Yes	138	0	NA
Sasseti 2003	7H10_OADC	Rv0135c Rv0135c	NA	NA	Yes	139	0	NA
Sasseti 2003	7H10_OADC	Rv0136 Rv0136	NA	NA	Yes	140	0	NA
Sasseti 2003	7H10_OADC	Rv0137c Rv0137c	NA	NA	Yes	141	0	NA
Sasseti 2003	7H10_OADC	Rv0138 Rv0138	NA	NA	Yes	142	0	NA
Sasseti 2003	7H10_OADC	Rv0139 Rv0139	NA	NA	Yes	143	0	NA
Sasseti 2003	7H10_OADC	Rv0140 Rv0140	NA	NA	Yes	144	0	NA
Sasseti 2003	7H10_OADC	Rv0141c Rv0141c	NA	NA	Yes	145	0	NA
Sasseti 2003	7H10_OADC	Rv0142 Rv0142	NA	NA	Yes	146	0	NA
Sasseti 2003	7H10_OADC	Rv0143c Rv0143c	NA	NA	Yes	147	0	NA
Sasseti 2003	7H10_OADC	Rv0144 Rv0144	NA	NA	Yes	148	0	NA
Sasseti 2003	7H10_OADC	Rv0145 Rv0145	NA	NA	Yes	149	0	NA
Sasseti 2003	7H10_OADC	Rv0146 Rv0146	NA	NA	Yes	150	0	NA
Sasseti 2003	7H10_OADC	Rv0147 Rv0147	NA	NA	Yes	151	0	NA
Sasseti 2003	7H10_OADC	Rv0148 Rv0148	NA	NA	Yes	152	0	NA
Sasseti 2003	7H10_OADC	Rv0149 Rv0149	NA	NA	Yes	153	0	NA
Sasseti 2003	7H10_OADC	Rv0151c Rv0151c	NA	NA	Yes	154	0	NA
Sasseti 2003	7H10_OADC	Rv0152c Rv0152c	NA	NA	Yes	155	0	NA
Sasseti 2003	7H10_OADC	Rv0154c fadE2	NA	NA	Yes	156	0	NA
Sasseti 2003	7H10_OADC	Rv0156 pntAB	NA	NA	Yes	157	0	NA
Sasseti 2003	7H10_OADC	Rv0157 pntB	NA	NA	Yes	158	0	NA
Sasseti 2003	7H10_OADC	Rv0158 Rv0158	NA	NA	Yes	159	0	NA
Sasseti 2003	7H10_OADC	Rv0159c Rv0159c	NA	NA	Yes	160	0	NA
Sasseti 2003	7H10_OADC	Rv0160c Rv0160c	NA	NA	Yes	161	0	NA
Sasseti 2003	7H10_OADC	Rv0162c adhE	NA	NA	Yes	162	0	NA
Sasseti 2003	7H10_OADC	Rv0163 Rv0163	NA	NA	Yes	163	0	NA
Sasseti 2003	7H10_OADC	Rv0165c Rv0165c	NA	NA	Yes	164	0	NA
Sasseti 2003	7H10_OADC	Rv0166 fadD5	NA	NA	Yes	165	0	NA
Sasseti 2003	7H10_OADC	Rv0168 Rv0168	NA	NA	Yes	166	0	NA
Sasseti 2003	7H10_OADC	Rv0169 mce1	NA	NA	Yes	167	0	NA
Sasseti 2003	7H10_OADC	Rv0170 Rv0170	NA	NA	Yes	168	0	NA
Sasseti 2003	7H10_OADC	Rv0171 Rv0171	NA	NA	Yes	169	0	NA
Sasseti 2003	7H10_OADC	Rv0173 lprK	NA	NA	Yes	170	0	NA
Sasseti 2003	7H10_OADC	Rv0174 Rv0174	NA	NA	Yes	171	0	NA
Sasseti 2003	7H10_OADC	Rv0175 Rv0175	NA	NA	Yes	172	0	NA
Sasseti 2003	7H10_OADC	Rv0176 Rv0176	NA	NA	Yes	173	0	NA
Sasseti 2003	7H10_OADC	Rv0177 Rv0177	NA	NA	Yes	174	0	NA
Sasseti 2003	7H10_OADC	Rv0178 Rv0178	NA	NA	Yes	175	0	NA
Sasseti 2003	7H10_OADC	Rv0179c lprO	NA	NA	Yes	176	0	NA
Sasseti 2003	7H10_OADC	Rv0181c Rv0181c	NA	NA	Yes	177	0	NA
Sasseti 2003	7H10_OADC	Rv0182c sigG	NA	NA	Yes	178	0	NA
Sasseti 2003	7H10_OADC	Rv0183 Rv0183	NA	NA	Yes	179	0	NA
Sasseti 2003	7H10_OADC	Rv0184 Rv0184	NA	NA	Yes	180	0	NA
Sasseti 2003	7H10_OADC	Rv0185 Rv0185	NA	NA	Yes	181	0	NA
Sasseti 2003	7H10_OADC	Rv0187 Rv0187	NA	NA	Yes	182	0	NA
Sasseti 2003	7H10_OADC	Rv0188 Rv0188	NA	NA	Yes	183	0	NA
Sasseti 2003	7H10_OADC	Rv0190 Rv0190	NA	NA	Yes	184	0	NA
Sasseti 2003	7H10_OADC	Rv0191 Rv0191	NA	NA	Yes	185	0	NA
Sasseti 2003	7H10_OADC	Rv0192 Rv0192	NA	NA	Yes	186	0	NA
Sasseti 2003	7H10_OADC	Rv0193c Rv0193c	NA	NA	Yes	187	0	NA
Sasseti 2003	7H10_OADC	Rv0194 Rv0194	NA	NA	Yes	188	0	NA
Sasseti 2003	7H10_OADC	Rv0195 Rv0195	NA	NA	Yes	189	0	NA
Sasseti 2003	7H10_OADC	Rv0196 Rv0196	NA	NA	Yes	190	0	NA
Sasseti 2003	7H10_OADC	Rv0197 Rv0197	NA	NA	Yes	191	0	NA
Sasseti 2003	7H10_OADC	Rv0198c Rv0198c	NA	NA	Yes	192	0	NA
Sasseti 2003	7H10_OADC	Rv0200 Rv0200	NA	NA	Yes	193	0	NA
Sasseti 2003	7H10_OADC	Rv0201c Rv0201c	NA	NA	Yes	194	0	NA
Sasseti 2003	7H10_OADC	Rv0202c mmpL11	NA	NA	Yes	195	0	NA
Sasseti 2003	7H10_OADC	Rv0204c Rv0204c	NA	NA	Yes	196	0	NA
Sasseti 2003	7H10_OADC	Rv0206c mmpL3	NA	NA	Yes	197	0	NA
Sasseti 2003	7H10_OADC	Rv0207c Rv0207c	NA	NA	Yes	198	0	NA
Sasseti 2003	7H10_OADC	Rv0209 Rv0209	NA	NA	Yes	199	0	NA
Sasseti 2003	7H10_OADC	Rv0210 Rv0210	NA	NA	Yes	200	0	NA
Sasseti 2003	7H10_OADC	Rv0212c nadR	NA	NA	Yes	201	0	NA
Sasseti 2003	7H10_OADC	Rv0213c Rv0213c	NA	NA	Yes	202	0	NA
Sasseti 2003	7H10_OADC	Rv0214 fadD4	NA	NA	Yes	203	0	NA
Sasseti 2003	7H10_OADC	Rv0215c fadE3	NA	NA	Yes	204	0	NA
Sasseti 2003	7H10_OADC	Rv0216 Rv0216	NA	NA	Yes	205	0	NA
Sasseti 2003	7H10_OADC	Rv0217c lipW	NA	NA	Yes	206	0	NA
Sasseti 2003	7H10_OADC	Rv0219 Rv0219	NA	NA	Yes	207	0	NA
Sasseti 2003	7H10_OADC	Rv0220 lipC	NA	NA	Yes	208	0	NA
Sasseti 2003	7H10_OADC	Rv0229c Rv0229c	NA	NA	Yes	209	0	NA
Sasseti 2003	7H10_OADC	Rv0230c Rv0230c	NA	NA	Yes	210	0	NA
Sasseti 2003	7H10_OADC	Rv0231 fadE4	NA	NA	Yes	211	0	NA
Sasseti 2003	7H10_OADC	Rv0232 Rv0232	NA	NA	Yes	212	0	NA
Sasseti 2003	7H10_OADC	Rv0233 nrdB	NA	NA	Yes	213	0	NA
Sasseti 2003	7H10_OADC	Rv0235c Rv0235c	NA	NA	Yes	214	0	NA
Sasseti 2003	7H10_OADC	Rv0237 lpqI	NA	NA	Yes	215	0	NA
Sasseti 2003	7H10_OADC	Rv0238 Rv0238	NA	NA	Yes	216	0	NA
Sasseti 2003	7H10_OADC	Rv0239 Rv0239	NA	NA	Yes	217	0	NA
Sasseti 2003	7H10_OADC	Rv0240 Rv0240	NA	NA	Yes	218	0	NA
Sasseti 2003	7H10_OADC	Rv0241c Rv0241c	NA	NA	Yes	219	0	NA
Sasseti 2003	7H10_OADC	Rv0242c fabG4	NA	NA	Yes	220	0	NA
Sasseti 2003	7H10_OADC	Rv0243 fadA2	NA	NA	Yes	221	0	NA
Sasseti 2003	7H10_OADC	Rv0245 Rv0245	NA	NA	Yes	222	0	NA
Sasseti 2003	7H10_OADC	Rv0246 Rv0246	NA	NA	Yes	223	0	NA
Sasseti 2003	7H10_OADC	Rv0249c Rv0249c	NA	NA	Yes	224	0	NA
Sasseti 2003	7H10_OADC	Rv0250c Rv0250c	NA	NA	Yes	225	0	NA
Sasseti 2003	7H10_OADC	Rv0251c hsp	NA	NA	Yes	226	0	NA
Sasseti 2003	7H10_OADC	Rv0252 nirB	NA	NA	Yes	227	0	NA
Sasseti 2003	7H10_OADC	Rv0253 nirD	NA	NA	Yes	228	0	NA
Sasseti 2003	7H10_OADC	Rv0254c cobU	NA	NA	Yes	229	0	NA
Sasseti 2003	7H10_OADC	Rv0255c cobQ	NA	NA	Yes	230	0	NA
Sasseti 2003	7H10_OADC	Rv0256c Rv0256c	NA	NA	Yes	231	0	NA
Sasseti 2003	7H10_OADC	Rv0257c Rv0257c	NA	NA	Yes	232	0	NA
Sasseti 2003	7H10_OADC	Rv0258c Rv0258c	NA	NA	Yes	233	0	NA
Sasseti 2003	7H10_OADC	Rv0259c Rv0259c	NA	NA	Yes	234	0	NA
Sasseti 2003	7H10_OADC	Rv0260c Rv0260c	NA	NA	Yes	235	0	NA
Sasseti 2003	7H10_OADC	Rv0261c narK3	NA	NA	Yes	236	0	NA
Sasseti 2003	7H10_OADC	Rv0262c Rv0262c	NA	NA	Yes	237	0	NA
Sasseti 2003	7H10_OADC	Rv0263c Rv0263c	NA	NA	Yes	238	0	NA
Sasseti 2003	7H10_OADC	Rv0264c Rv0264c	NA	NA	Yes	239	0	NA
Sasseti 2003	7H10_OADC	Rv0265c fecB2	NA	NA	Yes	240	0	NA
Sasseti 2003	7H10_OADC	Rv0266c Rv0266c	NA	NA	Yes	241	0	NA
Sasseti 2003	7H10_OADC	Rv0267 narU	NA	NA	Yes	242	0	NA
Sasseti 2003	7H10_OADC	Rv0268c Rv0268c	NA	NA	Yes	243	0	NA
Sasseti 2003	7H10_OADC	Rv0269c Rv0269c	NA	NA	Yes	244	0	NA
Sasseti 2003	7H10_OADC	Rv0270 fadD2	NA	NA	Yes	245	0	NA
Sasseti 2003	7H10_OADC	Rv0271c fadE6	NA	NA	Yes	246	0	NA
Sasseti 2003	7H10_OADC	Rv0272c Rv0272c	NA	NA	Yes	247	0	NA
Sasseti 2003	7H10_OADC	Rv0273c Rv0273c	NA	NA	Yes	248	0	NA
Sasseti 2003	7H10_OADC	Rv0274 Rv0274	NA	NA	Yes	249	0	NA
Sasseti 2003	7H10_OADC	Rv0276 Rv0276	NA	NA	Yes	250	0	NA
Sasseti 2003	7H10_OADC	Rv0277c Rv0277c	NA	NA	Yes	251	0	NA
Sasseti 2003	7H10_OADC	Rv0281 Rv0281	NA	NA	Yes	252	0	NA
Sasseti 2003	7H10_OADC	Rv0288 Rv0288	NA	NA	Yes	253	0	NA
Sasseti 2003	7H10_OADC	Rv0293c Rv0293c	NA	NA	Yes	254	0	NA
Sasseti 2003	7H10_OADC	Rv0294 Rv0294	NA	NA	Yes	255	0	NA
Sasseti 2003	7H10_OADC	Rv0295c Rv0295c	NA	NA	Yes	256	0	NA
Sasseti 2003	7H10_OADC	Rv0296c atsG	NA	NA	Yes	257	0	NA
Sasseti 2003	7H10_OADC	Rv0297 Rv0297	NA	NA	Yes	258	0	NA
Sasseti 2003	7H10_OADC	Rv0298 Rv0298	NA	NA	Yes	259	0	NA
Sasseti 2003	7H10_OADC	Rv0299 Rv0299	NA	NA	Yes	260	0	NA
Sasseti 2003	7H10_OADC	Rv0300 Rv0300	NA	NA	Yes	261	0	NA
Sasseti 2003	7H10_OADC	Rv0301 Rv0301	NA	NA	Yes	262	0	NA
Sasseti 2003	7H10_OADC	Rv0302 Rv0302	NA	NA	Yes	263	0	NA
Sasseti 2003	7H10_OADC	Rv0303 Rv0303	NA	NA	Yes	264	0	NA
Sasseti 2003	7H10_OADC	Rv0304c Rv0304c	NA	NA	Yes	265	0	NA
Sasseti 2003	7H10_OADC	Rv0305c Rv0305c	NA	NA	Yes	266	0	NA
Sasseti 2003	7H10_OADC	Rv0306 Rv0306	NA	NA	Yes	267	0	NA
Sasseti 2003	7H10_OADC	Rv0307c Rv0307c	NA	NA	Yes	268	0	NA
Sasseti 2003	7H10_OADC	Rv0310c Rv0310c	NA	NA	Yes	269	0	NA
Sasseti 2003	7H10_OADC	Rv0313 Rv0313	NA	NA	Yes	270	0	NA
Sasseti 2003	7H10_OADC	Rv0314c Rv0314c	NA	NA	Yes	271	0	NA
Sasseti 2003	7H10_OADC	Rv0315 Rv0315	NA	NA	Yes	272	0	NA
Sasseti 2003	7H10_OADC	Rv0316 Rv0316	NA	NA	Yes	273	0	NA
Sasseti 2003	7H10_OADC	Rv0317c glpQ2	NA	NA	Yes	274	0	NA
Sasseti 2003	7H10_OADC	Rv0318c Rv03183	NA	NA	Yes	275	0	NA
Sasseti 2003	7H10_OADC	Rv0319 pcp	NA	NA	Yes	276	0	NA
Sasseti 2003	7H10_OADC	Rv0320 Rv0320	NA	NA	Yes	277	0	NA
Sasseti 2003	7H10_OADC	Rv0321 dcd	NA	NA	Yes	278	0	NA
Sasseti 2003	7H10_OADC	Rv0322 udgA	NA	NA	Yes	279	0	NA
Sasseti 2003	7H10_OADC	Rv0323c Rv0323c	NA	NA	Yes	280	0	NA
Sasseti 2003	7H10_OADC	Rv0324 Rv0324	NA	NA	Yes	281	0	NA
Sasseti 2003	7H10_OADC	Rv0325 Rv0325	NA	NA	Yes	282	0	NA
Sasseti 2003	7H10_OADC	Rv0326 Rv0326	NA	NA	Yes	283	0	NA
Sasseti 2003	7H10_OADC	Rv0328 Rv0328	NA	NA	Yes	284	0	NA
Sasseti 2003	7H10_OADC	Rv0329c Rv0329c	NA	NA	Yes	285	0	NA
Sasseti 2003	7H10_OADC	Rv0330c Rv0330c	NA	NA	Yes	286	0	NA
Sasseti 2003	7H10_OADC	Rv0331 Rv0331	NA	NA	Yes	287	0	NA
Sasseti 2003	7H10_OADC	Rv0332 Rv0332	NA	NA	Yes	288	0	NA
Sasseti 2003	7H10_OADC	Rv0333 Rv0333	NA	NA	Yes	289	0	NA
Sasseti 2003	7H10_OADC	Rv0336 Rv0336	NA	NA	Yes	290	0	NA
Sasseti 2003	7H10_OADC	Rv0340 Rv0340	NA	NA	Yes	291	0	NA
Sasseti 2003	7H10_OADC	Rv0341 Rv0341	NA	NA	Yes	292	0	NA
Sasseti 2003	7H10_OADC	Rv0342 Rv0342	NA	NA	Yes	293	0	NA
Sasseti 2003	7H10_OADC	Rv0344c lpqJ	NA	NA	Yes	294	0	NA
Sasseti 2003	7H10_OADC	Rv0345 Rv0345	NA	NA	Yes	295	0	NA
Sasseti 2003	7H10_OADC	Rv0346c aroP2	NA	NA	Yes	296	0	NA
Sasseti 2003	7H10_OADC	Rv0348 Rv0348	NA	NA	Yes	297	0	NA
Sasseti 2003	7H10_OADC	Rv0349 Rv0349	NA	NA	Yes	298	0	NA
Sasseti 2003	7H10_OADC	Rv0353 hspR	NA	NA	Yes	299	0	NA
Sasseti 2003	7H10_OADC	Rv0354c Rv0354c	NA	NA	Yes	300	0	NA
Sasseti 2003	7H10_OADC	Rv0356c Rv0356c	NA	NA	Yes	301	0	NA
Sasseti 2003	7H10_OADC	Rv0359 Rv0359	NA	NA	Yes	302	0	NA
Sasseti 2003	7H10_OADC	Rv0360c Rv0360c	NA	NA	Yes	303	0	NA
Sasseti 2003	7H10_OADC	Rv0361 Rv0361	NA	NA	Yes	304	0	NA
Sasseti 2003	7H10_OADC	Rv0362 mgtE	NA	NA	Yes	305	0	NA
Sasseti 2003	7H10_OADC	Rv0365c Rv0365c	NA	NA	Yes	306	0	NA
Sasseti 2003	7H10_OADC	Rv0366c Rv0366c	NA	NA	Yes	307	0	NA
Sasseti 2003	7H10_OADC	Rv0367c Rv0367c	NA	NA	Yes	308	0	NA
Sasseti 2003	7H10_OADC	Rv0368c Rv0368c	NA	NA	Yes	309	0	NA
Sasseti 2003	7H10_OADC	Rv0369c Rv0369c	NA	NA	Yes	310	0	NA
Sasseti 2003	7H10_OADC	Rv0371c Rv0371c	NA	NA	Yes	311	0	NA
Sasseti 2003	7H10_OADC	Rv0373c Rv0373c	NA	NA	Yes	312	0	NA
Sasseti 2003	7H10_OADC	Rv0375c Rv0375c	NA	NA	Yes	313	0	NA
Sasseti 2003	7H10_OADC	Rv0376c Rv0376c	NA	NA	Yes	314	0	NA
Sasseti 2003	7H10_OADC	Rv0377 Rv0377	NA	NA	Yes	315	0	NA
Sasseti 2003	7H10_OADC	Rv0379 sec	NA	NA	Yes	316	0	NA
Sasseti 2003	7H10_OADC	Rv0380c Rv0380c	NA	NA	Yes	317	0	NA
Sasseti 2003	7H10_OADC	Rv0381c Rv0381c	NA	NA	Yes	318	0	NA
Sasseti 2003	7H10_OADC	Rv0382c umpA	NA	NA	Yes	319	0	NA
Sasseti 2003	7H10_OADC	Rv0385 Rv0385	NA	NA	Yes	320	0	NA
Sasseti 2003	7H10_OADC	Rv0386 Rv0386	NA	NA	Yes	321	0	NA
Sasseti 2003	7H10_OADC	Rv0387c Rv0387c	NA	NA	Yes	322	0	NA
Sasseti 2003	7H10_OADC	Rv0388c Rv0388c	NA	NA	Yes	323	0	NA
Sasseti 2003	7H10_OADC	Rv0389 purT	NA	NA	Yes	324	0	NA
Sasseti 2003	7H10_OADC	Rv0390 Rv0390	NA	NA	Yes	325	0	NA
Sasseti 2003	7H10_OADC	Rv0391 metZ	NA	NA	Yes	326	0	NA
Sasseti 2003	7H10_OADC	Rv0392c Rv0392c	NA	NA	Yes	327	0	NA
Sasseti 2003	7H10_OADC	Rv0393 Rv0393	NA	NA	Yes	328	0	NA
Sasseti 2003	7H10_OADC	Rv0394c Rv0394c	NA	NA	Yes	329	0	NA
Sasseti 2003	7H10_OADC	Rv0395 Rv0395	NA	NA	Yes	330	0	NA
Sasseti 2003	7H10_OADC	Rv0396 Rv0396	NA	NA	Yes	331	0	NA
Sasseti 2003	7H10_OADC	Rv0397 Rv0397	NA	NA	Yes	332	0	NA
Sasseti 2003	7H10_OADC	Rv0401 Rv0401	NA	NA	Yes	333	0	NA
Sasseti 2003	7H10_OADC	Rv0402c mmpL1	NA	NA	Yes	334	0	NA
Sasseti 2003	7H10_OADC	Rv0403c mmpS1	NA	NA	Yes	335	0	NA
Sasseti 2003	7H10_OADC	Rv0405 pks6	NA	NA	Yes	336	0	NA
Sasseti 2003	7H10_OADC	Rv0406c Rv0406c	NA	NA	Yes	337	0	NA
Sasseti 2003	7H10_OADC	Rv0407 Rv0407	NA	NA	Yes	338	0	NA
Sasseti 2003	7H10_OADC	Rv0409 ackA	NA	NA	Yes	339	0	NA
Sasseti 2003	7H10_OADC	Rv0413 mutT3	NA	NA	Yes	340	0	NA
Sasseti 2003	7H10_OADC	Rv0418 lpqL	NA	NA	Yes	341	0	NA
Sasseti 2003	7H10_OADC	Rv0419 lpqM	NA	NA	Yes	342	0	NA
Sasseti 2003	7H10_OADC	Rv0420c Rv0420c	NA	NA	Yes	343	0	NA
Sasseti 2003	7H10_OADC	Rv0421c Rv0421c	NA	NA	Yes	344	0	NA
Sasseti 2003	7H10_OADC	Rv0424c Rv0424c	NA	NA	Yes	345	0	NA
Sasseti 2003	7H10_OADC	Rv0428c Rv0428c	NA	NA	Yes	346	0	NA
Sasseti 2003	7H10_OADC	Rv0431 Rv0431	NA	NA	Yes	347	0	NA
Sasseti 2003	7H10_OADC	Rv0432 sodC	NA	NA	Yes	348	0	NA
Sasseti 2003	7H10_OADC	Rv0433 Rv0433	NA	NA	Yes	349	0	NA
Sasseti 2003	7H10_OADC	Rv0434 Rv0434	NA	NA	Yes	350	0	NA
Sasseti 2003	7H10_OADC	Rv0435c Rv0435c	NA	NA	Yes	351	0	NA
Sasseti 2003	7H10_OADC	Rv0437c psd	NA	NA	Yes	352	0	NA
Sasseti 2003	7H10_OADC	Rv0438c moaA3	NA	NA	Yes	353	0	NA
Sasseti 2003	7H10_OADC	Rv0439c Rv0439c	NA	NA	Yes	354	0	NA
Sasseti 2003	7H10_OADC	Rv0441c Rv0441c	NA	NA	Yes	355	0	NA
Sasseti 2003	7H10_OADC	Rv0442c Rv0442c	NA	NA	Yes	356	0	NA
Sasseti 2003	7H10_OADC	Rv0443 Rv0443	NA	NA	Yes	357	0	NA
Sasseti 2003	7H10_OADC	Rv0444c Rv0444c	NA	NA	Yes	358	0	NA
Sasseti 2003	7H10_OADC	Rv0445c sigK	NA	NA	Yes	359	0	NA
Sasseti 2003	7H10_OADC	Rv0446c Rv0446c	NA	NA	Yes	360	0	NA
Sasseti 2003	7H10_OADC	Rv0447c ufaA1	NA	NA	Yes	361	0	NA
Sasseti 2003	7H10_OADC	Rv0448c Rv0448c	NA	NA	Yes	362	0	NA
Sasseti 2003	7H10_OADC	Rv0451c mmpS4	NA	NA	Yes	363	0	NA
Sasseti 2003	7H10_OADC	Rv0452 Rv0452	NA	NA	Yes	364	0	NA
Sasseti 2003	7H10_OADC	Rv0453 Rv0453	NA	NA	Yes	365	0	NA
Sasseti 2003	7H10_OADC	Rv0454 Rv0454	NA	NA	Yes	366	0	NA
Sasseti 2003	7H10_OADC	Rv0455c Rv0455c	NA	NA	Yes	367	0	NA
Sasseti 2003	7H10_OADC	Rv0456c echA2	NA	NA	Yes	368	0	NA
Sasseti 2003	7H10_OADC	Rv0457c Rv0457c	NA	NA	Yes	369	0	NA
Sasseti 2003	7H10_OADC	Rv0458 Rv0458	NA	NA	Yes	370	0	NA
Sasseti 2003	7H10_OADC	Rv0459 Rv0459	NA	NA	Yes	371	0	NA
Sasseti 2003	7H10_OADC	Rv0461 Rv0461	NA	NA	Yes	372	0	NA
Sasseti 2003	7H10_OADC	Rv0463 Rv0463	NA	NA	Yes	373	0	NA
Sasseti 2003	7H10_OADC	Rv0464c Rv0464c	NA	NA	Yes	374	0	NA
Sasseti 2003	7H10_OADC	Rv0466 Rv0466	NA	NA	Yes	375	0	NA
Sasseti 2003	7H10_OADC	Rv0468 fadB2	NA	NA	Yes	376	0	NA
Sasseti 2003	7H10_OADC	Rv0469 umaA1	NA	NA	Yes	377	0	NA
Sasseti 2003	7H10_OADC	Rv0470c umaA2	NA	NA	Yes	378	0	NA
Sasseti 2003	7H10_OADC	Rv0471c Rv0471c	NA	NA	Yes	379	0	NA
Sasseti 2003	7H10_OADC	Rv0472c Rv0472c	NA	NA	Yes	380	0	NA
Sasseti 2003	7H10_OADC	Rv0473 Rv0473	NA	NA	Yes	381	0	NA
Sasseti 2003	7H10_OADC	Rv0474 Rv0474	NA	NA	Yes	382	0	NA
Sasseti 2003	7H10_OADC	Rv0475 Rv0475	NA	NA	Yes	383	0	NA
Sasseti 2003	7H10_OADC	Rv0476 Rv0476	NA	NA	Yes	384	0	NA
Sasseti 2003	7H10_OADC	Rv0477 Rv0477	NA	NA	Yes	385	0	NA
Sasseti 2003	7H10_OADC	Rv0478 deoC	NA	NA	Yes	386	0	NA
Sasseti 2003	7H10_OADC	Rv0480c Rv0480c	NA	NA	Yes	387	0	NA
Sasseti 2003	7H10_OADC	Rv0481c Rv0481c	NA	NA	Yes	388	0	NA
Sasseti 2003	7H10_OADC	Rv0482 murB	NA	NA	Yes	389	0	NA
Sasseti 2003	7H10_OADC	Rv0483 Rv0483	NA	NA	Yes	390	0	NA
Sasseti 2003	7H10_OADC	Rv0484c Rv0484c	NA	NA	Yes	391	0	NA
Sasseti 2003	7H10_OADC	Rv0485 Rv0485	NA	NA	Yes	392	0	NA
Sasseti 2003	7H10_OADC	Rv0487 Rv0487	NA	NA	Yes	393	0	NA
Sasseti 2003	7H10_OADC	Rv0490 senX3	NA	NA	Yes	394	0	NA
Sasseti 2003	7H10_OADC	Rv0491 regX3	NA	NA	Yes	395	0	NA
Sasseti 2003	7H10_OADC	Rv0492c Rv0492c	NA	NA	Yes	396	0	NA
Sasseti 2003	7H10_OADC	Rv0493c Rv0493c	NA	NA	Yes	397	0	NA
Sasseti 2003	7H10_OADC	Rv0494 Rv0494	NA	NA	Yes	398	0	NA
Sasseti 2003	7H10_OADC	Rv0495c Rv0495c	NA	NA	Yes	399	0	NA
Sasseti 2003	7H10_OADC	Rv0496 Rv0496	NA	NA	Yes	400	0	NA
Sasseti 2003	7H10_OADC	Rv0497 Rv0497	NA	NA	Yes	401	0	NA
Sasseti 2003	7H10_OADC	Rv0498 Rv0498	NA	NA	Yes	402	0	NA
Sasseti 2003	7H10_OADC	Rv0499 Rv0499	NA	NA	Yes	403	0	NA
Sasseti 2003	7H10_OADC	Rv0501 galE1	NA	NA	Yes	404	0	NA
Sasseti 2003	7H10_OADC	Rv0502 Rv0502	NA	NA	Yes	405	0	NA
Sasseti 2003	7H10_OADC	Rv0503c cmaA2	NA	NA	Yes	406	0	NA
Sasseti 2003	7H10_OADC	Rv0504c Rv0504c	NA	NA	Yes	407	0	NA
Sasseti 2003	7H10_OADC	Rv0505c serB	NA	NA	Yes	408	0	NA
Sasseti 2003	7H10_OADC	Rv0506 mmpS2	NA	NA	Yes	409	0	NA
Sasseti 2003	7H10_OADC	Rv0507 mmpL2	NA	NA	Yes	410	0	NA
Sasseti 2003	7H10_OADC	Rv0508 Rv0508	NA	NA	Yes	411	0	NA
Sasseti 2003	7H10_OADC	Rv0513 Rv0513	NA	NA	Yes	412	0	NA
Sasseti 2003	7H10_OADC	Rv0514 Rv0514	NA	NA	Yes	413	0	NA
Sasseti 2003	7H10_OADC	Rv0515 Rv0515	NA	NA	Yes	414	0	NA
Sasseti 2003	7H10_OADC	Rv0516c Rv0516c	NA	NA	Yes	415	0	NA
Sasseti 2003	7H10_OADC	Rv0517 Rv0517	NA	NA	Yes	416	0	NA
Sasseti 2003	7H10_OADC	Rv0518 Rv0518	NA	NA	Yes	417	0	NA
Sasseti 2003	7H10_OADC	Rv0519c Rv0519c	NA	NA	Yes	418	0	NA
Sasseti 2003	7H10_OADC	Rv0520 Rv0520	NA	NA	Yes	419	0	NA
Sasseti 2003	7H10_OADC	Rv0521c Rv0521c	NA	NA	Yes	420	0	NA
Sasseti 2003	7H10_OADC	Rv0523c Rv0523c	NA	NA	Yes	421	0	NA
Sasseti 2003	7H10_OADC	Rv0530 Rv0530	NA	NA	Yes	422	0	NA
Sasseti 2003	7H10_OADC	Rv0531 Rv0531	NA	NA	Yes	423	0	NA
Sasseti 2003	7H10_OADC	Rv0533c fabH	NA	NA	Yes	424	0	NA
Sasseti 2003	7H10_OADC	Rv0534c menA	NA	NA	Yes	425	0	NA
Sasseti 2003	7H10_OADC	Rv0536 galE2	NA	NA	Yes	426	0	NA
Sasseti 2003	7H10_OADC	Rv0537c Rv0537c	NA	NA	Yes	427	0	NA
Sasseti 2003	7H10_OADC	Rv0539 Rv0539	NA	NA	Yes	428	0	NA
Sasseti 2003	7H10_OADC	Rv0543c Rv0543c	NA	NA	Yes	429	0	NA
Sasseti 2003	7H10_OADC	Rv0546c Rv0546c	NA	NA	Yes	430	0	NA
Sasseti 2003	7H10_OADC	Rv0547c Rv0547c	NA	NA	Yes	431	0	NA
Sasseti 2003	7H10_OADC	Rv0548c menB	NA	NA	Yes	432	0	NA
Sasseti 2003	7H10_OADC	Rv0549c Rv0549c	NA	NA	Yes	433	0	NA
Sasseti 2003	7H10_OADC	Rv0550c Rv0550c	NA	NA	Yes	434	0	NA
Sasseti 2003	7H10_OADC	Rv0551c fadD8	NA	NA	Yes	435	0	NA
Sasseti 2003	7H10_OADC	Rv0552 Rv0552	NA	NA	Yes	436	0	NA
Sasseti 2003	7H10_OADC	Rv0554 bpoC	NA	NA	Yes	437	0	NA
Sasseti 2003	7H10_OADC	Rv0559c Rv0559c	NA	NA	Yes	438	0	NA
Sasseti 2003	7H10_OADC	Rv0560c Rv0560c	NA	NA	Yes	439	0	NA
Sasseti 2003	7H10_OADC	Rv0563 htpX	NA	NA	Yes	440	0	NA
Sasseti 2003	7H10_OADC	Rv0564c gpdA1	NA	NA	Yes	441	0	NA
Sasseti 2003	7H10_OADC	Rv0565c Rv0565c	NA	NA	Yes	442	0	NA
Sasseti 2003	7H10_OADC	Rv0566c Rv0566c	NA	NA	Yes	443	0	NA
Sasseti 2003	7H10_OADC	Rv0567 Rv0567	NA	NA	Yes	444	0	NA
Sasseti 2003	7H10_OADC	Rv0568 Rv0568	NA	NA	Yes	445	0	NA
Sasseti 2003	7H10_OADC	Rv0569 Rv0569	NA	NA	Yes	446	0	NA
Sasseti 2003	7H10_OADC	Rv0570 nrdZ	NA	NA	Yes	447	0	NA
Sasseti 2003	7H10_OADC	Rv0572c Rv0572c	NA	NA	Yes	448	0	NA
Sasseti 2003	7H10_OADC	Rv0573c Rv0573c	NA	NA	Yes	449	0	NA
Sasseti 2003	7H10_OADC	Rv0574c Rv0574c	NA	NA	Yes	450	0	NA
Sasseti 2003	7H10_OADC	Rv0575c Rv0575c	NA	NA	Yes	451	0	NA
Sasseti 2003	7H10_OADC	Rv0576 Rv0576	NA	NA	Yes	452	0	NA
Sasseti 2003	7H10_OADC	Rv0577 Rv0577	NA	NA	Yes	453	0	NA
Sasseti 2003	7H10_OADC	Rv0578c Rv0578c	NA	NA	Yes	454	0	NA
Sasseti 2003	7H10_OADC	Rv0579 Rv0579	NA	NA	Yes	455	0	NA
Sasseti 2003	7H10_OADC	Rv0580c Rv0580c	NA	NA	Yes	456	0	NA
Sasseti 2003	7H10_OADC	Rv0581 Rv0581	NA	NA	Yes	457	0	NA
Sasseti 2003	7H10_OADC	Rv0582 Rv0582	NA	NA	Yes	458	0	NA
Sasseti 2003	7H10_OADC	Rv0583c lpqN	NA	NA	Yes	459	0	NA
Sasseti 2003	7H10_OADC	Rv0584 Rv0584	NA	NA	Yes	460	0	NA
Sasseti 2003	7H10_OADC	Rv0585c Rv0585c	NA	NA	Yes	461	0	NA
Sasseti 2003	7H10_OADC	Rv0586 Rv0586	NA	NA	Yes	462	0	NA
Sasseti 2003	7H10_OADC	Rv0587 Rv0587	NA	NA	Yes	463	0	NA
Sasseti 2003	7H10_OADC	Rv0589 mce2	NA	NA	Yes	464	0	NA
Sasseti 2003	7H10_OADC	Rv0591 Rv0591	NA	NA	Yes	465	0	NA
Sasseti 2003	7H10_OADC	Rv0592 Rv0592	NA	NA	Yes	466	0	NA
Sasseti 2003	7H10_OADC	Rv0593 lprL	NA	NA	Yes	467	0	NA
Sasseti 2003	7H10_OADC	Rv0594 Rv0594	NA	NA	Yes	468	0	NA
Sasseti 2003	7H10_OADC	Rv0595c Rv0595c	NA	NA	Yes	469	0	NA
Sasseti 2003	7H10_OADC	Rv0597c Rv0597c	NA	NA	Yes	470	0	NA
Sasseti 2003	7H10_OADC	Rv0598c Rv0598c	NA	NA	Yes	471	0	NA
Sasseti 2003	7H10_OADC	Rv0599c Rv0599c	NA	NA	Yes	472	0	NA
Sasseti 2003	7H10_OADC	Rv0600c Rv0600c	NA	NA	Yes	473	0	NA
Sasseti 2003	7H10_OADC	Rv0602c tcrA	NA	NA	Yes	474	0	NA
Sasseti 2003	7H10_OADC	Rv0603 Rv0603	NA	NA	Yes	475	0	NA
Sasseti 2003	7H10_OADC	Rv0604 lpqO	NA	NA	Yes	476	0	NA
Sasseti 2003	7H10_OADC	Rv0605 Rv0605	NA	NA	Yes	477	0	NA
Sasseti 2003	7H10_OADC	Rv0606 Rv0606	NA	NA	Yes	478	0	NA
Sasseti 2003	7H10_OADC	Rv0609 Rv0609	NA	NA	Yes	479	0	NA
Sasseti 2003	7H10_OADC	Rv0610c Rv0610c	NA	NA	Yes	480	0	NA
Sasseti 2003	7H10_OADC	Rv0611c Rv0611c	NA	NA	Yes	481	0	NA
Sasseti 2003	7H10_OADC	Rv0612 Rv0612	NA	NA	Yes	482	0	NA
Sasseti 2003	7H10_OADC	Rv0613c Rv0613c	NA	NA	Yes	483	0	NA
Sasseti 2003	7H10_OADC	Rv0614 Rv0614	NA	NA	Yes	484	0	NA
Sasseti 2003	7H10_OADC	Rv0615 Rv0615	NA	NA	Yes	485	0	NA
Sasseti 2003	7H10_OADC	Rv0617 Rv0617	NA	NA	Yes	486	0	NA
Sasseti 2003	7H10_OADC	Rv0619 galT	NA	NA	Yes	487	0	NA
Sasseti 2003	7H10_OADC	Rv0620 galK	NA	NA	Yes	488	0	NA
Sasseti 2003	7H10_OADC	Rv0621 Rv0621	NA	NA	Yes	489	0	NA
Sasseti 2003	7H10_OADC	Rv0623 Rv0623	NA	NA	Yes	490	0	NA
Sasseti 2003	7H10_OADC	Rv0624 Rv0624	NA	NA	Yes	491	0	NA
Sasseti 2003	7H10_OADC	Rv0625c Rv0625c	NA	NA	Yes	492	0	NA
Sasseti 2003	7H10_OADC	Rv0629c recD	NA	NA	Yes	493	0	NA
Sasseti 2003	7H10_OADC	Rv0632c echA3	NA	NA	Yes	494	0	NA
Sasseti 2003	7H10_OADC	Rv0634c Rv0634c	NA	NA	Yes	495	0	NA
Sasseti 2003	7H10_OADC	Rv0637 Rv0637	NA	NA	Yes	496	0	NA
Sasseti 2003	7H10_OADC	Rv0641 rplA	NA	NA	Yes	497	0	NA
Sasseti 2003	7H10_OADC	Rv0642c mmaA4	NA	NA	Yes	498	0	NA
Sasseti 2003	7H10_OADC	Rv0643c mmaA3	NA	NA	Yes	499	0	NA
Sasseti 2003	7H10_OADC	Rv0644c mmaA2	NA	NA	Yes	500	0	NA
Sasseti 2003	7H10_OADC	Rv0645c mmaA1	NA	NA	Yes	501	0	NA
Sasseti 2003	7H10_OADC	Rv0646c lipG	NA	NA	Yes	502	0	NA
Sasseti 2003	7H10_OADC	Rv0647c Rv0647c	NA	NA	Yes	503	0	NA
Sasseti 2003	7H10_OADC	Rv0648 Rv0648	NA	NA	Yes	504	0	NA
Sasseti 2003	7H10_OADC	Rv0649 fadD37	NA	NA	Yes	505	0	NA
Sasseti 2003	7H10_OADC	Rv0650 Rv0650	NA	NA	Yes	506	0	NA
Sasseti 2003	7H10_OADC	Rv0653c Rv0653c	NA	NA	Yes	507	0	NA
Sasseti 2003	7H10_OADC	Rv0654 Rv0654	NA	NA	Yes	508	0	NA
Sasseti 2003	7H10_OADC	Rv0655 Rv0655	NA	NA	Yes	509	0	NA
Sasseti 2003	7H10_OADC	Rv0656c Rv0656c	NA	NA	Yes	510	0	NA
Sasseti 2003	7H10_OADC	Rv0657c Rv0657c	NA	NA	Yes	511	0	NA
Sasseti 2003	7H10_OADC	Rv0658c Rv0658c	NA	NA	Yes	512	0	NA
Sasseti 2003	7H10_OADC	Rv0659c Rv0659c	NA	NA	Yes	513	0	NA
Sasseti 2003	7H10_OADC	Rv0660c Rv0660c	NA	NA	Yes	514	0	NA
Sasseti 2003	7H10_OADC	Rv0661c Rv0661c	NA	NA	Yes	515	0	NA
Sasseti 2003	7H10_OADC	Rv0662c Rv0662c	NA	NA	Yes	516	0	NA
Sasseti 2003	7H10_OADC	Rv0663 atsD	NA	NA	Yes	517	0	NA
Sasseti 2003	7H10_OADC	Rv0664 Rv0664	NA	NA	Yes	518	0	NA
Sasseti 2003	7H10_OADC	Rv0665 Rv0665	NA	NA	Yes	519	0	NA
Sasseti 2003	7H10_OADC	Rv0669c Rv0669c	NA	NA	Yes	520	0	NA
Sasseti 2003	7H10_OADC	Rv0670 end	NA	NA	Yes	521	0	NA
Sasseti 2003	7H10_OADC	Rv0671 lpqP	NA	NA	Yes	522	0	NA
Sasseti 2003	7H10_OADC	Rv0672 fadE8	NA	NA	Yes	523	0	NA
Sasseti 2003	7H10_OADC	Rv0673 echA4	NA	NA	Yes	524	0	NA
Sasseti 2003	7H10_OADC	Rv0676c mmpL5	NA	NA	Yes	525	0	NA
Sasseti 2003	7H10_OADC	Rv0677c mmpS5	NA	NA	Yes	526	0	NA
Sasseti 2003	7H10_OADC	Rv0679c Rv0679c	NA	NA	Yes	527	0	NA
Sasseti 2003	7H10_OADC	Rv0680c Rv0680c	NA	NA	Yes	528	0	NA
Sasseti 2003	7H10_OADC	Rv0681 Rv0681	NA	NA	Yes	529	0	NA
Sasseti 2003	7H10_OADC	Rv0686 Rv0686	NA	NA	Yes	530	0	NA
Sasseti 2003	7H10_OADC	Rv0688 Rv0688	NA	NA	Yes	531	0	NA
Sasseti 2003	7H10_OADC	Rv0689c Rv0689c	NA	NA	Yes	532	0	NA
Sasseti 2003	7H10_OADC	Rv0691c Rv0691c	NA	NA	Yes	533	0	NA
Sasseti 2003	7H10_OADC	Rv0692 Rv0692	NA	NA	Yes	534	0	NA
Sasseti 2003	7H10_OADC	Rv0693 pqqE	NA	NA	Yes	535	0	NA
Sasseti 2003	7H10_OADC	Rv0696 Rv0696	NA	NA	Yes	536	0	NA
Sasseti 2003	7H10_OADC	Rv0698 Rv0698	NA	NA	Yes	537	0	NA
Sasseti 2003	7H10_OADC	Rv0711 atsA	NA	NA	Yes	538	0	NA
Sasseti 2003	7H10_OADC	Rv0712 Rv0712	NA	NA	Yes	539	0	NA
Sasseti 2003	7H10_OADC	Rv0713 Rv0713	NA	NA	Yes	540	0	NA
Sasseti 2003	7H10_OADC	Rv0723 rplO	NA	NA	Yes	541	0	NA
Sasseti 2003	7H10_OADC	Rv0724 sppA	NA	NA	Yes	542	0	NA
Sasseti 2003	7H10_OADC	Rv0725c Rv0725c	NA	NA	Yes	543	0	NA
Sasseti 2003	7H10_OADC	Rv0726c Rv0726c	NA	NA	Yes	544	0	NA
Sasseti 2003	7H10_OADC	Rv0727c fucA	NA	NA	Yes	545	0	NA
Sasseti 2003	7H10_OADC	Rv0728c Rv0728c	NA	NA	Yes	546	0	NA
Sasseti 2003	7H10_OADC	Rv0729 xylB	NA	NA	Yes	547	0	NA
Sasseti 2003	7H10_OADC	Rv0731c Rv0731c	NA	NA	Yes	548	0	NA
Sasseti 2003	7H10_OADC	Rv0735 sigL	NA	NA	Yes	549	0	NA
Sasseti 2003	7H10_OADC	Rv0739 Rv0739	NA	NA	Yes	550	0	NA
Sasseti 2003	7H10_OADC	Rv0740 Rv0740	NA	NA	Yes	551	0	NA
Sasseti 2003	7H10_OADC	Rv0741 Rv0741	NA	NA	Yes	552	0	NA
Sasseti 2003	7H10_OADC	Rv0742 Rv0742	NA	NA	Yes	553	0	NA
Sasseti 2003	7H10_OADC	Rv0743c Rv0743c	NA	NA	Yes	554	0	NA
Sasseti 2003	7H10_OADC	Rv0745 Rv0745	NA	NA	Yes	555	0	NA
Sasseti 2003	7H10_OADC	Rv0747 Rv0747	NA	NA	Yes	556	0	NA
Sasseti 2003	7H10_OADC	Rv0748 Rv0748	NA	NA	Yes	557	0	NA
Sasseti 2003	7H10_OADC	Rv0749 Rv0749	NA	NA	Yes	558	0	NA
Sasseti 2003	7H10_OADC	Rv0750 Rv0750	NA	NA	Yes	559	0	NA
Sasseti 2003	7H10_OADC	Rv0751c mmsB	NA	NA	Yes	560	0	NA
Sasseti 2003	7H10_OADC	Rv0752c fadE9	NA	NA	Yes	561	0	NA
Sasseti 2003	7H10_OADC	Rv0753c mmsA	NA	NA	Yes	562	0	NA
Sasseti 2003	7H10_OADC	Rv0754 Rv0754	NA	NA	Yes	563	0	NA
Sasseti 2003	7H10_OADC	Rv0756c Rv0756c	NA	NA	Yes	564	0	NA
Sasseti 2003	7H10_OADC	Rv0757 phoP	NA	NA	Yes	565	0	NA
Sasseti 2003	7H10_OADC	Rv0758 phoR	NA	NA	Yes	566	0	NA
Sasseti 2003	7H10_OADC	Rv0759c Rv0759c	NA	NA	Yes	567	0	NA
Sasseti 2003	7H10_OADC	Rv0760c Rv0760c	NA	NA	Yes	568	0	NA
Sasseti 2003	7H10_OADC	Rv0761c adhB	NA	NA	Yes	569	0	NA
Sasseti 2003	7H10_OADC	Rv0762c Rv0762c	NA	NA	Yes	570	0	NA
Sasseti 2003	7H10_OADC	Rv0764c Rv0764c	NA	NA	Yes	571	0	NA
Sasseti 2003	7H10_OADC	Rv0767c Rv0767c	NA	NA	Yes	572	0	NA
Sasseti 2003	7H10_OADC	Rv0768 aldA	NA	NA	Yes	573	0	NA
Sasseti 2003	7H10_OADC	Rv0769 Rv0769	NA	NA	Yes	574	0	NA
Sasseti 2003	7H10_OADC	Rv0770 Rv0770	NA	NA	Yes	575	0	NA
Sasseti 2003	7H10_OADC	Rv0771 Rv0771	NA	NA	Yes	576	0	NA
Sasseti 2003	7H10_OADC	Rv0773c ggtA	NA	NA	Yes	577	0	NA
Sasseti 2003	7H10_OADC	Rv0774c Rv0774c	NA	NA	Yes	578	0	NA
Sasseti 2003	7H10_OADC	Rv0775 Rv0775	NA	NA	Yes	579	0	NA
Sasseti 2003	7H10_OADC	Rv0776c Rv0776c	NA	NA	Yes	580	0	NA
Sasseti 2003	7H10_OADC	Rv0779c Rv0779c	NA	NA	Yes	581	0	NA
Sasseti 2003	7H10_OADC	Rv0782 ptrBa	NA	NA	Yes	582	0	NA
Sasseti 2003	7H10_OADC	Rv0783c Rv0783c	NA	NA	Yes	583	0	NA
Sasseti 2003	7H10_OADC	Rv0784 Rv0784	NA	NA	Yes	584	0	NA
Sasseti 2003	7H10_OADC	Rv0785 Rv0785	NA	NA	Yes	585	0	NA
Sasseti 2003	7H10_OADC	Rv0786c Rv0786c	NA	NA	Yes	586	0	NA
Sasseti 2003	7H10_OADC	Rv0787 Rv0787	NA	NA	Yes	587	0	NA
Sasseti 2003	7H10_OADC	Rv0789c Rv0789c	NA	NA	Yes	588	0	NA
Sasseti 2003	7H10_OADC	Rv0790c Rv0790c	NA	NA	Yes	589	0	NA
Sasseti 2003	7H10_OADC	Rv0791c Rv0791c	NA	NA	Yes	590	0	NA
Sasseti 2003	7H10_OADC	Rv0792c Rv0792c	NA	NA	Yes	591	0	NA
Sasseti 2003	7H10_OADC	Rv0793 Rv0793	NA	NA	Yes	592	0	NA
Sasseti 2003	7H10_OADC	Rv0794c lpdB	NA	NA	Yes	593	0	NA
Sasseti 2003	7H10_OADC	Rv0797 Rv0797	NA	NA	Yes	594	0	NA
Sasseti 2003	7H10_OADC	Rv0799c Rv0799c	NA	NA	Yes	595	0	NA
Sasseti 2003	7H10_OADC	Rv0800 pepC	NA	NA	Yes	596	0	NA
Sasseti 2003	7H10_OADC	Rv0801 Rv0801	NA	NA	Yes	597	0	NA
Sasseti 2003	7H10_OADC	Rv0802c Rv0802c	NA	NA	Yes	598	0	NA
Sasseti 2003	7H10_OADC	Rv0804 Rv0804	NA	NA	Yes	599	0	NA
Sasseti 2003	7H10_OADC	Rv0806c cpsY	NA	NA	Yes	600	0	NA
Sasseti 2003	7H10_OADC	Rv0807 Rv0807	NA	NA	Yes	601	0	NA
Sasseti 2003	7H10_OADC	Rv0809 purM	NA	NA	Yes	602	0	NA
Sasseti 2003	7H10_OADC	Rv0810c Rv0810c	NA	NA	Yes	603	0	NA
Sasseti 2003	7H10_OADC	Rv0813c Rv0813c	NA	NA	Yes	604	0	NA
Sasseti 2003	7H10_OADC	Rv0814c sseC2	NA	NA	Yes	605	0	NA
Sasseti 2003	7H10_OADC	Rv0816c thiX	NA	NA	Yes	606	0	NA
Sasseti 2003	7H10_OADC	Rv0818 Rv0818	NA	NA	Yes	607	0	NA
Sasseti 2003	7H10_OADC	Rv0819 Rv0819	NA	NA	Yes	608	0	NA
Sasseti 2003	7H10_OADC	Rv0820 phoT	NA	NA	Yes	609	0	NA
Sasseti 2003	7H10_OADC	Rv0821c phoY2	NA	NA	Yes	610	0	NA
Sasseti 2003	7H10_OADC	Rv0822c Rv0822c	NA	NA	Yes	611	0	NA
Sasseti 2003	7H10_OADC	Rv0823c Rv0823c	NA	NA	Yes	612	0	NA
Sasseti 2003	7H10_OADC	Rv0825c Rv0825c	NA	NA	Yes	613	0	NA
Sasseti 2003	7H10_OADC	Rv0826 Rv0826	NA	NA	Yes	614	0	NA
Sasseti 2003	7H10_OADC	Rv0827c Rv0827c	NA	NA	Yes	615	0	NA
Sasseti 2003	7H10_OADC	Rv0828c Rv0828c	NA	NA	Yes	616	0	NA
Sasseti 2003	7H10_OADC	Rv0829 Rv0829	NA	NA	Yes	617	0	NA
Sasseti 2003	7H10_OADC	Rv0830 Rv0830	NA	NA	Yes	618	0	NA
Sasseti 2003	7H10_OADC	Rv0831c Rv0831c	NA	NA	Yes	619	0	NA
Sasseti 2003	7H10_OADC	Rv0832 Rv0832	NA	NA	Yes	620	0	NA
Sasseti 2003	7H10_OADC	Rv0835 lpqQ	NA	NA	Yes	621	0	NA
Sasseti 2003	7H10_OADC	Rv0836c Rv0836c	NA	NA	Yes	622	0	NA
Sasseti 2003	7H10_OADC	Rv0837c Rv0837c	NA	NA	Yes	623	0	NA
Sasseti 2003	7H10_OADC	Rv0838 lpqR	NA	NA	Yes	624	0	NA
Sasseti 2003	7H10_OADC	Rv0839 Rv0839	NA	NA	Yes	625	0	NA
Sasseti 2003	7H10_OADC	Rv0840c Rv0840c	NA	NA	Yes	626	0	NA
Sasseti 2003	7H10_OADC	Rv0841c Rv0841c	NA	NA	Yes	627	0	NA
Sasseti 2003	7H10_OADC	Rv0842 Rv0842	NA	NA	Yes	628	0	NA
Sasseti 2003	7H10_OADC	Rv0843 Rv0843	NA	NA	Yes	629	0	NA
Sasseti 2003	7H10_OADC	Rv0844c narL	NA	NA	Yes	630	0	NA
Sasseti 2003	7H10_OADC	Rv0847 lpqS	NA	NA	Yes	631	0	NA
Sasseti 2003	7H10_OADC	Rv0849 Rv0849	NA	NA	Yes	632	0	NA
Sasseti 2003	7H10_OADC	Rv0850 Rv0850	NA	NA	Yes	633	0	NA
Sasseti 2003	7H10_OADC	Rv0853c pdc	NA	NA	Yes	634	0	NA
Sasseti 2003	7H10_OADC	Rv0854 Rv0854	NA	NA	Yes	635	0	NA
Sasseti 2003	7H10_OADC	Rv0855 far	NA	NA	Yes	636	0	NA
Sasseti 2003	7H10_OADC	Rv0856 Rv0856	NA	NA	Yes	637	0	NA
Sasseti 2003	7H10_OADC	Rv0857 Rv0857	NA	NA	Yes	638	0	NA
Sasseti 2003	7H10_OADC	Rv0858c Rv0858c	NA	NA	Yes	639	0	NA
Sasseti 2003	7H10_OADC	Rv0859 fadA	NA	NA	Yes	640	0	NA
Sasseti 2003	7H10_OADC	Rv0860 fadB	NA	NA	Yes	641	0	NA
Sasseti 2003	7H10_OADC	Rv0861c Rv0861c	NA	NA	Yes	642	0	NA
Sasseti 2003	7H10_OADC	Rv0862c Rv0862c	NA	NA	Yes	643	0	NA
Sasseti 2003	7H10_OADC	Rv0863 Rv0863	NA	NA	Yes	644	0	NA
Sasseti 2003	7H10_OADC	Rv0864 moaC2	NA	NA	Yes	645	0	NA
Sasseti 2003	7H10_OADC	Rv0865 mog	NA	NA	Yes	646	0	NA
Sasseti 2003	7H10_OADC	Rv0866 moaE2	NA	NA	Yes	647	0	NA
Sasseti 2003	7H10_OADC	Rv0867c Rv0867c	NA	NA	Yes	648	0	NA
Sasseti 2003	7H10_OADC	Rv0868c moaD2	NA	NA	Yes	649	0	NA
Sasseti 2003	7H10_OADC	Rv0869c moaA2	NA	NA	Yes	650	0	NA
Sasseti 2003	7H10_OADC	Rv0870c Rv0870c	NA	NA	Yes	651	0	NA
Sasseti 2003	7H10_OADC	Rv0871 cspB	NA	NA	Yes	652	0	NA
Sasseti 2003	7H10_OADC	Rv0872c Rv0872c	NA	NA	Yes	653	0	NA
Sasseti 2003	7H10_OADC	Rv0873 fadE10	NA	NA	Yes	654	0	NA
Sasseti 2003	7H10_OADC	Rv0874c Rv0874c	NA	NA	Yes	655	0	NA
Sasseti 2003	7H10_OADC	Rv0877 Rv0877	NA	NA	Yes	656	0	NA
Sasseti 2003	7H10_OADC	Rv0878c Rv0878c	NA	NA	Yes	657	0	NA
Sasseti 2003	7H10_OADC	Rv0879c Rv0879c	NA	NA	Yes	658	0	NA
Sasseti 2003	7H10_OADC	Rv0880 Rv0880	NA	NA	Yes	659	0	NA
Sasseti 2003	7H10_OADC	Rv0881 Rv0881	NA	NA	Yes	660	0	NA
Sasseti 2003	7H10_OADC	Rv0882 Rv0882	NA	NA	Yes	661	0	NA
Sasseti 2003	7H10_OADC	Rv0885 Rv0885	NA	NA	Yes	662	0	NA
Sasseti 2003	7H10_OADC	Rv0886 fprB	NA	NA	Yes	663	0	NA
Sasseti 2003	7H10_OADC	Rv0887c Rv0887c	NA	NA	Yes	664	0	NA
Sasseti 2003	7H10_OADC	Rv0888 Rv0888	NA	NA	Yes	665	0	NA
Sasseti 2003	7H10_OADC	Rv0889c citA	NA	NA	Yes	666	0	NA
Sasseti 2003	7H10_OADC	Rv0890c Rv0890c	NA	NA	Yes	667	0	NA
Sasseti 2003	7H10_OADC	Rv0891c Rv0891c	NA	NA	Yes	668	0	NA
Sasseti 2003	7H10_OADC	Rv0895 Rv0895	NA	NA	Yes	669	0	NA
Sasseti 2003	7H10_OADC	Rv0898c Rv0898c	NA	NA	Yes	670	0	NA
Sasseti 2003	7H10_OADC	Rv0901 Rv0901	NA	NA	Yes	671	0	NA
Sasseti 2003	7H10_OADC	Rv0902c Rv0902c	NA	NA	Yes	672	0	NA
Sasseti 2003	7H10_OADC	Rv0904c accD3	NA	NA	Yes	673	0	NA
Sasseti 2003	7H10_OADC	Rv0905 echA6	NA	NA	Yes	674	0	NA
Sasseti 2003	7H10_OADC	Rv0906 Rv0906	NA	NA	Yes	675	0	NA
Sasseti 2003	7H10_OADC	Rv0908 ctpE	NA	NA	Yes	676	0	NA
Sasseti 2003	7H10_OADC	Rv0910 Rv0910	NA	NA	Yes	677	0	NA
Sasseti 2003	7H10_OADC	Rv0911 Rv0911	NA	NA	Yes	678	0	NA
Sasseti 2003	7H10_OADC	Rv0912 Rv0912	NA	NA	Yes	679	0	NA
Sasseti 2003	7H10_OADC	Rv0914c Rv0914c	NA	NA	Yes	680	0	NA
Sasseti 2003	7H10_OADC	Rv0915c Rv0915c	NA	NA	Yes	681	0	NA
Sasseti 2003	7H10_OADC	Rv0917 betP	NA	NA	Yes	682	0	NA
Sasseti 2003	7H10_OADC	Rv0919 Rv0919	NA	NA	Yes	683	0	NA
Sasseti 2003	7H10_OADC	Rv0921 Rv0921	NA	NA	Yes	684	0	NA
Sasseti 2003	7H10_OADC	Rv0922 Rv0922	NA	NA	Yes	685	0	NA
Sasseti 2003	7H10_OADC	Rv0923c Rv0923c	NA	NA	Yes	686	0	NA
Sasseti 2003	7H10_OADC	Rv0924c nramp	NA	NA	Yes	687	0	NA
Sasseti 2003	7H10_OADC	Rv0925c Rv0925c	NA	NA	Yes	688	0	NA
Sasseti 2003	7H10_OADC	Rv0926c Rv0926c	NA	NA	Yes	689	0	NA
Sasseti 2003	7H10_OADC	Rv0928 phoS2	NA	NA	Yes	690	0	NA
Sasseti 2003	7H10_OADC	Rv0929 pstC2	NA	NA	Yes	691	0	NA
Sasseti 2003	7H10_OADC	Rv0930 pstA1	NA	NA	Yes	692	0	NA
Sasseti 2003	7H10_OADC	Rv0931c pknD	NA	NA	Yes	693	0	NA
Sasseti 2003	7H10_OADC	Rv0932c pstS	NA	NA	Yes	694	0	NA
Sasseti 2003	7H10_OADC	Rv0933 pstB	NA	NA	Yes	695	0	NA
Sasseti 2003	7H10_OADC	Rv0934 phoS1	NA	NA	Yes	696	0	NA
Sasseti 2003	7H10_OADC	Rv0935 pstC	NA	NA	Yes	697	0	NA
Sasseti 2003	7H10_OADC	Rv0936 pstA2	NA	NA	Yes	698	0	NA
Sasseti 2003	7H10_OADC	Rv0941c Rv0941c	NA	NA	Yes	699	0	NA
Sasseti 2003	7H10_OADC	Rv0942 Rv0942	NA	NA	Yes	700	0	NA
Sasseti 2003	7H10_OADC	Rv0943c Rv0943c	NA	NA	Yes	701	0	NA
Sasseti 2003	7H10_OADC	Rv0944 Rv0944	NA	NA	Yes	702	0	NA
Sasseti 2003	7H10_OADC	Rv0947c Rv0947c	NA	NA	Yes	703	0	NA
Sasseti 2003	7H10_OADC	Rv0948c Rv0948c	NA	NA	Yes	704	0	NA
Sasseti 2003	7H10_OADC	Rv0950c Rv0950c	NA	NA	Yes	705	0	NA
Sasseti 2003	7H10_OADC	Rv0953c Rv0953c	NA	NA	Yes	706	0	NA
Sasseti 2003	7H10_OADC	Rv0954 Rv0954	NA	NA	Yes	707	0	NA
Sasseti 2003	7H10_OADC	Rv0956 purN	NA	NA	Yes	708	0	NA
Sasseti 2003	7H10_OADC	Rv0958 Rv0958	NA	NA	Yes	709	0	NA
Sasseti 2003	7H10_OADC	Rv0959 Rv0959	NA	NA	Yes	710	0	NA
Sasseti 2003	7H10_OADC	Rv0960 Rv0960	NA	NA	Yes	711	0	NA
Sasseti 2003	7H10_OADC	Rv0961 Rv0961	NA	NA	Yes	712	0	NA
Sasseti 2003	7H10_OADC	Rv0962c Rv0962c	NA	NA	Yes	713	0	NA
Sasseti 2003	7H10_OADC	Rv0964c Rv0964c	NA	NA	Yes	714	0	NA
Sasseti 2003	7H10_OADC	Rv0965c Rv0965c	NA	NA	Yes	715	0	NA
Sasseti 2003	7H10_OADC	Rv0966c Rv0966c	NA	NA	Yes	716	0	NA
Sasseti 2003	7H10_OADC	Rv0968 Rv0968	NA	NA	Yes	717	0	NA
Sasseti 2003	7H10_OADC	Rv0969 ctpV	NA	NA	Yes	718	0	NA
Sasseti 2003	7H10_OADC	Rv0970 Rv0970	NA	NA	Yes	719	0	NA
Sasseti 2003	7H10_OADC	Rv0971c echA7	NA	NA	Yes	720	0	NA
Sasseti 2003	7H10_OADC	Rv0975c fadE13	NA	NA	Yes	721	0	NA
Sasseti 2003	7H10_OADC	Rv0976c Rv0976c	NA	NA	Yes	722	0	NA
Sasseti 2003	7H10_OADC	Rv0977 Rv0977	NA	NA	Yes	723	0	NA
Sasseti 2003	7H10_OADC	Rv0979c Rv0979c	NA	NA	Yes	724	0	NA
Sasseti 2003	7H10_OADC	Rv0981 Rv0981	NA	NA	Yes	725	0	NA
Sasseti 2003	7H10_OADC	Rv0984 moaB2	NA	NA	Yes	726	0	NA
Sasseti 2003	7H10_OADC	Rv0985c mscL	NA	NA	Yes	727	0	NA
Sasseti 2003	7H10_OADC	Rv0988 Rv0988	NA	NA	Yes	728	0	NA
Sasseti 2003	7H10_OADC	Rv0989c grcC2	NA	NA	Yes	729	0	NA
Sasseti 2003	7H10_OADC	Rv0990c Rv0990c	NA	NA	Yes	730	0	NA
Sasseti 2003	7H10_OADC	Rv0991c Rv0991c	NA	NA	Yes	731	0	NA
Sasseti 2003	7H10_OADC	Rv0992c Rv0992c	NA	NA	Yes	732	0	NA
Sasseti 2003	7H10_OADC	Rv0994 moeA	NA	NA	Yes	733	0	NA
Sasseti 2003	7H10_OADC	Rv0995 rimJ	NA	NA	Yes	734	0	NA
Sasseti 2003	7H10_OADC	Rv0996 Rv0996	NA	NA	Yes	735	0	NA
Sasseti 2003	7H10_OADC	Rv0997 Rv0997	NA	NA	Yes	736	0	NA
Sasseti 2003	7H10_OADC	Rv0998 Rv0998	NA	NA	Yes	737	0	NA
Sasseti 2003	7H10_OADC	Rv0999 Rv0999	NA	NA	Yes	738	0	NA
Sasseti 2003	7H10_OADC	Rv1000 Rv1000	NA	NA	Yes	739	0	NA
Sasseti 2003	7H10_OADC	Rv1001 arcA	NA	NA	Yes	740	0	NA
Sasseti 2003	7H10_OADC	Rv1003 Rv1003	NA	NA	Yes	741	0	NA
Sasseti 2003	7H10_OADC	Rv1004c Rv1004c	NA	NA	Yes	742	0	NA
Sasseti 2003	7H10_OADC	Rv1006 Rv1006	NA	NA	Yes	743	0	NA
Sasseti 2003	7H10_OADC	Rv1008 Rv1008	NA	NA	Yes	744	0	NA
Sasseti 2003	7H10_OADC	Rv1009 Rv1009	NA	NA	Yes	745	0	NA
Sasseti 2003	7H10_OADC	Rv1012 Rv1012	NA	NA	Yes	746	0	NA
Sasseti 2003	7H10_OADC	Rv1016c lpqT	NA	NA	Yes	747	0	NA
Sasseti 2003	7H10_OADC	Rv1019 Rv1019	NA	NA	Yes	748	0	NA
Sasseti 2003	7H10_OADC	Rv1020 mfd	NA	NA	Yes	749	0	NA
Sasseti 2003	7H10_OADC	Rv1022 lpqU	NA	NA	Yes	750	0	NA
Sasseti 2003	7H10_OADC	Rv1028c kdpD	NA	NA	Yes	751	0	NA
Sasseti 2003	7H10_OADC	Rv1029 kdpA	NA	NA	Yes	752	0	NA
Sasseti 2003	7H10_OADC	Rv1030 kdpB	NA	NA	Yes	753	0	NA
Sasseti 2003	7H10_OADC	Rv1031 kdpC	NA	NA	Yes	754	0	NA
Sasseti 2003	7H10_OADC	Rv1032c Rv1032c	NA	NA	Yes	755	0	NA
Sasseti 2003	7H10_OADC	Rv1033c Rv1033c	NA	NA	Yes	756	0	NA
Sasseti 2003	7H10_OADC	Rv1035c Rv1035c	NA	NA	Yes	757	0	NA
Sasseti 2003	7H10_OADC	Rv1036c Rv1036c	NA	NA	Yes	758	0	NA
Sasseti 2003	7H10_OADC	Rv1037c Rv1037c	NA	NA	Yes	759	0	NA
Sasseti 2003	7H10_OADC	Rv1038c Rv1038c	NA	NA	Yes	760	0	NA
Sasseti 2003	7H10_OADC	Rv1039c Rv1039c	NA	NA	Yes	761	0	NA
Sasseti 2003	7H10_OADC	Rv1041c Rv1041c	NA	NA	Yes	762	0	NA
Sasseti 2003	7H10_OADC	Rv1042c Rv1042c	NA	NA	Yes	763	0	NA
Sasseti 2003	7H10_OADC	Rv1043c Rv1043c	NA	NA	Yes	764	0	NA
Sasseti 2003	7H10_OADC	Rv1045 Rv1045	NA	NA	Yes	765	0	NA
Sasseti 2003	7H10_OADC	Rv1046c Rv1046c	NA	NA	Yes	766	0	NA
Sasseti 2003	7H10_OADC	Rv1047 Rv1047	NA	NA	Yes	767	0	NA
Sasseti 2003	7H10_OADC	Rv1048c Rv1048c	NA	NA	Yes	768	0	NA
Sasseti 2003	7H10_OADC	Rv1049 Rv1049	NA	NA	Yes	769	0	NA
Sasseti 2003	7H10_OADC	Rv1051c Rv1051c	NA	NA	Yes	770	0	NA
Sasseti 2003	7H10_OADC	Rv1052 Rv1052	NA	NA	Yes	771	0	NA
Sasseti 2003	7H10_OADC	Rv1053c Rv1053c	NA	NA	Yes	772	0	NA
Sasseti 2003	7H10_OADC	Rv1055 Rv1055	NA	NA	Yes	773	0	NA
Sasseti 2003	7H10_OADC	Rv1056 Rv1056	NA	NA	Yes	774	0	NA
Sasseti 2003	7H10_OADC	Rv1057 Rv1057	NA	NA	Yes	775	0	NA
Sasseti 2003	7H10_OADC	Rv1058 fadD14	NA	NA	Yes	776	0	NA
Sasseti 2003	7H10_OADC	Rv1060 Rv1060	NA	NA	Yes	777	0	NA
Sasseti 2003	7H10_OADC	Rv1061 Rv1061	NA	NA	Yes	778	0	NA
Sasseti 2003	7H10_OADC	Rv1064c lpqV	NA	NA	Yes	779	0	NA
Sasseti 2003	7H10_OADC	Rv1065 Rv1065	NA	NA	Yes	780	0	NA
Sasseti 2003	7H10_OADC	Rv1066 Rv1066	NA	NA	Yes	781	0	NA
Sasseti 2003	7H10_OADC	Rv1067c Rv1067c	NA	NA	Yes	782	0	NA
Sasseti 2003	7H10_OADC	Rv1069c Rv1069c	NA	NA	Yes	783	0	NA
Sasseti 2003	7H10_OADC	Rv1070c echA8	NA	NA	Yes	784	0	NA
Sasseti 2003	7H10_OADC	Rv1071c echA9	NA	NA	Yes	785	0	NA
Sasseti 2003	7H10_OADC	Rv1073 Rv1073	NA	NA	Yes	786	0	NA
Sasseti 2003	7H10_OADC	Rv1074c fadA3	NA	NA	Yes	787	0	NA
Sasseti 2003	7H10_OADC	Rv1075c Rv1075c	NA	NA	Yes	788	0	NA
Sasseti 2003	7H10_OADC	Rv1076 lipU	NA	NA	Yes	789	0	NA
Sasseti 2003	7H10_OADC	Rv1077 cysM2	NA	NA	Yes	790	0	NA
Sasseti 2003	7H10_OADC	Rv1078 pra	NA	NA	Yes	791	0	NA
Sasseti 2003	7H10_OADC	Rv1079 metB	NA	NA	Yes	792	0	NA
Sasseti 2003	7H10_OADC	Rv1080c greA	NA	NA	Yes	793	0	NA
Sasseti 2003	7H10_OADC	Rv1081c Rv1081c	NA	NA	Yes	794	0	NA
Sasseti 2003	7H10_OADC	Rv1082 Rv1082	NA	NA	Yes	795	0	NA
Sasseti 2003	7H10_OADC	Rv1084 Rv1084	NA	NA	Yes	796	0	NA
Sasseti 2003	7H10_OADC	Rv1085c Rv1085c	NA	NA	Yes	797	0	NA
Sasseti 2003	7H10_OADC	Rv1086 Rv1086	NA	NA	Yes	798	0	NA
Sasseti 2003	7H10_OADC	Rv1088 Rv1088	NA	NA	Yes	799	0	NA
Sasseti 2003	7H10_OADC	Rv1089 Rv1089	NA	NA	Yes	800	0	NA
Sasseti 2003	7H10_OADC	Rv1090 Rv1090	NA	NA	Yes	801	0	NA
Sasseti 2003	7H10_OADC	Rv1095 phoH2	NA	NA	Yes	802	0	NA
Sasseti 2003	7H10_OADC	Rv1096 Rv1096	NA	NA	Yes	803	0	NA
Sasseti 2003	7H10_OADC	Rv1097c Rv1097c	NA	NA	Yes	804	0	NA
Sasseti 2003	7H10_OADC	Rv1099c Rv1099c	NA	NA	Yes	805	0	NA
Sasseti 2003	7H10_OADC	Rv1101c Rv1101c	NA	NA	Yes	806	0	NA
Sasseti 2003	7H10_OADC	Rv1102c Rv1102c	NA	NA	Yes	807	0	NA
Sasseti 2003	7H10_OADC	Rv1103c Rv1103c	NA	NA	Yes	808	0	NA
Sasseti 2003	7H10_OADC	Rv1104 Rv1104	NA	NA	Yes	809	0	NA
Sasseti 2003	7H10_OADC	Rv1105 Rv1105	NA	NA	Yes	810	0	NA
Sasseti 2003	7H10_OADC	Rv1106c Rv1106c	NA	NA	Yes	811	0	NA
Sasseti 2003	7H10_OADC	Rv1107c xseB	NA	NA	Yes	812	0	NA
Sasseti 2003	7H10_OADC	Rv1109c Rv1109c	NA	NA	Yes	813	0	NA
Sasseti 2003	7H10_OADC	Rv1112 Rv1112	NA	NA	Yes	814	0	NA
Sasseti 2003	7H10_OADC	Rv1113 Rv1113	NA	NA	Yes	815	0	NA
Sasseti 2003	7H10_OADC	Rv1114 Rv1114	NA	NA	Yes	816	0	NA
Sasseti 2003	7H10_OADC	Rv1115 Rv1115	NA	NA	Yes	817	0	NA
Sasseti 2003	7H10_OADC	Rv1116 Rv1116	NA	NA	Yes	818	0	NA
Sasseti 2003	7H10_OADC	Rv1117 Rv1117	NA	NA	Yes	819	0	NA
Sasseti 2003	7H10_OADC	Rv1118c Rv1118c	NA	NA	Yes	820	0	NA
Sasseti 2003	7H10_OADC	Rv1119c Rv1119c	NA	NA	Yes	821	0	NA
Sasseti 2003	7H10_OADC	Rv1120c Rv1120c	NA	NA	Yes	822	0	NA
Sasseti 2003	7H10_OADC	Rv1121 zwf	NA	NA	Yes	823	0	NA
Sasseti 2003	7H10_OADC	Rv1123c bpoB	NA	NA	Yes	824	0	NA
Sasseti 2003	7H10_OADC	Rv1124 ephC	NA	NA	Yes	825	0	NA
Sasseti 2003	7H10_OADC	Rv1125 Rv1125	NA	NA	Yes	826	0	NA
Sasseti 2003	7H10_OADC	Rv1127c ppdK	NA	NA	Yes	827	0	NA
Sasseti 2003	7H10_OADC	Rv1130 Rv1130	NA	NA	Yes	828	0	NA
Sasseti 2003	7H10_OADC	Rv1131 gltA1	NA	NA	Yes	829	0	NA
Sasseti 2003	7H10_OADC	Rv1132 Rv1132	NA	NA	Yes	830	0	NA
Sasseti 2003	7H10_OADC	Rv1134 Rv1134	NA	NA	Yes	831	0	NA
Sasseti 2003	7H10_OADC	Rv1135c Rv1135c	NA	NA	Yes	832	0	NA
Sasseti 2003	7H10_OADC	Rv1136 Rv1136	NA	NA	Yes	833	0	NA
Sasseti 2003	7H10_OADC	Rv1137c Rv1137c	NA	NA	Yes	834	0	NA
Sasseti 2003	7H10_OADC	Rv1138c Rv1138c	NA	NA	Yes	835	0	NA
Sasseti 2003	7H10_OADC	Rv1139c Rv1139c	NA	NA	Yes	836	0	NA
Sasseti 2003	7H10_OADC	Rv1140 Rv1140	NA	NA	Yes	837	0	NA
Sasseti 2003	7H10_OADC	Rv1141c echA11	NA	NA	Yes	838	0	NA
Sasseti 2003	7H10_OADC	Rv1142c echA10	NA	NA	Yes	839	0	NA
Sasseti 2003	7H10_OADC	Rv1143 mcr	NA	NA	Yes	840	0	NA
Sasseti 2003	7H10_OADC	Rv1144 Rv1144	NA	NA	Yes	841	0	NA
Sasseti 2003	7H10_OADC	Rv1145 Rv1145	NA	NA	Yes	842	0	NA
Sasseti 2003	7H10_OADC	Rv1146 Rv1146	NA	NA	Yes	843	0	NA
Sasseti 2003	7H10_OADC	Rv1147 Rv1147	NA	NA	Yes	844	0	NA
Sasseti 2003	7H10_OADC	Rv1148c Rv1148c	NA	NA	Yes	845	0	NA
Sasseti 2003	7H10_OADC	Rv1151c Rv1151c	NA	NA	Yes	846	0	NA
Sasseti 2003	7H10_OADC	Rv1152 Rv1152	NA	NA	Yes	847	0	NA
Sasseti 2003	7H10_OADC	Rv1153c omt	NA	NA	Yes	848	0	NA
Sasseti 2003	7H10_OADC	Rv1154c Rv1154c	NA	NA	Yes	849	0	NA
Sasseti 2003	7H10_OADC	Rv1155 Rv1155	NA	NA	Yes	850	0	NA
Sasseti 2003	7H10_OADC	Rv1156 Rv1156	NA	NA	Yes	851	0	NA
Sasseti 2003	7H10_OADC	Rv1158c Rv1158c	NA	NA	Yes	852	0	NA
Sasseti 2003	7H10_OADC	Rv1159 Rv1159	NA	NA	Yes	853	0	NA
Sasseti 2003	7H10_OADC	Rv1160 mutT2	NA	NA	Yes	854	0	NA
Sasseti 2003	7H10_OADC	Rv1161 narG	NA	NA	Yes	855	0	NA
Sasseti 2003	7H10_OADC	Rv1162 narH	NA	NA	Yes	856	0	NA
Sasseti 2003	7H10_OADC	Rv1163 narJ	NA	NA	Yes	857	0	NA
Sasseti 2003	7H10_OADC	Rv1164 narI	NA	NA	Yes	858	0	NA
Sasseti 2003	7H10_OADC	Rv1165 Rv1165	NA	NA	Yes	859	0	NA
Sasseti 2003	7H10_OADC	Rv1167c Rv1167c	NA	NA	Yes	860	0	NA
Sasseti 2003	7H10_OADC	Rv1168c Rv1168c	NA	NA	Yes	861	0	NA
Sasseti 2003	7H10_OADC	Rv1170 Rv1170	NA	NA	Yes	862	0	NA
Sasseti 2003	7H10_OADC	Rv1171 Rv1171	NA	NA	Yes	863	0	NA
Sasseti 2003	7H10_OADC	Rv1174c Rv1174c	NA	NA	Yes	864	0	NA
Sasseti 2003	7H10_OADC	Rv1175c fadH	NA	NA	Yes	865	0	NA
Sasseti 2003	7H10_OADC	Rv1176c Rv1176c	NA	NA	Yes	866	0	NA
Sasseti 2003	7H10_OADC	Rv1178 Rv1178	NA	NA	Yes	867	0	NA
Sasseti 2003	7H10_OADC	Rv1179c Rv1179c	NA	NA	Yes	868	0	NA
Sasseti 2003	7H10_OADC	Rv1181 pks4	NA	NA	Yes	869	0	NA
Sasseti 2003	7H10_OADC	Rv1185c fadD21	NA	NA	Yes	870	0	NA
Sasseti 2003	7H10_OADC	Rv1192 Rv1192	NA	NA	Yes	871	0	NA
Sasseti 2003	7H10_OADC	Rv1196 Rv1196	NA	NA	Yes	872	0	NA
Sasseti 2003	7H10_OADC	Rv1197 Rv1197	NA	NA	Yes	873	0	NA
Sasseti 2003	7H10_OADC	Rv1198 Rv1198	NA	NA	Yes	874	0	NA
Sasseti 2003	7H10_OADC	Rv1199c Rv1199c	NA	NA	Yes	875	0	NA
Sasseti 2003	7H10_OADC	Rv1200 Rv1200	NA	NA	Yes	876	0	NA
Sasseti 2003	7H10_OADC	Rv1203c Rv1203c	NA	NA	Yes	877	0	NA
Sasseti 2003	7H10_OADC	Rv1204c Rv1204c	NA	NA	Yes	878	0	NA
Sasseti 2003	7H10_OADC	Rv1205 Rv1205	NA	NA	Yes	879	0	NA
Sasseti 2003	7H10_OADC	Rv1206 fadD6	NA	NA	Yes	880	0	NA
Sasseti 2003	7H10_OADC	Rv1207 folP2	NA	NA	Yes	881	0	NA
Sasseti 2003	7H10_OADC	Rv1209 Rv1209	NA	NA	Yes	882	0	NA
Sasseti 2003	7H10_OADC	Rv1210 tagA	NA	NA	Yes	883	0	NA
Sasseti 2003	7H10_OADC	Rv1211 Rv1211	NA	NA	Yes	884	0	NA
Sasseti 2003	7H10_OADC	Rv1212c Rv1212c	NA	NA	Yes	885	0	NA
Sasseti 2003	7H10_OADC	Rv1213 glgC	NA	NA	Yes	886	0	NA
Sasseti 2003	7H10_OADC	Rv1216c Rv1216c	NA	NA	Yes	887	0	NA
Sasseti 2003	7H10_OADC	Rv1218c Rv1218c	NA	NA	Yes	888	0	NA
Sasseti 2003	7H10_OADC	Rv1219c Rv1219c	NA	NA	Yes	889	0	NA
Sasseti 2003	7H10_OADC	Rv1220c Rv1220c	NA	NA	Yes	890	0	NA
Sasseti 2003	7H10_OADC	Rv1221 sigE	NA	NA	Yes	891	0	NA
Sasseti 2003	7H10_OADC	Rv1222 Rv1222	NA	NA	Yes	892	0	NA
Sasseti 2003	7H10_OADC	Rv1224 Rv1224	NA	NA	Yes	893	0	NA
Sasseti 2003	7H10_OADC	Rv1225c Rv1225c	NA	NA	Yes	894	0	NA
Sasseti 2003	7H10_OADC	Rv1226c Rv1226c	NA	NA	Yes	895	0	NA
Sasseti 2003	7H10_OADC	Rv1227c Rv1227c	NA	NA	Yes	896	0	NA
Sasseti 2003	7H10_OADC	Rv1228 lpqX	NA	NA	Yes	897	0	NA
Sasseti 2003	7H10_OADC	Rv1230c Rv1230c	NA	NA	Yes	898	0	NA
Sasseti 2003	7H10_OADC	Rv1231c Rv1231c	NA	NA	Yes	899	0	NA
Sasseti 2003	7H10_OADC	Rv1233c Rv1233c	NA	NA	Yes	900	0	NA
Sasseti 2003	7H10_OADC	Rv1234 Rv1234	NA	NA	Yes	901	0	NA
Sasseti 2003	7H10_OADC	Rv1235 lpqY	NA	NA	Yes	902	0	NA
Sasseti 2003	7H10_OADC	Rv1236 sugA	NA	NA	Yes	903	0	NA
Sasseti 2003	7H10_OADC	Rv1237 sugB	NA	NA	Yes	904	0	NA
Sasseti 2003	7H10_OADC	Rv1238 sugC	NA	NA	Yes	905	0	NA
Sasseti 2003	7H10_OADC	Rv1239c corA	NA	NA	Yes	906	0	NA
Sasseti 2003	7H10_OADC	Rv1240 mdh	NA	NA	Yes	907	0	NA
Sasseti 2003	7H10_OADC	Rv1242 Rv1242	NA	NA	Yes	908	0	NA
Sasseti 2003	7H10_OADC	Rv1243c Rv1243c	NA	NA	Yes	909	0	NA
Sasseti 2003	7H10_OADC	Rv1244 lpqZ	NA	NA	Yes	910	0	NA
Sasseti 2003	7H10_OADC	Rv1245c Rv1245c	NA	NA	Yes	911	0	NA
Sasseti 2003	7H10_OADC	Rv1246c Rv1246c	NA	NA	Yes	912	0	NA
Sasseti 2003	7H10_OADC	Rv1247c Rv1247c	NA	NA	Yes	913	0	NA
Sasseti 2003	7H10_OADC	Rv1249c Rv1249c	NA	NA	Yes	914	0	NA
Sasseti 2003	7H10_OADC	Rv1250 Rv1250	NA	NA	Yes	915	0	NA
Sasseti 2003	7H10_OADC	Rv1251c Rv1251c	NA	NA	Yes	916	0	NA
Sasseti 2003	7H10_OADC	Rv1252c lprE	NA	NA	Yes	917	0	NA
Sasseti 2003	7H10_OADC	Rv1258c Rv1258c	NA	NA	Yes	918	0	NA
Sasseti 2003	7H10_OADC	Rv1259 Rv1259	NA	NA	Yes	919	0	NA
Sasseti 2003	7H10_OADC	Rv1262c Rv1262c	NA	NA	Yes	920	0	NA
Sasseti 2003	7H10_OADC	Rv1263 amiB2	NA	NA	Yes	921	0	NA
Sasseti 2003	7H10_OADC	Rv1264 Rv1264	NA	NA	Yes	922	0	NA
Sasseti 2003	7H10_OADC	Rv1265 Rv1265	NA	NA	Yes	923	0	NA
Sasseti 2003	7H10_OADC	Rv1266c pknH	NA	NA	Yes	924	0	NA
Sasseti 2003	7H10_OADC	Rv1267c embR	NA	NA	Yes	925	0	NA
Sasseti 2003	7H10_OADC	Rv1268c Rv1268c	NA	NA	Yes	926	0	NA
Sasseti 2003	7H10_OADC	Rv1269c Rv1269c	NA	NA	Yes	927	0	NA
Sasseti 2003	7H10_OADC	Rv1270c lprA	NA	NA	Yes	928	0	NA
Sasseti 2003	7H10_OADC	Rv1272c Rv1272c	NA	NA	Yes	929	0	NA
Sasseti 2003	7H10_OADC	Rv1273c Rv1273c	NA	NA	Yes	930	0	NA
Sasseti 2003	7H10_OADC	Rv1276c Rv1276c	NA	NA	Yes	931	0	NA
Sasseti 2003	7H10_OADC	Rv1277 Rv1277	NA	NA	Yes	932	0	NA
Sasseti 2003	7H10_OADC	Rv1279 Rv1279	NA	NA	Yes	933	0	NA
Sasseti 2003	7H10_OADC	Rv1280c oppA	NA	NA	Yes	934	0	NA
Sasseti 2003	7H10_OADC	Rv1283c oppB	NA	NA	Yes	935	0	NA
Sasseti 2003	7H10_OADC	Rv1287 Rv1287	NA	NA	Yes	936	0	NA
Sasseti 2003	7H10_OADC	Rv1288 Rv1288	NA	NA	Yes	937	0	NA
Sasseti 2003	7H10_OADC	Rv1289 Rv1289	NA	NA	Yes	938	0	NA
Sasseti 2003	7H10_OADC	Rv1290c Rv1290c	NA	NA	Yes	939	0	NA
Sasseti 2003	7H10_OADC	Rv1291c Rv1291c	NA	NA	Yes	940	0	NA
Sasseti 2003	7H10_OADC	Rv1302 rfe	NA	NA	Yes	941	0	NA
Sasseti 2003	7H10_OADC	Rv1314c Rv1314c	NA	NA	Yes	942	0	NA
Sasseti 2003	7H10_OADC	Rv1316c ogt	NA	NA	Yes	943	0	NA
Sasseti 2003	7H10_OADC	Rv1317c alkA	NA	NA	Yes	944	0	NA
Sasseti 2003	7H10_OADC	Rv1318c Rv1318c	NA	NA	Yes	945	0	NA
Sasseti 2003	7H10_OADC	Rv1319c Rv1319c	NA	NA	Yes	946	0	NA
Sasseti 2003	7H10_OADC	Rv1320c Rv1320c	NA	NA	Yes	947	0	NA
Sasseti 2003	7H10_OADC	Rv1321 Rv1321	NA	NA	Yes	948	0	NA
Sasseti 2003	7H10_OADC	Rv1322 Rv1322	NA	NA	Yes	949	0	NA
Sasseti 2003	7H10_OADC	Rv1323 fadA4	NA	NA	Yes	950	0	NA
Sasseti 2003	7H10_OADC	Rv1325c Rv1325c	NA	NA	Yes	951	0	NA
Sasseti 2003	7H10_OADC	Rv1328 glgP	NA	NA	Yes	952	0	NA
Sasseti 2003	7H10_OADC	Rv1329c dinG	NA	NA	Yes	953	0	NA
Sasseti 2003	7H10_OADC	Rv1331 Rv1331	NA	NA	Yes	954	0	NA
Sasseti 2003	7H10_OADC	Rv1332 Rv1332	NA	NA	Yes	955	0	NA
Sasseti 2003	7H10_OADC	Rv1333 Rv1333	NA	NA	Yes	956	0	NA
Sasseti 2003	7H10_OADC	Rv1334 Rv1334	NA	NA	Yes	957	0	NA
Sasseti 2003	7H10_OADC	Rv1335 Rv1335	NA	NA	Yes	958	0	NA
Sasseti 2003	7H10_OADC	Rv1336 cysM	NA	NA	Yes	959	0	NA
Sasseti 2003	7H10_OADC	Rv1337 Rv1337	NA	NA	Yes	960	0	NA
Sasseti 2003	7H10_OADC	Rv1340 rphA	NA	NA	Yes	961	0	NA
Sasseti 2003	7H10_OADC	Rv1341 Rv1341	NA	NA	Yes	962	0	NA
Sasseti 2003	7H10_OADC	Rv1343c Rv1343c	NA	NA	Yes	963	0	NA
Sasseti 2003	7H10_OADC	Rv1344 Rv1344	NA	NA	Yes	964	0	NA
Sasseti 2003	7H10_OADC	Rv1345 fadD33	NA	NA	Yes	965	0	NA
Sasseti 2003	7H10_OADC	Rv1352 Rv1352	NA	NA	Yes	966	0	NA
Sasseti 2003	7H10_OADC	Rv1353c Rv1353c	NA	NA	Yes	967	0	NA
Sasseti 2003	7H10_OADC	Rv1354c Rv1354c	NA	NA	Yes	968	0	NA
Sasseti 2003	7H10_OADC	Rv1357c Rv1357c	NA	NA	Yes	969	0	NA
Sasseti 2003	7H10_OADC	Rv1359 Rv1359	NA	NA	Yes	970	0	NA
Sasseti 2003	7H10_OADC	Rv1360 Rv1360	NA	NA	Yes	971	0	NA
Sasseti 2003	7H10_OADC	Rv1361c Rv1361c	NA	NA	Yes	972	0	NA
Sasseti 2003	7H10_OADC	Rv1362c Rv1362c	NA	NA	Yes	973	0	NA
Sasseti 2003	7H10_OADC	Rv1363c Rv1363c	NA	NA	Yes	974	0	NA
Sasseti 2003	7H10_OADC	Rv1364c rsbU	NA	NA	Yes	975	0	NA
Sasseti 2003	7H10_OADC	Rv1365c Rv1365c	NA	NA	Yes	976	0	NA
Sasseti 2003	7H10_OADC	Rv1366 Rv1366	NA	NA	Yes	977	0	NA
Sasseti 2003	7H10_OADC	Rv1367c Rv1367c	NA	NA	Yes	978	0	NA
Sasseti 2003	7H10_OADC	Rv1368 lprF	NA	NA	Yes	979	0	NA
Sasseti 2003	7H10_OADC	Rv1372 pks18	NA	NA	Yes	980	0	NA
Sasseti 2003	7H10_OADC	Rv1373 Rv1373	NA	NA	Yes	981	0	NA
Sasseti 2003	7H10_OADC	Rv1374c Rv1374c	NA	NA	Yes	982	0	NA
Sasseti 2003	7H10_OADC	Rv1375 Rv1375	NA	NA	Yes	983	0	NA
Sasseti 2003	7H10_OADC	Rv1376 Rv1376	NA	NA	Yes	984	0	NA
Sasseti 2003	7H10_OADC	Rv1377c Rv1377c	NA	NA	Yes	985	0	NA
Sasseti 2003	7H10_OADC	Rv1378c Rv1378c	NA	NA	Yes	986	0	NA
Sasseti 2003	7H10_OADC	Rv1386 Rv1386	NA	NA	Yes	987	0	NA
Sasseti 2003	7H10_OADC	Rv1387 Rv1387	NA	NA	Yes	988	0	NA
Sasseti 2003	7H10_OADC	Rv1393c Rv1393c	NA	NA	Yes	989	0	NA
Sasseti 2003	7H10_OADC	Rv1394c Rv1394c	NA	NA	Yes	990	0	NA
Sasseti 2003	7H10_OADC	Rv1396c Rv1396c	NA	NA	Yes	991	0	NA
Sasseti 2003	7H10_OADC	Rv1397c Rv1397c	NA	NA	Yes	992	0	NA
Sasseti 2003	7H10_OADC	Rv1399c lipH	NA	NA	Yes	993	0	NA
Sasseti 2003	7H10_OADC	Rv1400c lipI	NA	NA	Yes	994	0	NA
Sasseti 2003	7H10_OADC	Rv1402 priA	NA	NA	Yes	995	0	NA
Sasseti 2003	7H10_OADC	Rv1403c Rv1403c	NA	NA	Yes	996	0	NA
Sasseti 2003	7H10_OADC	Rv1404 Rv1404	NA	NA	Yes	997	0	NA
Sasseti 2003	7H10_OADC	Rv1405c Rv1405c	NA	NA	Yes	998	0	NA
Sasseti 2003	7H10_OADC	Rv1407 fmu	NA	NA	Yes	999	0	NA
Sasseti 2003	7H10_OADC	Rv1410c Rv1410c	NA	NA	Yes	1000	0	NA
Sasseti 2003	7H10_OADC	Rv1411c lprG	NA	NA	Yes	1001	0	NA
Sasseti 2003	7H10_OADC	Rv1412 ribC	NA	NA	Yes	1002	0	NA
Sasseti 2003	7H10_OADC	Rv1413 Rv1413	NA	NA	Yes	1003	0	NA
Sasseti 2003	7H10_OADC	Rv1414 Rv1414	NA	NA	Yes	1004	0	NA
Sasseti 2003	7H10_OADC	Rv1418 lprH	NA	NA	Yes	1005	0	NA
Sasseti 2003	7H10_OADC	Rv1419 Rv1419	NA	NA	Yes	1006	0	NA
Sasseti 2003	7H10_OADC	Rv1421 Rv1421	NA	NA	Yes	1007	0	NA
Sasseti 2003	7H10_OADC	Rv1422 Rv1422	NA	NA	Yes	1008	0	NA
Sasseti 2003	7H10_OADC	Rv1423 Rv1423	NA	NA	Yes	1009	0	NA
Sasseti 2003	7H10_OADC	Rv1424c Rv1424c	NA	NA	Yes	1010	0	NA
Sasseti 2003	7H10_OADC	Rv1425 Rv1425	NA	NA	Yes	1011	0	NA
Sasseti 2003	7H10_OADC	Rv1426c lipO	NA	NA	Yes	1012	0	NA
Sasseti 2003	7H10_OADC	Rv1428c Rv1428c	NA	NA	Yes	1013	0	NA
Sasseti 2003	7H10_OADC	Rv1429 Rv1429	NA	NA	Yes	1014	0	NA
Sasseti 2003	7H10_OADC	Rv1430 Rv1430	NA	NA	Yes	1015	0	NA
Sasseti 2003	7H10_OADC	Rv1433 Rv1433	NA	NA	Yes	1016	0	NA
Sasseti 2003	7H10_OADC	Rv1434 Rv1434	NA	NA	Yes	1017	0	NA
Sasseti 2003	7H10_OADC	Rv1435c Rv1435c	NA	NA	Yes	1018	0	NA
Sasseti 2003	7H10_OADC	Rv1439c Rv1439c	NA	NA	Yes	1019	0	NA
Sasseti 2003	7H10_OADC	Rv1440 secG	NA	NA	Yes	1020	0	NA
Sasseti 2003	7H10_OADC	Rv1441c Rv1441c	NA	NA	Yes	1021	0	NA
Sasseti 2003	7H10_OADC	Rv1442 bisC	NA	NA	Yes	1022	0	NA
Sasseti 2003	7H10_OADC	Rv1443c Rv1443c	NA	NA	Yes	1023	0	NA
Sasseti 2003	7H10_OADC	Rv1444c Rv1444c	NA	NA	Yes	1024	0	NA
Sasseti 2003	7H10_OADC	Rv1445c devB	NA	NA	Yes	1025	0	NA
Sasseti 2003	7H10_OADC	Rv1447c zwf2	NA	NA	Yes	1026	0	NA
Sasseti 2003	7H10_OADC	Rv1451 ctaB	NA	NA	Yes	1027	0	NA
Sasseti 2003	7H10_OADC	Rv1453 Rv1453	NA	NA	Yes	1028	0	NA
Sasseti 2003	7H10_OADC	Rv1454c qor	NA	NA	Yes	1029	0	NA
Sasseti 2003	7H10_OADC	Rv1455 Rv1455	NA	NA	Yes	1030	0	NA
Sasseti 2003	7H10_OADC	Rv1460 Rv1460	NA	NA	Yes	1031	0	NA
Sasseti 2003	7H10_OADC	Rv1467c fadE15	NA	NA	Yes	1032	0	NA
Sasseti 2003	7H10_OADC	Rv1468c Rv1468c	NA	NA	Yes	1033	0	NA
Sasseti 2003	7H10_OADC	Rv1469 ctpD	NA	NA	Yes	1034	0	NA
Sasseti 2003	7H10_OADC	Rv1470 trxA	NA	NA	Yes	1035	0	NA
Sasseti 2003	7H10_OADC	Rv1471 trxB	NA	NA	Yes	1036	0	NA
Sasseti 2003	7H10_OADC	Rv1472 echA12	NA	NA	Yes	1037	0	NA
Sasseti 2003	7H10_OADC	Rv1473 Rv1473	NA	NA	Yes	1038	0	NA
Sasseti 2003	7H10_OADC	Rv1474c Rv1474c	NA	NA	Yes	1039	0	NA
Sasseti 2003	7H10_OADC	Rv1478 Rv1478	NA	NA	Yes	1040	0	NA
Sasseti 2003	7H10_OADC	Rv1481 Rv1481	NA	NA	Yes	1041	0	NA
Sasseti 2003	7H10_OADC	Rv1482c Rv1482c	NA	NA	Yes	1042	0	NA
Sasseti 2003	7H10_OADC	Rv1483 fabG1	NA	NA	Yes	1043	0	NA
Sasseti 2003	7H10_OADC	Rv1484 inhA	NA	NA	Yes	1044	0	NA
Sasseti 2003	7H10_OADC	Rv1486c Rv1486c	NA	NA	Yes	1045	0	NA
Sasseti 2003	7H10_OADC	Rv1487 Rv1487	NA	NA	Yes	1046	0	NA
Sasseti 2003	7H10_OADC	Rv1488 Rv1488	NA	NA	Yes	1047	0	NA
Sasseti 2003	7H10_OADC	Rv1489c Rv1489c	NA	NA	Yes	1048	0	NA
Sasseti 2003	7H10_OADC	Rv1491c Rv1491c	NA	NA	Yes	1049	0	NA
Sasseti 2003	7H10_OADC	Rv1492 mutA	NA	NA	Yes	1050	0	NA
Sasseti 2003	7H10_OADC	Rv1493 mutB	NA	NA	Yes	1051	0	NA
Sasseti 2003	7H10_OADC	Rv1494 Rv1494	NA	NA	Yes	1052	0	NA
Sasseti 2003	7H10_OADC	Rv1495 Rv1495	NA	NA	Yes	1053	0	NA
Sasseti 2003	7H10_OADC	Rv1496 Rv1496	NA	NA	Yes	1054	0	NA
Sasseti 2003	7H10_OADC	Rv1497 lipL	NA	NA	Yes	1055	0	NA
Sasseti 2003	7H10_OADC	Rv1498c Rv1498c	NA	NA	Yes	1056	0	NA
Sasseti 2003	7H10_OADC	Rv1499 Rv1499	NA	NA	Yes	1057	0	NA
Sasseti 2003	7H10_OADC	Rv1500 Rv1500	NA	NA	Yes	1058	0	NA
Sasseti 2003	7H10_OADC	Rv1501 Rv1501	NA	NA	Yes	1059	0	NA
Sasseti 2003	7H10_OADC	Rv1503c Rv1503c	NA	NA	Yes	1060	0	NA
Sasseti 2003	7H10_OADC	Rv1504c Rv1504c	NA	NA	Yes	1061	0	NA
Sasseti 2003	7H10_OADC	Rv1517 Rv1517	NA	NA	Yes	1062	0	NA
Sasseti 2003	7H10_OADC	Rv1519 Rv1519	NA	NA	Yes	1063	0	NA
Sasseti 2003	7H10_OADC	Rv1520 Rv1520	NA	NA	Yes	1064	0	NA
Sasseti 2003	7H10_OADC	Rv1521 fadD25	NA	NA	Yes	1065	0	NA
Sasseti 2003	7H10_OADC	Rv1523 Rv1523	NA	NA	Yes	1066	0	NA
Sasseti 2003	7H10_OADC	Rv1526c Rv1526c	NA	NA	Yes	1067	0	NA
Sasseti 2003	7H10_OADC	Rv1527c pks5	NA	NA	Yes	1068	0	NA
Sasseti 2003	7H10_OADC	Rv1528c papA4	NA	NA	Yes	1069	0	NA
Sasseti 2003	7H10_OADC	Rv1529 fadD24	NA	NA	Yes	1070	0	NA
Sasseti 2003	7H10_OADC	Rv1531 Rv1531	NA	NA	Yes	1071	0	NA
Sasseti 2003	7H10_OADC	Rv1532c Rv1532c	NA	NA	Yes	1072	0	NA
Sasseti 2003	7H10_OADC	Rv1533 Rv1533	NA	NA	Yes	1073	0	NA
Sasseti 2003	7H10_OADC	Rv1534 Rv1534	NA	NA	Yes	1074	0	NA
Sasseti 2003	7H10_OADC	Rv1535 Rv1535	NA	NA	Yes	1075	0	NA
Sasseti 2003	7H10_OADC	Rv1537 dinX	NA	NA	Yes	1076	0	NA
Sasseti 2003	7H10_OADC	Rv1538c ansA	NA	NA	Yes	1077	0	NA
Sasseti 2003	7H10_OADC	Rv1541c lprI	NA	NA	Yes	1078	0	NA
Sasseti 2003	7H10_OADC	Rv1542c glbN	NA	NA	Yes	1079	0	NA
Sasseti 2003	7H10_OADC	Rv1543 Rv1543	NA	NA	Yes	1080	0	NA
Sasseti 2003	7H10_OADC	Rv1544 Rv1544	NA	NA	Yes	1081	0	NA
Sasseti 2003	7H10_OADC	Rv1545 Rv1545	NA	NA	Yes	1082	0	NA
Sasseti 2003	7H10_OADC	Rv1546 Rv1546	NA	NA	Yes	1083	0	NA
Sasseti 2003	7H10_OADC	Rv1550 fadD11	NA	NA	Yes	1084	0	NA
Sasseti 2003	7H10_OADC	Rv1551 plsB1	NA	NA	Yes	1085	0	NA
Sasseti 2003	7H10_OADC	Rv1553 frdB	NA	NA	Yes	1086	0	NA
Sasseti 2003	7H10_OADC	Rv1554 frdC	NA	NA	Yes	1087	0	NA
Sasseti 2003	7H10_OADC	Rv1555 frdD	NA	NA	Yes	1088	0	NA
Sasseti 2003	7H10_OADC	Rv1556 Rv1556	NA	NA	Yes	1089	0	NA
Sasseti 2003	7H10_OADC	Rv1557 mmpL6	NA	NA	Yes	1090	0	NA
Sasseti 2003	7H10_OADC	Rv1558 Rv1558	NA	NA	Yes	1091	0	NA
Sasseti 2003	7H10_OADC	Rv1560 Rv1560	NA	NA	Yes	1092	0	NA
Sasseti 2003	7H10_OADC	Rv1561 Rv1561	NA	NA	Yes	1093	0	NA
Sasseti 2003	7H10_OADC	Rv1566c Rv1566c	NA	NA	Yes	1094	0	NA
Sasseti 2003	7H10_OADC	Rv1567c Rv1567c	NA	NA	Yes	1095	0	NA
Sasseti 2003	7H10_OADC	Rv1568 bioA	NA	NA	Yes	1096	0	NA
Sasseti 2003	7H10_OADC	Rv1569 bioF	NA	NA	Yes	1097	0	NA
Sasseti 2003	7H10_OADC	Rv1570 bioD	NA	NA	Yes	1098	0	NA
Sasseti 2003	7H10_OADC	Rv1587c Rv1587c	NA	NA	Yes	1099	0	NA
Sasseti 2003	7H10_OADC	Rv1588c Rv1588c	NA	NA	Yes	1100	0	NA
Sasseti 2003	7H10_OADC	Rv1589 bioB	NA	NA	Yes	1101	0	NA
Sasseti 2003	7H10_OADC	Rv1590 Rv1590	NA	NA	Yes	1102	0	NA
Sasseti 2003	7H10_OADC	Rv1591 Rv1591	NA	NA	Yes	1103	0	NA
Sasseti 2003	7H10_OADC	Rv1592c Rv1592c	NA	NA	Yes	1104	0	NA
Sasseti 2003	7H10_OADC	Rv1597 Rv1597	NA	NA	Yes	1105	0	NA
Sasseti 2003	7H10_OADC	Rv1598c Rv1598c	NA	NA	Yes	1106	0	NA
Sasseti 2003	7H10_OADC	Rv1607 chaA	NA	NA	Yes	1107	0	NA
Sasseti 2003	7H10_OADC	Rv1608c bcpB	NA	NA	Yes	1108	0	NA
Sasseti 2003	7H10_OADC	Rv1615 Rv1615	NA	NA	Yes	1109	0	NA
Sasseti 2003	7H10_OADC	Rv1616 Rv1616	NA	NA	Yes	1110	0	NA
Sasseti 2003	7H10_OADC	Rv1618 tesB1	NA	NA	Yes	1111	0	NA
Sasseti 2003	7H10_OADC	Rv1619 Rv1619	NA	NA	Yes	1112	0	NA
Sasseti 2003	7H10_OADC	Rv1621c cydD	NA	NA	Yes	1113	0	NA
Sasseti 2003	7H10_OADC	Rv1623c appC	NA	NA	Yes	1114	0	NA
Sasseti 2003	7H10_OADC	Rv1624c Rv1624c	NA	NA	Yes	1115	0	NA
Sasseti 2003	7H10_OADC	Rv1625c Rv1625c	NA	NA	Yes	1116	0	NA
Sasseti 2003	7H10_OADC	Rv1627c Rv1627c	NA	NA	Yes	1117	0	NA
Sasseti 2003	7H10_OADC	Rv1628c Rv1628c	NA	NA	Yes	1118	0	NA
Sasseti 2003	7H10_OADC	Rv1632c Rv1632c	NA	NA	Yes	1119	0	NA
Sasseti 2003	7H10_OADC	Rv1633 uvrB	NA	NA	Yes	1120	0	NA
Sasseti 2003	7H10_OADC	Rv1634 Rv1634	NA	NA	Yes	1121	0	NA
Sasseti 2003	7H10_OADC	Rv1635c Rv1635c	NA	NA	Yes	1122	0	NA
Sasseti 2003	7H10_OADC	Rv1636 Rv1636	NA	NA	Yes	1123	0	NA
Sasseti 2003	7H10_OADC	Rv1637c Rv1637c	NA	NA	Yes	1124	0	NA
Sasseti 2003	7H10_OADC	Rv1639c Rv1639c	NA	NA	Yes	1125	0	NA
Sasseti 2003	7H10_OADC	Rv1640c lysX	NA	NA	Yes	1126	0	NA
Sasseti 2003	7H10_OADC	Rv1644 tsnR	NA	NA	Yes	1127	0	NA
Sasseti 2003	7H10_OADC	Rv1645c Rv1645c	NA	NA	Yes	1128	0	NA
Sasseti 2003	7H10_OADC	Rv1646 Rv1646	NA	NA	Yes	1129	0	NA
Sasseti 2003	7H10_OADC	Rv1647 Rv1647	NA	NA	Yes	1130	0	NA
Sasseti 2003	7H10_OADC	Rv1648 Rv1648	NA	NA	Yes	1131	0	NA
Sasseti 2003	7H10_OADC	Rv1651c Rv1651c	NA	NA	Yes	1132	0	NA
Sasseti 2003	7H10_OADC	Rv1657 argR	NA	NA	Yes	1133	0	NA
Sasseti 2003	7H10_OADC	Rv1660 pks10	NA	NA	Yes	1134	0	NA
Sasseti 2003	7H10_OADC	Rv1664 pks9	NA	NA	Yes	1135	0	NA
Sasseti 2003	7H10_OADC	Rv1665 pks11	NA	NA	Yes	1136	0	NA
Sasseti 2003	7H10_OADC	Rv1666c Rv1666c	NA	NA	Yes	1137	0	NA
Sasseti 2003	7H10_OADC	Rv1667c Rv1667c	NA	NA	Yes	1138	0	NA
Sasseti 2003	7H10_OADC	Rv1668c Rv1668c	NA	NA	Yes	1139	0	NA
Sasseti 2003	7H10_OADC	Rv1669 Rv1669	NA	NA	Yes	1140	0	NA
Sasseti 2003	7H10_OADC	Rv1670 Rv1670	NA	NA	Yes	1141	0	NA
Sasseti 2003	7H10_OADC	Rv1671 Rv1671	NA	NA	Yes	1142	0	NA
Sasseti 2003	7H10_OADC	Rv1672c Rv1672c	NA	NA	Yes	1143	0	NA
Sasseti 2003	7H10_OADC	Rv1673c Rv1673c	NA	NA	Yes	1144	0	NA
Sasseti 2003	7H10_OADC	Rv1674c Rv1674c	NA	NA	Yes	1145	0	NA
Sasseti 2003	7H10_OADC	Rv1675c Rv1675c	NA	NA	Yes	1146	0	NA
Sasseti 2003	7H10_OADC	Rv1677 dsbF	NA	NA	Yes	1147	0	NA
Sasseti 2003	7H10_OADC	Rv1678 Rv1678	NA	NA	Yes	1148	0	NA
Sasseti 2003	7H10_OADC	Rv1680 Rv1680	NA	NA	Yes	1149	0	NA
Sasseti 2003	7H10_OADC	Rv1681 moeX	NA	NA	Yes	1150	0	NA
Sasseti 2003	7H10_OADC	Rv1682 Rv1682	NA	NA	Yes	1151	0	NA
Sasseti 2003	7H10_OADC	Rv1685c Rv1685c	NA	NA	Yes	1152	0	NA
Sasseti 2003	7H10_OADC	Rv1687c Rv1687c	NA	NA	Yes	1153	0	NA
Sasseti 2003	7H10_OADC	Rv1688 Rv1688	NA	NA	Yes	1154	0	NA
Sasseti 2003	7H10_OADC	Rv1690 lprJ	NA	NA	Yes	1155	0	NA
Sasseti 2003	7H10_OADC	Rv1692 Rv1692	NA	NA	Yes	1156	0	NA
Sasseti 2003	7H10_OADC	Rv1693 Rv1693	NA	NA	Yes	1157	0	NA
Sasseti 2003	7H10_OADC	Rv1694 tlyA	NA	NA	Yes	1158	0	NA
Sasseti 2003	7H10_OADC	Rv1696 recN	NA	NA	Yes	1159	0	NA
Sasseti 2003	7H10_OADC	Rv1702c Rv1702c	NA	NA	Yes	1160	0	NA
Sasseti 2003	7H10_OADC	Rv1703c Rv1703c	NA	NA	Yes	1161	0	NA
Sasseti 2003	7H10_OADC	Rv1704c cycA	NA	NA	Yes	1162	0	NA
Sasseti 2003	7H10_OADC	Rv1705c Rv1705c	NA	NA	Yes	1163	0	NA
Sasseti 2003	7H10_OADC	Rv1707 Rv1707	NA	NA	Yes	1164	0	NA
Sasseti 2003	7H10_OADC	Rv1709 Rv1709	NA	NA	Yes	1165	0	NA
Sasseti 2003	7H10_OADC	Rv1710 Rv1710	NA	NA	Yes	1166	0	NA
Sasseti 2003	7H10_OADC	Rv1716 Rv1716	NA	NA	Yes	1167	0	NA
Sasseti 2003	7H10_OADC	Rv1717 Rv1717	NA	NA	Yes	1168	0	NA
Sasseti 2003	7H10_OADC	Rv1718 Rv1718	NA	NA	Yes	1169	0	NA
Sasseti 2003	7H10_OADC	Rv1719 Rv1719	NA	NA	Yes	1170	0	NA
Sasseti 2003	7H10_OADC	Rv1720c Rv1720c	NA	NA	Yes	1171	0	NA
Sasseti 2003	7H10_OADC	Rv1721c Rv1721c	NA	NA	Yes	1172	0	NA
Sasseti 2003	7H10_OADC	Rv1722 Rv1722	NA	NA	Yes	1173	0	NA
Sasseti 2003	7H10_OADC	Rv1723 Rv1723	NA	NA	Yes	1174	0	NA
Sasseti 2003	7H10_OADC	Rv1724c Rv1724c	NA	NA	Yes	1175	0	NA
Sasseti 2003	7H10_OADC	Rv1725c Rv1725c	NA	NA	Yes	1176	0	NA
Sasseti 2003	7H10_OADC	Rv1726 Rv1726	NA	NA	Yes	1177	0	NA
Sasseti 2003	7H10_OADC	Rv1727 Rv1727	NA	NA	Yes	1178	0	NA
Sasseti 2003	7H10_OADC	Rv1729c Rv1729c	NA	NA	Yes	1179	0	NA
Sasseti 2003	7H10_OADC	Rv1731 gabD1	NA	NA	Yes	1180	0	NA
Sasseti 2003	7H10_OADC	Rv1732c Rv1732c	NA	NA	Yes	1181	0	NA
Sasseti 2003	7H10_OADC	Rv1734c Rv1734c	NA	NA	Yes	1182	0	NA
Sasseti 2003	7H10_OADC	Rv1737c narK2	NA	NA	Yes	1183	0	NA
Sasseti 2003	7H10_OADC	Rv1739c Rv1739c	NA	NA	Yes	1184	0	NA
Sasseti 2003	7H10_OADC	Rv1740 Rv1740	NA	NA	Yes	1185	0	NA
Sasseti 2003	7H10_OADC	Rv1741 Rv1741	NA	NA	Yes	1186	0	NA
Sasseti 2003	7H10_OADC	Rv1742 Rv1742	NA	NA	Yes	1187	0	NA
Sasseti 2003	7H10_OADC	Rv1743 pknE	NA	NA	Yes	1188	0	NA
Sasseti 2003	7H10_OADC	Rv1744c Rv1744c	NA	NA	Yes	1189	0	NA
Sasseti 2003	7H10_OADC	Rv1745c Rv1745c	NA	NA	Yes	1190	0	NA
Sasseti 2003	7H10_OADC	Rv1746 pknF	NA	NA	Yes	1191	0	NA
Sasseti 2003	7H10_OADC	Rv1747 Rv1747	NA	NA	Yes	1192	0	NA
Sasseti 2003	7H10_OADC	Rv1748 Rv1748	NA	NA	Yes	1193	0	NA
Sasseti 2003	7H10_OADC	Rv1749c Rv1749c	NA	NA	Yes	1194	0	NA
Sasseti 2003	7H10_OADC	Rv1750c fadD1	NA	NA	Yes	1195	0	NA
Sasseti 2003	7H10_OADC	Rv1752 Rv1752	NA	NA	Yes	1196	0	NA
Sasseti 2003	7H10_OADC	Rv1754c Rv1754c	NA	NA	Yes	1197	0	NA
Sasseti 2003	7H10_OADC	Rv1755c plcD	NA	NA	Yes	1198	0	NA
Sasseti 2003	7H10_OADC	Rv1758 Rv1758	NA	NA	Yes	1199	0	NA
Sasseti 2003	7H10_OADC	Rv1759c Rv1759c	NA	NA	Yes	1200	0	NA
Sasseti 2003	7H10_OADC	Rv1760 Rv1760	NA	NA	Yes	1201	0	NA
Sasseti 2003	7H10_OADC	Rv1761c Rv1761c	NA	NA	Yes	1202	0	NA
Sasseti 2003	7H10_OADC	Rv1762c Rv1762c	NA	NA	Yes	1203	0	NA
Sasseti 2003	7H10_OADC	Rv1774 Rv1774	NA	NA	Yes	1204	0	NA
Sasseti 2003	7H10_OADC	Rv1775 Rv1775	NA	NA	Yes	1205	0	NA
Sasseti 2003	7H10_OADC	Rv1776c Rv1776c	NA	NA	Yes	1206	0	NA
Sasseti 2003	7H10_OADC	Rv1777 Rv1777	NA	NA	Yes	1207	0	NA
Sasseti 2003	7H10_OADC	Rv1778c Rv1778c	NA	NA	Yes	1208	0	NA
Sasseti 2003	7H10_OADC	Rv1780 Rv1780	NA	NA	Yes	1209	0	NA
Sasseti 2003	7H10_OADC	Rv1781c Rv1781c	NA	NA	Yes	1210	0	NA
Sasseti 2003	7H10_OADC	Rv1785c Rv1785c	NA	NA	Yes	1211	0	NA
Sasseti 2003	7H10_OADC	Rv1786 Rv1786	NA	NA	Yes	1212	0	NA
Sasseti 2003	7H10_OADC	Rv1787 Rv1787	NA	NA	Yes	1213	0	NA
Sasseti 2003	7H10_OADC	Rv1788 Rv1788	NA	NA	Yes	1214	0	NA
Sasseti 2003	7H10_OADC	Rv1793 Rv1793	NA	NA	Yes	1215	0	NA
Sasseti 2003	7H10_OADC	Rv1798 Rv1798	NA	NA	Yes	1216	0	NA
Sasseti 2003	7H10_OADC	Rv1799 lppT	NA	NA	Yes	1217	0	NA
Sasseti 2003	7H10_OADC	Rv1804c Rv1804c	NA	NA	Yes	1218	0	NA
Sasseti 2003	7H10_OADC	Rv1805c Rv1805c	NA	NA	Yes	1219	0	NA
Sasseti 2003	7H10_OADC	Rv1810 Rv1810	NA	NA	Yes	1220	0	NA
Sasseti 2003	7H10_OADC	Rv1811 mgtC	NA	NA	Yes	1221	0	NA
Sasseti 2003	7H10_OADC	Rv1812c Rv1812c	NA	NA	Yes	1222	0	NA
Sasseti 2003	7H10_OADC	Rv1813c Rv1813c	NA	NA	Yes	1223	0	NA
Sasseti 2003	7H10_OADC	Rv1814 Rv1814	NA	NA	Yes	1224	0	NA
Sasseti 2003	7H10_OADC	Rv1815 Rv1815	NA	NA	Yes	1225	0	NA
Sasseti 2003	7H10_OADC	Rv1816 Rv1816	NA	NA	Yes	1226	0	NA
Sasseti 2003	7H10_OADC	Rv1817 Rv1817	NA	NA	Yes	1227	0	NA
Sasseti 2003	7H10_OADC	Rv1818c Rv1818c	NA	NA	Yes	1228	0	NA
Sasseti 2003	7H10_OADC	Rv1819c Rv1819c	NA	NA	Yes	1229	0	NA
Sasseti 2003	7H10_OADC	Rv1820 ilvG	NA	NA	Yes	1230	0	NA
Sasseti 2003	7H10_OADC	Rv1821 secA2	NA	NA	Yes	1231	0	NA
Sasseti 2003	7H10_OADC	Rv1823 Rv1823	NA	NA	Yes	1232	0	NA
Sasseti 2003	7H10_OADC	Rv1824 Rv1824	NA	NA	Yes	1233	0	NA
Sasseti 2003	7H10_OADC	Rv1825 Rv1825	NA	NA	Yes	1234	0	NA
Sasseti 2003	7H10_OADC	Rv1826 gcvH	NA	NA	Yes	1235	0	NA
Sasseti 2003	7H10_OADC	Rv1829 Rv1829	NA	NA	Yes	1236	0	NA
Sasseti 2003	7H10_OADC	Rv1830 Rv1830	NA	NA	Yes	1237	0	NA
Sasseti 2003	7H10_OADC	Rv1831 Rv1831	NA	NA	Yes	1238	0	NA
Sasseti 2003	7H10_OADC	Rv1833c Rv1833c	NA	NA	Yes	1239	0	NA
Sasseti 2003	7H10_OADC	Rv1834 Rv1834	NA	NA	Yes	1240	0	NA
Sasseti 2003	7H10_OADC	Rv1835c Rv1835c	NA	NA	Yes	1241	0	NA
Sasseti 2003	7H10_OADC	Rv1837c glcB	NA	NA	Yes	1242	0	NA
Sasseti 2003	7H10_OADC	Rv1838c Rv1838c	NA	NA	Yes	1243	0	NA
Sasseti 2003	7H10_OADC	Rv1839c Rv1839c	NA	NA	Yes	1244	0	NA
Sasseti 2003	7H10_OADC	Rv1840c Rv1840c	NA	NA	Yes	1245	0	NA
Sasseti 2003	7H10_OADC	Rv1841c Rv1841c	NA	NA	Yes	1246	0	NA
Sasseti 2003	7H10_OADC	Rv1842c Rv1842c	NA	NA	Yes	1247	0	NA
Sasseti 2003	7H10_OADC	Rv1843c guaB1	NA	NA	Yes	1248	0	NA
Sasseti 2003	7H10_OADC	Rv1844c gnd	NA	NA	Yes	1249	0	NA
Sasseti 2003	7H10_OADC	Rv1845c Rv1845c	NA	NA	Yes	1250	0	NA
Sasseti 2003	7H10_OADC	Rv1846c Rv1846c	NA	NA	Yes	1251	0	NA
Sasseti 2003	7H10_OADC	Rv1847 Rv1847	NA	NA	Yes	1252	0	NA
Sasseti 2003	7H10_OADC	Rv1848 ureA	NA	NA	Yes	1253	0	NA
Sasseti 2003	7H10_OADC	Rv1849 ureB	NA	NA	Yes	1254	0	NA
Sasseti 2003	7H10_OADC	Rv1852 ureG	NA	NA	Yes	1255	0	NA
Sasseti 2003	7H10_OADC	Rv1853 ureD	NA	NA	Yes	1256	0	NA
Sasseti 2003	7H10_OADC	Rv1855c Rv1855c	NA	NA	Yes	1257	0	NA
Sasseti 2003	7H10_OADC	Rv1856c Rv1856c	NA	NA	Yes	1258	0	NA
Sasseti 2003	7H10_OADC	Rv1857 modA	NA	NA	Yes	1259	0	NA
Sasseti 2003	7H10_OADC	Rv1858 modB	NA	NA	Yes	1260	0	NA
Sasseti 2003	7H10_OADC	Rv1859 modC	NA	NA	Yes	1261	0	NA
Sasseti 2003	7H10_OADC	Rv1860 modD	NA	NA	Yes	1262	0	NA
Sasseti 2003	7H10_OADC	Rv1861 Rv1861	NA	NA	Yes	1263	0	NA
Sasseti 2003	7H10_OADC	Rv1862 adhA	NA	NA	Yes	1264	0	NA
Sasseti 2003	7H10_OADC	Rv1863c Rv1863c	NA	NA	Yes	1265	0	NA
Sasseti 2003	7H10_OADC	Rv1864c Rv1864c	NA	NA	Yes	1266	0	NA
Sasseti 2003	7H10_OADC	Rv1865c Rv1865c	NA	NA	Yes	1267	0	NA
Sasseti 2003	7H10_OADC	Rv1866 Rv1866	NA	NA	Yes	1268	0	NA
Sasseti 2003	7H10_OADC	Rv1867 Rv1867	NA	NA	Yes	1269	0	NA
Sasseti 2003	7H10_OADC	Rv1868 Rv1868	NA	NA	Yes	1270	0	NA
Sasseti 2003	7H10_OADC	Rv1869c Rv1869c	NA	NA	Yes	1271	0	NA
Sasseti 2003	7H10_OADC	Rv1870c Rv1870c	NA	NA	Yes	1272	0	NA
Sasseti 2003	7H10_OADC	Rv1871c Rv1871c	NA	NA	Yes	1273	0	NA
Sasseti 2003	7H10_OADC	Rv1872c lldD2	NA	NA	Yes	1274	0	NA
Sasseti 2003	7H10_OADC	Rv1873 Rv1873	NA	NA	Yes	1275	0	NA
Sasseti 2003	7H10_OADC	Rv1874 Rv1874	NA	NA	Yes	1276	0	NA
Sasseti 2003	7H10_OADC	Rv1875 Rv1875	NA	NA	Yes	1277	0	NA
Sasseti 2003	7H10_OADC	Rv1876 bfrA	NA	NA	Yes	1278	0	NA
Sasseti 2003	7H10_OADC	Rv1877 Rv1877	NA	NA	Yes	1279	0	NA
Sasseti 2003	7H10_OADC	Rv1878 glnA3	NA	NA	Yes	1280	0	NA
Sasseti 2003	7H10_OADC	Rv1879 Rv1879	NA	NA	Yes	1281	0	NA
Sasseti 2003	7H10_OADC	Rv1880c Rv1880c	NA	NA	Yes	1282	0	NA
Sasseti 2003	7H10_OADC	Rv1881c lppE	NA	NA	Yes	1283	0	NA
Sasseti 2003	7H10_OADC	Rv1882c Rv1882c	NA	NA	Yes	1284	0	NA
Sasseti 2003	7H10_OADC	Rv1883c Rv1883c	NA	NA	Yes	1285	0	NA
Sasseti 2003	7H10_OADC	Rv1884c Rv1884c	NA	NA	Yes	1286	0	NA
Sasseti 2003	7H10_OADC	Rv1885c Rv1885c	NA	NA	Yes	1287	0	NA
Sasseti 2003	7H10_OADC	Rv1886c fbpB	NA	NA	Yes	1288	0	NA
Sasseti 2003	7H10_OADC	Rv1887 Rv1887	NA	NA	Yes	1289	0	NA
Sasseti 2003	7H10_OADC	Rv1888c Rv1888c	NA	NA	Yes	1290	0	NA
Sasseti 2003	7H10_OADC	Rv1889c Rv1889c	NA	NA	Yes	1291	0	NA
Sasseti 2003	7H10_OADC	Rv1890c Rv1890c	NA	NA	Yes	1292	0	NA
Sasseti 2003	7H10_OADC	Rv1891 Rv1891	NA	NA	Yes	1293	0	NA
Sasseti 2003	7H10_OADC	Rv1892 Rv1892	NA	NA	Yes	1294	0	NA
Sasseti 2003	7H10_OADC	Rv1893 Rv1893	NA	NA	Yes	1295	0	NA
Sasseti 2003	7H10_OADC	Rv1894c Rv1894c	NA	NA	Yes	1296	0	NA
Sasseti 2003	7H10_OADC	Rv1895 Rv1895	NA	NA	Yes	1297	0	NA
Sasseti 2003	7H10_OADC	Rv1896c Rv1896c	NA	NA	Yes	1298	0	NA
Sasseti 2003	7H10_OADC	Rv1897c Rv1897c	NA	NA	Yes	1299	0	NA
Sasseti 2003	7H10_OADC	Rv1898 Rv1898	NA	NA	Yes	1300	0	NA
Sasseti 2003	7H10_OADC	Rv1899c lppD	NA	NA	Yes	1301	0	NA
Sasseti 2003	7H10_OADC	Rv1900c lipJ	NA	NA	Yes	1302	0	NA
Sasseti 2003	7H10_OADC	Rv1901 cinA	NA	NA	Yes	1303	0	NA
Sasseti 2003	7H10_OADC	Rv1902c nanT	NA	NA	Yes	1304	0	NA
Sasseti 2003	7H10_OADC	Rv1903 Rv1903	NA	NA	Yes	1305	0	NA
Sasseti 2003	7H10_OADC	Rv1904 Rv1904	NA	NA	Yes	1306	0	NA
Sasseti 2003	7H10_OADC	Rv1905c aao	NA	NA	Yes	1307	0	NA
Sasseti 2003	7H10_OADC	Rv1906c Rv1906c	NA	NA	Yes	1308	0	NA
Sasseti 2003	7H10_OADC	Rv1907c Rv1907c	NA	NA	Yes	1309	0	NA
Sasseti 2003	7H10_OADC	Rv1908c katG	NA	NA	Yes	1310	0	NA
Sasseti 2003	7H10_OADC	Rv1909c furA	NA	NA	Yes	1311	0	NA
Sasseti 2003	7H10_OADC	Rv1910c Rv1910c	NA	NA	Yes	1312	0	NA
Sasseti 2003	7H10_OADC	Rv1911c lppC	NA	NA	Yes	1313	0	NA
Sasseti 2003	7H10_OADC	Rv1912c fadB5	NA	NA	Yes	1314	0	NA
Sasseti 2003	7H10_OADC	Rv1913 Rv1913	NA	NA	Yes	1315	0	NA
Sasseti 2003	7H10_OADC	Rv1914c Rv1914c	NA	NA	Yes	1316	0	NA
Sasseti 2003	7H10_OADC	Rv1915 aceAa	NA	NA	Yes	1317	0	NA
Sasseti 2003	7H10_OADC	Rv1917c Rv1917c	NA	NA	Yes	1318	0	NA
Sasseti 2003	7H10_OADC	Rv1918c Rv1918c	NA	NA	Yes	1319	0	NA
Sasseti 2003	7H10_OADC	Rv1919c Rv1919c	NA	NA	Yes	1320	0	NA
Sasseti 2003	7H10_OADC	Rv1920 Rv1920	NA	NA	Yes	1321	0	NA
Sasseti 2003	7H10_OADC	Rv1921c lppF	NA	NA	Yes	1322	0	NA
Sasseti 2003	7H10_OADC	Rv1922 Rv1922	NA	NA	Yes	1323	0	NA
Sasseti 2003	7H10_OADC	Rv1923 lipD	NA	NA	Yes	1324	0	NA
Sasseti 2003	7H10_OADC	Rv1924c Rv1924c	NA	NA	Yes	1325	0	NA
Sasseti 2003	7H10_OADC	Rv1925 fadD31	NA	NA	Yes	1326	0	NA
Sasseti 2003	7H10_OADC	Rv1926c Rv1926c	NA	NA	Yes	1327	0	NA
Sasseti 2003	7H10_OADC	Rv1927 Rv1927	NA	NA	Yes	1328	0	NA
Sasseti 2003	7H10_OADC	Rv1928c Rv1928c	NA	NA	Yes	1329	0	NA
Sasseti 2003	7H10_OADC	Rv1929c Rv1929c	NA	NA	Yes	1330	0	NA
Sasseti 2003	7H10_OADC	Rv1931c Rv1931c	NA	NA	Yes	1331	0	NA
Sasseti 2003	7H10_OADC	Rv1932 tpx	NA	NA	Yes	1332	0	NA
Sasseti 2003	7H10_OADC	Rv1934c fadE17	NA	NA	Yes	1333	0	NA
Sasseti 2003	7H10_OADC	Rv1935c echA13	NA	NA	Yes	1334	0	NA
Sasseti 2003	7H10_OADC	Rv1936 Rv1936	NA	NA	Yes	1335	0	NA
Sasseti 2003	7H10_OADC	Rv1937 Rv1937	NA	NA	Yes	1336	0	NA
Sasseti 2003	7H10_OADC	Rv1938 ephB	NA	NA	Yes	1337	0	NA
Sasseti 2003	7H10_OADC	Rv1940 ribA	NA	NA	Yes	1338	0	NA
Sasseti 2003	7H10_OADC	Rv1943c Rv1943c	NA	NA	Yes	1339	0	NA
Sasseti 2003	7H10_OADC	Rv1944c Rv1944c	NA	NA	Yes	1340	0	NA
Sasseti 2003	7H10_OADC	Rv1945 Rv1945	NA	NA	Yes	1341	0	NA
Sasseti 2003	7H10_OADC	Rv1946c lppG	NA	NA	Yes	1342	0	NA
Sasseti 2003	7H10_OADC	Rv1947 Rv1947	NA	NA	Yes	1343	0	NA
Sasseti 2003	7H10_OADC	Rv1948c Rv1948c	NA	NA	Yes	1344	0	NA
Sasseti 2003	7H10_OADC	Rv1949c Rv1949c	NA	NA	Yes	1345	0	NA
Sasseti 2003	7H10_OADC	Rv1950c Rv1950c	NA	NA	Yes	1346	0	NA
Sasseti 2003	7H10_OADC	Rv1951c Rv1951c	NA	NA	Yes	1347	0	NA
Sasseti 2003	7H10_OADC	Rv1952 Rv1952	NA	NA	Yes	1348	0	NA
Sasseti 2003	7H10_OADC	Rv1953 Rv1953	NA	NA	Yes	1349	0	NA
Sasseti 2003	7H10_OADC	Rv1954c Rv1954c	NA	NA	Yes	1350	0	NA
Sasseti 2003	7H10_OADC	Rv1956 Rv1956	NA	NA	Yes	1351	0	NA
Sasseti 2003	7H10_OADC	Rv1958c Rv1958c	NA	NA	Yes	1352	0	NA
Sasseti 2003	7H10_OADC	Rv1959c Rv1959c	NA	NA	Yes	1353	0	NA
Sasseti 2003	7H10_OADC	Rv1960c Rv1960c	NA	NA	Yes	1354	0	NA
Sasseti 2003	7H10_OADC	Rv1961 Rv1961	NA	NA	Yes	1355	0	NA
Sasseti 2003	7H10_OADC	Rv1962c Rv1962c	NA	NA	Yes	1356	0	NA
Sasseti 2003	7H10_OADC	Rv1990c Rv1990c	NA	NA	Yes	1357	0	NA
Sasseti 2003	7H10_OADC	Rv1991c Rv1991c	NA	NA	Yes	1358	0	NA
Sasseti 2003	7H10_OADC	Rv1992c ctpG	NA	NA	Yes	1359	0	NA
Sasseti 2003	7H10_OADC	Rv1993c Rv1993c	NA	NA	Yes	1360	0	NA
Sasseti 2003	7H10_OADC	Rv1994c Rv1994c	NA	NA	Yes	1361	0	NA
Sasseti 2003	7H10_OADC	Rv1995 Rv1995	NA	NA	Yes	1362	0	NA
Sasseti 2003	7H10_OADC	Rv1996 Rv1996	NA	NA	Yes	1363	0	NA
Sasseti 2003	7H10_OADC	Rv1997 ctpF	NA	NA	Yes	1364	0	NA
Sasseti 2003	7H10_OADC	Rv1998c Rv1998c	NA	NA	Yes	1365	0	NA
Sasseti 2003	7H10_OADC	Rv1999c Rv1999c	NA	NA	Yes	1366	0	NA
Sasseti 2003	7H10_OADC	Rv2000 Rv2000	NA	NA	Yes	1367	0	NA
Sasseti 2003	7H10_OADC	Rv2001 Rv2001	NA	NA	Yes	1368	0	NA
Sasseti 2003	7H10_OADC	Rv2002 fabG3	NA	NA	Yes	1369	0	NA
Sasseti 2003	7H10_OADC	Rv2003c Rv2003c	NA	NA	Yes	1370	0	NA
Sasseti 2003	7H10_OADC	Rv2005c Rv2005c	NA	NA	Yes	1371	0	NA
Sasseti 2003	7H10_OADC	Rv2006 otsB	NA	NA	Yes	1372	0	NA
Sasseti 2003	7H10_OADC	Rv2009 Rv2009	NA	NA	Yes	1373	0	NA
Sasseti 2003	7H10_OADC	Rv2010 Rv2010	NA	NA	Yes	1374	0	NA
Sasseti 2003	7H10_OADC	Rv2012 Rv2012	NA	NA	Yes	1375	0	NA
Sasseti 2003	7H10_OADC	Rv2014 Rv2014	NA	NA	Yes	1376	0	NA
Sasseti 2003	7H10_OADC	Rv2015c Rv2015c	NA	NA	Yes	1377	0	NA
Sasseti 2003	7H10_OADC	Rv2016 Rv2016	NA	NA	Yes	1378	0	NA
Sasseti 2003	7H10_OADC	Rv2019 Rv2019	NA	NA	Yes	1379	0	NA
Sasseti 2003	7H10_OADC	Rv2020c Rv2020c	NA	NA	Yes	1380	0	NA
Sasseti 2003	7H10_OADC	Rv2021c Rv2021c	NA	NA	Yes	1381	0	NA
Sasseti 2003	7H10_OADC	Rv2022c Rv2022c	NA	NA	Yes	1382	0	NA
Sasseti 2003	7H10_OADC	Rv2023c Rv2023c	NA	NA	Yes	1383	0	NA
Sasseti 2003	7H10_OADC	Rv2024c Rv2024c	NA	NA	Yes	1384	0	NA
Sasseti 2003	7H10_OADC	Rv2025c Rv2025c	NA	NA	Yes	1385	0	NA
Sasseti 2003	7H10_OADC	Rv2027c Rv2027c	NA	NA	Yes	1386	0	NA
Sasseti 2003	7H10_OADC	Rv2028c Rv2028c	NA	NA	Yes	1387	0	NA
Sasseti 2003	7H10_OADC	Rv2029c pfkB	NA	NA	Yes	1388	0	NA
Sasseti 2003	7H10_OADC	Rv2030c Rv2030c	NA	NA	Yes	1389	0	NA
Sasseti 2003	7H10_OADC	Rv2031c hspX	NA	NA	Yes	1390	0	NA
Sasseti 2003	7H10_OADC	Rv2033c Rv2033c	NA	NA	Yes	1391	0	NA
Sasseti 2003	7H10_OADC	Rv2034 Rv2034	NA	NA	Yes	1392	0	NA
Sasseti 2003	7H10_OADC	Rv2035 Rv2035	NA	NA	Yes	1393	0	NA
Sasseti 2003	7H10_OADC	Rv2038c Rv2038c	NA	NA	Yes	1394	0	NA
Sasseti 2003	7H10_OADC	Rv2039c Rv2039c	NA	NA	Yes	1395	0	NA
Sasseti 2003	7H10_OADC	Rv2042c Rv2042c	NA	NA	Yes	1396	0	NA
Sasseti 2003	7H10_OADC	Rv2043c pncA	NA	NA	Yes	1397	0	NA
Sasseti 2003	7H10_OADC	Rv2044c Rv2044c	NA	NA	Yes	1398	0	NA
Sasseti 2003	7H10_OADC	Rv2045c lipT	NA	NA	Yes	1399	0	NA
Sasseti 2003	7H10_OADC	Rv2046 lppI	NA	NA	Yes	1400	0	NA
Sasseti 2003	7H10_OADC	Rv2047c Rv2047c	NA	NA	Yes	1401	0	NA
Sasseti 2003	7H10_OADC	Rv2049c Rv2049c	NA	NA	Yes	1402	0	NA
Sasseti 2003	7H10_OADC	Rv2051c Rv2051c	NA	NA	Yes	1403	0	NA
Sasseti 2003	7H10_OADC	Rv2052c Rv2052c	NA	NA	Yes	1404	0	NA
Sasseti 2003	7H10_OADC	Rv2053c Rv2053c	NA	NA	Yes	1405	0	NA
Sasseti 2003	7H10_OADC	Rv2054 Rv2054	NA	NA	Yes	1406	0	NA
Sasseti 2003	7H10_OADC	Rv2055c rpsR2	NA	NA	Yes	1407	0	NA
Sasseti 2003	7H10_OADC	Rv2056c rpsN2	NA	NA	Yes	1408	0	NA
Sasseti 2003	7H10_OADC	Rv2057c rpmG	NA	NA	Yes	1409	0	NA
Sasseti 2003	7H10_OADC	Rv2058c rpmB2	NA	NA	Yes	1410	0	NA
Sasseti 2003	7H10_OADC	Rv2059 Rv2059	NA	NA	Yes	1411	0	NA
Sasseti 2003	7H10_OADC	Rv2061c Rv2061c	NA	NA	Yes	1412	0	NA
Sasseti 2003	7H10_OADC	Rv2062c cobN	NA	NA	Yes	1413	0	NA
Sasseti 2003	7H10_OADC	Rv2063c Rv2063c	NA	NA	Yes	1414	0	NA
Sasseti 2003	7H10_OADC	Rv2065 cobH	NA	NA	Yes	1415	0	NA
Sasseti 2003	7H10_OADC	Rv2066 cobI	NA	NA	Yes	1416	0	NA
Sasseti 2003	7H10_OADC	Rv2067c Rv2067c	NA	NA	Yes	1417	0	NA
Sasseti 2003	7H10_OADC	Rv2068c blaC	NA	NA	Yes	1418	0	NA
Sasseti 2003	7H10_OADC	Rv2069 sigC	NA	NA	Yes	1419	0	NA
Sasseti 2003	7H10_OADC	Rv2070c cobK	NA	NA	Yes	1420	0	NA
Sasseti 2003	7H10_OADC	Rv2071c cobM	NA	NA	Yes	1421	0	NA
Sasseti 2003	7H10_OADC	Rv2072c cobL	NA	NA	Yes	1422	0	NA
Sasseti 2003	7H10_OADC	Rv2076c Rv2076c	NA	NA	Yes	1423	0	NA
Sasseti 2003	7H10_OADC	Rv2077c Rv2077c	NA	NA	Yes	1424	0	NA
Sasseti 2003	7H10_OADC	Rv2078 Rv2078	NA	NA	Yes	1425	0	NA
Sasseti 2003	7H10_OADC	Rv2079 Rv2079	NA	NA	Yes	1426	0	NA
Sasseti 2003	7H10_OADC	Rv2080 lppJ	NA	NA	Yes	1427	0	NA
Sasseti 2003	7H10_OADC	Rv2081c Rv2081c	NA	NA	Yes	1428	0	NA
Sasseti 2003	7H10_OADC	Rv2082 Rv2082	NA	NA	Yes	1429	0	NA
Sasseti 2003	7H10_OADC	Rv2083 Rv2083	NA	NA	Yes	1430	0	NA
Sasseti 2003	7H10_OADC	Rv2084 Rv2084	NA	NA	Yes	1431	0	NA
Sasseti 2003	7H10_OADC	Rv2085 Rv2085	NA	NA	Yes	1432	0	NA
Sasseti 2003	7H10_OADC	Rv2086 Rv2086	NA	NA	Yes	1433	0	NA
Sasseti 2003	7H10_OADC	Rv2087 Rv2087	NA	NA	Yes	1434	0	NA
Sasseti 2003	7H10_OADC	Rv2088 pknJ	NA	NA	Yes	1435	0	NA
Sasseti 2003	7H10_OADC	Rv2089c pepE	NA	NA	Yes	1436	0	NA
Sasseti 2003	7H10_OADC	Rv2090 Rv2090	NA	NA	Yes	1437	0	NA
Sasseti 2003	7H10_OADC	Rv2091c Rv2091c	NA	NA	Yes	1438	0	NA
Sasseti 2003	7H10_OADC	Rv2092c helY	NA	NA	Yes	1439	0	NA
Sasseti 2003	7H10_OADC	Rv2095c Rv2095c	NA	NA	Yes	1440	0	NA
Sasseti 2003	7H10_OADC	Rv2096c Rv2096c	NA	NA	Yes	1441	0	NA
Sasseti 2003	7H10_OADC	Rv2098c Rv2098c	NA	NA	Yes	1442	0	NA
Sasseti 2003	7H10_OADC	Rv2100 Rv2100	NA	NA	Yes	1443	0	NA
Sasseti 2003	7H10_OADC	Rv2101 helZ	NA	NA	Yes	1444	0	NA
Sasseti 2003	7H10_OADC	Rv2102 Rv2102	NA	NA	Yes	1445	0	NA
Sasseti 2003	7H10_OADC	Rv2103c Rv2103c	NA	NA	Yes	1446	0	NA
Sasseti 2003	7H10_OADC	Rv2104c Rv2104c	NA	NA	Yes	1447	0	NA
Sasseti 2003	7H10_OADC	Rv2107 Rv2107	NA	NA	Yes	1448	0	NA
Sasseti 2003	7H10_OADC	Rv2108 Rv2108	NA	NA	Yes	1449	0	NA
Sasseti 2003	7H10_OADC	Rv2112c Rv2112c	NA	NA	Yes	1450	0	NA
Sasseti 2003	7H10_OADC	Rv2113 Rv2113	NA	NA	Yes	1451	0	NA
Sasseti 2003	7H10_OADC	Rv2114 Rv2114	NA	NA	Yes	1452	0	NA
Sasseti 2003	7H10_OADC	Rv2115c Rv2115c	NA	NA	Yes	1453	0	NA
Sasseti 2003	7H10_OADC	Rv2116 lppK	NA	NA	Yes	1454	0	NA
Sasseti 2003	7H10_OADC	Rv2117 Rv2117	NA	NA	Yes	1455	0	NA
Sasseti 2003	7H10_OADC	Rv2118c Rv2118c	NA	NA	Yes	1456	0	NA
Sasseti 2003	7H10_OADC	Rv2119 Rv2119	NA	NA	Yes	1457	0	NA
Sasseti 2003	7H10_OADC	Rv2120c Rv2120c	NA	NA	Yes	1458	0	NA
Sasseti 2003	7H10_OADC	Rv2124c metH	NA	NA	Yes	1459	0	NA
Sasseti 2003	7H10_OADC	Rv2125 Rv2125	NA	NA	Yes	1460	0	NA
Sasseti 2003	7H10_OADC	Rv2126c Rv2126c	NA	NA	Yes	1461	0	NA
Sasseti 2003	7H10_OADC	Rv2127 ansP	NA	NA	Yes	1462	0	NA
Sasseti 2003	7H10_OADC	Rv2128 Rv2128	NA	NA	Yes	1463	0	NA
Sasseti 2003	7H10_OADC	Rv2129c Rv2129c	NA	NA	Yes	1464	0	NA
Sasseti 2003	7H10_OADC	Rv2132 Rv2132	NA	NA	Yes	1465	0	NA
Sasseti 2003	7H10_OADC	Rv2133c Rv2133c	NA	NA	Yes	1466	0	NA
Sasseti 2003	7H10_OADC	Rv2134c Rv2134c	NA	NA	Yes	1467	0	NA
Sasseti 2003	7H10_OADC	Rv2135c Rv2135c	NA	NA	Yes	1468	0	NA
Sasseti 2003	7H10_OADC	Rv2136c Rv2136c	NA	NA	Yes	1469	0	NA
Sasseti 2003	7H10_OADC	Rv2137c Rv2137c	NA	NA	Yes	1470	0	NA
Sasseti 2003	7H10_OADC	Rv2139 pyrD	NA	NA	Yes	1471	0	NA
Sasseti 2003	7H10_OADC	Rv2140c Rv2140c	NA	NA	Yes	1472	0	NA
Sasseti 2003	7H10_OADC	Rv2141c dapE2	NA	NA	Yes	1473	0	NA
Sasseti 2003	7H10_OADC	Rv2142c Rv2142c	NA	NA	Yes	1474	0	NA
Sasseti 2003	7H10_OADC	Rv2143 Rv2143	NA	NA	Yes	1475	0	NA
Sasseti 2003	7H10_OADC	Rv2144c Rv2144c	NA	NA	Yes	1476	0	NA
Sasseti 2003	7H10_OADC	Rv2146c Rv2146c	NA	NA	Yes	1477	0	NA
Sasseti 2003	7H10_OADC	Rv2148c Rv2148c	NA	NA	Yes	1478	0	NA
Sasseti 2003	7H10_OADC	Rv2149c yfiH	NA	NA	Yes	1479	0	NA
Sasseti 2003	7H10_OADC	Rv2159c Rv2159c	NA	NA	Yes	1480	0	NA
Sasseti 2003	7H10_OADC	Rv2161c Rv2161c	NA	NA	Yes	1481	0	NA
Sasseti 2003	7H10_OADC	Rv2162c Rv2162c	NA	NA	Yes	1482	0	NA
Sasseti 2003	7H10_OADC	Rv2170 Rv2170	NA	NA	Yes	1483	0	NA
Sasseti 2003	7H10_OADC	Rv2171 lppM	NA	NA	Yes	1484	0	NA
Sasseti 2003	7H10_OADC	Rv2172c Rv2172c	NA	NA	Yes	1485	0	NA
Sasseti 2003	7H10_OADC	Rv2175c Rv2175c	NA	NA	Yes	1486	0	NA
Sasseti 2003	7H10_OADC	Rv2176 pknL	NA	NA	Yes	1487	0	NA
Sasseti 2003	7H10_OADC	Rv2177c Rv2177c	NA	NA	Yes	1488	0	NA
Sasseti 2003	7H10_OADC	Rv2180c Rv2180c	NA	NA	Yes	1489	0	NA
Sasseti 2003	7H10_OADC	Rv2181 Rv2181	NA	NA	Yes	1490	0	NA
Sasseti 2003	7H10_OADC	Rv2183c Rv2183c	NA	NA	Yes	1491	0	NA
Sasseti 2003	7H10_OADC	Rv2184c Rv2184c	NA	NA	Yes	1492	0	NA
Sasseti 2003	7H10_OADC	Rv2185c Rv2185c	NA	NA	Yes	1493	0	NA
Sasseti 2003	7H10_OADC	Rv2187 fadD15	NA	NA	Yes	1494	0	NA
Sasseti 2003	7H10_OADC	Rv2189c Rv2189c	NA	NA	Yes	1495	0	NA
Sasseti 2003	7H10_OADC	Rv2190c Rv2190c	NA	NA	Yes	1496	0	NA
Sasseti 2003	7H10_OADC	Rv2191 Rv2191	NA	NA	Yes	1497	0	NA
Sasseti 2003	7H10_OADC	Rv2197c Rv2197c	NA	NA	Yes	1498	0	NA
Sasseti 2003	7H10_OADC	Rv2198c mmpS3	NA	NA	Yes	1499	0	NA
Sasseti 2003	7H10_OADC	Rv2199c Rv2199c	NA	NA	Yes	1500	0	NA
Sasseti 2003	7H10_OADC	Rv2203 Rv2203	NA	NA	Yes	1501	0	NA
Sasseti 2003	7H10_OADC	Rv2204c Rv2204c	NA	NA	Yes	1502	0	NA
Sasseti 2003	7H10_OADC	Rv2205c Rv2205c	NA	NA	Yes	1503	0	NA
Sasseti 2003	7H10_OADC	Rv2206 Rv2206	NA	NA	Yes	1504	0	NA
Sasseti 2003	7H10_OADC	Rv2208 cobS	NA	NA	Yes	1505	0	NA
Sasseti 2003	7H10_OADC	Rv2209 Rv2209	NA	NA	Yes	1506	0	NA
Sasseti 2003	7H10_OADC	Rv2212 Rv2212	NA	NA	Yes	1507	0	NA
Sasseti 2003	7H10_OADC	Rv2213 pepB	NA	NA	Yes	1508	0	NA
Sasseti 2003	7H10_OADC	Rv2214c ephD	NA	NA	Yes	1509	0	NA
Sasseti 2003	7H10_OADC	Rv2216 Rv2216	NA	NA	Yes	1510	0	NA
Sasseti 2003	7H10_OADC	Rv2223c Rv2223c	NA	NA	Yes	1511	0	NA
Sasseti 2003	7H10_OADC	Rv2224c Rv2224c	NA	NA	Yes	1512	0	NA
Sasseti 2003	7H10_OADC	Rv2226 Rv2226	NA	NA	Yes	1513	0	NA
Sasseti 2003	7H10_OADC	Rv2230c Rv2230c	NA	NA	Yes	1514	0	NA
Sasseti 2003	7H10_OADC	Rv2232 Rv2232	NA	NA	Yes	1515	0	NA
Sasseti 2003	7H10_OADC	Rv2233 Rv2233	NA	NA	Yes	1516	0	NA
Sasseti 2003	7H10_OADC	Rv2234 ptpA	NA	NA	Yes	1517	0	NA
Sasseti 2003	7H10_OADC	Rv2237 Rv2237	NA	NA	Yes	1518	0	NA
Sasseti 2003	7H10_OADC	Rv2240c Rv2240c	NA	NA	Yes	1519	0	NA
Sasseti 2003	7H10_OADC	Rv2250c Rv2250c	NA	NA	Yes	1520	0	NA
Sasseti 2003	7H10_OADC	Rv2252 Rv2252	NA	NA	Yes	1521	0	NA
Sasseti 2003	7H10_OADC	Rv2254c Rv2254c	NA	NA	Yes	1522	0	NA
Sasseti 2003	7H10_OADC	Rv2255c Rv2255c	NA	NA	Yes	1523	0	NA
Sasseti 2003	7H10_OADC	Rv2257c Rv2257c	NA	NA	Yes	1524	0	NA
Sasseti 2003	7H10_OADC	Rv2258c Rv2258c	NA	NA	Yes	1525	0	NA
Sasseti 2003	7H10_OADC	Rv2261c Rv2261c	NA	NA	Yes	1526	0	NA
Sasseti 2003	7H10_OADC	Rv2262c Rv2262c	NA	NA	Yes	1527	0	NA
Sasseti 2003	7H10_OADC	Rv2263 Rv2263	NA	NA	Yes	1528	0	NA
Sasseti 2003	7H10_OADC	Rv2264c Rv2264c	NA	NA	Yes	1529	0	NA
Sasseti 2003	7H10_OADC	Rv2265 Rv2265	NA	NA	Yes	1530	0	NA
Sasseti 2003	7H10_OADC	Rv2266 Rv2266	NA	NA	Yes	1531	0	NA
Sasseti 2003	7H10_OADC	Rv2267c Rv2267c	NA	NA	Yes	1532	0	NA
Sasseti 2003	7H10_OADC	Rv2269c Rv2269c	NA	NA	Yes	1533	0	NA
Sasseti 2003	7H10_OADC	Rv2270 lppN	NA	NA	Yes	1534	0	NA
Sasseti 2003	7H10_OADC	Rv2271 Rv2271	NA	NA	Yes	1535	0	NA
Sasseti 2003	7H10_OADC	Rv2273 Rv2273	NA	NA	Yes	1536	0	NA
Sasseti 2003	7H10_OADC	Rv2274c Rv2274c	NA	NA	Yes	1537	0	NA
Sasseti 2003	7H10_OADC	Rv2280 Rv2280	NA	NA	Yes	1538	0	NA
Sasseti 2003	7H10_OADC	Rv2282c Rv2282c	NA	NA	Yes	1539	0	NA
Sasseti 2003	7H10_OADC	Rv2285 Rv2285	NA	NA	Yes	1540	0	NA
Sasseti 2003	7H10_OADC	Rv2286c Rv2286c	NA	NA	Yes	1541	0	NA
Sasseti 2003	7H10_OADC	Rv2287 yjcE	NA	NA	Yes	1542	0	NA
Sasseti 2003	7H10_OADC	Rv2288 Rv2288	NA	NA	Yes	1543	0	NA
Sasseti 2003	7H10_OADC	Rv2289 cdh	NA	NA	Yes	1544	0	NA
Sasseti 2003	7H10_OADC	Rv2290 lppO	NA	NA	Yes	1545	0	NA
Sasseti 2003	7H10_OADC	Rv2291 sseB	NA	NA	Yes	1546	0	NA
Sasseti 2003	7H10_OADC	Rv2293c Rv2293c	NA	NA	Yes	1547	0	NA
Sasseti 2003	7H10_OADC	Rv2294 Rv2294	NA	NA	Yes	1548	0	NA
Sasseti 2003	7H10_OADC	Rv2295 Rv2295	NA	NA	Yes	1549	0	NA
Sasseti 2003	7H10_OADC	Rv2296 Rv2296	NA	NA	Yes	1550	0	NA
Sasseti 2003	7H10_OADC	Rv2297 Rv2297	NA	NA	Yes	1551	0	NA
Sasseti 2003	7H10_OADC	Rv2298 Rv2298	NA	NA	Yes	1552	0	NA
Sasseti 2003	7H10_OADC	Rv2299c htpG	NA	NA	Yes	1553	0	NA
Sasseti 2003	7H10_OADC	Rv2300c Rv2300c	NA	NA	Yes	1554	0	NA
Sasseti 2003	7H10_OADC	Rv2301 Rv2301	NA	NA	Yes	1555	0	NA
Sasseti 2003	7H10_OADC	Rv2302 Rv2302	NA	NA	Yes	1556	0	NA
Sasseti 2003	7H10_OADC	Rv2303c Rv2303c	NA	NA	Yes	1557	0	NA
Sasseti 2003	7H10_OADC	Rv2304c Rv2304c	NA	NA	Yes	1558	0	NA
Sasseti 2003	7H10_OADC	Rv2305 Rv2305	NA	NA	Yes	1559	0	NA
Sasseti 2003	7H10_OADC	Rv2306c Rv2306c	NA	NA	Yes	1560	0	NA
Sasseti 2003	7H10_OADC	Rv2307c Rv2307c	NA	NA	Yes	1561	0	NA
Sasseti 2003	7H10_OADC	Rv2308 Rv2308	NA	NA	Yes	1562	0	NA
Sasseti 2003	7H10_OADC	Rv2309c Rv2309c	NA	NA	Yes	1563	0	NA
Sasseti 2003	7H10_OADC	Rv2310 Rv2310	NA	NA	Yes	1564	0	NA
Sasseti 2003	7H10_OADC	Rv2311 Rv2311	NA	NA	Yes	1565	0	NA
Sasseti 2003	7H10_OADC	Rv2312 Rv2312	NA	NA	Yes	1566	0	NA
Sasseti 2003	7H10_OADC	Rv2313c Rv2313c	NA	NA	Yes	1567	0	NA
Sasseti 2003	7H10_OADC	Rv2314c Rv2314c	NA	NA	Yes	1568	0	NA
Sasseti 2003	7H10_OADC	Rv2315c Rv2315c	NA	NA	Yes	1569	0	NA
Sasseti 2003	7H10_OADC	Rv2320c rocE	NA	NA	Yes	1570	0	NA
Sasseti 2003	7H10_OADC	Rv2322c rocD1	NA	NA	Yes	1571	0	NA
Sasseti 2003	7H10_OADC	Rv2323c Rv2323c	NA	NA	Yes	1572	0	NA
Sasseti 2003	7H10_OADC	Rv2324 Rv2324	NA	NA	Yes	1573	0	NA
Sasseti 2003	7H10_OADC	Rv2326c Rv2326c	NA	NA	Yes	1574	0	NA
Sasseti 2003	7H10_OADC	Rv2327 Rv2327	NA	NA	Yes	1575	0	NA
Sasseti 2003	7H10_OADC	Rv2328 Rv2328	NA	NA	Yes	1576	0	NA
Sasseti 2003	7H10_OADC	Rv2332 mez	NA	NA	Yes	1577	0	NA
Sasseti 2003	7H10_OADC	Rv2333c Rv2333c	NA	NA	Yes	1578	0	NA
Sasseti 2003	7H10_OADC	Rv2334 cysK	NA	NA	Yes	1579	0	NA
Sasseti 2003	7H10_OADC	Rv2335 cysE	NA	NA	Yes	1580	0	NA
Sasseti 2003	7H10_OADC	Rv2336 Rv2336	NA	NA	Yes	1581	0	NA
Sasseti 2003	7H10_OADC	Rv2337c Rv2337c	NA	NA	Yes	1582	0	NA
Sasseti 2003	7H10_OADC	Rv2339 mmpL9	NA	NA	Yes	1583	0	NA
Sasseti 2003	7H10_OADC	Rv2340c Rv2340c	NA	NA	Yes	1584	0	NA
Sasseti 2003	7H10_OADC	Rv2341 lppQ	NA	NA	Yes	1585	0	NA
Sasseti 2003	7H10_OADC	Rv2342 Rv2342	NA	NA	Yes	1586	0	NA
Sasseti 2003	7H10_OADC	Rv2344c dgt	NA	NA	Yes	1587	0	NA
Sasseti 2003	7H10_OADC	Rv2345 Rv2345	NA	NA	Yes	1588	0	NA
Sasseti 2003	7H10_OADC	Rv2358 Rv2358	NA	NA	Yes	1589	0	NA
Sasseti 2003	7H10_OADC	Rv2359 furB	NA	NA	Yes	1590	0	NA
Sasseti 2003	7H10_OADC	Rv2360c Rv2360c	NA	NA	Yes	1591	0	NA
Sasseti 2003	7H10_OADC	Rv2363 amiA2	NA	NA	Yes	1592	0	NA
Sasseti 2003	7H10_OADC	Rv2366c Rv2366c	NA	NA	Yes	1593	0	NA
Sasseti 2003	7H10_OADC	Rv2367c Rv2367c	NA	NA	Yes	1594	0	NA
Sasseti 2003	7H10_OADC	Rv2368c phoH	NA	NA	Yes	1595	0	NA
Sasseti 2003	7H10_OADC	Rv2369c Rv2369c	NA	NA	Yes	1596	0	NA
Sasseti 2003	7H10_OADC	Rv2371 Rv2371	NA	NA	Yes	1597	0	NA
Sasseti 2003	7H10_OADC	Rv2372c Rv2372c	NA	NA	Yes	1598	0	NA
Sasseti 2003	7H10_OADC	Rv2374c hrcA	NA	NA	Yes	1599	0	NA
Sasseti 2003	7H10_OADC	Rv2375 Rv2375	NA	NA	Yes	1600	0	NA
Sasseti 2003	7H10_OADC	Rv2376c Rv2376c	NA	NA	Yes	1601	0	NA
Sasseti 2003	7H10_OADC	Rv2383c mbtB	NA	NA	Yes	1602	0	NA
Sasseti 2003	7H10_OADC	Rv2385 lipK	NA	NA	Yes	1603	0	NA
Sasseti 2003	7H10_OADC	Rv2387 Rv2387	NA	NA	Yes	1604	0	NA
Sasseti 2003	7H10_OADC	Rv2388c hemN	NA	NA	Yes	1605	0	NA
Sasseti 2003	7H10_OADC	Rv2389c Rv2389c	NA	NA	Yes	1606	0	NA
Sasseti 2003	7H10_OADC	Rv2390c Rv2390c	NA	NA	Yes	1607	0	NA
Sasseti 2003	7H10_OADC	Rv2393 Rv2393	NA	NA	Yes	1608	0	NA
Sasseti 2003	7H10_OADC	Rv2394 ggtB	NA	NA	Yes	1609	0	NA
Sasseti 2003	7H10_OADC	Rv2395 Rv2395	NA	NA	Yes	1610	0	NA
Sasseti 2003	7H10_OADC	Rv2396 Rv2396	NA	NA	Yes	1611	0	NA
Sasseti 2003	7H10_OADC	Rv2401 Rv2401	NA	NA	Yes	1612	0	NA
Sasseti 2003	7H10_OADC	Rv2402 Rv2402	NA	NA	Yes	1613	0	NA
Sasseti 2003	7H10_OADC	Rv2404c lepA	NA	NA	Yes	1614	0	NA
Sasseti 2003	7H10_OADC	Rv2405 Rv2405	NA	NA	Yes	1615	0	NA
Sasseti 2003	7H10_OADC	Rv2406c Rv2406c	NA	NA	Yes	1616	0	NA
Sasseti 2003	7H10_OADC	Rv2407 Rv2407	NA	NA	Yes	1617	0	NA
Sasseti 2003	7H10_OADC	Rv2408 Rv2408	NA	NA	Yes	1618	0	NA
Sasseti 2003	7H10_OADC	Rv2409c Rv2409c	NA	NA	Yes	1619	0	NA
Sasseti 2003	7H10_OADC	Rv2410c Rv2410c	NA	NA	Yes	1620	0	NA
Sasseti 2003	7H10_OADC	Rv2411c Rv2411c	NA	NA	Yes	1621	0	NA
Sasseti 2003	7H10_OADC	Rv2413c Rv2413c	NA	NA	Yes	1622	0	NA
Sasseti 2003	7H10_OADC	Rv2414c Rv2414c	NA	NA	Yes	1623	0	NA
Sasseti 2003	7H10_OADC	Rv2415c Rv2415c	NA	NA	Yes	1624	0	NA
Sasseti 2003	7H10_OADC	Rv2417c Rv2417c	NA	NA	Yes	1625	0	NA
Sasseti 2003	7H10_OADC	Rv2419c Rv2419c	NA	NA	Yes	1626	0	NA
Sasseti 2003	7H10_OADC	Rv2422 Rv2422	NA	NA	Yes	1627	0	NA
Sasseti 2003	7H10_OADC	Rv2423 Rv2423	NA	NA	Yes	1628	0	NA
Sasseti 2003	7H10_OADC	Rv2424c Rv2424c	NA	NA	Yes	1629	0	NA
Sasseti 2003	7H10_OADC	Rv2425c Rv2425c	NA	NA	Yes	1630	0	NA
Sasseti 2003	7H10_OADC	Rv2426c Rv2426c	NA	NA	Yes	1631	0	NA
Sasseti 2003	7H10_OADC	Rv2427c proA	NA	NA	Yes	1632	0	NA
Sasseti 2003	7H10_OADC	Rv2429 ahpD	NA	NA	Yes	1633	0	NA
Sasseti 2003	7H10_OADC	Rv2430c Rv2430c	NA	NA	Yes	1634	0	NA
Sasseti 2003	7H10_OADC	Rv2431c Rv2431c	NA	NA	Yes	1635	0	NA
Sasseti 2003	7H10_OADC	Rv2432c Rv2432c	NA	NA	Yes	1636	0	NA
Sasseti 2003	7H10_OADC	Rv2433c Rv2433c	NA	NA	Yes	1637	0	NA
Sasseti 2003	7H10_OADC	Rv2434c Rv2434c	NA	NA	Yes	1638	0	NA
Sasseti 2003	7H10_OADC	Rv2435c Rv2435c	NA	NA	Yes	1639	0	NA
Sasseti 2003	7H10_OADC	Rv2443 dctA	NA	NA	Yes	1640	0	NA
Sasseti 2003	7H10_OADC	Rv2445c ndkA	NA	NA	Yes	1641	0	NA
Sasseti 2003	7H10_OADC	Rv2446c Rv2446c	NA	NA	Yes	1642	0	NA
Sasseti 2003	7H10_OADC	Rv2449c Rv2449c	NA	NA	Yes	1643	0	NA
Sasseti 2003	7H10_OADC	Rv2450c Rv2450c	NA	NA	Yes	1644	0	NA
Sasseti 2003	7H10_OADC	Rv2452c Rv2452c	NA	NA	Yes	1645	0	NA
Sasseti 2003	7H10_OADC	Rv2453c Rv2453c	NA	NA	Yes	1646	0	NA
Sasseti 2003	7H10_OADC	Rv2456c Rv2456c	NA	NA	Yes	1647	0	NA
Sasseti 2003	7H10_OADC	Rv2458 Rv2458	NA	NA	Yes	1648	0	NA
Sasseti 2003	7H10_OADC	Rv2459 Rv2459	NA	NA	Yes	1649	0	NA
Sasseti 2003	7H10_OADC	Rv2462c tig	NA	NA	Yes	1650	0	NA
Sasseti 2003	7H10_OADC	Rv2463 lipP	NA	NA	Yes	1651	0	NA
Sasseti 2003	7H10_OADC	Rv2464c Rv2464c	NA	NA	Yes	1652	0	NA
Sasseti 2003	7H10_OADC	Rv2465c rpi	NA	NA	Yes	1653	0	NA
Sasseti 2003	7H10_OADC	Rv2466c Rv2466c	NA	NA	Yes	1654	0	NA
Sasseti 2003	7H10_OADC	Rv2467 pepD	NA	NA	Yes	1655	0	NA
Sasseti 2003	7H10_OADC	Rv2468c Rv2468c	NA	NA	Yes	1656	0	NA
Sasseti 2003	7H10_OADC	Rv2469c Rv2469c	NA	NA	Yes	1657	0	NA
Sasseti 2003	7H10_OADC	Rv2470 glbO	NA	NA	Yes	1658	0	NA
Sasseti 2003	7H10_OADC	Rv2471 Rv2471	NA	NA	Yes	1659	0	NA
Sasseti 2003	7H10_OADC	Rv2472 Rv2472	NA	NA	Yes	1660	0	NA
Sasseti 2003	7H10_OADC	Rv2473 Rv2473	NA	NA	Yes	1661	0	NA
Sasseti 2003	7H10_OADC	Rv2474c Rv2474c	NA	NA	Yes	1662	0	NA
Sasseti 2003	7H10_OADC	Rv2475c Rv2475c	NA	NA	Yes	1663	0	NA
Sasseti 2003	7H10_OADC	Rv2478c Rv2478c	NA	NA	Yes	1664	0	NA
Sasseti 2003	7H10_OADC	Rv2481c Rv2481c	NA	NA	Yes	1665	0	NA
Sasseti 2003	7H10_OADC	Rv2482c plsB2	NA	NA	Yes	1666	0	NA
Sasseti 2003	7H10_OADC	Rv2485c lipQ	NA	NA	Yes	1667	0	NA
Sasseti 2003	7H10_OADC	Rv2486 echA14	NA	NA	Yes	1668	0	NA
Sasseti 2003	7H10_OADC	Rv2488c Rv2488c	NA	NA	Yes	1669	0	NA
Sasseti 2003	7H10_OADC	Rv2489c Rv2489c	NA	NA	Yes	1670	0	NA
Sasseti 2003	7H10_OADC	Rv2493 Rv2493	NA	NA	Yes	1671	0	NA
Sasseti 2003	7H10_OADC	Rv2494 Rv2494	NA	NA	Yes	1672	0	NA
Sasseti 2003	7H10_OADC	Rv2496c pdhB	NA	NA	Yes	1673	0	NA
Sasseti 2003	7H10_OADC	Rv2497c pdhA	NA	NA	Yes	1674	0	NA
Sasseti 2003	7H10_OADC	Rv2498c citE	NA	NA	Yes	1675	0	NA
Sasseti 2003	7H10_OADC	Rv2499c Rv2499c	NA	NA	Yes	1676	0	NA
Sasseti 2003	7H10_OADC	Rv2502c accD1	NA	NA	Yes	1677	0	NA
Sasseti 2003	7H10_OADC	Rv2503c scoB	NA	NA	Yes	1678	0	NA
Sasseti 2003	7H10_OADC	Rv2505c fadD35	NA	NA	Yes	1679	0	NA
Sasseti 2003	7H10_OADC	Rv2506 Rv2506	NA	NA	Yes	1680	0	NA
Sasseti 2003	7H10_OADC	Rv2508c Rv2508c	NA	NA	Yes	1681	0	NA
Sasseti 2003	7H10_OADC	Rv2509 Rv2509	NA	NA	Yes	1682	0	NA
Sasseti 2003	7H10_OADC	Rv2513 Rv2513	NA	NA	Yes	1683	0	NA
Sasseti 2003	7H10_OADC	Rv2517c Rv2517c	NA	NA	Yes	1684	0	NA
Sasseti 2003	7H10_OADC	Rv2519 Rv2519	NA	NA	Yes	1685	0	NA
Sasseti 2003	7H10_OADC	Rv2520c Rv2520c	NA	NA	Yes	1686	0	NA
Sasseti 2003	7H10_OADC	Rv2521 bcp	NA	NA	Yes	1687	0	NA
Sasseti 2003	7H10_OADC	Rv2523c acpS	NA	NA	Yes	1688	0	NA
Sasseti 2003	7H10_OADC	Rv2525c Rv2525c	NA	NA	Yes	1689	0	NA
Sasseti 2003	7H10_OADC	Rv2526 Rv2526	NA	NA	Yes	1690	0	NA
Sasseti 2003	7H10_OADC	Rv2527 Rv2527	NA	NA	Yes	1691	0	NA
Sasseti 2003	7H10_OADC	Rv2529 Rv2529	NA	NA	Yes	1692	0	NA
Sasseti 2003	7H10_OADC	Rv2530c Rv2530c	NA	NA	Yes	1693	0	NA
Sasseti 2003	7H10_OADC	Rv2531c adi	NA	NA	Yes	1694	0	NA
Sasseti 2003	7H10_OADC	Rv2535c pepQ	NA	NA	Yes	1695	0	NA
Sasseti 2003	7H10_OADC	Rv2542 Rv2542	NA	NA	Yes	1696	0	NA
Sasseti 2003	7H10_OADC	Rv2543 lppA	NA	NA	Yes	1697	0	NA
Sasseti 2003	7H10_OADC	Rv2544 lppB	NA	NA	Yes	1698	0	NA
Sasseti 2003	7H10_OADC	Rv2545 Rv2545	NA	NA	Yes	1699	0	NA
Sasseti 2003	7H10_OADC	Rv2546 Rv2546	NA	NA	Yes	1700	0	NA
Sasseti 2003	7H10_OADC	Rv2547 Rv2547	NA	NA	Yes	1701	0	NA
Sasseti 2003	7H10_OADC	Rv2548 Rv2548	NA	NA	Yes	1702	0	NA
Sasseti 2003	7H10_OADC	Rv2549c Rv2549c	NA	NA	Yes	1703	0	NA
Sasseti 2003	7H10_OADC	Rv2550c Rv2550c	NA	NA	Yes	1704	0	NA
Sasseti 2003	7H10_OADC	Rv2556c Rv2556c	NA	NA	Yes	1705	0	NA
Sasseti 2003	7H10_OADC	Rv2557 Rv2557	NA	NA	Yes	1706	0	NA
Sasseti 2003	7H10_OADC	Rv2558 Rv2558	NA	NA	Yes	1707	0	NA
Sasseti 2003	7H10_OADC	Rv2559c Rv2559c	NA	NA	Yes	1708	0	NA
Sasseti 2003	7H10_OADC	Rv2560 Rv2560	NA	NA	Yes	1709	0	NA
Sasseti 2003	7H10_OADC	Rv2561 Rv2561	NA	NA	Yes	1710	0	NA
Sasseti 2003	7H10_OADC	Rv2562 Rv2562	NA	NA	Yes	1711	0	NA
Sasseti 2003	7H10_OADC	Rv2563 Rv2563	NA	NA	Yes	1712	0	NA
Sasseti 2003	7H10_OADC	Rv2564 glnQ	NA	NA	Yes	1713	0	NA
Sasseti 2003	7H10_OADC	Rv2565 Rv2565	NA	NA	Yes	1714	0	NA
Sasseti 2003	7H10_OADC	Rv2566 Rv2566	NA	NA	Yes	1715	0	NA
Sasseti 2003	7H10_OADC	Rv2567 Rv2567	NA	NA	Yes	1716	0	NA
Sasseti 2003	7H10_OADC	Rv2568c Rv2568c	NA	NA	Yes	1717	0	NA
Sasseti 2003	7H10_OADC	Rv2569c Rv2569c	NA	NA	Yes	1718	0	NA
Sasseti 2003	7H10_OADC	Rv2571c Rv2571c	NA	NA	Yes	1719	0	NA
Sasseti 2003	7H10_OADC	Rv2573 Rv2573	NA	NA	Yes	1720	0	NA
Sasseti 2003	7H10_OADC	Rv2574 Rv2574	NA	NA	Yes	1721	0	NA
Sasseti 2003	7H10_OADC	Rv2575 Rv2575	NA	NA	Yes	1722	0	NA
Sasseti 2003	7H10_OADC	Rv2576c Rv2576c	NA	NA	Yes	1723	0	NA
Sasseti 2003	7H10_OADC	Rv2577 Rv2577	NA	NA	Yes	1724	0	NA
Sasseti 2003	7H10_OADC	Rv2578c Rv2578c	NA	NA	Yes	1725	0	NA
Sasseti 2003	7H10_OADC	Rv2579 linB	NA	NA	Yes	1726	0	NA
Sasseti 2003	7H10_OADC	Rv2584c apt	NA	NA	Yes	1727	0	NA
Sasseti 2003	7H10_OADC	Rv2585c Rv2585c	NA	NA	Yes	1728	0	NA
Sasseti 2003	7H10_OADC	Rv2588c Rv2588c	NA	NA	Yes	1729	0	NA
Sasseti 2003	7H10_OADC	Rv2589 gabT	NA	NA	Yes	1730	0	NA
Sasseti 2003	7H10_OADC	Rv2590 fadD9	NA	NA	Yes	1731	0	NA
Sasseti 2003	7H10_OADC	Rv2591 Rv2591	NA	NA	Yes	1732	0	NA
Sasseti 2003	7H10_OADC	Rv2592c ruvB	NA	NA	Yes	1733	0	NA
Sasseti 2003	7H10_OADC	Rv2595 Rv2595	NA	NA	Yes	1734	0	NA
Sasseti 2003	7H10_OADC	Rv2597 Rv2597	NA	NA	Yes	1735	0	NA
Sasseti 2003	7H10_OADC	Rv2598 Rv2598	NA	NA	Yes	1736	0	NA
Sasseti 2003	7H10_OADC	Rv2599 Rv2599	NA	NA	Yes	1737	0	NA
Sasseti 2003	7H10_OADC	Rv2600 Rv2600	NA	NA	Yes	1738	0	NA
Sasseti 2003	7H10_OADC	Rv2601 speE	NA	NA	Yes	1739	0	NA
Sasseti 2003	7H10_OADC	Rv2602 Rv2602	NA	NA	Yes	1740	0	NA
Sasseti 2003	7H10_OADC	Rv2603c Rv2603c	NA	NA	Yes	1741	0	NA
Sasseti 2003	7H10_OADC	Rv2605c tesB2	NA	NA	Yes	1742	0	NA
Sasseti 2003	7H10_OADC	Rv2607 pdxH	NA	NA	Yes	1743	0	NA
Sasseti 2003	7H10_OADC	Rv2608 Rv2608	NA	NA	Yes	1744	0	NA
Sasseti 2003	7H10_OADC	Rv2609c Rv2609c	NA	NA	Yes	1745	0	NA
Sasseti 2003	7H10_OADC	Rv2615c Rv2615c	NA	NA	Yes	1746	0	NA
Sasseti 2003	7H10_OADC	Rv2616 Rv2616	NA	NA	Yes	1747	0	NA
Sasseti 2003	7H10_OADC	Rv2617c Rv2617c	NA	NA	Yes	1748	0	NA
Sasseti 2003	7H10_OADC	Rv2618 Rv2618	NA	NA	Yes	1749	0	NA
Sasseti 2003	7H10_OADC	Rv2619c Rv2619c	NA	NA	Yes	1750	0	NA
Sasseti 2003	7H10_OADC	Rv2620c Rv2620c	NA	NA	Yes	1751	0	NA
Sasseti 2003	7H10_OADC	Rv2621c Rv2621c	NA	NA	Yes	1752	0	NA
Sasseti 2003	7H10_OADC	Rv2622 Rv2622	NA	NA	Yes	1753	0	NA
Sasseti 2003	7H10_OADC	Rv2624c Rv2624c	NA	NA	Yes	1754	0	NA
Sasseti 2003	7H10_OADC	Rv2630 Rv2630	NA	NA	Yes	1755	0	NA
Sasseti 2003	7H10_OADC	Rv2631 Rv2631	NA	NA	Yes	1756	0	NA
Sasseti 2003	7H10_OADC	Rv2632c Rv2632c	NA	NA	Yes	1757	0	NA
Sasseti 2003	7H10_OADC	Rv2633c Rv2633c	NA	NA	Yes	1758	0	NA
Sasseti 2003	7H10_OADC	Rv2634c Rv2634c	NA	NA	Yes	1759	0	NA
Sasseti 2003	7H10_OADC	Rv2635 Rv2635	NA	NA	Yes	1760	0	NA
Sasseti 2003	7H10_OADC	Rv2636 Rv2636	NA	NA	Yes	1761	0	NA
Sasseti 2003	7H10_OADC	Rv2637 dedA	NA	NA	Yes	1762	0	NA
Sasseti 2003	7H10_OADC	Rv2638 Rv2638	NA	NA	Yes	1763	0	NA
Sasseti 2003	7H10_OADC	Rv2639c Rv2639c	NA	NA	Yes	1764	0	NA
Sasseti 2003	7H10_OADC	Rv2640c Rv2640c	NA	NA	Yes	1765	0	NA
Sasseti 2003	7H10_OADC	Rv2641 Rv2641	NA	NA	Yes	1766	0	NA
Sasseti 2003	7H10_OADC	Rv2642 Rv2642	NA	NA	Yes	1767	0	NA
Sasseti 2003	7H10_OADC	Rv2644c Rv2644c	NA	NA	Yes	1768	0	NA
Sasseti 2003	7H10_OADC	Rv2661c Rv2661c	NA	NA	Yes	1769	0	NA
Sasseti 2003	7H10_OADC	Rv2662 Rv2662	NA	NA	Yes	1770	0	NA
Sasseti 2003	7H10_OADC	Rv2663 Rv2663	NA	NA	Yes	1771	0	NA
Sasseti 2003	7H10_OADC	Rv2664 Rv2664	NA	NA	Yes	1772	0	NA
Sasseti 2003	7H10_OADC	Rv2665 Rv2665	NA	NA	Yes	1773	0	NA
Sasseti 2003	7H10_OADC	Rv2666 Rv2666	NA	NA	Yes	1774	0	NA
Sasseti 2003	7H10_OADC	Rv2668 Rv2668	NA	NA	Yes	1775	0	NA
Sasseti 2003	7H10_OADC	Rv2669 Rv2669	NA	NA	Yes	1776	0	NA
Sasseti 2003	7H10_OADC	Rv2670c Rv2670c	NA	NA	Yes	1777	0	NA
Sasseti 2003	7H10_OADC	Rv2671 ribD	NA	NA	Yes	1778	0	NA
Sasseti 2003	7H10_OADC	Rv2672 Rv2672	NA	NA	Yes	1779	0	NA
Sasseti 2003	7H10_OADC	Rv2674 Rv2674	NA	NA	Yes	1780	0	NA
Sasseti 2003	7H10_OADC	Rv2675c Rv2675c	NA	NA	Yes	1781	0	NA
Sasseti 2003	7H10_OADC	Rv2676c Rv2676c	NA	NA	Yes	1782	0	NA
Sasseti 2003	7H10_OADC	Rv2679 echA15	NA	NA	Yes	1783	0	NA
Sasseti 2003	7H10_OADC	Rv2680 Rv2680	NA	NA	Yes	1784	0	NA
Sasseti 2003	7H10_OADC	Rv2681 Rv2681	NA	NA	Yes	1785	0	NA
Sasseti 2003	7H10_OADC	Rv2683 Rv2683	NA	NA	Yes	1786	0	NA
Sasseti 2003	7H10_OADC	Rv2684 arsA	NA	NA	Yes	1787	0	NA
Sasseti 2003	7H10_OADC	Rv2685 arsB	NA	NA	Yes	1788	0	NA
Sasseti 2003	7H10_OADC	Rv2686c Rv2686c	NA	NA	Yes	1789	0	NA
Sasseti 2003	7H10_OADC	Rv2687c Rv2687c	NA	NA	Yes	1790	0	NA
Sasseti 2003	7H10_OADC	Rv2688c Rv2688c	NA	NA	Yes	1791	0	NA
Sasseti 2003	7H10_OADC	Rv2689c Rv2689c	NA	NA	Yes	1792	0	NA
Sasseti 2003	7H10_OADC	Rv2691 trkA	NA	NA	Yes	1793	0	NA
Sasseti 2003	7H10_OADC	Rv2692 trkB	NA	NA	Yes	1794	0	NA
Sasseti 2003	7H10_OADC	Rv2693c Rv2693c	NA	NA	Yes	1795	0	NA
Sasseti 2003	7H10_OADC	Rv2694c Rv2694c	NA	NA	Yes	1796	0	NA
Sasseti 2003	7H10_OADC	Rv2695 Rv2695	NA	NA	Yes	1797	0	NA
Sasseti 2003	7H10_OADC	Rv2699c Rv2699c	NA	NA	Yes	1798	0	NA
Sasseti 2003	7H10_OADC	Rv2701c suhB	NA	NA	Yes	1799	0	NA
Sasseti 2003	7H10_OADC	Rv2704 Rv2704	NA	NA	Yes	1800	0	NA
Sasseti 2003	7H10_OADC	Rv2705c Rv2705c	NA	NA	Yes	1801	0	NA
Sasseti 2003	7H10_OADC	Rv2706c Rv2706c	NA	NA	Yes	1802	0	NA
Sasseti 2003	7H10_OADC	Rv2707 Rv2707	NA	NA	Yes	1803	0	NA
Sasseti 2003	7H10_OADC	Rv2708c Rv2708c	NA	NA	Yes	1804	0	NA
Sasseti 2003	7H10_OADC	Rv2709 Rv2709	NA	NA	Yes	1805	0	NA
Sasseti 2003	7H10_OADC	Rv2712c Rv2712c	NA	NA	Yes	1806	0	NA
Sasseti 2003	7H10_OADC	Rv2713 Rv2713	NA	NA	Yes	1807	0	NA
Sasseti 2003	7H10_OADC	Rv2714 Rv2714	NA	NA	Yes	1808	0	NA
Sasseti 2003	7H10_OADC	Rv2715 Rv2715	NA	NA	Yes	1809	0	NA
Sasseti 2003	7H10_OADC	Rv2716 Rv2716	NA	NA	Yes	1810	0	NA
Sasseti 2003	7H10_OADC	Rv2717c Rv2717c	NA	NA	Yes	1811	0	NA
Sasseti 2003	7H10_OADC	Rv2718c Rv2718c	NA	NA	Yes	1812	0	NA
Sasseti 2003	7H10_OADC	Rv2720 lexA	NA	NA	Yes	1813	0	NA
Sasseti 2003	7H10_OADC	Rv2721c Rv2721c	NA	NA	Yes	1814	0	NA
Sasseti 2003	7H10_OADC	Rv2722 Rv2722	NA	NA	Yes	1815	0	NA
Sasseti 2003	7H10_OADC	Rv2723 Rv2723	NA	NA	Yes	1816	0	NA
Sasseti 2003	7H10_OADC	Rv2724c fadE20	NA	NA	Yes	1817	0	NA
Sasseti 2003	7H10_OADC	Rv2725c hflX	NA	NA	Yes	1818	0	NA
Sasseti 2003	7H10_OADC	Rv2728c Rv2728c	NA	NA	Yes	1819	0	NA
Sasseti 2003	7H10_OADC	Rv2729c Rv2729c	NA	NA	Yes	1820	0	NA
Sasseti 2003	7H10_OADC	Rv2730 Rv2730	NA	NA	Yes	1821	0	NA
Sasseti 2003	7H10_OADC	Rv2731 Rv2731	NA	NA	Yes	1822	0	NA
Sasseti 2003	7H10_OADC	Rv2733c Rv2733c	NA	NA	Yes	1823	0	NA
Sasseti 2003	7H10_OADC	Rv2734 Rv2734	NA	NA	Yes	1824	0	NA
Sasseti 2003	7H10_OADC	Rv2735c Rv2735c	NA	NA	Yes	1825	0	NA
Sasseti 2003	7H10_OADC	Rv2737c recA	NA	NA	Yes	1826	0	NA
Sasseti 2003	7H10_OADC	Rv2738c Rv2738c	NA	NA	Yes	1827	0	NA
Sasseti 2003	7H10_OADC	Rv2740 Rv2740	NA	NA	Yes	1828	0	NA
Sasseti 2003	7H10_OADC	Rv2742c Rv2742c	NA	NA	Yes	1829	0	NA
Sasseti 2003	7H10_OADC	Rv2743c Rv2743c	NA	NA	Yes	1830	0	NA
Sasseti 2003	7H10_OADC	Rv2744c 35kd_ag	NA	NA	Yes	1831	0	NA
Sasseti 2003	7H10_OADC	Rv2745c Rv2745c	NA	NA	Yes	1832	0	NA
Sasseti 2003	7H10_OADC	Rv2749 Rv2749	NA	NA	Yes	1833	0	NA
Sasseti 2003	7H10_OADC	Rv2750 Rv2750	NA	NA	Yes	1834	0	NA
Sasseti 2003	7H10_OADC	Rv2751 Rv2751	NA	NA	Yes	1835	0	NA
Sasseti 2003	7H10_OADC	Rv2756c hsdM	NA	NA	Yes	1836	0	NA
Sasseti 2003	7H10_OADC	Rv2757c Rv2757c	NA	NA	Yes	1837	0	NA
Sasseti 2003	7H10_OADC	Rv2758c Rv2758c	NA	NA	Yes	1838	0	NA
Sasseti 2003	7H10_OADC	Rv2759c Rv2759c	NA	NA	Yes	1839	0	NA
Sasseti 2003	7H10_OADC	Rv2760c Rv2760c	NA	NA	Yes	1840	0	NA
Sasseti 2003	7H10_OADC	Rv2761c Rv2761c	NA	NA	Yes	1841	0	NA
Sasseti 2003	7H10_OADC	Rv2762c Rv2762c	NA	NA	Yes	1842	0	NA
Sasseti 2003	7H10_OADC	Rv2765 Rv2765	NA	NA	Yes	1843	0	NA
Sasseti 2003	7H10_OADC	Rv2766c fabG5	NA	NA	Yes	1844	0	NA
Sasseti 2003	7H10_OADC	Rv2767c Rv2767c	NA	NA	Yes	1845	0	NA
Sasseti 2003	7H10_OADC	Rv2768c Rv2768c	NA	NA	Yes	1846	0	NA
Sasseti 2003	7H10_OADC	Rv2769c Rv2769c	NA	NA	Yes	1847	0	NA
Sasseti 2003	7H10_OADC	Rv2771c Rv2771c	NA	NA	Yes	1848	0	NA
Sasseti 2003	7H10_OADC	Rv2772c Rv2772c	NA	NA	Yes	1849	0	NA
Sasseti 2003	7H10_OADC	Rv2773c dapB	NA	NA	Yes	1850	0	NA
Sasseti 2003	7H10_OADC	Rv2774c Rv2774c	NA	NA	Yes	1851	0	NA
Sasseti 2003	7H10_OADC	Rv2775 Rv2775	NA	NA	Yes	1852	0	NA
Sasseti 2003	7H10_OADC	Rv2776c Rv2776c	NA	NA	Yes	1853	0	NA
Sasseti 2003	7H10_OADC	Rv2777c Rv2777c	NA	NA	Yes	1854	0	NA
Sasseti 2003	7H10_OADC	Rv2778c Rv2778c	NA	NA	Yes	1855	0	NA
Sasseti 2003	7H10_OADC	Rv2779c Rv2779c	NA	NA	Yes	1856	0	NA
Sasseti 2003	7H10_OADC	Rv2780 ald	NA	NA	Yes	1857	0	NA
Sasseti 2003	7H10_OADC	Rv2781c Rv2781c	NA	NA	Yes	1858	0	NA
Sasseti 2003	7H10_OADC	Rv2782c pepR	NA	NA	Yes	1859	0	NA
Sasseti 2003	7H10_OADC	Rv2784c lppU	NA	NA	Yes	1860	0	NA
Sasseti 2003	7H10_OADC	Rv2787 Rv2787	NA	NA	Yes	1861	0	NA
Sasseti 2003	7H10_OADC	Rv2788 sirR	NA	NA	Yes	1862	0	NA
Sasseti 2003	7H10_OADC	Rv2789c fadE21	NA	NA	Yes	1863	0	NA
Sasseti 2003	7H10_OADC	Rv2790c ltp1	NA	NA	Yes	1864	0	NA
Sasseti 2003	7H10_OADC	Rv2791c Rv2791c	NA	NA	Yes	1865	0	NA
[truncated: 744 more rows]
