# Supplementary material for: Efficient Reconstruction of Predictive Consensus Metabolic Network Models
Source: PLoS Comput Biol. 2016 Aug 26;12(8):e1005085. doi: 10.1371/journal.pcbi.1005085 (PMC5001716; doi:10.1371/journal.pcbi.1005085)
Supplement: S4 Protocol — This file contains two example scripts of how to start with COMMGEN. (ZIP) [file pcbi.1005085.s005.zip]

Archive with 14 entries (11 files):
- S5-Examples/.DS_Store
- S5-Examples/Mtuberculosis/
- S5-Examples/Mtuberculosis/.DS_Store
- S5-Examples/Mtuberculosis/ExampleStartMtb.m
- S5-Examples/Mtuberculosis/RemoveOrphanGenes.sh
- S5-Examples/Mtuberculosis/StandardizeMetsGSMN.sh
- S5-Examples/Pputida/
- S5-Examples/Pputida/.DS_Store
- S5-Examples/Pputida/PreviousChoices/
- S5-Examples/Pputida/PreviousChoices/options.mat
- S5-Examples/Pputida/PreviousChoices/RejMerge.tsv
- S5-Examples/Pputida/PreviousChoices/TrackRxns.tsv
- S5-Examples/Pputida/PreviousChoices/TrackSpec.tsv
- S5-Examples/Pputida/RepeatPutida.m
