# Supplementary material for: Efficient Reconstruction of Predictive Consensus Metabolic Network Models
Source: PLoS Comput Biol. 2016 Aug 26;12(8):e1005085. doi: 10.1371/journal.pcbi.1005085 (PMC5001716; doi:10.1371/journal.pcbi.1005085)
Supplement: S4 Protocol — This file contains two example scripts of how to start with COMMGEN. (ZIP) [file pcbi.1005085.s005.zip › S5-Examples/Mtuberculosis/ExampleStartMtb.m]

% Pre-process models
%Starting models - get these from S4-Models/Original/Mtuberculosis
M1 = 'GSMN_TB_in_vivo.xml'; %SBML
M2 = 'iNJ661BiGG.xml'; %SBML

%File names after conversion to local standard
M1_2 = 'GSMN_TB_in_vivo_COMMGEN';
M2_2 = 'iNJ661BiGG_COMMGEN';

%Remove target folders if already existing
if exist(M1_2,'dir')
    rmdir(M1_2,'s');
end
if exist(M2_2,'dir')
    rmdir(M2_2,'s'); 
end

% Standardize extracellular compartment indication metabolites GSMN_TB
dos('bash StandardizeMetsGSMN.sh')
dos('bash RemoveOrphanGenes.sh')

%% Convert to MnXRef namespace & COMMGEN format

SBMLToCOMMGEN(M1);
%%%NOTE: THE FOLLOWING MAY CHANGE UPON CHANGES IN THE MAPPER USED AT
%%%MetaNetX. PLEASE CHECK THE INDIVIDUAL METABOLITES.
% GSMN do not map [27 28 29]
%[27]    'M_BIOTIN__BCCP_c'               'BIOTIN'                 'MNXM304'       'biotin'                       
%[28]    'M_BIOTIN__CO2_c'                'BIOTIN'                 'MNXM304'       'biotin'                       
%[29]    'M_BIOTIN_c'                     'BIOTIN'                 'MNXM304'       'biotin'     

SBMLToCOMMGEN(M2);
%%%NOTE: THE FOLLOWING MAY CHANGE UPON CHANGES IN THE MAPPER USED AT
%%%MetaNetX. PLEASE CHECK THE INDIVIDUAL METABOLITES. 

%%%NOTE: Succesful uploading of the models requires the WWW::Mechanize Perl
%%%library and a reference thereto in *PATH_TO_COMMGEN*/COMMGEN/MechLoc. If this library is
%%%not, or cannot be installed one can instead go to www.metanetx.org and
%%%upload the xml model there manually. Subsequently the tar.gz file should
%%%be downloaded and expanded such that one folder containing the different
%%%.tsv files is created. Then run:
%%% perl('*PATH_TO_COMMGEN*/COMMGEN/MetaNetXInteraction/m2c.pl',INPUT_FOLDER_NAME,OUTPUT_FOLDER_NAME);
%%% OUTPUT_FOLDER_NAME is then used in the subsequent scripts (instead of
%%% M1_2, M2_2. 
%%%
%%% HOWEVER, WE HIGHLY RECOMMEND USING THE SBMLToCOMMGEN SCRIPTS AS THESE
%%% PROVIDE MORE FLEXIBILITY.

%Create .mat file as input model
tsv2mat('-d',M1_2);
tsv2mat('-d',M2_2);

%% Combine models
%Set options (see MergeOptions.m)
options.GeneOR  = 1;
options.GeneORStrict = 1;
options.MergeArrows = 1;
options.PermanentReject = 1;
options.RDPredict = false;

%Combine models
Merged = COMMGEN({M1_2,M2_2},options);

%% Start the creation of a consensus model

%Use these functions to identify and resolve discrepancies between models:

% %Reaction-related
% Merged.DuplicateRxns
% Merged.SameMetsDiffStoich
% Merged.NestedReactions
% Merged.AltRedoxPairs
% Merged.SimilarReactions
% Merged.LumpedReactions
% 
% %Compartment-related
% Merged.InvalidTransport
% Merged.SameRxnDiffComp
% Merged.MultipleTransportSameSpecSameComps
% Merged.InvalidExternalRxns
% Merged.ResolveUnknownComp
% Merged.RemoveCompartment
% 
% %Species-related
% Merged.SimilarSpecies
% Merged.SimilarSpeciesPairs
% Merged.InspectUnkForm
