# Supplementary material for: Efficient Reconstruction of Predictive Consensus Metabolic Network Models
Source: PLoS Comput Biol. 2016 Aug 26;12(8):e1005085. doi: 10.1371/journal.pcbi.1005085 (PMC5001716; doi:10.1371/journal.pcbi.1005085)
Supplement: S4 Protocol — This file contains two example scripts of how to start with COMMGEN. (ZIP) [file pcbi.1005085.s005.zip › S5-Examples/Mtuberculosis/StandardizeMetsGSMN.sh]

#!/bin/bash
# The external metabolites in the GSMN_TB model use two alternative mechanisms to indicate that they are external: xt and _b. Dus to the xt suffix, MetaNetX interprets them as different metabolites. these suffixes are removed here.

sed -e 's/xt"/"/g' -e 's/xt_b"/_b"/g' GSMN_TB_in_vivo.xml > GSMN_TB_tmp && mv GSMN_TB_tmp GSMN_TB_in_vivo.xml
