# Supplementary material for: Efficient Reconstruction of Predictive Consensus Metabolic Network Models
Source: PLoS Comput Biol. 2016 Aug 26;12(8):e1005085. doi: 10.1371/journal.pcbi.1005085 (PMC5001716; doi:10.1371/journal.pcbi.1005085)
Supplement: S4 Protocol — This file contains two example scripts of how to start with COMMGEN. (ZIP) [file pcbi.1005085.s005.zip › S5-Examples/Pputida/PreviousChoices/RejMerge.tsv]

MNXM179;MNXM285
MNXM28;MNXM95173
MNXM3105;MNXM89949
RCEACFC46_RL-861;RD0422835_LR-870
R1AD0727C_B-59;R1D4F1AA5_RL-74;R7B62E24_RL-483
R3FD8A28D_B-233;RE79B005C_B-981
C9581;MNXM1847
C9587;MNXM1847
MNXM1847;MNXM1847
MNXM1847;MNXM75154
RC2F62DBB_LR-789___RD0422835_LR-870_Comp_MNXC2_ChangedTo_MNXC19;RCEACFC46_RL-861_Comp_MNXC2_ChangedTo_MNXC19
R527CFE3F_B-274___R8900FA08_B-550;REE63FAC0_LR-1005
R1AD0727C_B-59_Comp_MNXC2_ChangedTo_MNXC19_SpecMNXM108859_ChangedTo_MNXM27;R1D4F1AA5_RL-74_Comp_MNXC2_ChangedTo_MNXC19_SpecMNXM108859_ChangedTo_MNXM27___RC91C6223_LR-815___RCE52881_LR-836;R7B62E24_RL-483_Comp_MNXC2_ChangedTo_MNXC19_SpecMNXM108859_ChangedTo_MNXM27
RD3D02981_LR-861;RFBCA3A57_RL-1054_SpecMNXM103953_ChangedTo_MNXM711_Comp_MNXC2_ChangedTo_MNXC19
R3FD8A28D_B-233_Comp_MNXC2_ChangedTo_MNXC19;RE79B005C_B-981_Comp_MNXC2_ChangedTo_MNXC19
R33B95962_LR-182;RF5CBC131_B-1036
MNXM1608;MNXM98
RD396D457_RL-860___RD396D457_RL-889;REED3E889_LR-994
R82E1DE7B_B-509_SpecMNXM91005_ChangedTo_MNXM8___R96A45519_LR-574;RBF093D91_LR-767___RBF093D91_LR-798
R42D0EFCB_B-215___RBE5BC256_B-792_SpecMNXM682_ChangedTo_MNXM66;RBF36F871_LR-800_SpecMNXM682_ChangedTo_MNXM66_SpecMNXM89762_ChangedTo_MNXM38___RD4588711_RL-867
R265FCA9D_RL-118_SpecMNXM91005_ChangedTo_MNXM8___RF6B79438_RL-1021;RDF98A813_RL-941_Comp_MNXC2_ChangedTo_MNXC19
R499D6FD2_RL-248___RCF4BA379_RL-865___RCF4BA379_RL-866_Comp_MNXC2_ChangedTo_MNXC19;R6C22A0BB_LR-373___RD75BF56B_LR-911___RD75BF56B_LR-912___RE6FE0E90_LR-955_Comp_MNXC2_ChangedTo_MNXC19
R33C44D5E_LR-153___R5533691C_B-316_Comp_MNXC2_ChangedTo_MNXC19;R4FA9C0AC_RL-294_Comp_MNXC2_ChangedTo_MNXC19___R79057245_RL-427
R14F2EE95_RL-24___R65D1FBB9_RL-382_Comp_MNXC2_ChangedTo_MNXC19;R158AF434_B-32_Comp_MNXC2_ChangedTo_MNXC19___RB1D3B75A_LR-698
R1889FDC1_B-50_Comp_MNXC2_ChangedTo_MNXC19___R3699C60E_B-160;R5DF35FE1_RL-359_Comp_MNXC2_ChangedTo_MNXC19___R717A15F7_RL-400
R2FE5051D_B-142_SpecMNXM89689_ChangedTo_MNXM101___R44A3C847_B-255_Comp_MNXC2_ChangedTo_MNXC19;R6940FDDB_RL-358___RD05C0436_RL-872_Comp_MNXC2_ChangedTo_MNXC19
R158FEB5D_LR-33_Comp_MNXC2_ChangedTo_MNXC19___R19CFFD43_RL-43_SpecMNXM89689_ChangedTo_MNXM101;R2FE5051D_B-142_SpecMNXM89689_ChangedTo_MNXM101___R44A3C847_B-255_Comp_MNXC2_ChangedTo_MNXC19
R5FE5D134_RL-327___R763A1D9C_RL-463_Comp_MNXC2_ChangedTo_MNXC19;RC1B1BF31_LR-780___RFE59C332_LR-1062_Comp_MNXC2_ChangedTo_MNXC19_SpecMNXM108859_ChangedTo_MNXM27;RCC30C545_B-855_Comp_MNXC2_ChangedTo_MNXC19
R416AA34A_RL-240_Comp_MNXC2_ChangedTo_MNXC19;R51FCA6A5_B-300_Comp_MNXC2_ChangedTo_MNXC19;R56D4E3C3_B-322_Comp_MNXC2_ChangedTo_MNXC19_SpecMNXM108859_ChangedTo_MNXM27
R6E6A4469_LR-426_Comp_MNXC2_ChangedTo_MNXC19;REC150E37_RL-995_Comp_MNXC2_ChangedTo_MNXC19___RFB8B28AF_RL-1048
R668497C4_RL-386_Comp_MNXC2_ChangedTo_MNXC19;RB4540E4D_LR-747_Comp_MNXC2_ChangedTo_MNXC19
R54461FAC_B-314_Comp_MNXC2_ChangedTo_MNXC19___RECF93C7_LR-983;RA347771_LR-678_Comp_MNXC2_ChangedTo_MNXC19
RA8081349_LR-695_Comp_MNXC2_ChangedTo_MNXC19___RADBB5E1D_LR-685;RE630D36D_LR-974_Comp_MNXC2_ChangedTo_MNXC19
R3C7D44CA_LR-219_Comp_MNXC2_ChangedTo_MNXC19___REF9A3ED6_LR-997;RA557F008_B-686_Comp_MNXC2_ChangedTo_MNXC19
R3767A957_RL-196___RD499D05C_LR-895_Comp_MNXC2_ChangedTo_MNXC19;RDEDC0FB8_RL-940_Comp_MNXC2_ChangedTo_MNXC19
R128355A8_LR-12_Comp_MNXC2_ChangedTo_MNXC19;R258040A3_LR-113_Comp_MNXC2_ChangedTo_MNXC19;R3CBEA851_B-221_Comp_MNXC2_ChangedTo_MNXC19___RF2855BEC_B-1008
R258040A3_LR-113_Comp_MNXC2_ChangedTo_MNXC19;R280D2D5_LR-123_Comp_MNXC2_ChangedTo_MNXC19
R19CB1F_RL-42___R8FA83EA5_RL-580_Comp_MNXC2_ChangedTo_MNXC19;R2B73E04_B-125_Comp_MNXC2_ChangedTo_MNXC19
R166ADD79_LR-36_Comp_MNXC2_ChangedTo_MNXC19_SpecMNXM108859_ChangedTo_MNXM27___RA136C28C_LR-619;R1AD0727C_B-59_Comp_MNXC2_ChangedTo_MNXC19_SpecMNXM108859_ChangedTo_MNXM27;R1D4F1AA5_RL-74_Comp_MNXC2_ChangedTo_MNXC19_SpecMNXM108859_ChangedTo_MNXM27___RC91C6223_LR-815___RCE52881_LR-836;R1D9709E5_LR-62;R2B73E04_B-125_Comp_MNXC2_ChangedTo_MNXC19;R56D4E3C3_B-322_Comp_MNXC2_ChangedTo_MNXC19_SpecMNXM10885…
RE369117E_B-958_Comp_MNXC2_ChangedTo_MNXC19_SpecMNXM108859_ChangedTo_MNXM27;RE9E2BBFE_B-988_Comp_MNXC2_ChangedTo_MNXC19;REBFFC77F_B-976
R166ADD79_LR-36_Comp_MNXC2_ChangedTo_MNXC19_SpecMNXM108859_ChangedTo_MNXM27___RA136C28C_LR-619;R565E6587_LR-290;R87D278B0_LR-498___RE15163F1_LR-952_Comp_MNXC2_ChangedTo_MNXC19
R6D0C0EA3_LR-418_SpecMNXM105788_ChangedTo_MNXM111___RCE503832_LR-835_Comp_MNXC2_ChangedTo_MNXC19;R726B7F0_B-406_Comp_MNXC2_ChangedTo_MNXC19
