# Supplementary material for: Efficient Reconstruction of Predictive Consensus Metabolic Network Models
Source: PLoS Comput Biol. 2016 Aug 26;12(8):e1005085. doi: 10.1371/journal.pcbi.1005085 (PMC5001716; doi:10.1371/journal.pcbi.1005085)
Supplement: S4 Protocol — This file contains two example scripts of how to start with COMMGEN. (ZIP) [file pcbi.1005085.s005.zip › S5-Examples/Pputida/PreviousChoices/TrackRxns.tsv]

Relation	OldRxns	NewID	Comment	NewForm	NewGPR	Lb	Ub	Phase	Tool	External
Initial Reaction		R2D4D318D_LR-134		1 MNXM1000@MNXC3 + 1 MNXM4240@MNXC3 --> 1 MNXM1971@MNXC3 + 1 MNXM925@MNXC3	PP1844	0	1000	0	Initializing	0
Initial Reaction		RDC1A94EE_RL-911		1 MNXM1000@MNXC3 + 1 MNXM5@MNXC3 <-- 1 MNXM1@MNXC3 + 1 MNXM5958@MNXC3 + 1 MNXM6@MNXC3		-1000	0	0	Initializing	0
Initial Reaction		RA7C974F1_LR-653		1 MNXM1000@MNXC3 + 1 MNXM66@MNXC3 --> 1 MNXM4240@MNXC3 + 1 MNXM925@MNXC3	PP1520	0	1000	0	Initializing	0
Initial Reaction		RBCEFD4FC_RL-756		1 MNXM100@MNXC3 + 1 MNXM11@MNXC3 <-- 1 MNXM132@MNXC3 + 1 MNXM83@MNXC3	PP0528	-1000	0	0	Initializing	0
Initial Reaction		R4E5FD3D5_LR-260		1 MNXM100@MNXC3 + 1 MNXM83@MNXC3 --> 1 MNXM11@MNXC3 + 1 MNXM34@MNXC3	PP0528	0	1000	0	Initializing	0
Initial Reaction		RB1D6FC7F_RL-699		1 MNXM1010@MNXC3 + 1 MNXM13@MNXC3 <-- 1 MNXM159@MNXC3 + 1 MNXM1@MNXC3 + 1 MNXM23@MNXC3	PP4679+PP4680	-1000	0	0	Initializing	0
Initial Reaction		RD78642BA_B-884		1 MNXM1010@MNXC3 + 1 MNXM1@MNXC3 + 1 MNXM6@MNXC3 <==> 1 MNXM1202@MNXC3 + 1 MNXM5@MNXC3	PP4678	-1000	1000	0	Initializing	0
Initial Reaction		R10059220_B-1		1 MNXM1021@MNXC3 + 1 MNXM10@MNXC3 + 2 MNXM1@MNXC3 <==> 1 MNXM1410@MNXC3 + 1 MNXM2@MNXC3 + 1 MNXM8@MNXC3	PP0213	-1000	1000	0	Initializing	0
Initial Reaction		RDC6C400A_LR-912		1 MNXM1021@MNXC3 + 1 MNXM12@MNXC3 + 1 MNXM3@MNXC3 --> 1 MNXM382@MNXC3 + 1 MNXM7@MNXC3 + 1 MNXM9@MNXC3		0	1000	0	Initializing	0
Initial Reaction		R48C5B5BE_B-244		1 MNXM1024@MNXC3 + 1 MNXM10@MNXC3 + 1 MNXM1@MNXC3 <==> 1 MNXM1277@MNXC3 + 1 MNXM8@MNXC3	PP4187;PP5366	-1000	1000	0	Initializing	0
Initial Reaction		R50EAF180_B-264		1 MNXM1024@MNXC3 + 1 MNXM1@MNXC3 + 1 MNXM20@MNXC3 <==> 1 MNXM13@MNXC3 + 1 MNXM90660@MNXC3	PP4189	-1000	1000	0	Initializing	0
Initial Reaction		RAAB58B26_LR-667		1 MNXM1024@MNXC3 + 1 MNXM1@MNXC3 + 1 MNXM23@MNXC3 --> 1 MNXM13@MNXC3 + 1 MNXM4815@MNXC3	PP0339	0	1000	0	Initializing	0
Initial Reaction		R42CAB5AB_LR-214		1 MNXM1024@MNXC3 + 1 MNXM1@MNXC3 + 1 MNXM263@MNXC3 --> 1 MNXM13@MNXC3 + 1 MNXM91300@MNXC3	PP4188	0	1000	0	Initializing	0
Initial Reaction		RC2B2A846_LR-786		1 MNXM1029@MNXC3 + 1 MNXM3@MNXC3 + 1 MNXM877@MNXC3 --> 1 MNXM1@MNXC3 + 1 MNXM629@MNXC3 + 1 MNXM7@MNXC3 + 1 MNXM9@MNXC3	PP1675+PP1676	0	1000	0	Initializing	0
Initial Reaction		R99A1D374_RL-589		1 MNXM1030@MNXC3 + 1 MNXM12@MNXC3 + 1 MNXM1@MNXC3 <-- 1 MNXM2@MNXC3 + 1 MNXM46@MNXC3 + 1 MNXM86@MNXC3	PP2335	-1000	0	0	Initializing	0
Initial Reaction		RC8CFAE33_LR-813		1 MNXM1030@MNXC3 --> 1 MNXM1792@MNXC3 + 1 MNXM2@MNXC3	PP2338	0	1000	0	Initializing	0
Initial Reaction		RB5B4D21D_LR-713		1 MNXM1043@MNXC19 + 1 MNXM12@MNXC3 + 1 MNXM3@MNXC3 --> 1 MNXM11@MNXC3 + 1 MNXM14@MNXC3 + 1 MNXM486@MNXC3	PP2213;PP4549;PP4550	0	1000	0	Initializing	0
Initial Reaction		R3D32621D_B-187		1 MNXM1043@MNXC19 <==> 1 MNXM1043@MNXC2		-1000	1000	0	Initializing	0
Initial Reaction		RC49AA482_B-795		1 MNXM1062@MNXC3 + 1 MNXM5@MNXC3 + 1 MNXM9@MNXC3 <==> 1 MNXM1384@MNXC3 + 1 MNXM1@MNXC3 + 1 MNXM6@MNXC3	PP3633	-1000	1000	0	Initializing	0
Initial Reaction		RA8F9802D_B-658		1 MNXM1062@MNXC3 + 1 MNXM89557@MNXC3 <==> 1 MNXM20@MNXC3 + 1 MNXM817@MNXC3	PP4481	-1000	1000	0	Initializing	0
Initial Reaction		R1E82F6F3_RL-69		1 MNXM1064@MNXC3 + 1 MNXM10@MNXC3 + 1 MNXM13@MNXC3 <-- 1 MNXM8@MNXC3 + 1 MNXM91043@MNXC3	pWW0099	-1000	0	0	Initializing	0
Initial Reaction		R4763B165_LR-237		1 MNXM1064@MNXC3 + 1 MNXM4@MNXC3 --> 1 MNXM1@MNXC3 + 1 MNXM3948@MNXC3	pWW0097	0	1000	0	Initializing	0
Initial Reaction		R91D20EAC_B-549		1 MNXM107@MNXC19 + 1 MNXM1@MNXC19 <==> 1 MNXM107@MNXC3 + 1 MNXM1@MNXC3	PP1156	-1000	1000	0	Initializing	0
Initial Reaction		R974EC863_B-576		1 MNXM107@MNXC19 <==> 1 MNXM107@MNXC2		-1000	1000	0	Initializing	0
Initial Reaction		R67C6108A_LR-346		1 MNXM107@MNXC3 + 3 MNXM10@MNXC3 + 5 MNXM1@MNXC3 --> 1 MNXM15@MNXC3 + 2 MNXM2@MNXC3 + 3 MNXM8@MNXC3	PP1705+PP1706	0	1000	0	Initializing	0
Initial Reaction		RBF0F60BE_LR-768		1 MNXM1089@MNXC3 + 1 MNXM2@MNXC3 --> 2 MNXM1@MNXC3 + 2 MNXM7@MNXC3	PP0399	0	1000	0	Initializing	0
Initial Reaction		RDE542819_LR-918		1 MNXM108@MNXC19 + 1 MNXM12@MNXC3 + 1 MNXM3@MNXC3 --> 1 MNXM11@MNXC3 + 1 MNXM14@MNXC3 + 1 MNXM88@MNXC3	PP2213;PP4549;PP4550	0	1000	0	Initializing	0
Initial Reaction		R68A0A331_B-353		1 MNXM108@MNXC19 <==> 1 MNXM108@MNXC2		-1000	1000	0	Initializing	0
Initial Reaction		RE8F109A2_RL-963		1 MNXM10@MNXC3 + 1 MNXM1312@MNXC3 + 2 MNXM1@MNXC3 <-- 1 MNXM1895@MNXC3 + 1 MNXM2@MNXC3 + 1 MNXM8@MNXC3	PP5278	-1000	0	0	Initializing	0
Initial Reaction		RA87CE4C8_RL-657		1 MNXM10@MNXC3 + 1 MNXM133@MNXC3 + 1 MNXM1@MNXC3 <-- 1 MNXM446@MNXC3 + 1 MNXM8@MNXC3	PP2136;PP2214	-1000	0	0	Initializing	0
Initial Reaction		R5EDF42A7_RL-319		1 MNXM10@MNXC3 + 1 MNXM13@MNXC3 + 1 MNXM153@MNXC3 <-- 1 MNXM503@MNXC3 + 1 MNXM8@MNXC3	PP1770	-1000	0	0	Initializing	0
Initial Reaction		RE55038BE_B-945		1 MNXM10@MNXC3 + 1 MNXM13@MNXC3 + 1 MNXM15@MNXC3 + 1 MNXM183@MNXC3 <==> 1 MNXM29@MNXC3 + 1 MNXM79@MNXC3 + 1 MNXM8@MNXC3	PP0986+PP0988+PP0989+PP4187;PP4187+PP5192+PP5193+PP5194	-1000	0	0	Initializing	0
Initial Reaction		RE55038BE_B-946		1 MNXM10@MNXC3 + 1 MNXM13@MNXC3 + 1 MNXM15@MNXC3 + 1 MNXM183@MNXC3 <==> 1 MNXM29@MNXC3 + 1 MNXM79@MNXC3 + 1 MNXM8@MNXC3	PP0986;PP5194	0	1000	0	Initializing	0
Initial Reaction		RA166E429_RL-621		1 MNXM10@MNXC3 + 1 MNXM13@MNXC3 + 1 MNXM181@MNXC3 <-- 1 MNXM1508@MNXC3 + 1 MNXM8@MNXC3	PP3164;pWW0099	-1000	0	0	Initializing	0
Initial Reaction		R8E96D239_RL-537		1 MNXM10@MNXC3 + 1 MNXM13@MNXC3 + 1 MNXM961@MNXC3 <-- 1 MNXM2571@MNXC3 + 1 MNXM8@MNXC3	pWW0099	-1000	0	0	Initializing	0
Initial Reaction		RC9B0EEA6_RL-818		1 MNXM10@MNXC3 + 1 MNXM13@MNXC3 + 1 MNXM1@MNXC3 + 2 MNXM2@MNXC3 + 1 MNXM454@MNXC3 + 1 MNXM9@MNXC3 <-- 1 MNXM622@MNXC3 + 1 MNXM759@MNXC3 + 1 MNXM8@MNXC3	PP0402+PP1436	-1000	0	0	Initializing	0
Initial Reaction		RE3ABD960_RL-940		1 MNXM10@MNXC3 + 1 MNXM13@MNXC3 + 1 MNXM21@MNXC3 <-- 1 MNXM12@MNXC3 + 1 MNXM23@MNXC3 + 1 MNXM8@MNXC3	PP0338+PP0339+PP4187;PP0338+PP0339+PP5366	-1000	0	0	Initializing	0
Initial Reaction		R841CD691_RL-475		1 MNXM10@MNXC3 + 1 MNXM13@MNXC3 + 1 MNXM23@MNXC3 <-- 1 MNXM8@MNXC3 + 1 MNXM98@MNXC3	PP5085	-1000	0	0	Initializing	0
Initial Reaction		R38B7B02C_RL-170		1 MNXM10@MNXC3 + 1 MNXM13@MNXC3 + 1 MNXM470@MNXC3 <-- 1 MNXM12@MNXC3 + 1 MNXM238@MNXC3 + 1 MNXM8@MNXC3	PP4401+PP4402+PP4403+PP4404	-1000	0	0	Initializing	0
Initial Reaction		RC1441998_B-776		1 MNXM10@MNXC3 + 1 MNXM13@MNXC3 + 1 MNXM471@MNXC3 <==> 1 MNXM12@MNXC3 + 1 MNXM404@MNXC3 + 1 MNXM8@MNXC3	PP4401+PP4402+PP4403+PP4404	-1000	1000	0	Initializing	0
Initial Reaction		R29337EA3_RL-113		1 MNXM10@MNXC3 + 1 MNXM13@MNXC3 + 1 MNXM569@MNXC3 <-- 1 MNXM12@MNXC3 + 1 MNXM439@MNXC3 + 1 MNXM8@MNXC3	PP4401+PP4402+PP4403+PP4404	-1000	0	0	Initializing	0
Initial Reaction		R2494D2C3_RL-97		1 MNXM10@MNXC3 + 1 MNXM13@MNXC3 + 1 MNXM86@MNXC3 <-- 1 MNXM12@MNXC3 + 1 MNXM159@MNXC3 + 1 MNXM8@MNXC3		-1000	0	0	Initializing	0
Initial Reaction		R641747A7_RL-335		1 MNXM10@MNXC3 + 1 MNXM13@MNXC3 + 1 MNXM86@MNXC3 <-- 1 MNXM12@MNXC3 + 1 MNXM8@MNXC3 + 1 MNXM933@MNXC3	PP0597;PP4667	-1000	0	0	Initializing	0
Initial Reaction		R4AB610A3_RL-250		1 MNXM10@MNXC3 + 1 MNXM13@MNXC3 + 1 MNXM92@MNXC3 <-- 1 MNXM12@MNXC3 + 1 MNXM20@MNXC3 + 1 MNXM8@MNXC3	PP4187+PP4188+PP4189	-1000	0	0	Initializing	0
Initial Reaction		RF6B79438_RL-1021		1 MNXM10@MNXC3 + 1 MNXM13@MNXC3 <-- 1 MNXM39@MNXC3 + 1 MNXM8@MNXC3	PP0490+PP0491+PP0492;PP2183+PP2184+PP2185+PP2186	-1000	0	0	Initializing	0
Initial Reaction		RCDF97E1B_B-832		1 MNXM10@MNXC3 + 1 MNXM1407@MNXC3 + 2 MNXM1@MNXC3 <==> 1 MNXM258@MNXC3 + 1 MNXM2@MNXC3 + 1 MNXM8@MNXC3	PP4964	-1000	1000	0	Initializing	0
Initial Reaction		RAF528F90_B-690		1 MNXM10@MNXC3 + 1 MNXM1514@MNXC3 + 1 MNXM1@MNXC3 <==> 1 MNXM1407@MNXC3 + 1 MNXM8@MNXC3	PP2117	-1000	1000	0	Initializing	0
Initial Reaction		R6CE177AA_B-376		1 MNXM10@MNXC3 + 1 MNXM154@MNXC3 + 1 MNXM1@MNXC3 <==> 1 MNXM663@MNXC3 + 1 MNXM8@MNXC3	PP3073	-1000	1000	0	Initializing	0
Initial Reaction		R46C2C51E_B-234		1 MNXM10@MNXC3 + 1 MNXM1602@MNXC3 + 1 MNXM1@MNXC3 <==> 1 MNXM891@MNXC3 + 1 MNXM8@MNXC3	PP1988	-1000	1000	0	Initializing	0
Initial Reaction		R6F1F18E8_RL-392		1 MNXM10@MNXC3 + 1 MNXM164@MNXC3 + 2 MNXM1@MNXC3 <-- 1 MNXM2@MNXC3 + 1 MNXM577@MNXC3 + 1 MNXM8@MNXC3	PP3357	-1000	0	0	Initializing	0
Initial Reaction		REF7B6AB4_RL-996		1 MNXM10@MNXC3 + 1 MNXM174@MNXC3 + 1 MNXM1@MNXC3 <-- 1 MNXM213@MNXC3 + 1 MNXM2@MNXC3 + 1 MNXM8@MNXC3	PP4278+PP4279	-1000	0	0	Initializing	0
Initial Reaction		RE79F7AEC_RL-958		1 MNXM10@MNXC3 + 1 MNXM1757@MNXC3 + 2 MNXM1@MNXC3 <-- 1 MNXM1763@MNXC3 + 1 MNXM2@MNXC3 + 1 MNXM8@MNXC3	PP4478	-1000	0	0	Initializing	0
Initial Reaction		R40AF03A7_B-204		1 MNXM10@MNXC3 + 1 MNXM189@MNXC3 + 2 MNXM1@MNXC3 <==> 1 MNXM2@MNXC3 + 1 MNXM435@MNXC3 + 1 MNXM8@MNXC3		-1000	1000	0	Initializing	0
Initial Reaction		RD67F723D_LR-878		1 MNXM10@MNXC3 + 1 MNXM1@MNXC3 + 1 MNXM217@MNXC3 + 1 MNXM4@MNXC3 --> 1 MNXM1508@MNXC3 + 1 MNXM8@MNXC3	PP3161+PP3162+PP3163;pWW0100+pWW0101+pWW0102	0	1000	0	Initializing	0
Initial Reaction		R403786BA_B-203		1 MNXM10@MNXC3 + 1 MNXM1@MNXC3 + 1 MNXM21@MNXC3 <==> 1 MNXM12@MNXC3 + 1 MNXM75@MNXC3 + 1 MNXM8@MNXC3	pWW0093	-1000	1000	0	Initializing	0
Initial Reaction		RC7796262_B-803		1 MNXM10@MNXC3 + 1 MNXM1@MNXC3 + 1 MNXM23@MNXC3 <==> 1 MNXM285@MNXC3 + 1 MNXM8@MNXC3	PP1649	-1000	1000	0	Initializing	0
Initial Reaction		RA1DFEB80_LR-624		1 MNXM10@MNXC3 + 1 MNXM1@MNXC3 + 1 MNXM253@MNXC3 --> 1 MNXM146@MNXC3 + 1 MNXM8@MNXC3	PP2432	0	1000	0	Initializing	0
Initial Reaction		R2A308102_B-118		1 MNXM10@MNXC3 + 1 MNXM1@MNXC3 + 1 MNXM261@MNXC3 <==> 1 MNXM2378@MNXC3 + 1 MNXM8@MNXC3 + 1 MNXM9@MNXC3	PP1009	-1000	1000	0	Initializing	0
Initial Reaction		REE257C1E_RL-990		1 MNXM10@MNXC3 + 1 MNXM1@MNXC3 + 1 MNXM298@MNXC3 <-- 1 MNXM125@MNXC3 + 1 MNXM2@MNXC3 + 1 MNXM8@MNXC3	PP1031	-1000	0	0	Initializing	0
Initial Reaction		RF84F5097_LR-1028		1 MNXM10@MNXC3 + 1 MNXM1@MNXC3 + 1 MNXM3300@MNXC3 + 1 MNXM4@MNXC3 --> 1 MNXM2@MNXC3 + 1 MNXM3486@MNXC3 + 1 MNXM8@MNXC3	pWW0129+pWW0130	0	1000	0	Initializing	0
Initial Reaction		RD15974D9_LR-848		1 MNXM10@MNXC3 + 1 MNXM1@MNXC3 + 1 MNXM3331@MNXC3 + 1 MNXM4@MNXC3 --> 1 MNXM2571@MNXC3 + 1 MNXM8@MNXC3	pWW0100+pWW0101+pWW0102	0	1000	0	Initializing	0
Initial Reaction		R787A6EA1_B-423		1 MNXM10@MNXC3 + 1 MNXM1@MNXC3 + 1 MNXM361@MNXC3 <==> 1 MNXM353@MNXC3 + 1 MNXM8@MNXC3	PP1470	-1000	1000	0	Initializing	0
Initial Reaction		RBCDA54FE_LR-755		1 MNXM10@MNXC3 + 1 MNXM1@MNXC3 + 1 MNXM3685@MNXC3 + 1 MNXM4@MNXC3 --> 1 MNXM2@MNXC3 + 1 MNXM3500@MNXC3 + 1 MNXM8@MNXC3	pWW0129+pWW0130	0	1000	0	Initializing	0
Initial Reaction		RFAE47999_RL-1043		1 MNXM10@MNXC3 + 1 MNXM1@MNXC3 + 1 MNXM371@MNXC3 <-- 1 MNXM562@MNXC3 + 1 MNXM8@MNXC3	pWW0128	-1000	0	0	Initializing	0
Initial Reaction		RAAC16887_B-668		1 MNXM10@MNXC3 + 1 MNXM1@MNXC3 + 1 MNXM392@MNXC3 <==> 1 MNXM189@MNXC3 + 1 MNXM8@MNXC3	PP0762	-1000	1000	0	Initializing	0
Initial Reaction		R9132403C_RL-544		1 MNXM10@MNXC3 + 1 MNXM1@MNXC3 + 1 MNXM4040@MNXC3 <-- 1 MNXM3486@MNXC3 + 1 MNXM8@MNXC3	pWW0128	-1000	0	0	Initializing	0
Initial Reaction		RE26D494D_RL-936		1 MNXM10@MNXC3 + 1 MNXM1@MNXC3 + 1 MNXM4077@MNXC3 <-- 1 MNXM3500@MNXC3 + 1 MNXM8@MNXC3	pWW0128	-1000	0	0	Initializing	0
Initial Reaction		RC243EA68_B-782		1 MNXM10@MNXC3 + 1 MNXM1@MNXC3 + 1 MNXM435@MNXC3 <==> 1 MNXM85@MNXC3 + 1 MNXM8@MNXC3		-1000	1000	0	Initializing	0
Initial Reaction		R2A2FFB1B_RL-117		1 MNXM10@MNXC3 + 1 MNXM1@MNXC3 + 1 MNXM441@MNXC3 <-- 1 MNXM174@MNXC3 + 1 MNXM2@MNXC3 + 1 MNXM8@MNXC3	PP4278+PP4279	-1000	0	0	Initializing	0
Initial Reaction		RB8039D34_RL-727		1 MNXM10@MNXC3 + 1 MNXM1@MNXC3 + 1 MNXM457@MNXC3 <-- 1 MNXM8@MNXC3 + 1 MNXM90@MNXC3	PP5064	-1000	0	0	Initializing	0
Initial Reaction		R8D8251C1_LR-532		1 MNXM10@MNXC3 + 1 MNXM1@MNXC3 + 1 MNXM4661@MNXC3 + 1 MNXM4@MNXC3 --> 1 MNXM8@MNXC3 + 1 MNXM91043@MNXC3	pWW0100+pWW0101+pWW0102	0	1000	0	Initializing	0
Initial Reaction		R5E0D38AD_B-318		1 MNXM10@MNXC3 + 1 MNXM1@MNXC3 + 1 MNXM46@MNXC3 <==> 1 MNXM8@MNXC3 + 1 MNXM98@MNXC3	PP0654	-1000	1000	0	Initializing	0
Initial Reaction		RE0B2F5C_B-924		1 MNXM10@MNXC3 + 1 MNXM1@MNXC3 + 1 MNXM475@MNXC3 <==> 1 MNXM189@MNXC3 + 1 MNXM8@MNXC3	PP4299	-1000	1000	0	Initializing	0
Initial Reaction		RF22ECCF4_LR-1006		1 MNXM10@MNXC3 + 1 MNXM1@MNXC3 + 1 MNXM4@MNXC3 + 1 MNXM889@MNXC3 --> 1 MNXM2@MNXC3 + 1 MNXM562@MNXC3 + 1 MNXM8@MNXC3	pWW0129+pWW0130	0	1000	0	Initializing	0
Initial Reaction		R9B987630_LR-596		1 MNXM10@MNXC3 + 1 MNXM1@MNXC3 + 1 MNXM4@MNXC3 + 1 MNXM982@MNXC3 --> 1 MNXM204@MNXC3 + 1 MNXM2@MNXC3 + 1 MNXM8@MNXC3 + 1 MNXM97009@MNXC3	PP3736+PP3737	0	1000	0	Initializing	0
Initial Reaction		RD1693B3F_B-851		1 MNXM10@MNXC3 + 1 MNXM1@MNXC3 + 1 MNXM524@MNXC3 <==> 1 MNXM701@MNXC3 + 1 MNXM8@MNXC3		-1000	1000	0	Initializing	0
Initial Reaction		R69EDB922_B-365		1 MNXM10@MNXC3 + 1 MNXM1@MNXC3 + 1 MNXM541@MNXC3 <==> 1 MNXM126@MNXC3 + 1 MNXM8@MNXC3	PP5155	-1000	1000	0	Initializing	0
Initial Reaction		RF9C633BE_B-1039		1 MNXM10@MNXC3 + 1 MNXM5@MNXC3 <==> 1 MNXM6@MNXC3 + 1 MNXM8@MNXC3	PP2151	-1000	1000	0	Initializing	0
Initial Reaction		RB912C30F_RL-733		1 MNXM10@MNXC3 + 1 MNXM1@MNXC3 + 1 MNXM6068@MNXC3 <-- 1 MNXM1102@MNXC3 + 1 MNXM2@MNXC3 + 1 MNXM8@MNXC3	pWW0096	-1000	0	0	Initializing	0
Initial Reaction		R4401ED9C_LR-225		1 MNXM10@MNXC3 + 1 MNXM1@MNXC3 + 1 MNXM606@MNXC3 --> 1 MNXM2@MNXC3 + 1 MNXM83@MNXC3 + 1 MNXM8@MNXC3	PP0606	0	1000	0	Initializing	0
Initial Reaction		RAAA26B73_RL-666		1 MNXM10@MNXC3 + 1 MNXM1@MNXC3 + 1 MNXM677@MNXC3 <-- 1 MNXM674@MNXC3 + 1 MNXM8@MNXC3	PP2136;PP2214	-1000	0	0	Initializing	0
Initial Reaction		REBFF9118_RL-975		1 MNXM10@MNXC3 + 1 MNXM1@MNXC3 + 1 MNXM705@MNXC3 <-- 1 MNXM733@MNXC3 + 1 MNXM8@MNXC3	PP2136;PP2214	-1000	0	0	Initializing	0
Initial Reaction		R51C73A2A_RL-271		1 MNXM10@MNXC3 + 1 MNXM1@MNXC3 + 1 MNXM706@MNXC3 <-- 1 MNXM766@MNXC3 + 1 MNXM8@MNXC3	PP2136;PP2214	-1000	0	0	Initializing	0
Initial Reaction		R8DA72605_RL-533		1 MNXM10@MNXC3 + 1 MNXM1@MNXC3 + 1 MNXM707@MNXC3 <-- 1 MNXM767@MNXC3 + 1 MNXM8@MNXC3	PP2136;PP2214	-1000	0	0	Initializing	0
Initial Reaction		RFF91B74F_RL-1058		1 MNXM10@MNXC3 + 1 MNXM1@MNXC3 + 1 MNXM717@MNXC3 <-- 1 MNXM757@MNXC3 + 1 MNXM8@MNXC3	PP2136;PP2214	-1000	0	0	Initializing	0
Initial Reaction		RCE1237B1_RL-833		1 MNXM10@MNXC3 + 1 MNXM1@MNXC3 + 1 MNXM738@MNXC3 <-- 1 MNXM825@MNXC3 + 1 MNXM8@MNXC3	PP2136;PP2214	-1000	0	0	Initializing	0
Initial Reaction		R96A45519_LR-574		1 MNXM10@MNXC3 + 1 MNXM1@MNXC3 + 1 MNXM75@MNXC3 --> 1 MNXM303@MNXC3 + 1 MNXM8@MNXC3	PP3839	0	1000	0	Initializing	0
Initial Reaction		RAC563E38_RL-678		1 MNXM10@MNXC3 + 1 MNXM1@MNXC3 + 1 MNXM792@MNXC3 <-- 1 MNXM1438@MNXC3 + 2 MNXM2@MNXC3 + 1 MNXM8@MNXC3		-1000	0	0	Initializing	0
Initial Reaction		R621D99CA_RL-331		1 MNXM10@MNXC3 + 1 MNXM1@MNXC3 + 1 MNXM858@MNXC3 <-- 1 MNXM880@MNXC3 + 1 MNXM8@MNXC3		-1000	0	0	Initializing	0
Initial Reaction		RB890C84_RL-731		1 MNXM10@MNXC3 + 1 MNXM1@MNXC3 + 1 MNXM89557@MNXC3 <-- 2 MNXM2@MNXC3 + 1 MNXM301@MNXC3 + 1 MNXM8@MNXC3	PP4947	-1000	0	0	Initializing	0
Initial Reaction		RC9AFA79B_RL-817		1 MNXM10@MNXC3 + 1 MNXM1@MNXC3 + 1 MNXM91067@MNXC3 <-- 1 MNXM2927@MNXC3 + 1 MNXM2@MNXC3 + 1 MNXM8@MNXC3	pWW0096	-1000	0	0	Initializing	0
Initial Reaction		R8818EA04_RL-499		1 MNXM10@MNXC3 + 1 MNXM1@MNXC3 + 1 MNXM91734@MNXC3 <-- 1 MNXM8@MNXC3 + 1 MNXM90976@MNXC3	PP3999	-1000	0	0	Initializing	0
Initial Reaction		RD44AB465_RL-866		1 MNXM10@MNXC3 + 1 MNXM1@MNXC3 + 1 MNXM933@MNXC3 <-- 1 MNXM396@MNXC3 + 1 MNXM8@MNXC3	PP4666	-1000	0	0	Initializing	0
Initial Reaction		RC339DFD_RL-790		1 MNXM10@MNXC3 + 1 MNXM1@MNXC3 + 2 MNXM39@MNXC3 + 1 MNXM790@MNXC3 <-- 1 MNXM2@MNXC3 + 1 MNXM388@MNXC3 + 1 MNXM8@MNXC3	PP4922	-1000	0	0	Initializing	0
Initial Reaction		R941CBBDE_B-563		1 MNXM10@MNXC3 + 1 MNXM93746@MNXC3 <==> 1 MNXM1@MNXC3 + 1 MNXM8@MNXC3 + 1 MNXM93886@MNXC3	PP5314	-1000	1000	0	Initializing	0
Initial Reaction		R57F8AE75_RL-298		1 MNXM10@MNXC3 + 2 MNXM1@MNXC3 + 1 MNXM204@MNXC3 <-- 1 MNXM2779@MNXC3 + 1 MNXM2@MNXC3 + 1 MNXM8@MNXC3	PP3357	-1000	0	0	Initializing	0
Initial Reaction		R5A5142F5_RL-306		1 MNXM10@MNXC3 + 2 MNXM1@MNXC3 + 1 MNXM217@MNXC3 <-- 1 MNXM2@MNXC3 + 1 MNXM371@MNXC3 + 1 MNXM8@MNXC3	pWW0131	-1000	0	0	Initializing	0
Initial Reaction		R91FE295F_RL-550		1 MNXM10@MNXC3 + 2 MNXM1@MNXC3 + 1 MNXM222@MNXC3 <-- 1 MNXM2@MNXC3 + 1 MNXM349@MNXC3 + 1 MNXM8@MNXC3		-1000	0	0	Initializing	0
Initial Reaction		R2C5EB10B_RL-127		1 MNXM10@MNXC3 + 2 MNXM1@MNXC3 + 1 MNXM268@MNXC3 <-- 1 MNXM219@MNXC3 + 1 MNXM2@MNXC3 + 1 MNXM8@MNXC3	PP5258	-1000	0	0	Initializing	0
Initial Reaction		R1463504D_B-22		1 MNXM10@MNXC3 + 2 MNXM1@MNXC3 + 1 MNXM26@MNXC3 <==> 1 MNXM2@MNXC3 + 1 MNXM75@MNXC3 + 1 MNXM8@MNXC3	PP0545	-1000	1000	0	Initializing	0
Initial Reaction		R1463504D_B-23		1 MNXM10@MNXC3 + 2 MNXM1@MNXC3 + 1 MNXM26@MNXC3 <==> 1 MNXM2@MNXC3 + 1 MNXM75@MNXC3 + 1 MNXM8@MNXC3	PP0545;PP2589;PP2680;PP2694;PP3463;PP5258	-1000	0	0	Initializing	0
Initial Reaction		RDA51DCF7_RL-902		1 MNXM10@MNXC3 + 2 MNXM1@MNXC3 + 1 MNXM289@MNXC3 <-- 1 MNXM2@MNXC3 + 1 MNXM457@MNXC3 + 1 MNXM8@MNXC3	PP5063	-1000	0	0	Initializing	0
Initial Reaction		R7DDBE233_RL-449		1 MNXM10@MNXC3 + 2 MNXM1@MNXC3 + 1 MNXM3331@MNXC3 <-- 1 MNXM2@MNXC3 + 1 MNXM4077@MNXC3 + 1 MNXM8@MNXC3	pWW0131	-1000	0	0	Initializing	0
Initial Reaction		R697BD511_RL-360		1 MNXM10@MNXC3 + 2 MNXM1@MNXC3 + 1 MNXM4661@MNXC3 <-- 1 MNXM2@MNXC3 + 1 MNXM4040@MNXC3 + 1 MNXM8@MNXC3	pWW0131	-1000	0	0	Initializing	0
Initial Reaction		R91AA9DC9_LR-548		1 MNXM10@MNXC3 + 2 MNXM1@MNXC3 + 1 MNXM4@MNXC3 + 1 MNXM773@MNXC3 --> 1 MNXM13@MNXC3 + 1 MNXM2@MNXC3 + 1 MNXM888@MNXC3 + 1 MNXM8@MNXC3	PP3944	0	1000	0	Initializing	0
Initial Reaction		R66EDB74_RL-343		1 MNXM10@MNXC3 + 2 MNXM1@MNXC3 + 1 MNXM573@MNXC3 <-- 1 MNXM2@MNXC3 + 1 MNXM858@MNXC3 + 1 MNXM8@MNXC3	PP5120	-1000	0	0	Initializing	0
Initial Reaction		RD0CCBB_RL-846		1 MNXM10@MNXC3 + 2 MNXM1@MNXC3 + 1 MNXM982@MNXC3 <-- 1 MNXM2@MNXC3 + 1 MNXM754@MNXC3 + 1 MNXM8@MNXC3	PP3357	-1000	0	0	Initializing	0
Initial Reaction		R53518CB3_LR-277		1 MNXM10@MNXC3 + 2 MNXM944@MNXC3 --> 1 MNXM1@MNXC3 + 1 MNXM8@MNXC3 + 2 MNXM92188@MNXC3	PP1674	0	1000	0	Initializing	0
Initial Reaction		RAE13C32F_LR-686		1 MNXM10@MNXC3 + 5 MNXM1@MNXC3 + 1 MNXM232@MNXC3 --> 1 MNXM191@MNXC3 + 4 MNXM1@MNXC19 + 1 MNXM8@MNXC3	PP4119+PP4120+PP4121+PP4122+PP4123+PP4124+PP4125+PP4126+PP4127+PP4128+PP4129+PP4130+PP4131	0	1000	0	Initializing	0
Initial Reaction		R8429EC36_LR-476		1 MNXM10@MNXC3 + 1 MNXM232@MNXC3 --> 1 MNXM191@MNXC3 + 1 MNXM8@MNXC3	PP0626	0	1000	0	Initializing	0
Initial Reaction		R421233E2_RL-212		1 MNXM1102@MNXC3 <-- 1 MNXM181@MNXC3 + 1 MNXM4@MNXC3	pWW0097	-1000	0	0	Initializing	0
Initial Reaction		RC5ABA914_LR-799		1 MNXM1102@MNXC3 + 1 MNXM2@MNXC3 --> 1 MNXM1@MNXC3 + 1 MNXM39@MNXC3 + 1 MNXM9829@MNXC3	pWW0095	0	1000	0	Initializing	0
Initial Reaction		RADBA693A_B-684		1 MNXM1104@MNXC3 <==> 1 MNXM1144@MNXC3 + 1 MNXM1@MNXC3	PP3715	-1000	1000	0	Initializing	0
Initial Reaction		R9F46504_B-612		1 MNXM1104@MNXC3 <==> 1 MNXM829@MNXC3	PP3714	-1000	1000	0	Initializing	0
Initial Reaction		RCFB894DF_RL-841		1 MNXM1105@MNXC3 + 1 MNXM11@MNXC3 <-- 1 MNXM1@MNXC3 + 1 MNXM51@MNXC3 + 1 MNXM856@MNXC3	PP1678	-1000	0	0	Initializing	0
Initial Reaction		R39EC1BD6_LR-177		1 MNXM1105@MNXC3 + 1 MNXM1539@MNXC3 --> 1 MNXM113@MNXC3 + 1 MNXM1@MNXC3 + 1 MNXM489@MNXC3	PP1681	0	1000	0	Initializing	0
Initial Reaction		RCE503832_LR-835		1 MNXM111@MNXC2 + 1 MNXM2@MNXC3 + 1 MNXM3@MNXC3 --> 1 MNXM111@MNXC3 + 1 MNXM1@MNXC3 + 1 MNXM7@MNXC3 + 1 MNXM9@MNXC3	PP1078+PP4881+PP4882	0	1000	0	Initializing	0
Initial Reaction		R726B7F0_B-406		1 MNXM111@MNXC2 <==> 1 MNXM111@MNXC3		-1000	1000	0	Initializing	0
Initial Reaction		RAA52CB1E_LR-662		1 MNXM111@MNXC3 + 1 MNXM89855@MNXC3 --> 2 MNXM1@MNXC3 + 1 MNXM249@MNXC3	PP0744	0	1000	0	Initializing	0
Initial Reaction		R6E238425_LR-384		1 MNXM111@MNXC3 + 1 MNXM91734@MNXC3 --> 2 MNXM1@MNXC3 + 1 MNXM82173@MNXC3	PP3999	0	1000	0	Initializing	0
Initial Reaction		R83DF2584_LR-469		1 MNXM1123@MNXC3 + 4 MNXM1@MNXC3 --> 1 MNXM1322@MNXC3 + 4 MNXM13@MNXC3	PP5074	0	1000	0	Initializing	0
Initial Reaction		RF93E51_LR-1036		1 MNXM1134@MNXC3 + 1 MNXM1@MNXC3 --> 1 MNXM1521@MNXC3	PP1379	0	1000	0	Initializing	0
Initial Reaction		R5B6C537B_RL-309		1 MNXM1134@MNXC3 + 2 MNXM1@MNXC3 <-- 1 MNXM204@MNXC3 + 1 MNXM4@MNXC3	PP4655+PP4656	-1000	0	0	Initializing	0
Initial Reaction		R81D753DC_RL-460		1 MNXM1135@MNXC3 + 1 MNXM7@MNXC3 <-- 1 MNXM3@MNXC3 + 1 MNXM790@MNXC3	PP4782	-1000	0	0	Initializing	0
Initial Reaction		R432859D4_LR-217		1 MNXM113@MNXC19 + 1 MNXM2@MNXC19 --> 1 MNXM401@MNXC19 + 1 MNXM9@MNXC19	PP1414	0	1000	0	Initializing	0
Initial Reaction		R6F4460A7_RL-394		1 MNXM113@MNXC3 + 1 MNXM11@MNXC3 + 1 MNXM14@MNXC3 + 2 MNXM1@MNXC3 + 1 MNXM89557@MNXC3 <-- 1 MNXM298@MNXC3 + 1 MNXM2@MNXC3 + 1 MNXM37@MNXC3 + 1 MNXM3@MNXC3	PP1032	-1000	0	0	Initializing	0
Initial Reaction		R757DFCDD_RL-418		1 MNXM113@MNXC3 + 1 MNXM11@MNXC3 <-- 1 MNXM259@MNXC3 + 1 MNXM38291@MNXC3	PP0747	-1000	0	0	Initializing	0
Initial Reaction		RAC8E1885_B-679		1 MNXM113@MNXC3 + 1 MNXM1@MNXC3 + 1 MNXM3@MNXC3 <==> 1 MNXM30@MNXC3 + 1 MNXM7@MNXC3	PP5296	-1000	1000	0	Initializing	0
Initial Reaction		RA22B3905_LR-625		1 MNXM113@MNXC3 + 1 MNXM2@MNXC3 --> 1 MNXM401@MNXC3 + 1 MNXM9@MNXC3	PP1620	0	1000	0	Initializing	0
Initial Reaction		R3E0A31BF_RL-189		1 MNXM1144@MNXC3 + 2 MNXM1@MNXC3 <-- 1 MNXM181@MNXC3 + 1 MNXM4@MNXC3	PP3166;PP3713	-1000	0	0	Initializing	0
Initial Reaction		R565E6587_LR-290		1 MNXM114@MNXC19 + 1 MNXM1@MNXC19 --> 1 MNXM114@MNXC3 + 1 MNXM1@MNXC3	PP2914;PP5031	0	1000	0	Initializing	0
Initial Reaction		RA136C28C_LR-619		1 MNXM114@MNXC19 + 1 MNXM27@MNXC19 --> 1 MNXM114@MNXC3 + 1 MNXM27@MNXC3	PP4946	0	1000	0	Initializing	0
Initial Reaction		R87D278B0_LR-498		1 MNXM114@MNXC19 + 1 MNXM2@MNXC3 + 1 MNXM3@MNXC3 --> 1 MNXM114@MNXC3 + 1 MNXM1@MNXC3 + 1 MNXM7@MNXC3 + 1 MNXM9@MNXC3	PP0294+PP0295+PP0296;PP0868+PP0869+PP0870;PP0868+PP0870+PP0871;PP1297+PP1298+PP1299+PP1300;PP2774+PP2775	0	1000	0	Initializing	0
Initial Reaction		RBD50C63_B-758		1 MNXM114@MNXC19 <==> 1 MNXM114@MNXC2	PP5250	-1000	1000	0	Initializing	0
Initial Reaction		RDA15934D_RL-901		1 MNXM114@MNXC3 + 1 MNXM15@MNXC3 <-- 1 MNXM89689@MNXC3	PP3190;PP3533;PP4431	-1000	0	0	Initializing	0
Initial Reaction		RBB4195D6_LR-742		1 MNXM114@MNXC3 + 1 MNXM3@MNXC3 + 1 MNXM90667@MNXC3 --> 1 MNXM11@MNXC3 + 1 MNXM14@MNXC3 + 1 MNXM1@MNXC3 + 1 MNXM247@MNXC3	PP1205	0	1000	0	Initializing	0
Initial Reaction		RD396D457_RL-860		1 MNXM114@MNXC3 + 1 MNXM5@MNXC3 <-- 2 MNXM1@MNXC3 + 1 MNXM301@MNXC3 + 1 MNXM6@MNXC3	PP5095	-1000	0	0	Initializing	0
Initial Reaction		REED3E889_LR-994		1 MNXM114@MNXC3 + 1 MNXM90822@MNXC3 --> 1 MNXM1@MNXC3 + 1 MNXM301@MNXC3 + 1 MNXM38@MNXC3	PP4947	0	1000	0	Initializing	0
Initial Reaction		R190EC224_RL-40		1 MNXM1152@MNXC3 + 1 MNXM13@MNXC3 + 2 MNXM15@MNXC3 <-- 1 MNXM1756@MNXC3 + 2 MNXM1@MNXC3 + 2 MNXM2@MNXC3	PP4477	-1000	0	0	Initializing	0
Initial Reaction		RB84E9B93_LR-728		1 MNXM1152@MNXC3 + 1 MNXM20@MNXC3 --> 1 MNXM1763@MNXC3 + 1 MNXM89557@MNXC3	PP4481	0	1000	0	Initializing	0
Initial Reaction		RB630AADB_RL-717		1 MNXM1160@MNXC3 + 1 MNXM14@MNXC3 + 1 MNXM1@MNXC3 <-- 1 MNXM3@MNXC3 + 1 MNXM937@MNXC3	PP4698	-1000	0	0	Initializing	0
Initial Reaction		R173C6447_LR-33		1 MNXM1160@MNXC3 + 1 MNXM421@MNXC3 --> 1 MNXM11@MNXC3 + 1 MNXM965@MNXC3	PP4717	0	1000	0	Initializing	0
Initial Reaction		RBA514694_LR-738		1 MNXM1168@MNXC3 + 1 MNXM1@MNXC3 --> 1 MNXM2@MNXC3 + 1 MNXM606@MNXC3	PP0853	0	1000	0	Initializing	0
Initial Reaction		R870CDBC7_RL-493		1 MNXM1168@MNXC3 + 1 MNXM31@MNXC3 <-- 1 MNXM1641@MNXC3	PP1618	-1000	0	0	Initializing	0
Initial Reaction		RD7F35508_LR-887		1 MNXM1176@MNXC3 --> 1 MNXM23@MNXC3 + 1 MNXM75@MNXC3	pWW0092	0	1000	0	Initializing	0
Initial Reaction		R5DF83D31_RL-317		1 MNXM1176@MNXC3 <-- 1 MNXM2@MNXC3 + 1 MNXM9829@MNXC3	pWW0094	-1000	0	0	Initializing	0
Initial Reaction		RFF5F1C5A_LR-1057		1 MNXM1177@MNXC3 + 1 MNXM1@MNXC3 + 1 MNXM6@MNXC3 --> 1 MNXM361@MNXC3 + 1 MNXM5@MNXC3 + 1 MNXM9@MNXC3	PP1989	0	1000	0	Initializing	0
Initial Reaction		R1F73F81_RL-74		1 MNXM1177@MNXC3 + 1 MNXM7@MNXC3 <-- 1 MNXM3@MNXC3 + 1 MNXM42@MNXC3	PP4473	-1000	0	0	Initializing	0
Initial Reaction		R304892D8_LR-146		1 MNXM1178@MNXC3 + 1 MNXM2@MNXC3 --> 1 MNXM791@MNXC3 + 1 MNXM9@MNXC3	PP4565	0	1000	0	Initializing	0
Initial Reaction		R788748E2_RL-425		1 MNXM1178@MNXC3 + 1 MNXM5@MNXC3 <-- 1 MNXM1532@MNXC3 + 1 MNXM1@MNXC3 + 1 MNXM6@MNXC3	PP0514	-1000	0	0	Initializing	0
Initial Reaction		R4938DB0B_RL-246		1 MNXM117@MNXC3 + 1 MNXM118@MNXC3 <-- 1 MNXM2@MNXC3 + 1 MNXM328@MNXC3	PP2196	-1000	0	0	Initializing	0
Initial Reaction		R3F8608DC_RL-195		1 MNXM117@MNXC3 + 1 MNXM192@MNXC3 <-- 1 MNXM1312@MNXC3 + 1 MNXM2@MNXC3	PP4523	-1000	0	0	Initializing	0
Initial Reaction		RD74F6AC5_LR-882		1 MNXM117@MNXC3 + 2 MNXM1@MNXC3 + 1 MNXM2@MNXC3 --> 1 MNXM13@MNXC3 + 2 MNXM15@MNXC3	PP2843+PP2844+PP2845	0	1000	0	Initializing	0
Initial Reaction		R373FF9_LR-164		1 MNXM1189@MNXC3 + 1 MNXM1@MNXC3 + 1 MNXM2@MNXC3 --> 1 MNXM11@MNXC3 + 1 MNXM30@MNXC3	PP5302	0	1000	0	Initializing	0
Initial Reaction		R71585B9F_B-398		1 MNXM1189@MNXC3 + 1 MNXM9@MNXC3 <==> 1 MNXM1561@MNXC3 + 1 MNXM2@MNXC3	PP5216	-1000	1000	0	Initializing	0
Initial Reaction		REF9A3ED6_LR-997		1 MNXM118@MNXC19 + 1 MNXM2@MNXC3 + 1 MNXM3@MNXC3 --> 1 MNXM118@MNXC3 + 1 MNXM1@MNXC3 + 1 MNXM7@MNXC3 + 1 MNXM9@MNXC3	PP0411+PP0412+PP0413+PP0414;PP5177+PP5178+PP5179+PP5180;PP5177+PP5178+PP5179+PP5182	0	1000	0	Initializing	0
Initial Reaction		RC70D7A8B_B-802		1 MNXM118@MNXC19 <==> 1 MNXM118@MNXC2		-1000	1000	0	Initializing	0
Initial Reaction		RA760988D_RL-650		1 MNXM118@MNXC3 + 1 MNXM13@MNXC3 <-- 1 MNXM1@MNXC3 + 1 MNXM89689@MNXC3	PP0864	-1000	0	0	Initializing	0
Initial Reaction		R231CFDAF_LR-92		1 MNXM118@MNXC3 + 1 MNXM321@MNXC3 --> 1 MNXM124@MNXC3 + 1 MNXM150@MNXC3 + 1 MNXM1@MNXC3		0	1000	0	Initializing	0
Initial Reaction		RDBF7A578_RL-910		1 MNXM1196@MNXC19 + 1 MNXM9@MNXC19 <-- 1 MNXM2@MNXC19 + 1 MNXM5268@MNXC19	PP0520	-1000	0	0	Initializing	0
Initial Reaction		R7AB4D268_RL-437		1 MNXM1196@MNXC3 + 1 MNXM9@MNXC3 <-- 1 MNXM2@MNXC3 + 1 MNXM5268@MNXC3	PP0520	-1000	0	0	Initializing	0
Initial Reaction		RD30BE6DB_RL-857		1 MNXM11@MNXC3 + 1 MNXM125@MNXC3 <-- 1 MNXM213@MNXC3 + 1 MNXM38291@MNXC3	PP0747	-1000	0	0	Initializing	0
Initial Reaction		R3070E7BD_RL-147		1 MNXM11@MNXC3 + 1 MNXM1278@MNXC3 <-- 1 MNXM249@MNXC3 + 1 MNXM2@MNXC3 + 1 MNXM34@MNXC3	PP0110;PP0816	-1000	0	0	Initializing	0
Initial Reaction		RE3DD0223_B-941		1 MNXM11@MNXC3 + 1 MNXM1351@MNXC3 <==> 1 MNXM38291@MNXC3 + 1 MNXM3@MNXC3	PP0965	-1000	1000	0	Initializing	0
Initial Reaction		R5813BEE8_RL-299		1 MNXM11@MNXC3 + 1 MNXM13@MNXC3 + 1 MNXM194@MNXC3 <-- 2 MNXM1@MNXC3 + 1 MNXM38291@MNXC3 + 1 MNXM555@MNXC3	PP0787	-1000	0	0	Initializing	0
Initial Reaction		R669F0256_RL-342		1 MNXM11@MNXC3 + 1 MNXM147@MNXC3 + 1 MNXM14@MNXC3 + 1 MNXM1@MNXC3 + 1 MNXM89557@MNXC3 <-- 1 MNXM2@MNXC3 + 1 MNXM37@MNXC3 + 1 MNXM3@MNXC3 + 1 MNXM42@MNXC3	PP1750	-1000	0	0	Initializing	0
Initial Reaction		RFBBF91C1_RL-1049		1 MNXM11@MNXC3 + 1 MNXM1489@MNXC3 <-- 1 MNXM188@MNXC3 + 1 MNXM38291@MNXC3	PP0421	-1000	0	0	Initializing	0
Initial Reaction		RD4E3CB6C_RL-872		1 MNXM11@MNXC3 + 1 MNXM14@MNXC3 + 1 MNXM1@MNXC3 + 1 MNXM224@MNXC3 <-- 1 MNXM12@MNXC3 + 1 MNXM1@MNXC19 + 1 MNXM314@MNXC19 + 1 MNXM3@MNXC3	PP2213;PP4549;PP4550	-1000	0	0	Initializing	0
Initial Reaction		R57A7D15A_RL-296		1 MNXM11@MNXC3 + 1 MNXM14@MNXC3 + 1 MNXM1@MNXC3 + 1 MNXM28@MNXC3 <-- 1 MNXM3@MNXC3 + 1 MNXM61@MNXC3 + 1 MNXM90882@MNXC3	PP1097	-1000	0	0	Initializing	0
Initial Reaction		RCD84587C_RL-829		1 MNXM11@MNXC3 + 1 MNXM14@MNXC3 + 1 MNXM1@MNXC3 + 1 MNXM342@MNXC3 <-- 1 MNXM12@MNXC3 + 1 MNXM1@MNXC19 + 1 MNXM3@MNXC3 + 1 MNXM750@MNXC19	PP2213;PP4549;PP4550	-1000	0	0	Initializing	0
Initial Reaction		R445059CA_RL-226		1 MNXM11@MNXC3 + 1 MNXM14@MNXC3 + 1 MNXM1@MNXC3 + 1 MNXM363@MNXC3 <-- 1 MNXM12@MNXC3 + 1 MNXM1@MNXC19 + 1 MNXM3@MNXC3 + 1 MNXM402@MNXC19	PP2213;PP4549;PP4550	-1000	0	0	Initializing	0
Initial Reaction		RD92CDAFA_RL-896		1 MNXM11@MNXC3 + 1 MNXM14@MNXC3 + 1 MNXM1@MNXC3 + 1 MNXM364@MNXC3 <-- 1 MNXM144@MNXC3 + 1 MNXM3@MNXC3 + 1 MNXM593@MNXC3	PP4700	-1000	0	0	Initializing	0
Initial Reaction		R1D585BDD_RL-60		1 MNXM11@MNXC3 + 1 MNXM14@MNXC3 + 1 MNXM1@MNXC3 + 1 MNXM550@MNXC3 <-- 1 MNXM211@MNXC3 + 1 MNXM3@MNXC3 + 1 MNXM42@MNXC3	PP1088	-1000	0	0	Initializing	0
Initial Reaction		R43603FEA_RL-219		1 MNXM11@MNXC3 + 1 MNXM14@MNXC3 + 1 MNXM1@MNXC3 + 1 MNXM553@MNXC3 <-- 1 MNXM12@MNXC3 + 1 MNXM1653@MNXC19 + 1 MNXM1@MNXC19 + 1 MNXM3@MNXC3	PP2213;PP4549;PP4550	-1000	0	0	Initializing	0
Initial Reaction		R6E67D94D_RL-386		1 MNXM11@MNXC3 + 1 MNXM14@MNXC3 + 1 MNXM1@MNXC3 + 1 MNXM697@MNXC3 <-- 1 MNXM140@MNXC3 + 1 MNXM3@MNXC3 + 1 MNXM90880@MNXC3	PP4794	-1000	0	0	Initializing	0
Initial Reaction		R40F0124E_RL-208		1 MNXM11@MNXC3 + 1 MNXM14@MNXC3 + 1 MNXM1@MNXC3 + 1 MNXM89557@MNXC3 + 1 MNXM8@MNXC3 <-- 1 MNXM2@MNXC3 + 1 MNXM309@MNXC3 + 1 MNXM37@MNXC3 + 1 MNXM3@MNXC3	PP4869	-1000	0	0	Initializing	0
Initial Reaction		R652F2D15_RL-337		1 MNXM11@MNXC3 + 1 MNXM14@MNXC3 + 1 MNXM1@MNXC3 + 1 MNXM89763@MNXC3 <-- 1 MNXM29@MNXC3 + 1 MNXM3@MNXC3 + 1 MNXM90340@MNXC3	PP0060+PP0061	-1000	0	0	Initializing	0
Initial Reaction		RF2355A1A_RL-1007		1 MNXM11@MNXC3 + 1 MNXM14@MNXC3 + 1 MNXM1@MNXC3 + 1 MNXM89802@MNXC3 <-- 1 MNXM3@MNXC3 + 1 MNXM90753@MNXC3 + 1 MNXM97@MNXC3	PP2469+PP2470	-1000	0	0	Initializing	0
Initial Reaction		RE14DA1C5_RL-927		1 MNXM11@MNXC3 + 1 MNXM14@MNXC3 + 1 MNXM1@MNXC3 + 1 MNXM89803@MNXC3 <-- 1 MNXM3@MNXC3 + 1 MNXM53@MNXC3 + 1 MNXM91028@MNXC3	PP4000	-1000	0	0	Initializing	0
Initial Reaction		R1B5B2789_RL-50		1 MNXM11@MNXC3 + 1 MNXM14@MNXC3 + 1 MNXM1@MNXC3 + 1 MNXM89810@MNXC3 <-- 1 MNXM37@MNXC3 + 1 MNXM3@MNXC3 + 1 MNXM71@MNXC3	PP2904	-1000	0	0	Initializing	0
Initial Reaction		RA3D4E688_RL-633		1 MNXM11@MNXC3 + 1 MNXM14@MNXC3 + 1 MNXM1@MNXC3 + 1 MNXM89815@MNXC3 <-- 1 MNXM32@MNXC3 + 1 MNXM3@MNXC3 + 1 MNXM89576@MNXC3	PP4474	-1000	0	0	Initializing	0
Initial Reaction		RE204027D_RL-933		1 MNXM11@MNXC3 + 1 MNXM14@MNXC3 + 1 MNXM1@MNXC3 + 1 MNXM89822@MNXC3 <-- 1 MNXM3@MNXC3 + 1 MNXM76@MNXC3 + 1 MNXM90668@MNXC3	PP0436	-1000	0	0	Initializing	0
Initial Reaction		R7D5E13BB_RL-447		1 MNXM11@MNXC3 + 1 MNXM14@MNXC3 + 1 MNXM1@MNXC3 + 1 MNXM89831@MNXC3 <-- 1 MNXM134@MNXC3 + 1 MNXM3@MNXC3 + 1 MNXM90878@MNXC3	PP0854	-1000	0	0	Initializing	0
Initial Reaction		R951AF2A8_RL-565		1 MNXM11@MNXC3 + 1 MNXM14@MNXC3 + 1 MNXM1@MNXC3 + 1 MNXM89832@MNXC3 <-- 1 MNXM231@MNXC3 + 1 MNXM3@MNXC3 + 1 MNXM90879@MNXC3	PP0603	-1000	0	0	Initializing	0
Initial Reaction		RC79045EC_RL-804		1 MNXM11@MNXC3 + 1 MNXM14@MNXC3 + 1 MNXM1@MNXC3 + 1 MNXM89895@MNXC3 <-- 1 MNXM142@MNXC3 + 1 MNXM3@MNXC3 + 1 MNXM90883@MNXC3	PP2465	-1000	0	0	Initializing	0
Initial Reaction		RE1A88F94_RL-929		1 MNXM11@MNXC3 + 1 MNXM14@MNXC3 + 1 MNXM1@MNXC3 + 1 MNXM90110@MNXC3 <-- 1 MNXM199@MNXC3 + 1 MNXM3@MNXC3 + 1 MNXM90885@MNXC3	PP0977	-1000	0	0	Initializing	0
Initial Reaction		R3662C7FC_B-159		1 MNXM11@MNXC3 + 1 MNXM14@MNXC3 + 1 MNXM21@MNXC3 <==> 1 MNXM12@MNXC3 + 1 MNXM26@MNXC3 + 1 MNXM3@MNXC3	PP4487;PP4702	-1000	1000	0	Initializing	0
Initial Reaction		R6D599001_RL-377		1 MNXM11@MNXC3 + 1 MNXM14@MNXC3 + 1 MNXM264@MNXC3 <-- 1 MNXM12@MNXC3 + 1 MNXM3@MNXC3 + 1 MNXM505@MNXC3	PP3356	-1000	0	0	Initializing	0
Initial Reaction		R9FFE521C_RL-614		1 MNXM11@MNXC3 + 1 MNXM14@MNXC3 + 1 MNXM406@MNXC3 <-- 1 MNXM12@MNXC3 + 1 MNXM3@MNXC3 + 1 MNXM573@MNXC3	PP3356	-1000	0	0	Initializing	0
Initial Reaction		R31E83768_RL-151		1 MNXM11@MNXC3 + 1 MNXM14@MNXC3 + 1 MNXM443@MNXC3 <-- 1 MNXM12@MNXC3 + 1 MNXM3@MNXC3 + 1 MNXM890@MNXC3	PP3356	-1000	0	0	Initializing	0
Initial Reaction		R42F7A6B0_B-216		1 MNXM11@MNXC3 + 1 MNXM14@MNXC3 + 1 MNXM502@MNXC3 <==> 1 MNXM12@MNXC3 + 1 MNXM3@MNXC3 + 1 MNXM497@MNXC3	PP3279	-1000	1000	0	Initializing	0
Initial Reaction		R8CD08AB3_RL-529		1 MNXM11@MNXC3 + 1 MNXM14@MNXC3 + 1 MNXM86@MNXC3 <-- 1 MNXM12@MNXC3 + 1 MNXM356@MNXC3 + 1 MNXM3@MNXC3	PP2351	-1000	0	0	Initializing	0
Initial Reaction		RB9D38C7E_RL-734		1 MNXM11@MNXC3 + 1 MNXM14@MNXC3 + 1 MNXM89752@MNXC3 <-- 1 MNXM3@MNXC3 + 1 MNXM89557@MNXC3 + 1 MNXM90886@MNXC3	PP1977	-1000	0	0	Initializing	0
Initial Reaction		REC2E33C5_RL-977		1 MNXM11@MNXC3 + 1 MNXM14@MNXC3 + 1 MNXM89811@MNXC3 <-- 1 MNXM3@MNXC3 + 1 MNXM42@MNXC3 + 1 MNXM90752@MNXC3	PP1213	-1000	0	0	Initializing	0
Initial Reaction		RBAB400F8_RL-739		1 MNXM11@MNXC3 + 1 MNXM14@MNXC3 + 1 MNXM89922@MNXC3 <-- 1 MNXM3@MNXC3 + 1 MNXM78@MNXC3 + 1 MNXM91319@MNXC3	PP1496	-1000	0	0	Initializing	0
Initial Reaction		RB56EFB51_RL-710		1 MNXM11@MNXC3 + 1 MNXM14@MNXC3 + 1 MNXM90012@MNXC3 <-- 1 MNXM1@MNXC3 + 1 MNXM3@MNXC3 + 1 MNXM55@MNXC3 + 1 MNXM90666@MNXC3	PP2905	-1000	0	0	Initializing	0
Initial Reaction		RD437D0AE_RL-865		1 MNXM11@MNXC3 + 1 MNXM14@MNXC3 + 2 MNXM1@MNXC3 + 1 MNXM89870@MNXC3 <-- 1 MNXM3@MNXC3 + 1 MNXM70@MNXC3 + 1 MNXM90751@MNXC3	PP5089	-1000	0	0	Initializing	0
Initial Reaction		R1B8193E7_RL-52		1 MNXM11@MNXC3 + 1 MNXM14@MNXC3 <-- 1 MNXM168@MNXC3 + 1 MNXM38291@MNXC3	PP4266	-1000	0	0	Initializing	0
Initial Reaction		R41B15CAA_RL-210		1 MNXM11@MNXC3 + 1 MNXM1515@MNXC3 + 1 MNXM1@MNXC3 <-- 1 MNXM1351@MNXC3 + 1 MNXM2@MNXC3	PP5015	-1000	0	0	Initializing	0
Initial Reaction		R788268AB_RL-424		1 MNXM11@MNXC3 + 1 MNXM1642@MNXC3 <-- 1 MNXM1626@MNXC3 + 1 MNXM63@MNXC3	PP1614	-1000	0	0	Initializing	0
Initial Reaction		RDD258AA6_RL-913		1 MNXM11@MNXC3 + 1 MNXM1645@MNXC3 + 1 MNXM1@MNXC3 <-- 1 MNXM2@MNXC3 + 1 MNXM397@MNXC3	PP4261;PP5139	-1000	0	0	Initializing	0
Initial Reaction		R276A6E5E_RL-104		1 MNXM11@MNXC3 + 1 MNXM16@MNXC3 + 1 MNXM9@MNXC3 <-- 1 MNXM2@MNXC3 + 1 MNXM3@MNXC3 + 1 MNXM61@MNXC3	PP4967	-1000	0	0	Initializing	0
Initial Reaction		RA3D05AAC_RL-632		1 MNXM11@MNXC3 + 1 MNXM194@MNXC3 + 1 MNXM7@MNXC3 + 1 MNXM9@MNXC3 <-- 1 MNXM274@MNXC3 + 1 MNXM2@MNXC3 + 1 MNXM38291@MNXC3 + 1 MNXM3@MNXC3	PP4868	-1000	0	0	Initializing	0
Initial Reaction		R8569833_RL-481		1 MNXM11@MNXC3 + 1 MNXM1@MNXC3 + 1 MNXM234@MNXC3 <-- 1 MNXM2@MNXC3 + 1 MNXM452@MNXC3	PP5286	-1000	0	0	Initializing	0
Initial Reaction		R51F1F362_RL-272		1 MNXM11@MNXC3 + 1 MNXM3232@MNXC3 <-- 1 MNXM1876@MNXC3 + 1 MNXM63@MNXC3	PP1596	-1000	0	0	Initializing	0
Initial Reaction		R8646BD66_B-489		1 MNXM11@MNXC3 + 1 MNXM3@MNXC3 <==> 1 MNXM332@MNXC3 + 1 MNXM7@MNXC3	PP5217	-1000	1000	0	Initializing	0
Initial Reaction		RBB4512EA_RL-743		1 MNXM11@MNXC3 + 1 MNXM4507@MNXC3 <-- 1 MNXM1969@MNXC3 + 1 MNXM63@MNXC3	PP1596	-1000	0	0	Initializing	0
Initial Reaction		R74FE1175_RL-415		1 MNXM11@MNXC3 + 1 MNXM4508@MNXC3 <-- 1 MNXM1970@MNXC3 + 1 MNXM63@MNXC3	PP1596	-1000	0	0	Initializing	0
Initial Reaction		RA677CE0D_RL-648		1 MNXM11@MNXC3 + 1 MNXM4509@MNXC3 <-- 1 MNXM1971@MNXC3 + 1 MNXM63@MNXC3	PP1596	-1000	0	0	Initializing	0
Initial Reaction		RC169E3C6_RL-777		1 MNXM11@MNXC3 + 1 MNXM4510@MNXC3 <-- 1 MNXM1877@MNXC3 + 1 MNXM63@MNXC3	PP1596	-1000	0	0	Initializing	0
Initial Reaction		RE29383BB_B-937		1 MNXM11@MNXC3 + 1 MNXM50@MNXC3 <==> 1 MNXM121@MNXC3 + 1 MNXM89588@MNXC3	PP3821	-1000	1000	0	Initializing	0
Initial Reaction		R4D491C79_RL-257		1 MNXM11@MNXC3 + 1 MNXM1@MNXC3 + 2 MNXM7@MNXC3 + 2 MNXM89557@MNXC3 + 1 MNXM90295@MNXC3 <-- 1 MNXM2@MNXC3 + 2 MNXM37@MNXC3 + 2 MNXM3@MNXC3 + 1 MNXM90238@MNXC3	PP1673	-1000	0	0	Initializing	0
Initial Reaction		R67B253B0_RL-344		1 MNXM11@MNXC3 + 1 MNXM243@MNXC3 <-- 1 MNXM3@MNXC3	PP5222	-1000	0	0	Initializing	0
Initial Reaction		RB74BCE1A_RL-724		1 MNXM11@MNXC3 + 1 MNXM287@MNXC3 <-- 1 MNXM1@MNXC3 + 1 MNXM3@MNXC3 + 1 MNXM58@MNXC3	PP1303+PP1304	-1000	0	0	Initializing	0
Initial Reaction		RE97914BB_LR-964		1 MNXM11@MNXC3 + 1 MNXM2@MNXC3 --> 1 MNXM1@MNXC3 + 2 MNXM9@MNXC3	PP0538	0	1000	0	Initializing	0
Initial Reaction		R74C0BF99_B-414		1 MNXM11@MNXC3 + 1 MNXM309@MNXC3 <==> 1 MNXM194@MNXC3 + 1 MNXM1@MNXC3 + 1 MNXM3@MNXC3	PP4810	-1000	1000	0	Initializing	0
Initial Reaction		RE0A403E4_RL-923		1 MNXM11@MNXC3 + 1 MNXM3291@MNXC3 + 1 MNXM9@MNXC3 <-- 1 MNXM1676@MNXC3 + 1 MNXM2@MNXC3 + 1 MNXM3@MNXC3	PP4967	-1000	0	0	Initializing	0
Initial Reaction		R1A49FA27_B-46		1 MNXM11@MNXC3 + 1 MNXM365@MNXC3 <==> 1 MNXM38291@MNXC3 + 1 MNXM4388@MNXC3	PP4266	-1000	1000	0	Initializing	0
Initial Reaction		RA50E8547_RL-638		1 MNXM11@MNXC3 + 1 MNXM47@MNXC3 <-- 1 MNXM121@MNXC3 + 1 MNXM1@MNXC3 + 1 MNXM89939@MNXC3	PP5411	-1000	0	0	Initializing	0
Initial Reaction		RC3CE61B2_B-793		1 MNXM11@MNXC3 + 1 MNXM481@MNXC3 <==> 1 MNXM1@MNXC3 + 1 MNXM373@MNXC3 + 1 MNXM3@MNXC3	PP5123	-1000	1000	0	Initializing	0
Initial Reaction		RCCCFED30_RL-826		1 MNXM11@MNXC3 + 1 MNXM488@MNXC3 + 1 MNXM89557@MNXC3 <-- 1 MNXM2@MNXC3 + 1 MNXM37@MNXC3 + 1 MNXM38291@MNXC3	PP2000	-1000	0	0	Initializing	0
Initial Reaction		RF9A7BEB2_B-1038		1 MNXM11@MNXC3 + 1 MNXM519@MNXC3 <==> 1 MNXM235@MNXC3 + 1 MNXM38291@MNXC3	PP5291	-1000	1000	0	Initializing	0
Initial Reaction		R6C853368_RL-375		1 MNXM11@MNXC3 + 1 MNXM80@MNXC3 <-- 1 MNXM158@MNXC3 + 1 MNXM38291@MNXC3	PP0746	-1000	0	0	Initializing	0
Initial Reaction		RF5C6B3A1_RL-1018		1 MNXM11@MNXC3 + 1 MNXM90822@MNXC3 <-- 1 MNXM1@MNXC3 + 1 MNXM3@MNXC3 + 1 MNXM53407@MNXC3	PP0602	-1000	0	0	Initializing	0
Initial Reaction		RA32CA962_RL-631		1 MNXM11@MNXC3 + 2 MNXM1@MNXC3 + 1 MNXM39@MNXC3 + 1 MNXM648@MNXC3 <-- 3 MNXM2@MNXC3 + 1 MNXM51@MNXC3	PP0516;PP0522;PP3813	-1000	0	0	Initializing	0
Initial Reaction		R38D3B430_LR-172		1 MNXM1202@MNXC3 --> 1 MNXM2@MNXC3 + 1 MNXM439@MNXC3	PP5128	0	1000	0	Initializing	0
Initial Reaction		R17525509_B-34		1 MNXM1218@MNXC3 + 1 MNXM1@MNXC3 + 1 MNXM6@MNXC3 <==> 1 MNXM325@MNXC3 + 1 MNXM5@MNXC3	PP3376	-1000	1000	0	Initializing	0
Initial Reaction		R92A2E676_RL-556		1 MNXM1218@MNXC3 + 1 MNXM7@MNXC3 <-- 1 MNXM1981@MNXC3 + 1 MNXM3@MNXC3	PP3378	-1000	0	0	Initializing	0
Initial Reaction		RBB8DB4B7_RL-745		1 MNXM1219@MNXC3 + 1 MNXM9@MNXC3 <-- 1 MNXM258@MNXC3 + 1 MNXM2@MNXC3 + 1 MNXM73@MNXC3	PP2324;PP3080	-1000	0	0	Initializing	0
Initial Reaction		R9D1B4549_LR-605		1 MNXM1219@MNXC3 --> 1 MNXM478@MNXC3 + 1 MNXM9@MNXC3	PP5078	0	1000	0	Initializing	0
Initial Reaction		RBE969E8F_RL-763		1 MNXM121@MNXC3 + 1 MNXM15@MNXC3 <-- 1 MNXM1@MNXC3 + 1 MNXM2@MNXC3 + 1 MNXM63@MNXC3	PP1100	-1000	0	0	Initializing	0
Initial Reaction		R8A4BE0D1_LR-513		1 MNXM121@MNXC3 + 1 MNXM2@MNXC3 + 1 MNXM37@MNXC3 + 1 MNXM3@MNXC3 --> 2 MNXM1@MNXC3 + 1 MNXM63@MNXC3 + 1 MNXM7@MNXC3 + 1 MNXM89557@MNXC3 + 1 MNXM9@MNXC3	PP1610	0	1000	0	Initializing	0
Initial Reaction		RDD534A01_B-914		1 MNXM121@MNXC3 + 1 MNXM7@MNXC3 <==> 1 MNXM17@MNXC3 + 1 MNXM1@MNXC3 + 1 MNXM3@MNXC3	PP0849	-1000	1000	0	Initializing	0
Initial Reaction		R2A5B0BFE_B-121		1 MNXM12224@MNXC3 <==> 1 MNXM6198@MNXC3 + 1 MNXM6199@MNXC3 + 1 MNXM6200@MNXC3 + 1 MNXM6201@MNXC3		-1000	1000	0	Initializing	0
Initial Reaction		RB08DAA7D_RL-695		1 MNXM1223@MNXC3 + 1 MNXM12@MNXC3 + 1 MNXM13@MNXC3 <-- 1 MNXM184@MNXC3 + 1 MNXM21@MNXC3	PP4379	-1000	0	0	Initializing	0
Initial Reaction		R71BE547_RL-402		1 MNXM1223@MNXC3 + 1 MNXM13@MNXC3 + 1 MNXM925@MNXC3 <-- 1 MNXM1269@MNXC3 + 1 MNXM184@MNXC3	PP4175	-1000	0	0	Initializing	0
Initial Reaction		R9882731E_B-581		1 MNXM1223@MNXC3 + 1 MNXM1@MNXC3 + 1 MNXM6@MNXC3 <==> 1 MNXM4175@MNXC3 + 1 MNXM5@MNXC3	PP1914	-1000	1000	0	Initializing	0
Initial Reaction		R72CB002_RL-408		1 MNXM1224@MNXC3 + 1 MNXM1@MNXC3 + 1 MNXM274@MNXC3 <-- 1 MNXM1531@MNXC3 + 1 MNXM194@MNXC3	PP1679	-1000	0	0	Initializing	0
Initial Reaction		RA8497557_LR-656		1 MNXM1224@MNXC3 + 1 MNXM2@MNXC3 --> 1 MNXM1539@MNXC3 + 1 MNXM9@MNXC3	PP1680	0	1000	0	Initializing	0
Initial Reaction		R485A5F40_RL-242		1 MNXM1239@MNXC3 + 1 MNXM15@MNXC3 <-- 1 MNXM2@MNXC3 + 1 MNXM902@MNXC3	PP3941	-1000	0	0	Initializing	0
Initial Reaction		R29E43110_B-115		1 MNXM1239@MNXC3 <==> 1 MNXM93@MNXC3	PP3942	-1000	1000	0	Initializing	0
Initial Reaction		R79E52CE9_B-434		1 MNXM123@MNXC3 + 1 MNXM14920@MNXC3 <==> 1 MNXM22020@MNXC3 + 1 MNXM61@MNXC3	PP2698	-1000	1000	0	Initializing	0
Initial Reaction		RD3FD3578_RL-864		1 MNXM123@MNXC3 + 1 MNXM15@MNXC3 + 1 MNXM23@MNXC3 <-- 1 MNXM2@MNXC3 + 1 MNXM319@MNXC3		-1000	0	0	Initializing	0
Initial Reaction		R8261C1C5_B-462		1 MNXM123@MNXC3 + 1 MNXM25@MNXC3 <==> 1 MNXM820@MNXC3 + 1 MNXM89582@MNXC3	PP0659;PP4594	-1000	1000	0	Initializing	0
Initial Reaction		RA528EB55_B-639		1 MNXM123@MNXC3 + 1 MNXM26@MNXC3 <==> 1 MNXM699@MNXC3 + 1 MNXM89582@MNXC3	PP2528	-1000	1000	0	Initializing	0
Initial Reaction		RD072B213_LR-844		1 MNXM123@MNXC3 + 1 MNXM289@MNXC3 --> 1 MNXM464@MNXC3 + 1 MNXM61@MNXC3		0	1000	0	Initializing	0
Initial Reaction		RD2EBF8F3_B-855		1 MNXM123@MNXC3 + 1 MNXM318@MNXC3 <==> 1 MNXM61@MNXC3 + 1 MNXM79@MNXC3	PP2375	-1000	1000	0	Initializing	0
Initial Reaction		R5141F0EC_RL-267		1 MNXM1242@MNXC3 + 1 MNXM17@MNXC3 + 1 MNXM1@MNXC3 <-- 1 MNXM2264@MNXC3 + 1 MNXM47@MNXC3	PP1337	-1000	0	0	Initializing	0
Initial Reaction		R15F8C459_LR-28		1 MNXM1242@MNXC3 --> 1 MNXM1@MNXC3 + 1 MNXM326@MNXC3 + 1 MNXM6376@MNXC3		0	1000	0	Initializing	0
Initial Reaction		R3598D90A_LR-158		1 MNXM124@MNXC19 + 1 MNXM2@MNXC3 + 1 MNXM3@MNXC3 --> 1 MNXM124@MNXC3 + 1 MNXM1@MNXC3 + 1 MNXM7@MNXC3 + 1 MNXM9@MNXC3	PP0411+PP0412+PP0413+PP0414	0	1000	0	Initializing	0
Initial Reaction		R205260EC_B-78		1 MNXM124@MNXC19 <==> 1 MNXM124@MNXC2		-1000	1000	0	Initializing	0
Initial Reaction		R4F682028_LR-262		1 MNXM125@MNXC19 + 1 MNXM2@MNXC19 --> 1 MNXM334@MNXC19 + 1 MNXM9@MNXC19	PP1414	0	1000	0	Initializing	0
Initial Reaction		RE8AF5D8F_LR-961		1 MNXM125@MNXC3 + 1 MNXM42@MNXC3 + 1 MNXM51@MNXC3 --> 1 MNXM30@MNXC3 + 1 MNXM565@MNXC3 + 1 MNXM9@MNXC3	PP4889	0	1000	0	Initializing	0
Initial Reaction		R8796A875_LR-497		1 MNXM125@MNXC3 + 1 MNXM2@MNXC3 --> 1 MNXM334@MNXC3 + 1 MNXM9@MNXC3	PP1620	0	1000	0	Initializing	0
Initial Reaction		R26F0C5C0_B-103		1 MNXM125@MNXC3 + 1 MNXM2@MNXC3 <==> 1 MNXM456@MNXC3	PP4822	-1000	1000	0	Initializing	0
Initial Reaction		R15538ABD_LR-25		1 MNXM1264@MNXC3 + 1 MNXM12@MNXC3 --> 1 MNXM21@MNXC3 + 1 MNXM92@MNXC3	PP1377;PP3280	0	1000	0	Initializing	0
Initial Reaction		RF09BEF23_RL-1000		1 MNXM1264@MNXC3 + 1 MNXM25@MNXC3 <-- 1 MNXM716@MNXC3 + 1 MNXM92@MNXC3	PP3951+PP3952	-1000	0	0	Initializing	0
Initial Reaction		RA183C210_RL-622		1 MNXM1264@MNXC3 + 1 MNXM90545@MNXC3 <-- 1 MNXM2784@MNXC3	PP3282+PP3284	-1000	0	0	Initializing	0
Initial Reaction		R17F3A914_RL-35		1 MNXM1265@MNXC3 + 1 MNXM1@MNXC3 + 1 MNXM7@MNXC3 <-- 1 MNXM3@MNXC3 + 1 MNXM602@MNXC3	PP5079	-1000	0	0	Initializing	0
Initial Reaction		R5F01904_B-321		1 MNXM1265@MNXC3 + 1 MNXM73@MNXC3 <==> 1 MNXM1365@MNXC3 + 1 MNXM9@MNXC3	PP1770	-1000	1000	0	Initializing	0
Initial Reaction		RDE46A37E_B-917		1 MNXM1269@MNXC3 + 1 MNXM12@MNXC3 <==> 1 MNXM21@MNXC3 + 1 MNXM925@MNXC3	PP4175	-1000	1000	0	Initializing	0
Initial Reaction		RA15AFF86_RL-620		1 MNXM1269@MNXC3 + 1 MNXM13@MNXC3 <-- 1 MNXM184@MNXC3	PP4175	-1000	0	0	Initializing	0
Initial Reaction		R67D3D8EC_RL-347		1 MNXM126@MNXC3 + 1 MNXM1@MNXC3 + 1 MNXM7@MNXC3 <-- 1 MNXM189@MNXC3 + 1 MNXM3@MNXC3	PP3178	-1000	0	0	Initializing	0
Initial Reaction		RFDE90BF1_B-1054		1 MNXM126@MNXC3 + 1 MNXM3@MNXC3 <==> 1 MNXM261@MNXC3 + 1 MNXM7@MNXC3	PP4963	-1000	1000	0	Initializing	0
Initial Reaction		R435A649E_B-218		1 MNXM126@MNXC3 <==> 1 MNXM275@MNXC3	PP5056	-1000	1000	0	Initializing	0
Initial Reaction		R2DA81553_B-136		1 MNXM1277@MNXC3 + 1 MNXM21@MNXC3 <==> 1 MNXM12@MNXC3 + 1 MNXM4815@MNXC3	PP0338	-1000	1000	0	Initializing	0
Initial Reaction		RA9CBEC2A_RL-661		1 MNXM1277@MNXC3 + 1 MNXM382@MNXC3 <-- 1 MNXM12@MNXC3 + 1 MNXM91300@MNXC3	PP4189	-1000	0	0	Initializing	0
Initial Reaction		R36A323A8_B-161		1 MNXM1277@MNXC3 + 1 MNXM92@MNXC3 <==> 1 MNXM12@MNXC3 + 1 MNXM90660@MNXC3	PP4188	-1000	1000	0	Initializing	0
Initial Reaction		R5D3D40E0_LR-314		1 MNXM1280@MNXC3 + 1 MNXM1@MNXC3 + 1 MNXM6@MNXC3 --> 1 MNXM245@MNXC3 + 1 MNXM5@MNXC3 + 1 MNXM9@MNXC3	PP4811	0	1000	0	Initializing	0
Initial Reaction		RBA1EB653_RL-736		1 MNXM1280@MNXC3 + 1 MNXM7@MNXC3 <-- 1 MNXM3@MNXC3 + 1 MNXM89557@MNXC3	PP0691	-1000	0	0	Initializing	0
Initial Reaction		RF3AF94EC_RL-1013		1 MNXM1281@MNXC3 + 1 MNXM9@MNXC3 <-- 1 MNXM1482@MNXC3 + 1 MNXM2@MNXC3	PP0059	-1000	0	0	Initializing	0
Initial Reaction		RBF9973C8_RL-770		1 MNXM1287@MNXC3 + 1 MNXM15@MNXC3 <-- 1 MNXM2@MNXC3 + 1 MNXM496@MNXC3	PP5036	-1000	0	0	Initializing	0
Initial Reaction		R30F04FA7_LR-149		1 MNXM1287@MNXC3 + 1 MNXM2@MNXC3 --> 1 MNXM39@MNXC3 + 1 MNXM89557@MNXC3	PP5029	0	1000	0	Initializing	0
Initial Reaction		R4E015DC_RL-258		1 MNXM1290@MNXC3 + 1 MNXM19@MNXC3 + 1 MNXM1@MNXC3 <-- 1 MNXM16@MNXC3 + 1 MNXM90976@MNXC3	PP4827	-1000	0	0	Initializing	0
Initial Reaction		RDE890339_LR-919		1 MNXM1290@MNXC3 + 1 MNXM1@MNXC3 + 0.5 MNXM4@MNXC3 --> 1 MNXM1291@MNXC3	PP4829	0	1000	0	Initializing	0
Initial Reaction		R3FDA3D55_LR-200		1 MNXM1291@MNXC3 + 1 MNXM16@MNXC3 --> 1 MNXM1441@MNXC3 + 1 MNXM19@MNXC3 + 2 MNXM1@MNXC3	PP4826	0	1000	0	Initializing	0
Initial Reaction		RD90F5BC3_B-895		1 MNXM1298@MNXC3 + 1 MNXM12@MNXC3 <==> 1 MNXM4927@MNXC3 + 1 MNXM925@MNXC3	PP1408	-1000	1000	0	Initializing	0
Initial Reaction		R71CD7CDF_B-403		1 MNXM1298@MNXC3 + 1 MNXM5@MNXC3 <==> 1 MNXM1@MNXC3 + 1 MNXM4994@MNXC3 + 1 MNXM6@MNXC3	PP1914	-1000	1000	0	Initializing	0
Initial Reaction		RC7FE3812_LR-807		1 MNXM1298@MNXC3 --> 1 MNXM2@MNXC3 + 1 MNXM3106@MNXC3	PP1602;PP4174	0	1000	0	Initializing	0
Initial Reaction		R7B007A06_RL-440		1 MNXM12@MNXC3 + 1 MNXM131@MNXC3 + 1 MNXM1@MNXC3 <-- 1 MNXM21@MNXC3 + 1 MNXM2@MNXC3 + 1 MNXM46@MNXC3	PP4194	-1000	0	0	Initializing	0
Initial Reaction		R43732CB3_B-220		1 MNXM12@MNXC3 + 1 MNXM133@MNXC3 <==> 2 MNXM21@MNXC3	PP2051	-1000	1000	0	Initializing	0
Initial Reaction		R43732CB3_B-221		1 MNXM12@MNXC3 + 1 MNXM133@MNXC3 <==> 2 MNXM21@MNXC3	PP2137;PP2215	0	1000	0	Initializing	0
Initial Reaction		R68663034_LR-351		1 MNXM12@MNXC3 + 1 MNXM14168@MNXC3 + 2 MNXM2@MNXC3 --> 1 MNXM1@MNXC3 + 1 MNXM21@MNXC3 + 1 MNXM2784@MNXC3 + 1 MNXM90545@MNXC3	PP3270+PP3280+PP3283	0	1000	0	Initializing	0
Initial Reaction		RFFDD1B42_RL-1059		1 MNXM12@MNXC3 + 1 MNXM1563@MNXC3 <-- 1 MNXM2@MNXC3 + 1 MNXM480@MNXC3 + 1 MNXM92@MNXC3	PP1530	-1000	0	0	Initializing	0
Initial Reaction		RBEEDC538_RL-765		1 MNXM12@MNXC3 + 1 MNXM1756@MNXC3 + 1 MNXM1@MNXC3 <-- 1 MNXM70@MNXC3 + 1 MNXM92@MNXC3	PP4479+PP4480	-1000	0	0	Initializing	0
Initial Reaction		REE674EE6_B-991		1 MNXM12@MNXC3 + 1 MNXM184@MNXC3 <==> 1 MNXM40@MNXC3 + 1 MNXM925@MNXC3	PP1913	-1000	1000	0	Initializing	0
Initial Reaction		RAC0608E7_RL-675		1 MNXM12@MNXC3 + 1 MNXM1@MNXC3 + 1 MNXM396@MNXC3 <-- 1 MNXM2@MNXC3 + 1 MNXM90341@MNXC3		-1000	0	0	Initializing	0
Initial Reaction		REF6E1A18_RL-995		1 MNXM12@MNXC3 + 1 MNXM1@MNXC3 + 1 MNXM730@MNXC3 <-- 1 MNXM21@MNXC3 + 1 MNXM89557@MNXC3	PP1346;PP5185	-1000	0	0	Initializing	0
Initial Reaction		R8149F79B_RL-458		1 MNXM12@MNXC3 + 1 MNXM1@MNXC3 + 1 MNXM7@MNXC3 <-- 1 MNXM3@MNXC3 + 1 MNXM481@MNXC3	PP0631	-1000	0	0	Initializing	0
Initial Reaction		R7C093A0F_RL-442		1 MNXM12@MNXC3 + 1 MNXM1@MNXC3 + 1 MNXM89939@MNXC3 <-- 1 MNXM21@MNXC3 + 1 MNXM969@MNXC3	PP5411	-1000	0	0	Initializing	0
Initial Reaction		RBF1BC307_RL-769		1 MNXM12@MNXC3 + 1 MNXM1@MNXC3 + 1 MNXM985@MNXC3 <-- 1 MNXM21@MNXC3 + 1 MNXM238@MNXC3 + 1 MNXM2@MNXC3	PP1025	-1000	0	0	Initializing	0
Initial Reaction		R56D4FB79_RL-292		1 MNXM12@MNXC3 + 1 MNXM1@MNXC3 + 1 MNXM98@MNXC3 <-- 1 MNXM21@MNXC3 + 1 MNXM2@MNXC3 + 1 MNXM69@MNXC3	PP0356	-1000	0	0	Initializing	0
Initial Reaction		R2E6C727_B-139		1 MNXM12@MNXC3 + 1 MNXM2575@MNXC3 <==> 1 MNXM4928@MNXC3 + 1 MNXM925@MNXC3	PP1408	-1000	1000	0	Initializing	0
Initial Reaction		R4ED73537_B-261		1 MNXM12@MNXC3 + 1 MNXM25@MNXC3 + 1 MNXM3@MNXC3 <==> 1 MNXM7@MNXC3 + 1 MNXM92@MNXC3 + 1 MNXM9@MNXC3	PP4185+PP4186	-1000	1000	0	Initializing	0
Initial Reaction		REA1C9317_B-969		1 MNXM12@MNXC3 + 1 MNXM280@MNXC3 <==> 1 MNXM21@MNXC3 + 1 MNXM9@MNXC3	PP0774	-1000	1000	0	Initializing	0
Initial Reaction		RCD52FAA5_B-828		1 MNXM12@MNXC3 + 1 MNXM3407@MNXC3 <==> 1 MNXM4926@MNXC3 + 1 MNXM925@MNXC3	PP1408	-1000	1000	0	Initializing	0
Initial Reaction		R61AB5B6_B-330		1 MNXM12@MNXC3 + 1 MNXM3746@MNXC3 <==> 1 MNXM4930@MNXC3 + 1 MNXM925@MNXC3	PP1408	-1000	1000	0	Initializing	0
Initial Reaction		R5F46211E_B-324		1 MNXM12@MNXC3 + 1 MNXM418@MNXC3 <==> 1 MNXM21@MNXC3 + 1 MNXM53@MNXC3	PP0840	-1000	1000	0	Initializing	0
Initial Reaction		RF92CD813_B-1035		1 MNXM12@MNXC3 + 1 MNXM4199@MNXC3 <==> 1 MNXM4929@MNXC3 + 1 MNXM925@MNXC3	PP1408	-1000	1000	0	Initializing	0
Initial Reaction		RD9A71B34_LR-900		1 MNXM12@MNXC3 + 1 MNXM524@MNXC3 --> 1 MNXM21@MNXC3 + 1 MNXM86@MNXC3		0	1000	0	Initializing	0
Initial Reaction		R428B1195_B-213		1 MNXM12@MNXC3 + 1 MNXM5389@MNXC3 <==> 1 MNXM6020@MNXC3 + 1 MNXM925@MNXC3	PP1408	-1000	1000	0	Initializing	0
Initial Reaction		RC2C92F36_B-787		1 MNXM12@MNXC3 + 1 MNXM5390@MNXC3 <==> 1 MNXM6018@MNXC3 + 1 MNXM925@MNXC3	PP1408	-1000	1000	0	Initializing	0
Initial Reaction		R9CBA3DDA_B-601		1 MNXM12@MNXC3 + 1 MNXM6198@MNXC3 <==> 1 MNXM1841@MNXC3 + 1 MNXM4928@MNXC3	PP5003;PP5005	-1000	0	0	Initializing	0
Initial Reaction		R9CBA3DDA_B-602		1 MNXM12@MNXC3 + 1 MNXM6198@MNXC3 <==> 1 MNXM1841@MNXC3 + 1 MNXM4928@MNXC3	PP5004	0	1000	0	Initializing	0
Initial Reaction		RA5FC4DE2_B-644		1 MNXM12@MNXC3 + 1 MNXM6199@MNXC3 <==> 1 MNXM1841@MNXC3 + 1 MNXM4926@MNXC3	PP5003;PP5005	-1000	0	0	Initializing	0
Initial Reaction		RA5FC4DE2_B-645		1 MNXM12@MNXC3 + 1 MNXM6199@MNXC3 <==> 1 MNXM1841@MNXC3 + 1 MNXM4926@MNXC3	PP5004	0	1000	0	Initializing	0
Initial Reaction		R86319ACD_B-487		1 MNXM12@MNXC3 + 1 MNXM6200@MNXC3 <==> 1 MNXM1841@MNXC3 + 1 MNXM4929@MNXC3	PP5003;PP5005	-1000	0	0	Initializing	0
Initial Reaction		R86319ACD_B-488		1 MNXM12@MNXC3 + 1 MNXM6200@MNXC3 <==> 1 MNXM1841@MNXC3 + 1 MNXM4929@MNXC3	PP5004	0	1000	0	Initializing	0
Initial Reaction		RB67AD4E5_B-718		1 MNXM12@MNXC3 + 1 MNXM6201@MNXC3 <==> 1 MNXM1841@MNXC3 + 1 MNXM4930@MNXC3	PP5003;PP5005	-1000	0	0	Initializing	0
Initial Reaction		RB67AD4E5_B-719		1 MNXM12@MNXC3 + 1 MNXM6201@MNXC3 <==> 1 MNXM1841@MNXC3 + 1 MNXM4930@MNXC3	PP5004	0	1000	0	Initializing	0
Initial Reaction		RF847B611_LR-1027		1 MNXM12@MNXC3 + 1 MNXM677@MNXC3 --> 1 MNXM21@MNXC3 + 1 MNXM342@MNXC3	PP2137	0	1000	0	Initializing	0
Initial Reaction		R872A45AB_B-494		1 MNXM12@MNXC3 + 1 MNXM699@MNXC3 <==> 1 MNXM21@MNXC3 + 1 MNXM353@MNXC3	PP5097+PP5098	-1000	1000	0	Initializing	0
Initial Reaction		RC85FD4B5_LR-811		1 MNXM12@MNXC3 + 1 MNXM705@MNXC3 --> 1 MNXM21@MNXC3 + 1 MNXM486@MNXC3	PP2137	0	1000	0	Initializing	0
Initial Reaction		R6861B226_LR-350		1 MNXM12@MNXC3 + 1 MNXM706@MNXC3 --> 1 MNXM21@MNXC3 + 1 MNXM553@MNXC3	PP2137	0	1000	0	Initializing	0
Initial Reaction		RBFDCF42D_LR-772		1 MNXM12@MNXC3 + 1 MNXM707@MNXC3 --> 1 MNXM21@MNXC3 + 1 MNXM363@MNXC3	PP2137	0	1000	0	Initializing	0
Initial Reaction		R43D1C646_LR-223		1 MNXM12@MNXC3 + 1 MNXM717@MNXC3 --> 1 MNXM21@MNXC3 + 1 MNXM233@MNXC3	PP2137;PP2215	0	1000	0	Initializing	0
Initial Reaction		R8A69C2F0_LR-514		1 MNXM12@MNXC3 + 1 MNXM738@MNXC3 --> 1 MNXM21@MNXC3 + 1 MNXM224@MNXC3	PP2137	0	1000	0	Initializing	0
Initial Reaction		RBCD76BDD_B-753		1 MNXM12@MNXC3 + 1 MNXM8355@MNXC3 <==> 1 MNXM1841@MNXC3 + 1 MNXM6020@MNXC3	PP5003;PP5005	-1000	0	0	Initializing	0
Initial Reaction		RBCD76BDD_B-754		1 MNXM12@MNXC3 + 1 MNXM8355@MNXC3 <==> 1 MNXM1841@MNXC3 + 1 MNXM6020@MNXC3	PP5004	0	1000	0	Initializing	0
Initial Reaction		R6AAD2E9A_B-367		1 MNXM12@MNXC3 + 1 MNXM8356@MNXC3 <==> 1 MNXM1841@MNXC3 + 1 MNXM4927@MNXC3	PP5003;PP5005	-1000	0	0	Initializing	0
Initial Reaction		R6AAD2E9A_B-368		1 MNXM12@MNXC3 + 1 MNXM8356@MNXC3 <==> 1 MNXM1841@MNXC3 + 1 MNXM4927@MNXC3	PP5004	0	1000	0	Initializing	0
Initial Reaction		RD3453493_B-858		1 MNXM12@MNXC3 + 1 MNXM8357@MNXC3 <==> 1 MNXM1841@MNXC3 + 1 MNXM6018@MNXC3	PP5003;PP5005	-1000	0	0	Initializing	0
Initial Reaction		RD3453493_B-859		1 MNXM12@MNXC3 + 1 MNXM8357@MNXC3 <==> 1 MNXM1841@MNXC3 + 1 MNXM6018@MNXC3	PP5004	0	1000	0	Initializing	0
Initial Reaction		R5ADCCE58_RL-308		1 MNXM1313@MNXC3 + 2 MNXM2@MNXC3 + 1 MNXM9@MNXC3 <-- 1 MNXM2323@MNXC3 + 1 MNXM791@MNXC3	PP0517	-1000	0	0	Initializing	0
Initial Reaction		RF2855BEC_B-1008		1 MNXM131@MNXC19 + 1 MNXM1@MNXC19 <==> 1 MNXM131@MNXC3 + 1 MNXM1@MNXC3	PP0147;PP2057;PP2703	-1000	1000	0	Initializing	0
Initial Reaction		RDAA59F98_B-903		1 MNXM131@MNXC19 <==> 1 MNXM131@MNXC2	PP1419	-1000	1000	0	Initializing	0
Initial Reaction		RCB2584A5_B-820		1 MNXM131@MNXC3 <==> 1 MNXM2@MNXC3 + 1 MNXM813@MNXC3	PP2112;PP2339	-1000	1000	0	Initializing	0
Initial Reaction		REEB83731_B-993		1 MNXM131@MNXC3 <==> 1 MNXM89661@MNXC3	PP2112;PP2339	-1000	1000	0	Initializing	0
Initial Reaction		R4D22A370_B-256		1 MNXM132@MNXC3 <==> 1 MNXM83@MNXC3	PP0565	-1000	1000	0	Initializing	0
Initial Reaction		R21F3DFF8_RL-85		1 MNXM1334@MNXC3 + 1 MNXM1@MNXC3 + 1 MNXM7@MNXC3 <-- 1 MNXM353@MNXC3 + 1 MNXM3@MNXC3	PP0121	-1000	0	0	Initializing	0
Initial Reaction		RF3AD9ECA_LR-1012		1 MNXM1334@MNXC3 + 1 MNXM2@MNXC3 --> 1 MNXM142@MNXC3 + 1 MNXM9@MNXC3	PP1471	0	1000	0	Initializing	0
Initial Reaction		RC045A175_RL-773		1 MNXM1335@MNXC19 + 1 MNXM9@MNXC19 <-- 1 MNXM2@MNXC19 + 1 MNXM5270@MNXC19	PP0520	-1000	0	0	Initializing	0
Initial Reaction		R15A030E4_RL-26		1 MNXM1335@MNXC3 + 1 MNXM9@MNXC3 <-- 1 MNXM2@MNXC3 + 1 MNXM5270@MNXC3	PP0520	-1000	0	0	Initializing	0
Initial Reaction		R1DB58FAD_RL-63		1 MNXM133@MNXC3 + 1 MNXM25@MNXC3 <-- 1 MNXM154@MNXC3 + 1 MNXM92@MNXC3	PP3122+PP3123	-1000	0	0	Initializing	0
Initial Reaction		RED71BBA3_LR-986		1 MNXM134@MNXC19 + 1 MNXM2@MNXC3 + 1 MNXM3@MNXC3 --> 1 MNXM134@MNXC3 + 1 MNXM1@MNXC3 + 1 MNXM7@MNXC3 + 1 MNXM9@MNXC3	PP1297+PP1298+PP1299+PP1300	0	1000	0	Initializing	0
Initial Reaction		R8FFFB956_B-540		1 MNXM134@MNXC19 <==> 1 MNXM134@MNXC2	PP0799	-1000	1000	0	Initializing	0
Initial Reaction		RBC34FA4D_LR-748		1 MNXM134@MNXC3 --> 1 MNXM15@MNXC3 + 1 MNXM700@MNXC3	PP5032	0	1000	0	Initializing	0
Initial Reaction		RAB311DE2_LR-672		1 MNXM1365@MNXC3 --> 1 MNXM337@MNXC3 + 1 MNXM9@MNXC3	PP1830	0	1000	0	Initializing	0
Initial Reaction		RE6ED2E76_RL-954		1 MNXM1384@MNXC3 + 1 MNXM7@MNXC3 <-- 1 MNXM3@MNXC3 + 1 MNXM730@MNXC3	PP5289	-1000	0	0	Initializing	0
Initial Reaction		R8B72B85E_LR-519		1 MNXM138@MNXC3 + 1 MNXM42@MNXC3 --> 1 MNXM1@MNXC3 + 1 MNXM465@MNXC3 + 1 MNXM9@MNXC3	PP4998	0	1000	0	Initializing	0
Initial Reaction		R70ADAFAA_B-396		1 MNXM138@MNXC3 + 1 MNXM89689@MNXC3 <==> 1 MNXM1@MNXC3 + 1 MNXM211@MNXC3 + 1 MNXM9@MNXC3	PP1000;PP1079	-1000	1000	0	Initializing	0
Initial Reaction		RA4CE9AC_B-635		1 MNXM138@MNXC3 + 2 MNXM1@MNXC3 + 1 MNXM7@MNXC3 <==> 1 MNXM13@MNXC3 + 1 MNXM15@MNXC3 + 1 MNXM3@MNXC3	PP0999	-1000	1000	0	Initializing	0
Initial Reaction		R394D990C_RL-174		1 MNXM138@MNXC3 + 2 MNXM1@MNXC3 + 2 MNXM7@MNXC3 + 1 MNXM89557@MNXC3 + 1 MNXM9@MNXC3 <-- 1 MNXM1478@MNXC3 + 1 MNXM2@MNXC3 + 1 MNXM37@MNXC3 + 2 MNXM3@MNXC3	PP4723+PP4724	-1000	0	0	Initializing	0
Initial Reaction		R23B5E05B_LR-94		1 MNXM1397@MNXC3 --> 1 MNXM1408@MNXC3	PP0292	0	1000	0	Initializing	0
Initial Reaction		R2A242E9B_RL-116		1 MNXM1397@MNXC3 <-- 1 MNXM1515@MNXC3 + 1 MNXM2@MNXC3	PP5014	-1000	0	0	Initializing	0
Initial Reaction		RA5364193_B-641		1 MNXM13@MNXC19 <==> 1 MNXM13@MNXC2		-1000	1000	0	Initializing	0
Initial Reaction		RD2317105_B-853		1 MNXM13@MNXC19 <==> 1 MNXM13@MNXC3		-1000	1000	0	Initializing	0
Initial Reaction		R520662EB_RL-273		1 MNXM13@MNXC3 + 1 MNXM1448@MNXC3 <-- 1 MNXM1@MNXC3 + 1 MNXM4398@MNXC3	pWW0091	-1000	0	0	Initializing	0
Initial Reaction		RA6046011_RL-646		1 MNXM13@MNXC3 + 1 MNXM144@MNXC3 + 1 MNXM15@MNXC3 <-- 2 MNXM1@MNXC3 + 1 MNXM2@MNXC3 + 1 MNXM802@MNXC3	PP0614	-1000	0	0	Initializing	0
Initial Reaction		RE3198A0B_RL-938		1 MNXM13@MNXC3 + 1 MNXM145@MNXC3 + 1 MNXM6@MNXC3 <-- 1 MNXM325@MNXC3 + 1 MNXM5@MNXC3	PP4043	-1000	0	0	Initializing	0
Initial Reaction		R7F85E117_RL-453		1 MNXM13@MNXC3 + 1 MNXM1589@MNXC3 + 2 MNXM19@MNXC3 + 2 MNXM1@MNXC3 <-- 2 MNXM16@MNXC3 + 1 MNXM90303@MNXC3	PP4830	-1000	0	0	Initializing	0
Initial Reaction		R8ABFDCA9_RL-516		1 MNXM13@MNXC3 + 1 MNXM1770@MNXC3 <-- 1 MNXM1@MNXC3 + 1 MNXM7661@MNXC3	PP4908	-1000	0	0	Initializing	0
Initial Reaction		RE67EB5DB_RL-953		1 MNXM13@MNXC3 + 1 MNXM1895@MNXC3 <-- 1 MNXM1@MNXC3 + 1 MNXM6072@MNXC3	PP1394	-1000	0	0	Initializing	0
Initial Reaction		RAC97DA3F_RL-680		1 MNXM13@MNXC3 + 1 MNXM192@MNXC3 <-- 1 MNXM1@MNXC3 + 1 MNXM89557@MNXC3	PP0567	-1000	0	0	Initializing	0
Initial Reaction		R2E1FF53_RL-138		1 MNXM13@MNXC3 + 1 MNXM1945@MNXC3 <-- 1 MNXM1@MNXC3 + 1 MNXM7660@MNXC3	PP4908	-1000	0	0	Initializing	0
Initial Reaction		R69E67A1B_RL-363		1 MNXM13@MNXC3 + 1 MNXM214@MNXC3 + 1 MNXM38@MNXC3 <-- 1 MNXM382@MNXC3 + 1 MNXM90822@MNXC3	PP0158	-1000	0	0	Initializing	0
Initial Reaction		RCC9AB260_RL-825		1 MNXM13@MNXC3 + 1 MNXM2090@MNXC3 + 1 MNXM2@MNXC3 <-- 1 MNXM4@MNXC3 + 1 MNXM78@MNXC3	PP0383	-1000	0	0	Initializing	0
Initial Reaction		RA43CA1FF_B-634		1 MNXM13@MNXC3 + 1 MNXM20@MNXC3 + 1 MNXM6@MNXC3 <==> 1 MNXM5@MNXC3 + 1 MNXM89661@MNXC3	PP4011;PP4012	-1000	1000	0	Initializing	0
Initial Reaction		R83F6DCD7_RL-472		1 MNXM13@MNXC3 + 1 MNXM210@MNXC3 + 1 MNXM2@MNXC3 <-- 1 MNXM1@MNXC3 + 1 MNXM503@MNXC3	PP1769	-1000	0	0	Initializing	0
Initial Reaction		R4745D269_RL-236		1 MNXM13@MNXC3 + 1 MNXM2150@MNXC3 <-- 1 MNXM1@MNXC3 + 1 MNXM7662@MNXC3	PP4908	-1000	0	0	Initializing	0
Initial Reaction		RB5F58D05_RL-715		1 MNXM13@MNXC3 + 1 MNXM2212@MNXC3 + 1 MNXM25@MNXC3 + 1 MNXM81@MNXC3 <-- 1 MNXM20@MNXC3 + 1 MNXM282@MNXC3 + 1 MNXM4@MNXC3	PP0230	-1000	0	0	Initializing	0
Initial Reaction		R5595C239_RL-286		1 MNXM13@MNXC3 + 1 MNXM2274@MNXC3 <-- 1 MNXM1@MNXC3 + 1 MNXM7663@MNXC3	PP4908	-1000	0	0	Initializing	0
Initial Reaction		RF07C7ED_RL-999		1 MNXM13@MNXC3 + 1 MNXM23@MNXC3 <-- 1 MNXM1@MNXC3 + 1 MNXM46@MNXC3	PP5346	-1000	0	0	Initializing	0
Initial Reaction		R769A0FA8_RL-421		1 MNXM13@MNXC3 + 1 MNXM2858@MNXC3 <-- 1 MNXM1@MNXC3 + 1 MNXM7659@MNXC3	PP4908	-1000	0	0	Initializing	0
Initial Reaction		RE9BEE912_LR-968		1 MNXM13@MNXC3 + 1 MNXM2@MNXC3 + 1 MNXM73@MNXC3 --> 1 MNXM1@MNXC3 + 1 MNXM46@MNXC3 + 1 MNXM9@MNXC3	PP1505	0	1000	0	Initializing	0
Initial Reaction		RA063A812_RL-616		1 MNXM13@MNXC3 + 1 MNXM2@MNXC3 + 1 MNXM866@MNXC3 <-- 1 MNXM1455@MNXC3 + 1 MNXM1@MNXC3	PP0422	-1000	0	0	Initializing	0
Initial Reaction		R2A4BC09_B-119		1 MNXM13@MNXC3 + 1 MNXM2@MNXC3 <==> 1 MNXM1478@MNXC3 + 1 MNXM1@MNXC3		-1000	1000	0	Initializing	0
Initial Reaction		R8CBC4E4B_B-528		1 MNXM13@MNXC3 + 1 MNXM2@MNXC3 <==> 1 MNXM96530@MNXC3	PP0100	-1000	1000	0	Initializing	0
Initial Reaction		R99B31807_RL-590		1 MNXM13@MNXC3 + 1 MNXM328@MNXC3 <-- 1 MNXM1@MNXC3 + 1 MNXM70@MNXC3	PP0567	-1000	0	0	Initializing	0
Initial Reaction		R13BF81AA_RL-19		1 MNXM13@MNXC3 + 1 MNXM345@MNXC3 <-- 1 MNXM153@MNXC3 + 1 MNXM4@MNXC3	PP3433	-1000	0	0	Initializing	0
Initial Reaction		R2238EAF0_RL-88		1 MNXM13@MNXC3 + 1 MNXM3489@MNXC3 + 1 MNXM925@MNXC3 <-- 1 MNXM1473@MNXC3 + 1 MNXM184@MNXC3	PP1916;PP4175	-1000	0	0	Initializing	0
Initial Reaction		R6B776E30_RL-370		1 MNXM13@MNXC3 + 1 MNXM373@MNXC3 <-- 1 MNXM1@MNXC3 + 1 MNXM483@MNXC3	PP5285	-1000	0	0	Initializing	0
Initial Reaction		R18CCAFB5_RL-38		1 MNXM13@MNXC3 + 1 MNXM3854@MNXC3 + 1 MNXM925@MNXC3 <-- 1 MNXM184@MNXC3 + 1 MNXM979@MNXC3	PP1916;PP4175	-1000	0	0	Initializing	0
Initial Reaction		R885EB6CF_B-501		1 MNXM13@MNXC3 + 1 MNXM388@MNXC3 <==> 2 MNXM1@MNXC3 + 1 MNXM507@MNXC3	PP5335+PP5336	-1000	1000	0	Initializing	0
Initial Reaction		RD4C83789_RL-870		1 MNXM13@MNXC3 + 1 MNXM404@MNXC3 <-- 1 MNXM1602@MNXC3 + 1 MNXM1@MNXC3		-1000	0	0	Initializing	0
Initial Reaction		R33EEA25A_RL-155		1 MNXM13@MNXC3 + 1 MNXM426@MNXC3 <-- 1 MNXM1@MNXC3 + 2 MNXM23@MNXC3	PP4679+PP4680	-1000	0	0	Initializing	0
Initial Reaction		RF19B5671_RL-1004		1 MNXM13@MNXC3 + 1 MNXM4344@MNXC3 + 1 MNXM925@MNXC3 <-- 1 MNXM184@MNXC3 + 1 MNXM3617@MNXC3	PP1916;PP4175	-1000	0	0	Initializing	0
Initial Reaction		R2CD54C77_RL-131		1 MNXM13@MNXC3 + 1 MNXM4345@MNXC3 + 1 MNXM925@MNXC3 <-- 1 MNXM184@MNXC3 + 1 MNXM564@MNXC3	PP1916;PP4175	-1000	0	0	Initializing	0
Initial Reaction		RABC253CB_RL-673		1 MNXM13@MNXC3 + 1 MNXM475@MNXC3 <-- 1 MNXM1@MNXC3 + 2 MNXM69@MNXC3	PP4297	-1000	0	0	Initializing	0
Initial Reaction		R59E64765_RL-304		1 MNXM13@MNXC3 + 1 MNXM4993@MNXC3 + 1 MNXM925@MNXC3 <-- 1 MNXM184@MNXC3 + 1 MNXM2645@MNXC3	PP1916;PP4175	-1000	0	0	Initializing	0
Initial Reaction		R1297B88B_RL-12		1 MNXM13@MNXC3 + 1 MNXM4994@MNXC3 + 1 MNXM925@MNXC3 <-- 1 MNXM184@MNXC3 + 1 MNXM5723@MNXC3	PP1916;PP4175	-1000	0	0	Initializing	0
Initial Reaction		RDBE60336_RL-909		1 MNXM13@MNXC3 + 1 MNXM622@MNXC3 <-- 1 MNXM1@MNXC3 + 1 MNXM2378@MNXC3 + 1 MNXM23@MNXC3	PP0527	-1000	0	0	Initializing	0
Initial Reaction		RBD50FBD0_RL-759		1 MNXM13@MNXC3 + 1 MNXM6837@MNXC3 + 1 MNXM925@MNXC3 <-- 1 MNXM184@MNXC3 + 1 MNXM1@MNXC3 + 1 MNXM7186@MNXC3	PP4175	-1000	0	0	Initializing	0
Initial Reaction		R47662CA2_RL-238		1 MNXM13@MNXC3 + 1 MNXM6838@MNXC3 + 1 MNXM925@MNXC3 <-- 1 MNXM184@MNXC3 + 1 MNXM1@MNXC3 + 1 MNXM5679@MNXC3	PP4175	-1000	0	0	Initializing	0
Initial Reaction		RA31339C3_RL-630		1 MNXM13@MNXC3 + 1 MNXM6839@MNXC3 + 1 MNXM925@MNXC3 <-- 1 MNXM1469@MNXC3 + 1 MNXM184@MNXC3 + 1 MNXM1@MNXC3	PP4175	-1000	0	0	Initializing	0
Initial Reaction		R3FBF886A_RL-198		1 MNXM13@MNXC3 + 1 MNXM6840@MNXC3 + 1 MNXM925@MNXC3 <-- 1 MNXM184@MNXC3 + 1 MNXM1@MNXC3 + 1 MNXM89949@MNXC3	PP4175	-1000	0	0	Initializing	0
Initial Reaction		RF617B30E_RL-1019		1 MNXM13@MNXC3 + 1 MNXM78@MNXC3 <-- 1 MNXM1@MNXC3 + 1 MNXM529@MNXC3	PP2077;PP5227	-1000	0	0	Initializing	0
Initial Reaction		R717C6589_RL-401		1 MNXM13@MNXC3 + 1 MNXM80@MNXC3 <-- 1 MNXM1@MNXC3 + 1 MNXM519@MNXC3	PP1815	-1000	0	0	Initializing	0
Initial Reaction		RB6E7869D_RL-721		1 MNXM13@MNXC3 + 1 MNXM829@MNXC3 <-- 1 MNXM1521@MNXC3 + 1 MNXM1@MNXC3	PP1381	-1000	0	0	Initializing	0
Initial Reaction		RE651D3CF_RL-952		1 MNXM13@MNXC3 + 1 MNXM91095@MNXC3 + 1 MNXM925@MNXC3 <-- 1 MNXM184@MNXC3 + 1 MNXM1@MNXC3 + 1 MNXM2026@MNXC3	PP4175	-1000	0	0	Initializing	0
Initial Reaction		RC856C6A_RL-810		1 MNXM13@MNXC3 + 1 MNXM943@MNXC3 <-- 1 MNXM1@MNXC3 + 1 MNXM78@MNXC3		-1000	0	0	Initializing	0
Initial Reaction		RA2A6744D_RL-628		1 MNXM13@MNXC3 + 1 MNXM9829@MNXC3 <-- 1 MNXM1@MNXC3 + 1 MNXM90682@MNXC3	pWW0091	-1000	0	0	Initializing	0
Initial Reaction		R80B031E6_LR-457		1 MNXM1408@MNXC3 + 1 MNXM37@MNXC3 --> 1 MNXM1422@MNXC3 + 1 MNXM1@MNXC3 + 1 MNXM365@MNXC3 + 1 MNXM89557@MNXC3	PP0290+PP0293	0	1000	0	Initializing	0
Initial Reaction		RADBB5E1D_LR-685		1 MNXM140@MNXC19 + 1 MNXM2@MNXC3 + 1 MNXM3@MNXC3 --> 1 MNXM140@MNXC3 + 1 MNXM1@MNXC3 + 1 MNXM7@MNXC3 + 1 MNXM9@MNXC3	PP1137+PP1138+PP1139+PP1140+PP1141;PP1297+PP1298+PP1299+PP1300;PP4863+PP4864+PP4865+PP4866+PP4867	0	1000	0	Initializing	0
Initial Reaction		R85C46995_B-482		1 MNXM140@MNXC19 <==> 1 MNXM140@MNXC2		-1000	1000	0	Initializing	0
Initial Reaction		R39997F27_B-176		1 MNXM140@MNXC3 + 1 MNXM20@MNXC3 <==> 1 MNXM404@MNXC3 + 1 MNXM89557@MNXC3	PP3511	-1000	1000	0	Initializing	0
Initial Reaction		RFB242488_B-1045		1 MNXM1410@MNXC3 + 1 MNXM89557@MNXC3 <==> 1 MNXM20@MNXC3 + 1 MNXM792@MNXC3	PP0214	-1000	1000	0	Initializing	0
Initial Reaction		R8383C6E2_RL-468		1 MNXM14168@MNXC3 <-- 1 MNXM4@MNXC3 + 1 MNXM502@MNXC3 + 1 MNXM90545@MNXC3	PP3274+PP3275+PP3276+PP3277+PP3278	-1000	0	0	Initializing	0
Initial Reaction		R95E42B97_LR-567		1 MNXM1422@MNXC3 --> 1 MNXM1456@MNXC3 + 1 MNXM2@MNXC3	PP0289	0	1000	0	Initializing	0
Initial Reaction		RBE58BF0C_LR-762		1 MNXM142@MNXC19 + 1 MNXM2@MNXC3 + 1 MNXM3@MNXC3 --> 1 MNXM142@MNXC3 + 1 MNXM1@MNXC3 + 1 MNXM7@MNXC3 + 1 MNXM9@MNXC3	PP1137+PP1138+PP1139+PP1140+PP1141	0	1000	0	Initializing	0
Initial Reaction		R11308286_B-6		1 MNXM142@MNXC19 <==> 1 MNXM142@MNXC2		-1000	1000	0	Initializing	0
Initial Reaction		RB20AD28A_LR-700		1 MNXM142@MNXC3 --> 1 MNXM159@MNXC3 + 1 MNXM15@MNXC3	PP3446;PP5149	0	1000	0	Initializing	0
Initial Reaction		R1E93863E_B-71		1 MNXM142@MNXC3 <==> 1 MNXM29@MNXC3 + 1 MNXM75@MNXC3	PP0321	-1000	1000	0	Initializing	0
Initial Reaction		R8FF821CE_RL-539		1 MNXM1438@MNXC3 + 1 MNXM1@MNXC3 + 1 MNXM2@MNXC3 + 1 MNXM89557@MNXC3 <-- 1 MNXM20@MNXC3 + 1 MNXM943@MNXC3		-1000	0	0	Initializing	0
Initial Reaction		R83E58A6_LR-470		1 MNXM1441@MNXC3 + 1 MNXM16@MNXC3 --> 1 MNXM1588@MNXC3 + 1 MNXM19@MNXC3 + 1 MNXM1@MNXC3	PP3410	0	1000	0	Initializing	0
Initial Reaction		R512B0D6_RL-266		1 MNXM1446@MNXC3 + 1 MNXM1@MNXC3 + 1 MNXM7@MNXC3 + 1 MNXM9@MNXC3 <-- 1 MNXM3@MNXC3 + 1 MNXM529@MNXC3 + 1 MNXM955@MNXC3	PP1332	-1000	0	0	Initializing	0
Initial Reaction		RD7E153F2_LR-886		1 MNXM1446@MNXC3 + 1 MNXM3@MNXC3 + 1 MNXM669@MNXC3 --> 1 MNXM1954@MNXC3 + 1 MNXM1@MNXC3 + 1 MNXM7@MNXC3 + 1 MNXM9@MNXC3	PP1333	0	1000	0	Initializing	0
Initial Reaction		RC5CC490E_RL-800		1 MNXM1448@MNXC3 + 1 MNXM1@MNXC3 + 1 MNXM39@MNXC3 <-- 1 MNXM2927@MNXC3 + 1 MNXM2@MNXC3	pWW0095	-1000	0	0	Initializing	0
Initial Reaction		R5F3DCD0C_LR-323		1 MNXM1448@MNXC3 + 1 MNXM2@MNXC3 --> 1 MNXM2488@MNXC3	pWW0094	0	1000	0	Initializing	0
Initial Reaction		R1D4F4F2_RL-59		1 MNXM1453@MNXC3 + 1 MNXM5@MNXC3 + 1 MNXM90886@MNXC3 <-- 1 MNXM1@MNXC3 + 1 MNXM6@MNXC3 + 1 MNXM89752@MNXC3	PP0732	-1000	0	0	Initializing	0
Initial Reaction		R8B9B0F03_LR-522		1 MNXM1453@MNXC3 --> 1 MNXM405@MNXC3	PP4784	0	1000	0	Initializing	0
Initial Reaction		R19DC042B_B-44		1 MNXM1455@MNXC3 <==> 1 MNXM1489@MNXC3	PP1995	-1000	1000	0	Initializing	0
Initial Reaction		RD462190A_B-868		1 MNXM1456@MNXC3 + 1 MNXM89557@MNXC3 <==> 1 MNXM1482@MNXC3 + 1 MNXM20@MNXC3	PP0967	-1000	1000	0	Initializing	0
Initial Reaction		RC34DE13E_RL-791		1 MNXM1458@MNXC3 + 1 MNXM2@MNXC3 <-- 1 MNXM15@MNXC3 + 1 MNXM337@MNXC3	PP2329	-1000	0	0	Initializing	0
Initial Reaction		R6933A465_LR-356		1 MNXM1458@MNXC3 --> 1 MNXM1@MNXC3 + 1 MNXM23@MNXC3 + 1 MNXM421@MNXC3	PP1917	0	1000	0	Initializing	0
Initial Reaction		R86D6FB41_LR-491		1 MNXM145@MNXC3 --> 1 MNXM1@MNXC3 + 1 MNXM2323@MNXC3 + 1 MNXM39@MNXC3	PP0516;PP0530;PP3813	0	1000	0	Initializing	0
Initial Reaction		R243773E7_B-96		1 MNXM145@MNXC3 <==> 1 MNXM186@MNXC3	PP0415	-1000	1000	0	Initializing	0
Initial Reaction		RD94EEA8C_B-897		1 MNXM145@MNXC3 <==> 1 MNXM89643@MNXC3	PP5150	-1000	1000	0	Initializing	0
Initial Reaction		RA52CF21_RL-640		1 MNXM1469@MNXC3 + 1 MNXM5@MNXC3 <-- 1 MNXM1@MNXC3 + 1 MNXM5960@MNXC3 + 1 MNXM6@MNXC3		-1000	0	0	Initializing	0
Initial Reaction		R5AB5E60A_LR-307		1 MNXM146@MNXC3 + 1 MNXM4@MNXC3 + 1 MNXM97@MNXC3 --> 1 MNXM253@MNXC3 + 1 MNXM2@MNXC3 + 1 MNXM76@MNXC3	PP4490	0	1000	0	Initializing	0
Initial Reaction		RA4F38F91_RL-637		1 MNXM1473@MNXC3 + 1 MNXM5@MNXC3 <-- 1 MNXM1@MNXC3 + 1 MNXM2737@MNXC3 + 1 MNXM6@MNXC3		-1000	0	0	Initializing	0
Initial Reaction		R74B080AB_B-413		1 MNXM1478@MNXC2 + 1 MNXM27@MNXC2 <==> 1 MNXM1478@MNXC3 + 1 MNXM27@MNXC3		-1000	1000	0	Initializing	0
Initial Reaction		R97F010DD_B-579		1 MNXM1478@MNXC3 + 1 MNXM1@MNXC3 <==> 1 MNXM96530@MNXC3		-1000	1000	0	Initializing	0
Initial Reaction		R8963E55F_B-509		1 MNXM1478@MNXC3 + 1 MNXM21@MNXC3 + 1 MNXM3@MNXC3 <==> 1 MNXM1@MNXC3 + 1 MNXM40@MNXC3 + 1 MNXM7@MNXC3 + 1 MNXM9@MNXC3	PP0558+PP0559+PP1607+PP1996	-1000	1000	0	Initializing	0
Initial Reaction		RE85BB257_LR-960		1 MNXM1478@MNXC3 + 1 MNXM23@MNXC3 + 1 MNXM3@MNXC3 --> 1 MNXM1@MNXC3 + 1 MNXM46@MNXC3 + 1 MNXM7@MNXC3 + 1 MNXM9@MNXC3	PP5347	0	1000	0	Initializing	0
Initial Reaction		RC83377B2_LR-809		1 MNXM1478@MNXC3 + 1 MNXM389@MNXC3 + 1 MNXM3@MNXC3 --> 1 MNXM1@MNXC3 + 1 MNXM7@MNXC3 + 1 MNXM90282@MNXC3 + 1 MNXM9@MNXC3		0	1000	0	Initializing	0
Initial Reaction		R3DEA5779_LR-188		1 MNXM147@MNXC3 + 1 MNXM2@MNXC3 --> 1 MNXM15@MNXC3 + 1 MNXM42@MNXC3	PP0495	0	1000	0	Initializing	0
Initial Reaction		RF8780318_LR-1030		1 MNXM1485@MNXC19 + 1 MNXM2@MNXC3 + 1 MNXM3@MNXC3 --> 1 MNXM1485@MNXC3 + 1 MNXM1@MNXC3 + 1 MNXM7@MNXC3 + 1 MNXM9@MNXC3	PP0231+PP0232+PP0233;PP0237+PP0239+PP0240	0	1000	0	Initializing	0
Initial Reaction		R37AAF298_B-165		1 MNXM1485@MNXC19 <==> 1 MNXM1485@MNXC2	PP0234	-1000	1000	0	Initializing	0
Initial Reaction		RACA0DD28_LR-681		1 MNXM1485@MNXC3 + 1 MNXM208@MNXC3 + 1 MNXM4@MNXC3 --> 1 MNXM1@MNXC3 + 1 MNXM2@MNXC3 + 1 MNXM53407@MNXC3 + 1 MNXM81@MNXC3 + 1 MNXM97009@MNXC3	PP0238	0	1000	0	Initializing	0
Initial Reaction		RC4D696CC_B-797		1 MNXM1485@MNXC3 + 4 MNXM1@MNXC3 + 3 MNXM6@MNXC3 <==> 3 MNXM2@MNXC3 + 3 MNXM5@MNXC3 + 1 MNXM652@MNXC3		-1000	1000	0	Initializing	0
Initial Reaction		R3AA50A02_B-178		1 MNXM1488@MNXC3 + 1 MNXM20@MNXC3 <==> 1 MNXM1563@MNXC3 + 1 MNXM89557@MNXC3	PP1588	-1000	1000	0	Initializing	0
Initial Reaction		R49A140F5_LR-249		1 MNXM1488@MNXC3 + 1 MNXM2@MNXC3 --> 1 MNXM25@MNXC3 + 1 MNXM644@MNXC3	PP1525	0	1000	0	Initializing	0
Initial Reaction		R5D1B59DB_RL-313		1 MNXM148@MNXC3 + 1 MNXM14@MNXC3 + 1 MNXM1@MNXC3 + 1 MNXM81@MNXC3 <-- 1 MNXM155@MNXC3 + 1 MNXM287@MNXC3	PP2328	-1000	0	0	Initializing	0
Initial Reaction		R1D12A39_LR-58		1 MNXM148@MNXC3 + 1 MNXM1@MNXC3 + 1 MNXM6@MNXC3 --> 1 MNXM155@MNXC3 + 1 MNXM5@MNXC3	PP0786;PP5069	0	1000	0	Initializing	0
Initial Reaction		R8B3F3C76_RL-518		1 MNXM148@MNXC3 + 1 MNXM2@MNXC3 + 1 MNXM374@MNXC3 <-- 1 MNXM155@MNXC3 + 1 MNXM7@MNXC3	PP1177+PP1179	-1000	0	0	Initializing	0
Initial Reaction		R206F4BDE_RL-79		1 MNXM148@MNXC3 + 1 MNXM2@MNXC3 + 1 MNXM411@MNXC3 <-- 1 MNXM155@MNXC3 + 1 MNXM220@MNXC3	PP1177+PP1179	-1000	0	0	Initializing	0
Initial Reaction		R1E8BF0DA_RL-70		1 MNXM148@MNXC3 + 1 MNXM2@MNXC3 + 1 MNXM436@MNXC3 <-- 1 MNXM155@MNXC3 + 1 MNXM30@MNXC3	PP1177+PP1179	-1000	0	0	Initializing	0
Initial Reaction		RADAB18C1_RL-683		1 MNXM148@MNXC3 + 1 MNXM2@MNXC3 + 1 MNXM572@MNXC3 <-- 1 MNXM155@MNXC3 + 1 MNXM17@MNXC3	PP1177+PP1179	-1000	0	0	Initializing	0
Initial Reaction		R2073FE38_B-80		1 MNXM14908@MNXC3 + 1 MNXM19@MNXC3 <==> 1 MNXM16@MNXC3 + 1 MNXM634@MNXC3	PP3989	-1000	1000	0	Initializing	0
Initial Reaction		R33CD572C_RL-154		1 MNXM1496@MNXC3 + 1 MNXM19@MNXC3 + 2 MNXM1@MNXC3 + 1 MNXM26@MNXC3 <-- 1 MNXM1588@MNXC3 + 1 MNXM16@MNXC3 + 1 MNXM2@MNXC3	PP3763	-1000	0	0	Initializing	0
Initial Reaction		REC508C6F_LR-979		1 MNXM1496@MNXC3 + 1 MNXM1@MNXC3 + 1 MNXM6@MNXC3 --> 1 MNXM5@MNXC3 + 1 MNXM90303@MNXC3	PP4832	0	1000	0	Initializing	0
Initial Reaction		R7E2E7140_LR-450		1 MNXM14@MNXC19 + 1 MNXM2@MNXC19 --> 1 MNXM212@MNXC19 + 1 MNXM9@MNXC19	PP1414	0	1000	0	Initializing	0
Initial Reaction		R98E38730_RL-584		1 MNXM14@MNXC3 + 1 MNXM1561@MNXC3 + 1 MNXM1@MNXC3 <-- 1 MNXM3@MNXC3 + 1 MNXM51@MNXC3	PP1656	-1000	0	0	Initializing	0
Initial Reaction		R2408F468_B-95		1 MNXM14@MNXC3 + 1 MNXM1@MNXC3 + 1 MNXM38291@MNXC3 <==> 1 MNXM3@MNXC3 + 1 MNXM89643@MNXC3	PP0722	-1000	1000	0	Initializing	0
Initial Reaction		RD6F6B70_LR-881		1 MNXM14@MNXC3 + 1 MNXM2@MNXC3 --> 1 MNXM168@MNXC3 + 1 MNXM89643@MNXC3	PP4779	0	1000	0	Initializing	0
Initial Reaction		RC16F2CB0_LR-778		1 MNXM14@MNXC3 + 1 MNXM2@MNXC3 --> 1 MNXM212@MNXC3 + 1 MNXM9@MNXC3	PP1620	0	1000	0	Initializing	0
Initial Reaction		R28766662_B-110		1 MNXM14@MNXC3 + 1 MNXM3@MNXC3 <==> 2 MNXM7@MNXC3	PP1506	-1000	1000	0	Initializing	0
Initial Reaction		R896353BD_B-508		1 MNXM14@MNXC3 + 1 MNXM93@MNXC3 <==> 1 MNXM565@MNXC3	PP4016	-1000	1000	0	Initializing	0
Initial Reaction		R6D92F1B0_RL-378		1 MNXM14@MNXC3 + 2 MNXM1@MNXC3 + 1 MNXM73@MNXC3 + 1 MNXM9@MNXC3 <-- 1 MNXM23@MNXC3 + 1 MNXM2@MNXC3 + 1 MNXM3@MNXC3	PP2082	-1000	0	0	Initializing	0
Initial Reaction		RB62274B5_B-716		1 MNXM1514@MNXC3 + 1 MNXM89557@MNXC3 <==> 1 MNXM20@MNXC3 + 1 MNXM759@MNXC3	PP1768	-1000	1000	0	Initializing	0
Initial Reaction		R282CE56B_B-109		1 MNXM151@MNXC3 + 1 MNXM55@MNXC3 + 1 MNXM81@MNXC3 <==> 1 MNXM2428@MNXC3 + 2 MNXM57@MNXC3		-1000	1000	0	Initializing	0
Initial Reaction		RA30FADDE_LR-629		1 MNXM151@MNXC3 + 1 MNXM1@MNXC3 + 1 MNXM6@MNXC3 --> 2 MNXM57@MNXC3 + 1 MNXM5@MNXC3	PP3819	0	1000	0	Initializing	0
Initial Reaction		RF77F3F23_B-1024		1 MNXM151@MNXC3 + 2 MNXM2@MNXC3 <==> 1 MNXM22@MNXC3 + 2 MNXM57@MNXC3	PP0777;PP1686;PP1874	-1000	1000	0	Initializing	0
Initial Reaction		RCEE9E7C2_LR-839		1 MNXM1522@MNXC3 --> 1 MNXM23@MNXC3 + 1 MNXM46@MNXC3	PP2514	0	1000	0	Initializing	0
Initial Reaction		R50FA8042_RL-265		1 MNXM1522@MNXC3 <-- 1 MNXM2@MNXC3 + 1 MNXM90601@MNXC3	PP2515	-1000	0	0	Initializing	0
Initial Reaction		R84C16387_B-477		1 MNXM152@MNXC3 + 1 MNXM1@MNXC3 + 1 MNXM3@MNXC3 <==> 1 MNXM394@MNXC3 + 1 MNXM7@MNXC3	PP0849	-1000	1000	0	Initializing	0
Initial Reaction		R1CA49BF6_B-57		1 MNXM152@MNXC3 + 1 MNXM7@MNXC3 <==> 1 MNXM257@MNXC3 + 1 MNXM3@MNXC3	PP3363	-1000	1000	0	Initializing	0
Initial Reaction		RECEF8C0E_RL-982		1 MNXM1532@MNXC3 + 1 MNXM15@MNXC3 <-- 1 MNXM1@MNXC3 + 1 MNXM2@MNXC3 + 1 MNXM648@MNXC3	PP0514	-1000	0	0	Initializing	0
Initial Reaction		R7F0E3AF7_B-452		1 MNXM153@MNXC3 + 1 MNXM89557@MNXC3 <==> 1 MNXM20@MNXC3 + 1 MNXM76@MNXC3	PP1972;PP3590	-1000	1000	0	Initializing	0
Initial Reaction		R5510729B_LR-284		1 MNXM1542@MNXC2 + 1 MNXM73@MNXC3 --> 1 MNXM23@MNXC3 + 1 MNXM743@MNXC3	PP0793+PP0795	0	1000	0	Initializing	0
Initial Reaction		RF2FBC8D7_LR-1009		1 MNXM1547@MNXC19 + 1 MNXM2@MNXC3 + 1 MNXM3@MNXC3 --> 1 MNXM1547@MNXC3 + 1 MNXM1@MNXC3 + 1 MNXM7@MNXC3 + 1 MNXM9@MNXC3	PP0075+PP0076;PP0868+PP0869+PP0870;PP0868+PP0870+PP0871	0	1000	0	Initializing	0
Initial Reaction		RE1FC2A05_B-932		1 MNXM1547@MNXC19 <==> 1 MNXM1547@MNXC2	PP1654	-1000	1000	0	Initializing	0
Initial Reaction		RAE16A35B_LR-687		1 MNXM1547@MNXC3 + 1 MNXM2@MNXC3 --> 1 MNXM1@MNXC3 + 1 MNXM58@MNXC3 + 1 MNXM90@MNXC3	PP0077	0	1000	0	Initializing	0
Initial Reaction		R95139C11_RL-564		1 MNXM154@MNXC3 + 1 MNXM1@MNXC3 + 1 MNXM93@MNXC3 <-- 1 MNXM2@MNXC3 + 1 MNXM708@MNXC3	PP4620	-1000	0	0	Initializing	0
Initial Reaction		RD082C506_RL-845		1 MNXM154@MNXC3 + 1 MNXM21@MNXC3 <-- 1 MNXM197@MNXC3	PP3540	-1000	0	0	Initializing	0
Initial Reaction		RFE696C03_LR-1056		1 MNXM156@MNXC3 + 1 MNXM2@MNXC3 + 1 MNXM90822@MNXC3 --> 1 MNXM15@MNXC3 + 1 MNXM23@MNXC3 + 1 MNXM38@MNXC3	PP4434;PP5270	0	1000	0	Initializing	0
Initial Reaction		R8B2DDE47_B-517		1 MNXM156@MNXC3 + 1 MNXM916@MNXC3 <==> 1 MNXM23@MNXC3 + 1 MNXM975@MNXC3	PP3590	-1000	1000	0	Initializing	0
Initial Reaction		R20F27F8B_B-82		1 MNXM156@MNXC3 <==> 1 MNXM32@MNXC3	PP5269	-1000	1000	0	Initializing	0
Initial Reaction		REB2C74BF_LR-974		1 MNXM1589@MNXC3 + 1 MNXM1@MNXC3 --> 1 MNXM90238@MNXC3	PP4828	0	1000	0	Initializing	0
Initial Reaction		RBB81A9EB_RL-744		1 MNXM158@MNXC3 + 1 MNXM15@MNXC3 <-- 1 MNXM1@MNXC3 + 1 MNXM2@MNXC3 + 1 MNXM761@MNXC3	PP3189	-1000	0	0	Initializing	0
Initial Reaction		REAE813B9_B-973		1 MNXM158@MNXC3 + 1 MNXM1@MNXC3 + 1 MNXM6@MNXC3 <==> 1 MNXM506@MNXC3 + 1 MNXM5@MNXC3	PP4038	-1000	1000	0	Initializing	0
Initial Reaction		RFB2F9386_B-1047		1 MNXM158@MNXC3 + 1 MNXM295@MNXC3 <==> 1 MNXM288@MNXC3 + 1 MNXM9@MNXC3		-1000	1000	0	Initializing	0
Initial Reaction		R30A69BD5_RL-148		1 MNXM159@MNXC3 + 1 MNXM15@MNXC3 + 1 MNXM55@MNXC3 <-- 1 MNXM2@MNXC3 + 1 MNXM319@MNXC3	PP0659;PP4594	-1000	0	0	Initializing	0
Initial Reaction		R38D3980D_RL-171		1 MNXM159@MNXC3 + 1 MNXM15@MNXC3 + 1 MNXM652@MNXC3 <-- 1 MNXM2@MNXC3 + 1 MNXM61@MNXC3	PP1308	-1000	0	0	Initializing	0
Initial Reaction		RE8E2473C_B-962		1 MNXM159@MNXC3 + 1 MNXM15@MNXC3 + 1 MNXM25@MNXC3 <==> 1 MNXM2@MNXC3 + 1 MNXM820@MNXC3	PP0659;PP4594	-1000	1000	0	Initializing	0
Initial Reaction		R7ABF296E_B-438		1 MNXM15@MNXC19 <==> 1 MNXM15@MNXC2		-1000	1000	0	Initializing	0
Initial Reaction		RDB819F8_B-906		1 MNXM15@MNXC19 <==> 1 MNXM15@MNXC3	PP5233	-1000	1000	0	Initializing	0
Initial Reaction		RFA7D7587_RL-1042		1 MNXM15@MNXC3 + 1 MNXM174@MNXC3 <-- 1 MNXM1@MNXC3 + 1 MNXM259@MNXC3 + 1 MNXM2@MNXC3	PP4281	-1000	0	0	Initializing	0
Initial Reaction		R1303F642_B-17		1 MNXM15@MNXC3 + 1 MNXM1@MNXC3 + 1 MNXM20@MNXC3 + 1 MNXM6@MNXC3 <==> 1 MNXM2@MNXC3 + 1 MNXM5@MNXC3 + 1 MNXM89557@MNXC3	PP0675	-1000	1000	0	Initializing	0
Initial Reaction		R59690FF8_RL-302		1 MNXM15@MNXC3 + 1 MNXM211@MNXC3 <-- 1 MNXM2@MNXC3 + 1 MNXM70@MNXC3	PP1001	-1000	0	0	Initializing	0
Initial Reaction		RCBE45683_RL-822		1 MNXM15@MNXC3 + 1 MNXM22@MNXC3 + 1 MNXM46@MNXC3 <-- 1 MNXM2@MNXC3 + 1 MNXM42@MNXC3 + 1 MNXM4@MNXC3	PP1426	-1000	0	0	Initializing	0
Initial Reaction		R8B7D9DD0_B-520		1 MNXM15@MNXC3 + 1 MNXM23@MNXC3 <==> 1 MNXM53@MNXC3	PP0297;PP0987;PP3144	-1000	1000	0	Initializing	0
Initial Reaction		R8B7D9DD0_B-521		1 MNXM15@MNXC3 + 1 MNXM23@MNXC3 <==> 1 MNXM53@MNXC3	PP3446;PP5149	-1000	1000	0	Initializing	0
Initial Reaction		R83113D03_RL-465		1 MNXM15@MNXC3 + 1 MNXM334@MNXC3 <-- 1 MNXM1@MNXC3 + 1 MNXM212@MNXC3 + 1 MNXM2@MNXC3	PP0591	-1000	0	0	Initializing	0
Initial Reaction		R2A514FF5_LR-120		1 MNXM15@MNXC3 + 1 MNXM3@MNXC3 + 1 MNXM89557@MNXC3 --> 1 MNXM1@MNXC3 + 1 MNXM37@MNXC3 + 1 MNXM7@MNXC3 + 1 MNXM9@MNXC3	PP5046	0	1000	0	Initializing	0
Initial Reaction		RC8AE5CC9_RL-812		1 MNXM15@MNXC3 + 1 MNXM452@MNXC3 <-- 1 MNXM1@MNXC3 + 1 MNXM2@MNXC3 + 1 MNXM360@MNXC3	PP1100	-1000	0	0	Initializing	0
Initial Reaction		R3722F8A_RL-163		1 MNXM15@MNXC3 + 1 MNXM792@MNXC3 <-- 1 MNXM2090@MNXC3 + 1 MNXM2@MNXC3	PP0382	-1000	0	0	Initializing	0
Initial Reaction		R1D91677F_RL-61		1 MNXM15@MNXC3 + 1 MNXM89557@MNXC3 <-- 1 MNXM2@MNXC3 + 1 MNXM37@MNXC3	PP2453	-1000	0	0	Initializing	0
Initial Reaction		R4BA51054_RL-252		1 MNXM15@MNXC3 + 1 MNXM935@MNXC3 <-- 1 MNXM1@MNXC3 + 1 MNXM2@MNXC3 + 1 MNXM625@MNXC3	PP0591	-1000	0	0	Initializing	0
Initial Reaction		R90B66DB3_RL-541		1 MNXM15@MNXC3 + 1 MNXM93@MNXC3 <-- 1 MNXM42@MNXC3	PP5338	-1000	0	0	Initializing	0
Initial Reaction		R6E1602BC_RL-383		1 MNXM161@MNXC3 + 1 MNXM22@MNXC3 <-- 1 MNXM454@MNXC3 + 1 MNXM4@MNXC3	PP1129	-1000	0	0	Initializing	0
Initial Reaction		R266F0806_LR-101		1 MNXM161@MNXC3 + 1 MNXM2@MNXC3 --> 1 MNXM311@MNXC3 + 1 MNXM9@MNXC3	PP5357	0	1000	0	Initializing	0
Initial Reaction		R2FF6DBB2_RL-143		1 MNXM1626@MNXC3 + 1 MNXM5@MNXC3 <-- 1 MNXM1@MNXC3 + 1 MNXM622@MNXC3 + 1 MNXM6@MNXC3	PP1597	-1000	0	0	Initializing	0
Initial Reaction		R803B1A50_LR-455		1 MNXM1630@MNXC19 + 1 MNXM2@MNXC3 + 1 MNXM3@MNXC3 --> 1 MNXM1630@MNXC3 + 1 MNXM1@MNXC3 + 1 MNXM7@MNXC3 + 1 MNXM9@MNXC3	PP0231+PP0232+PP0233;PP0237+PP0239+PP0240	0	1000	0	Initializing	0
Initial Reaction		R437FB8A1_B-222		1 MNXM1630@MNXC19 <==> 1 MNXM1630@MNXC2	PP0234	-1000	1000	0	Initializing	0
Initial Reaction		RF8D9D411_LR-1031		1 MNXM1630@MNXC3 + 1 MNXM208@MNXC3 + 1 MNXM4@MNXC3 --> 1 MNXM1@MNXC3 + 1 MNXM2@MNXC3 + 1 MNXM349@MNXC3 + 1 MNXM53407@MNXC3 + 1 MNXM81@MNXC3	PP0238	0	1000	0	Initializing	0
Initial Reaction		R926E7B95_RL-554		1 MNXM1641@MNXC3 + 1 MNXM1@MNXC3 + 1 MNXM7@MNXC3 <-- 1 MNXM1642@MNXC3 + 1 MNXM3@MNXC3	PP0723	-1000	0	0	Initializing	0
Initial Reaction		R5F97F972_LR-326		1 MNXM1645@MNXC3 + 1 MNXM2@MNXC3 --> 1 MNXM993@MNXC3 + 1 MNXM9@MNXC3	PP4261;PP5139	0	1000	0	Initializing	0
Initial Reaction		RD3E7FF22_B-863		1 MNXM164@MNXC19 + 1 MNXM1@MNXC19 <==> 1 MNXM164@MNXC3 + 1 MNXM1@MNXC3	PP1376	-1000	1000	0	Initializing	0
Initial Reaction		RF3760CC7_B-1010		1 MNXM164@MNXC19 <==> 1 MNXM164@MNXC2		-1000	1000	0	Initializing	0
Initial Reaction		REA8C0A73_LR-971		1 MNXM164@MNXC3 + 1 MNXM1@MNXC3 + 1 MNXM4@MNXC3 + 1 MNXM6@MNXC3 --> 1 MNXM204@MNXC3 + 1 MNXM2@MNXC3 + 1 MNXM5@MNXC3	PP3537	0	1000	0	Initializing	0
Initial Reaction		R98B28AE7_B-582		1 MNXM1653@MNXC19 <==> 1 MNXM1653@MNXC2		-1000	1000	0	Initializing	0
Initial Reaction		R85F6B42C_LR-486		1 MNXM1688@MNXC3 + 1 MNXM1@MNXC3 + 1 MNXM6@MNXC3 --> 1 MNXM5@MNXC3 + 1 MNXM785@MNXC3	PP1904	0	1000	0	Initializing	0
Initial Reaction		R802C2BCE_RL-454		1 MNXM1688@MNXC3 + 1 MNXM9@MNXC3 <-- 1 MNXM47@MNXC3 + 1 MNXM73@MNXC3	PP0964	-1000	0	0	Initializing	0
Initial Reaction		R3B1017EE_B-180		1 MNXM1694@MNXC3 <==> 1 MNXM1792@MNXC3 + 1 MNXM2@MNXC3	PP2336	-1000	1000	0	Initializing	0
Initial Reaction		RBBF437E1_B-746		1 MNXM1694@MNXC3 <==> 1 MNXM23@MNXC3 + 1 MNXM25@MNXC3	PP2334	-1000	1000	0	Initializing	0
Initial Reaction		R6C24FF7D_LR-374		1 MNXM1697@MNXC3 + 1 MNXM3@MNXC3 + 1 MNXM877@MNXC3 --> 1 MNXM1@MNXC3 + 1 MNXM7@MNXC3 + 1 MNXM856@MNXC3 + 1 MNXM9@MNXC3	PP1675+PP1676	0	1000	0	Initializing	0
Initial Reaction		RCB2E3D7A_B-821		1 MNXM1706@MNXC3 + 1 MNXM2@MNXC3 <==> 1 MNXM891@MNXC3	PP1985+PP1986	-1000	1000	0	Initializing	0
Initial Reaction		RE4B00DB4_B-944		1 MNXM1706@MNXC3 + 1 MNXM2@MNXC3 <==> 1 MNXM985@MNXC3	PP1985+PP1986	-1000	1000	0	Initializing	0
Initial Reaction		R6EF38510_B-390		1 MNXM172@MNXC3 + 1 MNXM2@MNXC3 + 1 MNXM5@MNXC3 <==> 2 MNXM1@MNXC3 + 1 MNXM25@MNXC3 + 1 MNXM6@MNXC3	PP0213	-1000	1000	0	Initializing	0
Initial Reaction		R835EDBFE_B-466		1 MNXM172@MNXC3 + 1 MNXM89557@MNXC3 <==> 1 MNXM192@MNXC3 + 1 MNXM20@MNXC3	PP0214;PP4108	-1000	1000	0	Initializing	0
Initial Reaction		R2D3B4E7_RL-133		1 MNXM174@MNXC3 + 1 MNXM97011@MNXC3 <-- 1 MNXM2@MNXC3 + 1 MNXM687@MNXC3	PP2460	-1000	0	0	Initializing	0
Initial Reaction		R6DF305B9_LR-382		1 MNXM1757@MNXC3 + 1 MNXM2@MNXC3 --> 1 MNXM25@MNXC3 + 1 MNXM89557@MNXC3	PP4475	0	1000	0	Initializing	0
Initial Reaction		R7C8EBED6_RL-443		1 MNXM1770@MNXC19 + 1 MNXM1@MNXC3 + 1 MNXM7@MNXC3 + 1 MNXM9@MNXC3 <-- 1 MNXM1770@MNXC3 + 1 MNXM2@MNXC3 + 1 MNXM3@MNXC3	PP4935	-1000	0	0	Initializing	0
Initial Reaction		RD2FBF340_RL-856		1 MNXM1771@MNXC19 + 1 MNXM9@MNXC19 <-- 1 MNXM2@MNXC19 + 1 MNXM5266@MNXC19	PP0520	-1000	0	0	Initializing	0
Initial Reaction		RBECE8A40_RL-764		1 MNXM1771@MNXC3 + 1 MNXM9@MNXC3 <-- 1 MNXM2@MNXC3 + 1 MNXM5266@MNXC3	PP0520	-1000	0	0	Initializing	0
Initial Reaction		R547F8320_RL-281		1 MNXM1772@MNXC19 + 1 MNXM9@MNXC19 <-- 1 MNXM2@MNXC19 + 1 MNXM5267@MNXC19	PP0520	-1000	0	0	Initializing	0
Initial Reaction		R9CBC1424_RL-603		1 MNXM1772@MNXC3 + 1 MNXM9@MNXC3 <-- 1 MNXM2@MNXC3 + 1 MNXM5267@MNXC3	PP0520	-1000	0	0	Initializing	0
Initial Reaction		RCEC0BC87_RL-837		1 MNXM1773@MNXC19 + 1 MNXM9@MNXC19 <-- 1 MNXM2@MNXC19 + 1 MNXM5269@MNXC19	PP0520	-1000	0	0	Initializing	0
Initial Reaction		R650E1F6_RL-336		1 MNXM1773@MNXC3 + 1 MNXM9@MNXC3 <-- 1 MNXM2@MNXC3 + 1 MNXM5269@MNXC3	PP0520	-1000	0	0	Initializing	0
Initial Reaction		R764E68EC_B-420		1 MNXM179@MNXC19 + 1 MNXM1@MNXC19 <==> 1 MNXM179@MNXC3 + 1 MNXM1@MNXC3	PP4735	-1000	1000	0	Initializing	0
Initial Reaction		R37C1553C_B-166		1 MNXM179@MNXC19 <==> 1 MNXM179@MNXC2		-1000	1000	0	Initializing	0
Initial Reaction		R1DF2BA20_LR-65		1 MNXM179@MNXC3 + 1 MNXM232@MNXC3 --> 1 MNXM191@MNXC3 + 1 MNXM23@MNXC3	PP4736	0	1000	0	Initializing	0
Initial Reaction		R28BF4A7E_B-112		1 MNXM17@MNXC3 + 1 MNXM7@MNXC3 <==> 1 MNXM3@MNXC3 + 1 MNXM80@MNXC3	PP1593;PP1771	-1000	1000	0	Initializing	0
Initial Reaction		R9EABBC0D_RL-611		1 MNXM1802@MNXC3 + 1 MNXM9@MNXC3 <-- 1 MNXM2@MNXC3 + 1 MNXM759@MNXC3	PP1471	-1000	0	0	Initializing	0
Initial Reaction		R8C1B2D00_B-523		1 MNXM181@MNXC19 <==> 1 MNXM181@MNXC2		-1000	1000	0	Initializing	0
Initial Reaction		RFB1C1D96_B-1044		1 MNXM181@MNXC19 <==> 1 MNXM181@MNXC3		-1000	1000	0	Initializing	0
Initial Reaction		RCE2DA31D_LR-834		1 MNXM183@MNXC3 + 1 MNXM1@MNXC3 + 1 MNXM6@MNXC3 --> 1 MNXM318@MNXC3 + 1 MNXM5@MNXC3	PP4977	0	1000	0	Initializing	0
Initial Reaction		RD838F4FB_LR-889		1 MNXM183@MNXC3 + 1 MNXM234@MNXC3 --> 1 MNXM257@MNXC3 + 1 MNXM281@MNXC3	PP5141	0	1000	0	Initializing	0
Initial Reaction		R740CEADC_LR-409		1 MNXM183@MNXC3 + 1 MNXM238@MNXC3 + 1 MNXM2@MNXC3 --> 1 MNXM79@MNXC3 + 1 MNXM959@MNXC3	PP4699	0	1000	0	Initializing	0
Initial Reaction		R95F08F4D_B-568		1 MNXM183@MNXC3 + 1 MNXM29@MNXC3 + 1 MNXM2@MNXC3 <==> 1 MNXM53@MNXC3 + 1 MNXM79@MNXC3	PP0322;PP0671	-1000	1000	0	Initializing	0
Initial Reaction		R543D9FD7_B-280		1 MNXM183@MNXC3 + 1 MNXM5@MNXC3 <==> 1 MNXM511@MNXC3 + 1 MNXM6@MNXC3	PP1945;PP2265	-1000	1000	0	Initializing	0
Initial Reaction		R82AAC820_LR-463		1 MNXM1847@MNXC19 + 1 MNXM2@MNXC3 + 1 MNXM3@MNXC3 --> 1 MNXM1847@MNXC3 + 1 MNXM1@MNXC3 + 1 MNXM7@MNXC3 + 1 MNXM9@MNXC3	PP3342+PP3343+PP3344+PP3345+PP3346	0	1000	0	Initializing	0
Initial Reaction		R52F4C04F_B-276		1 MNXM1847@MNXC19 <==> 1 MNXM1847@MNXC2		-1000	1000	0	Initializing	0
Initial Reaction		R9A854611_B-593		1 MNXM186@MNXC3 + 1 MNXM258@MNXC3 <==> 1 MNXM2378@MNXC3 + 1 MNXM89621@MNXC3	PP4965	-1000	1000	0	Initializing	0
Initial Reaction		R796E000F_B-430		1 MNXM186@MNXC3 + 1 MNXM89643@MNXC3 <==> 1 MNXM2378@MNXC3 + 1 MNXM271@MNXC3	PP4965	-1000	1000	0	Initializing	0
Initial Reaction		RE98B15F6_RL-966		1 MNXM1876@MNXC3 + 1 MNXM925@MNXC3 <-- 1 MNXM2026@MNXC3 + 1 MNXM2763@MNXC3	PP1844	-1000	0	0	Initializing	0
Initial Reaction		RC6296FF3_RL-801		1 MNXM1877@MNXC3 + 1 MNXM925@MNXC3 <-- 1 MNXM3075@MNXC3 + 1 MNXM3425@MNXC3	PP1844	-1000	0	0	Initializing	0
Initial Reaction		RC0BC5E81_RL-775		1 MNXM188@MNXC3 + 1 MNXM1@MNXC3 + 1 MNXM23@MNXC3 + 1 MNXM89557@MNXC3 <-- 1 MNXM337@MNXC3 + 1 MNXM37@MNXC3	PP0417+PP0420	-1000	0	0	Initializing	0
Initial Reaction		RF22150E0_RL-1005		1 MNXM1907@MNXC3 + 1 MNXM332@MNXC3 <-- 1 MNXM1@MNXC3 + 1 MNXM3@MNXC3 + 1 MNXM92188@MNXC3	PP1672	-1000	0	0	Initializing	0
Initial Reaction		RC91944F4_LR-814		1 MNXM1907@MNXC3 + 4 MNXM2@MNXC3 + 4 MNXM37@MNXC3 + 4 MNXM3@MNXC3 --> 4 MNXM1@MNXC3 + 4 MNXM7@MNXC3 + 1 MNXM877@MNXC3 + 4 MNXM89557@MNXC3 + 4 MNXM9@MNXC3	PP1677	0	1000	0	Initializing	0
Initial Reaction		RB8932306_RL-732		1 MNXM191@MNXC3 + 1 MNXM1@MNXC19 + 1 MNXM341@MNXC19 <-- 1 MNXM232@MNXC3 + 1 MNXM2@MNXC19 + 1 MNXM41@MNXC19	PP1444	-1000	0	0	Initializing	0
Initial Reaction		R6DCEFAF9_RL-380		1 MNXM191@MNXC3 + 1 MNXM46@MNXC3 <-- 1 MNXM232@MNXC3 + 1 MNXM98@MNXC3	PP0751;PP1251;PP2925	-1000	0	0	Initializing	0
Initial Reaction		RF19980FE_RL-1003		1 MNXM191@MNXC3 + 1 MNXM5@MNXC3 <-- 1 MNXM1@MNXC3 + 1 MNXM232@MNXC3 + 1 MNXM6@MNXC3	PP0072;PP3606	-1000	0	0	Initializing	0
Initial Reaction		R8F408C9D_RL-538		1 MNXM191@MNXC3 + 1 MNXM93@MNXC3 <-- 1 MNXM232@MNXC3 + 1 MNXM25@MNXC3	PP4190+PP4191+PP4192+PP4193	-1000	0	0	Initializing	0
Initial Reaction		R6C22A0BB_LR-373		1 MNXM191@MNXC3 + 2 MNXM1@MNXC3 + 0.5 MNXM4@MNXC3 --> 2 MNXM1@MNXC19 + 1 MNXM232@MNXC3 + 1 MNXM2@MNXC3	PP4650+PP4651	0	1000	0	Initializing	0
Initial Reaction		R3E8AD977_LR-191		1 MNXM191@MNXC3 + 2 MNXM1@MNXC3 + 2 MNXM91192@MNXC3 --> 2 MNXM1@MNXC19 + 1 MNXM232@MNXC3 + 2 MNXM91194@MNXC3	PP1317+PP1318+PP1319	0	1000	0	Initializing	0
Initial Reaction		RE6FE0E90_LR-955		1 MNXM191@MNXC3 + 4 MNXM1@MNXC3 + 0.5 MNXM4@MNXC3 --> 4 MNXM1@MNXC19 + 1 MNXM232@MNXC3 + 1 MNXM2@MNXC3	PP0812+PP0813+PP0814+PP0815	0	1000	0	Initializing	0
Initial Reaction		RECF93C7_LR-983		1 MNXM192@MNXC19 + 1 MNXM1@MNXC19 --> 1 MNXM192@MNXC3 + 1 MNXM1@MNXC3	PP4106	0	1000	0	Initializing	0
Initial Reaction		R1080E900_B-2		1 MNXM192@MNXC19 <==> 1 MNXM192@MNXC2		-1000	1000	0	Initializing	0
Initial Reaction		R2567910_RL-98		1 MNXM1945@MNXC19 + 1 MNXM1@MNXC3 + 1 MNXM7@MNXC3 + 1 MNXM9@MNXC3 <-- 1 MNXM1945@MNXC3 + 1 MNXM2@MNXC3 + 1 MNXM3@MNXC3	PP4935	-1000	0	0	Initializing	0
Initial Reaction		R385725AA_RL-168		1 MNXM1953@MNXC3 + 1 MNXM1@MNXC3 + 1 MNXM7@MNXC3 + 1 MNXM9@MNXC3 <-- 1 MNXM32@MNXC3 + 1 MNXM3@MNXC3 + 1 MNXM785@MNXC3	PP1338	-1000	0	0	Initializing	0
Initial Reaction		RDD6DBEE0_LR-915		1 MNXM1953@MNXC3 + 1 MNXM331@MNXC3 + 1 MNXM3@MNXC3 --> 1 MNXM1@MNXC3 + 1 MNXM7@MNXC3 + 1 MNXM955@MNXC3 + 1 MNXM9@MNXC3	PP1335	0	1000	0	Initializing	0
Initial Reaction		RE5CA148A_LR-950		1 MNXM1954@MNXC3 + 1 MNXM251@MNXC3 --> 1 MNXM2264@MNXC3 + 1 MNXM80@MNXC3	PP1334	0	1000	0	Initializing	0
Initial Reaction		R75A6DC88_RL-419		1 MNXM1969@MNXC3 + 1 MNXM925@MNXC3 <-- 1 MNXM4232@MNXC3 + 1 MNXM5723@MNXC3	PP1844	-1000	0	0	Initializing	0
Initial Reaction		R930338CA_RL-558		1 MNXM1970@MNXC3 + 1 MNXM925@MNXC3 <-- 1 MNXM4233@MNXC3 + 1 MNXM89949@MNXC3	PP1844	-1000	0	0	Initializing	0
Initial Reaction		RAC13BE4D_RL-676		1 MNXM197@MNXC3 <-- 1 MNXM2@MNXC3 + 1 MNXM90282@MNXC3		-1000	0	0	Initializing	0
Initial Reaction		R1A5F9725_LR-47		1 MNXM1981@MNXC19 + 1 MNXM1@MNXC19 --> 1 MNXM1981@MNXC3 + 1 MNXM1@MNXC3	PP3377	0	1000	0	Initializing	0
Initial Reaction		R390260_B-173		1 MNXM1981@MNXC19 + 1 MNXM38@MNXC3 <==> 1 MNXM341@MNXC19 + 1 MNXM90822@MNXC3	PP3382+PP3383	-1000	1000	0	Initializing	0
Initial Reaction		R27835E10_B-105		1 MNXM1981@MNXC19 <==> 1 MNXM1981@MNXC2		-1000	1000	0	Initializing	0
Initial Reaction		R7A2D4773_LR-435		1 MNXM199@MNXC19 + 1 MNXM2@MNXC3 + 1 MNXM3@MNXC3 --> 1 MNXM199@MNXC3 + 1 MNXM1@MNXC3 + 1 MNXM7@MNXC3 + 1 MNXM9@MNXC3	PP1137+PP1138+PP1139+PP1140+PP1141;PP1297+PP1298+PP1299+PP1300;PP4863+PP4864+PP4865+PP4866+PP4867	0	1000	0	Initializing	0
Initial Reaction		R1DF65235_B-66		1 MNXM199@MNXC19 <==> 1 MNXM199@MNXC2		-1000	1000	0	Initializing	0
Initial Reaction		R16FBD0E6_B-31		1 MNXM199@MNXC3 + 1 MNXM20@MNXC3 <==> 1 MNXM238@MNXC3 + 1 MNXM89557@MNXC3	PP3511	-1000	1000	0	Initializing	0
Initial Reaction		RCD3CA92C_B-827		1 MNXM1@MNXC19 + 1 MNXM204@MNXC19 <==> 1 MNXM1@MNXC3 + 1 MNXM204@MNXC3	PP1376	-1000	1000	0	Initializing	0
Initial Reaction		R18F126FB_B-39		1 MNXM1@MNXC19 + 1 MNXM20@MNXC19 <==> 1 MNXM1@MNXC3 + 1 MNXM20@MNXC3	PP1400	-1000	1000	0	Initializing	0
Initial Reaction		RED90D3C5_B-988		1 MNXM1@MNXC19 + 1 MNXM217@MNXC19 <==> 1 MNXM1@MNXC3 + 1 MNXM217@MNXC3	PP1188;PP3165	-1000	1000	0	Initializing	0
Initial Reaction		R8C645CFE_B-525		1 MNXM1@MNXC19 + 1 MNXM222@MNXC19 <==> 1 MNXM1@MNXC3 + 1 MNXM222@MNXC3	PP4735	-1000	1000	0	Initializing	0
Initial Reaction		R3238239A_LR-152		1 MNXM1@MNXC19 + 1 MNXM26@MNXC19 --> 1 MNXM1@MNXC3 + 1 MNXM26@MNXC3	PP1188	0	1000	0	Initializing	0
Initial Reaction		R1BF97553_B-55		1 MNXM1@MNXC19 + 1 MNXM274@MNXC19 <==> 1 MNXM1@MNXC3 + 1 MNXM274@MNXC3	PP3940	-1000	1000	0	Initializing	0
Initial Reaction		R8E60D0E8_B-536		1 MNXM1@MNXC19 + 1 MNXM285@MNXC19 <==> 1 MNXM1@MNXC3 + 1 MNXM285@MNXC3	PP4735	-1000	1000	0	Initializing	0
Initial Reaction		R12BF75B8_B-13		1 MNXM1@MNXC19 + 1 MNXM341@MNXC19 <==> 1 MNXM1@MNXC3 + 1 MNXM341@MNXC3	PP3417	-1000	1000	0	Initializing	0
Initial Reaction		RB32753F2_B-704		1 MNXM1@MNXC19 + 1 MNXM474@MNXC19 <==> 1 MNXM1@MNXC3 + 1 MNXM474@MNXC3		-1000	1000	0	Initializing	0
Initial Reaction		R3C30875C_B-185		1 MNXM1@MNXC19 + 1 MNXM53@MNXC19 <==> 1 MNXM1@MNXC3 + 1 MNXM53@MNXC3	PP3589	-1000	1000	0	Initializing	0
Initial Reaction		R3EAD89C9_B-194		1 MNXM1@MNXC19 + 1 MNXM670@MNXC19 <==> 1 MNXM1@MNXC3 + 1 MNXM670@MNXC3	PP2519	-1000	1000	0	Initializing	0
Initial Reaction		R70C656C2_B-397		1 MNXM1@MNXC19 + 1 MNXM716@MNXC19 <==> 1 MNXM1@MNXC3 + 1 MNXM716@MNXC3	PP1378	-1000	1000	0	Initializing	0
Initial Reaction		RD4889226_B-869		1 MNXM1@MNXC19 + 1 MNXM754@MNXC19 <==> 1 MNXM1@MNXC3 + 1 MNXM754@MNXC3	PP3740	-1000	1000	0	Initializing	0
Initial Reaction		RF850F414_B-1029		1 MNXM1@MNXC19 + 1 MNXM76@MNXC19 <==> 1 MNXM1@MNXC3 + 1 MNXM76@MNXC3	PP4492;PP4495	-1000	1000	0	Initializing	0
Initial Reaction		R581C9766_B-300		1 MNXM1@MNXC19 + 1 MNXM89661@MNXC19 <==> 1 MNXM1@MNXC3 + 1 MNXM89661@MNXC3	PP0147;PP2057;PP2703	-1000	1000	0	Initializing	0
Initial Reaction		RB1D3B75A_LR-698		1 MNXM1@MNXC19 + 1 MNXM90@MNXC19 --> 1 MNXM1@MNXC3 + 1 MNXM90@MNXC3	PP5061	0	1000	0	Initializing	0
Initial Reaction		R7A7E4F74_B-436		1 MNXM1@MNXC19 + 1 MNXM97@MNXC19 <==> 1 MNXM1@MNXC3 + 1 MNXM97@MNXC3	PP4492;PP4495	-1000	1000	0	Initializing	0
Initial Reaction		RD7BEA53A_B-885		1 MNXM1@MNXC19 + 1 MNXM982@MNXC19 <==> 1 MNXM1@MNXC3 + 1 MNXM982@MNXC3	PP3740	-1000	1000	0	Initializing	0
Initial Reaction		R3699C60E_B-160		1 MNXM1@MNXC19 + 1 MNXM9@MNXC19 <==> 1 MNXM1@MNXC3 + 1 MNXM9@MNXC3		-1000	1000	0	Initializing	0
Initial Reaction		R44F95782_RL-228		1 MNXM1@MNXC3 + 1 MNXM2024@MNXC3 <-- 1 MNXM4@MNXC3 + 1 MNXM888@MNXC3	PP3945	-1000	0	0	Initializing	0
Initial Reaction		R83ED5B3_LR-471		1 MNXM1@MNXC3 + 1 MNXM20@MNXC3 + 1 MNXM37@MNXC3 + 1 MNXM6@MNXC3 --> 1 MNXM5@MNXC3 + 2 MNXM89557@MNXC3	PP5075+PP5076	0	1000	0	Initializing	0
Initial Reaction		RCC1C036_B-823		1 MNXM214@MNXC3 + 1 MNXM38@MNXC3 <==> 1 MNXM233@MNXC3 + 1 MNXM90822@MNXC3	PP1893;PP2216	-1000	1000	0	Initializing	0
Initial Reaction		RD55701CD_RL-874		1 MNXM1@MNXC3 + 1 MNXM2150@MNXC19 + 1 MNXM7@MNXC3 + 1 MNXM9@MNXC3 <-- 1 MNXM2150@MNXC3 + 1 MNXM2@MNXC3 + 1 MNXM3@MNXC3	PP4935	-1000	0	0	Initializing	0
Initial Reaction		R140CB6B1_B-21		1 MNXM1@MNXC3 + 1 MNXM220@MNXC3 + 1 MNXM3@MNXC3 <==> 1 MNXM63@MNXC3 + 1 MNXM7@MNXC3	PP0849	-1000	1000	0	Initializing	0
Initial Reaction		RD4E6B7F9_RL-873		1 MNXM1@MNXC3 + 1 MNXM220@MNXC3 + 1 MNXM483@MNXC3 + 1 MNXM9@MNXC3 <-- 1 MNXM415@MNXC3 + 1 MNXM55@MNXC3 + 1 MNXM63@MNXC3	PP5285	-1000	0	0	Initializing	0
Initial Reaction		RB160E9AF_RL-697		1 MNXM1@MNXC3 + 1 MNXM2212@MNXC3 + 1 MNXM2@MNXC3 + 1 MNXM53407@MNXC3 + 1 MNXM81@MNXC3 <-- 1 MNXM208@MNXC3 + 1 MNXM282@MNXC3 + 1 MNXM4@MNXC3	PP0238	-1000	0	0	Initializing	0
Initial Reaction		RBDA8CDC1_B-761		1 MNXM224@MNXC3 + 1 MNXM90822@MNXC3 <==> 1 MNXM38@MNXC3 + 1 MNXM654@MNXC3	PP1893	-1000	1000	0	Initializing	0
Initial Reaction		RAC281D20_RL-677		1 MNXM1@MNXC3 + 1 MNXM2274@MNXC19 + 1 MNXM7@MNXC3 + 1 MNXM9@MNXC3 <-- 1 MNXM2274@MNXC3 + 1 MNXM2@MNXC3 + 1 MNXM3@MNXC3	PP4935	-1000	0	0	Initializing	0
Initial Reaction		RF3D9D8C7_RL-1014		1 MNXM1@MNXC3 + 1 MNXM22@MNXC3 + 1 MNXM599@MNXC3 <-- 1 MNXM42@MNXC3 + 1 MNXM4@MNXC3	PP1426	-1000	0	0	Initializing	0
Initial Reaction		R686BCB95_RL-352		1 MNXM1@MNXC3 + 1 MNXM22@MNXC3 + 1 MNXM748@MNXC3 <-- 1 MNXM4@MNXC3 + 1 MNXM684@MNXC3	PP5257	-1000	0	0	Initializing	0
Initial Reaction		RFB8B28AF_RL-1048		1 MNXM1@MNXC3 + 1 MNXM231@MNXC3 + 1 MNXM7@MNXC3 + 1 MNXM9@MNXC3 <-- 1 MNXM231@MNXC19 + 1 MNXM2@MNXC3 + 1 MNXM3@MNXC3	PP1137+PP1138+PP1139+PP1140+PP1141;PP1297+PP1298+PP1299+PP1300;PP4863+PP4864+PP4865+PP4866+PP4867	-1000	0	0	Initializing	0
Initial Reaction		R96290CDA_B-570		1 MNXM1@MNXC3 + 1 MNXM237@MNXC3 <==> 1 MNXM2@MNXC3 + 1 MNXM511@MNXC3	PP1945;PP2265	-1000	1000	0	Initializing	0
Initial Reaction		R3FB74381_RL-196		1 MNXM1@MNXC3 + 1 MNXM2428@MNXC3 + 1 MNXM26@MNXC3 <-- 1 MNXM323@MNXC3 + 1 MNXM418@MNXC3	PP1654	-1000	0	0	Initializing	0
Initial Reaction		R110DE088_RL-4		1 MNXM1@MNXC3 + 1 MNXM251@MNXC3 + 1 MNXM9@MNXC3 <-- 1 MNXM2@MNXC3 + 1 MNXM326@MNXC3	PP2862	-1000	0	0	Initializing	0
Initial Reaction		RD23C2F74_RL-854		1 MNXM1@MNXC3 + 1 MNXM25@MNXC3 + 1 MNXM319@MNXC3 <-- 1 MNXM55@MNXC3 + 1 MNXM820@MNXC3	PP0659;PP4594	-1000	0	0	Initializing	0
Initial Reaction		R357950E2_B-157		1 MNXM25@MNXC3 + 1 MNXM90822@MNXC3 <==> 1 MNXM38@MNXC3 + 1 MNXM93@MNXC3	PP4190+PP4191+PP4192+PP4193	-1000	1000	0	Initializing	0
Initial Reaction		R8A999C68_RL-515		1 MNXM1@MNXC3 + 1 MNXM26@MNXC3 + 1 MNXM9829@MNXC3 <-- 1 MNXM2@MNXC3 + 1 MNXM3948@MNXC3	pWW0095	-1000	0	0	Initializing	0
Initial Reaction		R5148B89F_B-268		1 MNXM1@MNXC3 + 1 MNXM281@MNXC3 + 1 MNXM6@MNXC3 <==> 1 MNXM5@MNXC3 + 1 MNXM79@MNXC3	PP5132	-1000	1000	0	Initializing	0
Initial Reaction		R8A06DB82_RL-512		1 MNXM1@MNXC3 + 1 MNXM281@MNXC3 + 1 MNXM7@MNXC3 + 1 MNXM9@MNXC3 <-- 1 MNXM3@MNXC3 + 1 MNXM89557@MNXC3 + 1 MNXM965@MNXC3	PP1997	-1000	0	0	Initializing	0
Initial Reaction		R3E9922FA_RL-193		1 MNXM1@MNXC3 + 1 MNXM282@MNXC3 + 1 MNXM7@MNXC3 + 1 MNXM9@MNXC3 <-- 1 MNXM282@MNXC19 + 1 MNXM2@MNXC3 + 1 MNXM3@MNXC3	PP0231+PP0232+PP0233;PP0237+PP0239+PP0240	-1000	0	0	Initializing	0
Initial Reaction		R99080AE_RL-585		1 MNXM1@MNXC3 + 1 MNXM2858@MNXC19 + 1 MNXM7@MNXC3 + 1 MNXM9@MNXC3 <-- 1 MNXM2858@MNXC3 + 1 MNXM2@MNXC3 + 1 MNXM3@MNXC3	PP4935	-1000	0	0	Initializing	0
Initial Reaction		RDEA96F56_RL-920		1 MNXM1@MNXC3 + 1 MNXM289@MNXC3 + 1 MNXM7@MNXC3 + 1 MNXM9@MNXC3 <-- 1 MNXM289@MNXC19 + 1 MNXM2@MNXC3 + 1 MNXM3@MNXC3	PP0294+PP0295+PP0296;PP0868+PP0869+PP0870;PP0868+PP0870+PP0871	-1000	0	0	Initializing	0
Initial Reaction		RA5D476C6_RL-643		1 MNXM1@MNXC3 + 1 MNXM2927@MNXC3 <-- 1 MNXM4@MNXC3 + 1 MNXM961@MNXC3	pWW0097	-1000	0	0	Initializing	0
Initial Reaction		REBFFC77F_B-976		1 MNXM1@MNXC3 + 1 MNXM29@MNXC3 + 1 MNXM7@MNXC3 + 1 MNXM9@MNXC3 <==> 1 MNXM29@MNXC19 + 1 MNXM2@MNXC3 + 1 MNXM3@MNXC3	PP1297+PP1298+PP1299+PP1300	-1000	1000	0	Initializing	0
Initial Reaction		R46E3D594_B-235		1 MNXM1@MNXC3 + 1 MNXM2@MNXC3 + 1 MNXM301@MNXC3 <==> 1 MNXM245@MNXC3		-1000	1000	0	Initializing	0
Initial Reaction		RCD90C514_RL-830		1 MNXM1@MNXC3 + 1 MNXM2@MNXC3 + 1 MNXM53407@MNXC3 + 1 MNXM75@MNXC3 + 1 MNXM81@MNXC3 <-- 1 MNXM208@MNXC3 + 1 MNXM4@MNXC3 + 1 MNXM5151@MNXC3	PP0238	-1000	0	0	Initializing	0
Initial Reaction		R2645C8D3_RL-99		1 MNXM1@MNXC3 + 1 MNXM2@MNXC3 + 1 MNXM53407@MNXC3 + 1 MNXM81@MNXC3 + 1 MNXM9001@MNXC3 <-- 1 MNXM208@MNXC3 + 1 MNXM4@MNXC3 + 1 MNXM5885@MNXC3	PP0238	-1000	0	0	Initializing	0
Initial Reaction		RB6F47E0A_LR-722		1 MNXM2@MNXC3 + 1 MNXM700@MNXC3 --> 1 MNXM90394@MNXC3	PP5033	0	1000	0	Initializing	0
Initial Reaction		R3414EAEA_B-156		1 MNXM1@MNXC3 + 1 MNXM2@MNXC3 + 1 MNXM748@MNXC3 <==> 1 MNXM219@MNXC3		-1000	1000	0	Initializing	0
Initial Reaction		R10C5F771_LR-3		1 MNXM2@MNXC3 + 1 MNXM90394@MNXC3 --> 1 MNXM496@MNXC3	PP5030	0	1000	0	Initializing	0
Initial Reaction		RD4D8D547_B-871		1 MNXM1@MNXC3 + 1 MNXM2@MNXC3 + 1 MNXM911@MNXC3 <==> 1 MNXM916@MNXC3		-1000	1000	0	Initializing	0
Initial Reaction		RC063F645_LR-774		1 MNXM1@MNXC3 + 1 MNXM3105@MNXC3 + 1 MNXM6@MNXC3 --> 1 MNXM2026@MNXC3 + 1 MNXM5@MNXC3		0	1000	0	Initializing	0
Initial Reaction		RED5E5885_LR-985		1 MNXM1@MNXC3 + 1 MNXM3106@MNXC3 + 1 MNXM6@MNXC3 --> 1 MNXM564@MNXC3 + 1 MNXM5@MNXC3		0	1000	0	Initializing	0
Initial Reaction		R11CAE0A7_RL-10		1 MNXM1@MNXC3 + 1 MNXM31@MNXC3 + 1 MNXM5266@MNXC3 <-- 1 MNXM4507@MNXC3 + 1 MNXM66@MNXC3	PP4097	-1000	0	0	Initializing	0
Initial Reaction		R5149C322_RL-269		1 MNXM1@MNXC3 + 1 MNXM31@MNXC3 + 1 MNXM5267@MNXC3 <-- 1 MNXM4508@MNXC3 + 1 MNXM66@MNXC3	PP4097	-1000	0	0	Initializing	0
Initial Reaction		RA5623CA1_RL-642		1 MNXM1@MNXC3 + 1 MNXM31@MNXC3 + 1 MNXM5268@MNXC3 <-- 1 MNXM3232@MNXC3 + 1 MNXM66@MNXC3	PP4097	-1000	0	0	Initializing	0
Initial Reaction		RB31C0A88_RL-702		1 MNXM1@MNXC3 + 1 MNXM31@MNXC3 + 1 MNXM5269@MNXC3 <-- 1 MNXM4509@MNXC3 + 1 MNXM66@MNXC3	PP4097	-1000	0	0	Initializing	0
Initial Reaction		R85062167_RL-478		1 MNXM1@MNXC3 + 1 MNXM31@MNXC3 + 1 MNXM5270@MNXC3 <-- 1 MNXM4510@MNXC3 + 1 MNXM66@MNXC3	PP4097	-1000	0	0	Initializing	0
Initial Reaction		R883712FA_RL-500		1 MNXM1@MNXC3 + 1 MNXM31@MNXC3 + 1 MNXM7659@MNXC3 <-- 1 MNXM4507@MNXC3 + 1 MNXM53@MNXC3	PP3664;PP4677	-1000	0	0	Initializing	0
Initial Reaction		R5408CC6D_RL-279		1 MNXM1@MNXC3 + 1 MNXM31@MNXC3 + 1 MNXM7660@MNXC3 <-- 1 MNXM4508@MNXC3 + 1 MNXM53@MNXC3	PP3664;PP4677	-1000	0	0	Initializing	0
Initial Reaction		RC3539F63_RL-792		1 MNXM1@MNXC3 + 1 MNXM31@MNXC3 + 1 MNXM7661@MNXC3 <-- 1 MNXM3232@MNXC3 + 1 MNXM53@MNXC3	PP3664;PP4677	-1000	0	0	Initializing	0
Initial Reaction		R4970FF93_RL-247		1 MNXM1@MNXC3 + 1 MNXM31@MNXC3 + 1 MNXM7662@MNXC3 <-- 1 MNXM4509@MNXC3 + 1 MNXM53@MNXC3	PP3664;PP4677	-1000	0	0	Initializing	0
Initial Reaction		R1C451E48_RL-56		1 MNXM1@MNXC3 + 1 MNXM31@MNXC3 + 1 MNXM7663@MNXC3 <-- 1 MNXM4510@MNXC3 + 1 MNXM53@MNXC3	PP3664;PP4677	-1000	0	0	Initializing	0
Initial Reaction		REA2210A2_LR-970		1 MNXM1@MNXC3 + 1 MNXM3229@MNXC3 + 1 MNXM6@MNXC3 --> 1 MNXM2645@MNXC3 + 1 MNXM5@MNXC3		0	1000	0	Initializing	0
Initial Reaction		R4893A121_RL-243		1 MNXM1@MNXC3 + 1 MNXM323@MNXC3 + 1 MNXM7@MNXC3 + 1 MNXM9@MNXC3 <-- 1 MNXM2@MNXC3 + 1 MNXM323@MNXC19 + 1 MNXM3@MNXC3	PP5168+PP5169+PP5170+PP5171	-1000	0	0	Initializing	0
Initial Reaction		RF3924393_RL-1011		1 MNXM1@MNXC3 + 1 MNXM325@MNXC3 + 1 MNXM7@MNXC3 <-- 1 MNXM341@MNXC3 + 1 MNXM3@MNXC3	PP3416	-1000	0	0	Initializing	0
Initial Reaction		R3BABACC5_RL-184		1 MNXM1@MNXC3 + 1 MNXM325@MNXC3 <-- 1 MNXM2@MNXC3 + 1 MNXM429@MNXC3	PP1023	-1000	0	0	Initializing	0
Initial Reaction		R9A59975E_LR-592		1 MNXM1@MNXC3 + 1 MNXM3374@MNXC3 + 1 MNXM6@MNXC3 --> 1 MNXM5723@MNXC3 + 1 MNXM5@MNXC3		0	1000	0	Initializing	0
Initial Reaction		R793F003_B-428		1 MNXM342@MNXC3 + 1 MNXM90822@MNXC3 <==> 1 MNXM38@MNXC3 + 1 MNXM784@MNXC3	PP1893	-1000	1000	0	Initializing	0
Initial Reaction		RB8616F78_B-729		1 MNXM1@MNXC3 + 1 MNXM3489@MNXC3 + 1 MNXM6@MNXC3 <==> 1 MNXM3407@MNXC3 + 1 MNXM5@MNXC3	PP1914	-1000	1000	0	Initializing	0
Initial Reaction		RE333DAC6_B-939		1 MNXM363@MNXC3 + 1 MNXM90822@MNXC3 <==> 1 MNXM38@MNXC3 + 1 MNXM642@MNXC3	PP1893	-1000	1000	0	Initializing	0
Initial Reaction		R8D3A2296_LR-530		1 MNXM1@MNXC3 + 1 MNXM3719@MNXC3 + 1 MNXM6@MNXC3 --> 1 MNXM3617@MNXC3 + 1 MNXM5@MNXC3		0	1000	0	Initializing	0
Initial Reaction		R93E9F69E_LR-561		1 MNXM1@MNXC3 + 1 MNXM3720@MNXC3 + 1 MNXM6@MNXC3 --> 1 MNXM5@MNXC3 + 1 MNXM979@MNXC3		0	1000	0	Initializing	0
Initial Reaction		R9D5AEFCF_B-606		1 MNXM1@MNXC3 + 1 MNXM3854@MNXC3 + 1 MNXM6@MNXC3 <==> 1 MNXM2575@MNXC3 + 1 MNXM5@MNXC3	PP1914	-1000	1000	0	Initializing	0
Initial Reaction		RD87F9A67_RL-891		1 MNXM388@MNXC3 + 1 MNXM7@MNXC3 + 1 MNXM9@MNXC3 <-- 1 MNXM3@MNXC3 + 1 MNXM568@MNXC3	PP1665	-1000	0	0	Initializing	0
Initial Reaction		RB7A6DF9C_RL-725		1 MNXM389@MNXC3 + 1 MNXM38@MNXC3 <-- 1 MNXM471@MNXC3 + 1 MNXM90822@MNXC3	PP4064	-1000	0	0	Initializing	0
Initial Reaction		RAA8CC850_B-665		1 MNXM38@MNXC3 + 1 MNXM580@MNXC3 <==> 1 MNXM486@MNXC3 + 1 MNXM90822@MNXC3	PP1893	-1000	1000	0	Initializing	0
Initial Reaction		R7ACA698D_B-439		1 MNXM38@MNXC3 + 1 MNXM581@MNXC3 <==> 1 MNXM88@MNXC3 + 1 MNXM90822@MNXC3	PP1893	-1000	1000	0	Initializing	0
Initial Reaction		R9B067434_B-594		1 MNXM38@MNXC3 + 1 MNXM753@MNXC3 <==> 1 MNXM553@MNXC3 + 1 MNXM90822@MNXC3	PP1893;PP2216	-1000	1000	0	Initializing	0
Initial Reaction		RD4588711_RL-867		1 MNXM38@MNXC3 + 1 MNXM77@MNXC3 <-- 1 MNXM66@MNXC3 + 1 MNXM90822@MNXC3	PP1073	-1000	0	0	Initializing	0
Initial Reaction		RD7523EED_RL-883		1 MNXM1@MNXC3 + 1 MNXM397@MNXC3 + 1 MNXM39@MNXC3 <-- 1 MNXM2@MNXC3 + 1 MNXM51@MNXC3	PP1823;PP2512	-1000	0	0	Initializing	0
Initial Reaction		R6EAB6651_RL-387		1 MNXM1@MNXC3 + 1 MNXM39@MNXC3 + 1 MNXM79@MNXC3 <-- 1 MNXM237@MNXC3 + 1 MNXM2@MNXC3	PP0327;PP1367;PP1943	-1000	0	0	Initializing	0
Initial Reaction		RCC29C57D_RL-824		1 MNXM1@MNXC3 + 1 MNXM39@MNXC3 + 1 MNXM902@MNXC3 <-- 1 MNXM2024@MNXC3 + 1 MNXM2@MNXC3	PP3943	-1000	0	0	Initializing	0
Initial Reaction		R6402C101_B-334		1 MNXM1@MNXC3 + 1 MNXM3@MNXC3 + 1 MNXM411@MNXC3 <==> 1 MNXM360@MNXC3 + 1 MNXM7@MNXC3	PP0849	-1000	1000	0	Initializing	0
Initial Reaction		RE73F1AF9_B-957		1 MNXM1@MNXC3 + 1 MNXM3@MNXC3 + 1 MNXM436@MNXC3 <==> 1 MNXM344@MNXC3 + 1 MNXM7@MNXC3	PP0849	-1000	1000	0	Initializing	0
Initial Reaction		R8988E565_B-510		1 MNXM1@MNXC3 + 1 MNXM3@MNXC3 + 1 MNXM572@MNXC3 <==> 1 MNXM452@MNXC3 + 1 MNXM7@MNXC3	PP0849	-1000	1000	0	Initializing	0
Initial Reaction		RD6890A99_RL-879		1 MNXM1@MNXC3 + 1 MNXM412@MNXC3 + 1 MNXM7@MNXC3 + 1 MNXM9@MNXC3 <-- 1 MNXM3@MNXC3 + 1 MNXM55@MNXC3 + 1 MNXM89557@MNXC3	PP0243	-1000	0	0	Initializing	0
Initial Reaction		R9F90B4F7_RL-613		1 MNXM1@MNXC3 + 1 MNXM415@MNXC3 + 1 MNXM7@MNXC3 <-- 1 MNXM364@MNXC3 + 1 MNXM3@MNXC3	PP0438	-1000	0	0	Initializing	0
Initial Reaction		R87830EF0_B-496		1 MNXM1@MNXC3 + 1 MNXM417@MNXC3 + 1 MNXM7@MNXC3 <==> 1 MNXM3@MNXC3 + 1 MNXM743@MNXC3	PP0794	-1000	1000	0	Initializing	0
Initial Reaction		R6C10CF49_RL-372		1 MNXM1@MNXC3 + 1 MNXM41@MNXC3 + 1 MNXM7@MNXC3 + 1 MNXM9@MNXC3 <-- 1 MNXM2@MNXC3 + 1 MNXM3@MNXC3 + 1 MNXM41@MNXC19	PP1015+PP1016+PP1017+PP1018	-1000	0	0	Initializing	0
Initial Reaction		R8960331B_B-507		1 MNXM1@MNXC3 + 1 MNXM426@MNXC3 + 1 MNXM6@MNXC3 <==> 1 MNXM5@MNXC3 + 1 MNXM734@MNXC3	PP4678	-1000	1000	0	Initializing	0
Initial Reaction		R66960C2A_RL-341		1 MNXM1@MNXC3 + 1 MNXM429@MNXC3 + 1 MNXM6@MNXC3 <-- 1 MNXM508@MNXC3 + 1 MNXM5@MNXC3	PP1022	-1000	0	0	Initializing	0
Initial Reaction		RDB1BF211_RL-904		1 MNXM1@MNXC3 + 1 MNXM429@MNXC3 + 1 MNXM6@MNXC3 <-- 1 MNXM5@MNXC3 + 1 MNXM90401@MNXC3	PP1022	-1000	0	0	Initializing	0
Initial Reaction		R79057245_RL-427		1 MNXM1@MNXC3 + 1 MNXM42@MNXC3 + 1 MNXM7@MNXC3 + 1 MNXM9@MNXC3 <-- 1 MNXM2@MNXC3 + 1 MNXM3@MNXC3 + 1 MNXM42@MNXC19	PP1068+PP1069+PP1070+PP1071;PP1297+PP1298+PP1299+PP1300	-1000	0	0	Initializing	0
Initial Reaction		R60AB96EC_B-328		1 MNXM1@MNXC3 + 1 MNXM4344@MNXC3 + 1 MNXM6@MNXC3 <==> 1 MNXM3746@MNXC3 + 1 MNXM5@MNXC3	PP1914	-1000	1000	0	Initializing	0
Initial Reaction		R851D3181_B-479		1 MNXM1@MNXC3 + 1 MNXM4345@MNXC3 + 1 MNXM6@MNXC3 <==> 1 MNXM2576@MNXC3 + 1 MNXM5@MNXC3	PP1914	-1000	1000	0	Initializing	0
Initial Reaction		RA6E23FBB_B-649		1 MNXM1@MNXC3 + 1 MNXM453@MNXC3 + 1 MNXM79@MNXC3 <==> 1 MNXM237@MNXC3 + 1 MNXM463@MNXC3	PP1664	-1000	1000	0	Initializing	0
Initial Reaction		R7D814745_RL-448		1 MNXM1@MNXC3 + 1 MNXM453@MNXC3 + 1 MNXM7@MNXC3 + 1 MNXM9@MNXC3 <-- 1 MNXM39@MNXC3 + 1 MNXM3@MNXC3 + 1 MNXM463@MNXC3	PP1457	-1000	0	0	Initializing	0
Initial Reaction		R3967AB48_RL-175		1 MNXM1@MNXC3 + 1 MNXM463@MNXC3 + 1 MNXM7@MNXC3 + 1 MNXM9@MNXC3 <-- 1 MNXM29@MNXC3 + 1 MNXM3@MNXC3 + 1 MNXM488@MNXC3	PP4823	-1000	0	0	Initializing	0
Initial Reaction		RCDB19324_B-831		1 MNXM1@MNXC3 + 1 MNXM465@MNXC3 <==> 1 MNXM252@MNXC3 + 1 MNXM2@MNXC3	PP1086	-1000	1000	0	Initializing	0
Initial Reaction		R88FBF252_B-503		1 MNXM1@MNXC3 + 1 MNXM4993@MNXC3 + 1 MNXM6@MNXC3 <==> 1 MNXM4199@MNXC3 + 1 MNXM5@MNXC3	PP1914	-1000	1000	0	Initializing	0
Initial Reaction		R696BDE09_RL-359		1 MNXM1@MNXC3 + 1 MNXM508@MNXC3 + 1 MNXM7@MNXC3 <-- 1 MNXM3@MNXC3 + 1 MNXM41@MNXC3	PP1011	-1000	0	0	Initializing	0
Initial Reaction		R215486E3_RL-84		1 MNXM1@MNXC3 + 1 MNXM5151@MNXC3 + 1 MNXM7@MNXC3 + 1 MNXM9@MNXC3 <-- 1 MNXM2@MNXC3 + 1 MNXM3@MNXC3 + 1 MNXM5151@MNXC19	PP0231+PP0232+PP0233;PP0237+PP0239+PP0240	-1000	0	0	Initializing	0
Initial Reaction		RAB0EED55_B-670		1 MNXM1@MNXC3 + 1 MNXM51@MNXC3 + 1 MNXM7@MNXC3 <==> 1 MNXM30@MNXC3 + 1 MNXM3@MNXC3	PP0849	-1000	1000	0	Initializing	0
Initial Reaction		R9E174981_RL-607		1 MNXM1@MNXC3 + 1 MNXM5266@MNXC19 + 1 MNXM7@MNXC3 + 1 MNXM9@MNXC3 <-- 1 MNXM2@MNXC3 + 1 MNXM3@MNXC3 + 1 MNXM5266@MNXC3	PP4935	-1000	0	0	Initializing	0
Initial Reaction		R69AE582C_RL-361		1 MNXM1@MNXC3 + 1 MNXM5267@MNXC19 + 1 MNXM7@MNXC3 + 1 MNXM9@MNXC3 <-- 1 MNXM2@MNXC3 + 1 MNXM3@MNXC3 + 1 MNXM5267@MNXC3	PP4935	-1000	0	0	Initializing	0
Initial Reaction		R121EB2C0_RL-11		1 MNXM1@MNXC3 + 1 MNXM5268@MNXC19 + 1 MNXM7@MNXC3 + 1 MNXM9@MNXC3 <-- 1 MNXM2@MNXC3 + 1 MNXM3@MNXC3 + 1 MNXM5268@MNXC3	PP4935	-1000	0	0	Initializing	0
Initial Reaction		RE5A7A36D_RL-948		1 MNXM1@MNXC3 + 1 MNXM5269@MNXC19 + 1 MNXM7@MNXC3 + 1 MNXM9@MNXC3 <-- 1 MNXM2@MNXC3 + 1 MNXM3@MNXC3 + 1 MNXM5269@MNXC3	PP4935	-1000	0	0	Initializing	0
Initial Reaction		R6A8240E8_RL-366		1 MNXM1@MNXC3 + 1 MNXM5270@MNXC19 + 1 MNXM7@MNXC3 + 1 MNXM9@MNXC3 <-- 1 MNXM2@MNXC3 + 1 MNXM3@MNXC3 + 1 MNXM5270@MNXC3	PP4935	-1000	0	0	Initializing	0
Initial Reaction		R11642096_RL-7		1 MNXM1@MNXC3 + 1 MNXM53407@MNXC3 + 1 MNXM7@MNXC3 <-- 1 MNXM270@MNXC3 + 1 MNXM3@MNXC3	PP0602	-1000	0	0	Initializing	0
Initial Reaction		R58BC542B_RL-301		1 MNXM1@MNXC3 + 1 MNXM55@MNXC3 + 1 MNXM7@MNXC3 + 1 MNXM9@MNXC3 <-- 1 MNXM2@MNXC3 + 1 MNXM3@MNXC3 + 1 MNXM55@MNXC19	PP0225+PP0226+PP0227	-1000	0	0	Initializing	0
Initial Reaction		R9A55B9C0_RL-591		1 MNXM1@MNXC3 + 1 MNXM568@MNXC3 + 1 MNXM7@MNXC3 + 1 MNXM89557@MNXC3 + 1 MNXM9@MNXC3 <-- 1 MNXM2@MNXC3 + 1 MNXM37@MNXC3 + 1 MNXM3@MNXC3 + 1 MNXM453@MNXC3	PP1037	-1000	0	0	Initializing	0
Initial Reaction		RAFB654F_RL-691		1 MNXM1@MNXC3 + 1 MNXM57@MNXC3 + 1 MNXM7@MNXC3 + 1 MNXM9@MNXC3 <-- 1 MNXM29@MNXC3 + 1 MNXM3@MNXC3 + 1 MNXM412@MNXC3	PP4993	-1000	0	0	Initializing	0
Initial Reaction		R6F0EEB4E_RL-391		1 MNXM1@MNXC3 + 1 MNXM5885@MNXC3 + 1 MNXM7@MNXC3 + 1 MNXM9@MNXC3 <-- 1 MNXM2@MNXC3 + 1 MNXM3@MNXC3 + 1 MNXM5885@MNXC19	PP0231+PP0232+PP0233;PP0237+PP0239+PP0240	-1000	0	0	Initializing	0
Initial Reaction		R19CB1F_RL-42		1 MNXM1@MNXC3 + 1 MNXM58@MNXC3 + 1 MNXM7@MNXC3 + 1 MNXM9@MNXC3 <-- 1 MNXM2@MNXC3 + 1 MNXM3@MNXC3 + 1 MNXM58@MNXC19	PP5168+PP5169+PP5170+PP5171	-1000	0	0	Initializing	0
Initial Reaction		R49068BFA_LR-245		1 MNXM1@MNXC3 + 1 MNXM5959@MNXC3 + 1 MNXM6@MNXC3 --> 1 MNXM5679@MNXC3 + 1 MNXM5@MNXC3		0	1000	0	Initializing	0
Initial Reaction		RD9660EAE_LR-899		1 MNXM1@MNXC3 + 1 MNXM5961@MNXC3 + 1 MNXM6@MNXC3 --> 1 MNXM5@MNXC3 + 1 MNXM89949@MNXC3		0	1000	0	Initializing	0
Initial Reaction		R3FB7A5C0_RL-197		1 MNXM1@MNXC3 + 1 MNXM5@MNXC3 + 1 MNXM7@MNXC3 <-- 1 MNXM3@MNXC3 + 1 MNXM8@MNXC3	PP2012	-1000	0	0	Initializing	0
Initial Reaction		R2D71820E_B-135		1 MNXM1@MNXC3 + 1 MNXM607@MNXC3 + 1 MNXM7@MNXC3 + 1 MNXM9@MNXC3 <==> 1 MNXM3@MNXC3 + 1 MNXM42@MNXC3 + 1 MNXM507@MNXC3	PP1240	-1000	1000	0	Initializing	0
Initial Reaction		RC94E05B9_B-816		1 MNXM1@MNXC3 + 1 MNXM611@MNXC3 + 1 MNXM6@MNXC3 <==> 1 MNXM5@MNXC3 + 1 MNXM602@MNXC3	PP0074;PP3002	-1000	1000	0	Initializing	0
Initial Reaction		R62D2A1AD_RL-333		1 MNXM1@MNXC3 + 1 MNXM61@MNXC3 + 1 MNXM7@MNXC3 + 1 MNXM9@MNXC3 <-- 1 MNXM2@MNXC3 + 1 MNXM3@MNXC3 + 1 MNXM61@MNXC19	PP1297+PP1298+PP1299+PP1300	-1000	0	0	Initializing	0
Initial Reaction		R921FB3E0_RL-552		1 MNXM1@MNXC3 + 1 MNXM66@MNXC3 + 1 MNXM7@MNXC3 <-- 1 MNXM3@MNXC3 + 1 MNXM85@MNXC3	PP1075	-1000	0	0	Initializing	0
Initial Reaction		R5CE5CB54_B-311		1 MNXM1@MNXC3 + 1 MNXM677@MNXC3 + 1 MNXM6@MNXC3 <==> 1 MNXM4928@MNXC3 + 1 MNXM5@MNXC3	PP1914	-1000	1000	0	Initializing	0
Initial Reaction		R5766EBCD_LR-294		1 MNXM1@MNXC3 + 1 MNXM6837@MNXC3 + 1 MNXM6@MNXC3 --> 1 MNXM5389@MNXC3 + 1 MNXM5@MNXC3	PP1914	0	1000	0	Initializing	0
Initial Reaction		RB409EF4B_LR-707		1 MNXM1@MNXC3 + 1 MNXM6838@MNXC3 + 1 MNXM6@MNXC3 --> 1 MNXM5390@MNXC3 + 1 MNXM5@MNXC3	PP1914	0	1000	0	Initializing	0
Initial Reaction		R560DDCA4_LR-288		1 MNXM1@MNXC3 + 1 MNXM6839@MNXC3 + 1 MNXM6@MNXC3 --> 1 MNXM5@MNXC3 + 1 MNXM6556@MNXC3	PP1914	0	1000	0	Initializing	0
Initial Reaction		R7093D75E_LR-395		1 MNXM1@MNXC3 + 1 MNXM6840@MNXC3 + 1 MNXM6@MNXC3 --> 1 MNXM5@MNXC3 + 1 MNXM6557@MNXC3	PP1914	0	1000	0	Initializing	0
Initial Reaction		RFBFD2C92_RL-1050		1 MNXM1@MNXC3 + 1 MNXM691@MNXC3 <-- 1 MNXM345@MNXC3 + 1 MNXM4@MNXC3	PP4621	-1000	0	0	Initializing	0
Initial Reaction		R8412ECAC_B-473		1 MNXM1@MNXC3 + 1 MNXM6@MNXC3 + 1 MNXM705@MNXC3 <==> 1 MNXM4926@MNXC3 + 1 MNXM5@MNXC3	PP1914	-1000	1000	0	Initializing	0
Initial Reaction		R9685B357_B-572		1 MNXM1@MNXC3 + 1 MNXM6@MNXC3 + 1 MNXM706@MNXC3 <==> 1 MNXM4930@MNXC3 + 1 MNXM5@MNXC3	PP1914	-1000	1000	0	Initializing	0
Initial Reaction		R4B3176BC_B-251		1 MNXM1@MNXC3 + 1 MNXM6@MNXC3 + 1 MNXM707@MNXC3 <==> 1 MNXM4927@MNXC3 + 1 MNXM5@MNXC3	PP1914	-1000	1000	0	Initializing	0
Initial Reaction		R5D46FAC_B-315		1 MNXM1@MNXC3 + 1 MNXM6@MNXC3 + 1 MNXM717@MNXC3 <==> 1 MNXM4929@MNXC3 + 1 MNXM5@MNXC3	PP1914	-1000	1000	0	Initializing	0
Initial Reaction		R42D0EFCB_B-215		1 MNXM1@MNXC3 + 1 MNXM6@MNXC3 + 1 MNXM77@MNXC3 <==> 1 MNXM5@MNXC3 + 1 MNXM66@MNXC3	PP4169	-1000	1000	0	Initializing	0
Initial Reaction		R9268CF81_LR-553		1 MNXM1@MNXC3 + 1 MNXM6@MNXC3 + 1 MNXM807@MNXC3 --> 1 MNXM480@MNXC3 + 1 MNXM5@MNXC3	PP4725	0	1000	0	Initializing	0
Initial Reaction		RF5BE9824_LR-1017		1 MNXM1@MNXC3 + 1 MNXM6@MNXC3 + 1 MNXM90663@MNXC3 --> 1 MNXM3075@MNXC3 + 1 MNXM5@MNXC3		0	1000	0	Initializing	0
Initial Reaction		R95A83BC1_B-566		1 MNXM1@MNXC3 + 1 MNXM6@MNXC3 + 1 MNXM91095@MNXC3 <==> 1 MNXM5@MNXC3 + 1 MNXM6417@MNXC3	PP1914	-1000	1000	0	Initializing	0
Initial Reaction		RFD287F73_LR-1052		1 MNXM1@MNXC3 + 1 MNXM6@MNXC3 + 1 MNXM959@MNXC3 --> 1 MNXM593@MNXC3 + 1 MNXM5@MNXC3	PP1351;PP2325;PP2998	0	1000	0	Initializing	0
Initial Reaction		R6940FDDB_RL-358		1 MNXM1@MNXC3 + 1 MNXM70@MNXC3 + 1 MNXM7@MNXC3 + 1 MNXM9@MNXC3 <-- 1 MNXM2@MNXC3 + 1 MNXM3@MNXC3 + 1 MNXM70@MNXC19	PP1297+PP1298+PP1299+PP1300;PP4483+PP4484+PP4485+PP4486	-1000	0	0	Initializing	0
Initial Reaction		R8918A789_RL-504		1 MNXM1@MNXC3 + 1 MNXM716@MNXC3 <-- 1 MNXM2@MNXC3 + 1 MNXM829@MNXC3	PP1380	-1000	0	0	Initializing	0
Initial Reaction		R1BD8A58B_LR-54		1 MNXM1@MNXC3 + 1 MNXM73@MNXC3 + 1 MNXM7@MNXC3 --> 1 MNXM23@MNXC3 + 1 MNXM3@MNXC3	PP1362;PP4301	0	1000	0	Initializing	0
Initial Reaction		REDBA5FB_RL-989		1 MNXM1@MNXC3 + 1 MNXM78@MNXC3 + 1 MNXM7@MNXC3 + 1 MNXM9@MNXC3 <-- 1 MNXM2@MNXC3 + 1 MNXM3@MNXC3 + 1 MNXM78@MNXC19	PP0280+PP0281+PP0282+PP0283;PP3593+PP3594+PP3596+PP3597;PP4483+PP4484+PP4485+PP4486	-1000	0	0	Initializing	0
Initial Reaction		RB0F95BA6_RL-696		1 MNXM1@MNXC3 + 1 MNXM790@MNXC3 + 1 MNXM7@MNXC3 <-- 1 MNXM3@MNXC3 + 1 MNXM874@MNXC3	PP4782	-1000	0	0	Initializing	0
Initial Reaction		R5A3D582F_RL-305		1 MNXM1@MNXC3 + 1 MNXM7@MNXC3 + 1 MNXM856@MNXC3 <-- 1 MNXM3@MNXC3 + 1 MNXM629@MNXC3	PP1678	-1000	0	0	Initializing	0
Initial Reaction		R3E8D0048_RL-192		1 MNXM1@MNXC3 + 1 MNXM7@MNXC3 + 1 MNXM881@MNXC3 <-- 1 MNXM295@MNXC3 + 1 MNXM3@MNXC3		-1000	0	0	Initializing	0
Initial Reaction		RA0E50722_RL-618		1 MNXM1@MNXC3 + 1 MNXM7@MNXC3 + 1 MNXM89557@MNXC3 + 1 MNXM89810@MNXC3 + 1 MNXM9@MNXC3 <-- 1 MNXM2@MNXC3 + 1 MNXM37@MNXC3 + 1 MNXM3@MNXC3 + 1 MNXM92415@MNXC3	PP0930+PP0931+PP0932	-1000	0	0	Initializing	0
Initial Reaction		R5FE5D134_RL-327		1 MNXM1@MNXC3 + 1 MNXM7@MNXC3 + 1 MNXM89557@MNXC3 + 1 MNXM9@MNXC3 <-- 1 MNXM2@MNXC3 + 1 MNXM3@MNXC3 + 1 MNXM89557@MNXC19	PP1068+PP1069+PP1070+PP1071;PP1297+PP1298+PP1299+PP1300	-1000	0	0	Initializing	0
Initial Reaction		R9634AA10_B-571		1 MNXM1@MNXC3 + 1 MNXM7@MNXC3 + 1 MNXM89643@MNXC3 <==> 1 MNXM3@MNXC3 + 1 MNXM97011@MNXC3	PP2458	-1000	1000	0	Initializing	0
Initial Reaction		R19CFFD43_RL-43		1 MNXM1@MNXC3 + 1 MNXM7@MNXC3 + 1 MNXM89689@MNXC3 + 1 MNXM9@MNXC3 <-- 1 MNXM2@MNXC3 + 1 MNXM3@MNXC3 + 1 MNXM89689@MNXC19	PP4483+PP4484+PP4485+PP4486	-1000	0	0	Initializing	0
Initial Reaction		R4CFF20EC_RL-253		1 MNXM1@MNXC3 + 1 MNXM7@MNXC3 + 1 MNXM89948@MNXC3 + 1 MNXM9@MNXC3 <-- 1 MNXM2@MNXC3 + 1 MNXM3@MNXC3 + 1 MNXM89948@MNXC19	PP0868+PP0869+PP0870;PP0868+PP0870+PP0871	-1000	0	0	Initializing	0
Initial Reaction		R14F2EE95_RL-24		1 MNXM1@MNXC3 + 1 MNXM7@MNXC3 + 1 MNXM90@MNXC3 + 1 MNXM9@MNXC3 <-- 1 MNXM2@MNXC3 + 1 MNXM3@MNXC3 + 1 MNXM90@MNXC19	PP0868+PP0869+PP0870;PP0868+PP0870+PP0871	-1000	0	0	Initializing	0
Initial Reaction		RB59003FF_RL-712		1 MNXM1@MNXC3 + 1 MNXM7@MNXC3 + 1 MNXM97011@MNXC3 + 1 MNXM9@MNXC3 <-- 1 MNXM2@MNXC3 + 1 MNXM3@MNXC3 + 1 MNXM97011@MNXC19	PP2454+PP2455+PP2456+PP2459	-1000	0	0	Initializing	0
Initial Reaction		R717A15F7_RL-400		1 MNXM1@MNXC3 + 1 MNXM7@MNXC3 + 2 MNXM9@MNXC3 <-- 1 MNXM2@MNXC3 + 1 MNXM3@MNXC3 + 1 MNXM9@MNXC19	PP2656+PP2657+PP2658+PP2659;PP5326+PP5327+PP5328+PP5329	-1000	0	0	Initializing	0
Initial Reaction		RE1CA5644_RL-930		1 MNXM1@MNXC3 + 1 MNXM802@MNXC3 <-- 1 MNXM2@MNXC3 + 1 MNXM506@MNXC3		-1000	0	0	Initializing	0
Initial Reaction		RBC32739D_RL-747		1 MNXM1@MNXC3 + 2 MNXM2@MNXC3 + 1 MNXM554@MNXC3 <-- 2 MNXM405@MNXC3	PP2913;PP3322	-1000	0	0	Initializing	0
Initial Reaction		R754DC5_RL-416		1 MNXM1@MNXC3 + 2 MNXM2@MNXC3 + 1 MNXM807@MNXC3 <-- 1 MNXM23@MNXC3 + 1 MNXM361@MNXC3	PP1237	-1000	0	0	Initializing	0
Initial Reaction		RAAE42544_LR-669		1 MNXM2026@MNXC3 + 1 MNXM66@MNXC3 --> 1 MNXM2763@MNXC3 + 1 MNXM925@MNXC3	PP1520	0	1000	0	Initializing	0
Initial Reaction		RD954CC04_B-898		1 MNXM204@MNXC19 <==> 1 MNXM204@MNXC2	PP1382	-1000	1000	0	Initializing	0
Initial Reaction		R65632598_RL-338		1 MNXM204@MNXC3 + 1 MNXM2@MNXC3 <-- 1 MNXM611@MNXC3	PP2554	-1000	0	0	Initializing	0
Initial Reaction		RAB1B7609_B-671		1 MNXM20@MNXC19 <==> 1 MNXM20@MNXC2		-1000	1000	0	Initializing	0
Initial Reaction		R910B980C_B-542		1 MNXM20@MNXC3 + 1 MNXM231@MNXC3 <==> 1 MNXM439@MNXC3 + 1 MNXM89557@MNXC3	PP3511	-1000	1000	0	Initializing	0
Initial Reaction		R47B7A297_B-241		1 MNXM20@MNXC3 + 1 MNXM268@MNXC3 <==> 1 MNXM263@MNXC3 + 1 MNXM89557@MNXC3		-1000	1000	0	Initializing	0
Initial Reaction		R98D4EF19_B-583		1 MNXM20@MNXC3 + 1 MNXM32@MNXC3 <==> 1 MNXM23@MNXC3 + 1 MNXM89557@MNXC3		-1000	1000	0	Initializing	0
Initial Reaction		RB032AF38_B-693		1 MNXM20@MNXC3 + 1 MNXM379@MNXC3 <==> 1 MNXM541@MNXC3 + 1 MNXM89557@MNXC3	PP1768	-1000	1000	0	Initializing	0
Initial Reaction		R57BBA729_B-297		1 MNXM20@MNXC3 + 1 MNXM42@MNXC3 <==> 1 MNXM46@MNXC3 + 1 MNXM89557@MNXC3	PP3721	-1000	1000	0	Initializing	0
Initial Reaction		R2F995547_RL-141		1 MNXM20@MNXC3 + 1 MNXM61@MNXC3 <-- 1 MNXM276@MNXC3 + 1 MNXM89557@MNXC3	PP1972;PP3590	-1000	0	0	Initializing	0
Initial Reaction		R1BC7F65A_B-53		1 MNXM20@MNXC3 + 1 MNXM840@MNXC3 <==> 1 MNXM361@MNXC3 + 1 MNXM89557@MNXC3	PP2800;PP4223	-1000	1000	0	Initializing	0
Initial Reaction		RD6EB0372_B-880		1 MNXM20@MNXC3 + 1 MNXM975@MNXC3 <==> 1 MNXM331@MNXC3 + 1 MNXM916@MNXC3	PP3590	-1000	1000	0	Initializing	0
Initial Reaction		RBCF0DD64_B-757		1 MNXM20@MNXC3 + 1 MNXM97@MNXC3 <==> 1 MNXM210@MNXC3 + 1 MNXM89557@MNXC3	PP1972;PP3590	-1000	1000	0	Initializing	0
Initial Reaction		R1723CBEB_B-32		1 MNXM2125@MNXC3 <==> 1 MNXM29@MNXC3 + 1 MNXM75@MNXC3	PP0321	-1000	1000	0	Initializing	0
Initial Reaction		R82BCF5A1_RL-464		1 MNXM213@MNXC3 + 1 MNXM97011@MNXC3 <-- 1 MNXM2@MNXC3 + 1 MNXM334@MNXC3	PP2460	-1000	0	0	Initializing	0
Initial Reaction		RECFA0596_B-984		1 MNXM214@MNXC3 + 1 MNXM2@MNXC3 <==> 1 MNXM446@MNXC3	PP2136;PP2217	-1000	1000	0	Initializing	0
Initial Reaction		R45CF0804_B-232		1 MNXM217@MNXC19 <==> 1 MNXM217@MNXC2	PP3168	-1000	1000	0	Initializing	0
Initial Reaction		RD617D98D_RL-877		1 MNXM21@MNXC3 + 1 MNXM2779@MNXC3 <-- 1 MNXM2@MNXC3 + 1 MNXM443@MNXC3	PP3358	-1000	0	0	Initializing	0
Initial Reaction		R1E2BD790_RL-67		1 MNXM21@MNXC3 + 1 MNXM577@MNXC3 <-- 1 MNXM264@MNXC3 + 1 MNXM2@MNXC3	PP3358	-1000	0	0	Initializing	0
Initial Reaction		R9C114D49_RL-598		1 MNXM21@MNXC3 + 1 MNXM754@MNXC3 <-- 1 MNXM2@MNXC3 + 1 MNXM406@MNXC3	PP3358	-1000	0	0	Initializing	0
Initial Reaction		R238B1509_B-93		1 MNXM220@MNXC3 + 1 MNXM7@MNXC3 <==> 1 MNXM31@MNXC3 + 1 MNXM3@MNXC3	PP1771	-1000	1000	0	Initializing	0
Initial Reaction		R3B124245_B-182		1 MNXM222@MNXC19 <==> 1 MNXM222@MNXC2		-1000	1000	0	Initializing	0
Initial Reaction		R72045B55_LR-405		1 MNXM222@MNXC3 + 1 MNXM4@MNXC3 --> 1 MNXM22@MNXC3 + 1 MNXM69@MNXC3	PP3745+PP3746+PP3747	0	1000	0	Initializing	0
Initial Reaction		RB4FF37A1_B-708		1 MNXM22@MNXC3 + 1 MNXM235@MNXC3 <==> 1 MNXM252@MNXC3 + 1 MNXM4@MNXC3	PP2095	-1000	1000	0	Initializing	0
Initial Reaction		R560ADF48_RL-287		1 MNXM22@MNXC3 + 1 MNXM29@MNXC3 + 1 MNXM97009@MNXC3 <-- 1 MNXM2@MNXC3 + 1 MNXM300@MNXC3 + 1 MNXM4@MNXC3	PP0323+PP0324+PP0325+PP0326	-1000	0	0	Initializing	0
Initial Reaction		RA7898645_B-651		1 MNXM231@MNXC19 <==> 1 MNXM231@MNXC2		-1000	1000	0	Initializing	0
Initial Reaction		RBC6177F5_RL-749		1 MNXM2378@MNXC3 + 1 MNXM23@MNXC3 <-- 1 MNXM649@MNXC3	PP1024	-1000	0	0	Initializing	0
Initial Reaction		R7D04B53B_B-445		1 MNXM2378@MNXC3 + 1 MNXM271@MNXC3 <==> 1 MNXM258@MNXC3 + 1 MNXM89621@MNXC3	PP2168	-1000	1000	0	Initializing	0
Initial Reaction		RC2EE6799_B-788		1 MNXM2378@MNXC3 + 1 MNXM2@MNXC3 + 1 MNXM94@MNXC3 <==> 1 MNXM53@MNXC3 + 1 MNXM866@MNXC3	PP0082+PP0083	-1000	1000	0	Initializing	0
Initial Reaction		RB0507495_B-694		1 MNXM2378@MNXC3 + 1 MNXM377@MNXC3 <==> 1 MNXM866@MNXC3	PP0082	-1000	1000	0	Initializing	0
Initial Reaction		REC6B4866_B-981		1 MNXM2378@MNXC3 + 1 MNXM77@MNXC3 <==> 1 MNXM417@MNXC3	PP4960	-1000	1000	0	Initializing	0
Initial Reaction		REAC05C92_B-972		1 MNXM2378@MNXC3 <==> 1 MNXM77@MNXC3	PP4715	-1000	1000	0	Initializing	0
Initial Reaction		R88C03567_LR-502		1 MNXM237@MNXC3 + 1 MNXM28@MNXC3 --> 1 MNXM79@MNXC3 + 1 MNXM95381@MNXC3	PP0067	0	1000	0	Initializing	0
Initial Reaction		R52A90450_B-275		1 MNXM237@MNXC3 + 1 MNXM365@MNXC3 <==> 1 MNXM456@MNXC3 + 1 MNXM79@MNXC3	PP4822	-1000	1000	0	Initializing	0
Initial Reaction		R8E4F3111_RL-535		1 MNXM238@MNXC3 + 1 MNXM2@MNXC3 <-- 1 MNXM734@MNXC3	PP5128	-1000	0	0	Initializing	0
Initial Reaction		R1111FCDD_B-5		1 MNXM23@MNXC3 + 1 MNXM70@MNXC3 <==> 1 MNXM32@MNXC3 + 1 MNXM6072@MNXC3	PP3721	-1000	1000	0	Initializing	0
Initial Reaction		RFE0DE465_RL-1055		1 MNXM23@MNXC3 + 1 MNXM821@MNXC3 <-- 1 MNXM2488@MNXC3	pWW0092	-1000	0	0	Initializing	0
Initial Reaction		R2BD76415_LR-126		1 MNXM2575@MNXC3 --> 1 MNXM2737@MNXC3 + 1 MNXM2@MNXC3	PP1602;PP4174	0	1000	0	Initializing	0
Initial Reaction		RFC200308_LR-1051		1 MNXM2576@MNXC3 --> 1 MNXM2@MNXC3 + 1 MNXM3105@MNXC3	PP1602;PP4174	0	1000	0	Initializing	0
Initial Reaction		R615D6278_LR-329		1 MNXM257@MNXC19 + 1 MNXM2@MNXC19 --> 1 MNXM420@MNXC19 + 1 MNXM9@MNXC19	PP1414	0	1000	0	Initializing	0
Initial Reaction		R85D9EFA4_LR-483		1 MNXM257@MNXC3 + 1 MNXM2@MNXC3 --> 1 MNXM420@MNXC3 + 1 MNXM9@MNXC3	PP1620	0	1000	0	Initializing	0
Initial Reaction		R22438520_RL-89		1 MNXM259@MNXC3 + 1 MNXM97011@MNXC3 <-- 1 MNXM2@MNXC3 + 1 MNXM401@MNXC3	PP2460	-1000	0	0	Initializing	0
Initial Reaction		RF6EE29AA_B-1022		1 MNXM25@MNXC19 <==> 1 MNXM25@MNXC2		-1000	1000	0	Initializing	0
Initial Reaction		RC196FD81_RL-779		1 MNXM25@MNXC3 + 1 MNXM69@MNXC3 <-- 1 MNXM89661@MNXC3	PP4116	-1000	0	0	Initializing	0
Initial Reaction		R26A3540D_LR-102		1 MNXM266@MNXC19 + 1 MNXM2@MNXC19 --> 1 MNXM704@MNXC19 + 1 MNXM9@MNXC19	PP1414	0	1000	0	Initializing	0
Initial Reaction		R841AA44A_LR-474		1 MNXM266@MNXC3 + 1 MNXM2@MNXC3 --> 1 MNXM704@MNXC3 + 1 MNXM9@MNXC3	PP1620	0	1000	0	Initializing	0
Initial Reaction		RBCD1B1DF_B-752		1 MNXM266@MNXC3 + 1 MNXM3@MNXC3 <==> 1 MNXM411@MNXC3 + 1 MNXM7@MNXC3	PP1771	-1000	1000	0	Initializing	0
Initial Reaction		R74921EF4_B-411		1 MNXM26@MNXC19 <==> 1 MNXM26@MNXC2		-1000	1000	0	Initializing	0
Initial Reaction		R3E60B554_LR-190		1 MNXM26@MNXC3 + 1 MNXM3@MNXC3 --> 1 MNXM280@MNXC3 + 1 MNXM7@MNXC3		0	1000	0	Initializing	0
Initial Reaction		RA0B9C5E6_RL-617		1 MNXM26@MNXC3 + 1 MNXM55@MNXC3 <-- 1 MNXM418@MNXC3 + 1 MNXM89582@MNXC3	PP1654;PP4571	-1000	0	0	Initializing	0
Initial Reaction		RE11D7E70_RL-925		1 MNXM26@MNXC3 + 1 MNXM89689@MNXC3 <-- 1 MNXM2@MNXC3 + 1 MNXM817@MNXC3	PP5186	-1000	0	0	Initializing	0
Initial Reaction		R6D9E7702_B-379		1 MNXM2737@MNXC3 <==> 1 MNXM7186@MNXC3	PP4174	-1000	1000	0	Initializing	0
Initial Reaction		R21F7CCA0_B-86		1 MNXM274@MNXC19 <==> 1 MNXM274@MNXC2	PP3939	-1000	1000	0	Initializing	0
Initial Reaction		R5F5F35BC_LR-325		1 MNXM274@MNXC3 + 0.5 MNXM4@MNXC3 --> 1 MNXM773@MNXC3	PP3947+PP3948	0	1000	0	Initializing	0
Initial Reaction		RD3DAA704_B-862		1 MNXM275@MNXC3 <==> 1 MNXM2@MNXC3 + 1 MNXM73@MNXC3	PP1612	-1000	1000	0	Initializing	0
Initial Reaction		R1D9709E5_LR-62		1 MNXM27@MNXC19 + 1 MNXM356@MNXC19 --> 1 MNXM27@MNXC3 + 1 MNXM356@MNXC3		0	1000	0	Initializing	0
Initial Reaction		R825FDCF6_B-461		1 MNXM27@MNXC19 + 1 MNXM497@MNXC19 <==> 1 MNXM27@MNXC3 + 1 MNXM497@MNXC3	PP3272	-1000	1000	0	Initializing	0
Initial Reaction		RC1B1BF31_LR-780		1 MNXM27@MNXC19 + 1 MNXM89557@MNXC19 --> 1 MNXM27@MNXC3 + 1 MNXM89557@MNXC3	PP0996	0	1000	0	Initializing	0
Initial Reaction		RBC690E01_B-750		1 MNXM27@MNXC19 <==> 1 MNXM27@MNXC2		-1000	1000	0	Initializing	0
Initial Reaction		RC2012967_B-781		1 MNXM282@MNXC19 <==> 1 MNXM282@MNXC2	PP0234	-1000	1000	0	Initializing	0
Initial Reaction		R3AFE4BA_B-179		1 MNXM285@MNXC19 <==> 1 MNXM285@MNXC2		-1000	1000	0	Initializing	0
Initial Reaction		R59B1EB02_B-303		1 MNXM286@MNXC3 + 1 MNXM7@MNXC3 <==> 1 MNXM374@MNXC3 + 1 MNXM3@MNXC3	PP0849	-1000	1000	0	Initializing	0
Initial Reaction		R40C94460_RL-206		1 MNXM288@MNXC19 + 1 MNXM9@MNXC19 <-- 1 MNXM2@MNXC19 + 1 MNXM80@MNXC19	PP1414	-1000	0	0	Initializing	0
Initial Reaction		RAA59B1A1_RL-663		1 MNXM288@MNXC3 + 1 MNXM9@MNXC3 <-- 1 MNXM2@MNXC3 + 1 MNXM80@MNXC3	PP1620	-1000	0	0	Initializing	0
Initial Reaction		RCF779252_B-840		1 MNXM289@MNXC19 <==> 1 MNXM289@MNXC2		-1000	1000	0	Initializing	0
Initial Reaction		R3FF3A2D6_B-202		1 MNXM295@MNXC3 <==> 1 MNXM89643@MNXC3	PP1777	-1000	1000	0	Initializing	0
Initial Reaction		R41DF454E_LR-211		1 MNXM298@MNXC19 + 1 MNXM2@MNXC19 --> 1 MNXM687@MNXC19 + 1 MNXM9@MNXC19	PP1414	0	1000	0	Initializing	0
Initial Reaction		R2CA2C0F9_LR-129		1 MNXM298@MNXC3 + 1 MNXM2@MNXC3 --> 1 MNXM687@MNXC3 + 1 MNXM9@MNXC3	PP1620	0	1000	0	Initializing	0
Initial Reaction		R928DFE11_B-555		1 MNXM29@MNXC19 <==> 1 MNXM29@MNXC2	PP0883	-1000	1000	0	Initializing	0
Initial Reaction		RE4782928_LR-942		1 MNXM2@MNXC19 + 1 MNXM31@MNXC19 --> 1 MNXM338@MNXC19 + 1 MNXM9@MNXC19	PP1414	0	1000	0	Initializing	0
Initial Reaction		R85F605B7_LR-485		1 MNXM2@MNXC19 + 1 MNXM432@MNXC19 --> 1 MNXM625@MNXC19 + 1 MNXM9@MNXC19	PP1414	0	1000	0	Initializing	0
Initial Reaction		RF6B64CF0_LR-1020		1 MNXM2@MNXC19 + 1 MNXM546@MNXC19 --> 1 MNXM647@MNXC19 + 1 MNXM9@MNXC19	PP1414	0	1000	0	Initializing	0
Initial Reaction		RFA57815A_B-1041		1 MNXM2@MNXC19 <==> 1 MNXM2@MNXC2		-1000	1000	0	Initializing	0
Initial Reaction		R8D50B1CC_B-531		1 MNXM2@MNXC19 <==> 1 MNXM2@MNXC3		-1000	1000	0	Initializing	0
Initial Reaction		RE6030202_LR-951		1 MNXM2@MNXC3 + 1 MNXM31@MNXC3 --> 1 MNXM338@MNXC3 + 1 MNXM9@MNXC3	PP1620	0	1000	0	Initializing	0
Initial Reaction		R961C014D_RL-569		1 MNXM2@MNXC3 + 1 MNXM3229@MNXC3 <-- 1 MNXM4175@MNXC3	PP1602;PP4174	-1000	0	0	Initializing	0
Initial Reaction		RA1C9FE37_RL-623		1 MNXM2@MNXC3 + 1 MNXM3374@MNXC3 <-- 1 MNXM3407@MNXC3	PP1602;PP4174	-1000	0	0	Initializing	0
Initial Reaction		R2CDD7D4F_RL-132		1 MNXM2@MNXC3 + 1 MNXM3719@MNXC3 <-- 1 MNXM4199@MNXC3	PP1602;PP4174	-1000	0	0	Initializing	0
Initial Reaction		R7944041D_RL-429		1 MNXM2@MNXC3 + 1 MNXM3720@MNXC3 <-- 1 MNXM3746@MNXC3	PP1602;PP4174	-1000	0	0	Initializing	0
Initial Reaction		RD5D4BE96_LR-876		1 MNXM2@MNXC3 + 1 MNXM379@MNXC3 --> 1 MNXM53@MNXC3 + 1 MNXM9@MNXC3	PP4909	0	1000	0	Initializing	0
Initial Reaction		R40D1D1F_RL-207		1 MNXM2@MNXC3 + 1 MNXM414@MNXC3 <-- 1 MNXM547@MNXC3	PP0187	-1000	0	0	Initializing	0
Initial Reaction		R8946722C_LR-505		1 MNXM2@MNXC3 + 1 MNXM417@MNXC3 --> 1 MNXM89621@MNXC3 + 1 MNXM9@MNXC3	PP5040	0	1000	0	Initializing	0
Initial Reaction		R797FEAF7_LR-431		1 MNXM2@MNXC3 + 1 MNXM432@MNXC3 --> 1 MNXM625@MNXC3 + 1 MNXM9@MNXC3	PP1620	0	1000	0	Initializing	0
Initial Reaction		R40B2620_LR-205		1 MNXM2@MNXC3 + 1 MNXM454@MNXC3 --> 1 MNXM419@MNXC3 + 1 MNXM9@MNXC3	PP5357	0	1000	0	Initializing	0
Initial Reaction		RCFD4EBF0_B-842		1 MNXM2@MNXC3 + 1 MNXM464@MNXC3 + 1 MNXM90822@MNXC3 <==> 1 MNXM300@MNXC3 + 1 MNXM38@MNXC3 + 1 MNXM97009@MNXC3		-1000	1000	0	Initializing	0
Initial Reaction		R96A43781_LR-573		1 MNXM2@MNXC3 + 1 MNXM546@MNXC3 --> 1 MNXM647@MNXC3 + 1 MNXM9@MNXC3	PP1620	0	1000	0	Initializing	0
Initial Reaction		R8CBB9B30_B-527		1 MNXM2@MNXC3 + 1 MNXM580@MNXC3 <==> 1 MNXM674@MNXC3	PP2136;PP2217	-1000	1000	0	Initializing	0
Initial Reaction		RC4625E33_B-794		1 MNXM2@MNXC3 + 1 MNXM581@MNXC3 <==> 1 MNXM825@MNXC3	PP2136;PP2217	-1000	1000	0	Initializing	0
Initial Reaction		RB3EB2B77_RL-706		1 MNXM2@MNXC3 + 1 MNXM5958@MNXC3 <-- 1 MNXM6557@MNXC3	PP1602;PP4174	-1000	0	0	Initializing	0
Initial Reaction		RE1497A6F_RL-926		1 MNXM2@MNXC3 + 1 MNXM5959@MNXC3 <-- 1 MNXM5389@MNXC3	PP1602;PP4174	-1000	0	0	Initializing	0
Initial Reaction		R116941BB_RL-8		1 MNXM2@MNXC3 + 1 MNXM5960@MNXC3 <-- 1 MNXM5390@MNXC3	PP1602;PP4174	-1000	0	0	Initializing	0
Initial Reaction		RBC8E5E5A_RL-751		1 MNXM2@MNXC3 + 1 MNXM5961@MNXC3 <-- 1 MNXM6556@MNXC3	PP1602;PP4174	-1000	0	0	Initializing	0
Initial Reaction		RC794E782_LR-805		1 MNXM2@MNXC3 + 1 MNXM609@MNXC3 --> 1 MNXM701@MNXC3		0	1000	0	Initializing	0
Initial Reaction		RA273BC1A_B-626		1 MNXM2@MNXC3 + 1 MNXM611@MNXC3 <==> 1 MNXM478@MNXC3	PP0560;PP2407;PP3003	-1000	1000	0	Initializing	0
Initial Reaction		RA945FE75_B-660		1 MNXM2@MNXC3 + 1 MNXM642@MNXC3 <==> 1 MNXM733@MNXC3	PP2136;PP2217	-1000	1000	0	Initializing	0
Initial Reaction		R2AC56194_RL-122		1 MNXM2@MNXC3 + 1 MNXM649@MNXC3 <-- 1 MNXM325@MNXC3	PP1010	-1000	0	0	Initializing	0
Initial Reaction		RA80674D8_B-655		1 MNXM2@MNXC3 + 1 MNXM654@MNXC3 <==> 1 MNXM767@MNXC3	PP2136;PP2217	-1000	1000	0	Initializing	0
Initial Reaction		R975BEC99_B-577		1 MNXM2@MNXC3 + 1 MNXM753@MNXC3 <==> 1 MNXM757@MNXC3	PP2136;PP2217	-1000	1000	0	Initializing	0
Initial Reaction		R67BB47C9_B-345		1 MNXM2@MNXC3 + 1 MNXM784@MNXC3 <==> 1 MNXM766@MNXC3	PP2136;PP2217	-1000	1000	0	Initializing	0
Initial Reaction		R79C39036_B-432		1 MNXM2@MNXC3 + 1 MNXM813@MNXC3 <==> 1 MNXM89661@MNXC3	PP2112;PP2339	-1000	1000	0	Initializing	0
Initial Reaction		RC810C4FF_RL-808		1 MNXM2@MNXC3 + 1 MNXM90663@MNXC3 <-- 1 MNXM6417@MNXC3	PP1602;PP4174	-1000	0	0	Initializing	0
Initial Reaction		RED78552D_B-987		1 MNXM2@MNXC3 + 1 MNXM93@MNXC3 <==> 1 MNXM98@MNXC3	PP0897;PP0944;PP1755	-1000	1000	0	Initializing	0
Initial Reaction		RD880C326_LR-892		1 MNXM2@MNXC3 + 1 MNXM947@MNXC3 --> 1 MNXM90341@MNXC3		0	1000	0	Initializing	0
Initial Reaction		RA28EF8C0_RL-627		1 MNXM2@MNXC3 + 1 MNXM94@MNXC3 <-- 1 MNXM377@MNXC3 + 1 MNXM53@MNXC3	PP0083	-1000	0	0	Initializing	0
Initial Reaction		R3BA7DB5F_RL-183		1 MNXM2@MNXC3 + 1 MNXM965@MNXC3 <-- 1 MNXM421@MNXC3 + 1 MNXM937@MNXC3	PP4717	-1000	0	0	Initializing	0
Initial Reaction		R499D6FD2_RL-248		1 MNXM2@MNXC3 + 2 MNXM91192@MNXC3 <-- 0.5 MNXM4@MNXC3 + 2 MNXM91194@MNXC3	PP0103+PP0104+PP0105+PP0106;PP4250+PP4251+PP4252+PP4253;PP4255+PP4256+PP4257+PP4258	-1000	0	0	Initializing	0
Initial Reaction		RBF093D91_LR-767		1 MNXM303@MNXC3 + 1 MNXM601@MNXC3 --> 1 MNXM75@MNXC3 + 1 MNXM765@MNXC3	PP2674	0	1000	0	Initializing	0
Initial Reaction		R3FC48C9B_LR-199		1 MNXM3075@MNXC3 + 1 MNXM66@MNXC3 --> 1 MNXM3425@MNXC3 + 1 MNXM925@MNXC3	PP1520	0	1000	0	Initializing	0
Initial Reaction		R5DE2E2F5_B-316		1 MNXM314@MNXC19 <==> 1 MNXM314@MNXC2		-1000	1000	0	Initializing	0
Initial Reaction		RB7CB43A7_B-726		1 MNXM323@MNXC19 <==> 1 MNXM323@MNXC2		-1000	1000	0	Initializing	0
Initial Reaction		R2C83AC21_B-128		1 MNXM32@MNXC19 <==> 1 MNXM32@MNXC2		-1000	1000	0	Initializing	0
Initial Reaction		RCA8E49A8_B-819		1 MNXM3300@MNXC19 <==> 1 MNXM3300@MNXC2		-1000	1000	0	Initializing	0
Initial Reaction		RBD89793E_B-760		1 MNXM3300@MNXC19 <==> 1 MNXM3300@MNXC3		-1000	1000	0	Initializing	0
Initial Reaction		R27A5E88F_B-106		1 MNXM331@MNXC3 <==> 1 MNXM89557@MNXC3	PP0736	-1000	1000	0	Initializing	0
Initial Reaction		RE7186160_LR-956		1 MNXM337@MNXC3 --> 1 MNXM503@MNXC3	PP1769	0	1000	0	Initializing	0
Initial Reaction		R743171AA_B-410		1 MNXM341@MNXC19 <==> 1 MNXM341@MNXC2		-1000	1000	0	Initializing	0
Initial Reaction		R921DD530_RL-551		1 MNXM349@MNXC3 + 1 MNXM937@MNXC3 <-- 1 MNXM993@MNXC3	PP0392	-1000	0	0	Initializing	0
Initial Reaction		R1A3265CD_B-45		1 MNXM356@MNXC19 <==> 1 MNXM356@MNXC2		-1000	1000	0	Initializing	0
Initial Reaction		R93B51B78_B-560		1 MNXM365@MNXC3 + 1 MNXM93@MNXC3 <==> 1 MNXM607@MNXC3	PP4016	-1000	1000	0	Initializing	0
Initial Reaction		R38A3D694_B-169		1 MNXM3685@MNXC19 <==> 1 MNXM3685@MNXC2		-1000	1000	0	Initializing	0
Initial Reaction		R4FA4E602_B-263		1 MNXM3685@MNXC19 <==> 1 MNXM3685@MNXC3		-1000	1000	0	Initializing	0
Initial Reaction		RCED98FAD_RL-838		1 MNXM370@MNXC3 + 1 MNXM89557@MNXC3 <-- 1 MNXM37@MNXC3 + 1 MNXM89621@MNXC3	PP5409	-1000	0	0	Initializing	0
Initial Reaction		RB731764F_B-723		1 MNXM370@MNXC3 <==> 1 MNXM969@MNXC3	PP4716	-1000	1000	0	Initializing	0
Initial Reaction		RD1F58F26_B-852		1 MNXM374@MNXC3 + 1 MNXM7@MNXC3 <==> 1 MNXM3@MNXC3 + 1 MNXM432@MNXC3	PP1506	-1000	1000	0	Initializing	0
Initial Reaction		RF57A71A3_RL-1016		1 MNXM38291@MNXC3 + 1 MNXM7@MNXC3 <-- 1 MNXM3@MNXC3 + 1 MNXM881@MNXC3	PP4469	-1000	0	0	Initializing	0
Initial Reaction		R1FD1864A_RL-77		1 MNXM38@MNXC3 + 1 MNXM609@MNXC3 <-- 1 MNXM569@MNXC3 + 1 MNXM90822@MNXC3		-1000	0	0	Initializing	0
Initial Reaction		R987F2BD6_B-580		1 MNXM392@MNXC3 <==> 1 MNXM475@MNXC3	PP4298	-1000	1000	0	Initializing	0
Initial Reaction		R815BFA1D_B-459		1 MNXM3@MNXC3 + 1 MNXM546@MNXC3 <==> 1 MNXM436@MNXC3 + 1 MNXM7@MNXC3	PP5296	-1000	1000	0	Initializing	0
Initial Reaction		R4560C4CA_B-230		1 MNXM402@MNXC19 <==> 1 MNXM402@MNXC2		-1000	1000	0	Initializing	0
Initial Reaction		RA0336135_B-615		1 MNXM41@MNXC19 <==> 1 MNXM41@MNXC2	PP1019;PP1445	-1000	1000	0	Initializing	0
Initial Reaction		RD88DE805_RL-893		1 MNXM4232@MNXC3 + 1 MNXM925@MNXC3 <-- 1 MNXM5723@MNXC3 + 1 MNXM66@MNXC3	PP1520	-1000	0	0	Initializing	0
Initial Reaction		RB6C69449_RL-720		1 MNXM4233@MNXC3 + 1 MNXM925@MNXC3 <-- 1 MNXM66@MNXC3 + 1 MNXM89949@MNXC3	PP1520	-1000	0	0	Initializing	0
Initial Reaction		R224F566B_B-90		1 MNXM42@MNXC19 <==> 1 MNXM42@MNXC2		-1000	1000	0	Initializing	0
Initial Reaction		RAF496598_B-689		1 MNXM435@MNXC19 <==> 1 MNXM435@MNXC2		-1000	1000	0	Initializing	0
Initial Reaction		RD84E550E_B-890		1 MNXM435@MNXC19 <==> 1 MNXM435@MNXC3	PP1076	-1000	1000	0	Initializing	0
Initial Reaction		R9C0DE224_B-597		1 MNXM4398@MNXC3 <==> 1 MNXM91067@MNXC3	pWW0090	-1000	1000	0	Initializing	0
Initial Reaction		RDBAFFF1A_B-907		1 MNXM474@MNXC19 <==> 1 MNXM474@MNXC2	PP3570	-1000	1000	0	Initializing	0
Initial Reaction		RB9EF4E52_LR-735		1 MNXM474@MNXC3 + 1 MNXM601@MNXC3 --> 1 MNXM478@MNXC3 + 1 MNXM765@MNXC3	PP3569	0	1000	0	Initializing	0
Initial Reaction		RC2AEE5A9_B-785		1 MNXM497@MNXC19 <==> 1 MNXM497@MNXC2	PP3271	-1000	1000	0	Initializing	0
Initial Reaction		RA65969D1_B-647		1 MNXM4@MNXC19 <==> 1 MNXM4@MNXC2		-1000	1000	0	Initializing	0
Initial Reaction		RD15E5947_B-850		1 MNXM4@MNXC19 <==> 1 MNXM4@MNXC3		-1000	1000	0	Initializing	0
Initial Reaction		RAFD5FE5C_B-692		1 MNXM505@MNXC19 <==> 1 MNXM505@MNXC2		-1000	1000	0	Initializing	0
Initial Reaction		RD8D2CECA_B-894		1 MNXM505@MNXC19 <==> 1 MNXM505@MNXC3		-1000	1000	0	Initializing	0
Initial Reaction		RE5C2C6CF_B-949		1 MNXM508@MNXC3 <==> 1 MNXM89588@MNXC3	PP1777	-1000	1000	0	Initializing	0
Initial Reaction		RD817A311_B-888		1 MNXM508@MNXC3 <==> 1 MNXM89621@MNXC3	PP1808	-1000	1000	0	Initializing	0
Initial Reaction		R895F78E0_B-506		1 MNXM508@MNXC3 <==> 1 MNXM90401@MNXC3	PP1808	-1000	1000	0	Initializing	0
Initial Reaction		RFD956428_B-1053		1 MNXM5151@MNXC19 <==> 1 MNXM5151@MNXC2	PP0234	-1000	1000	0	Initializing	0
Initial Reaction		R7177CB18_B-399		1 MNXM529@MNXC3 <==> 1 MNXM644@MNXC3	PP3790;PP5228	-1000	1000	0	Initializing	0
Initial Reaction		R27ABBB1D_B-107		1 MNXM53@MNXC19 <==> 1 MNXM53@MNXC2		-1000	1000	0	Initializing	0
Initial Reaction		R22135C3D_B-87		1 MNXM550@MNXC3 <==> 1 MNXM70@MNXC3 + 1 MNXM93@MNXC3	PP0184	-1000	1000	0	Initializing	0
Initial Reaction		RF822D3E0_B-1025		1 MNXM55@MNXC19 <==> 1 MNXM55@MNXC2		-1000	1000	0	Initializing	0
Initial Reaction		R311AC58C_B-150		1 MNXM573@MNXC19 <==> 1 MNXM573@MNXC2		-1000	1000	0	Initializing	0
Initial Reaction		R461DF51A_B-233		1 MNXM573@MNXC19 <==> 1 MNXM573@MNXC3		-1000	1000	0	Initializing	0
Initial Reaction		RE55F5E10_B-947		1 MNXM5885@MNXC19 <==> 1 MNXM5885@MNXC2	PP0234	-1000	1000	0	Initializing	0
Initial Reaction		R54BA14AE_B-283		1 MNXM58@MNXC19 <==> 1 MNXM58@MNXC2		-1000	1000	0	Initializing	0
Initial Reaction		RE1DE4E5A_B-931		1 MNXM6068@MNXC3 <==> 1 MNXM90682@MNXC3	pWW0090	-1000	1000	0	Initializing	0
Initial Reaction		RE17D9C72_B-928		1 MNXM61@MNXC19 <==> 1 MNXM61@MNXC2		-1000	1000	0	Initializing	0
Initial Reaction		R7F00C1EB_B-451		1 MNXM670@MNXC19 <==> 1 MNXM670@MNXC2	PP2517	-1000	1000	0	Initializing	0
Initial Reaction		R4D1DE9FC_LR-255		1 MNXM691@MNXC3 --> 1 MNXM708@MNXC3	PP4619	0	1000	0	Initializing	0
Initial Reaction		R2FE5051D_B-142		1 MNXM70@MNXC19 + 1 MNXM89689@MNXC3 <==> 1 MNXM70@MNXC3 + 1 MNXM89689@MNXC19	PP1002	-1000	1000	0	Initializing	0
Initial Reaction		RE4997104_B-943		1 MNXM70@MNXC19 <==> 1 MNXM70@MNXC2	PP1206	-1000	1000	0	Initializing	0
Initial Reaction		RD3D02981_LR-861		1 MNXM711@MNXC19 --> 1 MNXM711@MNXC3	PP2955	0	1000	0	Initializing	0
Initial Reaction		RA4D71917_B-636		1 MNXM711@MNXC19 <==> 1 MNXM711@MNXC2		-1000	1000	0	Initializing	0
Initial Reaction		R6579D4CA_B-339		1 MNXM716@MNXC19 <==> 1 MNXM716@MNXC2		-1000	1000	0	Initializing	0
Initial Reaction		RF718443E_B-1023		1 MNXM730@MNXC3 + 1 MNXM89689@MNXC3 <==> 1 MNXM817@MNXC3 + 1 MNXM89557@MNXC3	PP1346	-1000	1000	0	Initializing	0
Initial Reaction		RD0318395_B-843		1 MNXM750@MNXC19 <==> 1 MNXM750@MNXC2		-1000	1000	0	Initializing	0
Initial Reaction		R22A953F2_B-91		1 MNXM754@MNXC19 <==> 1 MNXM754@MNXC2	PP3739	-1000	1000	0	Initializing	0
Initial Reaction		R3B1019F9_B-181		1 MNXM76@MNXC19 <==> 1 MNXM76@MNXC2	PP3630	-1000	1000	0	Initializing	0
Initial Reaction		R15F4E9E9_B-27		1 MNXM78@MNXC19 <==> 1 MNXM78@MNXC2	PP1206	-1000	1000	0	Initializing	0
Initial Reaction		RB57A2DFA_B-711		1 MNXM78@MNXC3 <==> 1 MNXM975@MNXC3		-1000	1000	0	Initializing	0
Initial Reaction		R62CE8AEC_B-332		1 MNXM813@MNXC19 <==> 1 MNXM813@MNXC2	PP1419	-1000	1000	0	Initializing	0
Initial Reaction		R69EA27B0_B-364		1 MNXM85@MNXC19 <==> 1 MNXM85@MNXC2	PP1019;PP1445	-1000	1000	0	Initializing	0
Initial Reaction		R1EED1726_B-72		1 MNXM85@MNXC19 <==> 1 MNXM85@MNXC3	PP1076	-1000	1000	0	Initializing	0
Initial Reaction		R836C90FB_B-467		1 MNXM880@MNXC19 <==> 1 MNXM880@MNXC2		-1000	1000	0	Initializing	0
Initial Reaction		RF46BA06D_B-1015		1 MNXM880@MNXC19 <==> 1 MNXM880@MNXC3		-1000	1000	0	Initializing	0
Initial Reaction		R1AEEC0DD_B-48		1 MNXM889@MNXC19 <==> 1 MNXM889@MNXC2	pWW0127	-1000	1000	0	Initializing	0
Initial Reaction		R6DE9F04B_B-381		1 MNXM889@MNXC19 <==> 1 MNXM889@MNXC3		-1000	1000	0	Initializing	0
Initial Reaction		R2CC14941_B-130		1 MNXM890@MNXC19 <==> 1 MNXM890@MNXC2		-1000	1000	0	Initializing	0
Initial Reaction		R5BC679D7_B-310		1 MNXM890@MNXC19 <==> 1 MNXM890@MNXC3		-1000	1000	0	Initializing	0
Initial Reaction		R9E184AC4_B-608		1 MNXM89557@MNXC19 <==> 1 MNXM89557@MNXC2	PP0883	-1000	1000	0	Initializing	0
Initial Reaction		R19BF3F24_B-41		1 MNXM89661@MNXC19 <==> 1 MNXM89661@MNXC2	PP1419	-1000	1000	0	Initializing	0
Initial Reaction		R56C3491E_B-291		1 MNXM89689@MNXC19 <==> 1 MNXM89689@MNXC2		-1000	1000	0	Initializing	0
Initial Reaction		R53E3B831_B-278		1 MNXM89948@MNXC19 <==> 1 MNXM89948@MNXC2		-1000	1000	0	Initializing	0
Initial Reaction		RF005C1A4_B-998		1 MNXM90545@MNXC19 <==> 1 MNXM90545@MNXC2		-1000	1000	0	Initializing	0
Initial Reaction		R8702F132_B-492		1 MNXM90545@MNXC19 <==> 1 MNXM90545@MNXC3		-1000	1000	0	Initializing	0
Initial Reaction		R54B5E76E_B-282		1 MNXM90601@MNXC3 <==> 1 MNXM97039@MNXC3	PP2513	-1000	1000	0	Initializing	0
Initial Reaction		RF9008590_B-1032		1 MNXM90@MNXC19 <==> 1 MNXM90@MNXC2		-1000	1000	0	Initializing	0
Initial Reaction		R7B7CB2CE_B-441		1 MNXM93@MNXC19 <==> 1 MNXM93@MNXC2		-1000	1000	0	Initializing	0
Initial Reaction		R20979F09_B-81		1 MNXM97011@MNXC19 <==> 1 MNXM97011@MNXC2		-1000	1000	0	Initializing	0
Initial Reaction		REE72FD98_B-992		1 MNXM97@MNXC19 <==> 1 MNXM97@MNXC2		-1000	1000	0	Initializing	0
Initial Reaction		R3C838CA3_B-186		1 MNXM982@MNXC19 <==> 1 MNXM982@MNXC2	PP3739	-1000	1000	0	Initializing	0
Initial Reaction		R86D1D7D_B-490		1 MNXM98@MNXC19 <==> 1 MNXM98@MNXC2		-1000	1000	0	Initializing	0
Initial Reaction		R5F2E15E4_B-322		1 MNXM9@MNXC19 <==> 1 MNXM9@MNXC2		-1000	1000	0	Initializing	0
Initial Reaction		RD15AD32E_RL-849		2 MNXM10@MNXC3 + 1 MNXM134@MNXC3 + 3 MNXM1@MNXC3 <-- 1 MNXM1281@MNXC3 + 1 MNXM2@MNXC3 + 2 MNXM8@MNXC3	PP0966	-1000	0	0	Initializing	0
Initial Reaction		RAE38371F_B-688		2 MNXM1196@MNXC19 <==> 1 MNXM4502@MNXC19 + 1 MNXM85@MNXC19	PP5364	-1000	1000	0	Initializing	0
Initial Reaction		R3FEF861F_LR-201		2 MNXM1313@MNXC3 --> 1 MNXM270@MNXC3 + 1 MNXM791@MNXC3	PP0515	0	1000	0	Initializing	0
Initial Reaction		R4E11542E_B-259		2 MNXM1335@MNXC19 <==> 1 MNXM5079@MNXC19 + 1 MNXM85@MNXC19	PP5364	-1000	1000	0	Initializing	0
Initial Reaction		R992725A5_RL-587		2 MNXM13@MNXC3 + 2 MNXM2@MNXC3 + 1 MNXM351@MNXC3 <-- 2 MNXM1@MNXC3 + 1 MNXM410@MNXC3 + 1 MNXM4@MNXC3	PP0073	-1000	0	0	Initializing	0
Initial Reaction		R8C29940F_RL-524		2 MNXM13@MNXC3 + 2 MNXM316@MNXC3 + 1 MNXM351@MNXC3 + 2 MNXM61@MNXC3 <-- 2 MNXM16@MNXC3 + 1 MNXM410@MNXC3	PP4264	-1000	0	0	Initializing	0
Initial Reaction		RBEF6EB74_B-766		2 MNXM156@MNXC3 + 1 MNXM3@MNXC3 <==> 1 MNXM1@MNXC3 + 1 MNXM669@MNXC3 + 1 MNXM7@MNXC3 + 1 MNXM9@MNXC3	PP1339;PP4346	-1000	1000	0	Initializing	0
Initial Reaction		R973B1DA_LR-575		2 MNXM16@MNXC3 + 1 MNXM1772@MNXC3 --> 2 MNXM19@MNXC3 + 2 MNXM1@MNXC3 + 1 MNXM6231@MNXC3	PP2734	0	1000	0	Initializing	0
Initial Reaction		R4556E678_LR-229		2 MNXM16@MNXC3 + 1 MNXM1773@MNXC3 --> 2 MNXM19@MNXC3 + 2 MNXM1@MNXC3 + 1 MNXM6232@MNXC3	PP2734	0	1000	0	Initializing	0
Initial Reaction		R8DAA18A4_LR-534		2 MNXM16@MNXC3 + 1 MNXM1945@MNXC3 --> 2 MNXM19@MNXC3 + 2 MNXM1@MNXC3 + 1 MNXM6229@MNXC3	PP2734	0	1000	0	Initializing	0
Initial Reaction		R912CEEC6_LR-543		2 MNXM16@MNXC3 + 1 MNXM2150@MNXC3 --> 2 MNXM19@MNXC3 + 2 MNXM1@MNXC3 + 1 MNXM6230@MNXC3	PP2734	0	1000	0	Initializing	0
Initial Reaction		R9B7CF357_LR-595		2 MNXM16@MNXC3 + 1 MNXM414@MNXC3 --> 2 MNXM19@MNXC3 + 1 MNXM1@MNXC3 + 1 MNXM90976@MNXC3	PP2090;PP3999	0	1000	0	Initializing	0
Initial Reaction		R726F9A41_B-407		2 MNXM1771@MNXC19 <==> 1 MNXM5078@MNXC19 + 1 MNXM85@MNXC19	PP5364	-1000	1000	0	Initializing	0
Initial Reaction		R3039B2C5_B-145		2 MNXM1772@MNXC19 <==> 1 MNXM4501@MNXC19 + 1 MNXM85@MNXC19	PP5364	-1000	1000	0	Initializing	0
Initial Reaction		R18C21576_B-37		2 MNXM1773@MNXC19 <==> 1 MNXM4503@MNXC19 + 1 MNXM85@MNXC19	PP5364	-1000	1000	0	Initializing	0
Initial Reaction		RC2F62DBB_LR-789		2 MNXM1@MNXC19 + 1 MNXM25@MNXC19 --> 2 MNXM1@MNXC3 + 1 MNXM25@MNXC3	PP1188	0	1000	0	Initializing	0
Initial Reaction		RCE52881_LR-836		2 MNXM1@MNXC19 + 1 MNXM27@MNXC3 --> 2 MNXM1@MNXC3 + 1 MNXM27@MNXC19	PP1132	0	1000	0	Initializing	0
Initial Reaction		R33C44D5E_LR-153		2 MNXM1@MNXC19 + 1 MNXM42@MNXC19 --> 2 MNXM1@MNXC3 + 1 MNXM42@MNXC3	PP1188	0	1000	0	Initializing	0
Initial Reaction		R411DB97B_LR-209		2 MNXM1@MNXC19 + 1 MNXM93@MNXC19 --> 2 MNXM1@MNXC3 + 1 MNXM93@MNXC3	PP1188	0	1000	0	Initializing	0
Initial Reaction		RDF224B97_LR-921		2 MNXM1@MNXC19 + 1 MNXM98@MNXC19 --> 2 MNXM1@MNXC3 + 1 MNXM98@MNXC3	PP1188	0	1000	0	Initializing	0
Initial Reaction		R1884F285_LR-36		2 MNXM1@MNXC3 + 1 MNXM53407@MNXC3 + 1 MNXM6@MNXC3 --> 1 MNXM208@MNXC3 + 1 MNXM5@MNXC3	PP0236	0	1000	0	Initializing	0
Initial Reaction		RB38076D8_LR-705		2 MNXM1@MNXC3 + 1 MNXM6@MNXC3 + 1 MNXM911@MNXC3 --> 1 MNXM5@MNXC3 + 1 MNXM684@MNXC3	PP3591	0	1000	0	Initializing	0
Initial Reaction		R1E6FE08A_RL-68		2 MNXM1@MNXC3 + 1 MNXM97039@MNXC3 <-- 1 MNXM4@MNXC3 + 1 MNXM670@MNXC3	PP2518	-1000	0	0	Initializing	0
Initial Reaction		R1FCC7A7D_RL-76		2 MNXM1@MNXC3 + 2 MNXM39@MNXC3 + 2 MNXM91157@MNXC3 <-- 1 MNXM4@MNXC3 + 2 MNXM91194@MNXC3 + 2 MNXM97009@MNXC3	PP2674	-1000	0	0	Initializing	0
Initial Reaction		RFB293AAE_LR-1046		2 MNXM22@MNXC3 --> 2 MNXM2@MNXC3 + 1 MNXM4@MNXC3	PP0115;PP0481;PP2887	0	1000	0	Initializing	0
Initial Reaction		R2B73E04_B-125		2 MNXM27@MNXC2 + 1 MNXM58@MNXC2 <==> 2 MNXM27@MNXC3 + 1 MNXM58@MNXC3	PP3931	-1000	1000	0	Initializing	0
Initial Reaction		R6AB5E322_RL-369		2 MNXM2@MNXC3 + 1 MNXM555@MNXC3 + 1 MNXM9@MNXC3 <-- 1 MNXM599@MNXC3 + 1 MNXM77@MNXC3	PP1231	-1000	0	0	Initializing	0
Initial Reaction		R2B254C1B_RL-123		2 MNXM2@MNXC3 + 2 MNXM947@MNXC3 <-- 2 MNXM470@MNXC3 + 1 MNXM4@MNXC3		-1000	0	0	Initializing	0
Initial Reaction		R2DD573AB_B-137		210 MNXM1@MNXC19 <==> 210 MNXM1@MNXC2		-1000	1000	0	Initializing	0
Initial Reaction		RC91C6223_LR-815		3 MNXM1@MNXC19 + 2 MNXM27@MNXC3 --> 3 MNXM1@MNXC3 + 2 MNXM27@MNXC19	PP4031	0	1000	0	Initializing	0
Initial Reaction		RBF99B73A_RL-771		3 MNXM1@MNXC3 + 1 MNXM7@MNXC3 + 1 MNXM944@MNXC3 + 1 MNXM9@MNXC3 <-- 1 MNXM2@MNXC3 + 1 MNXM3@MNXC3 + 1 MNXM711@MNXC3 + 1 MNXM90295@MNXC3	PP3507	-1000	0	0	Initializing	0
Initial Reaction		R6E552D32_LR-385		3 MNXM1@MNXC3 + 3 MNXM6@MNXC3 + 1 MNXM81@MNXC3 --> 3 MNXM2@MNXC3 + 3 MNXM5@MNXC3 + 1 MNXM89582@MNXC3	PP0860+PP2371	0	1000	0	Initializing	0
Initial Reaction		R1DDBF05B_RL-64		3 MNXM2@MNXC3 + 1 MNXM89855@MNXC3 <-- 1 MNXM351@MNXC3 + 1.5 MNXM4@MNXC3		-1000	0	0	Initializing	0
Initial Reaction		R4799A1CC_RL-239		4 MNXM13@MNXC3 + 1 MNXM410@MNXC3 <-- 4 MNXM1@MNXC3 + 1 MNXM414@MNXC3	PP5074	-1000	0	0	Initializing	0
Initial Reaction		R1F7067FD_RL-73		4 MNXM15@MNXC3 + 1 MNXM547@MNXC3 <-- 1 MNXM2@MNXC3 + 4 MNXM554@MNXC3	PP0186	-1000	0	0	Initializing	0
Initial Reaction		R527CFE3F_B-274		4 MNXM1@MNXC19 + 1 MNXM7@MNXC3 + 1 MNXM9@MNXC3 <==> 3 MNXM1@MNXC3 + 1 MNXM2@MNXC3 + 1 MNXM3@MNXC3	PP5412+PP5413+PP5414+PP5415+PP5416+PP5417+PP5418+PP5419	-1000	1000	0	Initializing	0
Initial Reaction		R163AA2F6_RL-29		<-- 1 BIOMASS@MNXC3		-1000	0	0	Initializing	1
Initial Reaction		R917C6992_RL-546		<-- 1 MNXM1043@MNXC2		-1000	0	0	Initializing	1
Initial Reaction		RD0EE3516_RL-847		<-- 1 MNXM107@MNXC2		-1000	0	0	Initializing	1
Initial Reaction		RABF2F2C6_RL-674		<-- 1 MNXM108@MNXC2		-1000	0	0	Initializing	1
Initial Reaction		RF831A253_B-1026		<==> 1 MNXM111@MNXC2		-1000	100	0	Initializing	1
Initial Reaction		R67EAE2DC_B-348		<==> 1 MNXM114@MNXC2		0	0	0	Initializing	1
Initial Reaction		R69BF1A89_RL-362		<-- 1 MNXM118@MNXC2		-1000	0	0	Initializing	1
Initial Reaction		RB8858795_RL-730		<-- 1 MNXM12224@MNXC3		-1000	0	0	Initializing	1
Initial Reaction		RFA4DDC4C_RL-1040		<-- 1 MNXM124@MNXC2		-1000	0	0	Initializing	1
Initial Reaction		RA7DB748C_RL-654		<-- 1 MNXM131@MNXC2		-1000	0	0	Initializing	1
Initial Reaction		R38003403_B-167		<==> 1 MNXM134@MNXC2		0	0	0	Initializing	1
Initial Reaction		R6EDC5581_B-389		<==> 1 MNXM13@MNXC2		-1000	100	0	Initializing	1
Initial Reaction		R1FBE0F1E_B-75		<==> 1 MNXM140@MNXC2		0	0	0	Initializing	1
Initial Reaction		RF0E0D827_B-1001		<==> 1 MNXM142@MNXC2		0	0	0	Initializing	1
Initial Reaction		R36DA5F0F_B-162		<==> 1 MNXM1478@MNXC2		-1000	100	0	Initializing	1
Initial Reaction		R97EB07BF_RL-578		<-- 1 MNXM1485@MNXC2		-1000	0	0	Initializing	1
Initial Reaction		R13020D46_B-16		<==> 1 MNXM14908@MNXC3		-1000	1000	0	Initializing	1
Initial Reaction		REC3951EE_B-978		<==> 1 MNXM14920@MNXC3		-1000	1000	0	Initializing	1
Initial Reaction		R9E431C87_RL-609		<-- 1 MNXM1542@MNXC2		-1000	0	0	Initializing	1
Initial Reaction		RF90378B5_RL-1033		<-- 1 MNXM1547@MNXC2		-1000	0	0	Initializing	1
Initial Reaction		R9C6DB022_B-600		<==> 1 MNXM15@MNXC2		-1000	100	0	Initializing	1
Initial Reaction		RC4D94A50_RL-798		<-- 1 MNXM1630@MNXC2		-1000	0	0	Initializing	1
Initial Reaction		R459871F2_RL-231		<-- 1 MNXM164@MNXC2		-1000	0	0	Initializing	1
Initial Reaction		R69397706_RL-357		<-- 1 MNXM1653@MNXC2		-1000	0	0	Initializing	1
Initial Reaction		R13978954_RL-18		<-- 1 MNXM179@MNXC2		-1000	0	0	Initializing	1
Initial Reaction		R9EA61721_RL-610		<-- 1 MNXM181@MNXC2		-1000	0	0	Initializing	1
Initial Reaction		RBB16BA4E_B-741		<==> 1 MNXM1841@MNXC3		-1000	1000	0	Initializing	1
Initial Reaction		R8991CD04_RL-511		<-- 1 MNXM1847@MNXC2		-1000	0	0	Initializing	1
Initial Reaction		R29A2C0EB_RL-114		<-- 1 MNXM192@MNXC2		-1000	0	0	Initializing	1
Initial Reaction		R28A93559_RL-111		<-- 1 MNXM1981@MNXC2		-1000	0	0	Initializing	1
Initial Reaction		R5772AF08_B-295		<==> 1 MNXM199@MNXC2		0	0	0	Initializing	1
Initial Reaction		R6ED886B2_B-388		<==> 210 MNXM1@MNXC2		-1000	100	0	Initializing	1
Initial Reaction		R55353EE9_RL-285		<-- 1 MNXM204@MNXC2		-1000	0	0	Initializing	1
Initial Reaction		R3012068B_RL-144		<-- 1 MNXM20@MNXC2		-1000	0	0	Initializing	1
Initial Reaction		RE231E923_RL-934		<-- 1 MNXM217@MNXC2		-1000	0	0	Initializing	1
Initial Reaction		RA7B02EB9_B-652		<==> 1 MNXM22020@MNXC3		-1000	1000	0	Initializing	1
Initial Reaction		R43F9EABC_RL-224		<-- 1 MNXM2212@MNXC3		-1000	0	0	Initializing	1
Initial Reaction		RE04D973C_RL-922		<-- 1 MNXM222@MNXC2		-1000	0	0	Initializing	1
Initial Reaction		R574940F6_B-293		<==> 1 MNXM231@MNXC2		0	0	0	Initializing	1
Initial Reaction		R564392D9_RL-289		<-- 1 MNXM25@MNXC2		-1000	0	0	Initializing	1
Initial Reaction		RC2A3E328_RL-784		<-- 1 MNXM26@MNXC2		-1000	0	0	Initializing	1
Initial Reaction		R7747ADC7_RL-422		<-- 1 MNXM274@MNXC2		-1000	0	0	Initializing	1
Initial Reaction		R7D331B8_B-446		<==> 1 MNXM27@MNXC2		-1000	100	0	Initializing	1
Initial Reaction		R1B7D1CDE_RL-51		<-- 1 MNXM282@MNXC2		-1000	0	0	Initializing	1
Initial Reaction		R6BF88B68_RL-371		<-- 1 MNXM285@MNXC2		-1000	0	0	Initializing	1
Initial Reaction		R65AD733D_RL-340		<-- 1 MNXM289@MNXC2		-1000	0	0	Initializing	1
Initial Reaction		R68515FDE_B-349		<==> 1 MNXM29@MNXC2		0	0	0	Initializing	1
Initial Reaction		R74A4E55C_B-412		<==> 1 MNXM2@MNXC2		-1000	100	0	Initializing	1
Initial Reaction		R71D9C74F_RL-404		<-- 1 MNXM314@MNXC2		-1000	0	0	Initializing	1
Initial Reaction		RE98020E0_RL-965		<-- 1 MNXM316@MNXC3		-1000	0	0	Initializing	1
Initial Reaction		R9CFB6E69_RL-604		<-- 1 MNXM323@MNXC2		-1000	0	0	Initializing	1
Initial Reaction		R9148467C_B-545		<==> 1 MNXM32@MNXC2		0	0	0	Initializing	1
Initial Reaction		R6917A12D_RL-355		<-- 1 MNXM3300@MNXC2		-1000	0	0	Initializing	1
Initial Reaction		R939AC231_RL-559		<-- 1 MNXM341@MNXC2		-1000	0	0	Initializing	1
Initial Reaction		R2152BDC8_RL-83		<-- 1 MNXM356@MNXC2		-1000	0	0	Initializing	1
Initial Reaction		R99097C8E_RL-586		<-- 1 MNXM3685@MNXC2		-1000	0	0	Initializing	1
Initial Reaction		R85F22F56_RL-484		<-- 1 MNXM402@MNXC2		-1000	0	0	Initializing	1
Initial Reaction		RBA4F97AC_B-737		<==> 1 MNXM41@MNXC2		-1000	6.300000e+00	0	Initializing	1
Initial Reaction		R2EAFE65D_B-140		<==> 1 MNXM42@MNXC2		0	0	0	Initializing	1
Initial Reaction		R68D08670_RL-354		<-- 1 MNXM435@MNXC2		-1000	0	0	Initializing	1
Initial Reaction		RD57955D1_RL-875		<-- 1 MNXM440@MNXC2		-1000	0	0	Initializing	1
Initial Reaction		R4D12C372_RL-254		<-- 1 MNXM474@MNXC2		-1000	0	0	Initializing	1
Initial Reaction		R7CBEDAAB_RL-444		<-- 1 MNXM497@MNXC2		-1000	0	0	Initializing	1
Initial Reaction		R12C8DE28_LR-15		--> 1 MNXM4@MNXC2		0	20	0	Initializing	1
Initial Reaction		R13D6A909_RL-20		<-- 1 MNXM505@MNXC2		-1000	0	0	Initializing	1
Initial Reaction		R9C37CC3F_RL-599		<-- 1 MNXM5151@MNXC2		-1000	0	0	Initializing	1
Initial Reaction		R1B15D75B_B-49		<==> 1 MNXM53@MNXC2		0	0	0	Initializing	1
Initial Reaction		RE9A432F8_B-967		<==> 1 MNXM55@MNXC2		0	0	0	Initializing	1
Initial Reaction		RDB36452D_RL-905		<-- 1 MNXM573@MNXC2		-1000	0	0	Initializing	1
Initial Reaction		R5D12D21C_RL-312		<-- 1 MNXM5885@MNXC2		-1000	0	0	Initializing	1
Initial Reaction		R12C62D6F_B-14		<==> 1 MNXM58@MNXC2		-1000	100	0	Initializing	1
Initial Reaction		R918F05D6_B-547		<==> 1 MNXM601@MNXC3		-1000	1000	0	Initializing	1
Initial Reaction		R44F0644B_RL-227		<-- 1 MNXM6198@MNXC3		-1000	0	0	Initializing	1
Initial Reaction		REC60872E_RL-980		<-- 1 MNXM6199@MNXC3		-1000	0	0	Initializing	1
Initial Reaction		R80AB56C1_B-456		<==> 1 MNXM61@MNXC2		0	0	0	Initializing	1
Initial Reaction		R6F3BCBA1_RL-393		<-- 1 MNXM6200@MNXC3		-1000	0	0	Initializing	1
Initial Reaction		RC7AB28C4_RL-806		<-- 1 MNXM6201@MNXC3		-1000	0	0	Initializing	1
Initial Reaction		R93F37BC9_B-562		<==> 1 MNXM634@MNXC3		-1000	1000	0	Initializing	1
Initial Reaction		R5EED4ED2_RL-320		<-- 1 MNXM670@MNXC2		-1000	0	0	Initializing	1
Initial Reaction		RB51167C7_B-709		<==> 1 MNXM70@MNXC2		0	0	0	Initializing	1
Initial Reaction		RC264CCE6_B-783		<==> 1 MNXM711@MNXC2		-1000	100	0	Initializing	1
Initial Reaction		RB2E15B50_RL-701		<-- 1 MNXM716@MNXC2		-1000	0	0	Initializing	1
Initial Reaction		RE7A689E4_B-959		<==> 1 MNXM750@MNXC2		0	0	0	Initializing	1
Initial Reaction		RE26A21D7_RL-935		<-- 1 MNXM754@MNXC2		-1000	0	0	Initializing	1
Initial Reaction		R92DDC76D_B-557		<==> 1 MNXM765@MNXC3		-1000	1000	0	Initializing	1
Initial Reaction		R47A08264_B-240		<==> 1 MNXM76@MNXC2		0	0	0	Initializing	1
Initial Reaction		R2822EC02_B-108		<==> 1 MNXM78@MNXC2		0	0	0	Initializing	1
Initial Reaction		RA902F2CF_RL-659		<-- 1 MNXM813@MNXC2		-1000	0	0	Initializing	1
Initial Reaction		RACFC2BF0_RL-682		<-- 1 MNXM821@MNXC3		-1000	0	0	Initializing	1
Initial Reaction		RDBE56331_RL-908		<-- 1 MNXM8355@MNXC3		-1000	0	0	Initializing	1
Initial Reaction		RF92540DF_RL-1034		<-- 1 MNXM8356@MNXC3		-1000	0	0	Initializing	1
Initial Reaction		R51B5A3BA_RL-270		<-- 1 MNXM8357@MNXC3		-1000	0	0	Initializing	1
Initial Reaction		R87345600_RL-495		<-- 1 MNXM85@MNXC2		-1000	0	0	Initializing	1
Initial Reaction		RBADC7838_RL-740		<-- 1 MNXM880@MNXC2		-1000	0	0	Initializing	1
Initial Reaction		R2B52C0E2_B-124		<==> 1 MNXM889@MNXC2		0	0	0	Initializing	1
Initial Reaction		R78919077_RL-426		<-- 1 MNXM890@MNXC2		-1000	0	0	Initializing	1
Initial Reaction		R168BB7F_B-30		<==> 1 MNXM89557@MNXC2		0	0	0	Initializing	1
Initial Reaction		RAA64E013_RL-664		<-- 1 MNXM89661@MNXC2		-1000	0	0	Initializing	1
Initial Reaction		RB5DF6BE1_RL-714		<-- 1 MNXM89689@MNXC2		-1000	0	0	Initializing	1
Initial Reaction		RDDA74507_RL-916		<-- 1 MNXM89948@MNXC2		-1000	0	0	Initializing	1
Initial Reaction		R755F425A_RL-417		<-- 1 MNXM9001@MNXC3		-1000	0	0	Initializing	1
Initial Reaction		RF95AA17C_B-1037		<==> 1 MNXM90545@MNXC2		-1000	100	0	Initializing	1
Initial Reaction		R11AF21C4_RL-9		<-- 1 MNXM90@MNXC2		-1000	0	0	Initializing	1
Initial Reaction		R854F5035_RL-480		<-- 1 MNXM93@MNXC2		-1000	0	0	Initializing	1
Initial Reaction		R996ABEB5_RL-588		<-- 1 MNXM97009@MNXC3		-1000	0	0	Initializing	1
Initial Reaction		RC4CE647D_RL-796		<-- 1 MNXM97011@MNXC2		-1000	0	0	Initializing	1
Initial Reaction		R266E16F7_B-100		<==> 1 MNXM97@MNXC2		0	0	0	Initializing	1
Initial Reaction		RB323BEE8_RL-703		<-- 1 MNXM982@MNXC2		-1000	0	0	Initializing	1
Initial Reaction		R8C9CAA01_RL-526		<-- 1 MNXM98@MNXC2		-1000	0	0	Initializing	1
Initial Reaction		R79D25E69_B-433		<==> 1 MNXM9@MNXC2		-1000	100	0	Initializing	1
Initial Reaction		RF0F96B52_LR-1002		0.00005 MNXM10@MNXC3 + 0.21 MNXM114@MNXC3 + 0.035 MNXM118@MNXC3 + 0.0005 MNXM1196@MNXC3 + 0.136 MNXM121@MNXC3 + 0.0005 MNXM1278@MNXC3 + 0.000006 MNXM12@MNXC3 + 0.0005 MNXM1335@MNXC3 + 0.09 MNXM134@MNXC3 + 0.428 MNXM140@MNXC3 + 0.241 MNXM142@MNXC3 + 0.229 MNXM147@MNXC3 + 0.001 MNXM14@MNXC3 + 0.0005 MNXM1770@MNXC19 + 0.0005 MNXM1771@MNXC3 + 0.0005 MNXM1945@MNXC19 + 0.402 MNXM199@MNXC3 + 0.0005 MNXM…		0	1000	0	Initializing	0
Initial Reaction		RA02007CE_LR-656		1 MNXM1000@MNXC3 + 1 MNXM10@MNXC3 + 1 MNXM1@MNXC3 --> 1 MNXM3075@MNXC3 + 1 MNXM91005@MNXC3	PP2795;PP3553	0	1000	0	Initializing	0
Initial Reaction		RF27D001B_RL-1020		1 MNXM1000@MNXC3 + 1 MNXM2@MNXC3 <-- 1 MNXM6417@MNXC3	PP2795;PP3553	-1000	0	0	Initializing	0
Initial Reaction		RE057E0C1_RL-945		1 MNXM1000@MNXC3 + 1 MNXM91005@MNXC3 <-- 1 MNXM10@MNXC3 + 1 MNXM11119@MNXC3 + 1 MNXM1@MNXC3		-1000	0	0	Initializing	0
Initial Reaction		R6A52C715_RL-403		1 MNXM10017@MNXC3 + 1 MNXM5@MNXC3 <-- 1 MNXM10095@MNXC3 + 1 MNXM1@MNXC3 + 1 MNXM6@MNXC3	PP0581;PP1914;PP2783	-1000	0	0	Initializing	0
Initial Reaction		REFB648CD_LR-1010		1 MNXM10017@MNXC3 --> 1 MNXM13133@MNXC3 + 1 MNXM2@MNXC3	PP1602;PP4147	0	1000	0	Initializing	0
Initial Reaction		R2819ABFE_RL-124		1 MNXM10018@MNXC3 + 1 MNXM5@MNXC3 <-- 1 MNXM10096@MNXC3 + 1 MNXM1@MNXC3 + 1 MNXM6@MNXC3	PP0581;PP1914;PP2783	-1000	0	0	Initializing	0
Initial Reaction		R59E954A2_LR-337		1 MNXM10018@MNXC3 --> 1 MNXM13134@MNXC3 + 1 MNXM2@MNXC3	PP1602;PP4147	0	1000	0	Initializing	0
Initial Reaction		R2685174A_RL-120		1 MNXM10095@MNXC3 + 1 MNXM13@MNXC3 + 1 MNXM89734@MNXC3 <-- 1 MNXM11092@MNXC3 + 1 MNXM184@MNXC3 + 1 MNXM1@MNXC3	PP4175	-1000	0	0	Initializing	0
Initial Reaction		R4EDB3AD6_RL-291		1 MNXM10096@MNXC3 + 1 MNXM13@MNXC3 + 1 MNXM1@MNXC3 + 1 MNXM89734@MNXC3 <-- 1 MNXM11097@MNXC3 + 1 MNXM184@MNXC3	PP4175	-1000	0	0	Initializing	0
Initial Reaction		RC57D4093_RL-825		1 MNXM100@MNXC3 + 1 MNXM108377@MNXC3 <-- 1 MNXM132@MNXC3 + 1 MNXM83@MNXC3	PP0528	-1000	0	0	Initializing	0
Initial Reaction		R3C0F3D02_LR-217		1 MNXM100@MNXC3 + 1 MNXM83@MNXC3 --> 1 MNXM108377@MNXC3 + 1 MNXM34@MNXC3	PP0528	0	1000	0	Initializing	0
Initial Reaction		RB1D6FC7F_RL-735		1 MNXM1010@MNXC3 + 1 MNXM13@MNXC3 <-- 1 MNXM159@MNXC3 + 1 MNXM1@MNXC3 + 1 MNXM23@MNXC3	PP1157+PP4679;PP1394+PP4679;PP3365+PP4679;PP4679+PP4680	-1000	0	0	Initializing	0
Initial Reaction		RD78642BA_LR-913		1 MNXM1010@MNXC3 + 1 MNXM1@MNXC3 + 1 MNXM6@MNXC3 --> 1 MNXM1202@MNXC3 + 1 MNXM5@MNXC3	PP4678	0	1000	0	Initializing	0
Initial Reaction		R141141CC_B-28		1 MNXM101840@MNXC3 <==> 1 MNXM2@MNXC3 + 1 MNXM97280@MNXC3	PP1412;PP1845;PP2136;PP4030;PP4066	-1000	1000	0	Initializing	0
Initial Reaction		R7A89A762_RL-479		1 MNXM1019@MNXC3 + 1 MNXM1@MNXC3 + 1 MNXM7@MNXC3 <-- 1 MNXM182@MNXC3 + 1 MNXM3@MNXC3		-1000	0	0	Initializing	0
Initial Reaction		R4A5F6605_B-277		1 MNXM1019@MNXC3 <==> 1 MNXM721@MNXC3	PP1777;PP5288	-1000	1000	0	Initializing	0
Initial Reaction		R12DDDE8C_B-18		1 MNXM1019@MNXC3 <==> 1 MNXM89621@MNXC3	PP1277	-1000	1000	0	Initializing	0
Initial Reaction		R158FEB5D_LR-33		1 MNXM101@MNXC2 + 1 MNXM2@MNXC3 + 1 MNXM3@MNXC3 --> 1 MNXM101@MNXC3 + 1 MNXM1@MNXC3 + 1 MNXM7@MNXC3 + 1 MNXM9@MNXC3	PP4484+PP4486;PP4485+PP4486	0	1000	0	Initializing	0
Initial Reaction		R44A3C847_B-255		1 MNXM101@MNXC2 + 1 MNXM70@MNXC3 <==> 1 MNXM101@MNXC3 + 1 MNXM70@MNXC2	PP1002	-1000	1000	0	Initializing	0
Initial Reaction		R92A78930_B-595		1 MNXM101@MNXC3 + 1 MNXM138@MNXC3 <==> 1 MNXM1@MNXC3 + 1 MNXM211@MNXC3 + 1 MNXM9@MNXC3	PP1000;PP1079	-1000	1000	0	Initializing	0
Initial Reaction		RD436331C_LR-891		1 MNXM101@MNXC3 + 1 MNXM1@MNXC3 --> 1 MNXM118@MNXC3 + 1 MNXM13@MNXC3	PP0864	0	1000	0	Initializing	0
Initial Reaction		R2109D891_RL-92		1 MNXM101@MNXC3 + 1 MNXM26@MNXC3 <-- 1 MNXM2@MNXC3 + 1 MNXM817@MNXC3	PP3571;PP5186	-1000	0	0	Initializing	0
Initial Reaction		R874FBEBC_B-542		1 MNXM101@MNXC3 + 1 MNXM730@MNXC3 <==> 1 MNXM817@MNXC3 + 1 MNXM89557@MNXC3	PP1346	-1000	1000	0	Initializing	0
Initial Reaction		REE2ABCE2_LR-1004		1 MNXM101@MNXC3 --> 1 MNXM114@MNXC3 + 1 MNXM15@MNXC3	PP3190;PP3533;PP4431	0	1000	0	Initializing	0
Initial Reaction		RD864092B_LR-920		1 MNXM1020@MNXC3 + 1 MNXM16@MNXC3 + 1 MNXM89@MNXC3 --> 1 MNXM1@MNXC3 + 1 MNXM304@MNXC3 + 1 MNXM316@MNXC3 + 1 MNXM61@MNXC3	PP0362	0	1000	0	Initializing	0
Initial Reaction		R4C5AABE7_B-286		1 MNXM1020@MNXC3 + 3 MNXM1@MNXC3 + 1 MNXM7@MNXC3 + 1 MNXM9@MNXC3 <==> 1 MNXM1140@MNXC3 + 1 MNXM13@MNXC3 + 1 MNXM3@MNXC3	PP0366	-1000	1000	0	Initializing	0
Initial Reaction		R5660A5A6_LR-320		1 MNXM1021@MNXC2 + 1 MNXM1@MNXC2 --> 1 MNXM1021@MNXC3 + 1 MNXM1@MNXC3		0	1000	0	Initializing	0
Initial Reaction		R28E54228_RL-131		1 MNXM1021@MNXC3 + 1 MNXM10@MNXC3 + 2 MNXM1@MNXC3 <-- 1 MNXM1410@MNXC3 + 1 MNXM2@MNXC3 + 1 MNXM91005@MNXC3	PP0213	-1000	0	0	Initializing	0
Initial Reaction		RDC6C400A_LR-931		1 MNXM1021@MNXC3 + 1 MNXM12@MNXC3 + 1 MNXM3@MNXC3 --> 1 MNXM382@MNXC3 + 1 MNXM7@MNXC3 + 1 MNXM9@MNXC3		0	1000	0	Initializing	0
Initial Reaction		R53E3F481_LR-311		1 MNXM1026@MNXC2 + 1 MNXM2@MNXC3 + 1 MNXM3@MNXC3 --> 1 MNXM1026@MNXC3 + 1 MNXM1@MNXC3 + 1 MNXM7@MNXC3 + 1 MNXM9@MNXC3	PP3828+PP3829+PP3830	0	1000	0	Initializing	0
Initial Reaction		R396E8F24_B-205		1 MNXM1029@MNXC3 + 1 MNXM91123@MNXC3 <==> 1 MNXM1@MNXC3 + 1 MNXM2@MNXC3 + 1 MNXM40298@MNXC3	PP1675	-1000	1000	0	Initializing	0
Initial Reaction		RA3C92F8E_RL-680		1 MNXM1030@MNXC3 + 1 MNXM12@MNXC3 + 1 MNXM1@MNXC3 <-- 1 MNXM2@MNXC3 + 1 MNXM46@MNXC3 + 1 MNXM97015@MNXC3	PP2335	-1000	0	0	Initializing	0
Initial Reaction		RC8CFAE33_LR-841		1 MNXM1030@MNXC3 --> 1 MNXM1792@MNXC3 + 1 MNXM2@MNXC3	PP2338	0	1000	0	Initializing	0
Initial Reaction		R2FD6ADA3_RL-162		1 MNXM103370@MNXC2 + 1 MNXM1@MNXC3 <-- 1 MNXM103370@MNXC3 + 1 MNXM1@MNXC2	PP0044+PP0045+PP2410	-1000	0	0	Initializing	0
Initial Reaction		RFBCA3A57_RL-1054		1 MNXM103953@MNXC2 + 1 MNXM1@MNXC3 <-- 1 MNXM103953@MNXC3 + 1 MNXM1@MNXC2	PP0044+PP0045+PP2410	-1000	0	0	Initializing	0
Initial Reaction		R11829E00_LR-6		1 MNXM103953@MNXC3 + 1 MNXM2@MNXC3 + 1 MNXM3@MNXC3 + 1 MNXM90295@MNXC3 --> 1 MNXM7@MNXC3 + 1 MNXM944@MNXC3 + 1 MNXM9@MNXC3	PP3507	0	1000	0	Initializing	0
Initial Reaction		R5F55D7CA_RL-365		1 MNXM104030@MNXC2 + 1 MNXM1@MNXC3 + 1 MNXM7@MNXC3 + 1 MNXM9@MNXC3 <-- 1 MNXM104030@MNXC3 + 1 MNXM2@MNXC3 + 1 MNXM3@MNXC3	PP0586	-1000	0	0	Initializing	0
Initial Reaction		RC8DE76A5_RL-842		1 MNXM104218@MNXC3 + 1 MNXM1@MNXC3 + 1 MNXM7@MNXC3 <-- 1 MNXM3@MNXC3 + 1 MNXM41@MNXC3	PP1011	-1000	0	0	Initializing	0
Initial Reaction		R766646D_B-464		1 MNXM104218@MNXC3 + 1 MNXM5@MNXC3 <==> 1 MNXM1@MNXC3 + 1 MNXM429@MNXC3 + 1 MNXM6@MNXC3	PP1022;PP4042;PP5351	-1000	1000	0	Initializing	0
Initial Reaction		R239F0022_B-105		1 MNXM104218@MNXC3 <==> 1 MNXM89588@MNXC3	PP1777;PP3578;PP5288	-1000	1000	0	Initializing	0
Initial Reaction		R1E4A65FC_B-80		1 MNXM104218@MNXC3 <==> 1 MNXM89621@MNXC3	PP1808;PP4701	-1000	1000	0	Initializing	0
Initial Reaction		R39C16469_RL-207		1 MNXM10555@MNXC2 <-- 1 MNXM10555@MNXC3	PP1284	-1000	0	0	Initializing	0
Initial Reaction		R869FC8DB_RL-536		1 MNXM10555@MNXC3 + 1 MNXM89734@MNXC3 <-- 1 MNXM11495@MNXC3 + 1 MNXM1269@MNXC3	PP1278;PP1279;PP1280	-1000	0	0	Initializing	0
Initial Reaction		R6D0C0EA3_LR-418		1 MNXM105788@MNXC2 + 1 MNXM2@MNXC3 + 1 MNXM3@MNXC3 --> 1 MNXM105788@MNXC3 + 1 MNXM1@MNXC3 + 1 MNXM7@MNXC3 + 1 MNXM9@MNXC3	PP1078+PP4881+PP4882;PP1078+PP4881+PP5195;PP1078+PP4882+PP5196;PP1078+PP5195+PP5196	0	1000	0	Initializing	0
Initial Reaction		R3CC8EE08_LR-222		1 MNXM105788@MNXC3 + 1 MNXM12943@MNXC3 --> 3 MNXM1@MNXC3 + 1 MNXM21764@MNXC3	PP3999	0	1000	0	Initializing	0
Initial Reaction		RFB1C5BFF_LR-1049		1 MNXM105788@MNXC3 + 1 MNXM89855@MNXC3 --> 2 MNXM1@MNXC3 + 1 MNXM56012@MNXC3	PP0744	0	1000	0	Initializing	0
Initial Reaction		RFE6B40F_LR-1063		1 MNXM1057@MNXC3 + 1 MNXM2@MNXC3 + 1 MNXM91005@MNXC3 --> 1 MNXM10@MNXC3 + 1 MNXM1961@MNXC3 + 1 MNXM1@MNXC3	PP0545;PP2589;PP2680;PP2694;PP3357;PP3463;PP5258;PP5278	0	1000	0	Initializing	0
Initial Reaction		RA88595E7_B-698		1 MNXM1058@MNXC3 + 1 MNXM89734@MNXC3 <==> 1 MNXM12@MNXC3 + 1 MNXM92755@MNXC3	PP1408	-1000	1000	0	Initializing	0
Initial Reaction		R184182FC_B-47		1 MNXM1058@MNXC3 <==> 1 MNXM446@MNXC3	PP2136	-1000	1000	0	Initializing	0
Initial Reaction		RC49AA482_B-822		1 MNXM1062@MNXC3 + 1 MNXM5@MNXC3 + 1 MNXM9@MNXC3 <==> 1 MNXM1384@MNXC3 + 1 MNXM1@MNXC3 + 1 MNXM6@MNXC3	PP0432;PP3633	-1000	1000	0	Initializing	0
Initial Reaction		RA8F9802D_B-699		1 MNXM1062@MNXC3 + 1 MNXM89557@MNXC3 <==> 1 MNXM20@MNXC3 + 1 MNXM817@MNXC3	PP0372;PP4481	-1000	1000	0	Initializing	0
Initial Reaction		R258040A3_LR-113		1 MNXM106383@MNXC2 + 1 MNXM131@MNXC2 + 1 MNXM1@MNXC2 --> 1 MNXM106383@MNXC3 + 1 MNXM131@MNXC3 + 1 MNXM1@MNXC3	PP0147	0	1000	0	Initializing	0
Initial Reaction		R280D2D5_LR-123		1 MNXM106383@MNXC2 + 1 MNXM2@MNXC3 + 1 MNXM3@MNXC3 --> 1 MNXM106383@MNXC3 + 1 MNXM1@MNXC3 + 1 MNXM7@MNXC3 + 1 MNXM9@MNXC3	PP2645	0	1000	0	Initializing	0
Initial Reaction		RF429707_LR-1028		1 MNXM106383@MNXC3 + 1 MNXM2@MNXC3 + 1 MNXM3@MNXC3 + 1 MNXM89855@MNXC3 --> 1 MNXM1@MNXC3 + 1 MNXM7@MNXC3 + 1 MNXM97571@MNXC3 + 1 MNXM9@MNXC3	PP3505+PP3506	0	1000	0	Initializing	0
Initial Reaction		RB54FE421_LR-750		1 MNXM106436@MNXC2 + 1 MNXM2@MNXC3 + 1 MNXM3@MNXC3 --> 1 MNXM106436@MNXC3 + 1 MNXM1@MNXC3 + 1 MNXM7@MNXC3 + 1 MNXM9@MNXC3	PP3801+PP3802+PP3803	0	1000	0	Initializing	0
Initial Reaction		R1337A794_LR-21		1 MNXM107233@MNXC2 + 1 MNXM2@MNXC3 + 1 MNXM3@MNXC3 --> 1 MNXM107233@MNXC3 + 1 MNXM1@MNXC3 + 1 MNXM7@MNXC3 + 1 MNXM9@MNXC3	PP4147+PP4148+PP4149+PP4150	0	1000	0	Initializing	0
Initial Reaction		R21B8C259_RL-95		1 MNXM10765@MNXC3 + 1 MNXM5@MNXC3 <-- 1 MNXM10766@MNXC3 + 1 MNXM1@MNXC3 + 1 MNXM6@MNXC3	PP0581;PP1914;PP2783	-1000	0	0	Initializing	0
Initial Reaction		R801D4EAF_LR-497		1 MNXM10765@MNXC3 --> 1 MNXM2@MNXC3 + 1 MNXM5959@MNXC3	PP1602;PP4147	0	1000	0	Initializing	0
Initial Reaction		R5FBDBB73_RL-367		1 MNXM10766@MNXC3 + 1 MNXM13@MNXC3 + 1 MNXM89734@MNXC3 <-- 1 MNXM184@MNXC3 + 1 MNXM1@MNXC3 + 1 MNXM5086@MNXC3	PP4175	-1000	0	0	Initializing	0
Initial Reaction		RA1B6FCB4_LR-664		1 MNXM107@MNXC2 + 1 MNXM1@MNXC2 --> 1 MNXM107@MNXC3 + 1 MNXM1@MNXC3	PP2092	0	1000	0	Initializing	0
Initial Reaction		R19097C8A_RL-52		1 MNXM107@MNXC3 + 1 MNXM2@MNXC3 + 1 MNXM91005@MNXC3 <-- 1 MNXM10@MNXC3 + 1 MNXM1@MNXC3 + 1 MNXM207@MNXC3	PP1703	-1000	0	0	Initializing	0
Initial Reaction		RC63414B5_LR-828		1 MNXM107@MNXC3 + 3 MNXM10@MNXC3 + 5 MNXM1@MNXC3 --> 1 MNXM15@MNXC3 + 2 MNXM2@MNXC3 + 3 MNXM91005@MNXC3	PP1705+PP1706	0	1000	0	Initializing	0
Initial Reaction		RE115511D_B-950		1 MNXM1080@MNXC3 <==> 1 MNXM2@MNXC3 + 1 MNXM854@MNXC3	PP3601	-1000	1000	0	Initializing	0
Initial Reaction		R3FD8A28D_B-233		1 MNXM108129@MNXC2 + 1 MNXM1@MNXC2 <==> 1 MNXM108129@MNXC3 + 1 MNXM1@MNXC3	PP4507	0	0	0	Initializing	0
Initial Reaction		RE79B005C_B-981		1 MNXM108129@MNXC2 + 1 MNXM1@MNXC3 <==> 1 MNXM108129@MNXC3 + 1 MNXM1@MNXC2	PP5246	-1000	1000	0	Initializing	0
Initial Reaction		R832D41A9_RL-513		1 MNXM108377@MNXC3 + 1 MNXM113@MNXC3 + 1 MNXM14@MNXC3 + 2 MNXM1@MNXC3 + 1 MNXM89557@MNXC3 <-- 1 MNXM2@MNXC3 + 1 MNXM37@MNXC3 + 1 MNXM3@MNXC3 + 1 MNXM89160@MNXC3	PP1032;PP1842	-1000	0	0	Initializing	0
Initial Reaction		RCFAF50E0_B-868		1 MNXM108377@MNXC3 + 1 MNXM113@MNXC3 <==> 1 MNXM259@MNXC3 + 1 MNXM38291@MNXC3	PP0747	-1000	1000	0	Initializing	0
Initial Reaction		R3C574CE7_B-218		1 MNXM108377@MNXC3 + 1 MNXM125@MNXC3 <==> 1 MNXM213@MNXC3 + 1 MNXM38291@MNXC3	PP0747	-1000	1000	0	Initializing	0
Initial Reaction		R948CEFB9_RL-602		1 MNXM108377@MNXC3 + 1 MNXM1278@MNXC3 <-- 1 MNXM2@MNXC3 + 1 MNXM34@MNXC3 + 1 MNXM56012@MNXC3	PP0110;PP0816	-1000	0	0	Initializing	0
Initial Reaction		RA470C33E_B-683		1 MNXM108377@MNXC3 + 1 MNXM1376@MNXC3 <==> 1 MNXM1@MNXC3 + 1 MNXM394@MNXC3 + 1 MNXM89588@MNXC3	PP1783	-1000	1000	0	Initializing	0
Initial Reaction		RBDB06849_RL-791		1 MNXM108377@MNXC3 + 1 MNXM13@MNXC3 + 1 MNXM194@MNXC3 <-- 2 MNXM1@MNXC3 + 1 MNXM38291@MNXC3 + 1 MNXM555@MNXC3	PP0787	-1000	0	0	Initializing	0
Initial Reaction		R6BE2BEBB_RL-410		1 MNXM108377@MNXC3 + 1 MNXM147@MNXC3 + 1 MNXM14@MNXC3 + 1 MNXM1@MNXC3 + 1 MNXM89557@MNXC3 <-- 1 MNXM2@MNXC3 + 1 MNXM37@MNXC3 + 1 MNXM3@MNXC3 + 1 MNXM42@MNXC3	PP1750	-1000	0	0	Initializing	0
Initial Reaction		RD43FB1EC_B-892		1 MNXM108377@MNXC3 + 1 MNXM1489@MNXC3 <==> 1 MNXM188@MNXC3 + 1 MNXM38291@MNXC3	PP0421	-1000	1000	0	Initializing	0
Initial Reaction		R5A3B0800_RL-338		1 MNXM108377@MNXC3 + 1 MNXM14@MNXC3 + 1 MNXM1@MNXC3 + 1 MNXM364@MNXC3 <-- 1 MNXM144@MNXC3 + 1 MNXM3@MNXC3 + 1 MNXM593@MNXC3	PP4700	-1000	0	0	Initializing	0
Initial Reaction		RD90F66CA_RL-925		1 MNXM108377@MNXC3 + 1 MNXM14@MNXC3 + 1 MNXM1@MNXC3 + 1 MNXM550@MNXC3 <-- 1 MNXM211@MNXC3 + 1 MNXM3@MNXC3 + 1 MNXM42@MNXC3	PP1088	-1000	0	0	Initializing	0
Initial Reaction		RE5D25A5_RL-970		1 MNXM108377@MNXC3 + 1 MNXM14@MNXC3 + 1 MNXM1@MNXC3 + 1 MNXM91005@MNXC3 <-- 1 MNXM15@MNXC3 + 1 MNXM309@MNXC3 + 1 MNXM3@MNXC3	PP4869	-1000	0	0	Initializing	0
Initial Reaction		R78F84369_RL-472		1 MNXM108377@MNXC3 + 1 MNXM14@MNXC3 + 1 MNXM21@MNXC3 <-- 1 MNXM12@MNXC3 + 1 MNXM26@MNXC3 + 1 MNXM3@MNXC3	PP2213;PP4487;PP4702	-1000	0	0	Initializing	0
Initial Reaction		R12A78BD7_B-14		1 MNXM108377@MNXC3 + 1 MNXM14@MNXC3 + 1 MNXM224@MNXC3 <==> 1 MNXM12@MNXC3 + 1 MNXM314@MNXC2 + 1 MNXM3@MNXC3	PP1689+PP4549;PP1689+PP4550	-1000	1000	0	Initializing	0
Initial Reaction		R7730AC12_RL-466		1 MNXM108377@MNXC3 + 1 MNXM14@MNXC3 + 1 MNXM247@MNXC3 <-- 1 MNXM114@MNXC3 + 1 MNXM3@MNXC3 + 1 MNXM90667@MNXC3	PP1205	-1000	0	0	Initializing	0
Initial Reaction		RD69F4CD1_RL-905		1 MNXM108377@MNXC3 + 1 MNXM14@MNXC3 + 1 MNXM28@MNXC3 <-- 1 MNXM3@MNXC3 + 1 MNXM61@MNXC3 + 1 MNXM90882@MNXC3	PP1097	-1000	0	0	Initializing	0
Initial Reaction		RBB74423D_RL-777		1 MNXM108377@MNXC3 + 1 MNXM14@MNXC3 + 1 MNXM40046@MNXC3 <-- 1 MNXM12@MNXC3 + 1 MNXM154@MNXC3 + 1 MNXM3@MNXC3	PP3071	-1000	0	0	Initializing	0
Initial Reaction		R2C653894_RL-145		1 MNXM108377@MNXC3 + 1 MNXM14@MNXC3 + 1 MNXM502@MNXC3 <-- 1 MNXM12@MNXC3 + 1 MNXM3@MNXC3 + 1 MNXM92554@MNXC3	PP3279	-1000	0	0	Initializing	0
Initial Reaction		R38AEF60C_RL-201		1 MNXM108377@MNXC3 + 1 MNXM14@MNXC3 + 1 MNXM697@MNXC3 <-- 1 MNXM140@MNXC3 + 1 MNXM3@MNXC3 + 1 MNXM90880@MNXC3	PP4794	-1000	0	0	Initializing	0
Initial Reaction		R38AB1BC8_B-200		1 MNXM108377@MNXC3 + 1 MNXM14@MNXC3 + 1 MNXM88@MNXC3 <==> 1 MNXM108@MNXC3 + 1 MNXM12@MNXC3 + 1 MNXM3@MNXC3	PP1689+PP4549;PP1689+PP4550	-1000	1000	0	Initializing	0
Initial Reaction		R64A2953C_RL-379		1 MNXM108377@MNXC3 + 1 MNXM14@MNXC3 + 1 MNXM89763@MNXC3 <-- 1 MNXM29@MNXC3 + 1 MNXM3@MNXC3 + 1 MNXM90340@MNXC3	PP0060+PP0061	-1000	0	0	Initializing	0
Initial Reaction		RF3B8E233_RL-1024		1 MNXM108377@MNXC3 + 1 MNXM14@MNXC3 + 1 MNXM89802@MNXC3 <-- 1 MNXM3@MNXC3 + 1 MNXM90753@MNXC3 + 1 MNXM97@MNXC3	PP2469+PP2470	-1000	0	0	Initializing	0
Initial Reaction		RE0C019EC_RL-947		1 MNXM108377@MNXC3 + 1 MNXM14@MNXC3 + 1 MNXM89803@MNXC3 <-- 1 MNXM3@MNXC3 + 1 MNXM53@MNXC3 + 1 MNXM91028@MNXC3	PP4000	-1000	0	0	Initializing	0
Initial Reaction		R70D7E75C_RL-439		1 MNXM108377@MNXC3 + 1 MNXM14@MNXC3 + 1 MNXM89804@MNXC3 <-- 1 MNXM3@MNXC3 + 1 MNXM90755@MNXC3 + 1 MNXM94@MNXC3	PP1311	-1000	0	0	Initializing	0
Initial Reaction		R11492E43_RL-4		1 MNXM108377@MNXC3 + 1 MNXM14@MNXC3 + 1 MNXM89811@MNXC3 <-- 1 MNXM3@MNXC3 + 1 MNXM42@MNXC3 + 1 MNXM90665@MNXC3	PP1213	-1000	0	0	Initializing	0
Initial Reaction		RA2595EA1_B-668		1 MNXM108377@MNXC3 + 1 MNXM14@MNXC3 + 1 MNXM89815@MNXC3 <==> 1 MNXM32@MNXC3 + 1 MNXM3@MNXC3 + 1 MNXM89576@MNXC3	PP4474	-1000	1000	0	Initializing	0
Initial Reaction		RE389BA54_RL-959		1 MNXM108377@MNXC3 + 1 MNXM14@MNXC3 + 1 MNXM89822@MNXC3 <-- 1 MNXM3@MNXC3 + 1 MNXM76@MNXC3 + 1 MNXM90668@MNXC3	PP0436	-1000	0	0	Initializing	0
Initial Reaction		R3FED066F_RL-236		1 MNXM108377@MNXC3 + 1 MNXM14@MNXC3 + 1 MNXM89831@MNXC3 <-- 1 MNXM134@MNXC3 + 1 MNXM3@MNXC3 + 1 MNXM90878@MNXC3	PP0854	-1000	0	0	Initializing	0
Initial Reaction		RD7A9E77C_RL-915		1 MNXM108377@MNXC3 + 1 MNXM14@MNXC3 + 1 MNXM89832@MNXC3 <-- 1 MNXM231@MNXC3 + 1 MNXM3@MNXC3 + 1 MNXM90879@MNXC3	PP0603	-1000	0	0	Initializing	0
Initial Reaction		R2DF5B0AC_RL-154		1 MNXM108377@MNXC3 + 1 MNXM14@MNXC3 + 1 MNXM89870@MNXC3 <-- 1 MNXM3@MNXC3 + 1 MNXM70@MNXC3 + 1 MNXM90751@MNXC3	PP5089	-1000	0	0	Initializing	0
Initial Reaction		R85235038_RL-528		1 MNXM108377@MNXC3 + 1 MNXM14@MNXC3 + 1 MNXM89895@MNXC3 <-- 1 MNXM142@MNXC3 + 1 MNXM3@MNXC3 + 1 MNXM90883@MNXC3	PP2465	-1000	0	0	Initializing	0
Initial Reaction		R4564ADF5_RL-259		1 MNXM108377@MNXC3 + 1 MNXM14@MNXC3 + 1 MNXM90012@MNXC3 <-- 1 MNXM3@MNXC3 + 1 MNXM55@MNXC3 + 1 MNXM90666@MNXC3	PP2905	-1000	0	0	Initializing	0
Initial Reaction		RA31B9A40_RL-674		1 MNXM108377@MNXC3 + 1 MNXM14@MNXC3 + 1 MNXM90110@MNXC3 <-- 1 MNXM199@MNXC3 + 1 MNXM3@MNXC3 + 1 MNXM90885@MNXC3	PP0977	-1000	0	0	Initializing	0
Initial Reaction		R1C666001_RL-69		1 MNXM108377@MNXC3 + 1 MNXM14@MNXC3 + 1 MNXM91624@MNXC3 <-- 1 MNXM3@MNXC3 + 1 MNXM42@MNXC3 + 1 MNXM90752@MNXC3	PP1213	-1000	0	0	Initializing	0
Initial Reaction		R9F3D4156_RL-651		1 MNXM108377@MNXC3 + 1 MNXM14@MNXC3 + 1 MNXM91627@MNXC3 <-- 1 MNXM3@MNXC3 + 1 MNXM89557@MNXC3 + 1 MNXM90886@MNXC3	PP1977;PP4694	-1000	0	0	Initializing	0
Initial Reaction		RDD51BA6D_RL-933		1 MNXM108377@MNXC3 + 1 MNXM14@MNXC3 + 1 MNXM92412@MNXC3 <-- 1 MNXM37@MNXC3 + 1 MNXM3@MNXC3 + 1 MNXM71@MNXC3	PP2904	-1000	0	0	Initializing	0
Initial Reaction		RA5CA346F_RL-688		1 MNXM108377@MNXC3 + 1 MNXM14@MNXC3 + 1 MNXM93524@MNXC3 <-- 1 MNXM3@MNXC3 + 1 MNXM78@MNXC3 + 1 MNXM91319@MNXC3	PP1496	-1000	0	0	Initializing	0
Initial Reaction		R179AB1D0_RL-44		1 MNXM108377@MNXC3 + 1 MNXM14@MNXC3 + 1 MNXM95173@MNXC3 <-- 1 MNXM3@MNXC3 + 1 MNXM61@MNXC3 + 1 MNXM88204@MNXC3	PP1097	-1000	0	0	Initializing	0
Initial Reaction		R923B85A4_B-590		1 MNXM108377@MNXC3 + 1 MNXM14@MNXC3 <==> 1 MNXM168@MNXC3 + 1 MNXM38291@MNXC3	PP4266	-1000	1000	0	Initializing	0
Initial Reaction		R2F89F021_RL-159		1 MNXM108377@MNXC3 + 1 MNXM1515@MNXC3 <-- 3 MNXM1@MNXC3 + 1 MNXM2@MNXC3 + 1 MNXM91694@MNXC3	PP5015	-1000	0	0	Initializing	0
Initial Reaction		R3F1BD851_RL-228		1 MNXM108377@MNXC3 + 1 MNXM1642@MNXC3 <-- 1 MNXM1626@MNXC3 + 1 MNXM1@MNXC3 + 1 MNXM63@MNXC3	PP1614	-1000	0	0	Initializing	0
Initial Reaction		R666A9B14_RL-384		1 MNXM108377@MNXC3 + 1 MNXM1645@MNXC3 + 1 MNXM1@MNXC3 <-- 1 MNXM2@MNXC3 + 1 MNXM397@MNXC3		-1000	0	0	Initializing	0
Initial Reaction		R443E2F59_RL-254		1 MNXM108377@MNXC3 + 1 MNXM16@MNXC3 + 1 MNXM9@MNXC3 <-- 1 MNXM2@MNXC3 + 1 MNXM3@MNXC3 + 1 MNXM61@MNXC3	PP4967	-1000	0	0	Initializing	0
Initial Reaction		R2DCFFB62_B-153		1 MNXM108377@MNXC3 + 1 MNXM194@MNXC3 <==> 1 MNXM1@MNXC3 + 1 MNXM274@MNXC3 + 1 MNXM38291@MNXC3	PP4868	-1000	1000	0	Initializing	0
Initial Reaction		R4C002986_RL-283		1 MNXM108377@MNXC3 + 1 MNXM1@MNXC3 + 1 MNXM234@MNXC3 <-- 1 MNXM2@MNXC3 + 1 MNXM452@MNXC3	PP5286	-1000	0	0	Initializing	0
Initial Reaction		R49407E3E_RL-272		1 MNXM108377@MNXC3 + 1 MNXM1@MNXC3 + 1 MNXM31@MNXC3 + 1 MNXM483@MNXC3 <-- 1 MNXM415@MNXC3 + 1 MNXM55@MNXC3 + 1 MNXM63@MNXC3	PP5285	-1000	0	0	Initializing	0
Initial Reaction		R1F36AFF4_RL-83		1 MNXM108377@MNXC3 + 1 MNXM2195@MNXC3 <-- 1 MNXM164@MNXC3 + 1 MNXM811@MNXC3	PP5318	-1000	0	0	Initializing	0
Initial Reaction		R2DB154E8_RL-152		1 MNXM108377@MNXC3 + 1 MNXM2351@MNXC3 <-- 1 MNXM1@MNXC3 + 1 MNXM304@MNXC3 + 1 MNXM3@MNXC3	PP0437	-1000	0	0	Initializing	0
Initial Reaction		R9BD41587_RL-635		1 MNXM108377@MNXC3 + 1 MNXM243@MNXC3 <-- 1 MNXM3@MNXC3	PP5222	-1000	0	0	Initializing	0
Initial Reaction		RE5D70876_RL-971		1 MNXM108377@MNXC3 + 1 MNXM287@MNXC3 <-- 1 MNXM1@MNXC3 + 1 MNXM3@MNXC3 + 1 MNXM58@MNXC3	PP1303+PP1304	-1000	0	0	Initializing	0
Initial Reaction		R7EBC88FA_LR-493		1 MNXM108377@MNXC3 + 1 MNXM2@MNXC3 --> 1 MNXM1@MNXC3 + 2 MNXM9@MNXC3	PP0538	0	1000	0	Initializing	0
Initial Reaction		R30960E2C_B-169		1 MNXM108377@MNXC3 + 1 MNXM309@MNXC3 <==> 1 MNXM194@MNXC3 + 1 MNXM1@MNXC3 + 1 MNXM3@MNXC3	PP4810	-1000	1000	0	Initializing	0
Initial Reaction		R9602000B_B-609		1 MNXM108377@MNXC3 + 1 MNXM30@MNXC3 <==> 1 MNXM1189@MNXC3 + 1 MNXM2@MNXC3	PP5302	-1000	1000	0	Initializing	0
Initial Reaction		RB277F24C_RL-739		1 MNXM108377@MNXC3 + 1 MNXM326@MNXC3 <-- 1 MNXM15816@MNXC3 + 1 MNXM83@MNXC3	PP1595	-1000	0	0	Initializing	0
Initial Reaction		RDA8F063B_RL-928		1 MNXM108377@MNXC3 + 1 MNXM3291@MNXC3 + 1 MNXM9@MNXC3 <-- 1 MNXM1676@MNXC3 + 1 MNXM1@MNXC3 + 1 MNXM2@MNXC3 + 1 MNXM3@MNXC3	PP4967	-1000	0	0	Initializing	0
Initial Reaction		R35C9DA0A_B-188		1 MNXM108377@MNXC3 + 1 MNXM365@MNXC3 <==> 1 MNXM38291@MNXC3 + 1 MNXM4388@MNXC3	PP4266	-1000	1000	0	Initializing	0
Initial Reaction		RAD25DF8D_B-722		1 MNXM108377@MNXC3 + 1 MNXM3@MNXC3 <==> 1 MNXM332@MNXC3 + 1 MNXM7@MNXC3	PP5217	-1000	1000	0	Initializing	0
Initial Reaction		RC6BC3A09_B-829		1 MNXM108377@MNXC3 + 1 MNXM40298@MNXC3 + 1 MNXM9@MNXC3 <==> 2 MNXM1@MNXC3 + 1 MNXM2@MNXC3 + 1 MNXM3@MNXC3 + 1 MNXM91527@MNXC3	PP1672	-1000	1000	0	Initializing	0
Initial Reaction		R194DD2C0_RL-54		1 MNXM108377@MNXC3 + 1 MNXM47@MNXC3 <-- 1 MNXM121@MNXC3 + 1 MNXM1@MNXC3 + 1 MNXM89939@MNXC3	PP5411	-1000	0	0	Initializing	0
Initial Reaction		R8798D007_B-545		1 MNXM108377@MNXC3 + 1 MNXM481@MNXC3 <==> 1 MNXM1@MNXC3 + 1 MNXM373@MNXC3 + 1 MNXM3@MNXC3	PP5123	-1000	1000	0	Initializing	0
Initial Reaction		R1463F2DA_RL-29		1 MNXM108377@MNXC3 + 1 MNXM488@MNXC3 + 1 MNXM89557@MNXC3 <-- 1 MNXM2@MNXC3 + 1 MNXM37@MNXC3 + 1 MNXM38291@MNXC3	PP2000	-1000	0	0	Initializing	0
Initial Reaction		R56C9E2E2_RL-321		1 MNXM108377@MNXC3 + 1 MNXM489@MNXC3 + 1 MNXM9@MNXC3 <-- 1 MNXM2@MNXC3 + 1 MNXM3@MNXC3 + 1 MNXM90163@MNXC3	PP1672	-1000	0	0	Initializing	0
Initial Reaction		RE33809F6_B-957		1 MNXM108377@MNXC3 + 1 MNXM50@MNXC3 <==> 1 MNXM121@MNXC3 + 1 MNXM1@MNXC3 + 1 MNXM89588@MNXC3	PP3821	-1000	1000	0	Initializing	0
Initial Reaction		R16FB148E_B-39		1 MNXM108377@MNXC3 + 1 MNXM519@MNXC3 <==> 1 MNXM235@MNXC3 + 1 MNXM38291@MNXC3	PP5291	-1000	1000	0	Initializing	0
Initial Reaction		R3F2D59D5_B-229		1 MNXM108377@MNXC3 + 1 MNXM5283@MNXC3 <==> 2 MNXM1@MNXC3 + 1 MNXM356@MNXC3 + 1 MNXM3@MNXC3	PP2213;PP2351;PP4487;PP4702	-1000	1000	0	Initializing	0
Initial Reaction		R8FCEFB79_RL-581		1 MNXM108377@MNXC3 + 1 MNXM535@MNXC3 <-- 1 MNXM63@MNXC3 + 1 MNXM989@MNXC3	PP1902	-1000	0	0	Initializing	0
Initial Reaction		R48777951_RL-269		1 MNXM108377@MNXC3 + 1 MNXM561@MNXC3 <-- 1 MNXM1@MNXC3 + 1 MNXM3@MNXC3 + 1 MNXM89588@MNXC3		-1000	0	0	Initializing	0
Initial Reaction		R837858B9_RL-517		1 MNXM108377@MNXC3 + 1 MNXM662@MNXC3 <-- 1 MNXM1135@MNXC3 + 1 MNXM1@MNXC3 + 1 MNXM960@MNXC3	PP1348;PP4783	-1000	0	0	Initializing	0
Initial Reaction		R70F4B6BD_RL-440		1 MNXM108377@MNXC3 + 1 MNXM665@MNXC3 <-- 1 MNXM1@MNXC3 + 1 MNXM51@MNXC3	PP5222	-1000	0	0	Initializing	0
Initial Reaction		R1038C47D_RL-1		1 MNXM108377@MNXC3 + 1 MNXM7029@MNXC3 <-- 1 MNXM1@MNXC3 + 1 MNXM3@MNXC3 + 1 MNXM48519@MNXC3	PP4934	-1000	0	0	Initializing	0
Initial Reaction		RE53F252B_B-969		1 MNXM108377@MNXC3 + 1 MNXM80@MNXC3 <==> 1 MNXM158@MNXC3 + 1 MNXM38291@MNXC3	PP0746;PP4997	-1000	1000	0	Initializing	0
Initial Reaction		R5D99CB05_RL-356		1 MNXM108377@MNXC3 + 1 MNXM82@MNXC3 <-- 1 MNXM1@MNXC3 + 1 MNXM51@MNXC3 + 1 MNXM721@MNXC3	PP1277	-1000	0	0	Initializing	0
Initial Reaction		R56FEE139_B-324		1 MNXM108377@MNXC3 + 1 MNXM89160@MNXC3 <==> 1 MNXM113964@MNXC3 + 1 MNXM38291@MNXC3	PP0747	-1000	1000	0	Initializing	0
Initial Reaction		R86A6E675_RL-537		1 MNXM108377@MNXC3 + 1 MNXM90822@MNXC3 <-- 1 MNXM1@MNXC3 + 1 MNXM3@MNXC3 + 1 MNXM53407@MNXC3	PP0602	-1000	0	0	Initializing	0
Initial Reaction		R9BFF54BF_B-636		1 MNXM108377@MNXC3 + 1 MNXM91005@MNXC3 <==> 1 MNXM1@MNXC3 + 1 MNXM355@MNXC3 + 1 MNXM3@MNXC3	PP4810	-1000	1000	0	Initializing	0
Initial Reaction		REEE5BF28_RL-1006		1 MNXM108377@MNXC3 + 1 MNXM9159@MNXC3 <-- 3 MNXM1@MNXC3 + 1 MNXM34@MNXC3 + 1 MNXM83@MNXC3	PP1595	-1000	0	0	Initializing	0
Initial Reaction		RA118F652_B-662		1 MNXM108377@MNXC3 + 1 MNXM91694@MNXC3 <==> 1 MNXM38291@MNXC3 + 1 MNXM3@MNXC3	PP0965	-1000	1000	0	Initializing	0
Initial Reaction		RC383BE4A_RL-815		1 MNXM108377@MNXC3 + 1 MNXM965@MNXC3 <-- 1 MNXM1160@MNXC3 + 1 MNXM421@MNXC3	PP4717	-1000	0	0	Initializing	0
Initial Reaction		R3A1B685C_RL-210		1 MNXM108377@MNXC3 + 1 MNXM97091@MNXC3 + 1 MNXM9@MNXC3 <-- 1 MNXM2@MNXC3 + 1 MNXM3@MNXC3 + 1 MNXM92188@MNXC3	PP1672	-1000	0	0	Initializing	0
Initial Reaction		REDB62DF7_RL-1003		1 MNXM108377@MNXC3 + 2 MNXM1@MNXC3 + 1 MNXM39@MNXC3 + 1 MNXM648@MNXC3 <-- 3 MNXM2@MNXC3 + 1 MNXM51@MNXC3	PP0516;PP0522;PP3813	-1000	0	0	Initializing	0
Initial Reaction		R166ADD79_LR-36		1 MNXM108859@MNXC2 + 1 MNXM114@MNXC2 --> 1 MNXM108859@MNXC3 + 1 MNXM114@MNXC3	PP4946	0	1000	0	Initializing	0
Initial Reaction		R1AD0727C_B-59		1 MNXM108859@MNXC2 + 1 MNXM1@MNXC3 <==> 1 MNXM108859@MNXC3 + 1 MNXM1@MNXC2	PP1587;PP4974;PP5066	-1000	1000	0	Initializing	0
Initial Reaction		RE369117E_B-958		1 MNXM108859@MNXC2 + 1 MNXM29@MNXC2 <==> 1 MNXM108859@MNXC3 + 1 MNXM29@MNXC3	PP0496;PP1748	-1000	1000	0	Initializing	0
Initial Reaction		R56D4E3C3_B-322		1 MNXM108859@MNXC2 + 1 MNXM32@MNXC2 <==> 1 MNXM108859@MNXC3 + 1 MNXM32@MNXC3	PP0496;PP1748	-1000	1000	0	Initializing	0
Initial Reaction		RF525EF4D_LR-1033		1 MNXM108859@MNXC2 + 1 MNXM331@MNXC2 --> 1 MNXM108859@MNXC3 + 1 MNXM331@MNXC3	PP0996	0	1000	0	Initializing	0
Initial Reaction		RFE59C332_LR-1062		1 MNXM108859@MNXC2 + 1 MNXM89557@MNXC2 --> 1 MNXM108859@MNXC3 + 1 MNXM89557@MNXC3	PP0996	0	1000	0	Initializing	0
Initial Reaction		R1D4F1AA5_RL-74		1 MNXM108859@MNXC2 + 2 MNXM1@MNXC3 <-- 1 MNXM108859@MNXC3 + 2 MNXM1@MNXC2	PP1132;PP3958	-1000	0	0	Initializing	0
Initial Reaction		RAD7B5BE8_RL-723		1 MNXM109100@MNXC3 + 1 MNXM113517@MNXC3 + 1 MNXM1@MNXC3 <-- 1 MNXM113534@MNXC3 + 1 MNXM47950@MNXC3	PP0398;PP4907	-1000	0	0	Initializing	0
Initial Reaction		R53F85FFF_RL-312		1 MNXM109100@MNXC3 + 1 MNXM13@MNXC3 + 1 MNXM1@MNXC3 + 1 MNXM2212@MNXC3 + 1 MNXM25@MNXC3 <-- 1 MNXM20@MNXC3 + 1 MNXM282@MNXC3 + 1 MNXM4@MNXC3	PP0169;PP0230	-1000	0	0	Initializing	0
Initial Reaction		R13FEC2D4_B-26		1 MNXM109100@MNXC3 + 2 MNXM1@MNXC3 + 1 MNXM45@MNXC3 + 1 MNXM89759@MNXC3 <==> 1 MNXM49@MNXC3 + 1 MNXM89760@MNXC3	PP2328	-1000	1000	0	Initializing	0
Initial Reaction		R13C8A1A1_B-25		1 MNXM109100@MNXC3 + 5 MNXM1@MNXC3 + 3 MNXM6@MNXC3 <==> 3 MNXM2@MNXC3 + 3 MNXM5@MNXC3 + 1 MNXM89582@MNXC3	PP0860+PP2371	-1000	1000	0	Initializing	0
Initial Reaction		R89A53CF9_RL-555		1 MNXM109@MNXC3 + 50 MNXM1@MNXC3 + 50 MNXM7@MNXC3 <-- 50 MNXM3@MNXC3 + 1 C9599@MNXC3	PP1636;PP2973	-1000	0	0	Initializing	0
Initial Reaction		R282F995A_LR-126		1 MNXM10@MNXC3 + 1 MNXM1129@MNXC3 + 1 MNXM1@MNXC3 + 1 MNXM4@MNXC3 --> 1 MNXM13@MNXC3 + 1 MNXM2@MNXC3 + 1 MNXM842@MNXC3 + 1 MNXM91005@MNXC3	PP3944	0	1000	0	Initializing	0
Initial Reaction		R427190EB_RL-245		1 MNXM10@MNXC3 + 1 MNXM113964@MNXC3 + 1 MNXM1@MNXC3 <-- 1 MNXM213@MNXC3 + 1 MNXM2@MNXC3 + 1 MNXM91005@MNXC3	PP4278+PP4279	-1000	0	0	Initializing	0
Initial Reaction		RE1E5252A_RL-953		1 MNXM10@MNXC3 + 1 MNXM1174@MNXC3 + 1 MNXM1@MNXC3 <-- 1 MNXM1138@MNXC3 + 1 MNXM91005@MNXC3	PP0545;PP2589;PP2680;PP2694;PP3357;PP3463;PP5258;PP5278	-1000	0	0	Initializing	0
Initial Reaction		RB1BBEFA8_RL-734		1 MNXM10@MNXC3 + 1 MNXM1213@MNXC3 + 1 MNXM13@MNXC3 <-- 1 MNXM1@MNXC3 + 1 MNXM759@MNXC3 + 1 MNXM91005@MNXC3	PP0402	-1000	0	0	Initializing	0
Initial Reaction		RAAE41C7C_LR-710		1 MNXM10@MNXC3 + 1 MNXM12509@MNXC3 + 1 MNXM1@MNXC3 --> 1 MNXM3075@MNXC3 + 1 MNXM91005@MNXC3		0	1000	0	Initializing	0
Initial Reaction		R3CAEFC31_LR-220		1 MNXM10@MNXC3 + 1 MNXM1290@MNXC3 + 2 MNXM1@MNXC3 + 1 MNXM4@MNXC3 --> 1 MNXM1291@MNXC3 + 1 MNXM2@MNXC3 + 1 MNXM91005@MNXC3	PP4829	0	1000	0	Initializing	0
Initial Reaction		RA337A036_RL-677		1 MNXM10@MNXC3 + 1 MNXM12943@MNXC3 + 1 MNXM1@MNXC3 <-- 1 MNXM91005@MNXC3 + 1 MNXM91734@MNXC3	PP3999	-1000	0	0	Initializing	0
Initial Reaction		RBB6A4E2F_LR-776		1 MNXM10@MNXC3 + 1 MNXM13133@MNXC3 + 1 MNXM1@MNXC3 --> 1 MNXM11097@MNXC3 + 1 MNXM91005@MNXC3		0	1000	0	Initializing	0
Initial Reaction		R777C380D_LR-468		1 MNXM10@MNXC3 + 1 MNXM13134@MNXC3 + 1 MNXM1@MNXC3 --> 1 MNXM89949@MNXC3 + 1 MNXM91005@MNXC3		0	1000	0	Initializing	0
Initial Reaction		R9D7D5315_RL-644		1 MNXM10@MNXC3 + 1 MNXM1330@MNXC3 + 1 MNXM1@MNXC3 <-- 1 MNXM1745@MNXC3 + 1 MNXM2@MNXC3 + 1 MNXM91005@MNXC3	PP0545;PP2589;PP2680;PP2694;PP3357;PP3463;PP5258;PP5278	-1000	0	0	Initializing	0
Initial Reaction		R3F51B898_RL-230		1 MNXM10@MNXC3 + 1 MNXM13@MNXC3 + 1 MNXM153@MNXC3 <-- 1 MNXM503@MNXC3 + 1 MNXM91005@MNXC3	PP1770	-1000	0	0	Initializing	0
Initial Reaction		RAB8EA38B_B-714		1 MNXM10@MNXC3 + 1 MNXM13@MNXC3 + 1 MNXM15@MNXC3 + 1 MNXM183@MNXC3 <==> 1 MNXM29@MNXC3 + 1 MNXM79@MNXC3 + 1 MNXM91005@MNXC3	PP0986+PP0988+PP4187;PP4187+PP5192+PP5194	-1000	1000	0	Initializing	0
Initial Reaction		R24E117D5_RL-112		1 MNXM10@MNXC3 + 1 MNXM13@MNXC3 + 1 MNXM181@MNXC3 + 1 MNXM1@MNXC3 <-- 1 MNXM1508@MNXC3 + 1 MNXM91005@MNXC3	PP3164	-1000	0	0	Initializing	0
Initial Reaction		RD322914B_RL-886		1 MNXM10@MNXC3 + 1 MNXM13@MNXC3 + 1 MNXM1@MNXC3 + 1 MNXM97015@MNXC3 <-- 1 MNXM12@MNXC3 + 1 MNXM91005@MNXC3 + 1 MNXM933@MNXC3	PP0597;PP4667	-1000	0	0	Initializing	0
Initial Reaction		RDB0E4AF5_RL-930		1 MNXM10@MNXC3 + 1 MNXM13@MNXC3 + 1 MNXM21@MNXC3 <-- 1 MNXM12@MNXC3 + 1 MNXM23@MNXC3 + 1 MNXM91005@MNXC3	PP0338+PP0339+PP4187;PP0338+PP0339+PP5366	-1000	0	0	Initializing	0
Initial Reaction		RA111B37D_RL-661		1 MNXM10@MNXC3 + 1 MNXM13@MNXC3 + 1 MNXM21@MNXC3 <-- 1 MNXM12@MNXC3 + 1 MNXM244@MNXC3 + 1 MNXM91005@MNXC3	PP0597;PP4667	-1000	0	0	Initializing	0
Initial Reaction		R71281B65_RL-441		1 MNXM10@MNXC3 + 1 MNXM13@MNXC3 + 1 MNXM23@MNXC3 <-- 1 MNXM91005@MNXC3 + 1 MNXM98@MNXC3	PP5085	-1000	0	0	Initializing	0
Initial Reaction		RBABC0BDE_RL-775		1 MNXM10@MNXC3 + 1 MNXM13@MNXC3 + 1 MNXM470@MNXC3 <-- 1 MNXM12@MNXC3 + 1 MNXM238@MNXC3 + 1 MNXM91005@MNXC3	PP4401+PP4402+PP4404	-1000	0	0	Initializing	0
Initial Reaction		R5F54C3A_RL-364		1 MNXM10@MNXC3 + 1 MNXM13@MNXC3 + 1 MNXM471@MNXC3 <-- 1 MNXM12@MNXC3 + 1 MNXM404@MNXC3 + 1 MNXM91005@MNXC3	PP4401+PP4402+PP4403+PP4404	-1000	0	0	Initializing	0
Initial Reaction		RFA9EA620_RL-1048		1 MNXM10@MNXC3 + 1 MNXM13@MNXC3 + 1 MNXM4932@MNXC3 <-- 1 MNXM12@MNXC3 + 1 MNXM439@MNXC3 + 1 MNXM91005@MNXC3	PP4401+PP4402+PP4403+PP4404	-1000	0	0	Initializing	0
Initial Reaction		REA7F3F95_RL-990		1 MNXM10@MNXC3 + 1 MNXM13@MNXC3 + 1 MNXM97014@MNXC3 <-- 1 MNXM12@MNXC3 + 1 MNXM20@MNXC3 + 1 MNXM91005@MNXC3	PP4187+PP4188+PP4189	-1000	0	0	Initializing	0
Initial Reaction		RF5242CDA_RL-1032		1 MNXM10@MNXC3 + 1 MNXM13@MNXC3 + 2 MNXM1@MNXC3 + 1 MNXM382@MNXC3 <-- 1 MNXM12@MNXC3 + 1 MNXM263@MNXC3 + 1 MNXM91005@MNXC3	PP4189	-1000	0	0	Initializing	0
Initial Reaction		R265FCA9D_RL-118		1 MNXM10@MNXC3 + 1 MNXM13@MNXC3 <-- 1 MNXM39@MNXC3 + 1 MNXM91005@MNXC3	PP0490+PP0491;PP2183+PP2184+PP2185+PP2186	-1000	0	0	Initializing	0
Initial Reaction		REF5C1494_B-1007		1 MNXM10@MNXC3 + 1 MNXM1407@MNXC3 + 2 MNXM1@MNXC3 <==> 1 MNXM258@MNXC3 + 1 MNXM2@MNXC3 + 1 MNXM91005@MNXC3	PP4964	-1000	1000	0	Initializing	0
Initial Reaction		R29A12E11_LR-134		1 MNXM10@MNXC3 + 1 MNXM1423@MNXC3 + 1 MNXM1@MNXC3 --> 1 MNXM2011@MNXC3 + 1 MNXM91005@MNXC3		0	1000	0	Initializing	0
Initial Reaction		R4955B41E_RL-273		1 MNXM10@MNXC3 + 1 MNXM144@MNXC3 + 1 MNXM1@MNXC3 <-- 1 MNXM2@MNXC3 + 1 MNXM43758@MNXC3 + 1 MNXM91005@MNXC3	PP0545;PP2589;PP2680;PP2694;PP3357;PP3463;PP5258;PP5278	-1000	0	0	Initializing	0
Initial Reaction		RE51AB17D_RL-968		1 MNXM10@MNXC3 + 1 MNXM1468@MNXC3 + 1 MNXM1@MNXC3 <-- 1 MNXM1816@MNXC3 + 1 MNXM2@MNXC3 + 1 MNXM91005@MNXC3	PP0545;PP2589;PP2680;PP2694;PP3357;PP3463;PP5258;PP5278	-1000	0	0	Initializing	0
Initial Reaction		R9CABF419_LR-640		1 MNXM10@MNXC3 + 1 MNXM1469@MNXC3 + 1 MNXM1@MNXC3 --> 1 MNXM564@MNXC3 + 1 MNXM91005@MNXC3		0	1000	0	Initializing	0
Initial Reaction		R8F4D591F_B-579		1 MNXM10@MNXC3 + 1 MNXM1514@MNXC3 + 1 MNXM1@MNXC3 <==> 1 MNXM1407@MNXC3 + 1 MNXM91005@MNXC3	PP2117	-1000	1000	0	Initializing	0
Initial Reaction		R66890DC3_B-387		1 MNXM10@MNXC3 + 1 MNXM154@MNXC3 + 1 MNXM1@MNXC3 <==> 1 MNXM663@MNXC3 + 1 MNXM91005@MNXC3	PP3073	-1000	1000	0	Initializing	0
Initial Reaction		RA57CC508_RL-687		1 MNXM10@MNXC3 + 1 MNXM1572@MNXC3 + 1 MNXM1@MNXC3 <-- 1 MNXM2@MNXC3 + 1 MNXM91005@MNXC3 + 1 MNXM933@MNXC3	PP0545;PP2589;PP2680;PP2694;PP3357;PP3463;PP5258;PP5278	-1000	0	0	Initializing	0
Initial Reaction		R4BDA5283_RL-282		1 MNXM10@MNXC3 + 1 MNXM1597@MNXC3 + 1 MNXM1@MNXC3 <-- 1 MNXM113964@MNXC3 + 1 MNXM2@MNXC3 + 1 MNXM91005@MNXC3	PP4278;PP4279	-1000	0	0	Initializing	0
Initial Reaction		R4DF6CD72_B-288		1 MNXM10@MNXC3 + 1 MNXM15@MNXC3 + 1 MNXM1@MNXC3 + 1 MNXM238@MNXC3 <==> 1 MNXM199@MNXC3 + 1 MNXM2@MNXC3 + 1 MNXM91005@MNXC3	PP4617	-1000	1000	0	Initializing	0
Initial Reaction		RD854F913_B-919		1 MNXM10@MNXC3 + 1 MNXM15@MNXC3 + 1 MNXM1@MNXC3 + 1 MNXM404@MNXC3 <==> 1 MNXM140@MNXC3 + 1 MNXM2@MNXC3 + 1 MNXM91005@MNXC3	PP4617	-1000	1000	0	Initializing	0
Initial Reaction		R1D7D3363_B-76		1 MNXM10@MNXC3 + 1 MNXM15@MNXC3 + 1 MNXM1@MNXC3 + 1 MNXM439@MNXC3 <==> 1 MNXM231@MNXC3 + 1 MNXM2@MNXC3 + 1 MNXM91005@MNXC3	PP4617	-1000	1000	0	Initializing	0
Initial Reaction		R1860FB3A_RL-48		1 MNXM10@MNXC3 + 1 MNXM15@MNXC3 + 1 MNXM3851@MNXC3 <-- 1 MNXM2297@MNXC3 + 1 MNXM2@MNXC3 + 1 MNXM91005@MNXC3	PP4617	-1000	0	0	Initializing	0
Initial Reaction		R575140C7_B-326		1 MNXM10@MNXC3 + 1 MNXM1602@MNXC3 + 1 MNXM1@MNXC3 <==> 1 MNXM891@MNXC3 + 1 MNXM91005@MNXC3	PP1988	-1000	1000	0	Initializing	0
Initial Reaction		RF428C075_B-1027		1 MNXM10@MNXC3 + 1 MNXM1633@MNXC3 + 1 MNXM1@MNXC3 <==> 1 MNXM2931@MNXC3 + 1 MNXM91005@MNXC3	PP0545;PP2589;PP2680;PP2694;PP3357;PP3463;PP5258;PP5278	-1000	1000	0	Initializing	0
Initial Reaction		R1BF897A1_B-64		1 MNXM10@MNXC3 + 1 MNXM1757@MNXC3 + 2 MNXM1@MNXC3 <==> 1 MNXM1763@MNXC3 + 1 MNXM2@MNXC3 + 1 MNXM91005@MNXC3	PP4478	-1000	1000	0	Initializing	0
Initial Reaction		R9C4A76A1_B-638		1 MNXM10@MNXC3 + 1 MNXM179@MNXC3 + 2 MNXM1@MNXC3 <==> 1 MNXM2@MNXC3 + 1 MNXM512@MNXC3 + 1 MNXM91005@MNXC3	PP0545;PP2589;PP2680;PP2694;PP3357;PP3463;PP5258;PP5278	-1000	1000	0	Initializing	0
Initial Reaction		R336B4455_LR-181		1 MNXM10@MNXC3 + 1 MNXM183@MNXC3 + 1 MNXM1@MNXC3 --> 1 MNXM318@MNXC3 + 1 MNXM91005@MNXC3	PP4977	0	1000	0	Initializing	0
Initial Reaction		R9B391BFA_RL-633		1 MNXM10@MNXC3 + 1 MNXM189@MNXC3 + 2 MNXM1@MNXC3 <-- 1 MNXM2@MNXC3 + 1 MNXM435@MNXC3 + 1 MNXM91005@MNXC3	PP0545;PP2589;PP2680;PP2694;PP3357;PP3463;PP5258;PP5278	-1000	0	0	Initializing	0
Initial Reaction		RE6DDAD5F_RL-976		1 MNXM10@MNXC3 + 1 MNXM192@MNXC3 + 1 MNXM1@MNXC3 <-- 1 MNXM1880@MNXC3 + 2 MNXM2@MNXC3 + 1 MNXM91005@MNXC3	PP0545;PP2589;PP2680;PP2694;PP3357;PP3463;PP5258;PP5278	-1000	0	0	Initializing	0
Initial Reaction		RBA2D11CC_RL-769		1 MNXM10@MNXC3 + 1 MNXM192@MNXC3 + 2 MNXM1@MNXC3 <-- 1 MNXM2@MNXC3 + 1 MNXM422@MNXC3 + 1 MNXM91005@MNXC3	PP0545;PP2589;PP2680;PP2694;PP3357;PP3463;PP5258;PP5278	-1000	0	0	Initializing	0
Initial Reaction		RF82B246F_RL-1042		1 MNXM10@MNXC3 + 1 MNXM1@MNXC3 + 1 MNXM2083@MNXC3 <-- 1 MNXM1527@MNXC3 + 1 MNXM2@MNXC3 + 1 MNXM91005@MNXC3	PP0545;PP2589;PP2680;PP2694;PP3357;PP3463;PP5258;PP5278	-1000	0	0	Initializing	0
Initial Reaction		R3701D0C3_B-191		1 MNXM10@MNXC3 + 1 MNXM1@MNXC3 + 1 MNXM23@MNXC3 <==> 1 MNXM285@MNXC3 + 1 MNXM91005@MNXC3	PP1649	-1000	1000	0	Initializing	0
Initial Reaction		RC07F9121_RL-805		1 MNXM10@MNXC3 + 1 MNXM1@MNXC3 + 1 MNXM2414@MNXC3 <-- 1 MNXM2149@MNXC3 + 1 MNXM2@MNXC3 + 1 MNXM91005@MNXC3	PP0545;PP2589;PP2680;PP2694;PP3357;PP3463;PP5258;PP5278	-1000	0	0	Initializing	0
Initial Reaction		RA874DECD_RL-697		1 MNXM10@MNXC3 + 1 MNXM1@MNXC3 + 1 MNXM2422@MNXC3 <-- 1 MNXM2716@MNXC3 + 1 MNXM2@MNXC3 + 1 MNXM91005@MNXC3	PP0545;PP2589;PP2680;PP2694;PP3357;PP3463;PP5258;PP5278	-1000	0	0	Initializing	0
Initial Reaction		R299D5A2_LR-133		1 MNXM10@MNXC3 + 1 MNXM1@MNXC3 + 1 MNXM2489@MNXC3 --> 1 MNXM2687@MNXC3 + 1 MNXM2@MNXC3 + 1 MNXM91005@MNXC3	PP4947	0	1000	0	Initializing	0
Initial Reaction		R63188E7B_RL-374		1 MNXM10@MNXC3 + 1 MNXM1@MNXC3 + 1 MNXM2489@MNXC3 <-- 2 MNXM2@MNXC3 + 1 MNXM848@MNXC3 + 1 MNXM91005@MNXC3	PP4947	-1000	0	0	Initializing	0
Initial Reaction		RF91FA67D_LR-1045		1 MNXM10@MNXC3 + 1 MNXM1@MNXC3 + 1 MNXM253@MNXC3 --> 1 MNXM146@MNXC3 + 1 MNXM91005@MNXC3	PP2432;PP3173	0	1000	0	Initializing	0
Initial Reaction		R75FD1D8A_B-462		1 MNXM10@MNXC3 + 1 MNXM1@MNXC3 + 1 MNXM261@MNXC3 <==> 1 MNXM74@MNXC3 + 1 MNXM91005@MNXC3 + 1 MNXM9@MNXC3	PP1009	-1000	1000	0	Initializing	0
Initial Reaction		R3E8B286B_RL-226		1 MNXM10@MNXC3 + 1 MNXM1@MNXC3 + 1 MNXM268@MNXC3 <-- 1 MNXM219@MNXC3 + 1 MNXM2@MNXC3 + 1 MNXM91005@MNXC3	PP0545;PP2589;PP2680;PP2694;PP3357;PP3463;PP5258;PP5278	-1000	0	0	Initializing	0
Initial Reaction		R992AD06F_LR-627		1 MNXM10@MNXC3 + 1 MNXM1@MNXC3 + 1 MNXM2737@MNXC3 --> 1 MNXM1473@MNXC3 + 1 MNXM91005@MNXC3		0	1000	0	Initializing	0
Initial Reaction		RA259BFC0_LR-669		1 MNXM10@MNXC3 + 1 MNXM1@MNXC3 + 1 MNXM3229@MNXC3 --> 1 MNXM2645@MNXC3 + 1 MNXM91005@MNXC3		0	1000	0	Initializing	0
Initial Reaction		R6B8B2335_LR-407		1 MNXM10@MNXC3 + 1 MNXM1@MNXC3 + 1 MNXM3374@MNXC3 --> 1 MNXM5723@MNXC3 + 1 MNXM91005@MNXC3		0	1000	0	Initializing	0
Initial Reaction		R8C7D3CA8_RL-568		1 MNXM10@MNXC3 + 1 MNXM1@MNXC3 + 1 MNXM3479@MNXC3 <-- 1 MNXM2644@MNXC3 + 1 MNXM2@MNXC3 + 1 MNXM91005@MNXC3	PP0545;PP2589;PP2680;PP2694;PP3357;PP3463;PP5258;PP5278	-1000	0	0	Initializing	0
Initial Reaction		RC332C66A_LR-814		1 MNXM10@MNXC3 + 1 MNXM1@MNXC3 + 1 MNXM3719@MNXC3 --> 1 MNXM18360@MNXC3 + 1 MNXM91005@MNXC3		0	1000	0	Initializing	0
Initial Reaction		RE5EFDE1E_LR-972		1 MNXM10@MNXC3 + 1 MNXM1@MNXC3 + 1 MNXM3720@MNXC3 --> 1 MNXM91005@MNXC3 + 1 MNXM979@MNXC3		0	1000	0	Initializing	0
Initial Reaction		RE5FF6419_LR-973		1 MNXM10@MNXC3 + 1 MNXM1@MNXC3 + 1 MNXM378@MNXC3 + 1 MNXM4@MNXC3 --> 1 MNXM13@MNXC3 + 1 MNXM181@MNXC3 + 1 MNXM2@MNXC3 + 1 MNXM91005@MNXC3	PP3944	0	1000	0	Initializing	0
Initial Reaction		RDD71F4C0_RL-936		1 MNXM10@MNXC3 + 1 MNXM1@MNXC3 + 1 MNXM383@MNXC3 <-- 1 MNXM2@MNXC3 + 1 MNXM518@MNXC3 + 1 MNXM91005@MNXC3	PP0545;PP2589;PP2680;PP2694;PP3357;PP3463;PP5258;PP5278	-1000	0	0	Initializing	0
Initial Reaction		RC428DD4A_B-819		1 MNXM10@MNXC3 + 1 MNXM1@MNXC3 + 1 MNXM392@MNXC3 <==> 1 MNXM189@MNXC3 + 1 MNXM91005@MNXC3	PP0762;PP4300	-1000	1000	0	Initializing	0
Initial Reaction		RC95E03AF_RL-845		1 MNXM10@MNXC3 + 1 MNXM1@MNXC3 + 1 MNXM40046@MNXC3 + 1 MNXM89762@MNXC3 <-- 1 MNXM233@MNXC3 + 1 MNXM2@MNXC3 + 1 MNXM90822@MNXC3 + 1 MNXM91005@MNXC3	PP2047;PP2136;PP2214	-1000	0	0	Initializing	0
Initial Reaction		R3FDC4389_B-235		1 MNXM10@MNXC3 + 1 MNXM1@MNXC3 + 1 MNXM40046@MNXC3 <==> 1 MNXM446@MNXC3 + 1 MNXM91005@MNXC3	PP0302;PP2047;PP2136;PP2214	-1000	1000	0	Initializing	0
Initial Reaction		RE2595069_B-955		1 MNXM10@MNXC3 + 1 MNXM1@MNXC3 + 1 MNXM435@MNXC3 <==> 1 MNXM85@MNXC3 + 1 MNXM91005@MNXC3	PP0545;PP2589;PP2680;PP2694;PP3357;PP3463;PP5258;PP5278	-1000	1000	0	Initializing	0
Initial Reaction		R5D76B90C_B-355		1 MNXM10@MNXC3 + 1 MNXM1@MNXC3 + 1 MNXM46@MNXC3 <==> 1 MNXM91005@MNXC3 + 1 MNXM98@MNXC3	PP0654;PP3591	-1000	1000	0	Initializing	0
Initial Reaction		REBDB1FFA_RL-994		1 MNXM10@MNXC3 + 1 MNXM1@MNXC3 + 1 MNXM478@MNXC3 <-- 1 MNXM80458@MNXC3 + 1 MNXM91005@MNXC3		-1000	0	0	Initializing	0
Initial Reaction		RD31DB583_B-885		1 MNXM10@MNXC3 + 1 MNXM1@MNXC3 + 1 MNXM524@MNXC3 <==> 1 MNXM701@MNXC3 + 1 MNXM91005@MNXC3	PP0302;PP2047;PP2136;PP2214	-1000	1000	0	Initializing	0
Initial Reaction		R98A93DE_B-621		1 MNXM10@MNXC3 + 1 MNXM1@MNXC3 + 1 MNXM541@MNXC3 <==> 1 MNXM126@MNXC3 + 1 MNXM91005@MNXC3	PP5155	-1000	1000	0	Initializing	0
Initial Reaction		R5249BE2A_LR-303		1 MNXM10@MNXC3 + 1 MNXM1@MNXC3 + 1 MNXM5959@MNXC3 --> 1 MNXM11092@MNXC3 + 1 MNXM91005@MNXC3		0	1000	0	Initializing	0
Initial Reaction		RE39C0421_B-960		1 MNXM10@MNXC3 + 1 MNXM1@MNXC3 + 1 MNXM606@MNXC3 <==> 1 MNXM132@MNXC3 + 1 MNXM2@MNXC3 + 1 MNXM91005@MNXC3	PP0606	-1000	1000	0	Initializing	0
Initial Reaction		R2886CC8E_B-128		1 MNXM10@MNXC3 + 1 MNXM1@MNXC3 + 1 MNXM606@MNXC3 <==> 1 MNXM2@MNXC3 + 1 MNXM83@MNXC3 + 1 MNXM91005@MNXC3	PP0606	-1000	1000	0	Initializing	0
Initial Reaction		R6DBE01EF_RL-421		1 MNXM10@MNXC3 + 1 MNXM1@MNXC3 + 1 MNXM626@MNXC3 <-- 1 MNXM2@MNXC3 + 1 MNXM91005@MNXC3 + 1 MNXM940@MNXC3	PP0545;PP2589;PP2680;PP2694;PP3357;PP3463;PP5258;PP5278	-1000	0	0	Initializing	0
Initial Reaction		R9161A227_B-588		1 MNXM10@MNXC3 + 1 MNXM1@MNXC3 + 1 MNXM664@MNXC3 <==> 1 MNXM2757@MNXC3 + 1 MNXM91005@MNXC3	PP0552	-1000	1000	0	Initializing	0
Initial Reaction		R320F7687_B-178		1 MNXM10@MNXC3 + 1 MNXM1@MNXC3 + 1 MNXM69@MNXC3 <==> 1 MNXM222@MNXC3 + 1 MNXM91005@MNXC3	PP0762	-1000	1000	0	Initializing	0
Initial Reaction		RDB000E9C_B-929		1 MNXM10@MNXC3 + 1 MNXM1@MNXC3 + 1 MNXM705@MNXC3 <==> 1 MNXM733@MNXC3 + 1 MNXM91005@MNXC3	PP0302;PP2047;PP2136;PP2214	-1000	1000	0	Initializing	0
Initial Reaction		R1D76AFBE_B-75		1 MNXM10@MNXC3 + 1 MNXM1@MNXC3 + 1 MNXM706@MNXC3 <==> 1 MNXM31845@MNXC3 + 1 MNXM91005@MNXC3	PP0302;PP2047;PP2136;PP2214	-1000	1000	0	Initializing	0
Initial Reaction		R6FD17A7A_B-436		1 MNXM10@MNXC3 + 1 MNXM1@MNXC3 + 1 MNXM707@MNXC3 <==> 1 MNXM767@MNXC3 + 1 MNXM91005@MNXC3	PP0302;PP2047;PP2136;PP2214	-1000	1000	0	Initializing	0
Initial Reaction		R50BE9181_B-295		1 MNXM10@MNXC3 + 1 MNXM1@MNXC3 + 1 MNXM717@MNXC3 <==> 1 MNXM757@MNXC3 + 1 MNXM91005@MNXC3	PP0302;PP2047;PP2136;PP2214	-1000	1000	0	Initializing	0
Initial Reaction		R96422027_B-612		1 MNXM10@MNXC3 + 1 MNXM1@MNXC3 + 1 MNXM738@MNXC3 <==> 1 MNXM825@MNXC3 + 1 MNXM91005@MNXC3	PP0302;PP2047;PP2136;PP2214	-1000	1000	0	Initializing	0
Initial Reaction		R82E1DE7B_B-509		1 MNXM10@MNXC3 + 1 MNXM1@MNXC3 + 1 MNXM75@MNXC3 <==> 1 MNXM303@MNXC3 + 1 MNXM91005@MNXC3	PP0545;PP2589;PP2680;PP2694;PP3357;PP3463;PP5258;PP5278	-1000	1000	0	Initializing	0
Initial Reaction		R6A38353D_RL-402		1 MNXM10@MNXC3 + 1 MNXM1@MNXC3 + 1 MNXM89160@MNXC3 <-- 1 MNXM125@MNXC3 + 1 MNXM2@MNXC3 + 1 MNXM91005@MNXC3	PP1031	-1000	0	0	Initializing	0
Initial Reaction		RB8B250CB_RL-765		1 MNXM10@MNXC3 + 1 MNXM1@MNXC3 + 1 MNXM89916@MNXC3 <-- 1 MNXM1174@MNXC3 + 1 MNXM2@MNXC3 + 1 MNXM91005@MNXC3	PP0545;PP2589;PP2680;PP2694;PP3357;PP3463;PP5258;PP5278	-1000	0	0	Initializing	0
Initial Reaction		RA8630ABC_B-696		1 MNXM10@MNXC3 + 1 MNXM1@MNXC3 + 1 MNXM89949@MNXC3 <==> 1 MNXM2026@MNXC3 + 1 MNXM91005@MNXC3		-1000	1000	0	Initializing	0
Initial Reaction		R2FA4D708_LR-161		1 MNXM10@MNXC3 + 1 MNXM1@MNXC3 + 1 MNXM90308@MNXC3 --> 1 MNXM13220@MNXC3 + 1 MNXM91005@MNXC3	PP1803	0	1000	0	Initializing	0
Initial Reaction		R12523A0E_LR-11		1 MNXM10@MNXC3 + 1 MNXM1@MNXC3 + 1 MNXM911@MNXC3 --> 1 MNXM684@MNXC3 + 1 MNXM91005@MNXC3	PP3591	0	1000	0	Initializing	0
Initial Reaction		R53078516_B-308		1 MNXM10@MNXC3 + 1 MNXM1@MNXC3 + 1 MNXM933@MNXC3 <==> 1 MNXM396@MNXC3 + 1 MNXM91005@MNXC3	PP1143;PP2047;PP2136;PP2214;PP4666	-1000	1000	0	Initializing	0
Initial Reaction		RB8796D14_B-764		1 MNXM10@MNXC3 + 1 MNXM1@MNXC3 + 1 MNXM97404@MNXC3 <==> 1 MNXM31843@MNXC3 + 1 MNXM91005@MNXC3	PP0302;PP2047;PP2136;PP2214	-1000	1000	0	Initializing	0
Initial Reaction		RB5E48A17_LR-754		1 MNXM10@MNXC3 + 1 MNXM4@MNXC3 + 1 MNXM982@MNXC3 --> 1 MNXM204@MNXC3 + 1 MNXM2@MNXC3 + 1 MNXM56@MNXC3 + 1 MNXM91005@MNXC3	PP3736+PP3737	0	1000	0	Initializing	0
Initial Reaction		R1FB6566_B-85		1 MNXM10@MNXC3 + 1 MNXM5@MNXC3 <==> 1 MNXM6@MNXC3 + 1 MNXM91005@MNXC3	PP2151	-1000	1000	0	Initializing	0
Initial Reaction		R7CEC3318_LR-487		1 MNXM10@MNXC3 + 2 MNXM1@MNXC3 + 1 MNXM217@MNXC3 + 1 MNXM4@MNXC3 --> 1 MNXM1508@MNXC3 + 1 MNXM91005@MNXC3	PP3161+PP3162+PP3163	0	1000	0	Initializing	0
Initial Reaction		R474827E0_RL-263		1 MNXM10@MNXC3 + 2 MNXM1@MNXC3 + 1 MNXM26@MNXC3 <-- 1 MNXM2@MNXC3 + 1 MNXM75@MNXC3 + 1 MNXM91005@MNXC3	PP0545;PP2589;PP2680;PP2694;PP3357;PP3463;PP5258;PP5278	-1000	0	0	Initializing	0
Initial Reaction		R4C04D03C_RL-284		1 MNXM10@MNXC3 + 2 MNXM1@MNXC3 + 1 MNXM289@MNXC3 <-- 1 MNXM2@MNXC3 + 1 MNXM457@MNXC3 + 1 MNXM91005@MNXC3	PP0545;PP2589;PP2680;PP2694;PP3357;PP3463;PP5258;PP5278	-1000	0	0	Initializing	0
Initial Reaction		RA32D2750_RL-675		1 MNXM10@MNXC3 + 2 MNXM1@MNXC3 + 1 MNXM39@MNXC3 <-- 1 MNXM2@MNXC3 + 1 MNXM56@MNXC3 + 1 MNXM91005@MNXC3	PP0328	-1000	0	0	Initializing	0
Initial Reaction		R493A4F8C_RL-271		1 MNXM10@MNXC3 + 2 MNXM1@MNXC3 + 1 MNXM89557@MNXC3 <-- 1 MNXM245@MNXC3 + 1 MNXM2@MNXC3 + 1 MNXM91005@MNXC3	PP4947	-1000	0	0	Initializing	0
Initial Reaction		R94750649_RL-601		1 MNXM10@MNXC3 + 3 MNXM1@MNXC3 + 1 MNXM744@MNXC3 <-- 1 MNXM17108@MNXC3 + 2 MNXM2@MNXC3 + 1 MNXM91005@MNXC3	PP0545;PP2589;PP2680;PP2694;PP3357;PP3463;PP5258;PP5278	-1000	0	0	Initializing	0
Initial Reaction		RADBA693A_B-724		1 MNXM1104@MNXC3 <==> 1 MNXM1144@MNXC3 + 1 MNXM1@MNXC3	PP3715	-1000	1000	0	Initializing	0
Initial Reaction		R9F46504_B-652		1 MNXM1104@MNXC3 <==> 1 MNXM829@MNXC3	PP3714	-1000	1000	0	Initializing	0
Initial Reaction		R39EC1BD6_LR-209		1 MNXM1105@MNXC3 + 1 MNXM1539@MNXC3 --> 1 MNXM113@MNXC3 + 1 MNXM1@MNXC3 + 1 MNXM489@MNXC3	PP1681	0	1000	0	Initializing	0
Initial Reaction		RF4947366_RL-1030		1 MNXM11119@MNXC3 + 1 MNXM2@MNXC3 <-- 1 MNXM12841@MNXC3	PP1602;PP4147	-1000	0	0	Initializing	0
Initial Reaction		RC3F5B6CD_RL-818		1 MNXM11121@MNXC3 + 1 MNXM13@MNXC3 + 1 MNXM89734@MNXC3 <-- 1 MNXM184@MNXC3 + 1 MNXM1@MNXC3 + 1 MNXM89949@MNXC3	PP4175	-1000	0	0	Initializing	0
Initial Reaction		RFED474BC_LR-1064		1 MNXM11121@MNXC3 + 1 MNXM1@MNXC3 + 1 MNXM6@MNXC3 --> 1 MNXM12841@MNXC3 + 1 MNXM5@MNXC3	PP0581;PP1914;PP2783	0	1000	0	Initializing	0
Initial Reaction		RD0525EF5_LR-871		1 MNXM1115@MNXC3 + 1 MNXM2@MNXC3 --> 1 MNXM1@MNXC3 + 1 MNXM216@MNXC3 + 1 MNXM97011@MNXC3	PP2460	0	1000	0	Initializing	0
Initial Reaction		R2EE43E29_RL-157		1 MNXM1115@MNXC3 + 1 MNXM9@MNXC3 <-- 1 MNXM2@MNXC3 + 1 MNXM355@MNXC3	PP1414;PP1620;PP2531	-1000	0	0	Initializing	0
Initial Reaction		R83DF2584_LR-518		1 MNXM1123@MNXC3 + 4 MNXM1@MNXC3 --> 1 MNXM1322@MNXC3 + 4 MNXM13@MNXC3	PP5074	0	1000	0	Initializing	0
Initial Reaction		R52B36B3D_B-306		1 MNXM1128@MNXC3 + 1 MNXM2@MNXC3 <==> 1 MNXM159@MNXC3 + 1 MNXM15@MNXC3	PP2009	-1000	1000	0	Initializing	0
Initial Reaction		RC2E1B472_LR-812		1 MNXM113534@MNXC2 + 1 MNXM2@MNXC3 + 1 MNXM3@MNXC3 --> 1 MNXM113534@MNXC3 + 1 MNXM1@MNXC3 + 1 MNXM7@MNXC3 + 1 MNXM9@MNXC3	PP5168+PP5169+PP5171;PP5168+PP5170+PP5171	0	1000	0	Initializing	0
Initial Reaction		RE5174E2_LR-967		1 MNXM113534@MNXC3 + 1 MNXM1@MNXC3 + 1 MNXM418@MNXC3 --> 1 MNXM2428@MNXC3 + 1 MNXM26@MNXC3	PP1654	0	1000	0	Initializing	0
Initial Reaction		R81D753DC_RL-506		1 MNXM1135@MNXC3 + 1 MNXM7@MNXC3 <-- 1 MNXM3@MNXC3 + 1 MNXM790@MNXC3	PP4782	-1000	0	0	Initializing	0
Initial Reaction		R67E5E520_RL-390		1 MNXM113736@MNXC3 + 1 MNXM647@MNXC3 <-- 4 MNXM1@MNXC3 + 1 MNXM2@MNXC3 + 1 MNXM344@MNXC3	PP2102	-1000	0	0	Initializing	0
Initial Reaction		R6F3F0DE8_B-434		1 MNXM113964@MNXC2 + 1 MNXM1@MNXC2 <==> 1 MNXM113964@MNXC3 + 1 MNXM1@MNXC3	PP0745;PP3992;PP4290;PP4643;PP4653	-1000	1000	0	Initializing	0
Initial Reaction		R2B5D708A_RL-143		1 MNXM113964@MNXC3 + 1 MNXM15@MNXC3 <-- 1 MNXM1@MNXC3 + 1 MNXM259@MNXC3 + 1 MNXM2@MNXC3	PP4281	-1000	0	0	Initializing	0
Initial Reaction		REF8425_RL-1009		1 MNXM113964@MNXC3 + 1 MNXM97011@MNXC3 <-- 1 MNXM2@MNXC3 + 1 MNXM687@MNXC3	PP2460	-1000	0	0	Initializing	0
Initial Reaction		RAC8E1885_B-719		1 MNXM113@MNXC3 + 1 MNXM1@MNXC3 + 1 MNXM3@MNXC3 <==> 1 MNXM30@MNXC3 + 1 MNXM7@MNXC3	PP5296	-1000	1000	0	Initializing	0
Initial Reaction		RA22B3905_LR-667		1 MNXM113@MNXC3 + 1 MNXM2@MNXC3 --> 1 MNXM401@MNXC3 + 1 MNXM9@MNXC3	PP1414;PP1620;PP2531	0	1000	0	Initializing	0
Initial Reaction		R3767A957_RL-196		1 MNXM114034@MNXC2 + 1 MNXM1@MNXC3 + 1 MNXM7@MNXC3 + 1 MNXM9@MNXC3 <-- 1 MNXM114034@MNXC3 + 1 MNXM2@MNXC3 + 1 MNXM3@MNXC3	PP0117+PP0118+PP0120	-1000	0	0	Initializing	0
Initial Reaction		RDEDC0FB8_RL-940		1 MNXM114034@MNXC2 + 1 MNXM1@MNXC3 <-- 1 MNXM114034@MNXC3 + 1 MNXM1@MNXC2	PP0044+PP0045+PP2410	-1000	0	0	Initializing	0
Initial Reaction		RD499D05C_LR-895		1 MNXM114034@MNXC2 + 1 MNXM2@MNXC3 + 1 MNXM3@MNXC3 --> 1 MNXM114034@MNXC3 + 1 MNXM1@MNXC3 + 1 MNXM7@MNXC3 + 1 MNXM9@MNXC3	PP0117+PP0118+PP0120	0	1000	0	Initializing	0
Initial Reaction		R18C19F4_B-51		1 MNXM1140@MNXC3 + 1 MNXM3090@MNXC3 <==> 1 MNXM1141@MNXC3 + 1 MNXM16@MNXC3	PP4984	-1000	1000	0	Initializing	0
Initial Reaction		R736E5B86_RL-453		1 MNXM1141@MNXC3 + 1 MNXM12@MNXC3 + 1 MNXM13@MNXC3 <-- 1 MNXM1@MNXC3 + 1 MNXM32@MNXC3 + 1 MNXM951@MNXC3	PP0363	-1000	0	0	Initializing	0
Initial Reaction		R3E0A31BF_RL-225		1 MNXM1144@MNXC3 + 2 MNXM1@MNXC3 <-- 1 MNXM181@MNXC3 + 1 MNXM4@MNXC3	PP3713	-1000	0	0	Initializing	0
Initial Reaction		RAA2F281A_RL-705		1 MNXM11495@MNXC3 <-- 1 MNXM3533@MNXC3	PP1282;PP1283;PP1285	-1000	0	0	Initializing	0
Initial Reaction		RE15163F1_LR-952		1 MNXM114@MNXC2 + 1 MNXM2@MNXC3 + 1 MNXM3@MNXC3 --> 1 MNXM114@MNXC3 + 1 MNXM1@MNXC3 + 1 MNXM7@MNXC3 + 1 MNXM9@MNXC3	PP0076+PP0294+PP0295;PP0076+PP0294+PP2774;PP0076+PP0294+PP3559;PP0076+PP0295+PP2774;PP0076+PP2774;PP0076+PP2774+PP3559;PP0294+PP0295+PP0296;PP0294+PP0295+PP0304;PP0294+PP0295+PP1741;PP0294+PP0295+PP2775;PP0294+PP0295+PP3558;PP0294+PP0296+PP2774;PP0294+PP0296+PP3559;PP0294+PP0304+PP2774;PP0294+PP0304+PP3559;PP0294+PP1741+PP2774;PP0294+PP1741+PP3559;PP0294+PP2774+PP2775;PP0294+PP2774+PP3558;PP0294+…	0	1000	0	Initializing	0
Initial Reaction		R2CF3B5C7_LR-148		1 MNXM114@MNXC3 + 1 MNXM2@MNXC3 + 1 MNXM90822@MNXC3 --> 1 MNXM245@MNXC3 + 1 MNXM89762@MNXC3	PP4947	0	1000	0	Initializing	0
Initial Reaction		RD396D457_RL-889		1 MNXM114@MNXC3 + 1 MNXM5@MNXC3 <-- 2 MNXM1@MNXC3 + 1 MNXM301@MNXC3 + 1 MNXM6@MNXC3	PP5095	-1000	0	0	Initializing	0
Initial Reaction		R190EC224_RL-53		1 MNXM1152@MNXC3 + 1 MNXM13@MNXC3 + 2 MNXM15@MNXC3 <-- 1 MNXM1756@MNXC3 + 2 MNXM1@MNXC3 + 2 MNXM2@MNXC3	PP4477	-1000	0	0	Initializing	0
Initial Reaction		RF5CBC131_B-1036		1 MNXM11560@MNXC3 + 1 MNXM6@MNXC3 <==> 1 MNXM11561@MNXC3 + 1 MNXM1@MNXC3 + 1 MNXM5@MNXC3	PP1638	-1000	1000	0	Initializing	0
Initial Reaction		RB630AADB_RL-757		1 MNXM1160@MNXC3 + 1 MNXM14@MNXC3 + 1 MNXM1@MNXC3 <-- 1 MNXM3@MNXC3 + 1 MNXM937@MNXC3	PP0393;PP4698	-1000	0	0	Initializing	0
Initial Reaction		RBA514694_LR-773		1 MNXM1168@MNXC3 + 1 MNXM1@MNXC3 --> 1 MNXM2@MNXC3 + 1 MNXM606@MNXC3	PP0853	0	1000	0	Initializing	0
Initial Reaction		R870CDBC7_RL-539		1 MNXM1168@MNXC3 + 1 MNXM31@MNXC3 <-- 1 MNXM1641@MNXC3	PP1618	-1000	0	0	Initializing	0
Initial Reaction		RFF5F1C5A_B-1066		1 MNXM1177@MNXC3 + 1 MNXM1@MNXC3 + 1 MNXM6@MNXC3 <==> 1 MNXM361@MNXC3 + 1 MNXM5@MNXC3 + 1 MNXM9@MNXC3	PP1989;PP1992	-1000	1000	0	Initializing	0
Initial Reaction		R1F73F81_B-84		1 MNXM1177@MNXC3 + 1 MNXM7@MNXC3 <==> 1 MNXM3@MNXC3 + 1 MNXM42@MNXC3	PP4473	-1000	1000	0	Initializing	0
Initial Reaction		R304892D8_LR-167		1 MNXM1178@MNXC3 + 1 MNXM2@MNXC3 --> 1 MNXM791@MNXC3 + 1 MNXM9@MNXC3	PP4565	0	1000	0	Initializing	0
Initial Reaction		R788748E2_RL-469		1 MNXM1178@MNXC3 + 1 MNXM5@MNXC3 <-- 1 MNXM1532@MNXC3 + 1 MNXM1@MNXC3 + 1 MNXM6@MNXC3	PP0514	-1000	0	0	Initializing	0
Initial Reaction		R1D130CA6_B-72		1 MNXM117@MNXC2 + 2 MNXM1@MNXC2 <==> 1 MNXM117@MNXC3 + 2 MNXM1@MNXC3	PP4302	-1000	1000	0	Initializing	0
Initial Reaction		R4938DB0B_RL-270		1 MNXM117@MNXC3 + 1 MNXM118@MNXC3 <-- 1 MNXM2@MNXC3 + 1 MNXM328@MNXC3	PP2196;PP4523	-1000	0	0	Initializing	0
Initial Reaction		R3F8608DC_B-231		1 MNXM117@MNXC3 + 1 MNXM192@MNXC3 <==> 1 MNXM1312@MNXC3 + 1 MNXM2@MNXC3	PP4523	-1000	1000	0	Initializing	0
Initial Reaction		RD74F6AC5_LR-909		1 MNXM117@MNXC3 + 2 MNXM1@MNXC3 + 1 MNXM2@MNXC3 --> 1 MNXM13@MNXC3 + 2 MNXM15@MNXC3	PP2843+PP2844+PP2845	0	1000	0	Initializing	0
Initial Reaction		RAB49C375_LR-713		1 MNXM1184@MNXC3 + 1 MNXM2@MNXC3 + 1 MNXM73@MNXC3 --> 1 MNXM1647@MNXC3 + 1 MNXM9@MNXC3	PP1611;PP1807	0	1000	0	Initializing	0
Initial Reaction		RA9375844_B-701		1 MNXM1184@MNXC3 <==> 1 MNXM145@MNXC3	PP0957	-1000	1000	0	Initializing	0
Initial Reaction		R71585B9F_B-442		1 MNXM1189@MNXC3 + 1 MNXM9@MNXC3 <==> 1 MNXM1561@MNXC3 + 1 MNXM2@MNXC3	PP5216	-1000	1000	0	Initializing	0
Initial Reaction		RA557F008_B-686		1 MNXM118@MNXC2 + 1 MNXM1@MNXC2 <==> 1 MNXM118@MNXC3 + 1 MNXM1@MNXC3	PP1229;PP2586;PP2802	-1000	1000	0	Initializing	0
Initial Reaction		R3C7D44CA_LR-219		1 MNXM118@MNXC2 + 1 MNXM2@MNXC3 + 1 MNXM3@MNXC3 --> 1 MNXM118@MNXC3 + 1 MNXM1@MNXC3 + 1 MNXM7@MNXC3 + 1 MNXM9@MNXC3	PP0411+PP0412+PP0413+PP0414;PP0411+PP0412+PP0413+PP1482;PP0411+PP0412+PP0413+PP1723;PP0411+PP0412+PP0413+PP5177;PP0411+PP0412+PP0414+PP5178;PP0411+PP0412+PP1482+PP5178;PP0411+PP0412+PP1723+PP5178;PP0411+PP0412+PP5177+PP5178;PP0411+PP0413+PP0414+PP2195;PP0411+PP0413+PP0414+PP5180;PP0411+PP0413+PP0414+PP5181;PP0411+PP0413+PP1482+PP2195;PP0411+PP0413+PP1482+PP5180;PP0411+PP0413+PP1482+PP5181;PP0411+…	0	1000	0	Initializing	0
Initial Reaction		RCAF4B249_LR-850		1 MNXM118@MNXC3 + 1 MNXM20@MNXC3 --> 1 MNXM422@MNXC3 + 1 MNXM89557@MNXC3	PP5182	0	1000	0	Initializing	0
Initial Reaction		R231CFDAF_LR-103		1 MNXM118@MNXC3 + 1 MNXM321@MNXC3 --> 1 MNXM124@MNXC3 + 1 MNXM150@MNXC3 + 1 MNXM1@MNXC3		0	1000	0	Initializing	0
Initial Reaction		R38D3B430_LR-202		1 MNXM1202@MNXC3 --> 1 MNXM2@MNXC3 + 1 MNXM439@MNXC3	PP5128	0	1000	0	Initializing	0
Initial Reaction		R7AD3EBD8_RL-481		1 MNXM1211@MNXC3 + 1 MNXM157@MNXC3 <-- 1 MNXM36717@MNXC3 + 1 MNXM4@MNXC3	PP2518	-1000	0	0	Initializing	0
Initial Reaction		R17525509_LR-42		1 MNXM1218@MNXC3 + 1 MNXM1@MNXC3 + 1 MNXM6@MNXC3 --> 1 MNXM325@MNXC3 + 1 MNXM5@MNXC3	PP3376	0	1000	0	Initializing	0
Initial Reaction		RD44165DB_RL-893		1 MNXM1218@MNXC3 + 1 MNXM1@MNXC3 + 1 MNXM7@MNXC3 <-- 1 MNXM3@MNXC3 + 1 MNXM582@MNXC3	PP3378	-1000	0	0	Initializing	0
Initial Reaction		RBB8DB4B7_RL-780		1 MNXM1219@MNXC3 + 1 MNXM9@MNXC3 <-- 1 MNXM258@MNXC3 + 1 MNXM2@MNXC3 + 1 MNXM73@MNXC3	PP1866;PP2324;PP3080	-1000	0	0	Initializing	0
Initial Reaction		R9D1B4549_LR-641		1 MNXM1219@MNXC3 --> 1 MNXM478@MNXC3 + 1 MNXM9@MNXC3	PP5078	0	1000	0	Initializing	0
Initial Reaction		RBE969E8F_RL-794		1 MNXM121@MNXC3 + 1 MNXM15@MNXC3 <-- 1 MNXM1@MNXC3 + 1 MNXM2@MNXC3 + 1 MNXM63@MNXC3	PP1100	-1000	0	0	Initializing	0
Initial Reaction		R8A4BE0D1_LR-558		1 MNXM121@MNXC3 + 1 MNXM2@MNXC3 + 1 MNXM37@MNXC3 + 1 MNXM3@MNXC3 --> 2 MNXM1@MNXC3 + 1 MNXM63@MNXC3 + 1 MNXM7@MNXC3 + 1 MNXM89557@MNXC3 + 1 MNXM9@MNXC3	PP1610	0	1000	0	Initializing	0
Initial Reaction		RDD534A01_B-934		1 MNXM121@MNXC3 + 1 MNXM7@MNXC3 <==> 1 MNXM17@MNXC3 + 1 MNXM1@MNXC3 + 1 MNXM3@MNXC3	PP0849	-1000	1000	0	Initializing	0
Initial Reaction		R5C7A3778_RL-351		1 MNXM1223@MNXC3 + 1 MNXM13@MNXC3 + 1 MNXM89734@MNXC3 <-- 1 MNXM1269@MNXC3 + 1 MNXM184@MNXC3 + 1 MNXM1@MNXC3	PP3787;PP4379;PP4545	-1000	0	0	Initializing	0
Initial Reaction		RD0E7B855_LR-876		1 MNXM1223@MNXC3 + 1 MNXM1@MNXC3 + 1 MNXM6@MNXC3 --> 1 MNXM5@MNXC3 + 1 MNXM92755@MNXC3	PP0581;PP1914;PP2783	0	1000	0	Initializing	0
Initial Reaction		R1EC05CC9_RL-82		1 MNXM1224@MNXC3 + 1 MNXM1@MNXC3 + 1 MNXM274@MNXC3 <-- 1 MNXM194@MNXC3 + 1 MNXM50981@MNXC3	PP1679	-1000	0	0	Initializing	0
Initial Reaction		R8675AE30_LR-535		1 MNXM1230@MNXC3 + 1 MNXM2@MNXC3 --> 1 MNXM1@MNXC3 + 1 MNXM327@MNXC3 + 1 MNXM58@MNXC3	PP3352	0	1000	0	Initializing	0
Initial Reaction		RAA59AE89_RL-706		1 MNXM1231@MNXC3 + 1 MNXM89557@MNXC3 <-- 1 MNXM2@MNXC3 + 1 MNXM496@MNXC3	PP5029	-1000	0	0	Initializing	0
Initial Reaction		RE8984C2C_RL-983		1 MNXM12354@MNXC3 + 1 MNXM32@MNXC3 <-- 1 MNXM2@MNXC3 + 1 MNXM4053@MNXC3	PP4897	-1000	0	0	Initializing	0
Initial Reaction		R245630E8_LR-110		1 MNXM123@MNXC3 + 1 MNXM14920@MNXC3 --> 1 MNXM61@MNXC3 + 1 MNXM83932@MNXC3	PP2698;PP4637	0	1000	0	Initializing	0
Initial Reaction		R17AF74BF_B-45		1 MNXM123@MNXC3 + 1 MNXM212@MNXC3 <==> 1 MNXM19@MNXC3 + 1 MNXM2@MNXC3		-1000	1000	0	Initializing	0
Initial Reaction		R8261C1C5_RL-507		1 MNXM123@MNXC3 + 1 MNXM25@MNXC3 <-- 1 MNXM820@MNXC3 + 1 MNXM89582@MNXC3	PP2001	-1000	0	0	Initializing	0
Initial Reaction		RA528EB55_RL-685		1 MNXM123@MNXC3 + 1 MNXM26@MNXC3 <-- 1 MNXM699@MNXC3 + 1 MNXM89582@MNXC3	PP0659;PP2528	-1000	0	0	Initializing	0
Initial Reaction		RD2EBF8F3_LR-883		1 MNXM123@MNXC3 + 1 MNXM318@MNXC3 --> 1 MNXM61@MNXC3 + 1 MNXM79@MNXC3	PP2375	0	1000	0	Initializing	0
Initial Reaction		R5141F0EC_RL-298		1 MNXM1242@MNXC3 + 1 MNXM17@MNXC3 + 1 MNXM1@MNXC3 <-- 1 MNXM2264@MNXC3 + 1 MNXM47@MNXC3	PP1337	-1000	0	0	Initializing	0
Initial Reaction		R2F317052_LR-158		1 MNXM1242@MNXC3 --> 1 MNXM1@MNXC3 + 1 MNXM326@MNXC3 + 1 MNXM4770@MNXC3		0	1000	0	Initializing	0
Initial Reaction		R3FCD1873_RL-232		1 MNXM1243@MNXC3 + 1 MNXM15@MNXC3 <-- 1 MNXM2@MNXC3 + 1 MNXM328@MNXC3	PP0266	-1000	0	0	Initializing	0
Initial Reaction		R56401001_LR-318		1 MNXM124@MNXC2 + 1 MNXM2@MNXC3 + 1 MNXM3@MNXC3 --> 1 MNXM124@MNXC3 + 1 MNXM1@MNXC3 + 1 MNXM7@MNXC3 + 1 MNXM9@MNXC3	PP0411+PP0412+PP0413+PP0414;PP0411+PP0412+PP0413+PP1482;PP0411+PP0412+PP0413+PP1723;PP0411+PP0412+PP0413+PP5177;PP0411+PP0412+PP0414+PP5178;PP0411+PP0412+PP1482+PP5178;PP0411+PP0412+PP1723+PP5178;PP0411+PP0412+PP5177+PP5178;PP0411+PP0413+PP0414+PP2195;PP0411+PP0413+PP0414+PP5180;PP0411+PP0413+PP0414+PP5181;PP0411+PP0413+PP1482+PP2195;PP0411+PP0413+PP1482+PP5180;PP0411+PP0413+PP1482+PP5181;PP0411+…	0	1000	0	Initializing	0
Initial Reaction		R744A9F7_RL-456		1 MNXM12509@MNXC3 + 1 MNXM2@MNXC3 <-- 1 MNXM6417@MNXC3	PP1602;PP4147	-1000	0	0	Initializing	0
Initial Reaction		R52301C37_LR-302		1 MNXM1253@MNXC3 + 1 MNXM2@MNXC3 --> 1 MNXM1@MNXC3 + 1 MNXM285@MNXC3 + 1 MNXM57@MNXC3	PP4144	0	1000	0	Initializing	0
Initial Reaction		RF191F672_B-1017		1 MNXM1253@MNXC3 <==> 1 MNXM310@MNXC3 + 1 MNXM57@MNXC3	PP3766	-1000	1000	0	Initializing	0
Initial Reaction		RE8AF5D8F_LR-984		1 MNXM125@MNXC3 + 1 MNXM42@MNXC3 + 1 MNXM51@MNXC3 --> 1 MNXM30@MNXC3 + 1 MNXM565@MNXC3 + 1 MNXM9@MNXC3	PP4889	0	1000	0	Initializing	0
Initial Reaction		R8796A875_LR-544		1 MNXM125@MNXC3 + 1 MNXM2@MNXC3 --> 1 MNXM334@MNXC3 + 1 MNXM9@MNXC3	PP1414;PP1620;PP2531	0	1000	0	Initializing	0
Initial Reaction		R26F0C5C0_RL-121		1 MNXM125@MNXC3 + 1 MNXM2@MNXC3 <-- 1 MNXM456@MNXC3	PP4822	-1000	0	0	Initializing	0
Initial Reaction		R17F3A914_RL-46		1 MNXM1265@MNXC3 + 1 MNXM1@MNXC3 + 1 MNXM7@MNXC3 <-- 1 MNXM3@MNXC3 + 1 MNXM602@MNXC3	PP5079	-1000	0	0	Initializing	0
Initial Reaction		R5F01904_B-362		1 MNXM1265@MNXC3 + 1 MNXM73@MNXC3 <==> 1 MNXM1365@MNXC3 + 1 MNXM9@MNXC3	PP1770	-1000	1000	0	Initializing	0
Initial Reaction		RB36B9DE7_RL-744		1 MNXM1269@MNXC3 + 1 MNXM12@MNXC3 <-- 1 MNXM21@MNXC3 + 1 MNXM89734@MNXC3	PP1916;PP3303;PP4175;PP4379;PP4545	-1000	0	0	Initializing	0
Initial Reaction		R67D3D8EC_RL-389		1 MNXM126@MNXC3 + 1 MNXM1@MNXC3 + 1 MNXM7@MNXC3 <-- 1 MNXM189@MNXC3 + 1 MNXM3@MNXC3	PP3178	-1000	0	0	Initializing	0
Initial Reaction		RFDE90BF1_B-1061		1 MNXM126@MNXC3 + 1 MNXM3@MNXC3 <==> 1 MNXM261@MNXC3 + 1 MNXM7@MNXC3	PP4963	-1000	1000	0	Initializing	0
Initial Reaction		RAA0C2E94_RL-704		1 MNXM126@MNXC3 + 2 MNXM1@MNXC3 + 1 MNXM6@MNXC3 <-- 1 MNXM2@MNXC3 + 1 MNXM5@MNXC3 + 1 MNXM74@MNXC3	PP0665+PP3443	-1000	0	0	Initializing	0
Initial Reaction		R435A649E_B-250		1 MNXM126@MNXC3 <==> 1 MNXM275@MNXC3	PP5056	-1000	1000	0	Initializing	0
Initial Reaction		R5ACEE073_LR-343		1 MNXM1273@MNXC2 + 1 MNXM73@MNXC3 --> 1 MNXM23@MNXC3 + 1 MNXM90055@MNXC3	PP0793+PP0795	0	1000	0	Initializing	0
Initial Reaction		R5ABA460F_RL-342		1 MNXM12797@MNXC3 + 1 MNXM1@MNXC3 + 1 MNXM31@MNXC3 <-- 1 MNXM535@MNXC3 + 1 MNXM9062@MNXC3	PP4928	-1000	0	0	Initializing	0
Initial Reaction		R6C7B32D9_LR-413		1 MNXM12797@MNXC3 + 1 MNXM535@MNXC3 --> 1 MNXM1@MNXC3 + 1 MNXM21385@MNXC3 + 1 MNXM31@MNXC3	PP4928	0	1000	0	Initializing	0
Initial Reaction		R5BB1B41E_LR-348		1 MNXM12798@MNXC3 + 1 MNXM9203@MNXC3 --> 1 MNXM12804@MNXC3 + 1 MNXM17@MNXC3 + 1 MNXM1@MNXC3	PP1604	0	1000	0	Initializing	0
Initial Reaction		R5FFBAC3C_RL-368		1 MNXM12798@MNXC3 + 2 MNXM1@MNXC3 + 1 MNXM80@MNXC3 <-- 1 MNXM2@MNXC3 + 1 MNXM9203@MNXC3	PP2902	-1000	0	0	Initializing	0
Initial Reaction		R42E6364C_RL-249		1 MNXM127@MNXC3 + 1 MNXM9@MNXC3 <-- 1 MNXM2063@MNXC3 + 1 MNXM2@MNXC3	PP0838	-1000	0	0	Initializing	0
Initial Reaction		RF57BB247_RL-1035		1 MNXM127@MNXC3 + 1 MNXM9@MNXC3 <-- 1 MNXM2@MNXC3 + 1 MNXM540@MNXC3	PP0838	-1000	0	0	Initializing	0
Initial Reaction		R99EB1F00_RL-631		1 MNXM127@MNXC3 + 1 MNXM9@MNXC3 <-- 1 MNXM2@MNXC3 + 1 MNXM97122@MNXC3	PP0838	-1000	0	0	Initializing	0
Initial Reaction		R104E126B_LR-2		1 MNXM12804@MNXC3 + 1 MNXM3@MNXC3 --> 1 MNXM1@MNXC3 + 1 MNXM7@MNXC3 + 1 MNXM9063@MNXC3	PP1900	0	1000	0	Initializing	0
Initial Reaction		R5D3D40E0_B-352		1 MNXM1280@MNXC3 + 1 MNXM1@MNXC3 + 1 MNXM6@MNXC3 <==> 1 MNXM245@MNXC3 + 1 MNXM5@MNXC3 + 1 MNXM9@MNXC3	PP4811	-1000	1000	0	Initializing	0
Initial Reaction		RBA1EB653_RL-768		1 MNXM1280@MNXC3 + 1 MNXM7@MNXC3 <-- 1 MNXM3@MNXC3 + 1 MNXM89557@MNXC3	PP0691	-1000	0	0	Initializing	0
Initial Reaction		RF3AF94EC_RL-1023		1 MNXM1281@MNXC3 + 1 MNXM9@MNXC3 <-- 1 MNXM1482@MNXC3 + 1 MNXM2@MNXC3		-1000	0	0	Initializing	0
Initial Reaction		RBF9973C8_B-801		1 MNXM1287@MNXC3 + 1 MNXM15@MNXC3 <==> 1 MNXM2@MNXC3 + 1 MNXM496@MNXC3	PP5036	-1000	1000	0	Initializing	0
Initial Reaction		RC5B97616_B-826		1 MNXM1289@MNXC3 + 1 MNXM1@MNXC3 + 1 MNXM6@MNXC3 <==> 1 MNXM5@MNXC3 + 1 MNXM89661@MNXC3	PP4011+PP4012	-1000	1000	0	Initializing	0
Initial Reaction		R4E015DC_RL-289		1 MNXM1290@MNXC3 + 1 MNXM19@MNXC3 + 1 MNXM1@MNXC3 <-- 1 MNXM16@MNXC3 + 1 MNXM90976@MNXC3	PP4827	-1000	0	0	Initializing	0
Initial Reaction		R3FDA3D55_LR-234		1 MNXM1291@MNXC3 + 1 MNXM16@MNXC3 --> 1 MNXM1441@MNXC3 + 1 MNXM19@MNXC3 + 2 MNXM1@MNXC3	PP4826	0	1000	0	Initializing	0
Initial Reaction		R54EC72A7_RL-315		1 MNXM1294@MNXC3 <-- 1 MNXM258@MNXC3 + 1 MNXM77@MNXC3	PP4960	-1000	0	0	Initializing	0
Initial Reaction		R71CD7CDF_RL-447		1 MNXM1298@MNXC3 + 1 MNXM5@MNXC3 <-- 1 MNXM1@MNXC3 + 1 MNXM4994@MNXC3 + 1 MNXM6@MNXC3	PP0581;PP1914;PP2783	-1000	0	0	Initializing	0
Initial Reaction		R9D739CBB_LR-643		1 MNXM1298@MNXC3 --> 1 MNXM1469@MNXC3 + 1 MNXM2@MNXC3	PP1602;PP4147	0	1000	0	Initializing	0
Initial Reaction		R7B007A06_RL-482		1 MNXM12@MNXC3 + 1 MNXM131@MNXC3 + 1 MNXM1@MNXC3 <-- 1 MNXM21@MNXC3 + 1 MNXM2@MNXC3 + 1 MNXM46@MNXC3	PP4194	-1000	0	0	Initializing	0
Initial Reaction		R68C5FFBB_LR-397		1 MNXM12@MNXC3 + 1 MNXM1499@MNXC3 --> 1 MNXM97015@MNXC3 + 1 MNXM9@MNXC3	PP0774	0	1000	0	Initializing	0
Initial Reaction		RB7ADA295_RL-763		1 MNXM12@MNXC3 + 1 MNXM1563@MNXC3 <-- 1 MNXM2@MNXC3 + 1 MNXM480@MNXC3 + 1 MNXM97014@MNXC3	PP1530	-1000	0	0	Initializing	0
Initial Reaction		RD7A9976F_B-914		1 MNXM12@MNXC3 + 1 MNXM1756@MNXC3 + 1 MNXM1@MNXC3 <==> 1 MNXM70@MNXC3 + 1 MNXM97014@MNXC3	PP4479;PP4480	-1000	1000	0	Initializing	0
Initial Reaction		RB91DCF1B_B-766		1 MNXM12@MNXC3 + 1 MNXM184@MNXC3 <==> 1 MNXM89734@MNXC3 + 1 MNXM97008@MNXC3	PP1913	-1000	1000	0	Initializing	0
Initial Reaction		RAC0608E7_RL-716		1 MNXM12@MNXC3 + 1 MNXM1@MNXC3 + 1 MNXM396@MNXC3 <-- 1 MNXM2@MNXC3 + 1 MNXM90341@MNXC3		-1000	0	0	Initializing	0
Initial Reaction		REF6E1A18_RL-1008		1 MNXM12@MNXC3 + 1 MNXM1@MNXC3 + 1 MNXM730@MNXC3 <-- 1 MNXM21@MNXC3 + 1 MNXM89557@MNXC3	PP1346;PP5185	-1000	0	0	Initializing	0
Initial Reaction		R8149F79B_RL-504		1 MNXM12@MNXC3 + 1 MNXM1@MNXC3 + 1 MNXM7@MNXC3 <-- 1 MNXM3@MNXC3 + 1 MNXM481@MNXC3	PP0631	-1000	0	0	Initializing	0
Initial Reaction		R7C093A0F_RL-485		1 MNXM12@MNXC3 + 1 MNXM1@MNXC3 + 1 MNXM89939@MNXC3 <-- 1 MNXM21@MNXC3 + 1 MNXM969@MNXC3	PP5411	-1000	0	0	Initializing	0
Initial Reaction		RBF1BC307_RL-799		1 MNXM12@MNXC3 + 1 MNXM1@MNXC3 + 1 MNXM985@MNXC3 <-- 1 MNXM21@MNXC3 + 1 MNXM238@MNXC3 + 1 MNXM2@MNXC3	PP1025	-1000	0	0	Initializing	0
Initial Reaction		R56D4FB79_RL-323		1 MNXM12@MNXC3 + 1 MNXM1@MNXC3 + 1 MNXM98@MNXC3 <-- 1 MNXM21@MNXC3 + 1 MNXM2@MNXC3 + 1 MNXM69@MNXC3	PP0356	-1000	0	0	Initializing	0
Initial Reaction		R5DB904EE_LR-357		1 MNXM12@MNXC3 + 1 MNXM2214@MNXC3 --> 1 MNXM1@MNXC3 + 1 MNXM45@MNXC3 + 1 MNXM89734@MNXC3	PP1183	0	1000	0	Initializing	0
Initial Reaction		R8567EEDB_B-530		1 MNXM12@MNXC3 + 1 MNXM25@MNXC3 + 1 MNXM3@MNXC3 <==> 1 MNXM7@MNXC3 + 1 MNXM97014@MNXC3 + 1 MNXM9@MNXC3	PP4185+PP4186	-1000	1000	0	Initializing	0
Initial Reaction		REA1C9317_B-989		1 MNXM12@MNXC3 + 1 MNXM280@MNXC3 <==> 1 MNXM21@MNXC3 + 1 MNXM9@MNXC3	PP0774	-1000	1000	0	Initializing	0
Initial Reaction		R6F0A83FF_B-432		1 MNXM12@MNXC3 + 1 MNXM40046@MNXC3 <==> 2 MNXM21@MNXC3	PP0582;PP2051;PP2137;PP2215;PP3280;PP3754;PP4636	-1000	1000	0	Initializing	0
Initial Reaction		R5F46211E_RL-363		1 MNXM12@MNXC3 + 1 MNXM418@MNXC3 <-- 1 MNXM21@MNXC3 + 1 MNXM53@MNXC3	PP0228;PP0840	-1000	0	0	Initializing	0
Initial Reaction		R39135A7D_B-203		1 MNXM12@MNXC3 + 1 MNXM524@MNXC3 <==> 1 MNXM21@MNXC3 + 1 MNXM97015@MNXC3	PP2137;PP3280	-1000	1000	0	Initializing	0
Initial Reaction		RD8D979E7_B-924		1 MNXM12@MNXC3 + 1 MNXM5283@MNXC3 <==> 1 MNXM14@MNXC3 + 2 MNXM1@MNXC3 + 1 MNXM97015@MNXC3	PP2213;PP2351;PP4487;PP4702	-1000	1000	0	Initializing	0
Initial Reaction		R872A45AB_B-540		1 MNXM12@MNXC3 + 1 MNXM699@MNXC3 <==> 1 MNXM21@MNXC3 + 1 MNXM353@MNXC3	PP5097	-1000	1000	0	Initializing	0
Initial Reaction		RC85FD4B5_B-839		1 MNXM12@MNXC3 + 1 MNXM705@MNXC3 <==> 1 MNXM21@MNXC3 + 1 MNXM486@MNXC3	PP2137;PP3280	-1000	1000	0	Initializing	0
Initial Reaction		R3145DBFD_B-176		1 MNXM12@MNXC3 + 1 MNXM706@MNXC3 <==> 1 MNXM21@MNXC3 + 1 MNXM97129@MNXC3	PP2137;PP3280	-1000	1000	0	Initializing	0
Initial Reaction		RBFDCF42D_B-802		1 MNXM12@MNXC3 + 1 MNXM707@MNXC3 <==> 1 MNXM21@MNXC3 + 1 MNXM363@MNXC3	PP2137;PP3280	-1000	1000	0	Initializing	0
Initial Reaction		R43D1C646_B-252		1 MNXM12@MNXC3 + 1 MNXM717@MNXC3 <==> 1 MNXM21@MNXC3 + 1 MNXM233@MNXC3	PP2137;PP3280	-1000	1000	0	Initializing	0
Initial Reaction		R8A69C2F0_B-559		1 MNXM12@MNXC3 + 1 MNXM738@MNXC3 <==> 1 MNXM21@MNXC3 + 1 MNXM224@MNXC3	PP2137;PP3280	-1000	1000	0	Initializing	0
Initial Reaction		R694847C0_RL-399		1 MNXM12@MNXC3 + 1 MNXM820@MNXC3 <-- 1 MNXM353@MNXC3 + 1 MNXM97014@MNXC3	PP5097	-1000	0	0	Initializing	0
Initial Reaction		RA0B5B72_LR-659		1 MNXM12@MNXC3 + 1 MNXM91093@MNXC3 --> 1 MNXM21@MNXC3 + 1 MNXM97014@MNXC3	PP1377;PP2137;PP3280	0	1000	0	Initializing	0
Initial Reaction		R878F6B8F_B-543		1 MNXM12@MNXC3 + 1 MNXM97404@MNXC3 <==> 1 MNXM21@MNXC3 + 1 MNXM342@MNXC3	PP2137;PP3280	-1000	1000	0	Initializing	0
Initial Reaction		R6789159F_B-388		1 MNXM13027@MNXC3 + 1 MNXM7@MNXC3 + 1 MNXM9@MNXC3 <==> 1 MNXM3@MNXC3 + 1 MNXM79@MNXC3 + 1 MNXM89557@MNXC3	PP1997	-1000	1000	0	Initializing	0
Initial Reaction		R5ADCCE58_RL-344		1 MNXM1313@MNXC3 + 2 MNXM2@MNXC3 + 1 MNXM9@MNXC3 <-- 1 MNXM2323@MNXC3 + 1 MNXM791@MNXC3	PP0517	-1000	0	0	Initializing	0
Initial Reaction		R3CBEA851_B-221		1 MNXM131@MNXC2 + 1 MNXM1@MNXC2 <==> 1 MNXM131@MNXC3 + 1 MNXM1@MNXC3	PP2703	-1000	1000	0	Initializing	0
Initial Reaction		RCB2584A5_B-851		1 MNXM131@MNXC3 <==> 1 MNXM2@MNXC3 + 1 MNXM813@MNXC3	PP2112;PP2336;PP2339	-1000	1000	0	Initializing	0
Initial Reaction		RC107B988_RL-808		1 MNXM13214@MNXC3 + 1 MNXM26@MNXC3 <-- 1 MNXM13215@MNXC3 + 1 MNXM2@MNXC3	PP1343	-1000	0	0	Initializing	0
Initial Reaction		R8CCEDD2D_LR-572		1 MNXM13214@MNXC3 + 1 MNXM3407@MNXC3 --> 1 MNXM89734@MNXC3 + 1 MNXM9203@MNXC3	PP1601	0	1000	0	Initializing	0
Initial Reaction		R32492DBF_RL-179		1 MNXM13215@MNXC3 + 1 MNXM89734@MNXC3 <-- 1 MNXM2575@MNXC3 + 1 MNXM47@MNXC3	PP1603	-1000	0	0	Initializing	0
Initial Reaction		R9E04537C_RL-646		1 MNXM13224@MNXC3 <-- 1 MNXM5974@MNXC3	PP1811	-1000	0	0	Initializing	0
Initial Reaction		RB348CE4E_RL-743		1 MNXM1324@MNXC3 + 1 MNXM1@MNXC3 + 1 MNXM7@MNXC3 <-- 1 MNXM3@MNXC3 + 1 MNXM795@MNXC3	PP0794	-1000	0	0	Initializing	0
Initial Reaction		R903AC31_B-582		1 MNXM1325@MNXC3 + 1 MNXM7@MNXC3 <==> 1 MNXM2174@MNXC3 + 1 MNXM3@MNXC3	PP0849	-1000	1000	0	Initializing	0
Initial Reaction		R21F3DFF8_RL-97		1 MNXM1334@MNXC3 + 1 MNXM1@MNXC3 + 1 MNXM7@MNXC3 <-- 1 MNXM353@MNXC3 + 1 MNXM3@MNXC3	PP0121	-1000	0	0	Initializing	0
Initial Reaction		RF3AD9ECA_LR-1022		1 MNXM1334@MNXC3 + 1 MNXM2@MNXC3 --> 1 MNXM142@MNXC3 + 1 MNXM9@MNXC3	PP0662;PP1471	0	1000	0	Initializing	0
Initial Reaction		R30D26A78_B-172		1 MNXM1339@MNXC3 + 1 MNXM14@MNXC3 + 1 MNXM1@MNXC3 + 1 MNXM9@MNXC3 <==> 1 MNXM2@MNXC3 + 1 MNXM3@MNXC3 + 1 MNXM926@MNXC3	PP0823	-1000	1000	0	Initializing	0
Initial Reaction		R8D1D2817_B-573		1 MNXM1344@MNXC3 + 1 MNXM17@MNXC3 + 1 MNXM1@MNXC3 <==> 1 MNXM1955@MNXC3 + 1 MNXM47@MNXC3	PP1337	-1000	1000	0	Initializing	0
Initial Reaction		R8D9FC36E_LR-576		1 MNXM134@MNXC2 + 1 MNXM2@MNXC3 + 1 MNXM3@MNXC3 --> 1 MNXM134@MNXC3 + 1 MNXM1@MNXC3 + 1 MNXM7@MNXC3 + 1 MNXM9@MNXC3	PP4484+PP4486;PP4485+PP4486	0	1000	0	Initializing	0
Initial Reaction		R928F7AC6_LR-593		1 MNXM134@MNXC3 + 1 MNXM1@MNXC3 --> 1 MNXM13@MNXC3 + 1 MNXM635@MNXC3	PP2552	0	1000	0	Initializing	0
Initial Reaction		RBC34FA4D_B-786		1 MNXM134@MNXC3 <==> 1 MNXM15@MNXC3 + 1 MNXM700@MNXC3	PP5032	-1000	1000	0	Initializing	0
Initial Reaction		RAB311DE2_LR-712		1 MNXM1365@MNXC3 --> 1 MNXM337@MNXC3 + 1 MNXM9@MNXC3	PP1830	0	1000	0	Initializing	0
Initial Reaction		R7F23AF1F_LR-496		1 MNXM1376@MNXC3 --> 1 MNXM2@MNXC3 + 1 MNXM451@MNXC3	PP1785	0	1000	0	Initializing	0
Initial Reaction		RE6ED2E76_RL-977		1 MNXM1384@MNXC3 + 1 MNXM7@MNXC3 <-- 1 MNXM3@MNXC3 + 1 MNXM730@MNXC3	PP5289	-1000	0	0	Initializing	0
Initial Reaction		R260C8903_LR-116		1 MNXM138@MNXC3 + 1 MNXM21386@MNXC3 --> 1 MNXM9@MNXC3 + 1 C9575@MNXC3	PP4944	0	1000	0	Initializing	0
Initial Reaction		R8B72B85E_LR-563		1 MNXM138@MNXC3 + 1 MNXM42@MNXC3 --> 1 MNXM1@MNXC3 + 1 MNXM465@MNXC3 + 1 MNXM9@MNXC3	PP4998+PP4999	0	1000	0	Initializing	0
Initial Reaction		R64824B5_RL-378		1 MNXM138@MNXC3 + 1 MNXM7@MNXC3 <-- 1 MNXM3@MNXC3 + 1 MNXM742@MNXC3	PP0999	-1000	0	0	Initializing	0
Initial Reaction		R7CA35F41_RL-486		1 MNXM138@MNXC3 + 2 MNXM1@MNXC3 + 2 MNXM7@MNXC3 + 1 MNXM89557@MNXC3 + 1 MNXM9@MNXC3 <-- 1 MNXM2@MNXC3 + 1 MNXM37@MNXC3 + 2 MNXM3@MNXC3 + 1 MNXM60@MNXC3	PP4723+PP4724	-1000	0	0	Initializing	0
Initial Reaction		R23B5E05B_LR-106		1 MNXM1397@MNXC3 --> 1 MNXM1408@MNXC3	PP0292	0	1000	0	Initializing	0
Initial Reaction		R2A242E9B_RL-137		1 MNXM1397@MNXC3 <-- 1 MNXM1515@MNXC3 + 1 MNXM2@MNXC3	PP5014	-1000	0	0	Initializing	0
Initial Reaction		RAC30B082_B-718		1 MNXM13@MNXC2 <==> 1 MNXM13@MNXC3		-1000	1000	0	Initializing	0
Initial Reaction		RA6046011_RL-689		1 MNXM13@MNXC3 + 1 MNXM144@MNXC3 + 1 MNXM15@MNXC3 <-- 2 MNXM1@MNXC3 + 1 MNXM2@MNXC3 + 1 MNXM802@MNXC3	PP0614;PP4034	-1000	0	0	Initializing	0
Initial Reaction		R7D04639E_RL-488		1 MNXM13@MNXC3 + 1 MNXM144@MNXC3 <-- 1 MNXM1@MNXC3 + 1 MNXM42@MNXC3		-1000	0	0	Initializing	0
Initial Reaction		RE3198A0B_RL-956		1 MNXM13@MNXC3 + 1 MNXM145@MNXC3 + 1 MNXM6@MNXC3 <-- 1 MNXM325@MNXC3 + 1 MNXM5@MNXC3	PP4043	-1000	0	0	Initializing	0
Initial Reaction		R35F29636_RL-190		1 MNXM13@MNXC3 + 1 MNXM15824@MNXC3 + 1 MNXM22@MNXC3 <-- 1 MNXM1597@MNXC3 + 2 MNXM2@MNXC3 + 1 MNXM4@MNXC3	PP3099	-1000	0	0	Initializing	0
Initial Reaction		R96B089B6_RL-615		1 MNXM13@MNXC3 + 1 MNXM1589@MNXC3 + 2 MNXM19@MNXC3 + 3 MNXM1@MNXC3 <-- 1 MNXM1497@MNXC3 + 2 MNXM16@MNXC3	PP4830	-1000	0	0	Initializing	0
Initial Reaction		RF52D4DB4_RL-1034		1 MNXM13@MNXC3 + 1 MNXM1886@MNXC3 <-- 1 MNXM1@MNXC3 + 1 MNXM2195@MNXC3	PP0548;PP5213	-1000	0	0	Initializing	0
Initial Reaction		RDF98A813_RL-941		1 MNXM13@MNXC3 + 1 MNXM191@MNXC3 + 1 MNXM1@MNXC2 <-- 2 MNXM1@MNXC3 + 1 MNXM232@MNXC3 + 1 MNXM39@MNXC3	PP0490+PP0491+PP2185	-1000	0	0	Initializing	0
Initial Reaction		R596AEB61_RL-334		1 MNXM13@MNXC3 + 1 MNXM205@MNXC3 <-- 1 MNXM1@MNXC3 + 1 MNXM279@MNXC3	PP2552	-1000	0	0	Initializing	0
Initial Reaction		RCC9AB260_RL-856		1 MNXM13@MNXC3 + 1 MNXM2090@MNXC3 + 1 MNXM2@MNXC3 <-- 1 MNXM4@MNXC3 + 1 MNXM78@MNXC3	PP0383	-1000	0	0	Initializing	0
Initial Reaction		RA43CA1FF_B-682		1 MNXM13@MNXC3 + 1 MNXM20@MNXC3 + 1 MNXM6@MNXC3 <==> 1 MNXM5@MNXC3 + 1 MNXM89661@MNXC3	PP4011+PP4012	-1000	1000	0	Initializing	0
Initial Reaction		R83F6DCD7_RL-521		1 MNXM13@MNXC3 + 1 MNXM210@MNXC3 + 1 MNXM2@MNXC3 <-- 1 MNXM1@MNXC3 + 1 MNXM503@MNXC3	PP1769	-1000	0	0	Initializing	0
Initial Reaction		R7F0DF33F_RL-494		1 MNXM13@MNXC3 + 1 MNXM214@MNXC3 + 1 MNXM89762@MNXC3 <-- 1 MNXM382@MNXC3 + 1 MNXM90822@MNXC3	PP0158	-1000	0	0	Initializing	0
Initial Reaction		RD0C00BAA_RL-875		1 MNXM13@MNXC3 + 1 MNXM2160@MNXC3 <-- 1 MNXM210@MNXC3 + 1 MNXM4@MNXC3	PP2554;PP3433	-1000	0	0	Initializing	0
Initial Reaction		R80B84F85_RL-503		1 MNXM13@MNXC3 + 1 MNXM2328@MNXC3 <-- 1 MNXM1@MNXC3 + 1 MNXM2588@MNXC3	PP2334	-1000	0	0	Initializing	0
Initial Reaction		RF07C7ED_RL-1013		1 MNXM13@MNXC3 + 1 MNXM23@MNXC3 <-- 1 MNXM1@MNXC3 + 1 MNXM46@MNXC3	PP1389	-1000	0	0	Initializing	0
Initial Reaction		R2D0224AA_LR-149		1 MNXM13@MNXC3 + 1 MNXM2@MNXC3 + 1 MNXM388@MNXC3 + 1 MNXM3@MNXC3 --> 1 MNXM1@MNXC3 + 1 MNXM507@MNXC3 + 1 MNXM7@MNXC3 + 1 MNXM9@MNXC3	PP5335+PP5336	0	1000	0	Initializing	0
Initial Reaction		RE9BEE912_LR-987		1 MNXM13@MNXC3 + 1 MNXM2@MNXC3 + 1 MNXM73@MNXC3 --> 1 MNXM1@MNXC3 + 1 MNXM46@MNXC3 + 1 MNXM9@MNXC3	PP1505	0	1000	0	Initializing	0
Initial Reaction		R496438E0_B-274		1 MNXM13@MNXC3 + 1 MNXM2@MNXC3 + 1 MNXM770@MNXC3 <==> 1 MNXM1@MNXC3 + 1 MNXM854@MNXC3	PP3599	-1000	1000	0	Initializing	0
Initial Reaction		RA063A812_RL-657		1 MNXM13@MNXC3 + 1 MNXM2@MNXC3 + 1 MNXM866@MNXC3 <-- 1 MNXM1455@MNXC3 + 1 MNXM1@MNXC3	PP0422	-1000	0	0	Initializing	0
Initial Reaction		RE3D88BA8_RL-961		1 MNXM13@MNXC3 + 1 MNXM2@MNXC3 + 1 MNXM97@MNXC3 <-- 1 MNXM1@MNXC3 + 1 MNXM696@MNXC3	PP1769	-1000	0	0	Initializing	0
Initial Reaction		R8CBC4E4B_LR-571		1 MNXM13@MNXC3 + 1 MNXM2@MNXC3 --> 1 MNXM96530@MNXC3	PP0100	0	1000	0	Initializing	0
Initial Reaction		R5C2F31DB_B-350		1 MNXM13@MNXC3 + 1 MNXM2@MNXC3 <==> 1 MNXM1@MNXC3 + 1 MNXM60@MNXC3	PP0100	-1000	1000	0	Initializing	0
Initial Reaction		R99B31807_RL-629		1 MNXM13@MNXC3 + 1 MNXM328@MNXC3 <-- 1 MNXM1@MNXC3 + 1 MNXM70@MNXC3	PP0567	-1000	0	0	Initializing	0
Initial Reaction		R13BF81AA_RL-24		1 MNXM13@MNXC3 + 1 MNXM345@MNXC3 <-- 1 MNXM153@MNXC3 + 1 MNXM4@MNXC3	PP2554;PP3433	-1000	0	0	Initializing	0
Initial Reaction		R938D28CC_RL-596		1 MNXM13@MNXC3 + 1 MNXM3508@MNXC3 <-- 1 MNXM1@MNXC3 + 1 MNXM2621@MNXC3	PP2552	-1000	0	0	Initializing	0
Initial Reaction		R7AADF2B_RL-480		1 MNXM13@MNXC3 + 1 MNXM357@MNXC3 <-- 1 MNXM1@MNXC3 + 1 MNXM570@MNXC3	PP2552	-1000	0	0	Initializing	0
Initial Reaction		R6B776E30_RL-406		1 MNXM13@MNXC3 + 1 MNXM373@MNXC3 <-- 1 MNXM1@MNXC3 + 1 MNXM483@MNXC3	PP5285	-1000	0	0	Initializing	0
Initial Reaction		R59B5EEF3_RL-336		1 MNXM13@MNXC3 + 1 MNXM3854@MNXC3 + 1 MNXM89734@MNXC3 <-- 1 MNXM184@MNXC3 + 1 MNXM1@MNXC3 + 1 MNXM979@MNXC3	PP1916;PP4175	-1000	0	0	Initializing	0
Initial Reaction		R885EB6CF_B-547		1 MNXM13@MNXC3 + 1 MNXM388@MNXC3 <==> 2 MNXM1@MNXC3 + 1 MNXM507@MNXC3	PP5335+PP5336	-1000	1000	0	Initializing	0
Initial Reaction		RD4C83789_RL-896		1 MNXM13@MNXC3 + 1 MNXM404@MNXC3 <-- 1 MNXM1602@MNXC3 + 1 MNXM1@MNXC3		-1000	0	0	Initializing	0
Initial Reaction		R33EEA25A_RL-183		1 MNXM13@MNXC3 + 1 MNXM426@MNXC3 <-- 1 MNXM1@MNXC3 + 2 MNXM23@MNXC3	PP1157+PP4679;PP1394+PP4679;PP3365+PP4679;PP4679+PP4680	-1000	0	0	Initializing	0
Initial Reaction		RABC253CB_RL-715		1 MNXM13@MNXC3 + 1 MNXM475@MNXC3 <-- 1 MNXM1@MNXC3 + 2 MNXM69@MNXC3	PP4297	-1000	0	0	Initializing	0
Initial Reaction		R63C02648_RL-375		1 MNXM13@MNXC3 + 1 MNXM4993@MNXC3 + 1 MNXM89734@MNXC3 <-- 1 MNXM184@MNXC3 + 1 MNXM1@MNXC3 + 1 MNXM2645@MNXC3	PP1916;PP4175	-1000	0	0	Initializing	0
Initial Reaction		R206EB9D7_RL-88		1 MNXM13@MNXC3 + 1 MNXM4994@MNXC3 + 1 MNXM89734@MNXC3 <-- 1 MNXM184@MNXC3 + 1 MNXM1@MNXC3 + 1 MNXM5723@MNXC3	PP1916;PP4175	-1000	0	0	Initializing	0
Initial Reaction		RC76CA6E5_RL-832		1 MNXM13@MNXC3 + 1 MNXM603@MNXC3 <-- 1 MNXM1@MNXC3 + 1 MNXM76@MNXC3	PP2552	-1000	0	0	Initializing	0
Initial Reaction		R1D0E6BA2_RL-71		1 MNXM13@MNXC3 + 1 MNXM622@MNXC3 <-- 1 MNXM1@MNXC3 + 1 MNXM23@MNXC3 + 1 MNXM74@MNXC3	PP0527	-1000	0	0	Initializing	0
Initial Reaction		R5B3044B_RL-345		1 MNXM13@MNXC3 + 1 MNXM660@MNXC3 <-- 1 MNXM1@MNXC3 + 1 MNXM97@MNXC3	PP2552	-1000	0	0	Initializing	0
Initial Reaction		RF617B30E_RL-1038		1 MNXM13@MNXC3 + 1 MNXM78@MNXC3 <-- 1 MNXM1@MNXC3 + 1 MNXM529@MNXC3	PP2077;PP5227	-1000	0	0	Initializing	0
Initial Reaction		R7BF56C76_RL-484		1 MNXM13@MNXC3 + 1 MNXM806@MNXC3 <-- 1 MNXM1@MNXC3 + 1 MNXM94@MNXC3	PP2552	-1000	0	0	Initializing	0
Initial Reaction		R717C6589_RL-444		1 MNXM13@MNXC3 + 1 MNXM80@MNXC3 <-- 1 MNXM1@MNXC3 + 1 MNXM519@MNXC3	PP1815	-1000	0	0	Initializing	0
Initial Reaction		RB6E7869D_B-758		1 MNXM13@MNXC3 + 1 MNXM829@MNXC3 <==> 1 MNXM1521@MNXC3 + 1 MNXM1@MNXC3	PP1381;PP3648	-1000	1000	0	Initializing	0
Initial Reaction		RACF9C0DF_RL-721		1 MNXM13@MNXC3 + 1 MNXM89734@MNXC3 + 1 MNXM91095@MNXC3 <-- 1 MNXM184@MNXC3 + 1 MNXM1@MNXC3 + 1 MNXM2026@MNXC3	PP1916;PP4175	-1000	0	0	Initializing	0
Initial Reaction		RB44E9526_RL-746		1 MNXM13@MNXC3 + 1 MNXM89734@MNXC3 + 1 MNXM91971@MNXC3 <-- 1 MNXM1473@MNXC3 + 1 MNXM184@MNXC3 + 1 MNXM1@MNXC3	PP1916;PP4175	-1000	0	0	Initializing	0
Initial Reaction		RB96614_RL-767		1 MNXM13@MNXC3 + 1 MNXM89734@MNXC3 + 1 MNXM92952@MNXC3 <-- 1 MNXM184@MNXC3 + 1 MNXM1@MNXC3 + 1 MNXM564@MNXC3	PP1916;PP4175	-1000	0	0	Initializing	0
Initial Reaction		R2925E2AB_RL-132		1 MNXM13@MNXC3 + 1 MNXM89734@MNXC3 + 1 MNXM92953@MNXC3 <-- 1 MNXM18360@MNXC3 + 1 MNXM184@MNXC3 + 1 MNXM1@MNXC3	PP1916;PP4175	-1000	0	0	Initializing	0
Initial Reaction		RC856C6A_RL-838		1 MNXM13@MNXC3 + 1 MNXM943@MNXC3 <-- 1 MNXM1@MNXC3 + 1 MNXM78@MNXC3	PP4140	-1000	0	0	Initializing	0
Initial Reaction		R29E5F92A_RL-136		1 MNXM13@MNXC3 + 2 MNXM15@MNXC3 + 1 MNXM69@MNXC3 <-- 2 MNXM1@MNXC3 + 1 MNXM2@MNXC3 + 1 MNXM490@MNXC3	PP4288	-1000	0	0	Initializing	0
Initial Reaction		R80B031E6_LR-502		1 MNXM1408@MNXC3 + 1 MNXM37@MNXC3 --> 1 MNXM1422@MNXC3 + 1 MNXM1@MNXC3 + 1 MNXM365@MNXC3 + 1 MNXM89557@MNXC3	PP0290+PP0293	0	1000	0	Initializing	0
Initial Reaction		R1387E308_B-22		1 MNXM1409@MNXC3 <==> 1 MNXM507@MNXC3	PP5336	-1000	1000	0	Initializing	0
Initial Reaction		RE630D36D_LR-974		1 MNXM140@MNXC2 + 1 MNXM1@MNXC2 --> 1 MNXM140@MNXC3 + 1 MNXM1@MNXC3	PP4184	0	1000	0	Initializing	0
Initial Reaction		RA8081349_LR-695		1 MNXM140@MNXC2 + 1 MNXM2@MNXC3 + 1 MNXM3@MNXC3 --> 1 MNXM140@MNXC3 + 1 MNXM1@MNXC3 + 1 MNXM7@MNXC3 + 1 MNXM9@MNXC3	PP1137+PP1139+PP1141;PP1137+PP1139+PP4867;PP1137+PP1140+PP1141;PP1137+PP1140+PP4867;PP1137+PP1141+PP4842;PP1137+PP1141+PP4843;PP1137+PP1141+PP4865;PP1137+PP1141+PP4866;PP1137+PP4842+PP4867;PP1137+PP4843+PP4867;PP1137+PP4865+PP4867;PP1137+PP4866+PP4867;PP1138+PP1139+PP1141;PP1138+PP1139+PP4867;PP1138+PP1140+PP1141;PP1138+PP1140+PP4867;PP1138+PP1141+PP4842;PP1138+PP1141+PP4843;PP1138+PP1141+PP4865;…	0	1000	0	Initializing	0
Initial Reaction		R39997F27_B-206		1 MNXM140@MNXC3 + 1 MNXM20@MNXC3 <==> 1 MNXM404@MNXC3 + 1 MNXM89557@MNXC3	PP3511	-1000	1000	0	Initializing	0
Initial Reaction		RFB242488_RL-1050		1 MNXM1410@MNXC3 + 1 MNXM89557@MNXC3 <-- 1 MNXM20@MNXC3 + 1 MNXM792@MNXC3	PP0214	-1000	0	0	Initializing	0
Initial Reaction		R95E42B97_LR-606		1 MNXM1422@MNXC3 --> 1 MNXM1456@MNXC3 + 1 MNXM2@MNXC3	PP0289	0	1000	0	Initializing	0
Initial Reaction		RDDFBFAC7_RL-939		1 MNXM1423@MNXC3 <-- 1 MNXM693@MNXC3		-1000	0	0	Initializing	0
Initial Reaction		R603D611D_LR-369		1 MNXM142@MNXC2 + 1 MNXM2@MNXC3 + 1 MNXM3@MNXC3 --> 1 MNXM142@MNXC3 + 1 MNXM1@MNXC3 + 1 MNXM7@MNXC3 + 1 MNXM9@MNXC3	PP1137+PP1138+PP1139+PP1140+PP1141	0	1000	0	Initializing	0
Initial Reaction		RB20AD28A_LR-738		1 MNXM142@MNXC3 --> 1 MNXM159@MNXC3 + 1 MNXM15@MNXC3	PP3191;PP3446;PP4430;PP5149	0	1000	0	Initializing	0
Initial Reaction		R1E93863E_B-81		1 MNXM142@MNXC3 <==> 1 MNXM29@MNXC3 + 1 MNXM75@MNXC3	PP0321;PP0322;PP0671	-1000	1000	0	Initializing	0
Initial Reaction		RC936064E_RL-843		1 MNXM14327@MNXC3 + 1 MNXM61@MNXC3 <-- 1 MNXM276@MNXC3 + 1 MNXM97@MNXC3	PP1972	-1000	0	0	Initializing	0
Initial Reaction		R41EED2E6_RL-242		1 MNXM1438@MNXC3 + 1 MNXM15@MNXC3 + 1 MNXM1@MNXC3 + 1 MNXM22@MNXC3 <-- 1 MNXM4@MNXC3 + 1 MNXM943@MNXC3		-1000	0	0	Initializing	0
Initial Reaction		R23CEE250_LR-107		1 MNXM1438@MNXC3 + 2 MNXM2@MNXC3 --> 1 MNXM792@MNXC3		0	1000	0	Initializing	0
Initial Reaction		R83E58A6_LR-519		1 MNXM1441@MNXC3 + 1 MNXM16@MNXC3 --> 1 MNXM1588@MNXC3 + 1 MNXM19@MNXC3 + 1 MNXM1@MNXC3	PP3410	0	1000	0	Initializing	0
Initial Reaction		R512B0D6_RL-296		1 MNXM1446@MNXC3 + 1 MNXM1@MNXC3 + 1 MNXM7@MNXC3 + 1 MNXM9@MNXC3 <-- 1 MNXM3@MNXC3 + 1 MNXM529@MNXC3 + 1 MNXM955@MNXC3	PP1332	-1000	0	0	Initializing	0
Initial Reaction		RD7E153F2_LR-916		1 MNXM1446@MNXC3 + 1 MNXM3@MNXC3 + 1 MNXM669@MNXC3 --> 1 MNXM1954@MNXC3 + 1 MNXM1@MNXC3 + 1 MNXM7@MNXC3 + 1 MNXM9@MNXC3	PP1333	0	1000	0	Initializing	0
Initial Reaction		R982D637B_LR-619		1 MNXM144@MNXC2 + 1 MNXM1@MNXC2 --> 1 MNXM144@MNXC3 + 1 MNXM1@MNXC3		0	1000	0	Initializing	0
Initial Reaction		RFF68E75D_B-1067		1 MNXM144@MNXC3 + 1 MNXM20@MNXC3 <==> 1 MNXM244@MNXC3 + 1 MNXM89557@MNXC3	PP0214	-1000	1000	0	Initializing	0
Initial Reaction		R39EB37F1_B-208		1 MNXM144@MNXC3 + 1 MNXM23@MNXC3 <==> 1 MNXM244@MNXC3 + 1 MNXM32@MNXC3	PP0596	-1000	1000	0	Initializing	0
Initial Reaction		R22890923_RL-101		1 MNXM14501@MNXC3 + 1 MNXM61@MNXC3 <-- 1 MNXM276@MNXC3 + 1 MNXM76@MNXC3	PP1972	-1000	0	0	Initializing	0
Initial Reaction		R2D58F8F5_B-150		1 MNXM14529@MNXC3 + 1 MNXM1@MNXC3 <==> 1 MNXM1521@MNXC3	PP1379	-1000	1000	0	Initializing	0
Initial Reaction		RBB792C0E_RL-778		1 MNXM14529@MNXC3 <-- 1 MNXM204@MNXC3 + 1 MNXM4@MNXC3	PP4655+PP4656	-1000	0	0	Initializing	0
Initial Reaction		R9C0B593B_RL-637		1 MNXM1453@MNXC3 + 1 MNXM5@MNXC3 + 1 MNXM90886@MNXC3 <-- 1 MNXM1@MNXC3 + 1 MNXM6@MNXC3 + 1 MNXM91627@MNXC3	PP0732	-1000	0	0	Initializing	0
Initial Reaction		R8B9B0F03_LR-566		1 MNXM1453@MNXC3 --> 1 MNXM405@MNXC3	PP4784	0	1000	0	Initializing	0
Initial Reaction		R19DC042B_RL-56		1 MNXM1455@MNXC3 <-- 1 MNXM1489@MNXC3	PP1995	-1000	0	0	Initializing	0
Initial Reaction		RD462190A_B-894		1 MNXM1456@MNXC3 + 1 MNXM89557@MNXC3 <==> 1 MNXM1482@MNXC3 + 1 MNXM20@MNXC3	PP0967	-1000	1000	0	Initializing	0
Initial Reaction		RF4F5126C_RL-1031		1 MNXM1458@MNXC3 + 1 MNXM89557@MNXC3 <-- 1 MNXM337@MNXC3 + 1 MNXM37@MNXC3	PP2329	-1000	0	0	Initializing	0
Initial Reaction		R6933A465_LR-398		1 MNXM1458@MNXC3 --> 1 MNXM1@MNXC3 + 1 MNXM23@MNXC3 + 1 MNXM421@MNXC3	PP1917	0	1000	0	Initializing	0
Initial Reaction		R243773E7_B-109		1 MNXM145@MNXC3 <==> 1 MNXM186@MNXC3	PP0415	-1000	1000	0	Initializing	0
Initial Reaction		RD94EEA8C_B-926		1 MNXM145@MNXC3 <==> 1 MNXM89643@MNXC3	PP5150	-1000	1000	0	Initializing	0
Initial Reaction		R5AB5E60A_LR-340		1 MNXM146@MNXC3 + 1 MNXM4@MNXC3 + 1 MNXM97@MNXC3 --> 1 MNXM253@MNXC3 + 1 MNXM2@MNXC3 + 1 MNXM76@MNXC3	PP4490	0	1000	0	Initializing	0
Initial Reaction		R471D60F6_RL-262		1 MNXM14724@MNXC3 + 1 MNXM61@MNXC3 <-- 1 MNXM276@MNXC3 + 1 MNXM37@MNXC3	PP1972	-1000	0	0	Initializing	0
Initial Reaction		R4F3C3ADE_LR-293		1 MNXM147@MNXC2 + 1 MNXM2@MNXC3 + 1 MNXM3@MNXC3 --> 1 MNXM147@MNXC3 + 1 MNXM1@MNXC3 + 1 MNXM7@MNXC3 + 1 MNXM9@MNXC3	PP1297	0	1000	0	Initializing	0
Initial Reaction		R3DEA5779_LR-223		1 MNXM147@MNXC3 + 1 MNXM2@MNXC3 --> 1 MNXM15@MNXC3 + 1 MNXM42@MNXC3	PP0495;PP1160;PP2453	0	1000	0	Initializing	0
Initial Reaction		R3AA50A02_B-212		1 MNXM1488@MNXC3 + 1 MNXM20@MNXC3 <==> 1 MNXM1563@MNXC3 + 1 MNXM89557@MNXC3	PP1588	-1000	1000	0	Initializing	0
Initial Reaction		R49A140F5_LR-275		1 MNXM1488@MNXC3 + 1 MNXM2@MNXC3 --> 1 MNXM25@MNXC3 + 1 MNXM644@MNXC3	PP1525	0	1000	0	Initializing	0
Initial Reaction		R62E7298D_RL-373		1 MNXM1497@MNXC3 + 1 MNXM5@MNXC3 <-- 1 MNXM1@MNXC3 + 1 MNXM6@MNXC3 + 1 MNXM90564@MNXC3	PP4832	-1000	0	0	Initializing	0
Initial Reaction		R98E38730_RL-623		1 MNXM14@MNXC3 + 1 MNXM1561@MNXC3 + 1 MNXM1@MNXC3 <-- 1 MNXM3@MNXC3 + 1 MNXM51@MNXC3	PP1656	-1000	0	0	Initializing	0
Initial Reaction		R2408F468_B-108		1 MNXM14@MNXC3 + 1 MNXM1@MNXC3 + 1 MNXM38291@MNXC3 <==> 1 MNXM3@MNXC3 + 1 MNXM89643@MNXC3	PP0722	-1000	1000	0	Initializing	0
Initial Reaction		RD6F6B70_LR-908		1 MNXM14@MNXC3 + 1 MNXM2@MNXC3 --> 1 MNXM168@MNXC3 + 1 MNXM89643@MNXC3	PP4779	0	1000	0	Initializing	0
Initial Reaction		RC16F2CB0_LR-809		1 MNXM14@MNXC3 + 1 MNXM2@MNXC3 --> 1 MNXM212@MNXC3 + 1 MNXM9@MNXC3	PP1414;PP1620;PP2531	0	1000	0	Initializing	0
Initial Reaction		R28766662_B-127		1 MNXM14@MNXC3 + 1 MNXM3@MNXC3 <==> 2 MNXM7@MNXC3	PP1506	-1000	1000	0	Initializing	0
Initial Reaction		R896353BD_B-553		1 MNXM14@MNXC3 + 1 MNXM93@MNXC3 <==> 1 MNXM565@MNXC3	PP4016	-1000	1000	0	Initializing	0
Initial Reaction		RAA82755_RL-708		1 MNXM14@MNXC3 + 1 MNXM9@MNXC3 <-- 1 MNXM2@MNXC3 + 1 MNXM45@MNXC3	PP0261	-1000	0	0	Initializing	0
Initial Reaction		R6D92F1B0_RL-420		1 MNXM14@MNXC3 + 2 MNXM1@MNXC3 + 1 MNXM73@MNXC3 + 1 MNXM9@MNXC3 <-- 1 MNXM23@MNXC3 + 1 MNXM2@MNXC3 + 1 MNXM3@MNXC3	PP2082	-1000	0	0	Initializing	0
Initial Reaction		R40981087_RL-239		1 MNXM14@MNXC3 + 2 MNXM1@MNXC3 + 1 MNXM89643@MNXC3 <-- 1 MNXM2@MNXC3 + 1 MNXM527@MNXC3	PP4919	-1000	0	0	Initializing	0
Initial Reaction		R1781A0_LR-43		1 MNXM150@MNXC3 + 1 MNXM2@MNXC3 --> 1 MNXM168@MNXC3 + 1 MNXM38297@MNXC3	PP3254	0	1000	0	Initializing	0
Initial Reaction		RB62274B5_B-756		1 MNXM1514@MNXC3 + 1 MNXM89557@MNXC3 <==> 1 MNXM20@MNXC3 + 1 MNXM759@MNXC3	PP1768	-1000	1000	0	Initializing	0
Initial Reaction		RA30FADDE_B-673		1 MNXM151@MNXC3 + 1 MNXM1@MNXC3 + 1 MNXM6@MNXC3 <==> 2 MNXM57@MNXC3 + 1 MNXM5@MNXC3	PP3819	-1000	1000	0	Initializing	0
Initial Reaction		RF77F3F23_RL-1041		1 MNXM151@MNXC3 + 2 MNXM2@MNXC3 <-- 1 MNXM22@MNXC3 + 2 MNXM57@MNXC3	PP0777;PP1686;PP1874	-1000	0	0	Initializing	0
Initial Reaction		R84C16387_B-526		1 MNXM152@MNXC3 + 1 MNXM1@MNXC3 + 1 MNXM3@MNXC3 <==> 1 MNXM394@MNXC3 + 1 MNXM7@MNXC3	PP0849	-1000	1000	0	Initializing	0
Initial Reaction		R1CA49BF6_B-70		1 MNXM152@MNXC3 + 1 MNXM7@MNXC3 <==> 1 MNXM257@MNXC3 + 1 MNXM3@MNXC3		-1000	1000	0	Initializing	0
Initial Reaction		RECEF8C0E_RL-998		1 MNXM1532@MNXC3 + 1 MNXM15@MNXC3 <-- 1 MNXM1@MNXC3 + 1 MNXM2@MNXC3 + 1 MNXM648@MNXC3	PP0514	-1000	0	0	Initializing	0
Initial Reaction		R7F0E3AF7_B-495		1 MNXM153@MNXC3 + 1 MNXM89557@MNXC3 <==> 1 MNXM20@MNXC3 + 1 MNXM76@MNXC3	PP0967;PP1972;PP3590	-1000	1000	0	Initializing	0
Initial Reaction		RD082C506_RL-873		1 MNXM154@MNXC3 + 1 MNXM21@MNXC3 <-- 1 MNXM197@MNXC3	PP3540	-1000	0	0	Initializing	0
Initial Reaction		R71D6A339_RL-448		1 MNXM154@MNXC3 + 1 MNXM93@MNXC3 <-- 1 MNXM2@MNXC3 + 1 MNXM97281@MNXC3	PP4620	-1000	0	0	Initializing	0
Initial Reaction		RE6AABDFF_B-975		1 MNXM154@MNXC3 + 1 MNXM97014@MNXC3 <==> 1 MNXM25@MNXC3 + 1 MNXM40046@MNXC3	PP3122+PP3123	-1000	1000	0	Initializing	0
Initial Reaction		RECD550D8_B-997		1 MNXM156@MNXC2 + 1 MNXM1@MNXC2 <==> 1 MNXM156@MNXC3 + 1 MNXM1@MNXC3	PP1059;PP5031	-1000	1000	0	Initializing	0
Initial Reaction		R4D39AB13_LR-287		1 MNXM156@MNXC3 + 1 MNXM2@MNXC3 + 1 MNXM90822@MNXC3 --> 1 MNXM15@MNXC3 + 1 MNXM23@MNXC3 + 1 MNXM89762@MNXC3	PP4434;PP5270	0	1000	0	Initializing	0
Initial Reaction		R20F27F8B_B-91		1 MNXM156@MNXC3 <==> 1 MNXM32@MNXC3	PP3722;PP5269	-1000	1000	0	Initializing	0
Initial Reaction		R86C450F7_B-538		1 MNXM157@MNXC3 + 1 MNXM1@MNXC3 + 1 MNXM39@MNXC3 <==> 1 MNXM2@MNXC3 + 2 MNXM56@MNXC3		-1000	1000	0	Initializing	0
Initial Reaction		RA70CD209_LR-691		1 MNXM157@MNXC3 + 1 MNXM22@MNXC3 --> 2 MNXM2@MNXC3 + 1 MNXM56@MNXC3	PP0115;PP0235;PP0481;PP2887;PP3668	0	1000	0	Initializing	0
Initial Reaction		R2646D128_LR-117		1 MNXM157@MNXC3 + 1 MNXM601@MNXC3 --> 1 MNXM56@MNXC3 + 1 MNXM765@MNXC3	PP2674	0	1000	0	Initializing	0
Initial Reaction		R82F654B5_B-510		1 MNXM15824@MNXC2 + 1 MNXM1@MNXC2 <==> 1 MNXM15824@MNXC3 + 1 MNXM1@MNXC3	PP3187	-1000	1000	0	Initializing	0
Initial Reaction		R7E405B57_LR-492		1 MNXM15824@MNXC3 + 1 MNXM2@MNXC3 --> 1 MNXM584@MNXC3	PP4286	0	1000	0	Initializing	0
Initial Reaction		R388B0E5C_LR-199		1 MNXM1588@MNXC3 + 1 MNXM16@MNXC3 + 1 MNXM2@MNXC3 --> 1 MNXM19@MNXC3 + 1 MNXM1@MNXC3 + 1 MNXM26@MNXC3 + 1 MNXM90564@MNXC3	PP3763	0	1000	0	Initializing	0
Initial Reaction		REB2C74BF_LR-992		1 MNXM1589@MNXC3 + 1 MNXM1@MNXC3 --> 1 MNXM90238@MNXC3	PP4828	0	1000	0	Initializing	0
Initial Reaction		R51FD58E9_B-301		1 MNXM158@MNXC2 + 1 MNXM1@MNXC2 <==> 1 MNXM158@MNXC3 + 1 MNXM1@MNXC3	PP0745;PP3992;PP4290;PP4643;PP4653	-1000	1000	0	Initializing	0
Initial Reaction		RBB81A9EB_RL-779		1 MNXM158@MNXC3 + 1 MNXM15@MNXC3 <-- 1 MNXM1@MNXC3 + 1 MNXM2@MNXC3 + 1 MNXM761@MNXC3	PP3189	-1000	0	0	Initializing	0
Initial Reaction		R30A69BD5_LR-170		1 MNXM159@MNXC3 + 1 MNXM15@MNXC3 + 1 MNXM55@MNXC3 --> 1 MNXM2@MNXC3 + 1 MNXM319@MNXC3	PP4594	0	1000	0	Initializing	0
Initial Reaction		R47F94982_RL-268		1 MNXM159@MNXC3 + 1 MNXM15@MNXC3 + 1 MNXM727@MNXC3 <-- 1 MNXM1837@MNXC3 + 1 MNXM2@MNXC3	PP4594	-1000	0	0	Initializing	0
Initial Reaction		RE8E2473C_RL-985		1 MNXM159@MNXC3 + 1 MNXM15@MNXC3 + 1 MNXM25@MNXC3 <-- 1 MNXM2@MNXC3 + 1 MNXM820@MNXC3	PP0659	-1000	0	0	Initializing	0
Initial Reaction		RF03E5809_B-1011		1 MNXM15@MNXC2 <==> 1 MNXM15@MNXC3	PP2106;PP5233	-1000	1000	0	Initializing	0
Initial Reaction		R47BD1A4_RL-267		1 MNXM15@MNXC3 + 1 MNXM161@MNXC3 + 1 MNXM22@MNXC3 <-- 1 MNXM2@MNXC3 + 1 MNXM366@MNXC3 + 1 MNXM4@MNXC3	PP1129	-1000	0	0	Initializing	0
Initial Reaction		R1303F642_B-19		1 MNXM15@MNXC3 + 1 MNXM1@MNXC3 + 1 MNXM20@MNXC3 + 1 MNXM6@MNXC3 <==> 1 MNXM2@MNXC3 + 1 MNXM5@MNXC3 + 1 MNXM89557@MNXC3	PP0675	-1000	1000	0	Initializing	0
Initial Reaction		R8348ECA3_LR-515		1 MNXM15@MNXC3 + 1 MNXM1@MNXC3 + 1 MNXM23@MNXC3 + 1 MNXM89582@MNXC3 --> 1 MNXM2@MNXC3 + 1 MNXM55@MNXC3	PP4594	0	1000	0	Initializing	0
Initial Reaction		R59690FF8_RL-333		1 MNXM15@MNXC3 + 1 MNXM211@MNXC3 <-- 1 MNXM2@MNXC3 + 1 MNXM70@MNXC3	PP1001	-1000	0	0	Initializing	0
Initial Reaction		RA9594F3_B-703		1 MNXM15@MNXC3 + 1 MNXM22@MNXC3 + 1 MNXM311@MNXC3 <==> 1 MNXM2@MNXC3 + 1 MNXM4@MNXC3 + 1 MNXM548@MNXC3	PP1129	-1000	1000	0	Initializing	0
Initial Reaction		RCBE45683_RL-854		1 MNXM15@MNXC3 + 1 MNXM22@MNXC3 + 1 MNXM46@MNXC3 <-- 1 MNXM2@MNXC3 + 1 MNXM42@MNXC3 + 1 MNXM4@MNXC3	PP1426	-1000	0	0	Initializing	0
Initial Reaction		R331FAE93_RL-180		1 MNXM15@MNXC3 + 1 MNXM23@MNXC3 + 1 MNXM3840@MNXC3 <-- 1 MNXM2@MNXC3 + 1 MNXM927@MNXC3	PP4594	-1000	0	0	Initializing	0
Initial Reaction		R8B7D9DD0_RL-565		1 MNXM15@MNXC3 + 1 MNXM23@MNXC3 <-- 1 MNXM53@MNXC3	PP0297;PP0987;PP2930;PP3144;PP3191;PP3446;PP4430;PP5149	-1000	0	0	Initializing	0
Initial Reaction		R4E7DE35C_RL-290		1 MNXM15@MNXC3 + 1 MNXM331@MNXC3 <-- 1 MNXM1819@MNXC3 + 1 MNXM2@MNXC3	PP2453	-1000	0	0	Initializing	0
Initial Reaction		R83113D03_RL-512		1 MNXM15@MNXC3 + 1 MNXM334@MNXC3 <-- 1 MNXM1@MNXC3 + 1 MNXM212@MNXC3 + 1 MNXM2@MNXC3	PP0591	-1000	0	0	Initializing	0
Initial Reaction		R5ED32650_RL-361		1 MNXM15@MNXC3 + 1 MNXM386@MNXC3 <-- 1 MNXM1@MNXC3 + 1 MNXM2@MNXC3 + 1 MNXM3509@MNXC3	PP1100;PP3189	-1000	0	0	Initializing	0
Initial Reaction		R2A514FF5_LR-138		1 MNXM15@MNXC3 + 1 MNXM3@MNXC3 + 1 MNXM89557@MNXC3 --> 1 MNXM1@MNXC3 + 1 MNXM37@MNXC3 + 1 MNXM7@MNXC3 + 1 MNXM9@MNXC3	PP3148;PP4399;PP4547;PP5046;PP5183;PP5184;PP5299	0	1000	0	Initializing	0
Initial Reaction		RC8AE5CC9_RL-840		1 MNXM15@MNXC3 + 1 MNXM452@MNXC3 <-- 1 MNXM1@MNXC3 + 1 MNXM2@MNXC3 + 1 MNXM360@MNXC3	PP1100	-1000	0	0	Initializing	0
Initial Reaction		R1872D5AE_RL-49		1 MNXM15@MNXC3 + 1 MNXM75@MNXC3 <-- 1 MNXM218@MNXC3	PP0542+PP0543	-1000	0	0	Initializing	0
Initial Reaction		R3722F8A_RL-193		1 MNXM15@MNXC3 + 1 MNXM792@MNXC3 <-- 1 MNXM2090@MNXC3 + 1 MNXM2@MNXC3	PP0382	-1000	0	0	Initializing	0
Initial Reaction		R1D91677F_RL-77		1 MNXM15@MNXC3 + 1 MNXM89557@MNXC3 <-- 1 MNXM2@MNXC3 + 1 MNXM37@MNXC3	PP2453	-1000	0	0	Initializing	0
Initial Reaction		R4BA51054_RL-281		1 MNXM15@MNXC3 + 1 MNXM935@MNXC3 <-- 1 MNXM1@MNXC3 + 1 MNXM2@MNXC3 + 1 MNXM625@MNXC3	PP0591	-1000	0	0	Initializing	0
Initial Reaction		R90B66DB3_RL-584		1 MNXM15@MNXC3 + 1 MNXM93@MNXC3 <-- 1 MNXM42@MNXC3	PP5338	-1000	0	0	Initializing	0
Initial Reaction		RAC909E93_LR-720		1 MNXM1608@MNXC2 + 1 MNXM1@MNXC2 --> 1 MNXM1608@MNXC3 + 1 MNXM1@MNXC3	PP1167+PP1168+PP1169;PP1168+PP1169+PP2056	0	1000	0	Initializing	0
Initial Reaction		R1328FCCE_RL-20		1 MNXM16131@MNXC3 + 1 MNXM9@MNXC3 <-- 1 MNXM2@MNXC3 + 1 MNXM31@MNXC3	PP1414;PP1620;PP2531	-1000	0	0	Initializing	0
Initial Reaction		R68B67625_RL-396		1 MNXM161@MNXC3 + 1 MNXM1@MNXC3 + 1 MNXM7@MNXC3 <-- 1 MNXM311@MNXC3 + 1 MNXM3@MNXC3	PP5357	-1000	0	0	Initializing	0
Initial Reaction		R6E1602BC_B-424		1 MNXM161@MNXC3 + 1 MNXM22@MNXC3 <==> 1 MNXM454@MNXC3 + 1 MNXM4@MNXC3	PP1129	-1000	1000	0	Initializing	0
Initial Reaction		R2FF6DBB2_RL-163		1 MNXM1626@MNXC3 + 1 MNXM5@MNXC3 <-- 1 MNXM1@MNXC3 + 1 MNXM622@MNXC3 + 1 MNXM6@MNXC3	PP1597	-1000	0	0	Initializing	0
Initial Reaction		R6CB49F55_LR-416		1 MNXM1635@MNXC3 + 1 MNXM16@MNXC3 --> 1 MNXM1707@MNXC3 + 1 MNXM19@MNXC3 + 1 MNXM1@MNXC3	PP1765	0	1000	0	Initializing	0
Initial Reaction		R9E6EEABB_B-648		1 MNXM1638@MNXC3 + 1 MNXM1@MNXC3 + 1 MNXM6@MNXC3 <==> 1 MNXM5@MNXC3 + 1 MNXM734@MNXC3	PP4678	-1000	1000	0	Initializing	0
Initial Reaction		R4AF355AC_B-280		1 MNXM1638@MNXC3 <==> 1 MNXM426@MNXC3	PP4678	-1000	1000	0	Initializing	0
Initial Reaction		R926E7B95_RL-592		1 MNXM1641@MNXC3 + 1 MNXM1@MNXC3 + 1 MNXM7@MNXC3 <-- 1 MNXM1642@MNXC3 + 1 MNXM3@MNXC3	PP0723	-1000	0	0	Initializing	0
Initial Reaction		R5F97F972_LR-366		1 MNXM1645@MNXC3 + 1 MNXM2@MNXC3 --> 1 MNXM993@MNXC3 + 1 MNXM9@MNXC3		0	1000	0	Initializing	0
Initial Reaction		RE1050778_LR-948		1 MNXM1647@MNXC3 + 1 MNXM2@MNXC3 --> 1 MNXM989@MNXC3 + 1 MNXM9@MNXC3	PP0956	0	1000	0	Initializing	0
Initial Reaction		RFC0B42B_B-1057		1 MNXM164@MNXC2 + 1 MNXM1@MNXC2 <==> 1 MNXM164@MNXC3 + 1 MNXM1@MNXC3	PP1376	-1000	1000	0	Initializing	0
Initial Reaction		REA8C0A73_LR-991		1 MNXM164@MNXC3 + 1 MNXM1@MNXC3 + 1 MNXM4@MNXC3 + 1 MNXM6@MNXC3 --> 1 MNXM204@MNXC3 + 1 MNXM2@MNXC3 + 1 MNXM5@MNXC3	PP3537	0	1000	0	Initializing	0
Initial Reaction		R8D67B95F_B-574		1 MNXM164@MNXC3 + 1 MNXM23@MNXC3 <==> 1 MNXM337@MNXC3	PP5317	-1000	1000	0	Initializing	0
Initial Reaction		RBBC9F21E_LR-782		1 MNXM165@MNXC3 --> 1 MNXM198@MNXC3	PP4059	0	1000	0	Initializing	0
Initial Reaction		R85F6B42C_LR-532		1 MNXM1688@MNXC3 + 1 MNXM1@MNXC3 + 1 MNXM6@MNXC3 --> 1 MNXM5@MNXC3 + 1 MNXM785@MNXC3	PP1904	0	1000	0	Initializing	0
Initial Reaction		R802C2BCE_B-498		1 MNXM1688@MNXC3 + 1 MNXM9@MNXC3 <==> 1 MNXM47@MNXC3 + 1 MNXM73@MNXC3	PP0964	-1000	1000	0	Initializing	0
Initial Reaction		RF8E7B223_RL-1044		1 MNXM168@MNXC3 + 1 MNXM97011@MNXC3 <-- 1 MNXM212@MNXC3 + 1 MNXM2@MNXC3	PP2460	-1000	0	0	Initializing	0
Initial Reaction		R6C9171D6_B-415		1 MNXM1692@MNXC3 + 1 MNXM23@MNXC3 <==> 1 MNXM32@MNXC3 + 1 MNXM803@MNXC3	PP2209	-1000	1000	0	Initializing	0
Initial Reaction		R3B1017EE_B-213		1 MNXM1694@MNXC3 <==> 1 MNXM1792@MNXC3 + 1 MNXM2@MNXC3	PP2336	-1000	1000	0	Initializing	0
Initial Reaction		RBBF437E1_B-784		1 MNXM1694@MNXC3 <==> 1 MNXM23@MNXC3 + 1 MNXM25@MNXC3	PP2334	-1000	1000	0	Initializing	0
Initial Reaction		RA32EB253_LR-676		1 MNXM1697@MNXC3 + 1 MNXM3@MNXC3 + 1 MNXM91123@MNXC3 --> 5 MNXM1@MNXC3 + 1 MNXM40299@MNXC3 + 1 MNXM7@MNXC3 + 1 MNXM9@MNXC3	PP1675;PP1676	0	1000	0	Initializing	0
Initial Reaction		RF1E22A2C_LR-1019		1 MNXM16@MNXC3 + 1 MNXM1903@MNXC3 --> 1 MNXM19@MNXC3 + 1 MNXM1@MNXC3 + 1 MNXM90440@MNXC3	PP5011	0	1000	0	Initializing	0
Initial Reaction		R70504203_LR-437		1 MNXM16@MNXC3 + 1 MNXM2187@MNXC3 --> 1 MNXM191@MNXC3 + 1 MNXM19@MNXC3 + 1 MNXM1@MNXC3	PP1765	0	1000	0	Initializing	0
Initial Reaction		RD15ABA50_B-878		1 MNXM16@MNXC3 + 1 MNXM4985@MNXC3 <==> 1 MNXM19@MNXC3 + 1 MNXM1@MNXC3 + 1 MNXM2440@MNXC3	PP1765	-1000	1000	0	Initializing	0
Initial Reaction		R3710C32E_LR-192		1 MNXM16@MNXC3 + 1 MNXM558@MNXC3 --> 1 MNXM19@MNXC3 + 1 MNXM1@MNXC3 + 1 MNXM223@MNXC3	PP5011	0	1000	0	Initializing	0
Initial Reaction		R6165A8F4_B-371		1 MNXM16@MNXC3 + 1 MNXM92194@MNXC3 <==> 1 MNXM19@MNXC3 + 1 MNXM92195@MNXC3	PP4826	-1000	1000	0	Initializing	0
Initial Reaction		RE419E9A9_B-962		1 MNXM16@MNXC3 + 1 MNXM92195@MNXC3 <==> 1 MNXM19@MNXC3 + 1 MNXM1@MNXC3 + 1 MNXM92197@MNXC3	PP3410	-1000	1000	0	Initializing	0
Initial Reaction		RCB2E3D7A_B-852		1 MNXM1706@MNXC3 + 1 MNXM2@MNXC3 <==> 1 MNXM891@MNXC3	PP1985+PP1986	-1000	1000	0	Initializing	0
Initial Reaction		RE4B00DB4_B-966		1 MNXM1706@MNXC3 + 1 MNXM2@MNXC3 <==> 1 MNXM985@MNXC3	PP1985+PP1986	-1000	1000	0	Initializing	0
Initial Reaction		R12BF3304_LR-15		1 MNXM1707@MNXC3 + 1 MNXM4@MNXC3 + 1 MNXM6@MNXC3 --> 1 MNXM1903@MNXC3 + 1 MNXM2@MNXC3 + 1 MNXM5@MNXC3	PP5199	0	1000	0	Initializing	0
Initial Reaction		R76C68B26_B-465		1 MNXM17108@MNXC3 + 1 MNXM2@MNXC3 <==> 1 MNXM1@MNXC3 + 1 MNXM97018@MNXC3	PP0545;PP2589;PP2680;PP2694;PP3357;PP3463;PP5258;PP5278	-1000	1000	0	Initializing	0
Initial Reaction		R592613A_RL-332		1 MNXM17112@MNXC3 + 1 MNXM1@MNXC3 + 1 MNXM7@MNXC3 <-- 1 MNXM17114@MNXC3 + 1 MNXM3@MNXC3	PP4934	-1000	0	0	Initializing	0
Initial Reaction		R6FA3BC82_LR-435		1 MNXM17112@MNXC3 + 1 MNXM2@MNXC3 --> 1 MNXM48519@MNXC3 + 1 MNXM9@MNXC3	PP0059	0	1000	0	Initializing	0
Initial Reaction		RB0CC4454_B-731		1 MNXM17114@MNXC3 <==> 1 MNXM271@MNXC3	PP1323	-1000	1000	0	Initializing	0
Initial Reaction		R6EF38510_LR-431		1 MNXM172@MNXC3 + 1 MNXM2@MNXC3 + 1 MNXM5@MNXC3 --> 2 MNXM1@MNXC3 + 1 MNXM25@MNXC3 + 1 MNXM6@MNXC3	PP0213;PP2488	0	1000	0	Initializing	0
Initial Reaction		R835EDBFE_B-516		1 MNXM172@MNXC3 + 1 MNXM89557@MNXC3 <==> 1 MNXM192@MNXC3 + 1 MNXM20@MNXC3	PP0214	-1000	1000	0	Initializing	0
Initial Reaction		R1C292FB2_B-65		1 MNXM1734@MNXC2 + 1 MNXM1@MNXC2 <==> 1 MNXM1734@MNXC3 + 1 MNXM1@MNXC3	PP3600	-1000	1000	0	Initializing	0
Initial Reaction		R6DF305B9_LR-423		1 MNXM1757@MNXC3 + 1 MNXM2@MNXC3 --> 1 MNXM25@MNXC3 + 1 MNXM89557@MNXC3	PP4475	0	1000	0	Initializing	0
Initial Reaction		R342F609C_LR-185		1 MNXM179@MNXC2 + 1 MNXM1@MNXC2 --> 1 MNXM179@MNXC3 + 1 MNXM1@MNXC3	PP4735	0	1000	0	Initializing	0
Initial Reaction		RB38EA58D_LR-745		1 MNXM179@MNXC3 + 2 MNXM91192@MNXC3 --> 2 MNXM1@MNXC3 + 1 MNXM23@MNXC3 + 2 MNXM91194@MNXC3	PP4736	0	1000	0	Initializing	0
Initial Reaction		RE4ADEE31_B-965		1 MNXM17@MNXC3 + 1 MNXM1@MNXC3 + 1 MNXM2403@MNXC3 <==> 1 MNXM2@MNXC3 + 1 MNXM47@MNXC3	PP1811	-1000	1000	0	Initializing	0
Initial Reaction		R5B86316D_RL-347		1 MNXM17@MNXC3 + 1 MNXM1@MNXC3 + 1 MNXM5328@MNXC3 <-- 1 MNXM47@MNXC3 + 1 MNXM6467@MNXC3	PP1337	-1000	0	0	Initializing	0
Initial Reaction		R6CB5D57B_RL-417		1 MNXM17@MNXC3 + 1 MNXM1@MNXC3 + 1 C9577@MNXC3 <-- 1 MNXM89795@MNXC3 + 1 C9576@MNXC3	PP0343	-1000	0	0	Initializing	0
Initial Reaction		RC835351B_RL-837		1 MNXM17@MNXC3 + 1 MNXM1@MNXC3 + 1 C9578@MNXC3 <-- 1 MNXM50@MNXC3 + 1 C9577@MNXC3	PP4943	-1000	0	0	Initializing	0
Initial Reaction		R8D8422CD_RL-575		1 MNXM17@MNXC3 + 1 MNXM1@MNXC3 + 1 C9580@MNXC3 <-- 1 MNXM50@MNXC3 + 1 C9579@MNXC3		-1000	0	0	Initializing	0
Initial Reaction		RED9D23C7_RL-1002		1 MNXM17@MNXC3 + 1 MNXM1@MNXC3 + 1 C9581@MNXC3 <-- 1 MNXM50@MNXC3 + 1 C9580@MNXC3		-1000	0	0	Initializing	0
Initial Reaction		R28BF4A7E_B-129		1 MNXM17@MNXC3 + 1 MNXM7@MNXC3 <==> 1 MNXM3@MNXC3 + 1 MNXM80@MNXC3	PP1593;PP1771	-1000	1000	0	Initializing	0
Initial Reaction		R847C35E8_LR-525		1 MNXM17@MNXC3 + 1 MNXM89760@MNXC3 --> 1 MNXM2@MNXC3 + 1 MNXM572@MNXC3 + 1 MNXM89759@MNXC3	PP1177+PP1179	0	1000	0	Initializing	0
Initial Reaction		RCEF4881F_RL-864		1 MNXM1800@MNXC3 + 1 MNXM1@MNXC3 <-- 1 MNXM204@MNXC3 + 1 MNXM4@MNXC3	PP2518	-1000	0	0	Initializing	0
Initial Reaction		R9EABBC0D_RL-650		1 MNXM1802@MNXC3 + 1 MNXM9@MNXC3 <-- 1 MNXM2@MNXC3 + 1 MNXM759@MNXC3	PP0662;PP1471	-1000	0	0	Initializing	0
Initial Reaction		R841C589C_RL-523		1 MNXM1816@MNXC3 + 1 MNXM765@MNXC3 <-- 1 MNXM2318@MNXC3 + 1 MNXM601@MNXC3	PP2674	-1000	0	0	Initializing	0
Initial Reaction		R4A88A966_LR-278		1 MNXM1829@MNXC3 + 1 MNXM3061@MNXC3 --> 1 MNXM1@MNXC3 + 1 MNXM30@MNXC3 + 1 MNXM41260@MNXC3	PP1802	0	1000	0	Initializing	0
Initial Reaction		R8B76DD66_LR-564		1 MNXM1829@MNXC3 + 1 MNXM41258@MNXC3 --> 1 MNXM1@MNXC3 + 1 MNXM30@MNXC3 + 1 MNXM41259@MNXC3	PP1801	0	1000	0	Initializing	0
Initial Reaction		R6C5C79F1_LR-412		1 MNXM1829@MNXC3 + 1 MNXM41260@MNXC3 --> 1 MNXM1@MNXC3 + 1 MNXM30@MNXC3 + 1 MNXM41258@MNXC3	PP1780	0	1000	0	Initializing	0
Initial Reaction		R55F33AC_B-317		1 MNXM1829@MNXC3 + 1 MNXM5@MNXC3 <==> 1 MNXM1@MNXC3 + 1 MNXM516@MNXC3 + 1 MNXM6@MNXC3	PP1800	-1000	1000	0	Initializing	0
Initial Reaction		RD838F4FB_LR-918		1 MNXM183@MNXC3 + 1 MNXM234@MNXC3 --> 1 MNXM257@MNXC3 + 1 MNXM281@MNXC3	PP5141	0	1000	0	Initializing	0
Initial Reaction		R740CEADC_LR-455		1 MNXM183@MNXC3 + 1 MNXM238@MNXC3 + 1 MNXM2@MNXC3 --> 1 MNXM79@MNXC3 + 1 MNXM959@MNXC3	PP4699	0	1000	0	Initializing	0
Initial Reaction		R95F08F4D_B-607		1 MNXM183@MNXC3 + 1 MNXM29@MNXC3 + 1 MNXM2@MNXC3 <==> 1 MNXM53@MNXC3 + 1 MNXM79@MNXC3	PP0322;PP0671	-1000	1000	0	Initializing	0
Initial Reaction		R543D9FD7_B-313		1 MNXM183@MNXC3 + 1 MNXM5@MNXC3 <==> 1 MNXM511@MNXC3 + 1 MNXM6@MNXC3	PP1945;PP2265	-1000	1000	0	Initializing	0
Initial Reaction		R865B974C_B-534		1 MNXM186@MNXC3 + 1 MNXM258@MNXC3 <==> 1 MNXM74@MNXC3 + 1 MNXM89621@MNXC3	PP4965	-1000	1000	0	Initializing	0
Initial Reaction		RE042A128_B-944		1 MNXM186@MNXC3 + 1 MNXM89643@MNXC3 <==> 1 MNXM271@MNXC3 + 1 MNXM74@MNXC3	PP4965	-1000	1000	0	Initializing	0
Initial Reaction		R4257B96E_RL-244		1 MNXM1880@MNXC3 + 1 MNXM2@MNXC3 <-- 1 MNXM422@MNXC3		-1000	0	0	Initializing	0
Initial Reaction		RC0BC5E81_RL-807		1 MNXM188@MNXC3 + 1 MNXM1@MNXC3 + 1 MNXM23@MNXC3 + 1 MNXM89557@MNXC3 <-- 1 MNXM337@MNXC3 + 1 MNXM37@MNXC3	PP0417+PP0420	-1000	0	0	Initializing	0
Initial Reaction		R5EB12655_LR-360		1 MNXM18941@MNXC2 + 1 MNXM2@MNXC3 + 1 MNXM3@MNXC3 --> 1 MNXM18941@MNXC3 + 1 MNXM1@MNXC3 + 1 MNXM7@MNXC3 + 1 MNXM9@MNXC3	PP0076+PP0294+PP0295;PP0076+PP0294+PP2774;PP0076+PP0294+PP3559;PP0076+PP0295+PP2774;PP0076+PP2774;PP0076+PP2774+PP3559;PP0294+PP0295+PP0296;PP0294+PP0295+PP0304;PP0294+PP0295+PP1741;PP0294+PP0295+PP2775;PP0294+PP0295+PP3558;PP0294+PP0296+PP2774;PP0294+PP0296+PP3559;PP0294+PP0304+PP2774;PP0294+PP0304+PP3559;PP0294+PP1741+PP2774;PP0294+PP1741+PP3559;PP0294+PP2774+PP2775;PP0294+PP2774+PP3558;PP0294+…	0	1000	0	Initializing	0
Initial Reaction		R416F0AF6_RL-241		1 MNXM190@MNXC3 + 1 MNXM1@MNXC3 + 1 MNXM7@MNXC3 + 1 MNXM9@MNXC3 <-- 1 MNXM3@MNXC3 + 1 MNXM60@MNXC3 + 1 MNXM97015@MNXC3	PP1607+PP1996;PP4065+PP4067	-1000	0	0	Initializing	0
Initial Reaction		R3EFE3830_B-227		1 MNXM1915@MNXC3 + 1 MNXM9@MNXC3 <==> 1 MNXM194@MNXC3 + 1 MNXM2@MNXC3	PP1414;PP1620;PP2531	-1000	1000	0	Initializing	0
Initial Reaction		RB1FD713D_RL-737		1 MNXM191@MNXC3 + 1 MNXM339@MNXC3 <-- 1 MNXM232@MNXC3 + 1 MNXM41@MNXC3	PP1444	-1000	0	0	Initializing	0
Initial Reaction		RF19980FE_RL-1018		1 MNXM191@MNXC3 + 1 MNXM5@MNXC3 <-- 1 MNXM1@MNXC3 + 1 MNXM232@MNXC3 + 1 MNXM6@MNXC3	PP3720	-1000	0	0	Initializing	0
Initial Reaction		RA1DCE3EB_B-666		1 MNXM191@MNXC3 + 1 MNXM90822@MNXC3 <==> 1 MNXM232@MNXC3 + 1 MNXM89762@MNXC3	PP4190+PP4191+PP4192+PP4193	-1000	1000	0	Initializing	0
Initial Reaction		R8A33D8CC_LR-557		1 MNXM191@MNXC3 + 2 MNXM1@MNXC3 + 2 MNXM91192@MNXC3 --> 2 MNXM1@MNXC2 + 1 MNXM232@MNXC3 + 2 MNXM91194@MNXC3	PP1317+PP1318+PP1319	0	1000	0	Initializing	0
Initial Reaction		RD75BF56B_LR-911		1 MNXM191@MNXC3 + 4 MNXM1@MNXC3 + 0.5 MNXM4@MNXC3 --> 4 MNXM1@MNXC2 + 1 MNXM232@MNXC3 + 1 MNXM2@MNXC3	PP0812+PP0813+PP0814+PP0815+PP0816	0	1000	0	Initializing	0
Initial Reaction		RD75BF56B_LR-912		1 MNXM191@MNXC3 + 4 MNXM1@MNXC3 + 0.5 MNXM4@MNXC3 --> 4 MNXM1@MNXC2 + 1 MNXM232@MNXC3 + 1 MNXM2@MNXC3	PP4650+PP4651	0	1000	0	Initializing	0
Initial Reaction		R54461FAC_B-314		1 MNXM192@MNXC2 + 1 MNXM1@MNXC2 <==> 1 MNXM192@MNXC3 + 1 MNXM1@MNXC3	PP0284;PP2543;PP2911;PP4106;PP4407	-1000	1000	0	Initializing	0
Initial Reaction		RA347771_LR-678		1 MNXM192@MNXC2 + 1 MNXM2@MNXC3 + 1 MNXM3@MNXC3 --> 1 MNXM192@MNXC3 + 1 MNXM1@MNXC3 + 1 MNXM7@MNXC3 + 1 MNXM9@MNXC3	PP1137+PP1139+PP1141;PP1137+PP1140+PP1141;PP1138+PP1139+PP1141;PP1138+PP1140+PP1141	0	1000	0	Initializing	0
Initial Reaction		R79FE6DB1_RL-478		1 MNXM192@MNXC3 + 2 MNXM1@MNXC3 + 1 MNXM6@MNXC3 <-- 1 MNXM2@MNXC3 + 1 MNXM422@MNXC3 + 1 MNXM5@MNXC3	PP0545;PP2589;PP2680;PP2694;PP3357;PP3463;PP5258;PP5278	-1000	0	0	Initializing	0
Initial Reaction		R385725AA_RL-198		1 MNXM1953@MNXC3 + 1 MNXM1@MNXC3 + 1 MNXM7@MNXC3 + 1 MNXM9@MNXC3 <-- 1 MNXM32@MNXC3 + 1 MNXM3@MNXC3 + 1 MNXM785@MNXC3	PP1338	-1000	0	0	Initializing	0
Initial Reaction		RDD6DBEE0_LR-935		1 MNXM1953@MNXC3 + 1 MNXM331@MNXC3 + 1 MNXM3@MNXC3 --> 1 MNXM1@MNXC3 + 1 MNXM7@MNXC3 + 1 MNXM955@MNXC3 + 1 MNXM9@MNXC3	PP1335	0	1000	0	Initializing	0
Initial Reaction		RFCFAA9E0_LR-1058		1 MNXM19542@MNXC3 + 1 MNXM2@MNXC3 --> 1 MNXM3172@MNXC3 + 1 MNXM7437@MNXC3	PP2901	0	1000	0	Initializing	0
Initial Reaction		R5B80770_B-346		1 MNXM1954@MNXC3 + 1 MNXM88503@MNXC3 <==> 1 MNXM2264@MNXC3 + 1 MNXM80@MNXC3	PP1334	-1000	1000	0	Initializing	0
Initial Reaction		R63F8B33D_B-376		1 MNXM1955@MNXC3 + 1 MNXM80@MNXC3 <==> 1 MNXM7865@MNXC3 + 1 MNXM88503@MNXC3	PP1334	-1000	1000	0	Initializing	0
Initial Reaction		RAC13BE4D_B-717		1 MNXM197@MNXC3 <==> 1 MNXM2@MNXC3 + 1 MNXM90282@MNXC3	PP4066	-1000	1000	0	Initializing	0
Initial Reaction		R73BF6B8B_LR-454		1 MNXM1994@MNXC3 + 1 MNXM5@MNXC3 --> 1 MNXM1@MNXC3 + 1 MNXM40316@MNXC3 + 1 MNXM6@MNXC3	PP2426	0	1000	0	Initializing	0
Initial Reaction		R302C79DD_LR-166		1 MNXM199@MNXC2 + 1 MNXM2@MNXC3 + 1 MNXM3@MNXC3 --> 1 MNXM199@MNXC3 + 1 MNXM1@MNXC3 + 1 MNXM7@MNXC3 + 1 MNXM9@MNXC3	PP1137+PP1139+PP1141;PP1137+PP1139+PP4867;PP1137+PP1140+PP1141;PP1137+PP1140+PP4867;PP1137+PP1141+PP4842;PP1137+PP1141+PP4843;PP1137+PP1141+PP4865;PP1137+PP1141+PP4866;PP1137+PP4842+PP4867;PP1137+PP4843+PP4867;PP1137+PP4865+PP4867;PP1137+PP4866+PP4867;PP1138+PP1139+PP1141;PP1138+PP1139+PP4867;PP1138+PP1140+PP1141;PP1138+PP1140+PP4867;PP1138+PP1141+PP4842;PP1138+PP1141+PP4843;PP1138+PP1141+PP4865;…	0	1000	0	Initializing	0
Initial Reaction		R16FBD0E6_B-40		1 MNXM199@MNXC3 + 1 MNXM20@MNXC3 <==> 1 MNXM238@MNXC3 + 1 MNXM89557@MNXC3	PP3511	-1000	1000	0	Initializing	0
Initial Reaction		RB4540E4D_LR-747		1 MNXM1@MNXC2 + 1 MNXM207@MNXC2 --> 1 MNXM1@MNXC3 + 1 MNXM207@MNXC3	PP2092	0	1000	0	Initializing	0
Initial Reaction		RD4D84E74_B-897		1 MNXM1@MNXC2 + 1 MNXM20@MNXC2 <==> 1 MNXM1@MNXC3 + 1 MNXM20@MNXC3	PP1378;PP1400;PP4461	-1000	1000	0	Initializing	0
Initial Reaction		R52D636B1_B-307		1 MNXM1@MNXC2 + 1 MNXM217@MNXC2 <==> 1 MNXM1@MNXC3 + 1 MNXM217@MNXC3	PP3165	-1000	1000	0	Initializing	0
Initial Reaction		R6E6A4469_LR-426		1 MNXM1@MNXC2 + 1 MNXM231@MNXC2 --> 1 MNXM1@MNXC3 + 1 MNXM231@MNXC3	PP4184	0	1000	0	Initializing	0
Initial Reaction		RDD0BDF9A_B-932		1 MNXM1@MNXC2 + 1 MNXM23@MNXC2 <==> 1 MNXM1@MNXC3 + 1 MNXM23@MNXC3		-1000	1000	0	Initializing	0
Initial Reaction		RCEACFC46_RL-861		1 MNXM1@MNXC2 + 1 MNXM25@MNXC2 <-- 1 MNXM1@MNXC3 + 1 MNXM25@MNXC3	PP1188;PP2255	-1000	0	0	Initializing	0
Initial Reaction		RC77F6DA8_B-833		1 MNXM1@MNXC2 + 1 MNXM26@MNXC2 <==> 1 MNXM1@MNXC3 + 1 MNXM26@MNXC3		-1000	1000	0	Initializing	0
Initial Reaction		RFBAF2331_B-1053		1 MNXM1@MNXC2 + 1 MNXM2757@MNXC2 <==> 1 MNXM1@MNXC3 + 1 MNXM2757@MNXC3		-1000	1000	0	Initializing	0
Initial Reaction		RE9E2BBFE_B-988		1 MNXM1@MNXC2 + 1 MNXM29@MNXC2 <==> 1 MNXM1@MNXC3 + 1 MNXM29@MNXC3	PP4840	-1000	1000	0	Initializing	0
Initial Reaction		R51FCA6A5_B-300		1 MNXM1@MNXC2 + 1 MNXM32@MNXC2 <==> 1 MNXM1@MNXC3 + 1 MNXM32@MNXC3	PP4840	-1000	1000	0	Initializing	0
Initial Reaction		R69AD851_LR-400		1 MNXM1@MNXC2 + 1 MNXM341@MNXC2 --> 1 MNXM1@MNXC3 + 1 MNXM341@MNXC3	PP0652;PP3417	0	1000	0	Initializing	0
Initial Reaction		RAAB899B2_RL-709		1 MNXM1@MNXC2 + 1 MNXM341@MNXC2 <-- 1 MNXM2@MNXC2 + 1 MNXM339@MNXC2		-1000	0	0	Initializing	0
Initial Reaction		R5533691C_B-316		1 MNXM1@MNXC2 + 1 MNXM42@MNXC2 <==> 1 MNXM1@MNXC3 + 1 MNXM42@MNXC3	PP0137;PP1167+PP1168+PP1169;PP1168+PP1169+PP2056	-1000	1000	0	Initializing	0
Initial Reaction		RD9C41023_B-927		1 MNXM1@MNXC2 + 1 MNXM53@MNXC2 <==> 1 MNXM1@MNXC3 + 1 MNXM53@MNXC3	PP3589	-1000	1000	0	Initializing	0
Initial Reaction		R87F56CF7_LR-546		1 MNXM1@MNXC2 + 1 MNXM582@MNXC2 --> 1 MNXM1@MNXC3 + 1 MNXM582@MNXC3	PP3377	0	1000	0	Initializing	0
Initial Reaction		R6AA8265F_B-404		1 MNXM1@MNXC2 + 1 MNXM744@MNXC2 <==> 1 MNXM1@MNXC3 + 1 MNXM744@MNXC3	PP3600	-1000	1000	0	Initializing	0
Initial Reaction		RAEC85517_LR-726		1 MNXM1@MNXC2 + 1 MNXM761@MNXC2 --> 1 MNXM1@MNXC3 + 1 MNXM761@MNXC3	PP0709;PP3187;PP3641;PP3655;PP4035;PP4309;PP4921	0	1000	0	Initializing	0
Initial Reaction		RFB2489A_B-1051		1 MNXM1@MNXC2 + 1 MNXM76@MNXC2 <==> 1 MNXM1@MNXC3 + 1 MNXM76@MNXC3	PP0927;PP4495	-1000	1000	0	Initializing	0
Initial Reaction		RCC30C545_B-855		1 MNXM1@MNXC2 + 1 MNXM89557@MNXC2 <==> 1 MNXM1@MNXC3 + 1 MNXM89557@MNXC3	PP0137	-1000	1000	0	Initializing	0
Initial Reaction		R158AF434_B-32		1 MNXM1@MNXC2 + 1 MNXM90@MNXC2 <==> 1 MNXM1@MNXC3 + 1 MNXM90@MNXC3	PP0229;PP2692;PP3628;PP3957;PP5061;PP5374	-1000	1000	0	Initializing	0
Initial Reaction		R1C5965DA_B-67		1 MNXM1@MNXC2 + 1 MNXM93@MNXC2 <==> 1 MNXM1@MNXC3 + 1 MNXM93@MNXC3	PP1188;PP2255	-1000	1000	0	Initializing	0
Initial Reaction		R8B0C95C_B-562		1 MNXM1@MNXC2 + 1 MNXM94@MNXC2 <==> 1 MNXM1@MNXC3 + 1 MNXM94@MNXC3	PP0927;PP4495	-1000	1000	0	Initializing	0
Initial Reaction		RCD9783A4_LR-859		1 MNXM1@MNXC2 + 1 MNXM97013@MNXC2 --> 1 MNXM1@MNXC3 + 1 MNXM97013@MNXC3	PP0709;PP3187;PP3655;PP4035;PP4309	0	1000	0	Initializing	0
Initial Reaction		R16358B2_B-35		1 MNXM1@MNXC2 + 1 MNXM97@MNXC2 <==> 1 MNXM1@MNXC3 + 1 MNXM97@MNXC3	PP0927;PP4495	-1000	1000	0	Initializing	0
Initial Reaction		R2FFE8EE4_LR-164		1 MNXM1@MNXC2 + 1 MNXM98@MNXC2 --> 1 MNXM1@MNXC3 + 1 MNXM98@MNXC3	PP1167+PP1168+PP1169;PP1168+PP1169+PP2056	0	1000	0	Initializing	0
Initial Reaction		R1889FDC1_B-50		1 MNXM1@MNXC2 + 1 MNXM9@MNXC2 <==> 1 MNXM1@MNXC3 + 1 MNXM9@MNXC3	PP1373;PP4103	-1000	1000	0	Initializing	0
Initial Reaction		R668497C4_RL-386		1 MNXM1@MNXC3 + 1 MNXM207@MNXC3 + 1 MNXM7@MNXC3 + 1 MNXM9@MNXC3 <-- 1 MNXM207@MNXC2 + 1 MNXM2@MNXC3 + 1 MNXM3@MNXC3	PP0207+PP0208+PP0209;PP0207+PP0208+PP3637;PP0207+PP0209+PP3635;PP0207+PP3635+PP3637;PP0208+PP0209+PP3636;PP0208+PP3636+PP3637;PP0209+PP3635+PP3636;PP3635+PP3636+PP3637	-1000	0	0	Initializing	0
Initial Reaction		R83ED5B3_LR-520		1 MNXM1@MNXC3 + 1 MNXM20@MNXC3 + 1 MNXM37@MNXC3 + 1 MNXM6@MNXC3 --> 1 MNXM5@MNXC3 + 2 MNXM89557@MNXC3	PP5075+PP5076	0	1000	0	Initializing	0
Initial Reaction		R667C48E7_RL-385		1 MNXM1@MNXC3 + 1 MNXM21386@MNXC3 + 1 MNXM7@MNXC3 <-- 1 MNXM79613@MNXC3 + 1 MNXM857@MNXC3	PP0341	-1000	0	0	Initializing	0
Initial Reaction		R5D6827A6_B-353		1 MNXM1@MNXC3 + 1 MNXM2179@MNXC3 + 1 MNXM7@MNXC3 <==> 1 MNXM3@MNXC3 + 1 MNXM90412@MNXC3	PP2458	-1000	1000	0	Initializing	0
Initial Reaction		RA413F47F_RL-681		1 MNXM1@MNXC3 + 1 MNXM218@MNXC3 + 1 MNXM682@MNXC3 <-- 1 MNXM2@MNXC3 + 1 MNXM368@MNXC3	PP2152	-1000	0	0	Initializing	0
Initial Reaction		R140CB6B1_B-27		1 MNXM1@MNXC3 + 1 MNXM220@MNXC3 + 1 MNXM3@MNXC3 <==> 1 MNXM63@MNXC3 + 1 MNXM7@MNXC3	PP0849	-1000	1000	0	Initializing	0
Initial Reaction		R6EDCB93D_B-430		1 MNXM1@MNXC3 + 1 MNXM22107@MNXC3 + 1 MNXM6@MNXC3 <==> 1 MNXM22111@MNXC3 + 1 MNXM5@MNXC3	PP2008	-1000	1000	0	Initializing	0
Initial Reaction		RF3D9D8C7_RL-1025		1 MNXM1@MNXC3 + 1 MNXM22@MNXC3 + 1 MNXM599@MNXC3 <-- 1 MNXM42@MNXC3 + 1 MNXM4@MNXC3	PP1426	-1000	0	0	Initializing	0
Initial Reaction		R686BCB95_RL-395		1 MNXM1@MNXC3 + 1 MNXM22@MNXC3 + 1 MNXM748@MNXC3 <-- 1 MNXM4@MNXC3 + 1 MNXM684@MNXC3	PP5257	-1000	0	0	Initializing	0
Initial Reaction		REC150E37_RL-995		1 MNXM1@MNXC3 + 1 MNXM231@MNXC3 + 1 MNXM7@MNXC3 + 1 MNXM9@MNXC3 <-- 1 MNXM231@MNXC2 + 1 MNXM2@MNXC3 + 1 MNXM3@MNXC3	PP1137+PP1139+PP1141;PP1137+PP1139+PP4867;PP1137+PP1140+PP1141;PP1137+PP1140+PP4867;PP1137+PP1141+PP4842;PP1137+PP1141+PP4843;PP1137+PP1141+PP4865;PP1137+PP1141+PP4866;PP1137+PP4842+PP4867;PP1137+PP4843+PP4867;PP1137+PP4865+PP4867;PP1137+PP4866+PP4867;PP1138+PP1139+PP1141;PP1138+PP1139+PP4867;PP1138+PP1140+PP1141;PP1138+PP1140+PP4867;PP1138+PP1141+PP4842;PP1138+PP1141+PP4843;PP1138+PP1141+PP4865;…	-1000	0	0	Initializing	0
Initial Reaction		R5D693F52_RL-354		1 MNXM1@MNXC3 + 1 MNXM2323@MNXC3 + 1 MNXM39@MNXC3 <-- 1 MNXM89643@MNXC3	PP0516;PP0530;PP3813	-1000	0	0	Initializing	0
Initial Reaction		R96290CDA_B-610		1 MNXM1@MNXC3 + 1 MNXM237@MNXC3 <==> 1 MNXM2@MNXC3 + 1 MNXM511@MNXC3	PP1945;PP2265	-1000	1000	0	Initializing	0
Initial Reaction		R9B75249_RL-634		1 MNXM23@MNXC3 + 1 MNXM51@MNXC3 <-- 1 MNXM30@MNXC3 + 1 MNXM73@MNXC3	PP1362;PP4301	-1000	0	0	Initializing	0
Initial Reaction		RB5D58F10_B-753		1 MNXM1@MNXC3 + 1 MNXM2521@MNXC3 + 1 MNXM6@MNXC3 <==> 1 MNXM5@MNXC3 + 1 MNXM899@MNXC3	PP1784	-1000	1000	0	Initializing	0
Initial Reaction		RD23C2F74_RL-882		1 MNXM1@MNXC3 + 1 MNXM25@MNXC3 + 1 MNXM319@MNXC3 <-- 1 MNXM55@MNXC3 + 1 MNXM820@MNXC3	PP0659	-1000	0	0	Initializing	0
Initial Reaction		RD3518BB2_RL-888		1 MNXM1@MNXC3 + 1 MNXM26@MNXC3 + 1 MNXM319@MNXC3 <-- 1 MNXM55@MNXC3 + 1 MNXM699@MNXC3	PP0659	-1000	0	0	Initializing	0
Initial Reaction		RC7067291_RL-830		1 MNXM1@MNXC3 + 1 MNXM26@MNXC3 + 1 MNXM61@MNXC3 <-- 1 MNXM652@MNXC3 + 1 MNXM699@MNXC3	PP2528	-1000	0	0	Initializing	0
Initial Reaction		RCD54B15C_RL-858		1 MNXM1@MNXC3 + 1 MNXM276@MNXC3 + 1 MNXM39@MNXC3 <-- 1 MNXM494@MNXC3 + 1 MNXM4@MNXC3	PP1832	-1000	0	0	Initializing	0
Initial Reaction		R31A2D181_RL-177		1 MNXM1@MNXC3 + 1 MNXM2782@MNXC3 + 1 MNXM39@MNXC3 + 1 MNXM90082@MNXC3 <-- 1 MNXM494@MNXC3 + 1 MNXM4@MNXC3	PP1832	-1000	0	0	Initializing	0
Initial Reaction		R5148B89F_B-299		1 MNXM1@MNXC3 + 1 MNXM281@MNXC3 + 1 MNXM6@MNXC3 <==> 1 MNXM5@MNXC3 + 1 MNXM79@MNXC3	PP5132	-1000	1000	0	Initializing	0
Initial Reaction		R8A06DB82_RL-556		1 MNXM1@MNXC3 + 1 MNXM281@MNXC3 + 1 MNXM7@MNXC3 + 1 MNXM9@MNXC3 <-- 1 MNXM3@MNXC3 + 1 MNXM89557@MNXC3 + 1 MNXM965@MNXC3	PP1997	-1000	0	0	Initializing	0
Initial Reaction		R4424E58F_RL-253		1 MNXM1@MNXC3 + 1 MNXM282@MNXC3 + 1 MNXM7@MNXC3 + 1 MNXM9@MNXC3 <-- 1 MNXM282@MNXC2 + 1 MNXM2@MNXC3 + 1 MNXM3@MNXC3	PP0231+PP0232+PP0233	-1000	0	0	Initializing	0
Initial Reaction		RA1805785_RL-663		1 MNXM1@MNXC3 + 1 MNXM289@MNXC3 + 1 MNXM7@MNXC3 + 1 MNXM9@MNXC3 <-- 1 MNXM289@MNXC2 + 1 MNXM2@MNXC3 + 1 MNXM3@MNXC3	PP0076+PP0294+PP0295;PP0076+PP0294+PP2774;PP0076+PP0294+PP3559;PP0076+PP0295+PP2774;PP0076+PP2774;PP0076+PP2774+PP3559;PP0294+PP0295+PP0296;PP0294+PP0295+PP0304;PP0294+PP0295+PP1741;PP0294+PP0295+PP2775;PP0294+PP0295+PP3558;PP0294+PP0296+PP2774;PP0294+PP0296+PP3559;PP0294+PP0304+PP2774;PP0294+PP0304+PP3559;PP0294+PP1741+PP2774;PP0294+PP1741+PP3559;PP0294+PP2774+PP2775;PP0294+PP2774+PP3558;PP0294+…	-1000	0	0	Initializing	0
Initial Reaction		R46E3D594_B-261		1 MNXM1@MNXC3 + 1 MNXM2@MNXC3 + 1 MNXM301@MNXC3 <==> 1 MNXM245@MNXC3		-1000	1000	0	Initializing	0
Initial Reaction		RD1E8890A_RL-880		1 MNXM1@MNXC3 + 1 MNXM2@MNXC3 + 1 MNXM436@MNXC3 + 1 MNXM89759@MNXC3 <-- 1 MNXM30@MNXC3 + 1 MNXM89760@MNXC3	PP1177+PP1179	-1000	0	0	Initializing	0
Initial Reaction		R215518C7_RL-93		1 MNXM2@MNXC3 + 1 MNXM5@MNXC3 + 1 MNXM91066@MNXC3 <-- 1 MNXM4@MNXC3 + 1 MNXM6067@MNXC3 + 1 MNXM6@MNXC3	PP0427	-1000	0	0	Initializing	0
Initial Reaction		RB6F47E0A_LR-759		1 MNXM2@MNXC3 + 1 MNXM700@MNXC3 --> 1 MNXM90394@MNXC3	PP5033	0	1000	0	Initializing	0
Initial Reaction		R3414EAEA_B-184		1 MNXM1@MNXC3 + 1 MNXM2@MNXC3 + 1 MNXM748@MNXC3 <==> 1 MNXM219@MNXC3		-1000	1000	0	Initializing	0
Initial Reaction		R10C5F771_LR-3		1 MNXM2@MNXC3 + 1 MNXM90394@MNXC3 --> 1 MNXM496@MNXC3	PP5030	0	1000	0	Initializing	0
Initial Reaction		RA302B082_LR-672		1 MNXM2@MNXC3 + 1 MNXM91105@MNXC3 --> 1 MNXM494@MNXC3 + 1 MNXM9@MNXC3		0	1000	0	Initializing	0
Initial Reaction		RD4D8D547_B-898		1 MNXM1@MNXC3 + 1 MNXM2@MNXC3 + 1 MNXM911@MNXC3 <==> 1 MNXM916@MNXC3	PP1972;PP3590	-1000	1000	0	Initializing	0
Initial Reaction		R990B0A70_B-624		1 MNXM30@MNXC3 + 1 MNXM721@MNXC3 <==> 1 MNXM82@MNXC3 + 1 MNXM9@MNXC3	PP1227;PP1776	-1000	1000	0	Initializing	0
Initial Reaction		RF3924393_RL-1021		1 MNXM1@MNXC3 + 1 MNXM325@MNXC3 + 1 MNXM7@MNXC3 <-- 1 MNXM341@MNXC3 + 1 MNXM3@MNXC3	PP3416	-1000	0	0	Initializing	0
Initial Reaction		R3BABACC5_RL-215		1 MNXM1@MNXC3 + 1 MNXM325@MNXC3 <-- 1 MNXM2@MNXC3 + 1 MNXM429@MNXC3	PP1023	-1000	0	0	Initializing	0
Initial Reaction		R416AA34A_RL-240		1 MNXM1@MNXC3 + 1 MNXM32@MNXC3 + 1 MNXM7@MNXC3 + 1 MNXM9@MNXC3 <-- 1 MNXM2@MNXC3 + 1 MNXM32@MNXC2 + 1 MNXM3@MNXC3	PP1137+PP1138+PP1139+PP1140+PP1141	-1000	0	0	Initializing	0
Initial Reaction		R90C15A82_RL-585		1 MNXM332@MNXC3 + 1 MNXM467@MNXC3 <-- 1 MNXM397@MNXC3	PP2341	-1000	0	0	Initializing	0
Initial Reaction		RC3EBE013_RL-817		1 MNXM1@MNXC3 + 1 MNXM339@MNXC2 + 1 MNXM6@MNXC3 <-- 1 MNXM41@MNXC2 + 1 MNXM5@MNXC3	PP1444	-1000	0	0	Initializing	0
Initial Reaction		R580F11A7_B-329		1 MNXM1@MNXC3 + 1 MNXM361@MNXC3 + 1 MNXM6@MNXC3 <==> 1 MNXM353@MNXC3 + 1 MNXM5@MNXC3	PP1470	-1000	1000	0	Initializing	0
Initial Reaction		R718431EF_RL-446		1 MNXM1@MNXC3 + 1 MNXM366@MNXC3 + 1 MNXM7@MNXC3 <-- 1 MNXM3@MNXC3 + 1 MNXM548@MNXC3	PP5357	-1000	0	0	Initializing	0
Initial Reaction		RB3012443_LR-742		1 MNXM1@MNXC3 + 1 MNXM374@MNXC3 + 1 MNXM73@MNXC3 --> 1 MNXM23@MNXC3 + 1 MNXM286@MNXC3	PP1362;PP4301	0	1000	0	Initializing	0
Initial Reaction		R3BC0E0C_RL-216		1 MNXM1@MNXC3 + 1 MNXM37@MNXC3 + 1 MNXM7@MNXC3 + 1 MNXM9@MNXC3 <-- 1 MNXM2@MNXC3 + 1 MNXM37@MNXC2 + 1 MNXM3@MNXC3	PP0656+PP1071+PP5022;PP0656+PP4486+PP5022;PP0656+PP5022+PP5024;PP1069+PP1071+PP5022;PP1069+PP4486+PP5022;PP1069+PP5022+PP5024;PP1071+PP5022+PP5023;PP4486+PP5022+PP5023;PP5022+PP5023+PP5024	-1000	0	0	Initializing	0
Initial Reaction		R9D5AEFCF_LR-642		1 MNXM1@MNXC3 + 1 MNXM3854@MNXC3 + 1 MNXM6@MNXC3 --> 1 MNXM2575@MNXC3 + 1 MNXM5@MNXC3	PP0581;PP1914;PP2783	0	1000	0	Initializing	0
Initial Reaction		RD87F9A67_RL-922		1 MNXM388@MNXC3 + 1 MNXM7@MNXC3 + 1 MNXM9@MNXC3 <-- 1 MNXM3@MNXC3 + 1 MNXM568@MNXC3	PP1665	-1000	0	0	Initializing	0
Initial Reaction		RD7523EED_RL-910		1 MNXM1@MNXC3 + 1 MNXM397@MNXC3 + 1 MNXM39@MNXC3 <-- 1 MNXM2@MNXC3 + 1 MNXM51@MNXC3	PP1823;PP2512	-1000	0	0	Initializing	0
Initial Reaction		R6EAB6651_RL-427		1 MNXM1@MNXC3 + 1 MNXM39@MNXC3 + 1 MNXM79@MNXC3 <-- 1 MNXM237@MNXC3 + 1 MNXM2@MNXC3	PP0327;PP1367;PP1943	-1000	0	0	Initializing	0
Initial Reaction		R6402C101_B-377		1 MNXM1@MNXC3 + 1 MNXM3@MNXC3 + 1 MNXM411@MNXC3 <==> 1 MNXM360@MNXC3 + 1 MNXM7@MNXC3	PP0849	-1000	1000	0	Initializing	0
Initial Reaction		RE73F1AF9_B-980		1 MNXM1@MNXC3 + 1 MNXM3@MNXC3 + 1 MNXM436@MNXC3 <==> 1 MNXM344@MNXC3 + 1 MNXM7@MNXC3	PP0849	-1000	1000	0	Initializing	0
Initial Reaction		R8988E565_B-554		1 MNXM1@MNXC3 + 1 MNXM3@MNXC3 + 1 MNXM572@MNXC3 <==> 1 MNXM452@MNXC3 + 1 MNXM7@MNXC3	PP0849	-1000	1000	0	Initializing	0
Initial Reaction		R4C39756A_RL-285		1 MNXM1@MNXC3 + 1 MNXM407@MNXC3 + 1 MNXM7@MNXC3 <-- 1 MNXM38297@MNXC3 + 1 MNXM3@MNXC3		-1000	0	0	Initializing	0
Initial Reaction		RD6890A99_RL-904		1 MNXM1@MNXC3 + 1 MNXM412@MNXC3 + 1 MNXM7@MNXC3 + 1 MNXM9@MNXC3 <-- 1 MNXM3@MNXC3 + 1 MNXM55@MNXC3 + 1 MNXM89557@MNXC3	PP0243	-1000	0	0	Initializing	0
Initial Reaction		R9F90B4F7_RL-653		1 MNXM1@MNXC3 + 1 MNXM415@MNXC3 + 1 MNXM7@MNXC3 <-- 1 MNXM364@MNXC3 + 1 MNXM3@MNXC3	PP0438	-1000	0	0	Initializing	0
Initial Reaction		R803985F1_RL-499		1 MNXM1@MNXC3 + 1 MNXM41@MNXC3 + 1 MNXM7@MNXC3 + 1 MNXM9@MNXC3 <-- 1 MNXM2@MNXC3 + 1 MNXM3@MNXC3 + 1 MNXM41@MNXC2	PP1015+PP1016+PP1018;PP1015+PP1017+PP1018	-1000	0	0	Initializing	0
Initial Reaction		R4FA9C0AC_RL-294		1 MNXM1@MNXC3 + 1 MNXM42@MNXC3 + 1 MNXM7@MNXC3 + 1 MNXM9@MNXC3 <-- 1 MNXM2@MNXC3 + 1 MNXM3@MNXC3 + 1 MNXM42@MNXC2	PP1068+PP1069+PP1070+PP1071	-1000	0	0	Initializing	0
Initial Reaction		R4245374E_LR-243		1 MNXM1@MNXC3 + 1 MNXM436@MNXC3 + 1 MNXM73@MNXC3 --> 1 MNXM23@MNXC3 + 1 MNXM344@MNXC3	PP1362;PP4301	0	1000	0	Initializing	0
Initial Reaction		RA6E23FBB_B-690		1 MNXM1@MNXC3 + 1 MNXM453@MNXC3 + 1 MNXM79@MNXC3 <==> 1 MNXM237@MNXC3 + 1 MNXM463@MNXC3	PP1664	-1000	1000	0	Initializing	0
Initial Reaction		R7D814745_RL-489		1 MNXM1@MNXC3 + 1 MNXM453@MNXC3 + 1 MNXM7@MNXC3 + 1 MNXM9@MNXC3 <-- 1 MNXM39@MNXC3 + 1 MNXM3@MNXC3 + 1 MNXM463@MNXC3	PP1457	-1000	0	0	Initializing	0
Initial Reaction		R74E65BB2_RL-458		1 MNXM1@MNXC3 + 1 MNXM454@MNXC3 + 1 MNXM7@MNXC3 <-- 1 MNXM3@MNXC3 + 1 MNXM419@MNXC3	PP5357	-1000	0	0	Initializing	0
Initial Reaction		RCCAE6364_RL-857		1 MNXM1@MNXC3 + 1 MNXM458@MNXC3 + 1 MNXM7437@MNXC3 <-- 1 MNXM2@MNXC3 + 1 MNXM63693@MNXC3	PP2901	-1000	0	0	Initializing	0
Initial Reaction		R3967AB48_B-204		1 MNXM1@MNXC3 + 1 MNXM463@MNXC3 + 1 MNXM7@MNXC3 + 1 MNXM9@MNXC3 <==> 1 MNXM29@MNXC3 + 1 MNXM3@MNXC3 + 1 MNXM488@MNXC3	PP4823	-1000	1000	0	Initializing	0
Initial Reaction		RCDB19324_B-860		1 MNXM1@MNXC3 + 1 MNXM465@MNXC3 <==> 1 MNXM252@MNXC3 + 1 MNXM2@MNXC3	PP1086	-1000	1000	0	Initializing	0
Initial Reaction		R726C5D38_B-451		1 MNXM1@MNXC3 + 1 MNXM46@MNXC3 + 1 MNXM7@MNXC3 + 1 MNXM9@MNXC3 <==> 1 MNXM23@MNXC3 + 1 MNXM3@MNXC3 + 1 MNXM60@MNXC3	PP5348+PP5437	-1000	1000	0	Initializing	0
Initial Reaction		R8468AE10_B-524		1 MNXM1@MNXC3 + 1 MNXM47441@MNXC3 + 1 MNXM6@MNXC3 <==> 1 MNXM5@MNXC3 + 1 MNXM92192@MNXC3	PP4832	-1000	1000	0	Initializing	0
Initial Reaction		R88FBF252_LR-549		1 MNXM1@MNXC3 + 1 MNXM4993@MNXC3 + 1 MNXM6@MNXC3 --> 1 MNXM4199@MNXC3 + 1 MNXM5@MNXC3	PP0581;PP1914;PP2783	0	1000	0	Initializing	0
Initial Reaction		RBECD7378_RL-796		1 MNXM1@MNXC3 + 1 MNXM49@MNXC3 + 1 MNXM7@MNXC3 <-- 1 MNXM287@MNXC3 + 1 MNXM3@MNXC3	PP1304	-1000	0	0	Initializing	0
Initial Reaction		RAB0EED55_B-711		1 MNXM1@MNXC3 + 1 MNXM51@MNXC3 + 1 MNXM7@MNXC3 <==> 1 MNXM30@MNXC3 + 1 MNXM3@MNXC3	PP0849	-1000	1000	0	Initializing	0
Initial Reaction		RD86E6B26_RL-921		1 MNXM1@MNXC3 + 1 MNXM5326@MNXC3 + 1 MNXM7@MNXC3 + 1 MNXM9@MNXC3 <-- 1 MNXM3@MNXC3 + 1 MNXM6465@MNXC3 + 1 MNXM669@MNXC3	PP1333	-1000	0	0	Initializing	0
Initial Reaction		R11642096_RL-5		1 MNXM1@MNXC3 + 1 MNXM53407@MNXC3 + 1 MNXM7@MNXC3 <-- 1 MNXM270@MNXC3 + 1 MNXM3@MNXC3	PP0602	-1000	0	0	Initializing	0
Initial Reaction		R4F16FF66_LR-292		1 MNXM1@MNXC3 + 1 MNXM54800@MNXC3 + 1 MNXM6@MNXC3 --> 1 MNXM54802@MNXC3 + 1 MNXM5@MNXC3	PP1784	0	1000	0	Initializing	0
Initial Reaction		R427B1B98_RL-246		1 MNXM1@MNXC3 + 1 MNXM55@MNXC3 + 1 MNXM7@MNXC3 + 1 MNXM9@MNXC3 <-- 1 MNXM2@MNXC3 + 1 MNXM3@MNXC3 + 1 MNXM55@MNXC2	PP0225+PP0226+PP0227	-1000	0	0	Initializing	0
Initial Reaction		R9A55B9C0_RL-632		1 MNXM1@MNXC3 + 1 MNXM568@MNXC3 + 1 MNXM7@MNXC3 + 1 MNXM89557@MNXC3 + 1 MNXM9@MNXC3 <-- 1 MNXM2@MNXC3 + 1 MNXM37@MNXC3 + 1 MNXM3@MNXC3 + 1 MNXM453@MNXC3	PP1037	-1000	0	0	Initializing	0
Initial Reaction		RAFB654F_RL-728		1 MNXM1@MNXC3 + 1 MNXM57@MNXC3 + 1 MNXM7@MNXC3 + 1 MNXM9@MNXC3 <-- 1 MNXM29@MNXC3 + 1 MNXM3@MNXC3 + 1 MNXM412@MNXC3	PP4993	-1000	0	0	Initializing	0
Initial Reaction		R929B3C67_RL-594		1 MNXM1@MNXC3 + 1 MNXM582@MNXC2 + 1 MNXM6@MNXC3 <-- 1 MNXM341@MNXC2 + 1 MNXM5@MNXC3	PP3382+PP3383+PP3384	-1000	0	0	Initializing	0
Initial Reaction		R8FA83EA5_RL-580		1 MNXM1@MNXC3 + 1 MNXM58@MNXC3 + 1 MNXM7@MNXC3 + 1 MNXM9@MNXC3 <-- 1 MNXM2@MNXC3 + 1 MNXM3@MNXC3 + 1 MNXM58@MNXC2	PP4305+PP5168+PP5169;PP4305+PP5168+PP5170;PP5168+PP5169+PP5171;PP5168+PP5170+PP5171	-1000	0	0	Initializing	0
Initial Reaction		RA29C0166_RL-671		1 MNXM1@MNXC3 + 1 MNXM5@MNXC3 + 1 MNXM7@MNXC3 <-- 1 MNXM3@MNXC3 + 1 MNXM91005@MNXC3	PP2012	-1000	0	0	Initializing	0
Initial Reaction		R2D71820E_B-151		1 MNXM1@MNXC3 + 1 MNXM607@MNXC3 + 1 MNXM7@MNXC3 + 1 MNXM9@MNXC3 <==> 1 MNXM3@MNXC3 + 1 MNXM42@MNXC3 + 1 MNXM507@MNXC3	PP1240	-1000	1000	0	Initializing	0
Initial Reaction		RC94E05B9_B-844		1 MNXM1@MNXC3 + 1 MNXM611@MNXC3 + 1 MNXM6@MNXC3 <==> 1 MNXM5@MNXC3 + 1 MNXM602@MNXC3	PP0074;PP2406;PP3002;PP3768	-1000	1000	0	Initializing	0
Initial Reaction		RCEC5530D_B-862		1 MNXM1@MNXC3 + 1 MNXM617@MNXC3 + 1 MNXM6@MNXC3 <==> 1 MNXM281@MNXC3 + 1 MNXM5@MNXC3	PP5132	-1000	1000	0	Initializing	0
Initial Reaction		R99DF53F9_RL-630		1 MNXM1@MNXC3 + 1 MNXM61@MNXC3 + 1 MNXM7@MNXC3 + 1 MNXM9@MNXC3 <-- 1 MNXM2@MNXC3 + 1 MNXM3@MNXC3 + 1 MNXM61@MNXC2		-1000	0	0	Initializing	0
Initial Reaction		R94914FED_RL-603		1 MNXM1@MNXC3 + 1 MNXM626@MNXC3 + 1 MNXM7@MNXC3 + 1 MNXM9@MNXC3 <-- 1 MNXM2@MNXC3 + 1 MNXM3@MNXC3 + 1 MNXM626@MNXC2	PP0076+PP0294+PP0295;PP0076+PP0294+PP2774;PP0076+PP0294+PP3559;PP0076+PP0295+PP2774;PP0076+PP2774;PP0076+PP2774+PP3559;PP0294+PP0295+PP0296;PP0294+PP0295+PP0304;PP0294+PP0295+PP1741;PP0294+PP0295+PP2775;PP0294+PP0295+PP3558;PP0294+PP0296+PP2774;PP0294+PP0296+PP3559;PP0294+PP0304+PP2774;PP0294+PP0304+PP3559;PP0294+PP1741+PP2774;PP0294+PP1741+PP3559;PP0294+PP2774+PP2775;PP0294+PP2774+PP3558;PP0294+…	-1000	0	0	Initializing	0
Initial Reaction		R260A473B_RL-115		1 MNXM1@MNXC3 + 1 MNXM639@MNXC3 + 1 MNXM7@MNXC3 + 1 MNXM9@MNXC3 <-- 1 MNXM2@MNXC3 + 1 MNXM3@MNXC3 + 1 MNXM639@MNXC2	PP4147+PP4148+PP4150;PP4147+PP4149+PP4150	-1000	0	0	Initializing	0
Initial Reaction		R7358338A_RL-452		1 MNXM1@MNXC3 + 1 MNXM649@MNXC3 + 1 MNXM7@MNXC3 <-- 1 MNXM3@MNXC3 + 1 MNXM440@MNXC3	PP3378	-1000	0	0	Initializing	0
Initial Reaction		R1C2930F2_RL-66		1 MNXM1@MNXC3 + 1 MNXM682@MNXC3 + 1 MNXM7@MNXC3 <-- 1 MNXM3@MNXC3 + 1 MNXM85@MNXC3	PP1075	-1000	0	0	Initializing	0
Initial Reaction		RB784E874_RL-762		1 MNXM1@MNXC3 + 1 MNXM682@MNXC3 + 1 MNXM90@MNXC3 <-- 1 MNXM2@MNXC3 + 1 MNXM367@MNXC3	PP2152	-1000	0	0	Initializing	0
Initial Reaction		RFBFD2C92_RL-1056		1 MNXM1@MNXC3 + 1 MNXM691@MNXC3 <-- 1 MNXM345@MNXC3 + 1 MNXM4@MNXC3	PP4621	-1000	0	0	Initializing	0
Initial Reaction		RBE5BC256_B-792		1 MNXM1@MNXC3 + 1 MNXM6@MNXC3 + 1 MNXM77@MNXC3 <==> 1 MNXM5@MNXC3 + 1 MNXM682@MNXC3	PP4169	-1000	1000	0	Initializing	0
Initial Reaction		R9268CF81_LR-591		1 MNXM1@MNXC3 + 1 MNXM6@MNXC3 + 1 MNXM807@MNXC3 --> 1 MNXM480@MNXC3 + 1 MNXM5@MNXC3	PP4725	0	1000	0	Initializing	0
Initial Reaction		R2B18B2AE_LR-141		1 MNXM1@MNXC3 + 1 MNXM6@MNXC3 + 1 MNXM89759@MNXC3 --> 1 MNXM5@MNXC3 + 1 MNXM89760@MNXC3	PP0786	0	1000	0	Initializing	0
Initial Reaction		R95A83BC1_LR-605		1 MNXM1@MNXC3 + 1 MNXM6@MNXC3 + 1 MNXM91095@MNXC3 --> 1 MNXM5@MNXC3 + 1 MNXM6417@MNXC3	PP0581;PP1914;PP2783	0	1000	0	Initializing	0
Initial Reaction		RBA3DDB9_B-770		1 MNXM1@MNXC3 + 1 MNXM6@MNXC3 + 1 MNXM9145@MNXC3 <==> 1 MNXM22110@MNXC3 + 1 MNXM5@MNXC3	PP2008	-1000	1000	0	Initializing	0
Initial Reaction		RA091710E_LR-658		1 MNXM1@MNXC3 + 1 MNXM6@MNXC3 + 1 MNXM91971@MNXC3 --> 1 MNXM3407@MNXC3 + 1 MNXM5@MNXC3	PP0581;PP1914;PP2783	0	1000	0	Initializing	0
Initial Reaction		R11C299E4_LR-9		1 MNXM1@MNXC3 + 1 MNXM6@MNXC3 + 1 MNXM92952@MNXC3 --> 1 MNXM2576@MNXC3 + 1 MNXM5@MNXC3	PP0581;PP1914;PP2783	0	1000	0	Initializing	0
Initial Reaction		R148F8864_LR-30		1 MNXM1@MNXC3 + 1 MNXM6@MNXC3 + 1 MNXM92953@MNXC3 --> 1 MNXM3746@MNXC3 + 1 MNXM5@MNXC3	PP0581;PP1914;PP2783	0	1000	0	Initializing	0
Initial Reaction		RFD287F73_B-1059		1 MNXM1@MNXC3 + 1 MNXM6@MNXC3 + 1 MNXM959@MNXC3 <==> 1 MNXM593@MNXC3 + 1 MNXM5@MNXC3	PP1351;PP2325;PP2998	-1000	1000	0	Initializing	0
Initial Reaction		RD05C0436_RL-872		1 MNXM1@MNXC3 + 1 MNXM70@MNXC3 + 1 MNXM7@MNXC3 + 1 MNXM9@MNXC3 <-- 1 MNXM2@MNXC3 + 1 MNXM3@MNXC3 + 1 MNXM70@MNXC2	PP0280+PP0282+PP0283;PP0280+PP0282+PP4483;PP0280+PP0283+PP4486;PP0280+PP4483+PP4486;PP0281+PP0282+PP0283;PP0281+PP0282+PP4483;PP0281+PP0283+PP4486;PP0281+PP4483+PP4486;PP0282+PP0283+PP4484;PP0282+PP0283+PP4485;PP0282+PP4483+PP4484;PP0282+PP4483+PP4485;PP0283+PP4484+PP4486;PP0283+PP4485+PP4486;PP4483+PP4484+PP4486;PP4483+PP4485+PP4486	-1000	0	0	Initializing	0
Initial Reaction		R8918A789_B-552		1 MNXM1@MNXC3 + 1 MNXM716@MNXC3 <==> 1 MNXM2@MNXC3 + 1 MNXM829@MNXC3	PP1380	-1000	1000	0	Initializing	0
Initial Reaction		R1BD8A58B_LR-63		1 MNXM1@MNXC3 + 1 MNXM73@MNXC3 + 1 MNXM7@MNXC3 --> 1 MNXM23@MNXC3 + 1 MNXM3@MNXC3	PP1362;PP4301	0	1000	0	Initializing	0
Initial Reaction		RCB8C4D1A_RL-853		1 MNXM1@MNXC3 + 1 MNXM75154@MNXC3 + 1 MNXM7@MNXC3 + 1 MNXM9@MNXC3 <-- 1 MNXM2@MNXC3 + 1 MNXM3@MNXC3 + 1 MNXM75154@MNXC2	PP0824+PP0825+PP0826;PP0824+PP0825+PP0827	-1000	0	0	Initializing	0
Initial Reaction		R21B37E7A_RL-94		1 MNXM1@MNXC3 + 1 MNXM75@MNXC3 + 1 MNXM9@MNXC3 <-- 1 MNXM2@MNXC3 + 1 MNXM803@MNXC3	PP2208	-1000	0	0	Initializing	0
Initial Reaction		R86162241_RL-533		1 MNXM1@MNXC3 + 1 MNXM7865@MNXC3 + 1 MNXM7@MNXC3 + 1 MNXM9@MNXC3 <-- 1 MNXM3@MNXC3 + 1 MNXM669@MNXC3 + 1 MNXM7864@MNXC3	PP1333	-1000	0	0	Initializing	0
Initial Reaction		R964EE8AD_RL-613		1 MNXM1@MNXC3 + 1 MNXM78@MNXC3 + 1 MNXM7@MNXC3 + 1 MNXM9@MNXC3 <-- 1 MNXM2@MNXC3 + 1 MNXM3@MNXC3 + 1 MNXM78@MNXC2	PP4484+PP4486+PP4493;PP4486+PP4493	-1000	0	0	Initializing	0
Initial Reaction		RB0F95BA6_RL-732		1 MNXM1@MNXC3 + 1 MNXM790@MNXC3 + 1 MNXM7@MNXC3 <-- 1 MNXM3@MNXC3 + 1 MNXM874@MNXC3	PP4782	-1000	0	0	Initializing	0
Initial Reaction		R74F61158_RL-459		1 MNXM1@MNXC3 + 1 MNXM79613@MNXC3 + 1 MNXM7@MNXC3 <-- 1 MNXM21385@MNXC3 + 1 MNXM857@MNXC3	PP0342	-1000	0	0	Initializing	0
Initial Reaction		R83404E23_RL-514		1 MNXM1@MNXC3 + 1 MNXM7@MNXC3 + 1 MNXM88503@MNXC3 <-- 1 MNXM3@MNXC3 + 1 MNXM95981@MNXC3	PP2862	-1000	0	0	Initializing	0
Initial Reaction		R1D97BBCF_RL-78		1 MNXM1@MNXC3 + 1 MNXM7@MNXC3 + 1 MNXM89557@MNXC3 + 1 MNXM91623@MNXC3 + 1 MNXM9@MNXC3 <-- 1 MNXM2@MNXC3 + 1 MNXM37@MNXC3 + 1 MNXM3@MNXC3 + 1 MNXM89811@MNXC3	PP0930+PP0931+PP0932	-1000	0	0	Initializing	0
Initial Reaction		R763A1D9C_RL-463		1 MNXM1@MNXC3 + 1 MNXM7@MNXC3 + 1 MNXM89557@MNXC3 + 1 MNXM9@MNXC3 <-- 1 MNXM2@MNXC3 + 1 MNXM3@MNXC3 + 1 MNXM89557@MNXC2	PP1068+PP1069+PP1070+PP1071	-1000	0	0	Initializing	0
Initial Reaction		R9634AA10_RL-611		1 MNXM1@MNXC3 + 1 MNXM7@MNXC3 + 1 MNXM89643@MNXC3 <-- 1 MNXM3@MNXC3 + 1 MNXM97011@MNXC3	PP2458	-1000	0	0	Initializing	0
Initial Reaction		RC4EAB48A_RL-824		1 MNXM1@MNXC3 + 1 MNXM7@MNXC3 + 1 MNXM89676@MNXC3 <-- 1 MNXM3@MNXC3 + 1 MNXM90055@MNXC3	PP0794	-1000	0	0	Initializing	0
Initial Reaction		R539384_RL-310		1 MNXM1@MNXC3 + 1 MNXM7@MNXC3 + 1 MNXM89948@MNXC3 + 1 MNXM9@MNXC3 <-- 1 MNXM2@MNXC3 + 1 MNXM3@MNXC3 + 1 MNXM89948@MNXC2	PP0076+PP0294+PP0295;PP0076+PP0294+PP2774;PP0076+PP0294+PP3559;PP0076+PP0295+PP2774;PP0076+PP2774;PP0076+PP2774+PP3559;PP0294+PP0295+PP0296;PP0294+PP0295+PP0304;PP0294+PP0295+PP1741;PP0294+PP0295+PP2775;PP0294+PP0295+PP3558;PP0294+PP0296+PP2774;PP0294+PP0296+PP3559;PP0294+PP0304+PP2774;PP0294+PP0304+PP3559;PP0294+PP1741+PP2774;PP0294+PP1741+PP3559;PP0294+PP2774+PP2775;PP0294+PP2774+PP3558;PP0294+…	-1000	0	0	Initializing	0
Initial Reaction		RB1412D6E_RL-733		1 MNXM1@MNXC3 + 1 MNXM7@MNXC3 + 1 MNXM90282@MNXC3 + 1 MNXM9@MNXC3 <-- 1 MNXM3@MNXC3 + 1 MNXM60@MNXC3 + 1 MNXM97280@MNXC3	PP4065+PP4067	-1000	0	0	Initializing	0
Initial Reaction		R5DE91DD_RL-358		1 MNXM1@MNXC3 + 1 MNXM7@MNXC3 + 1 MNXM90720@MNXC3 <-- 1 MNXM561@MNXC3	PP4050	-1000	0	0	Initializing	0
Initial Reaction		R65D1FBB9_RL-382		1 MNXM1@MNXC3 + 1 MNXM7@MNXC3 + 1 MNXM90@MNXC3 + 1 MNXM9@MNXC3 <-- 1 MNXM2@MNXC3 + 1 MNXM3@MNXC3 + 1 MNXM90@MNXC2	PP0076+PP0294+PP0295;PP0076+PP0294+PP2774;PP0076+PP0294+PP3559;PP0076+PP0295+PP2774;PP0076+PP2774;PP0076+PP2774+PP3559;PP0294+PP0295+PP0296;PP0294+PP0295+PP0304;PP0294+PP0295+PP1741;PP0294+PP0295+PP2775;PP0294+PP0295+PP3558;PP0294+PP0296+PP2774;PP0294+PP0296+PP3559;PP0294+PP0304+PP2774;PP0294+PP0304+PP3559;PP0294+PP1741+PP2774;PP0294+PP1741+PP3559;PP0294+PP2774+PP2775;PP0294+PP2774+PP3558;PP0294+…	-1000	0	0	Initializing	0
Initial Reaction		R6E174D03_B-425		1 MNXM1@MNXC3 + 1 MNXM7@MNXC3 + 1 MNXM97008@MNXC3 + 1 MNXM9@MNXC3 <==> 1 MNXM21@MNXC3 + 1 MNXM3@MNXC3 + 1 MNXM60@MNXC3	PP0558+PP0559+PP1607+PP1996	-1000	1000	0	Initializing	0
Initial Reaction		RD6AFEF18_RL-906		1 MNXM1@MNXC3 + 1 MNXM7@MNXC3 + 1 MNXM97011@MNXC3 + 1 MNXM9@MNXC3 <-- 1 MNXM2@MNXC3 + 1 MNXM3@MNXC3 + 1 MNXM97011@MNXC2	PP2454+PP2455+PP2456	-1000	0	0	Initializing	0
Initial Reaction		RF190F892_RL-1016		1 MNXM1@MNXC3 + 1 MNXM7@MNXC3 + 1 MNXM9@MNXC3 + 1 C9581@MNXC2 <-- 1 MNXM2@MNXC3 + 1 MNXM3@MNXC3 + 1 C9581@MNXC3		-1000	0	0	Initializing	0
Initial Reaction		RBA50F991_RL-772		1 MNXM1@MNXC3 + 1 MNXM7@MNXC3 + 1 MNXM9@MNXC3 + 1 C9587@MNXC2 <-- 1 MNXM2@MNXC3 + 1 MNXM3@MNXC3 + 1 C9587@MNXC3	PP1778+PP1779	-1000	0	0	Initializing	0
Initial Reaction		R5DF35FE1_RL-359		1 MNXM1@MNXC3 + 1 MNXM7@MNXC3 + 2 MNXM9@MNXC3 <-- 1 MNXM2@MNXC3 + 1 MNXM3@MNXC3 + 1 MNXM9@MNXC2	PP5326+PP5327+PP5328+PP5329	-1000	0	0	Initializing	0
Initial Reaction		R1C665E49_B-68		1 MNXM1@MNXC3 + 1 MNXM88503@MNXC3 + 1 MNXM9@MNXC3 <==> 1 MNXM2@MNXC3 + 1 MNXM326@MNXC3	PP2862	-1000	1000	0	Initializing	0
Initial Reaction		RBC32739D_RL-785		1 MNXM1@MNXC3 + 2 MNXM2@MNXC3 + 1 MNXM554@MNXC3 <-- 2 MNXM405@MNXC3	PP2913;PP3322	-1000	0	0	Initializing	0
Initial Reaction		R754DC5_RL-460		1 MNXM1@MNXC3 + 2 MNXM2@MNXC3 + 1 MNXM807@MNXC3 <-- 1 MNXM23@MNXC3 + 1 MNXM361@MNXC3	PP1237;PP1257;PP2036	-1000	0	0	Initializing	0
Initial Reaction		R589521F9_LR-331		1 MNXM2011@MNXC3 --> 1 MNXM2@MNXC3 + 1 MNXM440@MNXC3	PP2834	0	1000	0	Initializing	0
Initial Reaction		R65632598_B-380		1 MNXM204@MNXC3 + 1 MNXM2@MNXC3 <==> 1 MNXM611@MNXC3	PP0560;PP2407;PP3003	-1000	1000	0	Initializing	0
Initial Reaction		RFF28BC7A_B-1065		1 MNXM2053@MNXC3 + 1 MNXM23@MNXC3 <==> 1 MNXM32@MNXC3 + 1 MNXM933@MNXC3	PP0596	-1000	1000	0	Initializing	0
Initial Reaction		R910B980C_B-586		1 MNXM20@MNXC3 + 1 MNXM231@MNXC3 <==> 1 MNXM439@MNXC3 + 1 MNXM89557@MNXC3	PP3511	-1000	1000	0	Initializing	0
Initial Reaction		RBE96F887_LR-795		1 MNXM20@MNXC3 + 1 MNXM2489@MNXC3 --> 1 MNXM89557@MNXC3 + 1 MNXM97048@MNXC3		0	1000	0	Initializing	0
Initial Reaction		R47B7A297_LR-266		1 MNXM20@MNXC3 + 1 MNXM268@MNXC3 --> 1 MNXM263@MNXC3 + 1 MNXM89557@MNXC3		0	1000	0	Initializing	0
Initial Reaction		R98D4EF19_B-622		1 MNXM20@MNXC3 + 1 MNXM32@MNXC3 <==> 1 MNXM23@MNXC3 + 1 MNXM89557@MNXC3	PP1872	-1000	1000	0	Initializing	0
Initial Reaction		RB032AF38_B-730		1 MNXM20@MNXC3 + 1 MNXM379@MNXC3 <==> 1 MNXM541@MNXC3 + 1 MNXM89557@MNXC3	PP1768	-1000	1000	0	Initializing	0
Initial Reaction		R57BBA729_B-328		1 MNXM20@MNXC3 + 1 MNXM42@MNXC3 <==> 1 MNXM46@MNXC3 + 1 MNXM89557@MNXC3		-1000	1000	0	Initializing	0
Initial Reaction		R2F995547_B-160		1 MNXM20@MNXC3 + 1 MNXM61@MNXC3 <==> 1 MNXM276@MNXC3 + 1 MNXM89557@MNXC3	PP1972;PP3590	-1000	1000	0	Initializing	0
Initial Reaction		R1BC7F65A_B-62		1 MNXM20@MNXC3 + 1 MNXM840@MNXC3 <==> 1 MNXM361@MNXC3 + 1 MNXM89557@MNXC3	PP2800+PP4223	-1000	1000	0	Initializing	0
Initial Reaction		RD6EB0372_LR-907		1 MNXM20@MNXC3 + 1 MNXM975@MNXC3 --> 1 MNXM331@MNXC3 + 1 MNXM916@MNXC3	PP1972;PP3590	0	1000	0	Initializing	0
Initial Reaction		RBCF0DD64_B-790		1 MNXM20@MNXC3 + 1 MNXM97@MNXC3 <==> 1 MNXM210@MNXC3 + 1 MNXM89557@MNXC3	PP0967;PP1972;PP3590	-1000	1000	0	Initializing	0
Initial Reaction		R1723CBEB_B-41		1 MNXM2125@MNXC3 <==> 1 MNXM29@MNXC3 + 1 MNXM75@MNXC3	PP0321	-1000	1000	0	Initializing	0
Initial Reaction		R82BCF5A1_RL-508		1 MNXM213@MNXC3 + 1 MNXM97011@MNXC3 <-- 1 MNXM2@MNXC3 + 1 MNXM334@MNXC3	PP2460	-1000	0	0	Initializing	0
Initial Reaction		RECFA0596_B-999		1 MNXM214@MNXC3 + 1 MNXM2@MNXC3 <==> 1 MNXM446@MNXC3	PP1412;PP1845;PP2136;PP4030;PP4066	-1000	1000	0	Initializing	0
Initial Reaction		RBE76D2DE_RL-793		1 MNXM214@MNXC3 + 1 MNXM89762@MNXC3 <-- 1 MNXM233@MNXC3 + 1 MNXM90822@MNXC3	PP1893;PP2216;PP2437	-1000	0	0	Initializing	0
Initial Reaction		RC5C44F7D_RL-827		1 MNXM21715@MNXC3 + 1 MNXM5@MNXC3 <-- 1 MNXM232@MNXC3 + 1 MNXM6@MNXC3	PP0072	-1000	0	0	Initializing	0
Initial Reaction		R238B1509_B-104		1 MNXM220@MNXC3 + 1 MNXM7@MNXC3 <==> 1 MNXM31@MNXC3 + 1 MNXM3@MNXC3	PP1771	-1000	1000	0	Initializing	0
Initial Reaction		R807F4C5B_LR-500		1 MNXM220@MNXC3 + 1 MNXM89760@MNXC3 --> 1 MNXM2@MNXC3 + 1 MNXM411@MNXC3 + 1 MNXM89759@MNXC3	PP1177+PP1179	0	1000	0	Initializing	0
Initial Reaction		R72045B55_LR-450		1 MNXM222@MNXC3 + 1 MNXM4@MNXC3 --> 1 MNXM22@MNXC3 + 1 MNXM69@MNXC3	PP3745	0	1000	0	Initializing	0
Initial Reaction		R310A4D5E_RL-174		1 MNXM222@MNXC3 + 1 MNXM9@MNXC3 <-- 1 MNXM2@MNXC3 + 1 MNXM35428@MNXC3	PP0416;PP1764	-1000	0	0	Initializing	0
Initial Reaction		RBCEF17D2_LR-789		1 MNXM2246@MNXC3 + 1 MNXM89760@MNXC3 --> 1 MNXM2@MNXC3 + 1 MNXM61@MNXC3 + 1 MNXM89759@MNXC3	PP0336	0	1000	0	Initializing	0
Initial Reaction		REB44A79_LR-993		1 MNXM224@MNXC3 + 1 MNXM90822@MNXC3 --> 1 MNXM654@MNXC3 + 1 MNXM89762@MNXC3	PP1893;PP2216;PP2437	0	1000	0	Initializing	0
Initial Reaction		RB4FF37A1_RL-748		1 MNXM22@MNXC3 + 1 MNXM235@MNXC3 <-- 1 MNXM252@MNXC3 + 1 MNXM4@MNXC3	PP2095	-1000	0	0	Initializing	0
Initial Reaction		RD6795C13_RL-903		1 MNXM22@MNXC3 + 1 MNXM29@MNXC3 + 1 MNXM56@MNXC3 <-- 1 MNXM2@MNXC3 + 1 MNXM300@MNXC3 + 1 MNXM4@MNXC3	PP0323+PP0324+PP0325+PP0326;PP3775	-1000	0	0	Initializing	0
Initial Reaction		RF0863A66_B-1014		1 MNXM22@MNXC3 + 1 MNXM311@MNXC3 <==> 1 MNXM419@MNXC3 + 1 MNXM4@MNXC3	PP1129	-1000	1000	0	Initializing	0
Initial Reaction		R8AF28A29_LR-561		1 MNXM234@MNXC3 + 1 MNXM2@MNXC3 --> 1 MNXM492@MNXC3 + 1 MNXM9@MNXC3	PP1414;PP1620;PP2531	0	1000	0	Initializing	0
Initial Reaction		R5A65F96F_B-339		1 MNXM234@MNXC3 + 1 MNXM3@MNXC3 <==> 1 MNXM572@MNXC3 + 1 MNXM7@MNXC3	PP1593	-1000	1000	0	Initializing	0
Initial Reaction		RDFA32C16_RL-942		1 MNXM235@MNXC3 + 1 MNXM25@MNXC3 <-- 1 MNXM252@MNXC3 + 1 MNXM93@MNXC3	PP2095	0	0	0	Initializing	0
Initial Reaction		R52A90450_B-304		1 MNXM237@MNXC3 + 1 MNXM365@MNXC3 <==> 1 MNXM456@MNXC3 + 1 MNXM79@MNXC3	PP4822	-1000	1000	0	Initializing	0
Initial Reaction		RD833DF17_LR-917		1 MNXM237@MNXC3 + 1 MNXM95173@MNXC3 --> 1 MNXM79@MNXC3 + 1 MNXM95381@MNXC3	PP0067	0	1000	0	Initializing	0
Initial Reaction		R8E4F3111_RL-577		1 MNXM238@MNXC3 + 1 MNXM2@MNXC3 <-- 1 MNXM734@MNXC3	PP5128	-1000	0	0	Initializing	0
Initial Reaction		R61B276FD_B-372		1 MNXM23@MNXC3 + 1 MNXM69@MNXC3 <==> 1 MNXM97048@MNXC3	PP1024	-1000	1000	0	Initializing	0
Initial Reaction		R6BE75EA_B-411		1 MNXM23@MNXC3 + 1 MNXM74@MNXC3 <==> 1 MNXM649@MNXC3	PP1024	-1000	1000	0	Initializing	0
Initial Reaction		RC9831C99_B-847		1 MNXM2521@MNXC3 <==> 1 MNXM451@MNXC3	PP0265;PP1782	-1000	1000	0	Initializing	0
Initial Reaction		RC4996A0C_B-821		1 MNXM2525@MNXC3 + 1 MNXM658@MNXC3 <==> 1 MNXM42639@MNXC3 + 1 MNXM90833@MNXC3	PP1645;PP2716	-1000	1000	0	Initializing	0
Initial Reaction		R8EB9D73A_B-578		1 MNXM253@MNXC3 + 1 MNXM2@MNXC3 <==> 1 MNXM31340@MNXC3	PP4491	-1000	1000	0	Initializing	0
Initial Reaction		R1A4E6F02_B-57		1 MNXM253@MNXC3 + 1 MNXM2@MNXC3 <==> 1 MNXM380@MNXC3	PP4491	-1000	1000	0	Initializing	0
Initial Reaction		R2BD76415_LR-144		1 MNXM2575@MNXC3 --> 1 MNXM2737@MNXC3 + 1 MNXM2@MNXC3	PP1602;PP4147	0	1000	0	Initializing	0
Initial Reaction		RFBFA960D_LR-1055		1 MNXM2576@MNXC3 --> 1 MNXM2@MNXC3 + 1 MNXM89949@MNXC3	PP1602;PP4147	0	1000	0	Initializing	0
Initial Reaction		R85D9EFA4_LR-531		1 MNXM257@MNXC3 + 1 MNXM2@MNXC3 --> 1 MNXM420@MNXC3 + 1 MNXM9@MNXC3	PP1414;PP1620;PP2531	0	1000	0	Initializing	0
Initial Reaction		R15C9D23E_B-34		1 MNXM258@MNXC3 + 1 MNXM89621@MNXC3 <==> 1 MNXM271@MNXC3 + 1 MNXM74@MNXC3	PP2168	-1000	1000	0	Initializing	0
Initial Reaction		R22438520_RL-100		1 MNXM259@MNXC3 + 1 MNXM97011@MNXC3 <-- 1 MNXM2@MNXC3 + 1 MNXM401@MNXC3	PP2460	-1000	0	0	Initializing	0
Initial Reaction		RC196FD81_RL-810		1 MNXM25@MNXC3 + 1 MNXM69@MNXC3 <-- 1 MNXM89661@MNXC3	PP4116	-1000	0	0	Initializing	0
Initial Reaction		R35E4AEFC_B-189		1 MNXM25@MNXC3 + 1 MNXM90822@MNXC3 <==> 1 MNXM89762@MNXC3 + 1 MNXM93@MNXC3	PP4190+PP4191+PP4192+PP4193	-1000	1000	0	Initializing	0
Initial Reaction		RD0A26254_B-874		1 MNXM25@MNXC3 + 1 MNXM91093@MNXC3 <==> 1 MNXM716@MNXC3 + 1 MNXM97014@MNXC3	PP3122+PP3123;PP3951+PP3952	-1000	1000	0	Initializing	0
Initial Reaction		R8AA86ADA_RL-560		1 MNXM2644@MNXC3 + 1 MNXM765@MNXC3 <-- 1 MNXM5647@MNXC3 + 1 MNXM601@MNXC3	PP2674	-1000	0	0	Initializing	0
Initial Reaction		R841AA44A_LR-522		1 MNXM266@MNXC3 + 1 MNXM2@MNXC3 --> 1 MNXM704@MNXC3 + 1 MNXM9@MNXC3	PP1414;PP1620;PP2531	0	1000	0	Initializing	0
Initial Reaction		RBCD1B1DF_B-788		1 MNXM266@MNXC3 + 1 MNXM3@MNXC3 <==> 1 MNXM411@MNXC3 + 1 MNXM7@MNXC3	PP1771	-1000	1000	0	Initializing	0
Initial Reaction		RA0B9C5E6_RL-660		1 MNXM26@MNXC3 + 1 MNXM55@MNXC3 <-- 1 MNXM418@MNXC3 + 1 MNXM89582@MNXC3	PP1654;PP4571	-1000	0	0	Initializing	0
Initial Reaction		RE7A43992_RL-982		1 MNXM2716@MNXC3 + 1 MNXM765@MNXC3 <-- 1 MNXM5904@MNXC3 + 1 MNXM601@MNXC3	PP2674	-1000	0	0	Initializing	0
Initial Reaction		R7E10B37C_LR-490		1 MNXM2737@MNXC3 --> 1 MNXM5086@MNXC3	PP4174	0	1000	0	Initializing	0
Initial Reaction		RD3DAA704_B-890		1 MNXM275@MNXC3 <==> 1 MNXM2@MNXC3 + 1 MNXM73@MNXC3	PP1612	-1000	1000	0	Initializing	0
Initial Reaction		R59B1EB02_B-335		1 MNXM286@MNXC3 + 1 MNXM7@MNXC3 <==> 1 MNXM374@MNXC3 + 1 MNXM3@MNXC3	PP0849	-1000	1000	0	Initializing	0
Initial Reaction		RAA59B1A1_RL-707		1 MNXM288@MNXC3 + 1 MNXM9@MNXC3 <-- 1 MNXM2@MNXC3 + 1 MNXM80@MNXC3	PP1414;PP1620;PP2531	-1000	0	0	Initializing	0
Initial Reaction		R4064484A_B-238		1 MNXM2995@MNXC3 <==> 1 MNXM97305@MNXC3	PP4828	-1000	1000	0	Initializing	0
Initial Reaction		R661E3BB4_RL-383		1 MNXM29@MNXC3 + 1 MNXM55@MNXC3 <-- 1 MNXM2@MNXC3 + 1 MNXM683@MNXC3	PP2017	-1000	0	0	Initializing	0
Initial Reaction		RE0719E9C_RL-946		1 MNXM2@MNXC2 + 1 C9598@MNXC2 <-- 1 C9581@MNXC2 + 1 C9587@MNXC2	PP4936	-1000	0	0	Initializing	0
Initial Reaction		RAFDEC4FB_B-729		1 MNXM2@MNXC2 <==> 1 MNXM2@MNXC3		-1000	1000	0	Initializing	0
Initial Reaction		R4ADAF215_RL-279		1 MNXM2@MNXC3 + 1 MNXM3229@MNXC3 <-- 1 MNXM92755@MNXC3	PP1602;PP4147	-1000	0	0	Initializing	0
Initial Reaction		RF631CAA7_LR-1039		1 MNXM2@MNXC3 + 1 MNXM3238@MNXC3 --> 1 MNXM3237@MNXC3 + 1 MNXM41@MNXC3	PP1403	0	1000	0	Initializing	0
Initial Reaction		RA1C9FE37_RL-665		1 MNXM2@MNXC3 + 1 MNXM3374@MNXC3 <-- 1 MNXM3407@MNXC3	PP1602;PP4147	-1000	0	0	Initializing	0
Initial Reaction		R2CDD7D4F_RL-147		1 MNXM2@MNXC3 + 1 MNXM3719@MNXC3 <-- 1 MNXM4199@MNXC3	PP1602;PP4147	-1000	0	0	Initializing	0
Initial Reaction		R7944041D_RL-474		1 MNXM2@MNXC3 + 1 MNXM3720@MNXC3 <-- 1 MNXM3746@MNXC3	PP1602;PP4147	-1000	0	0	Initializing	0
Initial Reaction		R6D640049_RL-419		1 MNXM2@MNXC3 + 1 MNXM374@MNXC3 + 1 MNXM89759@MNXC3 <-- 1 MNXM7@MNXC3 + 1 MNXM89760@MNXC3	PP1177+PP1179	-1000	0	0	Initializing	0
Initial Reaction		RD5D4BE96_LR-900		1 MNXM2@MNXC3 + 1 MNXM379@MNXC3 --> 1 MNXM53@MNXC3 + 1 MNXM9@MNXC3	PP4909	0	1000	0	Initializing	0
Initial Reaction		R990F7C37_LR-625		1 MNXM2@MNXC3 + 1 MNXM41259@MNXC3 --> 1 MNXM3061@MNXC3 + 1 C9587@MNXC3		0	1000	0	Initializing	0
Initial Reaction		R9DE0B6E7_RL-645		1 MNXM2@MNXC3 + 1 MNXM414@MNXC3 <-- 1 MNXM90725@MNXC3	PP0187	-1000	0	0	Initializing	0
Initial Reaction		R797FEAF7_LR-475		1 MNXM2@MNXC3 + 1 MNXM432@MNXC3 --> 1 MNXM625@MNXC3 + 1 MNXM9@MNXC3	PP1414;PP1620;PP2531	0	1000	0	Initializing	0
Initial Reaction		R28E1DF48_RL-130		1 MNXM2@MNXC3 + 1 MNXM516@MNXC3 <-- 1 MNXM82@MNXC3	PP1799	-1000	0	0	Initializing	0
Initial Reaction		R96A43781_LR-614		1 MNXM2@MNXC3 + 1 MNXM546@MNXC3 --> 1 MNXM647@MNXC3 + 1 MNXM9@MNXC3	PP1414;PP1620;PP2531	0	1000	0	Initializing	0
Initial Reaction		R30BB8F90_LR-171		1 MNXM2@MNXC3 + 1 MNXM57@MNXC3 --> 1 MNXM683@MNXC3 + 1 MNXM89557@MNXC3	PP3535;PP4659	0	1000	0	Initializing	0
Initial Reaction		RB7140138_B-760		1 MNXM2@MNXC3 + 1 MNXM580@MNXC3 <==> 1 MNXM31843@MNXC3	PP1412;PP1845;PP2136;PP4030;PP4066	-1000	1000	0	Initializing	0
Initial Reaction		RC4625E33_B-820		1 MNXM2@MNXC3 + 1 MNXM581@MNXC3 <==> 1 MNXM825@MNXC3	PP1412;PP1845;PP2136;PP4030;PP4066	-1000	1000	0	Initializing	0
Initial Reaction		RC794E782_B-835		1 MNXM2@MNXC3 + 1 MNXM609@MNXC3 <==> 1 MNXM701@MNXC3	PP1412;PP1845;PP2136;PP4030;PP4066	-1000	1000	0	Initializing	0
Initial Reaction		RA273BC1A_B-670		1 MNXM2@MNXC3 + 1 MNXM611@MNXC3 <==> 1 MNXM478@MNXC3	PP0560;PP2407;PP3003	-1000	1000	0	Initializing	0
Initial Reaction		RA945FE75_B-702		1 MNXM2@MNXC3 + 1 MNXM642@MNXC3 <==> 1 MNXM733@MNXC3	PP1412;PP1845;PP2136;PP4030;PP4066	-1000	1000	0	Initializing	0
Initial Reaction		R2AC56194_RL-140		1 MNXM2@MNXC3 + 1 MNXM649@MNXC3 <-- 1 MNXM325@MNXC3	PP1010	-1000	0	0	Initializing	0
Initial Reaction		RA80674D8_B-694		1 MNXM2@MNXC3 + 1 MNXM654@MNXC3 <==> 1 MNXM767@MNXC3	PP1412;PP1845;PP2136;PP4030;PP4066	-1000	1000	0	Initializing	0
Initial Reaction		R14957F70_RL-31		1 MNXM2@MNXC3 + 1 MNXM74@MNXC3 + 1 MNXM94@MNXC3 <-- 1 MNXM53@MNXC3 + 1 MNXM866@MNXC3	PP0082+PP0083	-1000	0	0	Initializing	0
Initial Reaction		R975BEC99_B-616		1 MNXM2@MNXC3 + 1 MNXM753@MNXC3 <==> 1 MNXM757@MNXC3	PP1412;PP1845;PP2136;PP4030;PP4066	-1000	1000	0	Initializing	0
Initial Reaction		R890F089B_B-551		1 MNXM2@MNXC3 + 1 MNXM78210@MNXC3 <==> 1 MNXM97397@MNXC3	PP1412;PP1845;PP2136;PP4030;PP4066	-1000	1000	0	Initializing	0
Initial Reaction		R9E658771_B-647		1 MNXM2@MNXC3 + 1 MNXM784@MNXC3 <==> 1 MNXM31845@MNXC3	PP1412;PP1845;PP2136;PP4030;PP4066	-1000	1000	0	Initializing	0
Initial Reaction		R79C39036_B-476		1 MNXM2@MNXC3 + 1 MNXM813@MNXC3 <==> 1 MNXM89661@MNXC3	PP2112;PP2336;PP2339	-1000	1000	0	Initializing	0
Initial Reaction		RE4767C03_B-964		1 MNXM2@MNXC3 + 1 MNXM854@MNXC3 <==> 1 MNXM744@MNXC3	PP4757	-1000	1000	0	Initializing	0
Initial Reaction		RC0827521_LR-806		1 MNXM2@MNXC3 + 1 MNXM89160@MNXC3 --> 1 MNXM687@MNXC3 + 1 MNXM9@MNXC3	PP1414;PP1620;PP2531	0	1000	0	Initializing	0
Initial Reaction		R941E8349_LR-600		1 MNXM2@MNXC3 + 1 MNXM89676@MNXC3 --> 1 MNXM89621@MNXC3 + 1 MNXM9@MNXC3	PP5040	0	1000	0	Initializing	0
Initial Reaction		RAE5CA862_RL-725		1 MNXM2@MNXC3 + 1 MNXM90308@MNXC3 <-- 1 MNXM47@MNXC3	PP1805	-1000	0	0	Initializing	0
Initial Reaction		R6C8CAA86_RL-414		1 MNXM2@MNXC3 + 1 MNXM91105@MNXC3 <-- 1 MNXM522@MNXC3		-1000	0	0	Initializing	0
Initial Reaction		RED78552D_B-1001		1 MNXM2@MNXC3 + 1 MNXM93@MNXC3 <==> 1 MNXM98@MNXC3	PP0897;PP0944;PP1755	-1000	1000	0	Initializing	0
Initial Reaction		RD880C326_LR-923		1 MNXM2@MNXC3 + 1 MNXM947@MNXC3 --> 1 MNXM90341@MNXC3	PP1412;PP1845;PP2136;PP4030;PP4066	0	1000	0	Initializing	0
Initial Reaction		R44E7C78A_B-258		1 MNXM2@MNXC3 + 1 MNXM96383@MNXC3 <==> 1 MNXM96384@MNXC3	PP2876	-1000	1000	0	Initializing	0
Initial Reaction		R3BA7DB5F_RL-214		1 MNXM2@MNXC3 + 1 MNXM965@MNXC3 <-- 1 MNXM421@MNXC3 + 1 MNXM937@MNXC3	PP4717	-1000	0	0	Initializing	0
Initial Reaction		R6847F716_B-393		1 MNXM303@MNXC2 <==> 1 MNXM303@MNXC3		-1000	1000	0	Initializing	0
Initial Reaction		RBF093D91_LR-798		1 MNXM303@MNXC3 + 1 MNXM601@MNXC3 --> 1 MNXM75@MNXC3 + 1 MNXM765@MNXC3	PP2674	0	1000	0	Initializing	0
Initial Reaction		R4A2C7AC2_RL-276		1 MNXM3061@MNXC3 + 1 MNXM80@MNXC3 <-- 1 MNXM47@MNXC3 + 1 MNXM88503@MNXC3	PP1804	-1000	0	0	Initializing	0
Initial Reaction		RF8AD5536_B-1043		1 MNXM316@MNXC2 <==> 1 MNXM316@MNXC3		-1000	1000	0	Initializing	0
Initial Reaction		R27A5E88F_B-122		1 MNXM331@MNXC3 <==> 1 MNXM89557@MNXC3	PP0736	-1000	1000	0	Initializing	0
Initial Reaction		RE7186160_LR-978		1 MNXM337@MNXC3 --> 1 MNXM503@MNXC3	PP1769	0	1000	0	Initializing	0
Initial Reaction		R9804C859_LR-618		1 MNXM341@MNXC3 + 1 MNXM90822@MNXC3 --> 1 MNXM582@MNXC3 + 1 MNXM89762@MNXC3	PP3382+PP3383+PP3384	0	1000	0	Initializing	0
Initial Reaction		RAEE10D7F_LR-727		1 MNXM342@MNXC3 + 1 MNXM90822@MNXC3 --> 1 MNXM784@MNXC3 + 1 MNXM89762@MNXC3	PP1893;PP2216;PP2437	0	1000	0	Initializing	0
Initial Reaction		R5130B2DE_B-297		1 MNXM349@MNXC2 <==> 1 MNXM349@MNXC3		-1000	1000	0	Initializing	0
Initial Reaction		R921DD530_RL-589		1 MNXM349@MNXC3 + 1 MNXM937@MNXC3 <-- 1 MNXM993@MNXC3	PP0392	-1000	0	0	Initializing	0
Initial Reaction		R3DFD411C_LR-224		1 MNXM363@MNXC3 + 1 MNXM90822@MNXC3 --> 1 MNXM642@MNXC3 + 1 MNXM89762@MNXC3	PP1893;PP2216;PP2437	0	1000	0	Initializing	0
Initial Reaction		R93B51B78_B-598		1 MNXM365@MNXC3 + 1 MNXM93@MNXC3 <==> 1 MNXM607@MNXC3	PP4016	-1000	1000	0	Initializing	0
Initial Reaction		RCED98FAD_RL-863		1 MNXM370@MNXC3 + 1 MNXM89557@MNXC3 <-- 1 MNXM37@MNXC3 + 1 MNXM89621@MNXC3	PP5409	-1000	0	0	Initializing	0
Initial Reaction		RB731764F_B-761		1 MNXM370@MNXC3 <==> 1 MNXM969@MNXC3	PP4716	-1000	1000	0	Initializing	0
Initial Reaction		RD1F58F26_B-881		1 MNXM374@MNXC3 + 1 MNXM7@MNXC3 <==> 1 MNXM3@MNXC3 + 1 MNXM432@MNXC3	PP1506	-1000	1000	0	Initializing	0
Initial Reaction		R166F3A71_B-37		1 MNXM377@MNXC3 + 1 MNXM74@MNXC3 <==> 1 MNXM866@MNXC3	PP0082+PP0083	-1000	1000	0	Initializing	0
Initial Reaction		R987F2BD6_LR-620		1 MNXM392@MNXC3 --> 1 MNXM475@MNXC3	PP4298;PP4473	0	1000	0	Initializing	0
Initial Reaction		R815BFA1D_B-505		1 MNXM3@MNXC3 + 1 MNXM546@MNXC3 <==> 1 MNXM436@MNXC3 + 1 MNXM7@MNXC3	PP5296	-1000	1000	0	Initializing	0
Initial Reaction		R908A67D4_B-583		1 MNXM3@MNXC3 + 1 MNXM662@MNXC3 <==> 1 MNXM7@MNXC3 + 1 MNXM89911@MNXC3	PP0519	-1000	1000	0	Initializing	0
Initial Reaction		R44AD742C_B-256		1 MNXM3@MNXC3 + 1 MNXM97242@MNXC3 <==> 1 MNXM423@MNXC3 + 1 MNXM7@MNXC3	PP0849	-1000	1000	0	Initializing	0
Initial Reaction		RF3F26333_B-1026		1 MNXM407@MNXC3 <==> 1 MNXM522@MNXC3	PP1766	-1000	1000	0	Initializing	0
Initial Reaction		R11E1BC33_LR-10		1 MNXM42@MNXC3 + 1 MNXM503@MNXC3 --> 1 MNXM46@MNXC3 + 1 MNXM696@MNXC3	PP1972;PP3590	0	1000	0	Initializing	0
Initial Reaction		RE1314BE5_B-951		1 MNXM435@MNXC3 + 1 MNXM77@MNXC3 <==> 1 MNXM90055@MNXC3	PP4960	-1000	1000	0	Initializing	0
Initial Reaction		RA00CD134_RL-655		1 MNXM457@MNXC3 + 1 MNXM89762@MNXC3 <-- 1 MNXM90822@MNXC3 + 1 MNXM90@MNXC3	PP5064	-1000	0	0	Initializing	0
Initial Reaction		RFDA3E25E_RL-1060		1 MNXM46@MNXC3 + 1 MNXM89762@MNXC3 <-- 1 MNXM90822@MNXC3 + 1 MNXM98@MNXC3	PP0751;PP1251;PP2925	-1000	0	0	Initializing	0
Initial Reaction		R222AA63E_LR-99		1 MNXM470@MNXC3 + 1 MNXM90822@MNXC3 --> 1 MNXM89762@MNXC3 + 1 MNXM947@MNXC3	PP2437;PP2793	0	1000	0	Initializing	0
Initial Reaction		RF9606CC5_LR-1046		1 MNXM471@MNXC3 + 1 MNXM90822@MNXC3 --> 1 MNXM89762@MNXC3 + 1 MNXM97280@MNXC3	PP1893;PP2216;PP2437	0	1000	0	Initializing	0
Initial Reaction		R30735D01_B-168		1 MNXM47@MNXC3 <==> 1 MNXM88440@MNXC3	PP1811	-1000	1000	0	Initializing	0
Initial Reaction		RC73B9B3D_LR-831		1 MNXM486@MNXC3 + 1 MNXM90822@MNXC3 --> 1 MNXM580@MNXC3 + 1 MNXM89762@MNXC3	PP1893;PP2216;PP2437	0	1000	0	Initializing	0
Initial Reaction		RA900AF5C_B-700		1 MNXM4932@MNXC3 + 1 MNXM90822@MNXC3 <==> 1 MNXM609@MNXC3 + 1 MNXM89762@MNXC3	PP2216;PP2437;PP3725;PP4064;PP4948	-1000	1000	0	Initializing	0
Initial Reaction		RA7D59D67_B-692		1 MNXM4@MNXC2 <==> 1 MNXM4@MNXC3		-1000	1000	0	Initializing	0
Initial Reaction		R53754596_LR-309		1 MNXM4@MNXC3 + 1 MNXM670@MNXC3 --> 1 MNXM90601@MNXC3	PP2518	0	1000	0	Initializing	0
Initial Reaction		RE107DA39_B-949		1 MNXM50@MNXC3 <==> 1 MNXM89795@MNXC3	PP3129	-1000	1000	0	Initializing	0
Initial Reaction		R7177CB18_B-443		1 MNXM529@MNXC3 <==> 1 MNXM644@MNXC3	PP3790;PP5228	-1000	1000	0	Initializing	0
Initial Reaction		RC02D6143_B-804		1 MNXM5326@MNXC3 + 1 MNXM88503@MNXC3 <==> 1 MNXM6467@MNXC3 + 1 MNXM80@MNXC3	PP1334	-1000	1000	0	Initializing	0
Initial Reaction		R22135C3D_B-98		1 MNXM550@MNXC3 <==> 1 MNXM70@MNXC3 + 1 MNXM93@MNXC3	PP0184	-1000	1000	0	Initializing	0
Initial Reaction		RE7238F3C_RL-979		1 MNXM581@MNXC3 + 1 MNXM89762@MNXC3 <-- 1 MNXM88@MNXC3 + 1 MNXM90822@MNXC3	PP1893;PP2216;PP2437	-1000	0	0	Initializing	0
Initial Reaction		RBF36F871_LR-800		1 MNXM682@MNXC3 + 1 MNXM90822@MNXC3 --> 1 MNXM77@MNXC3 + 1 MNXM89762@MNXC3	PP1073	0	1000	0	Initializing	0
Initial Reaction		R1199D95A_LR-7		1 MNXM691@MNXC3 --> 1 MNXM97281@MNXC3	PP4619	0	1000	0	Initializing	0
Initial Reaction		R776FD8E0_LR-467		1 MNXM7029@MNXC3 --> 1 MNXM857@MNXC3		0	1000	0	Initializing	0
Initial Reaction		R34F94184_B-187		1 MNXM724@MNXC2 <==> 1 MNXM724@MNXC3		-1000	1000	0	Initializing	0
Initial Reaction		RA3638E81_B-679		1 MNXM74@MNXC3 + 1 MNXM77@MNXC3 <==> 1 MNXM89676@MNXC3	PP4960	-1000	1000	0	Initializing	0
Initial Reaction		R9FED80B1_B-654		1 MNXM74@MNXC3 <==> 1 MNXM77@MNXC3	PP4715	-1000	1000	0	Initializing	0
Initial Reaction		R8C0A51F8_B-567		1 MNXM753@MNXC3 + 1 MNXM89762@MNXC3 <==> 1 MNXM90822@MNXC3 + 1 MNXM97129@MNXC3	PP1893;PP2437;PP4948	-1000	1000	0	Initializing	0
Initial Reaction		RB57A2DFA_B-751		1 MNXM78@MNXC3 <==> 1 MNXM975@MNXC3		-1000	1000	0	Initializing	0
Initial Reaction		RBBA0C990_LR-781		1 MNXM805@MNXC3 + 1 MNXM90822@MNXC3 --> 1 MNXM848@MNXC3 + 1 MNXM89762@MNXC3	PP4947	0	1000	0	Initializing	0
Initial Reaction		R437F8EE9_B-251		1 MNXM85@MNXC2 <==> 1 MNXM85@MNXC3	PP1076	-1000	1000	0	Initializing	0
Initial Reaction		R42CC54D8_RL-248		1 MNXM89576@MNXC3 + 1 C9579@MNXC3 <-- 1 MNXM89815@MNXC3 + 1 C9578@MNXC3		-1000	0	0	Initializing	0
Initial Reaction		R84E23671_RL-527		1 MNXM89588@MNXC3 <-- 1 MNXM90720@MNXC3 + 1 MNXM9@MNXC3	PP5041	-1000	0	0	Initializing	0
Initial Reaction		R2E14424_RL-155		15909 MNXM1@MNXC3 + 10606 MNXM30@MNXC3 + 14 MNXM39@MNXC3 + 289 MNXM71@MNXC3 + 14 MNXM88204@MNXC3 + 617 MNXM89576@MNXC3 + 517 MNXM90340@MNXC3 + 251 MNXM90665@MNXC3 + 91 MNXM90666@MNXC3 + 244 MNXM90667@MNXC3 + 148 MNXM90668@MNXC3 + 263 MNXM90751@MNXC3 + 251 MNXM90752@MNXC3 + 205 MNXM90753@MNXC3 + 57 MNXM90755@MNXC3 + 101 MNXM90878@MNXC3 + 211 MNXM90879@MNXC3 + 488 MNXM90880@MNXC3 + 139 MNXM90882@MN…		-1000	0	0	Initializing	0
Initial Reaction		RED32C90E_LR-1000		17 MNXM1000@MNXC3 + 29 MNXM2026@MNXC3 + 7 MNXM2575@MNXC3 + 6 MNXM3407@MNXC3 + 9 MNXM5723@MNXC3 + 50 MNXM682@MNXC3 + 32 MNXM89949@MNXC3 --> 1 MNXM109@MNXC3 + 100 MNXM89734@MNXC3	PP0058;PP1520	0	1000	0	Initializing	0
Initial Reaction		RBCBFEAAB_RL-787		2 MNXM105@MNXC3 <-- 1 MNXM2@MNXC3 + 1 MNXM776@MNXC3	PP1403	-1000	0	0	Initializing	0
Initial Reaction		R7B62E24_RL-483		2 MNXM108859@MNXC2 + 3 MNXM1@MNXC3 <-- 2 MNXM108859@MNXC3 + 3 MNXM1@MNXC2	PP4031	-1000	0	0	Initializing	0
Initial Reaction		R68226151_RL-392		2 MNXM10@MNXC3 + 1 MNXM134@MNXC3 + 3 MNXM1@MNXC3 <-- 1 MNXM1281@MNXC3 + 1 MNXM2@MNXC3 + 2 MNXM91005@MNXC3	PP0966	-1000	0	0	Initializing	0
Initial Reaction		RF42D77F_RL-1029		2 MNXM10@MNXC3 + 3 MNXM1@MNXC3 + 1 MNXM2233@MNXC3 <-- 1 MNXM2@MNXC3 + 1 MNXM82@MNXC3 + 2 MNXM91005@MNXC3	PP1288	-1000	0	0	Initializing	0
Initial Reaction		RECC86FA6_RL-996		2 MNXM10@MNXC3 + 3 MNXM1@MNXC3 + 1 MNXM87@MNXC3 <-- 1 MNXM2@MNXC3 + 1 MNXM50@MNXC3 + 2 MNXM91005@MNXC3	PP2926	-1000	0	0	Initializing	0
Initial Reaction		RCAEF6703_LR-849		2 MNXM10@MNXC3 + 9 MNXM1@MNXC3 + 2 MNXM232@MNXC3 --> 2 MNXM191@MNXC3 + 7 MNXM1@MNXC2 + 2 MNXM91005@MNXC3	PP4119+PP4120+PP4121+PP4122+PP4123+PP4124+PP4125+PP4126+PP4127+PP4128+PP4129+PP4130+PP4131	0	1000	0	Initializing	0
Initial Reaction		R33B95962_LR-182		2 MNXM11560@MNXC3 + 2 MNXM16@MNXC3 + 1 MNXM410@MNXC3 + 2 MNXM6@MNXC3 --> 2 MNXM11561@MNXC3 + 2 MNXM13@MNXC3 + 2 MNXM1@MNXC3 + 2 MNXM316@MNXC3 + 1 MNXM351@MNXC3 + 2 MNXM5@MNXC3 + 2 MNXM61@MNXC3	PP4264;PP5101	0	1000	0	Initializing	0
Initial Reaction		R3FEF861F_LR-237		2 MNXM1313@MNXC3 --> 1 MNXM270@MNXC3 + 1 MNXM791@MNXC3	PP0515;PP2916	0	1000	0	Initializing	0
Initial Reaction		R128355A8_LR-12		2 MNXM131@MNXC2 + 1 MNXM196@MNXC2 + 1 MNXM2@MNXC3 + 1 MNXM3@MNXC3 --> 2 MNXM131@MNXC3 + 1 MNXM196@MNXC3 + 1 MNXM1@MNXC3 + 1 MNXM7@MNXC3 + 1 MNXM9@MNXC3	PP4613	0	1000	0	Initializing	0
Initial Reaction		R992725A5_RL-626		2 MNXM13@MNXC3 + 2 MNXM2@MNXC3 + 1 MNXM351@MNXC3 <-- 2 MNXM1@MNXC3 + 1 MNXM410@MNXC3 + 1 MNXM4@MNXC3	PP0073	-1000	0	0	Initializing	0
Initial Reaction		RDD95D44F_RL-937		2 MNXM143@MNXC3 <-- 1 MNXM2@MNXC3 + 1 MNXM46302@MNXC3	PP2145	-1000	0	0	Initializing	0
Initial Reaction		RBEF6EB74_B-797		2 MNXM156@MNXC3 + 1 MNXM3@MNXC3 <==> 1 MNXM1@MNXC3 + 1 MNXM669@MNXC3 + 1 MNXM7@MNXC3 + 1 MNXM9@MNXC3	PP1339;PP4346	-1000	1000	0	Initializing	0
Initial Reaction		R42918F17_LR-247		2 MNXM16@MNXC3 + 1 MNXM414@MNXC3 --> 2 MNXM19@MNXC3 + 4 MNXM1@MNXC3 + 1 MNXM91734@MNXC3	PP0188;PP2090;PP3999	0	1000	0	Initializing	0
Initial Reaction		RD0365F15_RL-869		2 MNXM191@MNXC3 + 7 MNXM1@MNXC2 + 2 MNXM601@MNXC3 <-- 7 MNXM1@MNXC3 + 2 MNXM232@MNXC3 + 2 MNXM765@MNXC3		-1000	0	0	Initializing	0
Initial Reaction		RD0422835_LR-870		2 MNXM1@MNXC2 + 1 MNXM25@MNXC2 --> 2 MNXM1@MNXC3 + 1 MNXM25@MNXC3	PP1167+PP1168+PP1169;PP1168+PP1169+PP2056	0	1000	0	Initializing	0
[truncated: 3,172 more rows]
