# Supplementary material for: Efficient Reconstruction of Predictive Consensus Metabolic Network Models
Source: PLoS Comput Biol. 2016 Aug 26;12(8):e1005085. doi: 10.1371/journal.pcbi.1005085 (PMC5001716; doi:10.1371/journal.pcbi.1005085)
Supplement: S4 Protocol — This file contains two example scripts of how to start with COMMGEN. (ZIP) [file pcbi.1005085.s005.zip › S5-Examples/Pputida/PreviousChoices/TrackSpec.tsv]

Relation	OldSpecID	OldSpecName	NewSpecID	NewSpecID	Comment	ChemForm	mass	charge	refs	Phase	Tool
Initial			BIOMASS	Biomass					BIOMASS;Biomass;biomass;seed:cpd11416	0	Initializing
Initial			C9567	CDPdiacylglycerol (PPU)				0		0	Initializing
Initial			C9568	Phosphatidylglycerophosphate (PPU)				0		0	Initializing
Initial			C9569	Phosphatidylglycerol (PPU)				0		0	Initializing
Initial			C9570	Cardiolipin (PPU)				0		0	Initializing
Initial			C9571	phosphatidylserine (PPU)				0		0	Initializing
Initial			C9572	Phosphatidylethanolamine (PPU)				0		0	Initializing
Initial			C9575	Pseudomonas LPS core precursor 3 + KDO2-lipidA				0		0	Initializing
Initial			C9576	Pseudomonas LPS core precursor 4 + KDO2-lipidA				0		0	Initializing
Initial			C9577	Pseudomonas LPS core precursor 5 + KDO2-lipidA				0		0	Initializing
Initial			C9578	Pseudomonas LPS core precursor 6 + KDO2-lipidA				0		0	Initializing
Initial			C9579	Pseudomonas LPS core precursor 7 + KDO2-lipidA				0		0	Initializing
Initial			C9580	Pseudomonas LPS core precursor 8 + KDO2-lipidA				0		0	Initializing
Initial			C9581	Pseudomonas LPS core precursor 9 + KDO2-lipidA				0		0	Initializing
Initial			C9587	Pseudomonas Common O Polysaccharide				0		0	Initializing
Initial			C9598	Pseudomonas putida LPS - common antigen				0		0	Initializing
Initial			C9599	1,2-Diacylglycerol (PPU)				0		0	Initializing
Initial			C9610	Protein (PPU)				0		0	Initializing
Initial			MNXM1	H(+)		H	1.008	1	bigg:h;biopath:Proton;brenda:BG79440;chebi:15378;chebi:24636;kegg:C00080;metacyc:PROTON;reactome:70106;seed:cpd00067;upa:UPC00080	0	Initializing
Initial			MNXM10	NADH(2-)		C21H27N7O14P2	663.425	-2	beilstein:3869564;bigg:nadh;biopath:NADH;bnice:C1;brenda:BG11384;chebi:16908;chebi:57945;hmdb:HMDB01487;kegg:C00004;metacyc:NADH;reactome:73473;seed:cpd00004;upa:UPC00004	0	Initializing
Initial			MNXM100	Geranyl diphosphate		C10H17O7P2	311.185	-3	bigg:grdp;biopath:Geranyl_diphosphate;brenda:BG1817;chebi:17211;chebi:55337;chebi:58057;hmdb:HMDB01285;kegg:C00341;lipidmaps:LMPR0102010001;metacyc:GERANYL-PP;reactome:191409;seed:cpd00283;upa:UPC00341	0	Initializing
Initial			MNXM1000	Oleoyl-[acyl-carrier protein]		C18H33OSR			bigg:octeACP;kegg:C01203;pubchem:4427;seed:cpd11825	0	Initializing
Initial			MNXM10017	a 3R-hydroxy cis ??7-tetradecenoyl-[acp]					metacyc:3-hydroxy-cis-D7-tetraecenoyl-ACPs	0	Initializing
Initial			MNXM10018	a 3R-hydroxy cis ??9-hexadecenoyl-[acp]					metacyc:3-hydroxy-cis-D9-hexaecenoyl-ACPs	0	Initializing
Initial			MNXM10095	a 3-oxo-cis-??7-tetradecenoyl-[acp]					metacyc:3-oxo-cis-D7-tetradecenoyl-ACPs	0	Initializing
Initial			MNXM10096	a 3-oxo-cis-??9-hexadecenoyl-[acp]					metacyc:3-oxo-cis-D9-hexadecenoyl-ACPs	0	Initializing
Initial			MNXM101	L-ornithinium(1+)		C5H13N2O2	133.169	1	biopath:L-Ornithine;brenda:BG20623;chebi:15729;chebi:44667;chebi:46911;chebi:46914;hmdb:HMDB00214;kegg:C00077;kegg:D08303;metacyc:L-ORNITHINE;reactome:113585	0	Initializing
Initial			MNXM1010	(S)-2-hydroxy-2-ethyl-3-oxobutanoate		C6H9O4	145.133	-1	beilstein:3604112;bigg:2ahbut;biopath:(S)-2-Aceto-2-hydroxybutanoate;brenda:BG21735;brenda:BG29188;chebi:27681;chebi:49256;hmdb:HMDB06900;kegg:C00659;kegg:C06006;lipidmaps:LMFA01050383;metacyc:2-ACETO-2-HYDROXY-BUTYRATE;seed:cpd00498;upa:UPC06006	0	Initializing
Initial			MNXM101840	3-hydroxyisovaleryl-CoA		C26H40N7O18P3S	863.618	-4	metacyc:3-HYDROXY-ISOVALERYL-COA;pubchem:25203667	0	Initializing
Initial			MNXM1019	D-mannose 6-phosphate					cas:3672-15-9;chebi:17369;reactome:532562	0	Initializing
Initial			MNXM1020	dethiobiotin(1-)		C10H17N2O3	213.254	-1	bigg:dtbt;brenda:BG65888;chebi:16691;chebi:36998;chebi:37000;chebi:42280;chebi:57861;hmdb:HMDB03581;kegg:C01909;metacyc:DETHIOBIOTIN;seed:cpd01311;upa:UPC01909	0	Initializing
Initial			MNXM1021	glutarate(2-)		C5H6O4	130.099	-2	beilstein:3904695;bigg:glutar;biopath:Glutarate;brenda:BG21210;chebi:17859;chebi:30921;chebi:35907;gmelin:240388;hmdb:HMDB00661;kegg:C00489;metacyc:GLUTARATE;seed:cpd00379;upa:UPC00489	0	Initializing
Initial			MNXM1024	lipoamide		C8H15NOS2	205.341	0	beilstein:122470;bigg:lpam;brenda:BG26072;brenda:BG37076;cas:940-69-2;chebi:17460;gmelin:1126642;hmdb:HMDB00962;kegg:C00248;lipidmaps:LMFA08010006;metacyc:LIPOAMIDE;seed:cpd00213;upa:UPC00248	0	Initializing
Initial			MNXM1026	molybdic acid		H2MoO4	161.953	0	bigg:mobd;cas:7782-91-4;chebi:25371;chebi:36263;chebi:36264;gmelin:26071;hmdb:HMDB12260;kegg:C06232;metacyc:CPD-3;reactome:947561;seed:cpd11574	0	Initializing
Initial			MNXM1029	(2R)-2-hydroxypropylammonium		C3H10NO	76.118	1	bigg:appl;brenda:BG18088;chebi:15675;chebi:42677;kegg:C03194;pdbechem:FOP;seed:cpd02039;upa:UPC03194	0	Initializing
Initial			MNXM1030	(2R,3S)-2-methylcitrate		C7H7O7	203.126	-3	bigg:2mcit;brenda:BG23989;chebi:10860;chebi:30836;kegg:C02225;seed:cpd01501	0	Initializing
Initial			MNXM103370	Cadmium		Cd	112.411	2	cas_number:7440-43-9;hmdb:HMDB03638	0	Initializing
Initial			MNXM103953	Cobalt		Co	58.933	2	cas_number:7440-48-4;hmdb:HMDB00608	0	Initializing
Initial			MNXM104030	Copper		Cu	63.546	2	cas_number:7440-50-8;hmdb:HMDB00657	0	Initializing
Initial			MNXM104218	D-glucose 6-phosphate		C6H13O9P	260.136		chebi:14314	0	Initializing
Initial			MNXM1043	caprate		C10H19O2	171.257	-1	beilstein:3538146;bigg:dca;brenda:BG1795;chebi:27689;chebi:30813;gmelin:330643;hmdb:HMDB00511;kegg:C01571;lipidmaps:LMFA01010010;metacyc:CPD-3617;reaxys:3538146;seed:cpd01107	0	Initializing
Initial			MNXM105	beta-D-glucose		C6H12O6	180.156	0	beilstein:1281607;brenda:BG22343;cas:492-61-5;chebi:15903;drugbank:DB02379;gmelin:648637;hmdb:HMDB00516;kegg:C00221;metacyc:GLC;pdbechem:BGC;seed:cpd00190;upa:UPC00221	0	Initializing
Initial			MNXM10555	Acetylated Alginate		C14H18O13	394.285	0	seed:cpd17074	0	Initializing
Initial			MNXM1057	(5-hydroxyindol-3-yl)acetaldehyde		C10H9NO2	175.184	0	bigg:5hoxindact;biopath:5-Hydroxyindoleacetaldehyde;brenda:BG49390;cas:1892-21-3;chebi:50157;hmdb:HMDB04073;kegg:C05634;metacyc:5-HYDROXYINDOLE_ACETALDEHYDE;reactome:380598;seed:cpd03345	0	Initializing
Initial			MNXM105788	Iron		Fe	55.845	2	cas_number:7439-89-6;hmdb:HMDB00692	0	Initializing
Initial			MNXM1058	(R)-3-hydroxybutanoyl-CoA(4-)		C25H38N7O18P3S	849.592	-4	bigg:3hbcoa-R;brenda:BG13596;brenda:BG13597;chebi:15452;chebi:57315;hmdb:HMDB01166;kegg:C03561;metacyc:CPD-650;seed:cpd02234	0	Initializing
Initial			MNXM1062	2-acetamido-5-oxopentanoate		C7H10NO4	172.159	-1	bigg:acg5sa;biopath:N-Acetyl-L-glutamate_5-semialdehyde;brenda:BG24033;chebi:16319;chebi:29123;hmdb:HMDB06488;kegg:C01250;metacyc:CPD-469;seed:cpd00918;upa:UPC01250	0	Initializing
Initial			MNXM106383	Magnesium		Mg	24.305	2	cas_number:7439-95-4;hmdb:HMDB00547	0	Initializing
Initial			MNXM1064	3-methylcatechol		C7H8O2	124.137	0	bigg:3mcat;brenda:BG25253;cas:488-17-5;chebi:18404;drugbank:DB03454;kegg:C02923;metacyc:CPD-111;seed:cpd01871;um-bbd:c0125;upa:UPC02923	0	Initializing
Initial			MNXM106436	Manganese		Mn	54.938	2	cas_number:7439-96-5;hmdb:HMDB01333	0	Initializing
Initial			MNXM107	nitrite		NO2	46.006	-1	bigg:no2;brenda:BG92000;cas:14797-65-0;chebi:16301;chebi:25567;gmelin:977;hmdb:HMDB02786;kegg:C00088;metacyc:NITRITE;pdbechem:NO2;reactome:1222379;seed:cpd00075;upa:UPC00088;wikipedia:Nitrite	0	Initializing
Initial			MNXM107233	Nickel		Ni	58.693	2	cas_number:7440-02-0;hmdb:HMDB02457	0	Initializing
Initial			MNXM10765	a 3R-hydroxy cis ??5-dodecenoyl-[acp]					metacyc:b-Hydroxy-cis-D5-dodecenoyl-ACPs	0	Initializing
Initial			MNXM10766	a 3-oxo-cis-??5-dodecenoyl-[acp]					metacyc:b-Keto-cis-D5-dodecenoyl-ACPs	0	Initializing
Initial			MNXM108	palmitate		C16H31O2	255.416	-1	beilstein:3589907;bigg:hdca;biopath:Palmitate;brenda:BG36211;cas:143-20-4;chebi:15756;chebi:7896;gmelin:344266;hmdb:HMDB00220;kegg:C00249;lipidmaps:LMFA01010001;metacyc:PALMITATE;reactome:76168;reaxys:3589907;seed:cpd00214	0	Initializing
Initial			MNXM1080	D-galactarate		C6H8O8	208.123	-2	beilstein:3909240;bigg:galct-D;brenda:BG21877;chebi:16537;chebi:30852;chebi:35390;gmelin:1065131;hmdb:HMDB00639;kegg:C00879;kegg:D07097;kegg:D08987;lipidmaps:LMFA01170107;metacyc:D-GALACTARATE;seed:cpd00652;upa:UPC00879	0	Initializing
Initial			MNXM108129	Potassium		K	39.098	1	cas_number:7440-09-7;hmdb:HMDB00586	0	Initializing
Initial			MNXM108377	Pyrophosphate		HO7P2	174.951	-3	cas_number:14000-31-8;hmdb:HMDB00250	0	Initializing
Initial			MNXM108859	Sodium		Na	22.99	1	cas_number:7440-23-5;hmdb:HMDB00588	0	Initializing
Initial			MNXM1089	P(1),P(4)-bis(5'-adenosyl) tetraphosphate(4-)		C20H24N10O19P4	832.355	-4	bigg:ap4a;brenda:BG10311;chebi:17422;chebi:58141;hmdb:HMDB01211;kegg:C01260;metacyc:ADENOSYL-P4;reaxys:7459962;seed:cpd00924	0	Initializing
Initial			MNXM109	a 1,2-diacylglycerol-3-phosphate		C5H5O8PR2			biopath:Diacylglycerol-3-phosphate;brenda:BG92833;brenda:BG94137;brenda:BG95248;chebi:16337;chebi:29089;chebi:57739;chebi:58608;kegg:C00416;lipidmaps:LMGP10010000;metacyc:2-3-4-Saturated-L-Phosphatidates;metacyc:L-PHOSPHATIDATE;reactome:1500590;reactome:426755;reactome:76108;seed:cpd11422;upa:UPC00416	0	Initializing
Initial			MNXM109100	Sulfite		HO3S	81.071	-1	cas_number:14265-45-3;hmdb:HMDB00240	0	Initializing
Initial			MNXM11	diphosphate(3-)		HO7P2	174.951	-3	beilstein:185088;bigg:ppi;biopath:Pyrophosphate;biopath:Pyrophosphate_(protonated);brenda:BG28761;chebi:18361;chebi:29888;chebi:32598;chebi:33017;chebi:33019;chebi:35782;chebi:45212;chebi:60614;chebi:71240;kegg:C00013;metacyc:PPI;metacyc:PYROPHOSPHATE-GROUP;reactome:159450;seed:cpd00012;upa:UPC00013	0	Initializing
Initial			MNXM1102	2-Hydroxymuconate semialdehyde		C6H6O4	142.109	0	bigg:2hmcnsad;biopath:2-Hydroxymuconate_semialdehyde;brenda:BG23375;chebi:17236;chebi:58068;chebi:66943;chebi:67110;chebi:71198;chebi:71207;kegg:C00682;metacyc:HYDROXYMUCONATE-SALD;seed:cpd00518	0	Initializing
Initial			MNXM1104	5-oxo-2,5-dihydro-2-furylacetate		C6H5O4	141.102	-1	bigg:mucl;brenda:BG23384;brenda:BG89143;chebi:18080;chebi:46625;chebi:48068;chebi:48069;chebi:58372;chebi:58736;kegg:C04105;kegg:C14610;metacyc:CPD-741;seed:cpd02536;seed:cpd16737;upa:UPC14610	0	Initializing
Initial			MNXM1105	adenosylcobinamide-GDP		C68H95CoN21O21P2	1663.491	-1	bigg:agdpcbi;biopath:Adenosine-GDP-cobinamide;chebi:2479;chebi:60487;hmdb:HMDB12185;kegg:C06510;metacyc:ADENOSYLCOBINAMIDE-GDP;seed:cpd03920;upa:UPC06510	0	Initializing
Initial			MNXM11092	a cis-??5-dodecenoyl-[acp]					metacyc:Cis-Delta5-dodecenoyl-ACPs	0	Initializing
Initial			MNXM11097	a cis-??7-tetradecenoyl-[acp]					metacyc:Cis-Delta7-tetradecenoyl-ACPs	0	Initializing
Initial			MNXM111	Fe(2+)		Fe	55.845	2	bigg:fe2;biopath:Fe2+;brenda:BG65160;brenda:BG91981;cas:15438-31-0;chebi:29033;gmelin:6845;kegg:C14818;metacyc:FE+2;pdbechem:FE2;seed:cpd00021;seed:cpd10515;upa:UPC14818	0	Initializing
Initial			MNXM11119	a cis-vaccen-2-enoyl-[acp]					metacyc:cis-vaccen-2-enoyl-ACPs	0	Initializing
Initial			MNXM11121	a cis-vaccenoyl-[acp]					metacyc:Cis-vaccenoyl-ACPs	0	Initializing
Initial			MNXM1115	beta-nicotinamide D-riboside		C11H15N2O5	255.247	1	beilstein:3912857;bigg:rnam;biopath:Nicotinamide_riboside;brenda:BG2418;cas:1341-23-7;chebi:15927;hmdb:HMDB00855;kegg:C03150;metacyc:NICOTINAMIDE_RIBOSE;pdbechem:NNR;seed:cpd02016	0	Initializing
Initial			MNXM1123	uroporphyrinogen I		C40H36N4O16	828.731	-8	bigg:uppg1;biopath:Uroporphyrinogen_I;chebi:28766;chebi:62626;hmdb:HMDB02211;kegg:C05766;metacyc:CPD-11444;reactome:190157;seed:cpd03414	0	Initializing
Initial			MNXM1128	1-aminocyclopropanecarboxylic acid zwitterion		C4H7NO2	101.104	0	biopath:1-Aminocyclopropane-1-carboxylate;brenda:BG48723;chebi:18053;chebi:30526;chebi:58360;kegg:C01234;metacyc:CPD-68;seed:cpd00909;upa:UPC01234	0	Initializing
Initial			MNXM1129	1-hydroxy-2-naphthoate		C11H7O3	187.171	-1	beilstein:3906464;brenda:BG3002;chebi:15992;chebi:36108;gmelin:332420;kegg:C03203;metacyc:HYDROXYNAPHTHOATE;seed:cpd02045;um-bbd:c0438	0	Initializing
Initial			MNXM113	GMP(3-)		C10H12N5O8P	361.205	-2	bigg:gmp;biopath:Guanosine-5-prime-phosphate;brenda:BG1070;chebi:17345;chebi:37121;chebi:58115;hmdb:HMDB01397;kegg:C00144;metacyc:GMP;pubmed:19527031;reactome:113578;reaxys:3598735;seed:cpd00126;upa:UPC00144	0	Initializing
Initial			MNXM1134	3-carboxy-cis,cis-muconate(3-)		C7H3O6	183.095	-3	beilstein:3958330;bigg:CCbuttc;brenda:BG29828;chebi:15749;chebi:57496;kegg:C01163;metacyc:CPD-245;seed:cpd00856;upa:UPC01163	0	Initializing
Initial			MNXM1135	2-Methyl-4-amino-5-hydroxymethylpyrimidine diphosphate		C6H8N3O7P2	296.091	-3	bigg:2mahmp;brenda:BG21933;cas:745-65-3;chebi:16629;chebi:57841;kegg:C04752;metacyc:AMINO-HYDROXYMETHYL-METHYLPYRIMIDINE-PP;seed:cpd02894;upa:UPC04752	0	Initializing
Initial			MNXM113517	Thiocyanate		CHNS	59.09	0	cas_number:302-04-5;hmdb:HMDB01453	0	Initializing
Initial			MNXM113534	Thiosulfate		HO3S2	113.136	-1	cas_number:14383-50-7;hmdb:HMDB00257	0	Initializing
Initial			MNXM113736	Triphosphate		HO10P3	253.923	-4	cas_number:14127-68-5;hmdb:HMDB03379	0	Initializing
Initial			MNXM1138	5beta-cholestane-3alpha,7alpha,26-triol		C27H48O3	420.668	0	bigg:xol7ah3;biopath:3alpha,7alpha,26-Trihydroxy-5beta-cholestane;brenda:BG69235;cas:15313-69-6;chebi:28540;hmdb:HMDB12455;kegg:C05444;lipid:LMST04030020;lipidmaps:LMST04030020;lipidmaps:LMST04030146;metacyc:CPD-10586;reactome:193387;reactome:193842;seed:cpd03227	0	Initializing
Initial			MNXM113964	xanthine		C5H4N4O2	152.111		chebi:15318	0	Initializing
Initial			MNXM114	L-proline		C5H9NO2	115.13	0	bigg:pro-L;biopath:L-Proline;brenda:BG21286;chebi:17203;chebi:32862;chebi:32864;chebi:50342;chebi:60039;hmdb:HMDB00162;kegg:C00148;kegg:C06262;metacyc:PRO;reactome:379717;seed:cpd00129;seed:cpd12853;upa:UPC00148	0	Initializing
Initial			MNXM1140	7,8-diaminononanoate cation		C9H21N2O2	189.275	1	bigg:dann;brenda:BG28020;brenda:BG59911;chebi:17830;chebi:2247;chebi:42085;chebi:58500;kegg:C01037;metacyc:DIAMINONONANOATE;seed:cpd00764;upa:UPC01037	0	Initializing
Initial			MNXM114034	Zinc		Zn	65.409	2	cas_number:7440-66-6;hmdb:HMDB01303	0	Initializing
Initial			MNXM1141	8-amino-7-oxononanoic acid zwitterion		C9H17NO3	187.236	0	bigg:8aonn;brenda:BG27848;chebi:12266;chebi:15830;chebi:57532;kegg:C01092;lipidmaps:LMFA01060168;metacyc:8-AMINO-7-OXONONANOATE;seed:cpd00800;upa:UPC01092	0	Initializing
Initial			MNXM1144	cis,cis-muconate		C6H4O4	140.094	-2	beilstein:6476541;bigg:ccmuac;biopath:cis,cis-Muconate;brenda:BG23381;chebi:16508;chebi:27031;chebi:27035;chebi:27036;chebi:27671;chebi:32379;chebi:36157;chebi:36501;chebi:36502;chebi:36504;chebi:38407;hmdb:HMDB02349;hmdb:HMDB06331;kegg:C02480;kegg:C03647;lipidmaps:LMFA01170077;lipidmaps:LMFA01170124;metacyc:CIS-CIS-MUCONATE;seed:cpd01630;seed:cpd02288;um-bbd:c0586;upa:UPC02480	0	Initializing
Initial			MNXM11495	Epimerized Alginate Dimer		C12H16O12	352.248	0	seed:cpd17075	0	Initializing
Initial			MNXM1152	N(2)-succinyl-L-ornithinate(1-)		C9H15N2O5	231.226	-1	bigg:sucorn;brenda:BG27745;chebi:27574;chebi:58514;hmdb:HMDB01199;kegg:C03415;metacyc:N2-SUCCINYLORNITHINE;seed:cpd02160;upa:UPC03415	0	Initializing
Initial			MNXM11560	ferrodoxin (oxidized form 4:2)		Fe8S8X	703.28		seed:cpd17016	0	Initializing
Initial			MNXM11561	ferrodoxin (reduced form 4:2)		Fe8S8X	703.28		seed:cpd17017	0	Initializing
Initial			MNXM1160	2-Amino-4-hydroxy-6-hydroxymethyl-7,8-dihydropteridine diphosphate		C7H8N5O8P2	352.115	-3	bigg:2ahhmd;bigg:6hmhptpp;biopath:2-Amino-4-hydroxy-6-hydroxymethyl-dihydropteridine_pyrophosphate;brenda:BG24019;cas:70608-72-9;chebi:15998;chebi:57602;kegg:C04807;metacyc:DIHYDROPTERIN-CH2OH-PP;seed:cpd02920;upa:UPC04807	0	Initializing
Initial			MNXM1168	2-C-methyl-D-erythritol 2,4-cyclic diphosphate(2-)		C5H10O9P2	276.075	-2	beilstein:9070121;bigg:2mecdp;brenda:BG20711;chebi:18425;chebi:58483;kegg:C11453;metacyc:2C-METH-D-ERYTHRITOL-CYCLODIPHOSPHATE;seed:cpd08301;upa:UPC11453	0	Initializing
Initial			MNXM117	urea		CH4N2O	60.055	0	beilstein:635724;bigg:urea;biopath:Urea;brenda:BG28535;cas:57-13-6;chebi:16199;chebi:32285;chebi:48376;drugbank:DB03904;gmelin:1378;hmdb:HMDB00294;kegg:C00086;kegg:D01749;kegg:D03383;metacyc:UREA;pdbechem:URE;pubmed:22770225;reactome:29514;reaxys:635724;seed:cpd00073;um-bbd:c0165;upa:UPC00086;wikipedia:Urea	0	Initializing
Initial			MNXM1174	3alpha,7alpha-dihydroxy-5beta-cholestan-26-al		C27H46O3	418.652	0	bigg:xol7ah2al;chebi:27428;hmdb:HMDB06894;kegg:C05445;lipidmaps:LMST04030162;metacyc:CPD-10587;reactome:193435;seed:cpd03228	0	Initializing
Initial			MNXM1176	4-hydroxy-2-oxopentanoate		C5H7O4	131.107	-1	bigg:4h2opntn;bigg:4h2oxov;biopath:4-Hydroxy-2-oxo-valerate;brenda:BG21197;chebi:17655;chebi:58222;kegg:C03589;metacyc:4-HYDROXY-2-KETOVALERATE;metacyc:CPD-14442;seed:cpd02258;upa:UPC03589	0	Initializing
Initial			MNXM1177	4-phosphonato-L-aspartic acid(2-)		C4H6NO7P	211.067	-2	bigg:4pasp;biopath:4-Phospho-L-aspartate;brenda:BG19642;chebi:15836;chebi:30407;chebi:57535;hmdb:HMDB12250;kegg:C03082;metacyc:L-BETA-ASPARTYL-P;seed:cpd01977;upa:UPC03082	0	Initializing
Initial			MNXM1178	5-amino-6-(5-phospho-D-ribitylamino)uracil		C9H15N4O9P	354.211	-2	bigg:5aprbu;brenda:BG27834;chebi:18247;chebi:58421;hmdb:HMDB03841;kegg:C04454;metacyc:CPD-1086;seed:cpd02720;upa:UPC04454	0	Initializing
Initial			MNXM118	putrescine		C4H14N2	90.167	2	bigg:ptrc;biopath:Putrescine;brenda:BG19160;chebi:17148;chebi:326268;gmelin:323413;hmdb:HMDB01414;kegg:C00134;metacyc:PUTRESCINE;reactome:29610;seed:cpd00118;upa:UPC00134	0	Initializing
Initial			MNXM1184	D-arabinose 5-phosphate		C5H9O8P	228.094	-2	beilstein:5750787;bigg:ara5p;brenda:BG20589;chebi:16241;chebi:57693;hmdb:HMDB11734;kegg:C01112;metacyc:ARABINOSE-5P;seed:cpd00817;upa:UPC01112	0	Initializing
Initial			MNXM1189	guanosine 3',5'-bis(diphosphate)		C10H11N5O17P4	597.113	-6	bigg:ppgpp;brenda:BG1526;chebi:17633;chebi:58215;kegg:C01228;metacyc:GUANOSINE-5DP-3DP;seed:cpd00905;upa:UPC01228	0	Initializing
Initial			MNXM1196	Phosphatidylglycerol (dihexadecanoyl, n-C16:0)		C38H74O10P1	721.962	-1	bigg:pg160;seed:cpd15538	0	Initializing
Initial			MNXM12	CoA		C21H32N7O16P3S	763.502	-4	beilstein:11604429;bigg:coa;biopath:CoA-SH;brenda:BG11741;chebi:15346;chebi:57287;hmdb:HMDB01423;kegg:C00010;metacyc:CO-A;reactome:76194;seed:cpd00010;upa:UPC00010	0	Initializing
Initial			MNXM1202	(2R,3R)-2,3-dihydroxy-3-methylpentanoate		C6H11O4	147.149	-1	bigg:23dhmp;biopath:2,3-Dihydroxy-3-methylvalerate;brenda:BG22263;chebi:27512;chebi:49258;hmdb:HMDB12140;kegg:C04104;kegg:C06007;metacyc:1-KETO-2-METHYLVALERATE;seed:cpd02535;upa:UPC06007	0	Initializing
Initial			MNXM121	UTP (3-)		C9H12N2O15P3	481.117	-3	beilstein:3807363;bigg:utp;biopath:Uridine-5-prime-triphosphate;brenda:BG27658;chebi:15713;chebi:46398;chebi:57481;hmdb:HMDB00285;kegg:C00075;metacyc:UTP;reactome:29494;seed:cpd00062;upa:UPC00075	0	Initializing
Initial			MNXM1211	2-oxo-2H-pyran-4,6-dicarboxylate		C7H2O6	182.087	-2	brenda:BG24742;chebi:17872;chebi:58304;kegg:C03671;metacyc:CPD-184;seed:cpd02304	0	Initializing
Initial			MNXM1213	3-ammonio-2-oxopropyl phosphate(1-)		C3H7NO5P	168.065	-1	brenda:BG18018;chebi:1449;chebi:57279;kegg:C11638;metacyc:1-AMINO-PROPAN-2-ONE-3-PHOSPHATE;seed:cpd08449;upa:UPC11638	0	Initializing
Initial			MNXM1218	6-phospho-2-dehydro-D-gluconate(3-)		C6H8O10P	271.095	-3	beilstein:6609981;bigg:6p2dhglcn;brenda:BG22067;chebi:15865;chebi:20750;chebi:2229;kegg:C01218;metacyc:CPD-339;seed:cpd00896	0	Initializing
Initial			MNXM1219	7-phospho-2-dehydro-3-deoxy-D-arabino-heptonate		C7H10O10P	285.122	-3	bigg:2dda7p;biopath:2-Dehydro-3-deoxy-D-arabino-heptonate_7-phosphate;brenda:BG24306;brenda:BG66315;chebi:18150;chebi:58394;kegg:C04691;metacyc:3-DEOXY-D-ARABINO-HEPTULOSONATE-7-P;reactome:964909;reaxys:9149659;seed:cpd02857;upa:UPC04691	0	Initializing
Initial			MNXM12224	Medium-chain length Polyhydroxyalkanoate (Total)		C36H64O8R4		0	bigg:mclPHA;seed:cpd16751	0	Initializing
Initial			MNXM1223	acetoacetyl-[acyl-carrier protein]		C4H5O2SR			bigg:actACP;chebi:2393;kegg:C05744;seed:cpd11488	0	Initializing
Initial			MNXM1224	alpha-ribazole 5'-phosphate(2-)		C14H17N2O7P	356.268	-2	bigg:5prdmbz;brenda:BG5314;chebi:16837;chebi:57918;hmdb:HMDB03882;kegg:C04778;metacyc:ALPHA-RIBAZOLE-5-P;seed:cpd02904;upa:UPC04778	0	Initializing
Initial			MNXM123	homocysteine zwitterion		C4H9NO2S	135.185	0	bigg:hcys-L;biopath:L-Homocysteine;brenda:BG84645;chebi:17230;chebi:17588;chebi:58065;chebi:58199;chebi:63072;chebi:66952;hmdb:HMDB00742;kegg:C00155;kegg:C05330;metacyc:CPD-8826;metacyc:HOMO-CYS;reactome:174369;seed:cpd00135;upa:UPC00155	0	Initializing
Initial			MNXM1230	estrone 3-sulfate		C18H21O5S	349.421	-1	bigg:estrones;brenda:BG8484;chebi:17474;chebi:60050;hmdb:HMDB01425;kegg:C02538;lipidmaps:LMST02010043;metacyc:ESTRONE-SULFATE;reactome:176501;seed:cpd01669	0	Initializing
Initial			MNXM1231	formamide		CH3NO	45.041	0	beilstein:505995;bigg:frmd;brenda:BG28517;cas:75-12-7;chebi:16397;chebi:48431;gmelin:824;hmdb:HMDB01536;kegg:C00488;metacyc:FORMAMIDE;pdbechem:ARF;pubmed:11282235;pubmed:11545392;pubmed:12115814;pubmed:14750843;pubmed:15082074;pubmed:17184725;pubmed:19334838;pubmed:21215846;pubmed:21229996;pubmed:21573300;pubmed:21647491;pubmed:21647492;pubmed:21769603;pubmed:21932847;reaxys:505995;seed:cpd00378;…	0	Initializing
Initial			MNXM12354	N-Acetyl-D-muramoate		C11H18NO8	292.263	-1	bigg:acmam;cas:91-64-5;seed:cpd03485	0	Initializing
Initial			MNXM1239	maleate(2-)		C4H2O4	114.056	-2	beilstein:3588415;bigg:male;biopath:Maleate;brenda:BG19267;chebi:18300;chebi:30780;chebi:37156;gmelin:49853;hmdb:HMDB00176;kegg:C01384;metacyc:MALEATE;seed:cpd00996	0	Initializing
Initial			MNXM124	spermidine(3+)		C7H22N3	148.27	3	bigg:spmd;biopath:Spermidine;brenda:BG24682;chebi:16610;chebi:57834;hmdb:HMDB01257;kegg:C00315;metacyc:SPERMIDINE;reactome:204635;seed:cpd00264;upa:UPC00315	0	Initializing
Initial			MNXM1242	N-acetylmuramoyl-L-alanyl-D-glutamyl-meso-2,6-diaminopimelyl-D-alanyl-D-alanine-diphosphoundecaprenyl-N-acetylglucosamine		C95H152N8O28P2	1916.208	-4	bigg:uaagmda;chebi:28138;chebi:61388;kegg:C05898;lipidmaps:LMPR03030003;metacyc:C6;seed:cpd03495	0	Initializing
Initial			MNXM1243	N-carbamoylputrescinium(1+)		C5H14N3O	132.184	1	brenda:BG20731;chebi:17902;chebi:58318;kegg:C00436;metacyc:CPD-597;seed:cpd00341;upa:UPC00436	0	Initializing
Initial			MNXM125	IMP(2-)		C10H11N4O8P	346.19	-2	bigg:imp;biopath:Inosine-5-prime-phosphate;brenda:BG1203;chebi:17202;chebi:58053;hmdb:HMDB00175;kegg:C00130;metacyc:IMP;reactome:29602;reaxys:4163247;seed:cpd00114;upa:UPC00130	0	Initializing
Initial			MNXM12509	a trans-octadec-2-enoyl-[acp]					metacyc:Octadec-2-enoyl-ACPs	0	Initializing
Initial			MNXM1253	(R)-S-lactoylglutathionate(1-)		C13H20N3O8S	378.378	-1	bigg:lgt-S;biopath:S-Lactoyl-glutathione;chebi:15694;chebi:57474;hmdb:HMDB01066;kegg:C03451;metacyc:S-LACTOYL-GLUTATHIONE;seed:cpd02182;upa:UPC03451	0	Initializing
Initial			MNXM126	3-phospho-D-glycerate		C3H4O7P	183.033	-3	bigg:3pg;biopath:3-Phospho-D-glycerate;brenda:BG17979;brenda:BG17981;chebi:17050;chebi:17794;chebi:57998;chebi:58272;hmdb:HMDB00807;kegg:C00197;kegg:C00597;metacyc:G3P;reactome:29728;seed:cpd00169;upa:UPC00197;upa:UPC00597	0	Initializing
Initial			MNXM1264	3-oxoadipyl-CoA(5-)		C27H37N7O20P3S	904.604	-5	bigg:oxadpcoa;biopath:3-Oxoadipyl-CoA;brenda:BG14362;chebi:15490;chebi:57348;kegg:C02232;metacyc:3-KETO-ADIPYL-COA;seed:cpd01507	0	Initializing
Initial			MNXM1265	3-phosphoshikimate		C7H8O8P	251.107	-3	beilstein:4882573;bigg:skm5p;biopath:Shikimate_3-phosphate;brenda:BG49801;chebi:145989;chebi:17052;kegg:C03175;metacyc:SHIKIMATE-5P;reactome:964859;seed:cpd02030;upa:UPC03175	0	Initializing
Initial			MNXM1269	acetyl-[acyl-carrier protein]		C2H3OSR			bigg:acACP;brenda:BG93575;chebi:17093;kegg:C03939;kegg:C04334;metacyc:ACETYL-ACP;seed:cpd11494;seed:cpd12520	0	Initializing
Initial			MNXM127	myo-inositol		C6H12O6	180.156	0	beilstein:1907329;bigg:inost;brenda:BG82786;cas:87-89-8;chebi:17268;drugbank:DB03106;gmelin:82918;hmdb:HMDB00211;kegg:C00137;kegg:C06151;metacyc:MYO-INOSITOL;pdbechem:INS;pubmed:11034685;pubmed:11244303;pubmed:11323092;pubmed:11772411;pubmed:12478879;pubmed:12832083;pubmed:14583919;pubmed:14681857;pubmed:15181167;pubmed:15295080;pubmed:15558078;pubmed:16410747;pubmed:1694860;pubmed:17439666;pubme…	0	Initializing
Initial			MNXM1273	D-fructose					cas:57-48-7;chebi:15824;pdbechem:FRU;pubmed:22735334;reactome:189049	0	Initializing
Initial			MNXM1277	(R)-dihydrolipoamide		C8H17NOS2	207.357	0	bigg:dhlam;brenda:BG26250;brenda:BG49271;chebi:17694;chebi:43711;drugbank:DB08120;hmdb:HMDB00985;kegg:C00579;metacyc:DIHYDROLIPOAMIDE;pdbechem:LPM;seed:cpd00449;upa:UPC00579	0	Initializing
Initial			MNXM1278	ferroheme o		C49H56FeN4O5	836.838	-2	bigg:hemeO;chebi:24480;chebi:36301;chebi:60530;hmdb:HMDB01162;kegg:C15672;metacyc:HEME_O;seed:cpd11313;upa:UPC15672	0	Initializing
Initial			MNXM12797	Pseudomonas aeruginosa KDO-lipidA		C88H157N2O32P2	1817.13	0	seed:cpd17055	0	Initializing
Initial			MNXM12798	Pseudomonas aeruginosa Lipid X		C28H52NO12P	625.686	0	seed:cpd17069	0	Initializing
Initial			MNXM1280	L-gamma-glutamyl phosphate(2-)		C5H8NO7P	225.093	-2	bigg:glu5p;biopath:L-Glutamyl_5-phosphate;brenda:BG20319;chebi:17798;chebi:50164;chebi:50166;chebi:58274;hmdb:HMDB01228;kegg:C03287;metacyc:L-GLUTAMATE-5-P;seed:cpd02097;upa:UPC03287	0	Initializing
Initial			MNXM12804	Pseudomonas Lipid A Disaccharide		C56H103N2O20P	1155.392	0	seed:cpd17067	0	Initializing
Initial			MNXM1281	L-histidinol(1+)		C6H12N3O	142.179	1	bigg:histd;biopath:L-Histidinol;brenda:BG21922;chebi:16255;chebi:57699;hmdb:HMDB03431;kegg:C00860;metacyc:HISTIDINOL;seed:cpd00641;upa:UPC00860	0	Initializing
Initial			MNXM12841	a (R)-3-hydroxy-cis-vaccenoyl-[acp]					metacyc:R-3-hydroxy-cis-vaccenoyl-ACPs	0	Initializing
Initial			MNXM1287	N-formyl-L-glutamate(2-)		C6H7NO5	173.123	-2	bigg:Nforglu;biopath:N-Formyl-L-glutamate;brenda:BG23790;chebi:17684;chebi:48309;hmdb:HMDB03470;kegg:C01045;metacyc:CPD-600;metacyc:FORMYL-GLU;pubmed:16475788;pubmed:240684;pubmed:3308850;pubmed:4146796;pubmed:6414521;seed:cpd00770;upa:UPC01045	0	Initializing
Initial			MNXM1289	oxalatosuccinate(3-)		C6H3O7	187.084	-3	biopath:Oxalosuccinate;brenda:BG23417;chebi:44712;chebi:58931;chebi:7815;hmdb:HMDB03974;kegg:C05379;metacyc:OXALO-SUCCINATE;seed:cpd03187	0	Initializing
Initial			MNXM1290	precorrin-3A(7-)		C43H43N4O16	871.819	-7	bigg:pre3a;brenda:BG44304;chebi:28307;chebi:58561;kegg:C05772;metacyc:CPD-642;seed:cpd03420;upa:UPC05772	0	Initializing
Initial			MNXM1291	precorrin-3B(7-)		C43H43N4O17	887.818	-7	bigg:pre3b;brenda:BG44362;chebi:27711;chebi:58522;kegg:C06406;seed:cpd03833;upa:UPC06406	0	Initializing
Initial			MNXM1294	sedoheptulose 1,7-bisphosphate(4-)		C7H12O13P2	366.11	-4	bigg:s17bp;biopath:D-Sedoheptulose_1,7-diphosphate;brenda:BG24638;chebi:17969;chebi:58335;kegg:C00447;metacyc:D-SEDOHEPTULOSE-1-7-P2;seed:cpd00349	0	Initializing
Initial			MNXM12943	Sirochlorin		C42H39N4O16	855.776	-7	seed:cpd15658	0	Initializing
Initial			MNXM1298	(3R)-3-Hydroxytetradecanoyl-[acyl-carrier protein]		C14H27O2SR			bigg:3hmrsACP;brenda:BG93410;kegg:C04688;pubchem:7269;seed:cpd11484;upa:UPC04688	0	Initializing
Initial			MNXM13	CO(2)		CO2	44.01	0	beilstein:1900390;bigg:co2;biopath:Carbon_dioxide;bnice:C5;brenda:BG28651;cas:124-38-9;chebi:16526;gmelin:989;hmdb:HMDB01967;kegg:C00011;metacyc:CARBON-DIOXIDE;molbase:752;pdbechem:CO2;reactome:29376;seed:cpd00011;um-bbd:c0131;upa:UPC00011	0	Initializing
Initial			MNXM13027	a tetrahydrofolate-glutamate					bigg:thfglu;biopath:Tetrahydrofolate-L-glutamate;biopath:Tetrahydrofolylpolyglutamate_(THF);brenda:BG42605;chebi:27650;chebi:28624;hmdb:HMDB06825;kegg:C09332;metacyc:THF-GLU-N;reactome:200679;seed:cpd06227	0	Initializing
Initial			MNXM131	citrate		C6H5O7	189.1	-3	beilstein:1884707;bigg:cit;biopath:Citrate;brenda:BG23703;cas:126-44-3;chebi:16947;chebi:30769;chebi:32142;chebi:35802;chebi:35806;chebi:35809;chebi:35810;chebi:50744;chebi:53258;chebi:63037;chebi:63076;gmelin:4239;hmdb:HMDB00094;kegg:C00158;kegg:C12649;kegg:C13660;kegg:D07525;kegg:D07691;metacyc:CIT;pdbechem:FLC;reactome:433138;reactome:76190;reaxys:1884707;seed:cpd00137;seed:cpd09279;upa:UPC001…	0	Initializing
Initial			MNXM1312	4-guanidinobutanoic acid zwitterion		C5H11N3O2	145.16	0	bigg:4gudbutn;biopath:4-Guanidinobutanoate;brenda:BG20462;chebi:15728;chebi:57486;hmdb:HMDB03464;kegg:C01035;metacyc:CPD-592;seed:cpd00762	0	Initializing
Initial			MNXM1313	6,7-dimethyl-8-(1-D-ribityl)lumazine		C13H18N4O6	326.305	0	beilstein:47879;bigg:dmlz;brenda:BG4659;cas:5118-16-1;chebi:17601;chebi:58201;hmdb:HMDB03826;kegg:C04332;metacyc:DIMETHYL-D-RIBITYL-LUMAZINE;pubmed:23051753;seed:cpd02656;upa:UPC04332	0	Initializing
Initial			MNXM13133	a trans-??3-cis-??7-tetradecenoyl-[acp]					metacyc:Trans-D3-cis-D7-tetradecenoyl-ACPs	0	Initializing
Initial			MNXM13134	a trans-??3-cis-??9-hexadecenoyl-[acp]					metacyc:Trans-D3-cis-D9-hexadecenoyl-ACPs	0	Initializing
Initial			MNXM132	Dimethylallyl diphosphate		C5H9O7P2	243.068	-3	bigg:dmpp;biopath:Dimethylallyl_diphosphate;biopath:Polyprenyl-PP;brenda:BG20704;cas:358-71-4;chebi:16057;chebi:57623;hmdb:HMDB01120;kegg:C00235;lipidmaps:LMPR01010001;metacyc:CPD-4211;reactome:191324;seed:cpd00202;upa:UPC00235	0	Initializing
Initial			MNXM13214	UDP-3-O-(3OH-C10:0)-D-glucosamine		C25H42N3O18P2	734.558	0	seed:cpd17072	0	Initializing
Initial			MNXM13215	UDP-3-O-(3OH-C10:0)-N-acetylglucosamine		C27H43N3O19P2	775.587	0	seed:cpd17071	0	Initializing
Initial			MNXM1322	coproporphyrinogen I		C36H40N4O8	656.725	-4	bigg:cpppg1;biopath:Coproporphyrinogen_I;chebi:28607;chebi:62631;hmdb:HMDB02158;kegg:C05768;metacyc:COPROPORPHYRINOGEN_I;reactome:190128;seed:cpd03416	0	Initializing
Initial			MNXM13220	UDP-N-acetyl fucosamine		C17H25N3O16P2	589.338	0	seed:cpd17092	0	Initializing
Initial			MNXM13224	UDP-N-acetyl-D-manosamine (2NAc3NAc) acid		C19H29O18N4P2	663.397	0	seed:cpd17095	0	Initializing
Initial			MNXM1324	D-tagatose 1,6-bisphosphate		C6H10O12P2	336.084	-4	beilstein:6182446;bigg:tagdp-D;brenda:BG22758;chebi:16743;chebi:4250;chebi:58694;hmdb:HMDB06872;kegg:C03785;metacyc:TAGATOSE-1-6-DIPHOSPHATE;seed:cpd02371;upa:UPC03785	0	Initializing
Initial			MNXM1325	dITP		C10H11N4O13P3	488.135	-4	bigg:ditp;brenda:BG1195;chebi:28807;chebi:61382;hmdb:HMDB03537;kegg:C01345;metacyc:DITP;reactome:2509835;seed:cpd00977	0	Initializing
Initial			MNXM133	acetoacetyl-CoA(4-)		C25H36N7O18P3S	847.576	-4	bigg:aacoa;biopath:Acetoacetyl-CoA;brenda:BG13538;chebi:15345;chebi:57286;hmdb:HMDB01484;kegg:C00332;reactome:191293;seed:cpd00279;upa:UPC00332	0	Initializing
Initial			MNXM1330	imidazole-4-acetate		C5H5N2O2	125.105	-1	beilstein:4801777;bigg:im4ac;biopath:Imidazole_acetate;brenda:BG20940;chebi:16974;chebi:57969;chebi:70804;gmelin:464441;hmdb:HMDB02024;kegg:C02835;metacyc:4-IMIDAZOLEACETATE;seed:cpd01831	0	Initializing
Initial			MNXM1334	O-phosphonato-L-homoserine(2-)		C4H8NO6P	197.083	-2	bigg:phom;biopath:O-Phospho-L-homoserine;brenda:BG19063;chebi:15961;chebi:57590;hmdb:HMDB03484;kegg:C01102;kegg:C05702;metacyc:O-PHOSPHO-L-HOMOSERINE;seed:cpd00809;seed:cpd12751;upa:UPC01102	0	Initializing
Initial			MNXM1335	Phosphatidylglycerol (dioctadecanoyl, n-C18:0)		C42H82O10P1	778.068	-1	bigg:pg180;seed:cpd15540	0	Initializing
Initial			MNXM1339	selenophosphate		O3PSe	157.932	-3	bigg:selnp;biopath:Selenophosphate;brenda:BG28752;chebi:16144;chebi:29269;chebi:58618;chebi:64331;hmdb:HMDB03840;kegg:C05172;metacyc:SEPO3;seed:cpd03078;upa:UPC05172	0	Initializing
Initial			MNXM134	L-histidine zwitterion		C6H9N3O2	155.155	0	bigg:his-L;biopath:L-Histidine;brenda:BG23731;chebi:15971;chebi:29979;chebi:32510;chebi:32511;chebi:32512;chebi:32513;chebi:57595;gmelin:663322;hmdb:HMDB00177;kegg:C00135;kegg:D02072;metacyc:HIS;reactome:29612;reactome:352169;reactome:352175;reactome:352190;reactome:352227;reactome:375459;reactome:427984;reactome:428003;seed:cpd00119;upa:UPC00135	0	Initializing
Initial			MNXM1344	undecaprenyldiphosphonato-N-acetyl-(N-acetylglucosaminyl)muramoyl-L-alanyl-gamma-D-glutamyl-L-lysyl-D-alanyl-D-alanine		C94H153N8O26P2	1873.206	-3	bigg:uaaGgla;brenda:BG85259;chebi:27692;chebi:60033;kegg:C05893;metacyc:CPD-7695;seed:cpd03491	0	Initializing
Initial			MNXM1351	1-(5-phospho-D-ribosyl)-ATP		C15H19N5O20P4	713.228	-6	bigg:prbatp;biopath:Phosphoribosyl-ATP;chebi:18263;chebi:58424;kegg:C02739;metacyc:PHOSPHORIBOSYL-ATP;seed:cpd01775;upa:UPC02739	0	Initializing
Initial			MNXM1365	5-O-(1-carboxylatovinyl)-3-phosphonatoshikimate		C10H9O10P	320.146	-4	bigg:3psme;biopath:5-O-(1-Carboxyvinyl)-3-phosphoshikimate;brenda:BG947;brenda:BG99150;chebi:16257;chebi:57701;kegg:C01269;metacyc:3-ENOLPYRUVYL-SHIKIMATE-5P;pubmed:17586643;reactome:964900;seed:cpd00932;upa:UPC01269	0	Initializing
Initial			MNXM1376	dTDP-alpha-D-glucose		C16H24N2O16P2	562.313	-2	beilstein:7403915;bigg:dtdpglu;biopath:dTDP-D-Glucose;brenda:BG7358;chebi:15700;chebi:35248;chebi:57477;hmdb:HMDB01328;kegg:C00842;metacyc:DTDP-D-GLUCOSE;reaxys:7403915;seed:cpd00626	0	Initializing
Initial			MNXM138	carbamoyl phosphate(2-)		CH2NO5P	139.004	-2	bigg:cbp;biopath:Carbamoylphosphate;brenda:BG28540;cas:63082-13-3;chebi:17672;chebi:58228;hmdb:HMDB01096;kegg:C00169;metacyc:CARBAMOYL-P;reactome:29676;reaxys:3944499;seed:cpd00146;upa:UPC00169	0	Initializing
Initial			MNXM1384	N-acetyl-L-gamma-glutamyl phosphate(3-)		C7H9NO8P	266.122	-3	bigg:acg5p;biopath:N-Acetyl-L-glutamate_5-phosphate;brenda:BG24111;chebi:16878;chebi:57936;hmdb:HMDB06456;kegg:C04133;metacyc:N-ACETYL-GLUTAMYL-P;seed:cpd02552;upa:UPC04133	0	Initializing
Initial			MNXM1397	1-(5-phospho-D-ribosyl)-5-[(5-phospho-D-ribosylamino)methylideneamino]imidazole-4-carboxamide(4-)		C15H21N5O15P2	573.299	-4	bigg:prfp;biopath:Phosphoribosylformimino-AICAR-phosphate;brenda:BG6498;chebi:18302;chebi:58435;hmdb:HMDB12277;kegg:C04896;metacyc:PHOSPHORIBOSYL-FORMIMINO-AICAR-P;seed:cpd02979;upa:UPC04896	0	Initializing
Initial			MNXM14	AMP		C10H12N5O7P	345.205	-2	bigg:amp;biopath:Adenosine-5-prime-phosphate;brenda:BG147;chebi:16027;chebi:37096;chebi:456215;hmdb:HMDB00045;kegg:C00020;kegg:D06299;metacyc:AMP;metacyc:AMP-GROUP;metacyc:CPD0-1139;reactome:76577;seed:cpd00018;upa:UPC00020	0	Initializing
Initial			MNXM140	L-leucine zwitterion		C6H13NO2	131.173	0	bigg:leu-L;biopath:L-Leucine;brenda:BG22465;chebi:15603;chebi:30006;chebi:32619;chebi:32620;chebi:33566;chebi:57427;gmelin:363609;hmdb:HMDB00687;hmdb:HMDB13773;kegg:C00123;metacyc:Catechols;metacyc:LEU;reactome:113580;reactome:29588;seed:cpd00107;upa:UPC00123	0	Initializing
Initial			MNXM1407	4-O-phosphonato-D-erythronate(3-)		C4H6O8P	213.059	-3	beilstein:5566997;bigg:4per;brenda:BG37179;chebi:41917;chebi:49003;chebi:49055;chebi:49056;chebi:49069;chebi:58766;kegg:C03393;metacyc:ERYTHRONATE-4P;seed:cpd02147;upa:UPC03393	0	Initializing
Initial			MNXM1408	5-[(5-phospho-1-deoxy-D-ribulos-1-ylimino)methylamino]-1-(5-phospho-D-ribosyl)imidazole-4-carboxamide		C15H21N5O15P2	573.299	-4	bigg:prlp;biopath:Phosphoribulosylformimino-AICAR-phosphate;brenda:BG6501;chebi:27735;chebi:58525;hmdb:HMDB12278;kegg:C04916;metacyc:PHOSPHORIBULOSYL-FORMIMINO-AICAR-P;seed:cpd02991;upa:UPC04916	0	Initializing
Initial			MNXM1409	5-carboxylatoamino-1-(5-O-phosphonato-D-ribosyl)imidazole(3-)		C9H11N3O9P	336.172	-3	beilstein:11853632;bigg:5caiz;brenda:BG38839;chebi:48000;chebi:58730;hmdb:HMDB12268;kegg:C15667;metacyc:CPD-9005;metacyc:CPD0-181;seed:cpd11310;upa:UPC15667	0	Initializing
Initial			MNXM1410	5-oxopentanoate		C5H7O3	115.107	-1	bigg:oxptn;brenda:BG21186;chebi:16120;chebi:39153;hmdb:HMDB12233;kegg:C03273;lipidmaps:LMFA01060161;metacyc:CPD-280;seed:cpd02089;upa:UPC03273	0	Initializing
Initial			MNXM14168	2-[(1R,6S)-1,6-dihydroxycyclohexa-2,4-dien-1-yl]acetyl-coA		C29H40N7O19P3S	915.65	-4	bigg:2dhphaccoa;metacyc:CIS-DIHYDRODIOL-DERIV-PHEAC;pubchem:25244318;seed:cpd16740	0	Initializing
Initial			MNXM142	L-threonine zwitterion		C4H9NO3	119.119	0	bigg:thr-L;biopath:L-Threonine;brenda:BG19816;chebi:16857;chebi:30013;chebi:32820;chebi:32822;chebi:57926;gmelin:2506280;hmdb:HMDB00167;kegg:C00188;metacyc:THR;reactome:352000;reactome:379706;seed:cpd00161;upa:UPC00188	0	Initializing
Initial			MNXM1422	D-erythro-1-(imidazol-4-yl)glycerol 3-phosphate(2-)		C6H9N2O6P	236.119	-2	bigg:eig3p;biopath:D-erythro-Imidazoleglycerol_phosphate;brenda:BG21909;chebi:17805;chebi:58278;hmdb:HMDB12208;kegg:C04666;metacyc:D-ERYTHRO-IMIDAZOLE-GLYCEROL-P;seed:cpd02843;upa:UPC04666	0	Initializing
Initial			MNXM1423	D-tagaturonate		C6H9O7	193.131	-1	beilstein:3907133;chebi:17886;chebi:21099;metacyc:D-TAGATURONATE	0	Initializing
Initial			MNXM143	N-acetyl-D-glucosamine		C8H15NO6	221.208	0	beilstein:1913592;bigg:acgam;biopath:N-Acetyl-D-glucosamine;brenda:BG26054;cas:7512-17-6;chebi:506227;drugbank:DB00141;kegg:C00140;metacyc:N-acetyl-D-glucosamine;pubmed:11950472;pubmed:21487204;pubmed:6174502;pubmed:7688662;seed:cpd00122;upa:UPC00140	0	Initializing
Initial			MNXM14327	2-oxo-3-p-tolylpropanate		C9H7O3	163.15	0	seed:cpd17048	0	Initializing
Initial			MNXM1438	piperideine		C5H9N	83.132		bigg:pprdn;chebi:26145;chebi:47858;kegg:C06181;metacyc:CPD-11764;seed:cpd03691	0	Initializing
Initial			MNXM144	beta-alanine zwitterion		C3H7NO2	89.093	0	bigg:ala-B;biopath:beta-Alanine;bnice:C42;brenda:BG17918;chebi:16958;chebi:57966;chebi:63070;gmelin:454332;hmdb:HMDB00056;kegg:C00099;metacyc:B-ALANINE;reactome:73590;seed:cpd00085;upa:UPC00099	0	Initializing
Initial			MNXM1441	precorrin-4(8-)		C44H44N4O17	900.837	-8	bigg:pre4;biopath:Precorrin_4;chebi:16430;chebi:57769;kegg:C06407;metacyc:CPD-651;seed:cpd03834;upa:UPC06407	0	Initializing
Initial			MNXM1446	UDP-N-acetylmuramoyl-L-alanyl-D-gamma-glutamyl-meso-2,6-diaminoheptanedioate(4-)		C35H51N7O26P2	1047.758	-4	bigg:ugmd;brenda:BG16946;chebi:28639;chebi:58582;kegg:C04877;metacyc:UDP-AAGM-DIAMINOHEPTANEDIOATE;seed:cpd02964	0	Initializing
Initial			MNXM1448	2-Hydroxy-cis-hex-2,4-dienoate		C6H7O3	127.118	-1	bigg:2hchd;chebi:19751;chebi:28998;chebi:38351;chebi:38352;chebi:38353;chebi:38354;chebi:63693;chebi:63735;kegg:C06761;kegg:C11354;kegg:C20240;lipidmaps:LMFA01060174;metacyc:CPD-13712;seed:cpd04140;seed:cpd08209	0	Initializing
Initial			MNXM145	D-ribulose 5-phosphate(2-)		C5H9O8P	228.094	-2	beilstein:5752092;bigg:ru5p-D;biopath:D-Ribulose_5-phosphate;brenda:BG20587;chebi:17363;chebi:58121;kegg:C00199;metacyc:RIBULOSE-5P;reactome:29732;seed:cpd00171;upa:UPC00199	0	Initializing
Initial			MNXM14501	3-(4-hydroxyphenyl)-2-oxopropanoate		C9H7O4	179.149	0	seed:cpd17079	0	Initializing
Initial			MNXM14529	3-carboxy-cis,cis-muconic acid					brenda:BL285584	0	Initializing
Initial			MNXM1453	(S)-4-amino-5-oxopentanoic acid zwitterion		C5H9NO3	131.13	0	bigg:glu1sa;biopath:L-Glutamate_1-semialdehyde;brenda:BG21311;chebi:11022;chebi:15757;chebi:57501;kegg:C03741;metacyc:GLUTAMATE-1-SEMIALDEHYDE;seed:cpd02345;upa:UPC03741	0	Initializing
Initial			MNXM1455	1-(2-carboxylatophenylamino)-1-deoxy-D-ribulose 5-phosphate(3-)		C12H13NO9P	346.207	-3	bigg:2cpr5p;biopath:1-(2-Carboxyphenylamino)-1-prime-deoxyribulose-5-prime-phosphate;brenda:BG61340;chebi:29112;chebi:58613;kegg:C01302;metacyc:CARBOXYPHENYLAMINO-DEOXYRIBULOSE-P;seed:cpd00956;upa:UPC01302	0	Initializing
Initial			MNXM1456	3-(imidazol-4-yl)-2-oxopropyl phosphate(2-)		C6H7N2O5P	218.104	-2	bigg:imacp;biopath:3-(Imidazol-4-yl)-2-oxopropyl_phosphate;brenda:BG23723;chebi:16426;chebi:57766;hmdb:HMDB12236;kegg:C01267;metacyc:IMIDAZOLE-ACETOL-P;seed:cpd00930;upa:UPC01267	0	Initializing
Initial			MNXM1458	4-amino-4-deoxychorismate(1-)		C10H10NO5	224.19	-1	bigg:4adcho;brenda:BG3460;chebi:18198;chebi:35181;chebi:58406;kegg:C11355;metacyc:4-AMINO-4-DEOXYCHORISMATE;seed:cpd08210;upa:UPC11355	0	Initializing
Initial			MNXM146	5,6,7,8-tetrahydrobiopterin		C9H15N5O3	241.247	0	beilstein:544742;bigg:thbpt;biopath:5,6,7,8-Tetrahydrobiopterin;brenda:BG27695;brenda:BG27696;brenda:BG72439;cas:17528-72-2;chebi:15372;chebi:32120;chebi:52447;chebi:59560;chebi:64241;chebi:64491;drugbank:DB00360;hmdb:HMDB00027;hmdb:HMDB00787;kegg:C00272;kegg:C20264;kegg:D01798;kegg:D08505;metacyc:CPD-14053;metacyc:CPD-14054;metacyc:TETRA-H-BIOPTERIN;pdbechem:H4B;reactome:29870;seed:cpd00233;upa:…	0	Initializing
Initial			MNXM1468	chloroacetate		C2H2ClO2	93.489	-1	brenda:BG15394;cas:14526-03-5;chebi:23123;chebi:27869;kegg:C06755;lipidmaps:LMFA01090068;metacyc:CHLOROACETIC-ACID;reaxys:1903575;seed:cpd04135;um-bbd:c0007;upa:UPC06755	0	Initializing
Initial			MNXM1469	cis-tetradec-7-enoyl-[acyl-carrier protein] (n-C14:1)		C25H45N2O8PRS		-1	bigg:tdeACP;seed:cpd15294	0	Initializing
Initial			MNXM147	L-asparagine zwitterion		C4H8N2O3	132.118	0	bigg:asn-L;biopath:L-Asparagine;brenda:(n;brenda:BG19609;chebi:17196;chebi:32650;chebi:32651;chebi:33792;chebi:50347;chebi:58048;hmdb:HMDB00168;kegg:C00152;kegg:D09738;metacyc:ASN;reactome:29642;seed:cpd00132;upa:UPC00152	0	Initializing
Initial			MNXM14724	4-carbamoyl-2-oxobutanate		C5H6O4N	144.105	0	seed:cpd17052	0	Initializing
Initial			MNXM1473	decanoyl-[acyl-carrier protein]		C10H19OSR			bigg:dcaACP;chebi:4349;kegg:C05755;lipid:LMFA07060013;seed:cpd11474	0	Initializing
Initial			MNXM1478	Bicarbonate		CHO3	61.017	-1	bigg:hco3;cas:71-52-3;seed:cpd00242;upa:UPC00288	0	Initializing
Initial			MNXM148	thioredoxin disulfide					bigg:trdox;chebi:18191;kegg:C00343;metacyc:Ox-Thioredoxin;reactome:2142833;seed:cpd11420;upa:UPC00343	0	Initializing
Initial			MNXM1482	L-histidinol phosphate(1-)		C6H11N3O4P	220.143	-1	bigg:hisp;biopath:L-Histidinol_phosphate;brenda:BG29977;chebi:16996;chebi:57980;kegg:C01100;metacyc:L-HISTIDINOL-P;seed:cpd00807;upa:UPC01100	0	Initializing
Initial			MNXM1485	methanesulfonate		CH3O3S	95.098	-1	bigg:mso3;brenda:BG28545;chebi:25224;chebi:27376;chebi:63881;kegg:C11145;metacyc:CPD-3746;seed:cpd08023;um-bbd:c0347	0	Initializing
Initial			MNXM1488	N-(3-carboxylatopropionyl)-LL-2,6-diaminopimelate(2-)		C11H16N2O7	288.254	-2	bigg:sl26da;biopath:N-Succinyl-LL-2,6-diaminoheptanedioate;brenda:BG2740;chebi:17279;chebi:58087;hmdb:HMDB12267;kegg:C04421;metacyc:N-SUCCINYLLL-2-6-DIAMINOPIMELATE;seed:cpd02698;upa:UPC04421	0	Initializing
Initial			MNXM1489	N-(5-phosphonato-beta-D-ribosyl)anthranilate		C12H13NO9P	346.207	-3	bigg:pran;biopath:N-(5-prime-phosphoribosyl)-anthranilate;brenda:BG31401;chebi:18277;chebi:7091;kegg:C04302;metacyc:N-5-PHOSPHORIBOSYL-ANTHRANILATE;seed:cpd02642;upa:UPC04302	0	Initializing
Initial			MNXM14908	a DNA 5-methylcytosine					bigg:dna5mtc;brenda:BG93098;kegg:C02967;metacyc:5-Methylcytosine-DNA;seed:cpd12223	0	Initializing
Initial			MNXM14920	5-Methyltetrahydropteroyltri-L-glutamate		C25H34N8O12	638.584	-2	bigg:5mthglu	0	Initializing
Initial			MNXM1496	precorrin-6A		C44H46N4O16	886.853	-8	bigg:pre6a;biopath:Precorrin_6X;chebi:27513;chebi:58513;kegg:C06320;seed:cpd03761;upa:UPC06320	0	Initializing
Initial			MNXM1497	precorrin-6B		C44H50N4O16	890.885	-6	brenda:BG18570;chebi:27858;chebi:58532	0	Initializing
Initial			MNXM1499	propanoyl phosphate		C3H5O5P	152.043	-2	beilstein:3665757;bigg:ppap;brenda:BG17958;chebi:58933;chebi:8478;kegg:C02876;metacyc:PROPIONYL-P;seed:cpd01844;upa:UPC02876	0	Initializing
Initial			MNXM15	NH4(+)		H4N	18.038	1	bigg:nh3;bigg:nh4;biopath:Ammonia;biopath:Ammonium-ion;bnice:C6;brenda:BG28734;brenda:BG28736;brenda:BG91971;cas:14798-03-9;chebi:16134;chebi:18219;chebi:28938;chebi:29240;chebi:29337;chebi:29340;chebi:62982;chebi:63040;chebi:66871;gmelin:84;hmdb:HMDB00051;kegg:C00014;kegg:C01342;kegg:C01358;kegg:D02915;metacyc:AMMONIA;metacyc:AMMONIUM;metacyc:NH4OH;molbase:929;pdbechem:NH4;pubmed:11319011;pubmed…	0	Initializing
Initial			MNXM150	5'-S-methyl-5'-thioadenosine		C11H15N5O3S	297.334	0	beilstein:42420;bigg:5mta;biopath:5-prime-Methylthioadenosine;brenda:BG2531;cas:2457-80-9;chebi:17509;drugbank:DB02282;hmdb:HMDB01173;kegg:C00170;metacyc:5-METHYLTHIOADENOSINE;pubmed:22735334;reactome:353106;reaxys:42420;seed:cpd00147;upa:UPC00170	0	Initializing
Initial			MNXM1508	(1R,6S)-1,6-dihydroxycyclohexa-2,4-diene-1-carboxylate		C7H7O4	155.128	-1	bigg:bz12diol;brenda:BG25301;chebi:36465;chebi:37888;chebi:60129;kegg:C06321;metacyc:CPD-290;seed:cpd02821;seed:cpd03762;upa:UPC06321	0	Initializing
Initial			MNXM151	glutathione disulfide(2-)		C20H30N6O12S2	610.615	-2	bigg:gthox;biopath:Glutathione_(oxidized);chebi:17858;chebi:58297;hmdb:HMDB03337;kegg:C00127;metacyc:OXIDIZED-GLUTATHIONE;reactome:111745;reactome:1655882;reaxys:16716416;seed:cpd00111	0	Initializing
Initial			MNXM1514	(R)-3-hydroxy-2-oxo-4-(phosphonatoooxy)butanoate		C4H4O8P	211.044	-3	bigg:ohpb;brenda:BG19573;brenda:BG37197;chebi:27951;chebi:58538;hmdb:HMDB06801;kegg:C06054;metacyc:3OH-4P-OH-ALPHA-KETOBUTYRATE;seed:cpd03606;upa:UPC06054	0	Initializing
Initial			MNXM1515	1-(5-phosphoribosyl)-5'-AMP		C15H19N5O14P2	555.284	-4	bigg:prbamp;biopath:Phosphoribosyl-AMP;brenda:BG32859;brenda:BG6388;chebi:18374;chebi:59457;hmdb:HMDB12276;kegg:C02741;metacyc:PHOSPHORIBOSYL-AMP;seed:cpd01777;upa:UPC02741	0	Initializing
Initial			MNXM152	dTDP		C10H13N2O11P2	399.165	-3	bigg:dtdp;biopath:2-prime-Deoxythymidine-5-prime-diphosphate;brenda:BG1308;chebi:18075;chebi:58369;hmdb:HMDB01274;kegg:C00363;metacyc:TDP;seed:cpd00297	0	Initializing
Initial			MNXM1521	2-(carboxylatomethyl)-5-oxo-2,5-dihydro-2-furoate(2-)		C7H4O6	184.103	-2	bigg:2c25dho;bigg:4cml;brenda:BG24997;chebi:16993;chebi:49030;chebi:57979;chebi:58771;kegg:C01278;metacyc:CPD-7737;seed:cpd00938;upa:UPC01278	0	Initializing
Initial			MNXM1522	2-hydroxy-4-oxobutane-1,2,4-tricarboxylate		C7H5O8	217.11	-3	bigg:oca;brenda:BG25325;chebi:17250;chebi:58075;kegg:C04115;metacyc:4-OH-4-ACETYL-2-OXOGLUTARATE;seed:cpd02544;seed:cpd16738	0	Initializing
Initial			MNXM1527	4-acetamidobutanal		C6H11NO2	129.157	0	beilstein:1925525;bigg:n4abutn;brenda:BG21956;chebi:7386;hmdb:HMDB04226;kegg:C05936;metacyc:CPD-30;seed:cpd03529	0	Initializing
Initial			MNXM153	3-(4-hydroxyphenyl)pyruvate		C9H7O4	179.149	-1	beilstein:3950858;bigg:34hpp;biopath:3-(4-Hydroxyphenyl)pyruvate;brenda:BG46206;chebi:15999;chebi:27683;chebi:36242;hmdb:HMDB00707;hmdb:HMDB06915;kegg:C01179;kegg:C05350;metacyc:P-HYDROXY-PHENYLPYRUVATE;pubmed:11948155;pubmed:14593448;reactome:31365;reaxys:3950858;seed:cpd00868;um-bbd:c0235;upa:UPC01179	0	Initializing
Initial			MNXM1531	5,6-dimethylbenzimidazole		C9H10N2	146.189	0	beilstein:116595;bigg:dmbzid;brenda:BG26927;cas:582-60-5;chebi:15890;drugbank:DB02591;gmelin:279255;hmdb:HMDB03701;kegg:C03114;metacyc:DIMETHYLBENZIMIDAZOLE;pdbechem:DMD;seed:cpd01997;upa:UPC03114	0	Initializing
Initial			MNXM1532	5-amino-6-(5-phospho-D-ribosylamino)uracil		C9H13N4O9P	352.195	-2	bigg:5apru;brenda:BG88676;chebi:18337;chebi:58453;kegg:C01268;metacyc:CPD-602;seed:cpd00931;upa:UPC01268	0	Initializing
Initial			MNXM1539	alpha-ribazole		C14H18N2O4	278.304	0	beilstein:91101;bigg:rdmbzi;biopath:alpha-Ribazole;brenda:BG46663;cas:132-13-8;chebi:10329;hmdb:HMDB11112;kegg:C05775;metacyc:ALPHA-RIBAZOLE;seed:cpd03423;upa:UPC05775	0	Initializing
Initial			MNXM154	acetoacetate		C4H5O3	101.081	-1	beilstein:4128534;bigg:acac;biopath:Acetoacetate;brenda:BG48725;cas:141-81-1;chebi:13705;chebi:15344;chebi:38871;hmdb:HMDB00060;kegg:C00164;lipidmaps:LMFA01060003;metacyc:3-KETOBUTYRATE;reactome:29666;reactome:73909;reaxys:4128534;seed:cpd00142;um-bbd:c0069;upa:UPC00164	0	Initializing
Initial			MNXM1542	beta-D-fructofuranose		C6H12O6	180.156	0	beilstein:1680732;bigg:fru;biopath:beta-D-Fructofuranose;brenda:BG22357;brenda:BG22370;chebi:28645;chebi:28757;chebi:37720;chebi:37721;chebi:48673;chebi:49089;hmdb:HMDB00660;kegg:C00095;kegg:C02336;metacyc:BETA-D-FRUCTOSE;metacyc:CPD-10723;pdbechem:FRU;seed:cpd00082;upa:UPC00095	0	Initializing
Initial			MNXM1547	choline sulfate		C5H13NO4S	183.226	0	beilstein:3905491;bigg:chols;cas:4858-96-2;chebi:16822;chebi:52859;kegg:C00919;metacyc:CPD-543;pubmed:13584416;pubmed:13718099;pubmed:16655967;pubmed:17779079;pubmed:7397169;pubmed:871964;reaxys:3905491;seed:cpd00681;upa:UPC00919	0	Initializing
Initial			MNXM155	thioredoxin					bigg:trdrd;cas:52500-60-4;chebi:15033;chebi:15967;kegg:C00342;metacyc:Red-Thioredoxin;reactome:2142774;seed:cpd11421;seed:cpd16831;upa:UPC00342	0	Initializing
Initial			MNXM156	D-alanine zwitterion		C3H7NO2	89.093	0	bigg:ala-D;biopath:D-Alanine;brenda:BG17909;chebi:15570;chebi:32435;chebi:32436;chebi:32438;chebi:57416;hmdb:HMDB01310;kegg:C00133;metacyc:D-ALANINE;seed:cpd00117;upa:UPC00133	0	Initializing
Initial			MNXM1561	guanosine 3'-diphosphate 5'-triphosphate		C10H11N5O20P5	676.085	-7	bigg:gdptp;brenda:BG1619;chebi:16690;chebi:60028;chebi:71477;kegg:C04494;metacyc:GDP-TP;reaxys:6888426;seed:cpd02740;upa:UPC04494	0	Initializing
Initial			MNXM1563	L-2-succinylamino-6-oxoheptanedioate(3-)		C11H12NO8	286.215	-3	bigg:sl2a6o;biopath:N-Succinyl-2-L-amino-6-oxoheptanedioate;brenda:BG2582;chebi:15685;chebi:35266;hmdb:HMDB12266;kegg:C04462;kegg:C05537;metacyc:N-SUCCINYL-2-AMINO-6-KETOPIMELATE;seed:cpd02724;seed:cpd03288;upa:UPC04462	0	Initializing
Initial			MNXM157	methanol		CH4O	32.042	0	beilstein:1098229;bigg:meoh;biopath:Methanol;brenda:BG76996;cas:67-56-1;chebi:17790;chebi:52090;gmelin:449;hmdb:HMDB01875;kegg:C00132;metacyc:METOH;pdbechem:MOH;pubmed:11684179;pubmed:20314698;reaxys:1098229;seed:cpd00116;um-bbd:c0132;upa:UPC00132;wikipedia:Methanol	0	Initializing
Initial			MNXM1572	methylmalonate(2-)		C4H4O4	116.072	-2	beilstein:3904597;brenda:BG21204;chebi:17453;chebi:30860;chebi:30861;gmelin:142212;hmdb:HMDB00202;kegg:C02170;lipidmaps:LMFA01170118;metacyc:CPD-546;reaxys:3904597;seed:cpd01468	0	Initializing
Initial			MNXM158	uracil		C4H4N2O2	112.087	0	beilstein:606623;bigg:ura;biopath:Uracil;brenda:BG19237;cas:66-22-8;chebi:17568;drugbank:DB03419;gmelin:2896;hmdb:HMDB00300;kegg:C00106;kegg:D09776;metacyc:URACIL;pdbechem:URA;pubmed:11279060;pubmed:12855717;pubmed:15274295;pubmed:16834123;pubmed:17439666;pubmed:18533995;pubmed:18815805;pubmed:19175333;pubmed:22020693;pubmed:22074393;pubmed:22120518;pubmed:22171528;pubmed:22237209;pubmed:22299724…	0	Initializing
Initial			MNXM15816	all-trans-decaprenyl diphosphate		C50H82O7P2	857.129	-2	brenda:BG87995	0	Initializing
Initial			MNXM15824	allantoin		C4H5N4O3	157.108	-1	brenda:BG19391	0	Initializing
Initial			MNXM1588	precorrin-5(8-)		C45H46N4O17	914.863	-8	bigg:pre5;biopath:Precorrin_5;brenda:BG34006;chebi:27630;chebi:58518;kegg:C06416;metacyc:CPD-662;seed:cpd03839;upa:UPC06416	0	Initializing
Initial			MNXM1589	precorrin-8X(7-)		C45H53N4O14	873.921	-7	bigg:pre8;biopath:Precorrin_8X;brenda:BG33973;chebi:28629;chebi:58581;kegg:C06408;metacyc:CPD-686;seed:cpd03835;upa:UPC06408	0	Initializing
Initial			MNXM159	2-oxobutanoate		C4H5O3	101.081	-1	beilstein:3601760;bigg:2obut;biopath:2-Oxobutanoate;brenda:BG89122;chebi:16763;chebi:30831;gmelin:899148;hmdb:HMDB00005;kegg:C00109;lipidmaps:LMFA01060002;metacyc:2-OXOBUTANOATE;reactome:936714;reaxys:3601760;seed:cpd00094;um-bbd:c0360;upa:UPC00109	0	Initializing
Initial			MNXM1597	urate		C5H3N4O3	167.102		cas:3106-08-9;chebi:30848;metacyc:URATE	0	Initializing
Initial			MNXM16	S-adenosyl-L-methionine		C15H23N6O5S	399.445	1	bigg:amet;biopath:S-Adenosyl-L-methionine;brenda:BG6347;brenda:BG6348;chebi:15414;chebi:59789;chebi:67040;hmdb:HMDB01185;kegg:C00019;kegg:D07128;metacyc:S-ADENOSYLMETHIONINE;reactome:71284;seed:cpd00017;upa:UPC00019	0	Initializing
Initial			MNXM1602	(2S)-2-isopropyl-3-oxosuccinate(2-)		C7H8O5	172.135	-2	bigg:3c4mop;brenda:BG37061;chebi:1467;chebi:17214;hmdb:HMDB12149;kegg:C04236;metacyc:CPD-7100;seed:cpd02605;upa:UPC04236	0	Initializing
Initial			MNXM1608	(R)-malate(2-)		C4H4O5	132.072	-2	bigg:mal-D;brenda:BG19467;chebi:15588;chebi:30796;kegg:C00497;metacyc:CPD-660;seed:cpd00386	0	Initializing
Initial			MNXM161	pyridoxal 5'-phosphate		C8H8NO6P	245.126	-2	bigg:pydx5p;biopath:Pyridoxal-phosphate;brenda:BG25540;chebi:18405;chebi:597326;hmdb:HMDB01491;kegg:C00018;metacyc:PYRIDOXAL_PHOSPHATE;pubmed:19144516;reactome:29390;seed:cpd00016;upa:UPC00018	0	Initializing
Initial			MNXM16131	Cytidine		C9H13N3O5	243.217	0	biopath:Cytidine;brenda:BG27471	0	Initializing
Initial			MNXM1626	2-C-methyl-D-erythritol 4-phosphate(2-)		C5H11O7P	214.11	-2	bigg:2me4p;brenda:BG65605;chebi:17764;chebi:58262;kegg:C11434;metacyc:2-C-METHYL-D-ERYTHRITOL-4-PHOSPHATE;reaxys:11127453;seed:cpd08286;upa:UPC11434	0	Initializing
Initial			MNXM1630	2-hydroxyethane-1-sulfonate		C2H5O4S	125.124	-1	bigg:isetac;brenda:BG15542;chebi:1157;chebi:61904;hmdb:HMDB03903;kegg:C05123;metacyc:CPD-3745;seed:cpd03048	0	Initializing
Initial			MNXM1633	3,4-dihydroxymandelaldehyde		C8H8O4	168.147	0	bigg:34dhmald;cas:13023-73-9;chebi:27852;hmdb:HMDB06242;kegg:C05577;metacyc:DIHYDROXYPHENYLGLYCOLALDEHYDE;pubmed:10424772;pubmed:11532332;pubmed:12729575;pubmed:14697885;pubmed:18783367;pubmed:8813375;pubmed:9237550;pubmed:9518674;pubmed:9878889;reaxys:2092210;seed:cpd03307	0	Initializing
Initial			MNXM1635	3-(all-trans-octaprenyl)benzene-1,2-diol		C46H70O2	655.047	0	bigg:2ohph;chebi:1233;kegg:C05811;metacyc:2-OCTAPRENYL-6-HYDROXYPHENOL;pubmed:10419476;pubmed:8703953;seed:cpd03445	0	Initializing
Initial			MNXM1638	3-hydroxy-3-methyl-2-oxobutanoate		C5H7O4	131.107	-1	brenda:BG21203;chebi:11812;chebi:17667;kegg:C04181;lipidmaps:LMFA01020277;metacyc:CPD-231;seed:cpd02569;upa:UPC04181	0	Initializing
Initial			MNXM164	4-hydroxybenzoate		C7H5O3	137.113	-1	beilstein:3589159;bigg:4hbz;biopath:4-Hydroxybenzoate;brenda:BG36353;cas:456-23-5;chebi:17879;chebi:30763;chebi:50778;gmelin:326508;hmdb:HMDB00500;kegg:C00156;metacyc:4-hydroxybenzoate;seed:cpd00136;um-bbd:c0104;upa:UPC00156	0	Initializing
Initial			MNXM1641	4-CDP-2-C-methyl-D-erythritol 2-phosphate		C14H22N3O17P3	597.256	-4	bigg:2p4c2me;brenda:BG5658;chebi:16840;chebi:57919;kegg:C11436;metacyc:2-PHOSPHO-4-CYTIDINE-5-DIPHOSPHO-2-C-MET;seed:cpd08288;upa:UPC11436	0	Initializing
Initial			MNXM1642	4-CDP-2-C-methyl-D-erythritol(2-)		C14H23N3O14P2	519.292	-2	beilstein:9372838;bigg:4c2me;brenda:BG5592;chebi:16578;chebi:57823;kegg:C11435;metacyc:4-CYTIDINE-5-DIPHOSPHO-2-C;seed:cpd08287;upa:UPC11435	0	Initializing
Initial			MNXM1645	7,8-dihydroneopterin 3'-phosphate(2-)		C9H12N5O7P	333.195	-2	bigg:dhpmp;chebi:48954;chebi:58762;hmdb:HMDB06824;kegg:C05925;metacyc:DIHYDRONEOPTERIN-P;seed:cpd03521;upa:UPC05925	0	Initializing
Initial			MNXM1647	8-phosphonato-3-deoxy-D-manno-oct-2-ulosonate(3-)		C8H12O11P	315.148	-3	bigg:kdo8p;brenda:BG26079;chebi:18069;chebi:58368;kegg:C04478;metacyc:KDO-8P;seed:cpd02730;upa:UPC04478	0	Initializing
Initial			MNXM165	maltose		C12H22O11	342.296	0	beilstein:1292747;bigg:malt;cas:69-79-4;chebi:17306;drugbank:DB03323;kegg:C00208;kegg:D05373;pubmed:16332759;pubmed:17723085;pubmed:22094343;pubmed:22185612;pubmed:22246222;pubmed:22252265;pubmed:22411612;pubmed:22424089;pubmed:22451670;pubmed:22469630;pubmed:22529943;pubmed:22573161;pubmed:22669197;reactome:188986;reactome:868706;reaxys:1292747;seed:cpd00179;upa:UPC00208;wikipedia:Maltose	0	Initializing
Initial			MNXM1653	caproate		C6H11O2	115.15	-1	beilstein:3601453;bigg:hxa;brenda:BG22202;cas:151-33-7;chebi:17120;chebi:30776;gmelin:326340;hmdb:HMDB00535;kegg:C01585;lipidmaps:LMFA01010006;metacyc:HEXANOATE;seed:cpd01113	0	Initializing
Initial			MNXM1676	L-selenomethionine		C5H11NO2Se	196.106	0	bigg:selmeth;brenda:BG29103;chebi:27585;chebi:30021;chebi:30022;chebi:62621;hmdb:HMDB03966;kegg:C05335;kegg:D05816;metacyc:SELENOMETHIONINE;seed:cpd03163	0	Initializing
Initial			MNXM168	adenine		C5H5N5	135.127	0	beilstein:608603;bigg:ade;biopath:Adenine;brenda:BG20886;cas:73-24-5;chebi:16708;drugbank:DB00173;gmelin:3903;hmdb:HMDB00034;kegg:C00147;metacyc:ADENINE;metacyc:ADENINE-RING;pdbechem:ADE;pubmed:17439666;pubmed:8070089;reactome:83951;reaxys:608603;seed:cpd00128;upa:UPC00147;wikipedia:Adenine	0	Initializing
Initial			MNXM1688	UDP-N-acetyl-3-O-(1-carboxylatovinyl)-alpha-D-glucosamine		C20H26N3O19P2	674.377	-3	bigg:uaccg;biopath:UDP-N-Acetyl-3-(1-carboxyvinyl)-D-glucosamine;brenda:BG10399;chebi:16435;chebi:57771;chebi:68483;chebi:68507;kegg:C04631;metacyc:UDP-ACETYL-CARBOXYVINYL-GLUCOSAMINE;seed:cpd02820	0	Initializing
Initial			MNXM1692	(2-aminoethyl)phosphonic acid zwitterion		C2H8NO3P	125.064	0	bigg:2ameph;brenda:BG15596;chebi:15573;chebi:57418;hmdb:HMDB11747;kegg:C03557;metacyc:CPD-1106;seed:cpd02233	0	Initializing
Initial			MNXM1694	(2S,3R)-3-hydroxybutane-1,2,3-tricarboxylate		C7H7O7	203.126	-3	bigg:micit;brenda:BG23990;chebi:15607;chebi:57429;hmdb:HMDB06471;kegg:C04593;metacyc:CPD-618;seed:cpd02799	0	Initializing
Initial			MNXM1697	(R)-1-ammoniopropan-2-yl phosphate(1-)		C3H9NO4P	154.082	-1	bigg:applp;brenda:BG17596;brenda:BG17597;chebi:19029;chebi:28293;chebi:28390;chebi:58563;kegg:C04122;kegg:C04126;metacyc:R-1-AMINOPROPAN-2-YL-PHOSPHATE;seed:cpd02547;seed:cpd02549	0	Initializing
Initial			MNXM17	UDP		C9H11N2O12P2	401.137	-3	bigg:udp;biopath:Uridine-5-prime-diphosphate;brenda:BG27564;cas:58-98-0;chebi:17659;chebi:58223;hmdb:HMDB00295;kegg:C00015;metacyc:UDP;reactome:110096;reactome:158602;seed:cpd00014;upa:UPC00015	0	Initializing
Initial			MNXM1706	2-isopropylmaleate(2-)		C7H8O4	156.136	-2	bigg:2ippm;biopath:2-Isopropylmaleate;brenda:BG23950;chebi:17275;chebi:58085;hmdb:HMDB12241;kegg:C02631;metacyc:CPD-9451;seed:cpd01710;upa:UPC02631	0	Initializing
Initial			MNXM1707	2-methoxy-6-(all-trans-octaprenyl)phenol		C47H72O2	669.073	0	bigg:2omph;chebi:1235;kegg:C05812;metacyc:2-OCTAPRENYL-6-METHOXYPHENOL;pubmed:10419476;pubmed:8703953;seed:cpd03446	0	Initializing
Initial			MNXM17108	D-glucurono-6,3-lactone		C6H8O6	176.124	0	bigg:glac;biopath:D-Glucuronolactone;brenda:BG23662;cas:32449-92-6;chebi:18268;kegg:C02670;metacyc:D-GLUCURONOLACTONE;seed:cpd01735	0	Initializing
Initial			MNXM17112	D-glycero-D-manno-heptose 1,7-bisphosphate					brenda:BL283907	0	Initializing
Initial			MNXM17114	D-glycero-D-manno-heptose 7-phosphate		C7H13O10P	288.146	-2	brenda:BG87933;chebi:28723;chebi:59955;kegg:C19882;metacyc:D-ALPHABETA-D-HEPTOSE-7-PHOSPHATE	0	Initializing
Initial			MNXM172	4-oxobutanoate		C4H5O3	101.081	-1	bigg:sucsal;biopath:Succinate_semialdehyde;brenda:BG19443;chebi:16265;chebi:26805;chebi:57706;hmdb:HMDB01259;kegg:C00232;lipidmaps:LMFA06000118;metacyc:SUCC-S-ALD;reactome:880046;seed:cpd00199;upa:UPC00232	0	Initializing
Initial			MNXM1734	D-galactonate		C6H11O7	195.147	-1	bigg:galctn-D;brenda:BG22383;chebi:12931;chebi:16534;chebi:24149;hmdb:HMDB00565;kegg:C00880;metacyc:D-GALACTONATE;seed:cpd00653;upa:UPC00880	0	Initializing
Initial			MNXM174	9H-xanthine		C5H4N4O2	152.111	0	beilstein:609330;bigg:xan;biopath:Xanthine;brenda:BG20843;cas:69-89-6;chebi:17712;chebi:48517;gmelin:913730;hmdb:HMDB00292;kegg:C00385;metacyc:XANTHINE;pdbechem:XAN;pubmed:22770225;reactome:30064;reaxys:609330;seed:cpd00309;upa:UPC00385	0	Initializing
Initial			MNXM1745	imidazole-4-acetaldehyde		C5H6N2O	110.114	0	bigg:im4act;biopath:Imidazole_acetaldehyde;brenda:BG20933;cas:645-14-7;chebi:27398;hmdb:HMDB03905;kegg:C05130;metacyc:IMIDAZOLE_ACETALDEHYDE;seed:cpd03052	0	Initializing
Initial			MNXM1756	N(2)-(3-carboxylatopropionyl)-L-arginine(1-)		C10H17N4O5	273.266	-1	bigg:sucarg;brenda:BG1606;chebi:17705;chebi:58241;kegg:C03296;metacyc:CPD-421;seed:cpd02103;upa:UPC03296	0	Initializing
Initial			MNXM1757	N-(3-carboxylatopropanoyl)-L-glutamate(3-)		C9H10NO7	244.178	-3	bigg:sucglu;brenda:BG37817;chebi:48957;chebi:58763;kegg:C05931;metacyc:N2-SUCCINYLGLUTAMATE;seed:cpd03525;upa:UPC05931	0	Initializing
Initial			MNXM1763	N-succinyl-L-glutamic 5-semialdehyde(2-)		C9H11NO6	229.187	-2	bigg:sucgsa;brenda:BG27543;chebi:27657;chebi:58520;hmdb:HMDB01180;kegg:C05932;metacyc:CPD-822;seed:cpd03526;upa:UPC05932	0	Initializing
Initial			MNXM1770	phosphatidylethanolamine (dihexadecanoyl, n-C16:0)		C37H74N1O8P1	691.959	0	bigg:pe160;seed:cpd15531	0	Initializing
Initial			MNXM1771	Phosphatidylglycerol (didodecanoyl, n-C12:0)		C30H58O10P1	609.749	-1	bigg:pg120;seed:cpd15535	0	Initializing
Initial			MNXM1772	Phosphatidylglycerol (dihexadec-9-enoyl, n-C16:1)		C38H70O10P1	717.93	-1	bigg:pg161;seed:cpd15539	0	Initializing
Initial			MNXM1773	Phosphatidylglycerol (dioctadec-11-enoyl, n-C18:1)		C42H78O10P1	774.036	-1	bigg:pg181;seed:cpd15541	0	Initializing
Initial			MNXM179	(S)-lactate		C3H5O3	89.07	-1	beilstein:4655977;bigg:lac-L;biopath:L-Lactate;brenda:BG82779;chebi:16651;chebi:422;gmelin:324523;hmdb:HMDB00190;kegg:C00186;metacyc:L-LACTATE;reactome:29708;seed:cpd00159;um-bbd:c0152;upa:UPC00186	0	Initializing
Initial			MNXM1792	(Z)-but-2-ene-1,2,3-tricarboxylate		C7H5O6	185.111	-3	bigg:2mcacn;brenda:BG25318;chebi:16717;chebi:57872;hmdb:HMDB06357;kegg:C04225;metacyc:CPD-1136;seed:cpd02597	0	Initializing
Initial			MNXM1800	4-Carboxy-2-hydroxymuconate semialdehyde		C7H4O6	184.103	-2	brenda:BG24991;chebi:18046;chebi:58358;kegg:C04484;metacyc:CPD-87;seed:cpd02734	0	Initializing
Initial			MNXM1802	4-hydroxy-L-threonine		C4H9NO4	135.119	0	bigg:4hthr;chebi:28330;chebi:60904;kegg:C06056;metacyc:CPD0-2189;metacyc:CPD0-2375;seed:cpd03608	0	Initializing
Initial			MNXM181	catechol		C6H6O2	110.111	0	beilstein:471401;bigg:catechol;biopath:Pyrocatechol;brenda:BG36248;cas:120-80-9;chebi:18135;chebi:32402;chebi:50524;drugbank:DB02232;gmelin:2936;hmdb:HMDB00957;kegg:C00090;kegg:C01785;kegg:C15571;metacyc:CATECHOL;pdbechem:CAQ;pubmed:10651166;seed:cpd00077;seed:cpd01232;um-bbd:c0097;upa:UPC00090;wikipedia:Catechol	0	Initializing
Initial			MNXM1816	chloroacetaldehyde		C2H3ClO	78.498	0	beilstein:1071226;cas:107-20-0;chebi:27871;kegg:C06754;metacyc:CHLOROACETALDEHYDE;seed:cpd04134;um-bbd:c0003;upa:UPC06754	0	Initializing
Initial			MNXM1819	D-glutamine		C5H10N2O3	146.144	0	brenda:BG20288;chebi:17061;chebi:32672;chebi:32673;chebi:58000;hmdb:HMDB03423;kegg:C00819;metacyc:GLUTAMIDE;seed:cpd00610	0	Initializing
Initial			MNXM182	D-mannopyranose		C6H12O6	180.156	0	beilstein:1423215;bigg:man;brenda:BG22341;cas:530-26-7;chebi:16024;chebi:4208;gmelin:83255;hmdb:HMDB00169;kegg:C00159;metacyc:MANNOSE;pubmed:11414367;pubmed:16154739;pubmed:17336832;pubmed:17439666;pubmed:19913595;pubmed:7504304;pubmed:7540499;pubmed:9488699;reactome:912281;reaxys:1423215;seed:cpd00138;wikipedia:Mannose	0	Initializing
Initial			MNXM1829	GDP-6-deoxy-alpha-D-mannose		C16H23N5O15P2	587.326	-2	brenda:BG7316;chebi:17661;chebi:58224;hmdb:HMDB01499;kegg:C03117;metacyc:CPD-353;seed:cpd01999	0	Initializing
Initial			MNXM183	(6R)-5,10-methylenetetrahydrofolate		C20H21N7O6	455.424	-2	beilstein:5468618;bigg:mlthf;biopath:5,10-Methylenetetrahydrofolate;brenda:BG10127;brenda:BG36393;chebi:12071;chebi:15636;chebi:1989;chebi:20502;hmdb:HMDB01533;kegg:C00143;metacyc:METHYLENE-THF;seed:cpd00125;upa:UPC00143	0	Initializing
Initial			MNXM18360	hexanoyl-[acyl-carrier protein]		C20H36R2N3O9PS		0	brenda:BG92774	0	Initializing
Initial			MNXM1837	L-selenocystathionine		C7H14N2O4Se	269.157	0	bigg:selcyst;brenda:BG24379;chebi:26630;chebi:27760;chebi:62226;hmdb:HMDB06343;kegg:C05699;metacyc:CPD-13717;pubmed:20387001;seed:cpd03398	0	Initializing
Initial			MNXM184	carboxyacetyl-[acyl-carrier protein]		C3H3O3SR			bigg:malACP;brenda:BG93827;chebi:17330;kegg:C01209;seed:cpd11492	0	Initializing
Initial			MNXM1841	Medium-chain length Polyhydroxyalkanoate growing.		R		0	bigg:mclPHAg;seed:cpd16752	0	Initializing
Initial			MNXM1847	nickel atom		Ni	58.693	0	bigg:ni2;cas:7440-02-0;chebi:28112;gmelin:16229;kegg:C00291;pubmed:12756270;pubmed:14634084;pubmed:14734778;pubmed:9886425;seed:cpd00244;webelements:Ni	0	Initializing
Initial			MNXM186	D-xylulose 5-phosphate(2-)		C5H9O8P	228.094	-2	beilstein:5752091;bigg:xu5p-D;biopath:D-Xylulose_5-phosphate;brenda:BG29847;chebi:16332;chebi:57737;hmdb:HMDB00868;kegg:C00231;metacyc:XYLULOSE-5-PHOSPHATE;reactome:29790;seed:cpd00198;upa:UPC00231	0	Initializing
Initial			MNXM1876	1,2-dihexadecanoyl-sn-glycerol 3-phosphate		C35H67O8P1	646.875	-2	bigg:pa160;seed:cpd15524	0	Initializing
Initial			MNXM1877	1,2-dioctadecanoyl-sn-glycerol 3-phosphate		C39H75O8P1	702.982	-2	bigg:pa180;seed:cpd15526	0	Initializing
Initial			MNXM188	anthranilate		C7H6NO2	136.128	-1	beilstein:3904977;bigg:anth;biopath:Anthranilate;brenda:BG36537;chebi:16567;chebi:30754;gmelin:131077;hmdb:HMDB01123;kegg:C00108;metacyc:ANTHRANILATE;reaxys:3904977;seed:cpd00093;um-bbd:c0345;upa:UPC00108	0	Initializing
Initial			MNXM1880	1-pyrroline		C4H8N	70.113	1	brenda:BG36601;chebi:19092;chebi:36781;hmdb:HMDB12497;kegg:C15668;metacyc:CPD-6124;seed:cpd11311	0	Initializing
Initial			MNXM1886	2-octaprenylphenol		C46H70O	639.047	0	bigg:2oph;chebi:40407;drugbank:DB03232;kegg:C05810;metacyc:2-OCTAPRENYLPHENOL;pdbechem:8PP;seed:cpd03444	0	Initializing
Initial			MNXM189	D-glycerate		C3H5O4	105.069	-1	beilstein:6114954;bigg:glyc-R;biopath:D-Glycerate;brenda:BG17862;brenda:BG28971;chebi:16659;chebi:32398;chebi:33508;chebi:33871;chebi:71671;gmelin:1146853;hmdb:HMDB00139;hmdb:HMDB06372;kegg:C00258;metacyc:GLYCERATE;reaxys:6114954;seed:cpd00223;upa:UPC00258	0	Initializing
Initial			MNXM18941	L-proline betaine		C7H13NO2	143.184	0	beilstein:3542403;cas:471-87-4;chebi:35280;chebi:44813;drugbank:DB04284;hmdb:HMDB04827;kegg:C10172;pdbechem:PBE;pubmed:22770225;reaxys:3542403;seed:cpd07061;upa:UPC10172	0	Initializing
Initial			MNXM1895	4-guanidiniumylbutanal		C5H12N3O	130.168	1	bigg:gdbtal;brenda:BG20457;chebi:16671;chebi:57854;kegg:C02647;metacyc:CPD-825;seed:cpd01723	0	Initializing
Initial			MNXM19	S-adenosyl-L-homocysteine		C14H20N6O5S	384.411	0	bigg:ahcys;biopath:S-Adenosyl-L-homocysteine;brenda:BG5433;chebi:16680;chebi:57856;chebi:67009;hmdb:HMDB00939;kegg:C00021;metacyc:ADENOSYL-HOMO-CYS;reactome:71285;seed:cpd00019;upa:UPC00021	0	Initializing
Initial			MNXM190	(S)-methylmalonyl-CoA(5-)		C25H35N7O19P3S	862.567	-5	bigg:mmcoa-S;biopath:(S)-2-Methyl-3-oxopropanoyl-CoA;brenda:BG48324;chebi:15466;chebi:57327;hmdb:HMDB01269;hmdb:HMDB02310;kegg:C00683;reactome:71019;seed:cpd00519;upa:UPC00683	0	Initializing
Initial			MNXM1903	6-methoxy-2-octaprenyl-1,4-benzoquinone		C47H70O3	683.057	0	bigg:2ombz;chebi:28423;kegg:C05813;pubmed:4572721;seed:cpd03447	0	Initializing
Initial			MNXM1907	adenosylcob(III)yrinate a,c-diamide		C55H68CoN11O15	1182.126	-4	bigg:adcobdam;chebi:2482;chebi:58503;kegg:C06506;metacyc:CPD-690;seed:cpd03916;upa:UPC06506	0	Initializing
Initial			MNXM191	ubiquinol-8		C49H76O4	729.125	0	bigg:q8h2;brenda:BG79801;chebi:61682;metacyc:CPD-9956;reaxys:14244780;seed:cpd15561	0	Initializing
Initial			MNXM1915	beta-D-ribosylnicotinate		C11H13NO6	255.224	0	beilstein:4154357;bigg:nicrns;brenda:BG51015;chebi:27748;chebi:58527;hmdb:HMDB06809;kegg:C05841;metacyc:CPD-8259;seed:cpd03471	0	Initializing
Initial			MNXM192	4-aminobutanoate		C4H9NO2	103.12	0	bigg:4abut;biopath:4-Aminobutanoate;brenda:BG19799;chebi:16865;chebi:30566;chebi:59888;gmelin:1041559;hmdb:HMDB00112;kegg:C00334;lipidmaps:LMFA01100039;metacyc:4-AMINO-BUTYRATE;reactome:916850;seed:cpd00281;upa:UPC00334	0	Initializing
Initial			MNXM194	nicotinate beta-D-ribonucleotide		C11H12NO9P	333.188	-2	bigg:nicrnt;biopath:Nicotinic_acid_mononucleotide;brenda:BG2459;chebi:15763;chebi:57502;kegg:C01185;metacyc:NICOTINATE_NUCLEOTIDE;reactome:197220;seed:cpd00873;upa:UPC01185	0	Initializing
Initial			MNXM1945	phosphatidylethanolamine (dihexadec-9enoyl, n-C16:1)		C37H70N1O8P1	687.927	0	bigg:pe161;seed:cpd15532	0	Initializing
Initial			MNXM1953	UDP-N-acetylmuramoyl-L-alaninate(3-)		C23H33N4O20P2	747.47	-3	bigg:uama;brenda:BG12592;brenda:BG74764;chebi:16932;chebi:57953;kegg:C01212;metacyc:CPD0-1456;seed:cpd00890	0	Initializing
Initial			MNXM1954	UDP-N-acetylmuramoyl-L-alanyl-D-glutamyl-6-carboxy-L-lysyl-D-alanyl-D-alanine		C41H61N9O28P2	1189.914	-4	bigg:ugmda;chebi:18199;chebi:61386;kegg:C04882;metacyc:C1;seed:cpd02968	0	Initializing
Initial			MNXM19542	N-(3-Oxododecanoyl)homoserine lactone		C16H27NO4	297.39	0	seed:cpd08638	0	Initializing
Initial			MNXM1955	undecaprenyldiphosphonato-N-acetylmuramoyl-L-alanyl-D-gamma-glutamyl-L-lysyl-D-alanyl-D-alanine		C86H140N7O21P2	1670.014	-3	bigg:uaGgla;brenda:BG55915;chebi:37738;chebi:60032;kegg:C04851;metacyc:C4;seed:cpd02948	0	Initializing
Initial			MNXM196	Fe(3+)		Fe	55.845	3	bigg:fe3;biopath:Fe3+;brenda:BG91982;brenda:BG92050;cas:20074-52-6;chebi:29034;gmelin:15986;hmdb:HMDB12943;kegg:C14819;metacyc:FE+3;pdbechem:FE;reactome:912516;reactome:917966;seed:cpd10516	0	Initializing
Initial			MNXM1961	(5-hydroxyindol-3-yl)acetate		C10H8NO3	190.175	-1	bigg:5hoxindoa;biopath:5-Hydroxyindoleacetate;chebi:27823;chebi:62622;hmdb:HMDB00763;kegg:C05635;metacyc:5-HYDROXYINDOLE_ACETATE;reactome:380593;reaxys:8630548;seed:cpd03346	0	Initializing
Initial			MNXM1969	1,2-didodecanoyl-sn-glycerol 3-phosphate		C27H51O8P1	534.663	-2	bigg:pa120;seed:cpd15521	0	Initializing
Initial			MNXM197	(3S)-3-hydroxy-3-methylglutaryl-CoA(5-)		C27H39N7O20P3S	906.62	-5	bigg:hmgcoa;biopath:(S)-3-Hydroxy-3-methylglutaryl-CoA;brenda:BG48357;brenda:BG48364;brenda:BG99265;chebi:11814;chebi:15467;chebi:43074;hmdb:HMDB01375;kegg:C00356;lipidmaps:LMFA07050028;metacyc:3-HYDROXY-3-METHYL-GLUTARYL-COA;pdbechem:HMG;reactome:191374;seed:cpd00292;upa:UPC00356	0	Initializing
Initial			MNXM1970	1,2-dihexadec-9-enoyl-sn-glycerol 3-phosphate		C35H63O8P1	642.844	-2	bigg:pa161;seed:cpd15525	0	Initializing
Initial			MNXM1971	1,2-dioctadec-11-enoyl-sn-glycerol 3-phosphate		C39H71O8P1	698.95	-2	bigg:pa181;seed:cpd15527	0	Initializing
Initial			MNXM198	alpha,alpha-trehalose		C12H22O11	342.296	0	beilstein:1292766;bigg:tre;brenda:BG39582;cas:99-20-7;chebi:16551;chebi:27082;chebi:39244;chebi:39245;gmelin:2145829;hmdb:HMDB00975;kegg:C01083;metacyc:ALPHABETA-TREHALOSE;metacyc:TREHALOSE;pdbechem:TRE;pubmed:17439666;reactome:189078;reactome:868614;reaxys:1292766;seed:cpd00794;upa:UPC01083;upa:UPX00056;wikipedia:Trehalose	0	Initializing
Initial			MNXM1981	2-Dehydro-D-gluconate		C6H9O7	193.131	-1	bigg:2dhglcn;seed:cpd00480	0	Initializing
Initial			MNXM199	L-valine zwitterion		C5H11NO2	117.146	0	bigg:val-L;biopath:L-Valine;brenda:BG20495;chebi:16414;chebi:30015;chebi:32851;chebi:32852;chebi:57762;gmelin:2826;hmdb:HMDB00883;kegg:C00183;kegg:C06267;metacyc:VAL;reactome:29702;seed:cpd00156;seed:cpd12858;upa:UPC00183	0	Initializing
Initial			MNXM1994	6-hydroxyhexanoate		C6H11O3	131.15	-1	beilstein:3661830;brenda:BG22255;cas:1191-25-9;chebi:17869;chebi:32383;hmdb:HMDB12843;kegg:C06103;lipidmaps:LMFA01050015;metacyc:CPD-102;pubmed:6630146;seed:cpd03641;um-bbd:c0013	0	Initializing
Initial			MNXM2	H2O		H2O	18.015	0	beilstein:3587155;bigg:h2o;bigg:oh1;biopath:OH-;biopath:Oxygen_atom;biopath:Water;bnice:C7;brenda:BG89181;brenda:BG92002;brenda:BG92081;brenda:BG92137;cas:7732-18-5;chebi:15377;chebi:16234;chebi:29356;chebi:29374;chebi:29375;chebi:29412;chebi:33811;chebi:33813;chebi:35511;chebi:36385;chebi:41981;chebi:53442;gmelin:117;hmdb:HMDB01039;hmdb:HMDB02111;kegg:C00001;kegg:C01328;kegg:C18712;kegg:C18714;k…	0	Initializing
Initial			MNXM20	2-oxoglutarate		C5H4O5	144.082	-2	beilstein:3664503;bigg:akg;biopath:2-Oxoglutarate;bnice:C12;brenda:BG21003;cas:64-15-3;chebi:16810;chebi:30915;chebi:30916;gmelin:602479;hmdb:HMDB00208;kegg:C00026;metacyc:2-KETOGLUTARATE;pubmed:11913971;pubmed:15612731;pubmed:17190852;pubmed:19376872;pubmed:21184277;pubmed:21196226;pubmed:21791173;reactome:29406;reaxys:3664503;seed:cpd00024;upa:UPC00026	0	Initializing
Initial			MNXM2011	D-altronate		C6H11O7	195.147	-1	beilstein:3906526;bigg:altrn;brenda:BG22389;chebi:17360;chebi:46644;kegg:C00817;metacyc:D-ALTRONATE;seed:cpd00608	0	Initializing
Initial			MNXM2024	N-formylmaleamate		C5H4NO4	142.09	-1	beilstein:11657932;bigg:nfmalm;brenda:BG87935;chebi:59911;chebi:59930;kegg:C18232;metacyc:CPD-12278;pubmed:18678916;seed:cpd16741	0	Initializing
Initial			MNXM2026	Palmitoyl-ACP (n-C16:0ACP)		C27H51N2O8PRS		-1	bigg:palmACP;seed:cpd15277	0	Initializing
Initial			MNXM204	3,4-dihydroxybenzoate		C7H5O4	153.112	-1	bigg:34dhbz;brenda:BG36431;chebi:36062;chebi:36241;drugbank:DB03946;hmdb:HMDB01856;kegg:C00230;metacyc:3-4-DIHYDROXYBENZOATE;reactome:175977;reaxys:4921766;seed:cpd00197;um-bbd:c0120;upa:UPC00230	0	Initializing
Initial			MNXM205	dopamine		C8H12NO2	154.186	1	bigg:dopa;biopath:Dopamine;brenda:BG25686;chebi:18243;chebi:59905;gmelin:328863;hmdb:HMDB00073;kegg:C03758;metacyc:DOPAMINE;reactome:159362;reactome:351601;seed:cpd02357;upa:UPC03758	0	Initializing
Initial			MNXM2053	(S)-3-aminoisobutyric acid zwitterion		C4H9NO2	103.12	0	bigg:3aib;biopath:(S)-3-Aminoisobutyrate;brenda:BG19785;chebi:18188;chebi:33094;chebi:58655;hmdb:HMDB02166;kegg:C03284;lipidmaps:LMFA01100050;metacyc:CPD-466;seed:cpd02096	0	Initializing
Initial			MNXM2063	1D-myo-inositol 4-phosphate(2-)		C6H11O9P	258.12	-2	bigg:mi4p-D;biopath:1D-myo-Inositol_4-phosphate;chebi:18384;chebi:58469;hmdb:HMDB01313;kegg:C03546;metacyc:D-MYO-INOSITOL-4-PHOSPHATE;reactome:1629753;seed:cpd02230	0	Initializing
Initial			MNXM207	nitrate		NO3	62.005	-1	beilstein:3587575;bigg:no3;biopath:Nitrate;brenda:BG28865;cas:14797-55-8;chebi:17632;chebi:48107;chebi:63038;chebi:63878;chebi:63882;gmelin:1574;hmdb:HMDB02878;kegg:C00244;metacyc:NITRATE;pdbechem:NO3;seed:cpd00209;upa:UPC00244;wikipedia:Nitrate	0	Initializing
Initial			MNXM208	FMNH2		C17H21N4O9P	456.344	-2	beilstein:6258176;bigg:fmnh2;chebi:16048;chebi:57618;hmdb:HMDB01142;kegg:C01847;metacyc:FMNH2;seed:cpd01270;upa:UPC01847	0	Initializing
Initial			MNXM2083	4-acetamidobutanoate		C6H10NO3	144.148	-1	bigg:4aabutn;brenda:BG21978;chebi:11951;chebi:17645;hmdb:HMDB03681;kegg:C02946;metacyc:CPD-35;pubmed:4156831;seed:cpd01889	0	Initializing
Initial			MNXM2090	5-ammoniopentanamide		C5H13N2O	117.17	1	bigg:5apentam;brenda:BG20612;chebi:18120;chebi:58382;hmdb:HMDB12176;kegg:C00990;metacyc:5-AMINOPENTANAMIDE;seed:cpd00729	0	Initializing
Initial			MNXM21	acetyl-CoA(4-)		C23H34N7O17P3S	805.539	-4	beilstein:8468140;bigg:accoa;biopath:Acetyl-CoA;brenda:BG36329;chebi:15351;chebi:57288;hmdb:HMDB01206;kegg:C00024;lipidmaps:LMFA07050000;lipidmaps:LMFA07050029;metacyc:ACETYL-COA;reactome:76183;seed:cpd00022;upa:UPC00024	0	Initializing
Initial			MNXM210	keto-phenylpyruvate		C9H7O3	163.15	-1	beilstein:3944391;bigg:phpyr;biopath:Phenylpyruvate;brenda:BG28296;brenda:BG89230;chebi:16815;chebi:18005;chebi:30851;chebi:32815;gmelin:847922;hmdb:HMDB00205;hmdb:HMDB12225;kegg:C00166;kegg:C02763;metacyc:ENOL-PHENYLPYRUVATE;metacyc:PHENYL-PYRUVATE;reactome:2160487;seed:cpd00143;upa:UPC00166	0	Initializing
Initial			MNXM211	L-citrulline zwitterion		C6H13N3O3	175.186	0	bigg:citr-L;biopath:L-Citrulline;brenda:BG22426;brenda:BG22427;chebi:16349;chebi:18211;chebi:49007;chebi:57743;chebi:66922;hmdb:HMDB00904;kegg:C00327;kegg:D07707;metacyc:L-CITRULLINE;reactome:113567;seed:cpd00274;upa:UPC00327;wikipedia:Citrulline	0	Initializing
Initial			MNXM212	adenosine		C10H13N5O4	267.241	0	beilstein:93029;bigg:adn;biopath:Adenosine;brenda:BG850;cas:58-61-7;chebi:16335;chebi:45327;drugbank:DB00640;gmelin:53385;hmdb:HMDB00050;kegg:C00212;kegg:C07195;kegg:D06298;metacyc:ADENOSINE;metacyc:CPD-13918;pdbechem:ADN;pubmed:11213237;pubmed:11820865;pubmed:11978011;pubmed:16183671;pubmed:16917093;pubmed:17190852;pubmed:18000974;pubmed:323854;reactome:83909;reaxys:93029;seed:cpd00182;seed:cpd0…	0	Initializing
Initial			MNXM2125	L-allothreonine zwitterion		C4H9NO3	119.119	0	bigg:athr-L;brenda:BG16510;brenda:BG19819;chebi:28718;chebi:58585;hmdb:HMDB04041;kegg:C05519;metacyc:L-ALLO-THREONINE;seed:cpd03282;upa:UPC05519	0	Initializing
Initial			MNXM213	hypoxanthine		C5H4N4O	136.111	0	beilstein:5811;bigg:hxan;biopath:Hypoxanthine;brenda:BG20837;cas:68-94-0;chebi:17368;drugbank:DB04076;gmelin:464558;hmdb:HMDB00157;kegg:C00262;metacyc:HYPOXANTHINE;pdbechem:HPA;pubmed:14253484;pubmed:22735334;reactome:113599;reaxys:5811;seed:cpd00226;upa:UPC00262;wikipedia:Hypoxanthine	0	Initializing
Initial			MNXM21385	Pseudomonas aeruginosa KDO2-lipidA		C96H168N2O39P2	2036.299	0	seed:cpd17054	0	Initializing
Initial			MNXM21386	Pseudomonas aeruginosa LPS core precursor 2 + KDO2-lipidA		C110H194N2O51P2	2422.648	0	seed:cpd17059	0	Initializing
Initial			MNXM214	crotonoyl-CoA(4-)		C25H36N7O17P3S	831.576	-4	bigg:b2coa;biopath:Crotonoyl-CoA;brenda:BG13534;brenda:BG88047;chebi:15473;chebi:36926;chebi:57332;chebi:58669;hmdb:HMDB02009;kegg:C00877;metacyc:CROTONYL-COA;reactome:71045;seed:cpd00650;upa:UPC00877	0	Initializing
Initial			MNXM2149	perillyl aldehyde		C10H14O	150.218	0	bigg:pylald;brenda:BG89193;cas:2111-75-3;chebi:15421;hmdb:HMDB03647;kegg:C02576;lipid:LMPR0102090010;lipidmaps:LMPR0102090010;metacyc:CPD-1084;seed:cpd01686;um-bbd:c0666	0	Initializing
Initial			MNXM2150	phosphatidylethanolamine (dioctadec-11-enoyl, n-C18:1)		C41H78N1O8P1	744.034	0	bigg:pe181;seed:cpd15534	0	Initializing
Initial			MNXM216	nicotinamide		C6H6N2O	122.125	0	beilstein:383619;bigg:ncam;biopath:Nicotinamide;brenda:BG23463;cas:98-92-0;chebi:17154;drugbank:DB02701;gmelin:3336;hmdb:HMDB01406;kegg:C00153;metacyc:NIACINAMIDE;pdbechem:NCA;pubmed:10884473;pubmed:11355130;pubmed:12014919;pubmed:12519385;pubmed:12782109;pubmed:12890690;pubmed:14729974;pubmed:14871431;pubmed:15497767;pubmed:15780941;pubmed:15995937;pubmed:16871361;pubmed:17021258;pubmed:17129213…	0	Initializing
Initial			MNXM2160	(2-hydroxyphenyl)acetate		C8H7O3	151.139	-1	bigg:2hyoxplac;brenda:BG26686;chebi:28478;chebi:62423;hmdb:HMDB00669;kegg:C05852;metacyc:CPD-11495;pubmed:12750;pubmed:5125336;pubmed:5475034;reaxys:3665522;seed:cpd03480	0	Initializing
Initial			MNXM21648	S-2-hydroxymyristoyl-[acyl-carrier protein]		C14H27O2X	227.363	0	seed:cpd17047	0	Initializing
Initial			MNXM217	benzoate		C7H5O2	121.113	-1	beilstein:1862486;bigg:bz;brenda:BG24937;cas:766-76-7;chebi:16150;chebi:30746;gmelin:2945;hmdb:HMDB01870;kegg:C00180;kegg:C00539;metacyc:BENZOATE;reactome:159446;reaxys:1862486;seed:cpd00153;seed:cpd11694;um-bbd:c0121;upa:UPC00180	0	Initializing
Initial			MNXM21715	semiquinone-8		C49H75O4	728.117	0	seed:cpd17097	0	Initializing
Initial			MNXM2174	dIDP		C10H11N4O10P2	409.163	-3	bigg:didp;brenda:BG1008;chebi:28823;chebi:62286;hmdb:HMDB03536;kegg:C01344;metacyc:CPD0-2231;reactome:2509796;seed:cpd00976	0	Initializing
Initial			MNXM21764	Siroheme		C42H44FeN4O16	916.661	0	biopath:Siroheme	0	Initializing
Initial			MNXM2179	2-deoxy-D-ribofuranose 5-phosphate(2-)		C5H9O7P	212.095	-2	bigg:2dr5p;brenda:BG34541;chebi:55513;chebi:62877;kegg:C00673;metacyc:DEOXY-RIBOSE-5P;reaxys:4474219;seed:cpd00510;upa:UPC00673	0	Initializing
Initial			MNXM218	ethanolamine		C2H8NO	62.091	1	bigg:etha;biopath:Ethanolamine;brenda:BG15562;chebi:16000;chebi:23981;chebi:57603;hmdb:HMDB00149;kegg:C00189;metacyc:ETHANOL-AMINE;reactome:1498751;seed:cpd00162;upa:UPC00189	0	Initializing
Initial			MNXM2187	3-demethylubiquinol-8		C48H74O4	715.099	0	bigg:2omhmbl;chebi:61705;metacyc:OCTAPRENYL-METHYL-OH-METHOXY-BENZQ;seed:cpd15360	0	Initializing
Initial			MNXM219	allysine zwitterion		C6H11NO3	145.156	0	bigg:L2aadp6sa;biopath:L-2-Aminoadipate_6-semialdehyde;brenda:BG21986;brenda:BG30768;chebi:17027;chebi:17917;chebi:57988;chebi:58321;hmdb:HMDB01263;kegg:C04076;metacyc:ALLYSINE;reactome:113556;seed:cpd02522;upa:UPC04076	0	Initializing
Initial			MNXM2195	4-hydroxy-3-octaprenylbenzoate		C47H69O3	682.049	-1	bigg:3ophb;chebi:1617;chebi:50116;kegg:C05809;metacyc:3-OCTAPRENYL-4-HYDROXYBENZOATE;seed:cpd03443	0	Initializing
Initial			MNXM22	hydrogen peroxide		H2O2	34.015	0	beilstein:3587191;bigg:h2o2;biopath:Hydrogen_peroxide;brenda:BG28703;cas:7722-84-1;chebi:16240;chebi:29192;chebi:44785;gmelin:509;hmdb:HMDB03125;kegg:C00027;kegg:C17732;kegg:C18566;metacyc:HYDROGEN-PEROXIDE;molbase:932;pdbechem:PEO;reactome:113575;seed:cpd00025;seed:cpd17832;upa:UPC00027	0	Initializing
Initial			MNXM220	CDP		C9H12N3O11P2	400.153	-3	bigg:cdp;biopath:Cytidine-5-prime-diphosphate;brenda:BG27664;cas:63-38-7;chebi:17239;chebi:58069;hmdb:HMDB01546;kegg:C00112;metacyc:CDP;reactome:110094;seed:cpd00096;upa:UPC00112	0	Initializing
Initial			MNXM22020	Tetrahydropteroyltri-L-glutamate		C24H32N8O12	624.557	-2	bigg:thglu	0	Initializing
Initial			MNXM22107	trans,trans-2,3,4,5-tetradehydroacyl-CoA (C8)		C29H42N7O17P3S	885.667	0	seed:cpd17091	0	Initializing
Initial			MNXM22110	Trans-2,3-didehydroacyl-CoA (C10)		C31H48N7O17P3S	915.736	0	seed:cpd17089	0	Initializing
Initial			MNXM22111	Trans-2,3-didehydroacyl-CoA (C8)		C29H44N7O17P3S	887.683	0	seed:cpd17090	0	Initializing
Initial			MNXM2212	ammonioacetaldehyde		C2H6NO	60.075	1	bigg:aacald;brenda:BG15486;chebi:17628;chebi:58213;kegg:C06735;metacyc:CPD-1772;seed:cpd04122;upa:UPC06735	0	Initializing
Initial			MNXM2214	apo-[acyl-carrier protein]					bigg:apoACP;chebi:16139;kegg:C03688;metacyc:apo-ACP;seed:cpd12370	0	Initializing
Initial			MNXM222	glycolate		C2H3O3	75.043	-1	bigg:glyclt;biopath:Glycolate;brenda:BG15456;cas:666-14-8;chebi:17497;chebi:29805;drugbank:DB03085;hmdb:HMDB00115;kegg:C00160;metacyc:GLYCOLLATE;pubmed:17190852;pubmed:22093610;pubmed:22207577;pubmed:22268146;pubmed:22327578;pubmed:22394389;pubmed:22446032;reactome:389822;reaxys:3903689;seed:cpd00139;um-bbd:c0008;upa:UPC00160	0	Initializing
Initial			MNXM223	menaquinol-8		C51H74O2	719.132	0	bigg:mqn8;chebi:61684;metacyc:REDUCED-MENAQUINONE;seed:cpd15500	0	Initializing
Initial			MNXM2233	GDP-D-mannuronate		C16H20N5O17P2	616.301	-3	brenda:BG36256;chebi:17466;chebi:21161;kegg:C00976;metacyc:CPD-1828;seed:cpd00719;upa:UPC00976	0	Initializing
Initial			MNXM224	myristoyl-CoA(4-)		C35H58N7O17P3S	973.858	-4	bigg:tdcoa;biopath:Myristyl-CoA;brenda:BG16979;brenda:BG16981;chebi:15532;chebi:57385;hmdb:HMDB01521;kegg:C02593;lipidmaps:LMFA07050008;metacyc:TETRADECANOYL-COA;reactome:184174;seed:cpd01695	0	Initializing
Initial			MNXM2246	L-methionine S-oxide		C5H11NO3S	165.211	0	beilstein:1723794;bigg:metsox-S-L;biopath:L-Methioninesulfoxide;brenda:BG36215;cas:3226-65-1;chebi:17016;chebi:49033;chebi:49034;hmdb:HMDB02005;kegg:C02989;metacyc:L-Methionine-sulfoxides;seed:cpd01914;seed:cpd15498	0	Initializing
Initial			MNXM2264	N-acetylmuramoyl-L-alanyl-D-glutamyl-meso-2,6-diaminopimelyl-D-alanyl-D-alanine-diphosphoundecaprenol		C87H139N7O23P2	1713.015	-4	bigg:uagmda;chebi:61387;chebi:61543;kegg:C05897;metacyc:C5;seed:cpd03494	0	Initializing
Initial			MNXM2274	phosphatidylethanolamine (dioctadecanoyl, n-C18:0)		C41H82N1O8P1	748.065	0	bigg:pe180;seed:cpd15533	0	Initializing
Initial			MNXM2297	(3R)-beta-leucine zwitterion		C6H13NO2	131.173	0	brenda:BG85260;chebi:15604;chebi:57428;hmdb:HMDB03640;kegg:C02486;metacyc:CPD-2041;seed:cpd01634	0	Initializing
Initial			MNXM23	pyruvate		C3H3O3	87.054	-1	beilstein:3587721;bigg:pyr;biopath:Pyruvate;bnice:C14;brenda:BG17694;cas:57-60-3;chebi:15361;chebi:32816;gmelin:2502;hmdb:HMDB00243;kegg:C00022;lipidmaps:LMFA01060077;metacyc:PYRUVATE;pubmed:17190852;pubmed:21603897;pubmed:21823181;pubmed:21854850;pubmed:22006570;pubmed:22016370;pubmed:22215378;pubmed:22311625;pubmed:22451307;pubmed:22458763;reactome:29398;reaxys:3587721;seed:cpd00020;um-bbd:c015…	0	Initializing
Initial			MNXM231	L-isoleucine zwitterion		C6H13NO2	131.173	0	bigg:ile-L;biopath:L-Isoleucine;brenda:BG22459;chebi:17191;chebi:32604;chebi:32605;chebi:58045;hmdb:HMDB00172;kegg:C00407;lipidmaps:LMFA01100047;metacyc:ILE;reactome:113537;reactome:30102;seed:cpd00322;upa:UPC00407	0	Initializing
Initial			MNXM2318	2-chloroethanol		C2H5ClO	80.514	0	beilstein:878139;brenda:BG15474;cas:107-07-3;chebi:28200;gmelin:25389;kegg:C06753;metacyc:2-CHLOROETHANOL;seed:cpd04133;um-bbd:c0005;upa:UPC06753	0	Initializing
Initial			MNXM232	Ubiquinone-8		C49H74O4	727.109	0	bigg:q8;brenda:BG18990;cas:1339-63-5;chebi:61683;kegg:C17569;lipidmaps:LMPR02010005;metacyc:UBIQUINONE-8;seed:cpd15560	0	Initializing
Initial			MNXM2323	1-deoxy-L-glycero-tetrulose 4-phosphate		C4H7O6P	182.069	-2	bigg:db4p;brenda:BG19868;chebi:50606;kegg:C15556;metacyc:DIHYDROXY-BUTANONE-P;pubchem:21983291;seed:cpd11225;upa:UPC15556	0	Initializing
Initial			MNXM2328	3-[hydroxy(oxido)phosphoranyl]pyruvate(2-)		C3H3O5P	150.027	-2	brenda:BG17777;chebi:18007;chebi:58348;kegg:C06368;metacyc:3-HYDROHYDROXYPHOSPHORYLPYRUVATE;seed:cpd03804	0	Initializing
Initial			MNXM233	butanoyl-CoA		C25H38N7O17P3S	833.592	-4	bigg:btcoa;biopath:Butanoyl-CoA;brenda:BG71589;chebi:15517;chebi:22954;chebi:57371;hmdb:HMDB01088;kegg:C00136;metacyc:BUTYRYL-COA;reactome:77318;seed:cpd00120	0	Initializing
Initial			MNXM234	dUMP		C9H11N2O8P	306.166	-2	beilstein:4011255;bigg:dump;biopath:2-prime-Deoxyuridine-5-prime-phosphate;brenda:BG27436;chebi:17622;chebi:246422;gmelin:338416;hmdb:HMDB01409;kegg:C00365;metacyc:DUMP;reactome:109382;seed:cpd00299;upa:UPC00365	0	Initializing
Initial			MNXM235	orotate		C5H3N2O4	155.088	-1	beilstein:3651747;bigg:orot;biopath:Orotate;brenda:BG20827;cas:73-97-2;chebi:16742;chebi:30839;gmelin:464718;hmdb:HMDB00226;kegg:C00295;kegg:D07692;kegg:D08298;metacyc:OROTATE;reactome:76632;seed:cpd00247;upa:UPC00295	0	Initializing
Initial			MNXM2351	biotinyl-5'-AMP		C20H27N7O9PS	572.509	-1	bigg:btamp;brenda:BG10349;chebi:3110;chebi:62414;hmdb:HMDB04220;kegg:C05921;metacyc:BIO-5-AMP;seed:cpd03517	0	Initializing
Initial			MNXM237	10-formyltetrahydrofolate(2-)		C20H21N7O7	471.423	-2	bigg:10fthf;biopath:10-Formyl-5,6,7,8-tetrahydrofolate;brenda:BG36253;chebi:15637;chebi:57454;hmdb:HMDB00972;kegg:C00234;metacyc:10-FORMYL-THF;reactome:419151;seed:cpd00201;upa:UPC00234	0	Initializing
Initial			MNXM2378	glyceraldehyde 3-phosphate(2-)		C3H5O6P	168.042	-2	bigg:g3p;brenda:BG17970;chebi:17138;chebi:58027;hmdb:HMDB01112;kegg:C00661;pubmed:16697986;reaxys:1876301;seed:cpd00102;upa:UPC00118;upa:UPC00661	0	Initializing
Initial			MNXM238	3-methyl-2-oxobutanoate		C5H7O3	115.107	-1	bigg:3mob;biopath:3-Methyl-2-oxobutanoate;brenda:BG36337;chebi:11851;chebi:16530;hmdb:HMDB00019;kegg:C00141;lipidmaps:LMFA01020274;metacyc:2-KETO-ISOVALERATE;reaxys:3661467;seed:cpd00123;upa:UPC00141	0	Initializing
Initial			MNXM2403	N-acetyl-D-mannosamine		C8H15NO6	221.208	0	cas:3615-17-6;chebi:17122;chebi:17411;hmdb:HMDB11744;reactome:1678743	0	Initializing
Initial			MNXM2414	perillate		C10H13O2	165.209	-1	bigg:peracd;chebi:36999;chebi:62641;hmdb:HMDB04586;kegg:C11924;lipidmaps:LMPR0102090041;metacyc:CPD-12443;seed:cpd08721	0	Initializing
Initial			MNXM2422	propynoate		C3HO2	69.039	-1	beilstein:3903650;brenda:BG48677;chebi:15364;chebi:33199;gmelin:323514;hmdb:HMDB06804;kegg:C00804;metacyc:CPD-661;reaxys:3903650;seed:cpd00598	0	Initializing
Initial			MNXM2428	S-sulfo-L-cysteine		C3H6NO5S2	200.213	-1	bigg:scys-L;chebi:27891;chebi:62225;hmdb:HMDB00731;kegg:C05824;metacyc:SULFO-CYSTEINE;seed:cpd03456	0	Initializing
Initial			MNXM243	3',5'-cyclic AMP(1-)		C10H11N5O6P	328.198	-1	bigg:camp;biopath:Adenosine-3-prime,5-prime-monophosphate_(cyclic);brenda:BG664;chebi:17489;chebi:58165;hmdb:HMDB00058;kegg:C00575;metacyc:CAMP;pubmed:7870041;pubmed:7870042;reactome:30389;reaxys:3720459;seed:cpd00446;upa:UPC00575	0	Initializing
Initial			MNXM244	3-oxopropanoate		C3H3O3	87.054	-1	bigg:msa;biopath:3-Oxopropanoate;bnice:C38;brenda:BG17697;chebi:17960;chebi:33190;gmelin:1997238;hmdb:HMDB11111;kegg:C00222;kegg:C12069;metacyc:CPD-1135;metacyc:MALONATE-S-ALD;reactome:909783;seed:cpd00191;seed:cpd08857;um-bbd:c0287;upa:UPC00222	0	Initializing
Initial			MNXM2440	Ubiquinone-9		C54H82O4	795.226	0	brenda:BG20080;chebi:18160;hmdb:HMDB06707;kegg:C01967;lipidmaps:LMPR02010004;metacyc:UBIQUINONE-9;seed:cpd01351	0	Initializing
Initial			MNXM245	L-glutamic 5-semialdehyde zwitterion		C5H9NO3	131.13	0	bigg:glu5sa;biopath:L-Glutamate_5-semialdehyde;brenda:BG21312;chebi:17232;chebi:58066;hmdb:HMDB02104;kegg:C01165;metacyc:L-GLUTAMATE_GAMMA-SEMIALDEHYDE;reactome:31339;seed:cpd00858;upa:UPC01165	0	Initializing
Initial			MNXM247	L-prolyl-tRNA(Pro)		RC5H8NO			bigg:protrna;brenda:BG93153;chebi:29154;kegg:C02702;metacyc:Charged-PRO-tRNAs;reactome:379745;reactome:379746;seed:cpd12164	0	Initializing
Initial			MNXM2488	4-hydroxy-2-oxohexanoate		C6H9O4	145.133	-1	bigg:4hoxoh;chebi:27530;chebi:53800;kegg:C06762;lipidmaps:LMFA01050343;metacyc:CPD-13722;seed:cpd04141;um-bbd:c0206	0	Initializing
Initial			MNXM2489	4-hydroxy-L-glutamate(1-)		C5H8NO5	162.121	-1	bigg:e4hglu;biopath:L-erythro-4-Hydroxyglutamate;brenda:BG91969;chebi:16338;chebi:21285;chebi:32811;chebi:32812;chebi:6331;hmdb:HMDB02273;kegg:C03079;kegg:C05947;metacyc:L-ERYTHRO-4-HYDROXY-GLUTAMATE;seed:cpd01974	0	Initializing
Initial			MNXM249	heme b		C34H30FeN4O4	614.471	-2	bigg:pheme;chebi:17627;chebi:30413;chebi:38573;chebi:60344;kegg:C00032;metacyc:PROTOHEME;reactome:189444;seed:cpd00028;upa:UPC00032	0	Initializing
Initial			MNXM25	succinate(2-)		C4H4O4	116.072	-2	beilstein:1863859;bigg:succ;biopath:Succinate;brenda:BG19270;cas:56-14-4;chebi:15741;chebi:30031;chebi:30779;gmelin:240255;hmdb:HMDB00254;kegg:C00042;lipidmaps:LMFA01170043;metacyc:SUC;pubmed:17190852;reactome:113536;reactome:433123;reaxys:1863859;seed:cpd00036;um-bbd:c0312;upa:UPC00042	0	Initializing
Initial			MNXM251	all-trans-undecaprenyl phosphate		C55H89O4P	845.267	-2	beilstein:4091427;bigg:udcpp;chebi:16141;chebi:57654;kegg:C00348;lipidmaps:LMPR03020006;metacyc:UNDECAPRENYL-P;seed:cpd00286;upa:UPC00348	0	Initializing
Initial			MNXM252	(S)-dihydroorotate		C5H5N2O4	157.104	-1	bigg:dhor-S;biopath:(S)-4,5-Dihydroorotate;brenda:BG20954;brenda:BG20956;chebi:17025;chebi:30864;chebi:30865;chebi:30866;chebi:30867;gmelin:1484350;hmdb:HMDB00528;hmdb:HMDB03349;kegg:C00337;metacyc:DI-H-OROTATE;reactome:76630;seed:cpd00282;upa:UPC00337	0	Initializing
Initial			MNXM2521	dTDP-4-dehydro-6-deoxy-L-mannose(2-)		C16H22N2O15P2	544.298	-2	bigg:dtdp4d6dm;biopath:dTDP-4-Dehydro-L-rhamnose;brenda:BG32828;chebi:15744;chebi:45868;chebi:57494;chebi:62830;kegg:C00688;metacyc:DTDP-DEOH-DEOXY-MANNOSE;seed:cpd00522	0	Initializing
Initial			MNXM2525	glutaredoxin disulfide					chebi:48466;kegg:C07293	0	Initializing
Initial			MNXM253	D-erythro-7,8-dihydrobiopterin		C9H13N5O3	239.231	0	bigg:dhbpt;biopath:7,8-Dihydrobiopterin;brenda:BG89538;chebi:15375;chebi:15643;chebi:20680;drugbank:DB04400;kegg:C00268;reactome:1497857;reactome:71129;seed:cpd00231;upa:UPC00268	0	Initializing
Initial			MNXM257	dTMP		C10H13N2O8P	320.193	-2	beilstein:3916216;bigg:dtmp;brenda:BG1170;chebi:15245;chebi:17013;chebi:26999;chebi:46960;hmdb:HMDB01227;kegg:C00364;metacyc:TMP;reactome:109366;seed:cpd00298;upa:UPC00364	0	Initializing
Initial			MNXM2571	cis-1,2-dihydroxy-4-methylcyclohexa-3,5-diene-1-carboxylate		C8H9O4	169.155	-1	bigg:dh4mchc;brenda:BG29513;chebi:49009;kegg:C06729;metacyc:CIS-12-DIHYDROXY-ETCETERA-CARBOXYLATE;pubchem:25202441;seed:cpd04116	0	Initializing
Initial			MNXM2575	(3R)-3-Hydroxydecanoyl-[acyl-carrier protein]		C10H19O2SR			bigg:3hdecACP;kegg:C04619;pubchem:7209;seed:cpd11482	0	Initializing
Initial			MNXM2576	(3R)-3-Hydroxypalmitoyl-[acyl-carrier protein]		C16H31O2SR			bigg:3hpalmACP;kegg:C04633;pubchem:7222;seed:cpd11481	0	Initializing
Initial			MNXM258	D-erythrose 4-phosphate(2-)		C4H7O7P	198.068	-2	beilstein:9129751;bigg:e4p;biopath:D-Erythrose_4-phosphate;brenda:BG59851;brenda:BG91980;chebi:16897;chebi:27508;chebi:48153;hmdb:HMDB01321;kegg:C00279;kegg:C03109;metacyc:ERYTHROSE-4P;reactome:29878;seed:cpd00236;seed:cpd01994;upa:UPC00279	0	Initializing
Initial			MNXM2588	1-carboxylatovinyl carboxylatophosphonate(3-)		C4H2O7P	193.028	-3	brenda:BG19338;chebi:17056;chebi:57999;kegg:C06367;metacyc:1-CARBOXYVINYL-CARBOXYPHOSPHONATE;seed:cpd03803	0	Initializing
Initial			MNXM259	guanine		C5H5N5O	151.126	0	beilstein:147911;bigg:gua;biopath:Guanine;brenda:BG20891;cas:73-40-5;chebi:16235;drugbank:DB02377;gmelin:431879;hmdb:HMDB00132;kegg:C00242;metacyc:GUANINE;pdbechem:GUN;pubmed:22770225;pubmed:8070089;reactome:83956;reaxys:147911;seed:cpd00207;upa:UPC00242;wikipedia:Guanine	0	Initializing
Initial			MNXM26	acetate		C2H3O2	59.044	-1	beilstein:1901470;bigg:ac;biopath:Acetate;brenda:BG15447;cas:71-50-1;chebi:15366;chebi:30089;chebi:32029;chebi:32138;chebi:32954;chebi:3310;chebi:59199;chebi:62947;chebi:62964;chebi:62984;chebi:63045;chebi:63078;chebi:63879;drugbank:DB03166;gmelin:1379;hmdb:HMDB00042;kegg:C00033;lipidmaps:LMFA01010000;lipidmaps:LMFA01010002;metacyc:ACET;pdbechem:ACT;pubmed:17190852;pubmed:22211106;pubmed:22371380…	0	Initializing
Initial			MNXM261	3-phosphonato-D-glyceroyl phosphate(4-)		C3H4O10P2	262.005	-4	bigg:13dpg;biopath:1,3-Diphospho-D-glycerate;brenda:BG18032;brenda:BG87317;chebi:16001;chebi:57604;hmdb:HMDB01270;kegg:C00236;metacyc:DPG;reactome:29800;seed:cpd00203;upa:UPC00236	0	Initializing
Initial			MNXM2621	5-hydroxy-L-kynurenine		C10H12N2O4	224.213	0	bigg:5hxkyn;brenda:BG616;brenda:BG84422;chebi:2076;chebi:36408;chebi:62624;hmdb:HMDB12819;kegg:C05651;seed:cpd03362	0	Initializing
Initial			MNXM263	2-oxoadipate(2-)		C6H6O5	158.109	-2	bigg:2oxoadp;biopath:2-Oxoadipate;brenda:BG23647;chebi:15753;chebi:57499;hmdb:HMDB00225;kegg:C00322;lipidmaps:LMFA01170121;metacyc:2K-ADIPATE;reactome:70951;seed:cpd00269;upa:UPC00322	0	Initializing
Initial			MNXM264	4-coumaroyl-CoA		C30H38N7O18P3S	909.645	-4	bigg:4cmcoa;bigg:coucoa;brenda:BG36491;brenda:BG76399;chebi:15499;chebi:57355;kegg:C00223;metacyc:P-COUMAROYL-COA;seed:cpd00192;upa:UPC00223	0	Initializing
Initial			MNXM2644	3-Butyn-1-al		C4H4O	68.074	0	chebi:28180;hmdb:HMDB06853;kegg:C06145;seed:cpd03664	0	Initializing
Initial			MNXM2645	Butyryl-[acp]		C4H7OSR			bigg:butACP;brenda:BG92684;kegg:C05745;pubchem:8040;seed:cpd11464	0	Initializing
Initial			MNXM266	dCMP(2-)		C9H12N3O7P	305.181	-2	beilstein:4271949;bigg:dcmp;biopath:2-prime-Deoxycytidine-5-prime-phosphate;brenda:BG27589;brenda:BG27590;chebi:15918;chebi:57566;gmelin:538196;hmdb:HMDB01202;kegg:C00239;metacyc:DCMP;reactome:109378;reactome:500009;reactome:500062;reactome:500347;reactome:500823;reactome:500828;seed:cpd00206	0	Initializing
Initial			MNXM268	L-2-aminoadipate		C6H10NO4	160.148	-1	bigg:L2aadp;biopath:L-2-Aminoadipate;brenda:BG22033;brenda:BL293336;chebi:17082;chebi:37023;chebi:58672;kegg:C00956;metacyc:CPD-468;reactome:508531;seed:cpd00705;upa:UPC00956	0	Initializing
Initial			MNXM2687	L-4-hydroxyglutamate semialdehyde		C5H9NO4	147.129	0	bigg:4hglusa;biopath:L-4-Hydroxyglutamate_semialdehyde;chebi:27809;chebi:62637;hmdb:HMDB06556;kegg:C05938;metacyc:L-4-HYDROXYGLUTAMATE_SEMIALDEHYDE;seed:cpd03530	0	Initializing
Initial			MNXM27	Na(+)		Na	22.99	1	bigg:na1;brenda:BG28856;cas:17341-25-2;chebi:26710;chebi:29101;chebi:32145;chebi:33167;chebi:63004;gmelin:15196;kegg:C01330;kegg:C08142;kegg:C14042;kegg:D05860;metacyc:CPD0-2422;metacyc:NA+;metacyc:NACL;pdbechem:NA;reactome:74113;reactome:83910;seed:cpd00971;seed:cpd05105	0	Initializing
Initial			MNXM270	riboflavin		C17H20N4O6	376.364	0	beilstein:97831;bigg:ribflv;brenda:BG7793;cas:83-88-5;chebi:17015;chebi:57986;drugbank:DB00140;hmdb:HMDB00244;kegg:C00255;metacyc:RIBOFLAVIN;patent:US2807611;patent:US2876169;pdbechem:RBF;pubmed:22770225;reactome:196931;reaxys:97831;seed:cpd00220;upa:UPC00255;wikipedia:Riboflavin	0	Initializing
Initial			MNXM271	sedoheptulose 7-phosphate(2-)		C7H13O10P	288.146	-2	beilstein:5106241;bigg:s7p;biopath:D-Sedoheptulose_7-phosphate;brenda:BG24563;chebi:15721;chebi:57483;kegg:C05382;metacyc:D-SEDOHEPTULOSE-7-P;reactome:29882;seed:cpd00238;upa:UPC05382	0	Initializing
Initial			MNXM2716	prop-2-ynal		C3H2O	54.047	0	beilstein:1098318;cas:624-67-9;chebi:27976;hmdb:HMDB06803;kegg:C05985;seed:cpd03562	0	Initializing
Initial			MNXM2737	trans-Dec-2-enoyl-[acp]		C10H17OSR			bigg:tdec2eACP;kegg:C05754;pubchem:8049;seed:cpd11475	0	Initializing
Initial			MNXM274	nicotinate		C6H4NO2	122.101	-1	beilstein:3539722;bigg:nac;biopath:Nicotinate;brenda:BG36382;chebi:15940;chebi:32544;gmelin:327384;hmdb:HMDB01488;kegg:C00253;metacyc:NIACINE;pubmed:17190852;pubmed:21742010;pubmed:21953179;reactome:197230;reaxys:3539722;seed:cpd00218;upa:UPC00253	0	Initializing
Initial			MNXM275	2-phospho-D-glycerate		C3H4O7P	183.033	-3	bigg:2pg;biopath:2-Phospho-D-glycerate;brenda:BG17975;brenda:BG17976;chebi:17835;chebi:24344;chebi:58289;hmdb:HMDB00362;hmdb:HMDB03391;kegg:C00631;metacyc:2-PG;reactome:30485;seed:cpd00482;upa:UPC00631	0	Initializing
Initial			MNXM2757	(R,R)-butane-2,3-diol		C4H10O2	90.121	0	beilstein:1718901;biopath:(R,R)-Butane-2,3-diol;brenda:BG19079;cas:24347-58-8;chebi:16982;drugbank:DB02418;gmelin:141781;kegg:C03044;metacyc:BUTANEDIOL;pdbechem:BU3;seed:cpd01947;upa:UPC03044	0	Initializing
Initial			MNXM276	4-methylthio-2-oxobutanoate		C5H7O3S	147.172	-1	beilstein:3662236;bigg:2kmb;brenda:BG21190;chebi:16723;chebi:33574;hmdb:HMDB01553;kegg:C01180;lipidmaps:LMFA01060170;metacyc:CPD-479;pubmed:10074065;pubmed:15280032;reactome:1237122;seed:cpd00869;upa:UPC01180	0	Initializing
Initial			MNXM2763	1-hexadecanoyl-sn-glycerol 3-phosphate		C19H37O7P1	408.467	-2	bigg:1hdecg3p;seed:cpd15327	0	Initializing
Initial			MNXM2779	3,4-dihydroxybenzaldehyde		C7H6O3	138.121	0	beilstein:774381;bigg:34dhbald;brenda:BG24951;cas:139-85-5;chebi:50205;gmelin:123001;kegg:C16700;metacyc:CPD-7616;seed:cpd16507	0	Initializing
Initial			MNXM2782	3-(methylthio)propionate		C4H7O2S	119.162	-1	beilstein:7125938;brenda:BG77142;chebi:1438;chebi:49016;hmdb:HMDB01527;kegg:C08276;lipidmaps:LMFA01130006;metacyc:CPD-7672;pubmed:2505673;pubmed:3589145;seed:cpd05191	0	Initializing
Initial			MNXM2784	3-hydroxyadipyl-CoA		C27H39N7O20P3S	906.62	-5	bigg:3hadpcoa;chebi:70990;chebi:71038;hmdb:HMDB12475;kegg:C14145;metacyc:3-HYDROXYADIPYL-COA;seed:cpd09844	0	Initializing
Initial			MNXM279	L-dopa zwitterion		C9H11NO4	197.188	0	bigg:34dhphe;biopath:L-Dihydroxyphenylalanine;brenda:BG27226;chebi:15765;chebi:49168;chebi:49169;chebi:57504;chebi:67012;gmelin:487331;hmdb:HMDB00181;hmdb:HMDB00609;kegg:C00355;metacyc:L-DIHYDROXY-PHENYLALANINE;reactome:209849;seed:cpd00291;upa:UPC00355	0	Initializing
Initial			MNXM28	Met-tRNA(Met)					bigg:mettrna;chebi:16635;kegg:C02430;metacyc:Charged-MET-tRNAs;reactome:379780;reactome:379794;seed:cpd12105	0	Initializing
Initial			MNXM280	acetyl phosphate(2-)		C2H3O5P	138.016	-2	beilstein:3589395;bigg:actp;biopath:Acetyl_phosphate;brenda:BG15501;cas:19926-71-7;chebi:13711;chebi:15350;chebi:22191;gmelin:325632;hmdb:HMDB01494;kegg:C00227;metacyc:ACETYL-P;seed:cpd00196;um-bbd:c0049;upa:UPC00227	0	Initializing
Initial			MNXM281	dihydrofolate(2-)		C19H19N7O6	441.397	-2	bigg:dhf;biopath:7,8-Dihydrofolate;brenda:BG9244;chebi:15633;chebi:23743;chebi:57451;chebi:67014;hmdb:HMDB01056;kegg:C00415;metacyc:DIHYDROFOLATE;reactome:73604;seed:cpd00330;upa:UPC00415	0	Initializing
Initial			MNXM282	taurine		C2H7NO3S	125.147	0	bigg:taur;biopath:Taurine;brenda:BG15566;chebi:15891;chebi:32970;chebi:507393;hmdb:HMDB00251;kegg:C00245;metacyc:TAURINE;pubmed:17765547;reactome:159420;seed:cpd00210;upa:UPC00245	0	Initializing
Initial			MNXM285	(R)-lactate		C3H5O3	89.07	-1	beilstein:4655978;bigg:lac-D;biopath:D-Lactate;brenda:BG17849;chebi:16004;chebi:42111;gmelin:362716;hmdb:HMDB01311;kegg:C00256;metacyc:D-LACTATE;reaxys:4655978;seed:cpd00221;upa:UPC00256	0	Initializing
Initial			MNXM2858	phosphatidylethanolamine (didodecanoyl, n-C12:0)		C29H58N1O8P1	579.746	0	bigg:pe120;seed:cpd15528	0	Initializing
Initial			MNXM286	dATP		C10H12N5O12P3	487.15	-4	bigg:datp;biopath:2-prime-Deoxyadenosine-5-prime-triphosphate;brenda:BG1369;chebi:16284;chebi:495505;chebi:61404;hmdb:HMDB01532;kegg:C00131;metacyc:DATP;reactome:29604;reaxys:5788808;seed:cpd00115	0	Initializing
Initial			MNXM287	adenosine 5'-phosphosulfate		C10H12N5O10PS	425.269	-2	bigg:aps;biopath:Adenylylsulfate;brenda:BG1024;chebi:17709;chebi:58243;hmdb:HMDB01003;kegg:C00224;metacyc:APS;reactome:174370;seed:cpd00193;upa:UPC00224	0	Initializing
Initial			MNXM288	uridine		C9H12N2O6	244.201	0	beilstein:754904;bigg:uri;biopath:Uridine;brenda:BG27316;cas:58-96-8;chebi:16704;drugbank:DB02745;gmelin:397474;hmdb:HMDB00296;kegg:C00299;kegg:C16745;metacyc:URIDINE;pdbechem:URI;pubmed:12084455;pubmed:15621516;pubmed:16839635;pubmed:17190852;pubmed:22392515;pubmed:22770225;reaxys:754904;seed:cpd00249;seed:cpd16545;upa:UPC00299;wikipedia:Uridine	0	Initializing
Initial			MNXM289	betaine		C5H11NO2	117.146	0	beilstein:3537113;bigg:glyb;biopath:Betaine;brenda:BG65234;cas:107-43-7;chebi:17750;chebi:41139;gmelin:26434;hmdb:HMDB00043;kegg:C00719;metacyc:BETAINE;pubmed:16197300;pubmed:18326594;pubmed:20346934;pubmed:20446114;pubmed:20642826;pubmed:22770225;reactome:352015;reaxys:3537113;seed:cpd00540;upa:UPC00719;wikipedia:Trimethylglycine	0	Initializing
Initial			MNXM29	glycine		C2H5NO2	75.067	0	bigg:gly;biopath:Glycine;brenda:BG15491;chebi:15428;chebi:29947;chebi:32507;chebi:32508;chebi:57305;gmelin:1807;hmdb:HMDB00123;kegg:C00037;metacyc:GLY;reactome:193446;seed:cpd00033;upa:UPC00037	0	Initializing
Initial			MNXM2927	2-Hydroxy-5-methyl-cis,cis-muconic semialdehyde		C7H7O4	155.128	-1	bigg:hmccms;cas:104-87-0;chebi:28027;kegg:C06760;metacyc:CPD-8781;metacyc:CPD-9163;seed:cpd04139	0	Initializing
Initial			MNXM2931	3,4-dihydroxyphenylethyleneglycol		C8H10O4	170.163	0	bigg:34dhoxpeg;cas:3343-19-9;chebi:1387;hmdb:HMDB00318;kegg:C05576;metacyc:CPD-11878;pubmed:11479664;pubmed:16218695;pubmed:16819902;pubmed:22770225;pubmed:2468969;pubmed:2645784;pubmed:2907005;pubmed:3161030;pubmed:4091997;pubmed:6146669;pubmed:6497782;pubmed:6671452;pubmed:6875564;pubmed:7176821;reaxys:2210995;seed:cpd03306	0	Initializing
Initial			MNXM295	alpha-D-ribose 1-phosphate(2-)		C5H9O8P	228.094	-2	beilstein:6893776;bigg:r1p;brenda:BG20581;chebi:16300;chebi:35425;chebi:57720;hmdb:HMDB01489;kegg:C00620;metacyc:RIBOSE-1P;reactome:112016;seed:cpd00475;upa:UPC00620	0	Initializing
Initial			MNXM298	5'-xanthylate(2-)		C10H11N4O9P	362.19	-2	beilstein:11352170;bigg:xmp;biopath:Xanthosine-5-prime-phosphate;brenda:BG819;chebi:15652;chebi:57464;gmelin:1082168;hmdb:HMDB01554;kegg:C00655;metacyc:XANTHOSINE-5-PHOSPHATE;reactome:111584;seed:cpd00497;upa:UPC00655	0	Initializing
Initial			MNXM2995	cobalt-precorrin-8X		C45H52CoN4O14	931.846	-6	bigg:copre8;chebi:70792;kegg:C11545;pubmed:12429089;pubmed:16198574;pubmed:16936030;seed:cpd08375;upa:UPC11545	0	Initializing
Initial			MNXM3	ATP		C10H12N5O13P3	503.149	-4	beilstein:3581767;bigg:atp;biopath:Adenosine-5-prime-triphosphate;bnice:C10;brenda:BG1395;chebi:15422;chebi:30616;chebi:57299;gmelin:342798;hmdb:HMDB00538;kegg:C00002;metacyc:ATP;reactome:113592;seed:cpd00002;upa:UPC00002	0	Initializing
Initial			MNXM30	GDP(2-)		C10H13N5O11P2	441.185	-2	bigg:gdp;biopath:Guanosine-5-prime-diphosphate;brenda:BG36200;chebi:17552;chebi:58189;chebi:65180;hmdb:HMDB01201;kegg:C00035;metacyc:GDP;reactome:113525;reactome:29420;reactome:482627;reactome:482803;reactome:500077;seed:cpd00031;upa:UPC00035	0	Initializing
Initial			MNXM300	sarcosine		C3H7NO2	89.093	0	bigg:sarcs;biopath:Sarcosine;brenda:BG17915;chebi:15611;chebi:46842;chebi:46915;chebi:57433;gmelin:323777;hmdb:HMDB00271;kegg:C00213;metacyc:SARCOSINE;seed:cpd00183;upa:UPC00213	0	Initializing
Initial			MNXM301	(S)-1-pyrroline-5-carboxylate		C5H6NO2	112.107	-1	bigg:1pyr5c;biopath:L-1-Pyrroline-5-carboxylate;brenda:BG21062;chebi:17388;chebi:371;kegg:C03912;metacyc:L-DELTA1-PYRROLINE_5-CARBOXYLATE;reactome:113590;seed:cpd02431;upa:UPC03912	0	Initializing
Initial			MNXM303	ethanol		C2H6O	46.068	0	beilstein:1718733;bigg:etoh;biopath:Ethanol;brenda:BG15529;cas:64-17-5;chebi:16236;chebi:52092;chebi:52096;drugbank:DB00898;gmelin:787;hmdb:HMDB00108;kegg:C00469;metacyc:ETOH;molbase:858;molbase:859;pdbechem:EOH;pubmed:11046114;pubmed:11090978;pubmed:11198720;pubmed:11200745;pubmed:11262320;pubmed:11303910;pubmed:11333032;pubmed:11505026;pubmed:11590970;pubmed:11728426;pubmed:11750186;pubmed:1175…	0	Initializing
Initial			MNXM304	biotin		C10H15N2O3S	243.303	-1	beilstein:10186323;bigg:btn;brenda:BG1318;chebi:15956;chebi:57586;hmdb:HMDB00030;kegg:C00120;metacyc:BIOTIN;reactome:199238;seed:cpd00104;upa:UPC00120	0	Initializing
Initial			MNXM3061	N-acetyl-D-glucosaminyldiphospho-ditrans,octacis-undecaprenol		C63H103NO12P2	1128.439	-2	bigg:unaga;brenda:BG21480;chebi:16511;chebi:60047;chebi:62958;chebi:62959;kegg:C01289;metacyc:ACETYL-D-GLUCOSAMINYLDIPHOSPHO-UNDECAPRE;pubmed:18723618;seed:cpd00946	0	Initializing
Initial			MNXM3075	Octadecanoyl-ACP (n-C18:0ACP)		C29H55N2O8PRS		-1	bigg:ocdcaACP;seed:cpd15268	0	Initializing
Initial			MNXM309	deamido-NAD(2-)		C21H24N6O15P2	662.394	-2	bigg:dnad;biopath:Nicotinic_acid_adenine_dinucleotide;brenda:BG11215;chebi:14105;chebi:18304;chebi:58437;hmdb:HMDB01179;kegg:C00857;metacyc:DEAMIDO-NAD;reactome:197256;seed:cpd00638;upa:UPC00857	0	Initializing
Initial			MNXM3090	S-adenosyl-4-methylthio-2-oxobutanoate		C15H19N5O6S	397.406	0	beilstein:9665212;bigg:amob;brenda:BG6230;chebi:16490;chebi:8944;kegg:C04425;metacyc:S-ADENOSYL-4-METHYLTHIO-2-OXOBUTANOATE;reaxys:9665212;seed:cpd02701;upa:UPC04425	0	Initializing
Initial			MNXM31	CMP		C9H12N3O8P	321.181	-2	bigg:cmp;brenda:BG36522;chebi:17361;chebi:60377;hmdb:HMDB00095;kegg:C00055;metacyc:CMP;reactome:109395;reactome:500009;reactome:500062;reactome:500347;reactome:500761;reactome:500828;seed:cpd00046;upa:UPC00055	0	Initializing
Initial			MNXM310	methylglyoxal		C3H4O2	72.063	0	beilstein:906750;bigg:mthgxl;biopath:Methylglyoxal;brenda:BG17688;cas:78-98-8;chebi:17158;hmdb:HMDB01167;kegg:C00546;metacyc:CPD-10807;metacyc:METHYL-GLYOXAL;pubmed:17103372;pubmed:9506998;reaxys:906750;seed:cpd00428;upa:UPC00546	0	Initializing
Initial			MNXM3105	trans-Hexadec-2-enoyl-[acp]		C16H29OSR			bigg:tpalm2eACP;kegg:C05763;pubchem:8058;seed:cpd11477	0	Initializing
Initial			MNXM3106	trans-Tetradec-2-enoyl-[acp]		C14H25OSR			bigg:tmrs2eACP;kegg:C05760;pubchem:8055;seed:cpd11467	0	Initializing
Initial			MNXM311	pyridoxal		C8H9NO3	167.162	0	beilstein:383768;bigg:pydx;brenda:BG89197;cas:66-72-8;chebi:17310;drugbank:DB00147;gmelin:218674;hmdb:HMDB01545;kegg:C00250;metacyc:PYRIDOXAL;pdbechem:PXL;pubmed:20381632;pubmed:22770225;reactome:965131;reaxys:383768;seed:cpd00215;upa:UPC00250	0	Initializing
Initial			MNXM31340	(6R)-6-(L-Erythro-1,2-Dihydroxypropyl)-5,6,7,8-tetrahydro-4a-hydroxypterin		C9H14N4O3	226.232	0	hmdb:HMDB12482	0	Initializing
Initial			MNXM314	myristate		C14H27O2	227.363	-1	beilstein:3589340;bigg:ttdca;brenda:BG5715;chebi:28875;chebi:30807;gmelin:335122;hmdb:HMDB00806;kegg:C06424;lipidmaps:LMFA01010014;metacyc:CPD-7836;seed:cpd03847	0	Initializing
Initial			MNXM316	5'-deoxyadenosine		C10H13N5O3	251.242	0	bigg:dad-5;brenda:BG832;cas:4754-39-6;chebi:17319;hmdb:HMDB01983;kegg:C05198;metacyc:CH33ADO;pdbechem:5AD;reactome:947703;seed:cpd03091;upa:UPC05198	0	Initializing
Initial			MNXM3172	3-oxododecanoate		C12H21O3	213.293	-1	brenda:BG4052;chebi:18037;chebi:29743;hmdb:HMDB10727;kegg:C02367;lipidmaps:LMFA01060091;metacyc:3-OXODODECANOATE;seed:cpd01581	0	Initializing
Initial			MNXM318	5-methyltetrahydrofolate(2-)		C20H23N7O6	457.44	-2	beilstein:10132446;bigg:5mthf;biopath:5-Methyltetrahydrofolate;brenda:BG10222;brenda:BG10224;chebi:15641;chebi:18608;chebi:20612;hmdb:HMDB01396;kegg:C00440;kegg:D09353;metacyc:5-METHYL-THF;metacyc:CPD0-2045;reactome:200665;seed:cpd00345;upa:UPC00440	0	Initializing
Initial			MNXM31843	(S)-Hydroxydecanoyl-CoA		C31H50N7O18P3S	933.751	-4	cas_number:6245-70-1;hmdb:HMDB03938;lipidmaps:LMFA07050014	0	Initializing
Initial			MNXM31845	(S)-Hydroxyoctanoyl-CoA		C29H46N7O18P3S	905.698	-4	cas_number:79171-48-5;hmdb:HMDB03940;lipidmaps:LMFA07050015	0	Initializing
Initial			MNXM319	L-cystathionine dizwitterion		C7H14N2O4S	222.262	0	bigg:cyst-L;biopath:L-Cystathionine;brenda:BG24372;chebi:17482;chebi:58161;hmdb:HMDB00099;kegg:C02291;metacyc:L-CYSTATHIONINE;reactome:1614518;seed:cpd00424;upa:UPC02291	0	Initializing
Initial			MNXM32	L-alanine zwitterion		C3H7NO2	89.093	0	bigg:ala-L;biopath:L-Alanine;brenda:BG17908;chebi:16977;chebi:32431;chebi:32432;chebi:46217;chebi:57972;gmelin:362662;hmdb:HMDB00161;kegg:C00041;metacyc:L-ALPHA-ALANINE;reactome:29432;seed:cpd00035;upa:UPC00041	0	Initializing
Initial			MNXM321	S-adenosylmethioninaminium		C14H24N6O3S	356.444	2	bigg:ametam;biopath:S-Adenosyl-L-methioninamine;brenda:BG5554;chebi:15625;chebi:57443;hmdb:HMDB00988;kegg:C01137;metacyc:S-ADENOSYLMETHIONINAMINE;reactome:353113;seed:cpd00837;upa:UPC01137	0	Initializing
Initial			MNXM3229	But-2-enoyl-[acyl-carrier protein]		C4H5OSR			bigg:but2eACP;kegg:C04246;pubchem:6911;seed:cpd11465	0	Initializing
Initial			MNXM323	trioxidosulfanidosulfate(1-)		HO3S2	113.136	-1	bigg:tsul;biopath:Thiosulfate;chebi:16094;chebi:26977;chebi:32150;chebi:33539;chebi:33542;chebi:5587;gmelin:239829;kegg:C00320;kegg:C05529;kegg:D01091;metacyc:S2O3;reactome:1614595;seed:cpd00268	0	Initializing
Initial			MNXM3232	CDP-1,2-dihexadecanoylglycerol		C44H79N3O15P2	952.057	-2	bigg:cdpdhdecg;seed:cpd15419	0	Initializing
Initial			MNXM3237	cis-2-coumarate		C9H7O3	163.15	-1	beilstein:3944847;bigg:2coum;chebi:28873;chebi:47921;kegg:C05838;metacyc:CPD-7418;seed:cpd03468	0	Initializing
Initial			MNXM3238	cis-beta-D-glucosyl-2-hydroxycinnamate		C15H17O8	325.291	-1	bigg:bdg2hc;chebi:62223;chebi:62251;kegg:C05839;metacyc:CPD-7417;seed:cpd03469	0	Initializing
Initial			MNXM325	6-phosphonatooxy-D-gluconate		C6H10O10P	273.111	-3	beilstein:3912778;bigg:6pgc;biopath:6-Phospho-D-gluconate;brenda:BG22563;chebi:16863;chebi:48928;chebi:58759;hmdb:HMDB01316;kegg:C00345;metacyc:CPD-2961;reactome:29996;seed:cpd00284;upa:UPC00345	0	Initializing
Initial			MNXM326	Undecaprenyl diphosphate		C55H89O7P2	924.238	-3	bigg:udcpdp;brenda:BG20129;chebi:18197;chebi:58405;kegg:C04574;lipidmaps:LMPR03030008;metacyc:UNDECAPRENYL-DIPHOSPHATE;seed:cpd02229	0	Initializing
Initial			MNXM327	estrone		C18H22O2	270.366	0	beilstein:1915077;bigg:estrone;biopath:Estrone;brenda:BG8457;cas:53-16-7;chebi:17263;drugbank:DB00655;gmelin:542591;hmdb:HMDB00145;kegg:C00468;lipid:LMST02010004;lipidmaps:LMST02010004;lipidmaps:LMST02010021;metacyc:ESTRONE;patent:FR1305992;patent:US1967350;patent:US1967351;reactome:176575;reactome:193066;seed:cpd00362;wikipedia:Estrone	0	Initializing
Initial			MNXM328	agmatinium(2+)		C5H16N4	132.207	2	bigg:agm;biopath:Agmatine;brenda:BG20769;chebi:17431;chebi:58145;hmdb:HMDB01432;kegg:C00179;metacyc:AGMATHINE;reactome:351164;seed:cpd00152;upa:UPC00179	0	Initializing
Initial			MNXM3291	L-adenosylselenomethionine		C15H23N6O5Se	446.34	1	bigg:seasmet;chebi:62227;chebi:9066;hmdb:HMDB11118;kegg:C05691;seed:cpd03392	0	Initializing
Initial			MNXM330	superoxide		O2	31.999	-1	bigg:o2s;brenda:BG92001;cas:11062-77-4;chebi:18421;chebi:25935;chebi:30492;gmelin:487;hmdb:HMDB02168;kegg:C00704;metacyc:SUPER-OXIDE;reactome:1222424;reactome:1470070	0	Initializing
Initial			MNXM3300	m-xylene		C8H10	106.165	0	beilstein:605441;bigg:m-xyl;cas:108-38-3;chebi:28488;gmelin:101390;kegg:C07208;metacyc:META-XYLENE;seed:cpd04446;um-bbd:c0240	0	Initializing
Initial			MNXM331	D-glutamate		C5H8NO4	146.121	-1	beilstein:8319427;bigg:glu-D;brenda:BG21362;chebi:15966;chebi:29986;chebi:29989;chebi:64244;hmdb:HMDB03339;kegg:C00217;metacyc:D-GLT;seed:cpd00186	0	Initializing
Initial			MNXM332	triphosphate(4-)		HO10P3	253.923	-4	bigg:pppi;biopath:Triphosphate;brenda:BG36438;chebi:18036;chebi:39949;chebi:48313;chebi:48314;chebi:48315;chebi:48316;gmelin:365536;hmdb:HMDB12282;kegg:C00536;metacyc:P3I;seed:cpd00421;upa:UPC00536	0	Initializing
Initial			MNXM3331	p-toluate		C8H7O2	135.14	-1	beilstein:3904552;bigg:p-tol;chebi:28856;chebi:36635;kegg:C01454;metacyc:4-TOLUENECARBOXYLATE;reaxys:3904552;seed:cpd01033;um-bbd:c0202	0	Initializing
Initial			MNXM334	inosine		C10H12N4O5	268.226	0	beilstein:624889;bigg:ins;biopath:Inosine;brenda:BG645;cas:58-63-9;chebi:17596;gmelin:489332;hmdb:HMDB00195;hmdb:HMDB03040;kegg:C00294;kegg:D01995;metacyc:INOSINE;pdbechem:NOS;pubmed:22770225;reactome:83927;reaxys:624889;seed:cpd00246;upa:UPC00294;wikipedia:Inosine	0	Initializing
Initial			MNXM337	chorismate(2-)		C10H8O6	224.167	-2	beilstein:6278304;bigg:chor;biopath:Chorismate;brenda:BG30147;chebi:17333;chebi:29748;hmdb:HMDB12199;kegg:C00251;metacyc:CHORISMATE;reactome:964856;seed:cpd00216;upa:UPC00251	0	Initializing
Initial			MNXM3374	trans-Dodec-2-enoyl-[acp]		C12H21OSR			bigg:tddec2eACP;kegg:C05758;pubchem:8053;seed:cpd11469	0	Initializing
Initial			MNXM338	cytidine		C9H13N3O5	243.217	0	beilstein:89173;bigg:cytd;brenda:BG27472;cas:65-46-3;chebi:17562;drugbank:DB02097;gmelin:84763;hmdb:HMDB00089;kegg:C00475;metacyc:CYTIDINE;pdbechem:CTN;pubmed:12591866;pubmed:15621516;pubmed:19194376;reaxys:89173;seed:cpd00367;upa:UPC00475;wikipedia:Cytidine	0	Initializing
Initial			MNXM339	D-glucono-1,5-lactone		C6H10O6	178.14	0	beilstein:83286;biopath:D-Glucono-1,5-lactone;brenda:BG24208;cas:90-80-2;chebi:16217;drugbank:DB04564;gmelin:50890;hmdb:HMDB00150;kegg:C00198;metacyc:GLC-D-LACTONE;pdbechem:LGC;seed:cpd00170;upa:UPC00198;wikipedia:Gluconolactone	0	Initializing
Initial			MNXM34	Farnesyl diphosphate		C15H25O7P2	379.302	-3	bigg:frdp;biopath:Farnesyl_diphosphate;brenda:BG6616;cas:13058-04-3;chebi:17407;chebi:175763;chebi:50277;hmdb:HMDB00961;kegg:C00448;lipidmaps:LMPR0103010002;metacyc:FARNESYL-PP;reactome:191385;seed:cpd00350;upa:UPC00448	0	Initializing
Initial			MNXM3407	(R)-3-Hydroxydodecanoyl-[acp]		C12H23O2SR			bigg:3hddecACP;kegg:C05757;pubchem:8052;seed:cpd11480	0	Initializing
Initial			MNXM341	D-gluconate		C6H11O7	195.147	-1	beilstein:3906521;bigg:glcn;biopath:D-Gluconate;brenda:BG22387;chebi:18391;chebi:33198;gmelin:83544;hmdb:HMDB00625;kegg:C00257;metacyc:GLUCONATE;pubmed:17439666;reaxys:3906521;seed:cpd00222;upa:UPC00257	0	Initializing
Initial			MNXM342	octanoyl-CoA(4-)		C29H46N7O17P3S	889.699	-4	bigg:occoa;biopath:Octanoyl-CoA;brenda:BG15295;chebi:15533;chebi:57386;hmdb:HMDB01070;kegg:C01944;metacyc:CPD-196;reactome:390303;reactome:77337;seed:cpd01335	0	Initializing
Initial			MNXM3425	1-octadecanoyl-sn-glycerol 3-phosphate		C21H41O7P1	436.52	-2	bigg:1odecg3p;seed:cpd15329	0	Initializing
Initial			MNXM344	dGTP(3-)		C10H13N5O13P3	504.157	-3	bigg:dgtp;biopath:2-prime-Deoxyguanosine-5-prime-triphosphate;brenda:BG84634;chebi:16497;chebi:57794;chebi:61429;hmdb:HMDB01440;kegg:C00286;metacyc:DGTP;seed:cpd00241	0	Initializing
Initial			MNXM345	homogentisate		C8H7O4	167.139	-1	beilstein:3668593;bigg:hgentis;biopath:Homogentisate;brenda:BG26714;chebi:16169;chebi:44747;hmdb:HMDB00130;kegg:C00544;metacyc:HOMOGENTISATE;reactome:30337;reaxys:3668593;seed:cpd00426;um-bbd:c0108;upa:UPC00544	0	Initializing
Initial			MNXM3479	3-butynoate		C4H3O2	83.065	-1	chebi:1461;chebi:62211;kegg:C06144;seed:cpd03663	0	Initializing
Initial			MNXM3486	3-methylbenzyl alcohol		C8H10O	122.164	0	bigg:3mbzalc;kegg:C07216;metacyc:3-METHYLBENZYL-ALCOHOL;pubchem:11476;seed:cpd04454	0	Initializing
Initial			MNXM3489	3-Oxododecanoyl-[acp]		C12H21O2SR			bigg:3oddecACP;kegg:C05756;pubchem:8051;seed:cpd11489	0	Initializing
Initial			MNXM349	glycolaldehyde		C2H4O2	60.052	0	beilstein:506029;bigg:gcald;biopath:Glycolaldehyde;brenda:BG15449;cas:141-46-8;chebi:17071;hmdb:HMDB03344;kegg:C00266;metacyc:GLYCOLALDEHYDE;pubmed:20960220;pubmed:21378371;pubmed:21472960;pubmed:21820089;reaxys:506029;seed:cpd00229;upa:UPC00266;wikipedia:Glycolaldehyde	0	Initializing
Initial			MNXM3500	4-methylbenzyl alcohol		C8H10O	122.164	0	bigg:4mbzalc;cas:589-18-4;chebi:1895;kegg:C06757;metacyc:4-METHYLBENZYL-ALCOHOL;seed:cpd04137	0	Initializing
Initial			MNXM3508	5-hydroxykynurenamine		C9H13N2O2	181.212	1	bigg:5hxkynam;chebi:28715;chebi:62214;hmdb:HMDB04076;kegg:C05638;seed:cpd03349	0	Initializing
Initial			MNXM3509	5-methylcytosine		C5H7N3O	125.129	0	beilstein:120387;biopath:5-Methylcytosine;brenda:BG21040;cas:554-01-8;chebi:27551;hmdb:HMDB02894;kegg:C02376;metacyc:CPD0-2018;pubmed:22770225;reaxys:508871;seed:cpd01587;wikipedia:5-Methylcytosine	0	Initializing
Initial			MNXM351	protoporphyrinogen(2-)		C34H38N4O4	566.69	-2	bigg:pppg9;biopath:Protoporphyrinogen_IX;brenda:BG36407;chebi:15435;chebi:57307;hmdb:HMDB01097;kegg:C01079;metacyc:PROTOPORPHYRINOGEN;reactome:189478;seed:cpd00791;upa:UPC01079	0	Initializing
Initial			MNXM353	L-homoserine zwitterion		C4H9NO3	119.119	0	bigg:hom-L;biopath:L-Homoserine;brenda:BG19833;chebi:15699;chebi:30653;chebi:30654;chebi:57476;chebi:62980;hmdb:HMDB00719;kegg:C00263;metacyc:CPD-12255;metacyc:HOMO-SER;seed:cpd00227;upa:UPC00263	0	Initializing
Initial			MNXM3533	alginate					kegg:C01768;kegg:C05392;metacyc:ALGINATE;upa:UPC01768	0	Initializing
Initial			MNXM35428	2-phosphoglycolate					chebi:19763	0	Initializing
Initial			MNXM355	beta-nicotinamide D-ribonucleotide		C11H14N2O8P	333.211	-1	beilstein:5153835;bigg:nmn;biopath:Nicotinamide_D-ribonucleotide;brenda:BG50976;chebi:14648;chebi:14649;chebi:16171;hmdb:HMDB00229;kegg:C00455;metacyc:NICOTINAMIDE_NUCLEOTIDE;seed:cpd00355;upa:UPC00455	0	Initializing
Initial			MNXM356	propionate		C3H5O2	73.071	-1	beilstein:3587503;bigg:ppa;biopath:Propanoate;brenda:BG17828;cas:72-03-7;chebi:17272;chebi:30768;chebi:63884;gmelin:1820;hmdb:HMDB00237;kegg:C00163;lipidmaps:LMFA01010003;metacyc:PROPIONATE;pubmed:17951291;pubmed:18375549;pubmed:2647392;seed:cpd00141;um-bbd:c0277;upa:UPC00163	0	Initializing
Initial			MNXM357	serotonin		C10H13N2O	177.223	1	bigg:srtn;biopath:3-(2-Aminoethyl)-5-hydroxy-indole;brenda:BG598;chebi:28790;chebi:350546;hmdb:HMDB00259;kegg:C00780;metacyc:SEROTONIN;reactome:209914;seed:cpd00579;upa:UPC00780	0	Initializing
Initial			MNXM360	dCTP(3-)		C9H13N3O13P3	464.133	-3	bigg:dctp;biopath:2-prime-Deoxycytidine-5-prime-triphosphate;brenda:BG27759;chebi:16311;chebi:57724;chebi:61481;hmdb:HMDB00998;kegg:C00458;metacyc:DCTP;seed:cpd00356;upa:UPC00458	0	Initializing
Initial			MNXM361	L-aspartate 4-semialdehyde		C4H7NO3	117.103	0	bigg:aspsa;biopath:L-Aspartate_4-semialdehyde;brenda:BG19547;chebi:13086;chebi:18051;chebi:537519;hmdb:HMDB12249;kegg:C00441;metacyc:L-ASPARTATE-SEMIALDEHYDE;pdbechem:AS2;pubmed:18054225;seed:cpd00346;upa:UPC00441	0	Initializing
Initial			MNXM3617	Hexanoyl-[acp]		C6H11OSR			bigg:hexACP;kegg:C05749;pubchem:8044;seed:cpd11472	0	Initializing
Initial			MNXM363	lauroyl-CoA(4-)		C33H54N7O17P3S	945.805	-4	bigg:ddcacoa;biopath:Lauroyl-CoA;brenda:BG55605;chebi:15521;chebi:57375;hmdb:HMDB03571;kegg:C01832;lipidmaps:LMFA07050005;metacyc:LAUROYLCOA-CPD;reactome:77261;seed:cpd01260	0	Initializing
Initial			MNXM364	(R)-pantothenate		C9H16NO5	218.227	-1	bigg:pnto-R;biopath:(R)-Pantothenate;brenda:BG27869;cas:20938-62-9;chebi:16454;chebi:29032;chebi:46905;chebi:7916;gmelin:775395;hmdb:HMDB00210;kegg:C00864;metacyc:PANTOTHENATE;reactome:199192;reaxys:3907450;seed:cpd00644;upa:UPC00864	0	Initializing
Initial			MNXM365	5-amino-1-(5-phospho-D-ribosyl)imidazole-4-carboxamide(2-)		C9H13N4O8P	336.195	-2	beilstein:6669264;bigg:aicar;biopath:5-prime-Phosphoribosyl-5-amino-4-imidazole_carboxamide;brenda:BG27683;chebi:18406;chebi:58475;hmdb:HMDB01517;kegg:C04677;metacyc:AICAR;reactome:111409;seed:cpd02851;upa:UPC04677	0	Initializing
Initial			MNXM366	pyridoxamine 5'-phosphate(1-)		C8H12N2O5P	247.165	-1	bigg:pyam5p;biopath:Pyridoxamine_phosphate;brenda:BG25798;chebi:18335;chebi:58451;hmdb:HMDB01555;kegg:C00647;metacyc:PYRIDOXAMINE-5P;reactome:965146;seed:cpd00493;upa:UPC00647	0	Initializing
Initial			MNXM367	L-alpha-glycerophosphocholine		C8H20NO6P	257.221	0	beilstein:6062450;bigg:g3pc;biopath:L-1-Glycero-3-phosphocholine;brenda:BG36302;cas:28319-77-9;chebi:16870;chebi:36313;chebi:55397;kegg:C00670;metacyc:L-1-GLYCERO-PHOSPHORYLCHOLINE;pubmed:6420466;reactome:1498750;seed:cpd00507	0	Initializing
Initial			MNXM36717	3-O-Methylgallic acid				0	hmdb:HMDB13635	0	Initializing
Initial			MNXM368	sn-glycero-3-phosphoethanolamine zwitterion		C5H14NO6P	215.142	0	bigg:g3pe;biopath:(3-Phosphatidyl)-ethanolamine;biopath:sn-Glycero-3-phosphoethanolamine;brenda:BG20781;brenda:BG92832;brenda:BG97294;chebi:16038;chebi:16929;chebi:36314;chebi:52330;chebi:57952;chebi:60262;chebi:60263;chebi:64612;chebi:64674;kegg:C00350;kegg:C01233;lipidmaps:LMGP02010000;metacyc:L-1-GLYCEROPHOSPHORYLETHANOL-AMINE;metacyc:L-1-PHOSPHATIDYL-ETHANOLAMINE;reactome:1500581;reactome:152…	0	Initializing
Initial			MNXM3685	p-xylene		C8H10	106.165	0	beilstein:1901563;bigg:p-xyl;cas:106-42-3;chebi:27417;drugbank:DB03463;gmelin:2697;kegg:C06756;metacyc:CPD-1422;pdbechem:PXY;seed:cpd04136;um-bbd:c0083	0	Initializing
Initial			MNXM37	L-glutamine zwitterion		C5H10N2O3	146.144	0	bigg:gln-L;biopath:L-Glutamine;brenda:BG20287;chebi:18050;chebi:32665;chebi:32666;chebi:58359;hmdb:HMDB00641;kegg:C00064;metacyc:GLN;pubmed:17190852;reactome:29472;seed:cpd00053;upa:UPC00064	0	Initializing
Initial			MNXM370	2-ammonio-2-deoxy-D-glucopyranose 6-phosphate(1-)		C6H13NO8P	258.143	-1	bigg:gam6p;biopath:D-Glucosamine_6-phosphate;brenda:BG22727;chebi:12962;chebi:47987;chebi:58725;kegg:C00352;metacyc:D-GLUCOSAMINE-6-P;seed:cpd00288;upa:UPC00352	0	Initializing
Initial			MNXM371	benzaldehyde		C7H6O	106.122	0	bigg:bzal;brenda:BG24924;cas:100-52-7;chebi:17169;hmdb:HMDB06115;kegg:C00193;kegg:C00261;metacyc:BENZALDEHYDE;pubmed:11943806;pubmed:12692643;pubmed:12738275;pubmed:12746108;pubmed:15087594;pubmed:15658857;pubmed:16248550;pubmed:16508147;pubmed:16557466;pubmed:18348134;pubmed:20733068;pubmed:20878540;pubmed:21035797;pubmed:21538605;pubmed:21773601;pubmed:21828928;reaxys:471223;seed:cpd00225;seed:…	0	Initializing
Initial			MNXM3719	trans-Hex-2-enoyl-[acp]		C6H9OSR			bigg:thex2eACP;kegg:C05748;pubchem:8043;seed:cpd11473	0	Initializing
Initial			MNXM3720	trans-Oct-2-enoyl-[acp]		C8H13OSR			bigg:toct2eACP;kegg:C05751;pubchem:8046;seed:cpd11471	0	Initializing
Initial			MNXM373	D-pantetheine 4'-phosphate		C11H21N2O7PS	356.332	-2	bigg:pan4p;biopath:(R)-Pantetheine-4-prime-phosphate;brenda:BG2954;chebi:16858;chebi:26073;chebi:4222;chebi:47942;chebi:61723;hmdb:HMDB01416;kegg:C01134;metacyc:PANTETHEINE-P;metacyc:PHOSPHOPANTOTHEINE-GROUP;reactome:196767;seed:cpd00834;upa:UPC01134	0	Initializing
Initial			MNXM374	dADP		C10H12N5O9P2	408.178	-3	bigg:dadp;biopath:2-prime-Deoxyadenosine-5-prime-diphosphate;brenda:BG1869;cas:None;chebi:16174;chebi:57667;hmdb:HMDB01508;kegg:C00206;metacyc:DADP;seed:cpd00177	0	Initializing
Initial			MNXM3746	(3R)-3-Hydroxyoctanoyl-[acyl-carrier protein]		C8H15O2SR			bigg:3hoctACP;kegg:C04620;pubchem:7210;seed:cpd11483	0	Initializing
Initial			MNXM377	indole		C8H7N	117.148	0	beilstein:107693;bigg:indole;biopath:Indole;brenda:BG26505;cas:120-72-9;chebi:16881;chebi:35579;drugbank:DB04532;gmelin:3477;hmdb:HMDB00738;kegg:C00463;metacyc:INDOLE;pdbechem:IND;reactome:216547;seed:cpd00359;upa:UPC00463	0	Initializing
Initial			MNXM378	salicylate		C7H5O3	137.113	-1	beilstein:3605209;bigg:salc;brenda:BG36387;cas:63-36-5;chebi:16914;chebi:30762;gmelin:3417;hmdb:HMDB01895;kegg:C00805;kegg:D00810;kegg:D07293;kegg:D07824;kegg:D08501;metacyc:CPD-110;reactome:159559;seed:cpd00599;um-bbd:c0043;upa:UPC00805	0	Initializing
Initial			MNXM379	O-phospho-L-serine		C3H6NO6P	183.057	-2	bigg:pser-L;biopath:O-Phospho-L-serine;brenda:BG36327;chebi:15811;chebi:57524;hmdb:HMDB00272;kegg:C01005;metacyc:3-P-SERINE;reactome:936706;seed:cpd00738;upa:UPC01005	0	Initializing
Initial			MNXM38	FADH2		C27H33N9O15P2	785.55	-2	bigg:fadh2;biopath:FADH2;chebi:17877;chebi:58307;hmdb:HMDB01197;kegg:C01352;metacyc:FADH2;reactome:31649;seed:cpd00982;upa:UPC01352	0	Initializing
Initial			MNXM380	4a-hydroxytetrahydrobiopterin		C9H15N5O4	257.246	0	biopath:Pterin-4alpha-carbinolamine;brenda:BG27703;cas:70110-58-6;chebi:15374;chebi:15642;hmdb:HMDB02281;kegg:C15522;metacyc:CPD-5881;reactome:71112;seed:cpd03897;upa:UPC15522	0	Initializing
Initial			MNXM382	glutaryl-CoA(5-)		C26H37N7O19P3S	876.594	-5	bigg:glutcoa;biopath:Glutaryl-CoA;brenda:BG71658;chebi:15524;chebi:57378;hmdb:HMDB01339;kegg:C00527;metacyc:GLUTARYL-COA;reactome:70955;seed:cpd00413;upa:UPC00527	0	Initializing
Initial			MNXM38291	5-phosphoribosyl diphosphate					bigg:prpp;biopath:alpha-D-Ribose_1-diphosphate-5-phosphate;brenda:BG20749;chebi:12164;chebi:17111;chebi:48956;chebi:58017;hmdb:HMDB00280;kegg:C00119;metacyc:PRPP;reactome:73566;seed:cpd00103;upa:UPC00119	0	Initializing
Initial			MNXM38297	5-S-methyl-5-thio-alpha-D-ribofuranose		C6H12O4S	180.222	0	bigg:5mtr;brenda:BG34490;chebi:45738;hmdb:HMDB01087;kegg:C03089;metacyc:CPD-560;pdbechem:SR1;reaxys:21337395;seed:cpd01981;upa:UPC03089	0	Initializing
Initial			MNXM383	indole-3-acetate		C10H8NO2	174.176	-1	beilstein:3906817;bigg:ind3ac;biopath:Indole-3-acetate;brenda:BG2044;chebi:16411;chebi:30854;gmelin:329972;hmdb:HMDB00197;kegg:C00954;metacyc:INDOLE_ACETATE_AUXIN;seed:cpd00703;upa:UPC00954	0	Initializing
Initial			MNXM3840	3-disulfanyl-L-alanine zwitterion		C3H7NO2S2	153.223	0	bigg:thcys;biopath:Thiocysteine;chebi:28839;chebi:58591;hmdb:HMDB03585;kegg:C01962;metacyc:THIOCYSTEINE;seed:cpd01347	0	Initializing
Initial			MNXM3851	3-oxo-4-methylpentanoate		C6H9O3	129.134	-1	chebi:29024;chebi:62222;kegg:C03467;lipidmaps:LMFA01020276;metacyc:CPD-7030;seed:cpd02192	0	Initializing
Initial			MNXM3854	3-Oxodecanoyl-[acp]		C10H17O2SR			bigg:3odecACP;kegg:C05753;pubchem:8048;seed:cpd11487	0	Initializing
Initial			MNXM386	thymine		C5H6N2O2	126.113	0	beilstein:607626;bigg:thym;biopath:Thymine;brenda:BG20937;cas:65-71-4;chebi:17821;drugbank:DB03462;gmelin:278790;hmdb:HMDB00262;kegg:C00178;metacyc:THYMINE;pdbechem:TDR;reactome:83960;seed:cpd00151;upa:UPC00178	0	Initializing
Initial			MNXM388	5-amino-1-(5-phosphonato-D-ribosyl)imidazol-3-ium		C8H13N3O7P	294.178	-1	bigg:air;biopath:5-prime-Phosphoribosyl-5-aminoimidazole;brenda:BG25911;chebi:28843;chebi:58592;hmdb:HMDB01235;kegg:C03373;metacyc:5-PHOSPHORIBOSYL-5-AMINOIMIDAZOLE;reactome:111370;seed:cpd02140;upa:UPC03373	0	Initializing
Initial			MNXM389	3-methylbut-2-enoyl-CoA		C26H38N7O17P3S	845.603	-4	bigg:3mb2coa;biopath:3-Methylcrotonyl-CoA;brenda:BG87316;chebi:15486;chebi:57344;hmdb:HMDB01493;kegg:C03069;reactome:70744;seed:cpd01966;upa:UPC03069	0	Initializing
Initial			MNXM39	formate		CHO2	45.017	-1	beilstein:1901205;bigg:for;biopath:Formate;brenda:BG28488;cas:71-47-6;chebi:15740;chebi:30751;chebi:52343;chebi:63050;chebi:63880;gmelin:1006;hmdb:HMDB00142;kegg:C00058;lipidmaps:LMFA01010040;metacyc:CARBOXYL-GROUP;metacyc:FORMATE;pubmed:17190852;pubmed:3946945;reactome:29460;reaxys:1901205;seed:cpd00047;um-bbd:c0106;upa:UPC00058;wikipedia:Formate	0	Initializing
Initial			MNXM392	3-hydroxypyruvate		C3H3O4	103.054	-1	beilstein:3904014;bigg:hpyr;biopath:Hydroxypyruvate;brenda:BG89123;chebi:17180;chebi:30841;hmdb:HMDB01352;kegg:C00168;metacyc:OH-PYR;reaxys:3904014;seed:cpd00145;upa:UPC00168	0	Initializing
Initial			MNXM394	dTTP(3-)		C10H14N2O14P3	479.144	-3	beilstein:4284328;bigg:dttp;biopath:2-prime-Deoxythymidine-5-prime-triphosphate;brenda:BG1479;chebi:18077;chebi:37568;chebi:58370;hmdb:HMDB01342;kegg:C00459;metacyc:TTP;seed:cpd00357;upa:UPC00459	0	Initializing
Initial			MNXM3948	2-Hydroxy-6-keto-2,4-heptadienoate		C7H7O4	155.128	-1	bigg:cchoxod;cas:90-02-8;kegg:C06210;metacyc:2H6OH2-4DIENOATE;seed:cpd03715	0	Initializing
Initial			MNXM396	3-hydroxy-2-isobutyrate		C4H7O3	103.097	-1	bigg:3hmp;biopath:(S)-3-Hydroxyisobutyrate;brenda:BG19691;brenda:BG92022;chebi:11805;chebi:18064;chebi:37373;chebi:62638;hmdb:HMDB00023;hmdb:HMDB00336;kegg:C01188;kegg:C06001;lipidmaps:LMFA01050382;metacyc:3-HYDROXY-ISOBUTYRATE;metacyc:CPD-12175;metacyc:CPD-12176;reactome:573404;seed:cpd00876	0	Initializing
Initial			MNXM397	7,8-dihydroneopterin 3'-triphosphate(4-)		C9H12N5O13P3	491.139	-4	bigg:ahdt;brenda:BG27775;chebi:18372;chebi:58462;hmdb:HMDB00980;kegg:C04895;metacyc:DIHYDRONEOPTERIN-P3;reactome:1474124;seed:cpd02978;upa:UPC04895	0	Initializing
Initial			MNXM4	dioxygen		O2	31.999	0	bigg:o2;biopath:Oxygen;brenda:BG36249;cas:7782-44-7;chebi:15379;chebi:26689;chebi:27140;chebi:29793;gmelin:485;hmdb:HMDB01377;kegg:C00007;metacyc:OXYGEN-MOLECULE;molbase:750;pdbechem:OXY;reactome:29368;seed:cpd00532;upa:UPC00007	0	Initializing
Initial			MNXM40	malonyl-CoA(5-)		C24H33N7O19P3S	848.541	-5	bigg:malcoa;biopath:Malonyl-CoA;brenda:BG13046;chebi:15531;chebi:57384;hmdb:HMDB01175;kegg:C00083;reactome:29508;seed:cpd00070;upa:UPC00083	0	Initializing
Initial			MNXM40046	Acetoacetyl-CoA		C25H36N7O18P3S	847.576	-4	lipidmaps:LMFA07050030;pubchem:24701395	0	Initializing
Initial			MNXM401	guanosine		C10H13N5O5	283.241	0	beilstein:625911;bigg:gsn;biopath:Guanosine;brenda:BG85516;cas:118-00-3;chebi:16750;drugbank:DB02857;gmelin:55323;hmdb:HMDB00133;kegg:C00387;metacyc:GUANOSINE;pubmed:11434576;pubmed:15471343;pubmed:15920424;pubmed:17060520;pubmed:17202332;pubmed:18191898;pubmed:18549801;pubmed:21435378;pubmed:21500353;pubmed:21515778;pubmed:21671255;pubmed:21774919;reaxys:625911;seed:cpd00311;wikipedia:Guanosine	0	Initializing
Initial			MNXM402	laurate		C12H23O2	199.31	-1	beilstein:3588839;bigg:ddca;brenda:BG4161;chebi:18262;chebi:30805;gmelin:333430;hmdb:HMDB00638;kegg:C02679;lipidmaps:LMFA01010012;metacyc:DODECANOATE;reactome:33549;seed:cpd01741	0	Initializing
Initial			MNXM40298	Adenosyl cobinamide		C58H84CoN16O11	1240.321	1	hmdb:HMDB06903	0	Initializing
Initial			MNXM40299	Adenosyl cobinamide phosphate		C58H85CoN16O14P	1320.301	0	hmdb:HMDB12184	0	Initializing
Initial			MNXM40316	adipate semialdehyde					chebi:22266	0	Initializing
Initial			MNXM404	4-methyl-2-oxopentanoate		C6H9O3	129.134	-1	beilstein:3904096;bigg:4mop;biopath:4-Methyl-2-oxopentanoate;brenda:BG21707;chebi:17865;chebi:48430;hmdb:HMDB00695;kegg:C00233;metacyc:2K-4CH3-PENTANOATE;seed:cpd00200;upa:UPC00233	0	Initializing
Initial			MNXM4040	m-tolualdehyde		C8H8O	120.149	0	beilstein:741964;bigg:3mbzald;cas:620-23-5;chebi:28476;gmelin:482069;kegg:C07209;metacyc:CPD-8774;seed:cpd04447	0	Initializing
Initial			MNXM405	5-aminolevulinate		C5H9NO3	131.13	0	bigg:5aop;biopath:5-Aminolevulinate;brenda:BG48824;chebi:12109;chebi:17549;chebi:356416;hmdb:HMDB01149;kegg:C00430;kegg:D02908;lipidmaps:LMFA01100055;metacyc:5-AMINO-LEVULINATE;pubmed:14667225;reactome:189489;seed:cpd00338;upa:UPC00430	0	Initializing
Initial			MNXM4053	N-acetylmuramoyl-L-alaninate		C14H23N2O9	363.34	-1	bigg:acmama;brenda:BG5567;chebi:28920;chebi:62542;kegg:C02999;seed:cpd01923	0	Initializing
Initial			MNXM406	feruloyl-CoA		C31H40N7O19P3S	939.671	-4	bigg:ferulcoa;brenda:BG16062;chebi:14261;chebi:15511;chebi:57276;kegg:C00406;metacyc:FERULOYL-COA;seed:cpd00321	0	Initializing
Initial			MNXM407	S-methyl-5-thio-alpha-D-ribose 1-phosphate(2-)		C6H11O7PS	258.186	-2	bigg:5mdr1p;brenda:BG22572;chebi:27859;chebi:58533;hmdb:HMDB00963;kegg:C04188;metacyc:CPD-444;reactome:1237165;seed:cpd02574;upa:UPC04188	0	Initializing
Initial			MNXM4077	p-tolualdehyde		C8H8O	120.149	0	beilstein:385772;bigg:4mbzald;cas:104-87-0;chebi:28617;gmelin:27123;kegg:C06758;metacyc:CPD-8773;seed:cpd04138	0	Initializing
Initial			MNXM41	D-glucopyranose		C6H12O6	180.156	0	beilstein:1281604;bigg:glc-D;biopath:beta-D-Glucopyranose;brenda:BG22345;cas:2280-44-6;chebi:17634;chebi:4167;gmelin:83256;hmdb:HMDB00122;kegg:C00031;metacyc:D-Glucose;pubmed:15987845;pubmed:16901854;pubmed:17336832;pubmed:17439666;pubmed:17928662;pubmed:19913595;pubmed:7524207;pubmed:9140037;pubmed:9501190;pubmed:9506998;pubmed:9545565;reaxys:1281604;seed:cpd00027;upa:UPC00031;wikipedia:Glucose	0	Initializing
Initial			MNXM410	coproporphyrinogen III(4-)		C36H40N4O8	656.725	-4	bigg:cpppg3;biopath:Coproporphyrinogen_III;brenda:BG36549;chebi:15439;chebi:57309;hmdb:HMDB01261;kegg:C03263;metacyc:COPROPORPHYRINOGEN_III;reactome:189455;seed:cpd02083;upa:UPC03263	0	Initializing
Initial			MNXM411	dCDP		C9H12N3O10P2	384.153	-3	bigg:dcdp;biopath:2-prime-Deoxycytidine-5-prime-diphosphate;brenda:BG27662;brenda:BG27663;cas:None;chebi:28846;chebi:58593;hmdb:HMDB01245;kegg:C00705;metacyc:DCDP;seed:cpd00533	0	Initializing
Initial			MNXM412	L-gamma-glutamyl-L-cysteinate(1-)		C8H13N2O5S	249.264	-1	bigg:glucys;biopath:gamma-L-Glutamyl-L-cysteine;brenda:BG25900;chebi:17515;chebi:58173;hmdb:HMDB01049;kegg:C00669;metacyc:L-GAMMA-GLUTAMYLCYSTEINE;reactome:174393;seed:cpd00506;upa:UPC00669	0	Initializing
Initial			MNXM41258	alpha-D-rhamnosyl-(1->2)-alpha-D-rhamnosyl-(1->4)-N-acetyl-D-glucosaminyl undecaprenyl diphosphate(2-)		C75H123NO20P2	1420.721	-2	chebi:62257;chebi:62427	0	Initializing
Initial			MNXM41259	alpha-D-rhamnosyl-(1->3)-alpha-D-rhamnosyl-(1->2)-alpha-D-rhamnosyl-(1->4)-N-acetyl-D-glucosaminyl undecaprenyl diphosphate(2-)		C81H133NO24P2	1566.863	-2	chebi:62258;chebi:62430	0	Initializing
Initial			MNXM41260	alpha-D-rhamnosyl-(1->4)-N-acetyl-D-glucosaminyl undecaprenyl diphosphate(2-)		C69H113NO16P2	1274.58	-2	chebi:62256;chebi:62425	0	Initializing
Initial			MNXM414	uroporphyrinogen III(8-)		C40H36N4O16	828.731	-8	bigg:uppg3;biopath:Uroporphyrinogen_III;brenda:BG18132;chebi:15437;chebi:57308;hmdb:HMDB01086;kegg:C01051;metacyc:UROPORPHYRINOGEN-III;reactome:189407;seed:cpd00774;upa:UPC01051	0	Initializing
Initial			MNXM415	(R)-4'-phosphopantothenate		C9H15NO8P	296.191	-3	bigg:4ppan;biopath:(R)-4-prime-Phosphopantothenate;brenda:BG27939;chebi:10986;chebi:12886;chebi:15905;chebi:20891;hmdb:HMDB01016;kegg:C03492;metacyc:4-P-PANTOTHENATE;reactome:196786;seed:cpd02201;upa:UPC03492	0	Initializing
Initial			MNXM417	D-fructofuranose 1,6-bisphosphate(4-)		C6H10O12P2	336.084	-4	bigg:fdp;biopath:beta-D-Fructose_1,6-bisphosphate;brenda:BG22767;chebi:28013;chebi:32966;chebi:32968;chebi:37736;chebi:40595;chebi:49299;kegg:C00354;kegg:C05378;metacyc:FRUCTOSE-16-DIPHOSPHATE;reaxys:4827563;seed:cpd00290;upa:UPC00354	0	Initializing
Initial			MNXM4175	(3R)-3-Hydroxyacyl-[acyl-carrier protein]		C3H4O2SR2			bigg:3haACP;brenda:BG96079;kegg:C01271;pubchem:4490;seed:cpd11836	0	Initializing
Initial			MNXM418	O-acetyl-L-serine zwitterion		C5H9NO4	147.129	0	bigg:acser;biopath:O-Acetyl-L-serine;brenda:BG21345;chebi:17981;chebi:58340;hmdb:HMDB03011;kegg:C00979;metacyc:ACETYLSERINE;reactome:936709;seed:cpd00722;upa:UPC00979	0	Initializing
Initial			MNXM419	pyridoxine		C8H11NO3	169.178	0	beilstein:139854;bigg:pydxn;brenda:BG25696;cas:65-23-6;chebi:16709;drugbank:DB00165;gmelin:563676;hmdb:HMDB00239;kegg:C00314;kegg:D02179;kegg:D08186;metacyc:PYRIDOXINE;reactome:965053;seed:cpd00263;upa:UPC00314;wikipedia:Pyridoxine	0	Initializing
Initial			MNXM4199	(R)-3-Hydroxyhexanoyl-[acp]		C6H11O2SR			bigg:3hhexACP;kegg:C05747;pubchem:8042;seed:cpd11479	0	Initializing
Initial			MNXM42	L-aspartate(1-)		C4H6NO4	132.095	-1	bigg:asp-L;biopath:L-Aspartate;brenda:BG19556;chebi:17053;chebi:29958;chebi:29991;chebi:29993;gmelin:327374;hmdb:HMDB00191;kegg:C00049;kegg:D07524;metacyc:L-ASPARTATE;reactome:29448;seed:cpd00041;upa:UPC00049	0	Initializing
Initial			MNXM420	thymidine		C10H14N2O5	242.229	0	beilstein:89285;bigg:thymd;biopath:Thymidine;brenda:BG991;brenda:BG992;cas:50-89-5;chebi:17748;chebi:63624;drugbank:DB04485;gmelin:282610;hmdb:HMDB00273;kegg:C00214;kegg:D06675;metacyc:THYMIDINE;pdbechem:THM;pubmed:22770225;reactome:83928;reaxys:89285;seed:cpd00184;upa:UPC00214;wikipedia:Thymidine	0	Initializing
Initial			MNXM421	4-aminobenzoate		C7H6NO2	136.128	-1	beilstein:3904778;bigg:4abz;biopath:4-Aminobenzoate;brenda:BG25104;cas:2906-28-7;chebi:17836;chebi:30753;gmelin:82609;hmdb:HMDB01392;kegg:C00568;metacyc:P-AMINO-BENZOATE;seed:cpd00443;um-bbd:c0550;upa:UPC00568	0	Initializing
Initial			MNXM422	4-ammoniobutanal		C4H10NO	88.128	1	bigg:4abutn;biopath:4-Aminobutanal;brenda:BG36390;chebi:17769;chebi:58264;hmdb:HMDB01080;kegg:C00555;metacyc:4-AMINO-BUTYRALDEHYDE;seed:cpd00434;upa:UPC00555	0	Initializing
Initial			MNXM423	ITP(3-)		C10H12N4O14P3	505.142	-3	beilstein:4344695;bigg:itp;brenda:BG1200;chebi:16039;chebi:57614;chebi:61402;hmdb:HMDB00189;kegg:C00081;metacyc:ITP;reactome:2509836;seed:cpd00068	0	Initializing
Initial			MNXM4232	1-dodecanoyl-sn-glycerol 3-phosphate		C15H29O7P1	352.36	-2	bigg:1ddecg3p;seed:cpd15325	0	Initializing
Initial			MNXM4233	1-hexadec-9-enoyl-sn-glycerol 3-phosphate		C19H35O7P1	406.451	-2	bigg:1hdec9eg3p;seed:cpd15326	0	Initializing
Initial			MNXM4240	1-octadec-11-enoyl-sn-glycerol 3-phosphate		C21H39O7P1	434.504	-2	bigg:1odec11eg3p;seed:cpd15328	0	Initializing
Initial			MNXM426	2-acetyllactate		C5H7O4	131.107	-1	beilstein:7089436;bigg:alac-S;biopath:(S)-2-Acetolactate;brenda:BG21199;brenda:BG29088;chebi:16444;chebi:18409;chebi:57774;chebi:58476;hmdb:HMDB06833;hmdb:HMDB06855;kegg:C00900;kegg:C06010;metacyc:2-ACETO-LACTATE;seed:cpd00668;upa:UPC06010	0	Initializing
Initial			MNXM42639	arsenate ion					chebi:22629	0	Initializing
Initial			MNXM429	6-O-phosphono-D-glucono-1,5-lactone		C6H9O9P	256.104	-2	bigg:6pgl;biopath:D-Glucono-1,5-lactone_6-phosphate;brenda:BG22089;chebi:16938;chebi:57955;hmdb:HMDB01127;kegg:C01236;metacyc:D-6-P-GLUCONO-DELTA-LACTONE;reactome:31467;seed:cpd00911;upa:UPC01236	0	Initializing
Initial			MNXM432	dAMP		C10H12N5O6P	329.206	-2	beilstein:3573917;bigg:damp;biopath:2-prime-Deoxyadenosine-5-prime-phosphate;brenda:BG1037;chebi:17713;chebi:58245;hmdb:HMDB00905;kegg:C00360;metacyc:DAMP;reactome:109386;reactome:500062;reactome:500088;reactome:500125;reactome:500199;seed:cpd00294	0	Initializing
Initial			MNXM4344	3-Oxooctanoyl-[acp]		C8H13O2SR			bigg:3ooctACP;kegg:C05750;pubchem:8045;seed:cpd11490	0	Initializing
Initial			MNXM4345	3-oxopalmitoyl-[acyl-carrier protein]		C16H29O2SR			bigg:3opalmACP;chebi:1639;kegg:C05762;lipid:LMFA07060019;seed:cpd11485	0	Initializing
Initial			MNXM435	D-glyceraldehyde		C3H6O3	90.078	0	beilstein:1720474;beilstein:5726453;bigg:glyald;biopath:D-Glyceraldehyde;brenda:BG17856;cas:367-47-5;cas:453-17-8;chebi:17378;kegg:C00577;metacyc:GLYCERALD;pdbechem:3GR;reactome:30393;seed:cpd00448	0	Initializing
Initial			MNXM436	dGDP		C10H12N5O10P2	424.177	-3	bigg:dgdp;biopath:2-prime-Deoxyguanosine-5-prime-diphosphate;brenda:BG52410;chebi:28862;chebi:58595;hmdb:HMDB00960;kegg:C00361;metacyc:DGDP;seed:cpd00295	0	Initializing
Initial			MNXM43758	beta-Aminopropion aldehyde					chebi:27608	0	Initializing
Initial			MNXM4388	5-amino-4-imidazolecarboxyamide		C4H6N4O	126.117	0	bigg:C04051;chebi:2030;hmdb:HMDB03192;kegg:C04051;metacyc:CPD-3762;reaxys:3938;seed:cpd02506;seed:cpd16736	0	Initializing
Initial			MNXM439	(S)-3-methyl-2-oxovalerate		C6H9O3	129.134	-1	beilstein:3904283;bigg:3mop;biopath:(S)-3-Methyl-2-oxopentanoate;brenda:BG21699;brenda:BG21700;chebi:15614;chebi:28379;chebi:28654;chebi:35146;chebi:35932;hmdb:HMDB00491;kegg:C00671;kegg:C03465;kegg:C06008;lipidmaps:LMFA01020275;lipidmaps:LMFA01020280;metacyc:2-KETO-3-METHYL-VALERATE;seed:cpd00508;seed:cpd03577;upa:UPC00671;upa:UPC06008	0	Initializing
Initial			MNXM4398	5-methyl-2-oxo-3-hexene-1,6-dioate		C7H6O5	170.12	-2	bigg:2omcm;kegg:C07479;metacyc:CPD-9164;pubchem:25244911;seed:cpd04652	0	Initializing
Initial			MNXM440	2-dehydro-3-deoxy-D-gluconate		C6H9O6	177.132	-1	bigg:2ddglcn;biopath:2-Dehydro-3-deoxygluconate;brenda:BG21850;chebi:17032;chebi:57990;kegg:C00204;metacyc:2-DEHYDRO-3-DEOXY-D-GLUCONATE;pubmed:16794308;reaxys:6697389;seed:cpd00176;upa:UPC00204	0	Initializing
Initial			MNXM441	7,9-dihydro-1H-purine-2,6,8(3H)-trione		C5H4N4O3	168.11	0	beilstein:156158;bigg:urate;biopath:Urate;brenda:BG20848;cas:69-93-2;chebi:17775;chebi:46811;chebi:46814;chebi:46817;chebi:46819;chebi:46820;chebi:46821;chebi:46822;chebi:46823;chebi:46824;chebi:46825;chebi:46826;chebi:49051;chebi:62585;chebi:62589;drugbank:DB01696;gmelin:241332;hmdb:HMDB00289;kegg:C00366;pdbechem:URC;pubmed:22770225;reactome:30034;reaxys:156158;seed:cpd00300;upa:UPC00366;wikiped…	0	Initializing
Initial			MNXM443	caffeoyl-CoA		C30H38N7O19P3S	925.645	-4	bigg:caffcoa;brenda:BG15753;chebi:15518;chebi:57372;kegg:C00323;metacyc:CAFFEOYL-COA;seed:cpd00270	0	Initializing
Initial			MNXM446	(S)-3-hydroxybutanoyl-CoA(4-)		C25H38N7O18P3S	849.592	-4	bigg:3hbcoa;biopath:(S)-3-Hydroxybutanoyl-CoA;brenda:BG13594;chebi:15453;chebi:57316;kegg:C01144;metacyc:S-3-HYDROXYBUTANOYL-COA;reactome:77251;seed:cpd00842	0	Initializing
Initial			MNXM45	adenosine 3',5'-bisphosphate		C10H11N5O10P2	423.169	-4	bigg:pap;biopath:Adenosine-3-prime,5-prime-diphosphate(PAP);brenda:BG40172;chebi:17985;chebi:37240;chebi:58343;hmdb:HMDB00061;kegg:C00054;metacyc:3-5-ADP;reactome:158466;seed:cpd00045;upa:UPC00054	0	Initializing
Initial			MNXM4501	cardiolipin (tetrahexadec-9-enoyl, n-C16:1)		C73H132O17P2	1343.767	-2	bigg:clpn161;seed:cpd15429	0	Initializing
Initial			MNXM4502	cardiolipin (tetrahexadecanoyl, n-C16:0)		C73H140O17P2	1351.83	-2	bigg:clpn160;seed:cpd15428	0	Initializing
Initial			MNXM4503	cardiolipin (tetraoctadec-11-enoyl, n-C18:1)		C81H148O17P2	1455.979	-2	bigg:clpn181;seed:cpd15431	0	Initializing
Initial			MNXM4507	CDP-1,2-didodecanoylglycerol		C36H63N3O15P2	839.844	-2	bigg:cdpdddecg;seed:cpd15417	0	Initializing
Initial			MNXM4508	CDP-1,2-dihexadec-9-enoylglycerol		C44H75N3O15P2	948.025	-2	bigg:cdpdhdec9eg;seed:cpd15418	0	Initializing
Initial			MNXM4509	CDP-1,2-dioctadec-11-enoylglycerol		C48H83N3O15P2	1004.131	-2	bigg:cdpdodec11eg;seed:cpd15420	0	Initializing
Initial			MNXM451	dTDP-4-dehydro-6-deoxy-alpha-D-glucose		C16H22N2O15P2	544.298	-2	beilstein:7737591;bigg:dtdp4d6dg;brenda:BG36303;chebi:16128;chebi:16620;chebi:57649;chebi:57837;hmdb:HMDB01399;kegg:C11907;metacyc:DTDP-4-DEHYDRO-6-DEOXY-D-GALACTOSE;metacyc:DTDP-DEOH-DEOXY-GLUCOSE;pubmed:11302803;pubmed:9084178;seed:cpd00521	0	Initializing
Initial			MNXM4510	CDP-1,2-dioctadecanoylglycerol		C48H87N3O15P2	1008.163	-2	bigg:cdpdodecg;seed:cpd15421	0	Initializing
Initial			MNXM452	dUTP(3-)		C9H12N2O14P3	465.118	-3	bigg:dutp;biopath:2-prime-Deoxyuridine-5-prime-triphosphate;brenda:BG27654;chebi:17625;chebi:58212;chebi:61555;hmdb:HMDB01191;kegg:C00460;metacyc:DUTP;reactome:500739;seed:cpd00358;upa:UPC00460	0	Initializing
Initial			MNXM453	N(2)-formyl-N(1)-(5-phospho-D-ribosyl)glycinamide(2-)		C8H13N2O9P	312.171	-2	bigg:fgam;biopath:5-prime-Phosphoribosyl-N-formylglycinamide;brenda:BG25983;chebi:18272;chebi:58426;hmdb:HMDB01308;kegg:C04376;metacyc:5-P-RIBOSYL-N-FORMYLGLYCINEAMIDE;reactome:111354;seed:cpd02678;upa:UPC04376	0	Initializing
Initial			MNXM454	pyridoxine 5'-phosphate(2-)		C8H10NO6P	247.142	-2	bigg:pdx5p;brenda:BG25768;chebi:28803;chebi:58589;hmdb:HMDB01319;kegg:C00627;metacyc:PYRIDOXINE-5P;reactome:964952;seed:cpd00478;upa:UPC00627	0	Initializing
Initial			MNXM456	5-formamido-1-(5-phospho-D-ribosyl)imidazole-4-carboxamide(2-)		C10H13N4O9P	364.205	-2	bigg:fprica;biopath:5-prime-Phosphoribosyl-5-formamido-4-imidazole_carboxamide;brenda:BG1206;chebi:18381;chebi:58467;hmdb:HMDB01439;kegg:C04734;metacyc:PHOSPHORIBOSYL-FORMAMIDO-CARBOXAMIDE;reactome:111427;seed:cpd02884;upa:UPC04734	0	Initializing
Initial			MNXM457	betaine aldehyde		C5H12NO	102.155	1	beilstein:1748566;bigg:betald;biopath:Betaine_aldehyde;brenda:BG20652;brenda:BG29024;brenda:BG80807;cas:7418-61-3;chebi:15710;drugbank:DB04401;hmdb:HMDB01252;kegg:C00576;metacyc:BETAINE_ALDEHYDE;pdbechem:BTL;seed:cpd00447;upa:UPC00576	0	Initializing
Initial			MNXM458	butyrate		C4H7O2	87.097	-1	beilstein:3601060;bigg:but;biopath:Butanoate;brenda:BG19659;cas:461-55-2;chebi:17968;chebi:30772;chebi:64103;gmelin:324289;hmdb:HMDB00039;kegg:C00246;lipidmaps:LMFA01010004;metacyc:BUTYRIC_ACID;pubmed:17190852;pubmed:7496326;reaxys:3601060;seed:cpd00211;um-bbd:c0035;upa:UPC00246	0	Initializing
Initial			MNXM46	oxaloacetate		C4H2O5	130.056	-2	beilstein:3605372;bigg:oaa;biopath:Oxaloacetate;bnice:C20;brenda:BG19269;brenda:BG19271;cas:149-63-3;chebi:16452;chebi:17479;chebi:28394;chebi:30744;gmelin:1242579;hmdb:HMDB00223;kegg:C00036;kegg:C03981;lipidmaps:LMFA01170061;lipidmaps:LMFA01170120;metacyc:ENOL-OXALOACETATE;metacyc:OXALACETIC_ACID;pubmed:21098488;pubmed:21175886;pubmed:21178163;pubmed:21185899;pubmed:21434608;pubmed:21495723;pubm…	0	Initializing
Initial			MNXM463	N(1)-(5-phospho-D-ribosyl)glycinamide(1-)		C7H14N2O8P	285.168	-1	bigg:gar;biopath:5-prime-Phosphoribosyl-glycinamide;brenda:BG24489;chebi:18349;chebi:24367;chebi:58457;hmdb:HMDB02022;kegg:C03838;metacyc:5-PHOSPHO-RIBOSYL-GLYCINEAMIDE;reactome:111338;seed:cpd02394;upa:UPC03838	0	Initializing
Initial			MNXM46302	Chitobiose		C15H25N2O12	425.365	-1	cas_number:577-76-4;hmdb:HMDB03556	0	Initializing
Initial			MNXM464	N,N-dimethylglycine zwitterion		C4H9NO2	103.12	0	bigg:dmgly;biopath:N,N-Dimethylglycine;brenda:BG19795;chebi:17724;chebi:58251;hmdb:HMDB00092;kegg:C01026;metacyc:DIMETHYL-GLYCINE;reactome:1614585;seed:cpd00756;upa:UPC01026	0	Initializing
Initial			MNXM465	N-carbamoyl-L-aspartate(2-)		C5H6N2O5	174.112	-2	bigg:cbasp;biopath:N-Carbamoyl-L-aspartate;brenda:BG21131;chebi:15859;chebi:32814;chebi:64850;chebi:64852;hmdb:HMDB00828;kegg:C00438;metacyc:CARBAMYUL-L-ASPARTATE;pubmed:21045288;reactome:111628;reaxys:3671739;seed:cpd00343;upa:UPC00438	0	Initializing
Initial			MNXM4661	m-toluate		C8H7O2	135.14	-1	beilstein:3904551;bigg:m-tol;chebi:10589;chebi:28795;kegg:C07211;metacyc:CPD-8775;seed:cpd04449;um-bbd:c0243	0	Initializing
Initial			MNXM467	6-pyruvoyl-5,6,7,8-tetrahydropterin		C9H11N5O3	237.215	0	bigg:6pthp;biopath:6(R)-Pyruvoyltetrahydropterin;brenda:BG30339;cas:89687-39-8;chebi:17804;hmdb:HMDB00238;hmdb:HMDB01195;kegg:C03684;metacyc:6-PYRUVOYL-5678-TETRAHYDROPTERIN;reactome:1474179;seed:cpd02315;upa:UPC03684	0	Initializing
Initial			MNXM47	UDP-N-acetyl-alpha-D-glucosamine(2-)		C17H25N3O17P2	605.338	-2	beilstein:4286654;bigg:uacgam;biopath:UDP-N-Acetyl-D-glucosamine;brenda:BG58801;brenda:BG8030;chebi:16264;chebi:57705;hmdb:HMDB00290;kegg:C00043;metacyc:UDP-N-ACETYL-D-GLUCOSAMINE;reactome:162756;seed:cpd00037;upa:UPC00043	0	Initializing
Initial			MNXM470	isobutyryl-CoA		C25H38N7O17P3S	833.592	-4	bigg:ibcoa;biopath:2-Methylpropanoyl-CoA;brenda:BG55363;chebi:15479;chebi:57338;hmdb:HMDB01243;kegg:C00630;metacyc:ISOBUTYRYL-COA;reactome:70851;seed:cpd00481	0	Initializing
Initial			MNXM471	isovaleryl-CoA		C26H40N7O17P3S	847.619	-4	bigg:ivcoa;biopath:3-Methylbutanoyl-CoA;brenda:BG14003;chebi:15487;chebi:57345;hmdb:HMDB01113;kegg:C02939;reactome:70715;seed:cpd01882;upa:UPC02939	0	Initializing
Initial			MNXM474	(-)-quinate		C7H11O6	191.159	-1	bigg:quin-kt;biopath:Quinate;brenda:BG24199;chebi:17521;chebi:29751;hmdb:HMDB03072;kegg:C00296;metacyc:QUINATE;seed:cpd00248;upa:UPC00296	0	Initializing
Initial			MNXM47441	cobalt-precorrin-6A		C44H45CoN4O16	944.778	-7	bigg:copre6;chebi:3794;chebi:60064;kegg:C11542;seed:cpd08372;upa:UPC11542	0	Initializing
Initial			MNXM475	2-hydroxy-3-oxopropanoate		C3H3O4	103.054	-1	bigg:2h3oppan;biopath:Tartronatesemialdehyde;brenda:BG17706;chebi:16992;chebi:57978;hmdb:HMDB06938;kegg:C01146;metacyc:TARTRONATE-S-ALD;seed:cpd00843;upa:UPC01146	0	Initializing
Initial			MNXM4770	Peptidoglycan subunit of Escherichia coli		C40H62N8O21	990.961	-2	bigg:peptido_EC;seed:cpd15654	0	Initializing
Initial			MNXM478	(-)-3-dehydroquinate		C7H9O6	189.143	-1	bigg:3dhq;biopath:3-Dehydroquinate;brenda:BG36375;chebi:17947;chebi:32364;hmdb:HMDB12710;kegg:C00944;metacyc:DEHYDROQUINATE;reactome:964921;seed:cpd00699;upa:UPC00944	0	Initializing
Initial			MNXM47950	Cyanide		CHN	27.025	-1	cas_number:57-12-5;hmdb:HMDB02084	0	Initializing
Initial			MNXM480	(S)-2,3,4,5-tetrahydrodipicolinate(2-)		C7H7NO4	169.135	-2	bigg:thdp;biopath:delta1-Piperidine-2,6-dicarboxylate;brenda:BG25395;brenda:BG25396;chebi:10965;chebi:11408;chebi:16845;chebi:32975;chebi:32976;chebi:864;hmdb:HMDB12289;kegg:C03972;metacyc:DELTA1-PIPERIDEINE-2-6-DICARBOXYLATE;seed:cpd02465;upa:UPC03972	0	Initializing
Initial			MNXM481	3'-dephospho-CoA(2-)		C21H33N7O13P2S	685.538	-2	bigg:dpcoa;biopath:Dephospho-CoA;brenda:BG11718;chebi:15468;chebi:57328;hmdb:HMDB01373;kegg:C00882;metacyc:DEPHOSPHO-COA;reactome:196778;seed:cpd00655;upa:UPC00882	0	Initializing
Initial			MNXM4815	S-acetyldihydrolipoamide		C10H19NO2S2	249.393	0	bigg:adhlam;brenda:BG1735;chebi:16807;hmdb:HMDB01526;kegg:C01136;metacyc:S-ACETYLDIHYDROLIPOAMIDE;seed:cpd00836	0	Initializing
Initial			MNXM483	N-[(R)-4-phosphonatopantothenoyl]-L-cysteinate		C12H20N2O9PS	399.334	-3	bigg:4ppcys;biopath:(R)-4-prime-Phosphopantothenoyl-L-cysteine;brenda:BG4069;chebi:15769;chebi:59458;hmdb:HMDB01117;kegg:C04352;metacyc:R-4-PHOSPHOPANTOTHENOYL-L-CYSTEINE;reactome:196834;seed:cpd02666;upa:UPC04352	0	Initializing
Initial			MNXM48519	D-glycero-D-manno-heptose 1-phosphate		C7H13O10P	288.146	-2	chebi:28137;chebi:60002	0	Initializing
Initial			MNXM486	decanoyl-CoA		C31H50N7O17P3S	917.752	-4	bigg:dcacoa;biopath:Decanoyl-CoA;brenda:BG16209;chebi:28493;chebi:61430;hmdb:HMDB06404;kegg:C05274;metacyc:CPD-10267;reactome:77308;seed:cpd03128	0	Initializing
Initial			MNXM488	5-phosphonato-D-ribosylaminium(1-)		C5H11NO7P	228.117	-1	bigg:pram;biopath:5-prime-Phospho-beta-D-ribosylamine;brenda:BG20660;chebi:17284;chebi:37737;chebi:58089;chebi:58681;hmdb:HMDB01128;kegg:C03090;metacyc:5-P-BETA-D-RIBOSYL-AMINE;reactome:111292;seed:cpd01982;upa:UPC03090	0	Initializing
Initial			MNXM489	adenosylcobalamin		C72H100CoN18O17P	1579.582	0	beilstein:4122932;bigg:adocbl;biopath:5-prime-Deoxyadenosylcobalamin(coenzyme_B12,Co+);cas:13870-90-1;chebi:18408;gmelin:439994;hmdb:HMDB02086;kegg:C00194;metacyc:ADENOSYLCOBALAMIN;seed:cpd00166;upa:UPC00194	0	Initializing
Initial			MNXM49	3'-phosphoadenosine-5'-phosphosulfate		C10H11N5O13P2S	503.233	-4	bigg:paps;biopath:3-prime-Phosphoadenylylsulfate(PAPS);brenda:BG1240;chebi:17980;chebi:58339;hmdb:HMDB01134;kegg:C00053;metacyc:PAPS;reactome:158471;reaxys:8173805;seed:cpd00044;upa:UPC00053	0	Initializing
Initial			MNXM490	(-)-ureidoglycolate		C3H5N2O4	133.083	-1	bigg:urdglyc;biopath:Ureidoglycolate;brenda:BG85510;brenda:BG85518;chebi:15412;chebi:28785;chebi:49050;chebi:57296;hmdb:HMDB01005;kegg:C00603;kegg:C02766;metacyc:CPD-1091;seed:cpd00465;seed:cpd01786;upa:UPC00603	0	Initializing
Initial			MNXM492	2'-deoxyuridine		C9H12N2O5	228.202	0	bigg:duri;biopath:2-prime-Deoxyuridine;brenda:BG27308;cas:951-78-0;chebi:16450;drugbank:DB02256;hmdb:HMDB00012;kegg:C00526;metacyc:DEOXYURIDINE;seed:cpd00412	0	Initializing
Initial			MNXM4926	(R)-3-Hydroxydodecanoyl-CoA		C33H54N7O18P3S	961.804	-4	bigg:R-3hddcoa;seed:cpd16756	0	Initializing
Initial			MNXM4927	(R)-3-hydroxytetradecanoyl-coa		C35H58N7O18P3S	989.857	-4	bigg:R-3hmrscoa;seed:cpd16758	0	Initializing
Initial			MNXM4928	(R)-Hydroxydecanoyl-CoA		C31H50N7O18P3S	933.751	-4	bigg:R-3hdcoa;seed:cpd16755	0	Initializing
Initial			MNXM4929	(R)-Hydroxyhexanoyl-CoA		C27H42N7O18P3S	877.645	-4	bigg:R-3hhcoa;seed:cpd16757	0	Initializing
Initial			MNXM4930	(R)-Hydroxyoctanoyl-CoA		C29H46N7O18P3S	905.698	-4	bigg:R-3hocoa;seed:cpd16759	0	Initializing
Initial			MNXM4932	2-methylbutanoyl-CoA		C26H40N7O17P3S	847.619	-4	biopath:2-Methylbutanoyl-CoA;brenda:BG14006;hmdb:HMDB01041;kegg:C15980;metacyc:2-METHYL-BUTYRYL-COA;pubchem:25245899	0	Initializing
Initial			MNXM494	1,2-dihydroxy-3-keto-5-methylthiopentene		C6H9O3S	161.199	-1	brenda:BG36801;chebi:49252;chebi:58795;hmdb:HMDB12134;kegg:C15606;metacyc:CPD-85;reactome:1237155;seed:cpd11255;upa:UPC15606	0	Initializing
Initial			MNXM496	N-formimidoyl-L-glutamate(1-)		C6H9N2O4	173.147	-1	bigg:forglu;biopath:N-Formimino-L-glutamate;brenda:BG21635;chebi:18327;chebi:21704;chebi:58928;chebi:7274;hmdb:HMDB00854;kegg:C00439;metacyc:N-FORMIMINO-L-GLUTAMATE;reactome:30158;seed:cpd00344;upa:UPC00439	0	Initializing
Initial			MNXM497	phenylacetate		C8H7O2	135.14	-1	beilstein:3539899;bigg:pac;biopath:Phenylacetate;brenda:BG85306;chebi:18401;chebi:30745;gmelin:327522;hmdb:HMDB00209;kegg:C07086;kegg:D09942;metacyc:PHENYLACETATE;reaxys:3539899;seed:cpd00430;um-bbd:c0211;upa:UPC07086	0	Initializing
Initial			MNXM4985	3-demethylubiquinone-9		C53H80O4	781.2	0	beilstein:2688842;chebi:18238;kegg:C03226;lipidmaps:LMPR02010036;seed:cpd02064	0	Initializing
Initial			MNXM4993	3-Oxohexanoyl-[acp]		C6H9O2SR			bigg:3ohexACP;kegg:C05746;pubchem:8041;seed:cpd11486	0	Initializing
Initial			MNXM4994	3-Oxotetradecanoyl-[acp]		C14H25O2SR			bigg:3omrsACP;kegg:C05759;pubchem:8054;seed:cpd11491	0	Initializing
Initial			MNXM5	NADP(+)		C21H25N7O17P3	740.381	-3	bigg:nadp;biopath:NADP;brenda:BG48210;chebi:13390;chebi:18009;chebi:25523;chebi:25524;chebi:44409;chebi:58349;hmdb:HMDB00217;kegg:C00006;metacyc:NAD-P-OR-NOP;metacyc:NADP;reactome:29366;reactome:428218;reactome:517495;reaxys:4122171;seed:cpd00006;upa:UPC00006	0	Initializing
Initial			MNXM50	UDP-D-glucose(2-)		C15H22N2O17P2	564.286	-2	bigg:udpg;biopath:UDP-D-Glucose;brenda:BG6433;chebi:18066;chebi:52249;chebi:58367;chebi:58885;kegg:C00029;metacyc:CPD-12575;metacyc:UDP-GLUCOSE;reactome:29410;seed:cpd00026;upa:UPC00029	0	Initializing
Initial			MNXM502	phenylacetyl-CoA(4-)		C29H38N7O17P3S	881.635	-4	bigg:phaccoa;brenda:BG15153;chebi:15537;chebi:57390;hmdb:HMDB06503;kegg:C00582;metacyc:CPD-207;reactome:177137;seed:cpd00452;upa:UPC00582	0	Initializing
Initial			MNXM503	prephenate		C10H8O6	224.167	-2	beilstein:5288208;bigg:pphn;biopath:Prephenate;brenda:BG452;chebi:16666;chebi:29934;chebi:57852;hmdb:HMDB12283;kegg:C00254;metacyc:PREPHENATE;seed:cpd00219;upa:UPC00254	0	Initializing
Initial			MNXM505	trans-4-coumarate		C9H7O3	163.15	-1	beilstein:5513651;bigg:T4hcinnm;brenda:BG28301;chebi:12876;chebi:32373;chebi:32374;chebi:36090;gmelin:2148756;hmdb:HMDB02035;hmdb:HMDB13685;kegg:C00811;metacyc:COUMARATE;seed:cpd00604;upa:UPC00811	0	Initializing
Initial			MNXM506	5,6-dihydrouracil		C4H6N2O2	114.103	0	beilstein:112496;beilstein:1851498;bigg:56dura;biopath:5,6-Dihydrouracil;brenda:BG19372;cas:504-07-4;chebi:15901;hmdb:HMDB00076;kegg:C00429;metacyc:DI-H-URACIL;pdbechem:DUC;pubmed:15724255;pubmed:18619742;pubmed:20926004;pubmed:22770225;reactome:73584;reaxys:112496;seed:cpd00337;wikipedia:Dihydrouracil	0	Initializing
Initial			MNXM507	5-amino-1-(5-phosphonato-D-ribosyl)imidazole-4-carboxylate		C9H11N3O9P	336.172	-3	bigg:5aizc;biopath:1-(5-Phospho-D-ribosyl)-5-amino-4-imidazolecarboxylate;brenda:BG27601;chebi:28413;chebi:58564;hmdb:HMDB06273;kegg:C04751;metacyc:PHOSPHORIBOSYL-CARBOXY-AMINOIMIDAZOLE;reactome:111395;seed:cpd02893;upa:UPC04751	0	Initializing
Initial			MNXM5078	cardiolipin (tetradodecanoyl, n-C12:0)		C57H108O17P2	1127.405	-2	bigg:clpn120;seed:cpd15425	0	Initializing
Initial			MNXM5079	cardiolipin (tetraoctadecanoyl, n-C18:0)		C81H156O17P2	1464.043	-2	bigg:clpn180;seed:cpd15430	0	Initializing
Initial			MNXM508	beta-D-glucose 6-phosphate(2-)		C6H11O9P	258.12	-2	bigg:g6p;brenda:BG22626;brenda:BG22646;chebi:17719;chebi:4170;chebi:58247;chebi:61548;hmdb:HMDB01401;hmdb:HMDB03498;kegg:C00092;kegg:C01172;metacyc:D-glucose-6-phosphate;metacyc:GLC-6-P;reactome:1629756;reaxys:8573620;seed:cpd00079;upa:UPC00092	0	Initializing
Initial			MNXM5086	cis-3-Decenoyl-[acyl-carrier protein]		C10H17OSR			kegg:C04180;pubchem:6857;seed:cpd12489	0	Initializing
Initial			MNXM50981	dimethylbenzimidazole					chebi:23809	0	Initializing
Initial			MNXM51	GTP		C10H12N5O14P3	519.149	-4	beilstein:5211792;bigg:gtp;biopath:Guanosine-5-prime-triphosphate;brenda:BG32483;chebi:15996;chebi:37565;chebi:57600;gmelin:1264613;hmdb:HMDB01273;kegg:C00044;metacyc:GTP;reactome:29438;seed:cpd00038;upa:UPC00044	0	Initializing
Initial			MNXM511	(6R)-5,10-methenyltetrahydrofolate		C20H20N7O6	454.416	-1	bigg:methf;brenda:BG36347;chebi:15638;chebi:57455;hmdb:HMDB01354;kegg:C00445;metacyc:5-10-METHENYL-THF;seed:cpd00347	0	Initializing
Initial			MNXM512	(S)-lactaldehyde		C3H6O2	74.079	0	bigg:lald-L;brenda:BG17834;cas:598-35-6;chebi:18041;drugbank:DB03776;hmdb:HMDB03052;kegg:C00424;metacyc:LACTALD;seed:cpd00334;upa:UPC00424	0	Initializing
Initial			MNXM5151	ethanesulfonate		C2H5O3S	109.124	-1	bigg:ethso3;seed:cpd11579	0	Initializing
Initial			MNXM516	GDP-4-dehydro-6-deoxy-alpha-D-mannose(2-)		C16H21N5O15P2	585.31	-2	bigg:gdpddman;brenda:BG7246;chebi:16955;chebi:57964;hmdb:HMDB01346;hmdb:HMDB01391;kegg:C01222;metacyc:GDP-4-DEHYDRO-6-DEOXY-D-MANNOSE;seed:cpd00900;upa:UPC01222	0	Initializing
Initial			MNXM518	indole-3-acetaldehyde		C10H9NO	159.185	0	beilstein:121586;bigg:id3acald;biopath:Indole-3-acetaldehyde;brenda:BG2034;cas:2591-98-2;chebi:18086;hmdb:HMDB01190;kegg:C00637;metacyc:INDOLE_ACETALDEHYDE;seed:cpd00486	0	Initializing
Initial			MNXM519	orotidine 5'-phosphate(3-)		C10H10N2O11P	365.167	-3	beilstein:10604117;bigg:orot5p;biopath:Orotidine-5-prime-phosphate;brenda:BG783;chebi:15842;chebi:57538;gmelin:492529;hmdb:HMDB00218;kegg:C01103;metacyc:OROTIDINE-5-PHOSPHATE;reactome:111629;seed:cpd00810;upa:UPC01103	0	Initializing
Initial			MNXM522	S-methyl-5-thio-D-ribulose 1-phosphate(2-)		C6H11O7PS	258.186	-2	beilstein:11409869;bigg:5mdru1p;brenda:BG29997;chebi:28096;chebi:58548;hmdb:HMDB01299;kegg:C04582;metacyc:CPD-1063;reactome:1237107;seed:cpd02791;upa:UPC04582	0	Initializing
Initial			MNXM524	2-methylacetoacetyl-CoA(4-)		C26H38N7O18P3S	861.602	-4	bigg:2maacoa;biopath:2-Methylacetoacetyl-CoA;brenda:BG13943;chebi:15476;chebi:57335;hmdb:HMDB01157;kegg:C03344;metacyc:2-METHYL-ACETO-ACETYL-COA;reactome:70836;seed:cpd02124	0	Initializing
Initial			MNXM5266	Phosphatidylglycerophosphate (didodecanoyl, n-C12:0)		C30H57O13P2	687.713	-3	bigg:pgp120;seed:cpd15542	0	Initializing
Initial			MNXM5267	Phosphatidylglycerophosphate (dihexadec-9-enoyl, n-C16:1)		C38H69O13P2	795.894	-3	bigg:pgp161;seed:cpd15546	0	Initializing
Initial			MNXM5268	Phosphatidylglycerophosphate (dihexadecanoyl, n-C16:0)		C38H73O13P2	799.926	-3	bigg:pgp160;seed:cpd15545	0	Initializing
Initial			MNXM5269	Phosphatidylglycerophosphate (dioctadec-11-enoyl, n-C18:1)		C42H77O13P2	852.001	-3	bigg:pgp181;seed:cpd15548	0	Initializing
Initial			MNXM527	ADP-D-ribose		C15H21N5O14P2	557.3	-2	bigg:adprib;biopath:ADP-D-Ribose;brenda:BG6384;chebi:16960;chebi:57967;hmdb:HMDB01178;kegg:C00301;metacyc:ADENOSINE_DIPHOSPHATE_RIBOSE;reactome:1131972;seed:cpd00251	0	Initializing
Initial			MNXM5270	Phosphatidylglycerophosphate (dioctadecanoyl, n-C18:0)		C42H81O13P2	856.032	-3	bigg:pgp180;seed:cpd15547	0	Initializing
Initial			MNXM5283	propanoyl-AMP(1-)		C13H17N5O8P	402.277	-1	biopath:Acyladenylate;chebi:62371;chebi:62415;hmdb:HMDB06806;kegg:C05983;seed:cpd03560	0	Initializing
Initial			MNXM529	meso-2,6-diaminopimelic acid dizwitterion		C7H14N2O4	190.197	0	bigg:26dap-M;biopath:meso-2,6-Diaminoheptanedioate;brenda:BG83247;chebi:16488;chebi:30308;chebi:57791;kegg:C00680;metacyc:MESO-DIAMINOPIMELATE;seed:cpd00516;upa:UPC00680	0	Initializing
Initial			MNXM53	L-serine		C3H7NO3	105.093	0	bigg:ser-L;biopath:L-Serine;brenda:BG17936;chebi:17115;chebi:29999;chebi:32836;chebi:32837;chebi:33384;hmdb:HMDB00187;kegg:C00065;metacyc:SER;reactome:200736;seed:cpd00054;upa:UPC00065	0	Initializing
Initial			MNXM5326	UDP-N-acetylmuramoyl-L-alanyl-D-glutamyl-L-lysyl-D-alanyl-D-alanine		C40H62N9O26P2	1146.913	-3	bigg:uAgla;brenda:BG18232;seed:cpd02943	0	Initializing
Initial			MNXM5328	Undecaprenyl-diphospho-N-acetylmuramoyl-(N-acetylglucosamine)-L-alanyl-D-glutamyl-L-lysyl-D-alanyl-D-alanine		C94H153N8O26P2	1873.206	-3	bigg:uaaAgla;seed:cpd03487	0	Initializing
Initial			MNXM53407	flavin mononucleotide					bigg:fmn;brenda:BG36301;chebi:17621;chebi:24041;chebi:58210;hmdb:HMDB01520;kegg:C00061;metacyc:FMN;reactome:73524;seed:cpd00050;upa:UPC00061	0	Initializing
Initial			MNXM535	CMP-3-deoxy-D-manno-octulosonate		C17H24N3O15P	541.357	-2	bigg:ckdo;bigg:cmpkdo;brenda:BG84655;chebi:18014;chebi:59825;kegg:C04121;metacyc:CMP-KDO;seed:cpd02546;upa:UPC04121	0	Initializing
Initial			MNXM5389	(R)-3-hydroxy-cis-dodec-5-enoyl-[acyl-carrier protein]		C23H41N2O9PRS		-1	bigg:3hcddec5eACP;seed:cpd15366	0	Initializing
Initial			MNXM5390	(R)-3-hydroxy-cis-myristol-7-eoyl-[acyl-carrier protein]		C25H45N2O9PRS		-1	bigg:3hcmrs7eACP;seed:cpd15368	0	Initializing
Initial			MNXM540	1D-myo-inositol 3-phosphate(2-)		C6H11O9P	258.12	-2	beilstein:11180720;bigg:mi3p-D;brenda:BG22588;chebi:18169;chebi:58401;hmdb:HMDB00213;hmdb:HMDB06814;kegg:C04006;metacyc:1-L-MYO-INOSITOL-1-P;reactome:1629731;seed:cpd02484;upa:UPC04006	0	Initializing
Initial			MNXM541	3-phospho-hydroxypyruvate		C3H2O7P	181.018	-3	bigg:3php;biopath:3-Phosphohydroxypyruvate;brenda:BG17784;chebi:18110;chebi:30933;hmdb:HMDB01024;kegg:C03232;metacyc:3-P-HYDROXYPYRUVATE;reactome:977329;seed:cpd02069;upa:UPC03232	0	Initializing
Initial			MNXM546	dGMP(2-)		C10H12N5O7P	345.205	-2	beilstein:3575246;beilstein:7349077;bigg:dgmp;biopath:2-prime-Deoxyguanosine-5-prime-phosphate;brenda:BG1047;chebi:16192;chebi:41945;chebi:57673;gmelin:358375;hmdb:HMDB01044;kegg:C00362;metacyc:DGMP;seed:cpd00296	0	Initializing
Initial			MNXM547	preuroporphyrinogen(8-)		C40H38N4O17	846.746	-8	bigg:hmbil;biopath:Hydroxymethylbilane;brenda:BG18138;chebi:16645;chebi:57845;hmdb:HMDB01137;kegg:C01024;reactome:189449;seed:cpd00755;upa:UPC01024	0	Initializing
Initial			MNXM548	pyridoxaminium(1+)		C8H13N2O2	169.201	1	bigg:pydam;brenda:BG25723;chebi:16410;chebi:57761;hmdb:HMDB01431;kegg:C00534;metacyc:PYRIDOXAMINE;reactome:964945;seed:cpd00419;upa:UPC00534	0	Initializing
Initial			MNXM54800	GDP-4-dehydro-6-deoxy-L-mannose		C16H21N5O15P2	585.31	-2	chebi:27719	0	Initializing
Initial			MNXM54802	GDP-6-deoxy-L-mannose		C16H23N5O15P2	587.326	-2	chebi:27886	0	Initializing
Initial			MNXM55	L-cysteine zwitterion		C3H7NO2S	121.158	0	bigg:cys-L;biopath:L-Cysteine;brenda:BG17926;chebi:17561;chebi:29950;chebi:32442;chebi:32443;chebi:32445;chebi:33415;chebi:35235;gmelin:49993;hmdb:HMDB00574;kegg:C00097;kegg:C06265;kegg:D02326;metacyc:CYS;reactome:111707;seed:cpd00084;seed:cpd12856;upa:UPC00097	0	Initializing
Initial			MNXM550	(N(omega)-L-arginino)succinate(1-)		C10H17N4O6	289.265	-1	bigg:argsuc;biopath:N-(L-Arginino)succinate;brenda:BG87894;chebi:15682;chebi:57472;hmdb:HMDB00052;kegg:C03406;metacyc:L-ARGININO-SUCCINATE;reactome:34575;seed:cpd02152;upa:UPC03406	0	Initializing
Initial			MNXM553	hexanoyl-CoA		C27H42N7O17P3S	861.645	-4	bigg:hxcoa;biopath:Hexanoyl-CoA;brenda:BG14525;chebi:27540;chebi:62620;hmdb:HMDB02845;kegg:C05270;reactome:77326;seed:cpd03124	0	Initializing
Initial			MNXM554	porphobilinogen(1-)		C10H13N2O4	225.221	-1	bigg:ppbng;biopath:Porphobilinogen;brenda:BG987;chebi:17381;chebi:58126;hmdb:HMDB00245;kegg:C00931;metacyc:PORPHOBILINOGEN;reactome:189464;seed:cpd00689;upa:UPC00931	0	Initializing
Initial			MNXM555	quinolinate(2-)		C7H3NO4	165.103	-2	bigg:quln;biopath:Pyridine-2,3-dicarboxylate;brenda:BG24851;chebi:16675;chebi:29959;chebi:46828;chebi:46832;chebi:46833;gmelin:329233;hmdb:HMDB00232;kegg:C03722;metacyc:QUINOLINATE;reactome:197238;seed:cpd02333;upa:UPC03722	0	Initializing
Initial			MNXM558	2-demethylmenaquinol-8		C50H72O2	705.105	0	bigg:2dmmq8;chebi:61873;metacyc:CPD-12115;seed:cpd15352	0	Initializing
Initial			MNXM56	formaldehyde		CH2O	30.026	0	beilstein:1209228;biopath:Formaldehyde;brenda:BG36227;cas:50-00-0;chebi:16842;drugbank:DB03843;gmelin:445;hmdb:HMDB01426;kegg:C00067;kegg:D06525;metacyc:FORMALDEHYDE;pdbechem:FLH;pubmed:18837732;pubmed:7381846;reactome:143501;um-bbd:c0122;wikipedia:Formaldehyde	0	Initializing
Initial			MNXM56012	Heme		C34H32FeN4O4	616.487	-2	cas_number:14875-96-8;hmdb:HMDB03178	0	Initializing
Initial			MNXM561	ADP-D-glucose		C16H23N5O15P2	587.326	-2	bigg:adpglc;brenda:BG7320;chebi:15751;chebi:57498;hmdb:HMDB06557;kegg:C00498;metacyc:ADP-D-GLUCOSE;seed:cpd00387	0	Initializing
Initial			MNXM562	benzyl alcohol		C7H8O	108.138	0	beilstein:878307;bigg:bzalc;brenda:BG28541;cas:100-51-6;chebi:17987;chebi:25399;gmelin:26514;hmdb:HMDB03119;kegg:C00556;kegg:C03485;metacyc:BENZYL-ALCOHOL;pubmed:11766131;pubmed:21557223;pubmed:22036973;reaxys:878307;seed:cpd00435;seed:cpd02199;um-bbd:c0278;wikipedia:Benzyl_Alcohol	0	Initializing
Initial			MNXM564	myristoyl-[acyl-carrier protein]		C14H27OSR			bigg:myrsACP;chebi:50651;kegg:C05761;seed:cpd11466;upa:UPC05761	0	Initializing
Initial			MNXM5647	but-3-yn-1-ol		C4H6O	70.09	0	beilstein:773710;cas:927-74-2;chebi:27444;kegg:C06146;seed:cpd03665	0	Initializing
Initial			MNXM565	N(6)-(1,2-dicarboxylatoethyl)-AMP(4-)		C14H14N5O11P	459.262	-4	bigg:dcamp;biopath:Adenylosuccinate;brenda:BG5285;chebi:15919;chebi:57567;hmdb:HMDB00536;kegg:C03794;metacyc:ADENYLOSUCC;reactome:35141;seed:cpd02375;upa:UPC03794	0	Initializing
Initial			MNXM5679	cis-dodec-5-enoyl-[acyl-carrier protein] (n-C12:1)		C23H41N2O8PRS		-1	bigg:cddec5eACP;seed:cpd15415	0	Initializing
Initial			MNXM568	2-(Formamido)-N1-(5-prime-phosphoribosyl)acetamidine		C8H14N3O8P	311.186	-2	bigg:fpram;biopath:2-(Formamido)-N1-(5-prime-phosphoribosyl)acetamidine;brenda:BG26126;chebi:18413;chebi:58478;hmdb:HMDB00999;hmdb:HMDB02305;kegg:C04640;metacyc:5-PHOSPHORIBOSYL-N-FORMYLGLYCINEAMIDINE;reactome:111369;seed:cpd02826;upa:UPC04640	0	Initializing
Initial			MNXM569	2-methylbutanoyl-CoA(4-)		C26H40N7O17P3S	847.619	-4	bigg:2mbcoa;brenda:BG36385;chebi:15477;chebi:57336;kegg:C01033;reactome:70718;seed:cpd00760	0	Initializing
Initial			MNXM57	glutathione		C10H16N3O6S	306.316	-1	bigg:gthrd;biopath:Glutathione_(reduced);chebi:16856;chebi:57925;chebi:60836;hmdb:HMDB00125;kegg:C00051;metacyc:GLUTATHIONE;pubmed:4200890;pubmed:4745654;reactome:1247892;seed:cpd00042;upa:UPC00051	0	Initializing
Initial			MNXM570	5-hydroxy-L-tryptophan zwitterion		C11H12N2O3	220.225	0	bigg:5htrp;biopath:5-Hydroxy-L-tryptophan;brenda:BG3340;chebi:17780;chebi:28171;chebi:43186;chebi:58266;hmdb:HMDB00472;kegg:C00643;kegg:C01017;metacyc:5-HYDROXY-TRYPTOPHAN;reactome:209911;seed:cpd00490;seed:cpd00749;upa:UPC00643	0	Initializing
Initial			MNXM572	dUDP		C9H11N2O11P2	385.138	-3	bigg:dudp;biopath:2-prime-Deoxyuridine-5-prime-diphosphate;brenda:BG27561;chebi:28850;chebi:60471;hmdb:HMDB01000;kegg:C01346;metacyc:DUDP;seed:cpd00978	0	Initializing
Initial			MNXM5723	a dodecanoyl-[acp]					bigg:ddcaACP;kegg:C05223;metacyc:Dodecanoyl-ACPs;seed:cpd11468;upa:UPC05223	0	Initializing
Initial			MNXM573	ferulate		C10H9O4	193.176	-1	bigg:fer;brenda:BG427;chebi:17620;chebi:29749;hmdb:HMDB00954;kegg:C01494;metacyc:FERULIC-ACID;seed:cpd01059	0	Initializing
Initial			MNXM577	4-hydroxybenzaldehyde		C7H6O2	122.121	0	beilstein:471352;bigg:4hbald;brenda:BG174;brenda:BG24932;cas:123-08-0;chebi:17597;drugbank:DB03560;gmelin:82654;hmdb:HMDB11718;kegg:C00633;metacyc:4-HYDROXYBENZALDEHYDE;pdbechem:HBA;pubmed:22770225;reaxys:471352;seed:cpd00484;um-bbd:c0285;wikipedia:4-Hydroxybenzaldehyde	0	Initializing
Initial			MNXM58	sulfate		O4S	96.063	-2	beilstein:3648446;bigg:so4;biopath:Sulfate;biopath:Sulfate_(protonated);brenda:BG28677;brenda:BG28716;cas:14808-79-8;chebi:16189;chebi:23414;chebi:26836;chebi:31346;chebi:31795;chebi:32036;chebi:32149;chebi:32312;chebi:32583;chebi:32584;chebi:32586;chebi:32599;chebi:33146;chebi:35176;chebi:45696;chebi:50292;chebi:53001;chebi:53437;chebi:53438;chebi:53470;chebi:53471;chebi:53473;chebi:53474;chebi:…	0	Initializing
Initial			MNXM580	trans-dec-2-enoyl-CoA		C31H48N7O17P3S	915.736	-4	bigg:dc2coa;biopath:trans-Dec-2-enoyl-CoA;brenda:BG16174;chebi:10723;chebi:61406;hmdb:HMDB01291;hmdb:HMDB03948;kegg:C05275;lipidmaps:LMFA07050023;metacyc:T2-DECENOYL-COA;reactome:77343;seed:cpd03129	0	Initializing
Initial			MNXM581	(E)-hexadec-2-enoyl-CoA		C37H60N7O17P3S	999.895	-4	bigg:hdd2coa;biopath:trans-Hexadec-2-enoyl-CoA;brenda:BG17261;chebi:28935;chebi:52381;chebi:61526;hmdb:HMDB03945;kegg:C05272;metacyc:CPD0-2117;reactome:77284;seed:cpd03126	0	Initializing
Initial			MNXM582	2-dehydro-D-gluconate		C6H9O7	193.131	-1	beilstein:3907127;bigg:2dhguln;brenda:BG21862;chebi:16808;chebi:27469;kegg:C06473;metacyc:CPD-377;seed:cpd03889;seed:cpd15351	0	Initializing
Initial			MNXM584	allantoate		C4H7N4O4	175.123	-1	bigg:alltt;biopath:Allantoate;brenda:BG19637;chebi:17536;chebi:30837;hmdb:HMDB01209;kegg:C00499;metacyc:ALLANTOATE;seed:cpd00388;upa:UPC00499	0	Initializing
Initial			MNXM5885	pentanesulfonate		C5H11O3S	151.204	-1	bigg:pentso3;seed:cpd16742	0	Initializing
Initial			MNXM5904	prop-2-yn-1-ol		C3H4O	56.063	0	cas:107-19-7;chebi:28905;kegg:C05986;seed:cpd03563	0	Initializing
Initial			MNXM593	(R)-pantoate		C6H11O4	147.149	-1	bigg:pant-R;biopath:(R)-Pantoate;brenda:BG36770;brenda:BG85517;chebi:14737;chebi:15980;chebi:18697;drugbank:DB01930;kegg:C00522;metacyc:L-PANTOATE;pdbechem:PAF;seed:cpd00408;upa:UPC00522	0	Initializing
Initial			MNXM5958	trans-3-cis-11-vacceoyl-[acyl-carrier protein]		C29H51N2O8PRS		-1	bigg:t3c11vaceACP;seed:cpd15568	0	Initializing
Initial			MNXM5959	trans-3-cis-5-dodecenoyl-[acyl-carrier protein]		C23H39N2O8PRS		-1	bigg:t3c5ddeceACP;seed:cpd15569	0	Initializing
Initial			MNXM5960	trans-3-cis-7-myristoleoyl-[acyl-carrier protein]		C25H43N2O8PRS		-1	bigg:t3c7mrseACP;seed:cpd15570	0	Initializing
Initial			MNXM5961	trans-3-cis-9-palmitoleoyl-[acyl-carrier protein]		C27H47N2O8PRS		-1	bigg:t3c9palmeACP;seed:cpd15571	0	Initializing
Initial			MNXM5974	UDP-2,3-diacetamido-2,3-dideoxy-alpha-D-glucuronate		C19H25N4O18P2	659.365	-3	beilstein:11962414;brenda:BG71193;chebi:48402;chebi:58745;kegg:C19725;metacyc:CPD-10313;pubmed:18621892	0	Initializing
Initial			MNXM599	Iminoaspartate		C4H3NO4	129.071	-2	bigg:iasp;biopath:Iminoaspartate;brenda:BG19324;chebi:50616;chebi:58831;hmdb:HMDB01131;kegg:C05840;lipidmaps:LMFA01170110;metacyc:IMINOASPARTATE;seed:cpd03470;upa:UPC05840	0	Initializing
Initial			MNXM6	NADPH		C21H26N7O17P3	741.389	-4	beilstein:10411862;bigg:nadph;biopath:NADPH;brenda:BG48213;chebi:13392;chebi:16474;chebi:57783;hmdb:HMDB00221;kegg:C00005;metacyc:NADH-P-OR-NOP;metacyc:NADPH;reactome:29364;reactome:428206;reactome:517496;seed:cpd00005;upa:UPC00005	0	Initializing
Initial			MNXM60	bicarbonate		CHO3	61.017	-1	beilstein:3903504;biopath:Hydrogen_carbonate;bnice:C4;brenda:BG28931;cas:71-52-3;chebi:17544;chebi:28976;chebi:29377;chebi:31793;chebi:32139;chebi:3311;chebi:41609;chebi:6504;gmelin:49249;hmdb:HMDB00595;hmdb:HMDB03538;kegg:C00288;kegg:C01353;kegg:C07964;kegg:C08129;kegg:C12893;kegg:C18606;kegg:D02038;kegg:D02821;kegg:D02844;kegg:D02919;kegg:D04667;kegg:D05283;metacyc:CO3;metacyc:H2CO3;metacyc:HCO…	0	Initializing
Initial			MNXM601	pyrroloquinoline quinone		C14H3N2O8	327.182	-3	bigg:pqq;biopath:Pyrrolochinolinochinone_(oxidized);brenda:BG34975;chebi:18315;chebi:58442;gmelin:342621;hmdb:HMDB13636;kegg:C00113;metacyc:PQQ;seed:cpd00097;upa:UPC00113	0	Initializing
Initial			MNXM6018	(R)-3-hydroxy-cis-myristol-7-eoyl-CoA		C35H56N7O18P3S	987.842	-4	bigg:R-3hcmrs7ecoa;seed:cpd16754	0	Initializing
Initial			MNXM602	shikimate		C7H9O5	173.143	-1	bigg:skm;biopath:Shikimate;brenda:BG23975;chebi:16119;chebi:36208;hmdb:HMDB03070;kegg:C00493;metacyc:SHIKIMATE;reactome:964932;seed:cpd00383;upa:UPC00493	0	Initializing
Initial			MNXM6020	(R)-Hydroxydodecanoyl-5-en-CoA		C33H52N7O18P3S	959.788	-4	bigg:R-3hcddec5ecoa;seed:cpd16753	0	Initializing
Initial			MNXM603	tyramine		C8H12NO	138.187	1	bigg:tym;biopath:Tyramine;brenda:BG25676;chebi:15760;chebi:327995;hmdb:HMDB00306;kegg:C00483;metacyc:TYRAMINE;reactome:500606;seed:cpd00374	0	Initializing
Initial			MNXM606	1-hydroxy-2-methyl-2-(E)-butenyl 4-diphosphate		C5H9O8P2	259.068	-3	bigg:h2mb4p;brenda:BG16538;chebi:128753;chebi:15664;kegg:C11811;lipidmaps:LMPR01010009;metacyc:HYDROXY-METHYL-BUTENYL-DIP;seed:cpd08615;upa:UPC11811	0	Initializing
Initial			MNXM6067	2-Hexaprenyl-3-methyl-6-methoxy-1,4-benzoquinone		C38H56O3	560.849	0	chebi:28711;hmdb:HMDB06819;kegg:C05804;metacyc:CPD-11656;seed:cpd03441	0	Initializing
Initial			MNXM6068	(3E)-2-oxohex-3-enedioate		C6H4O5	156.093	-2	bigg:2hmc;brenda:BG23399;brenda:BG49003;chebi:16967;chebi:28080;chebi:32808;chebi:53146;chebi:64016;chebi:64031;chebi:64037;chebi:64908;chebi:64927;chebi:64928;kegg:C02501;kegg:C03453;metacyc:CPD-13337;metacyc:CPD-13339;metacyc:CPD-246;metacyc:CPD-8720;metacyc:CPD-8742;pubmed:19717587;reaxys:4310323;seed:cpd01644;upa:UPC02501	0	Initializing
Initial			MNXM607	(2S)-2-[5-amino-1-(5-O-phosphonato-beta-D-ribosyl)imidazole-4-carboxamido]succinate		C13H15N4O12P	450.252	-4	bigg:25aics;biopath:5-prime-Phosphoribosyl-4-N-(succino-carboxamide)-5-aminoimidazole;brenda:BG4597;chebi:18319;chebi:58443;hmdb:HMDB00797;kegg:C04823;metacyc:P-RIBOSYL-4-SUCCCARB-AMINOIMIDAZOLE;reactome:111399;seed:cpd02921;upa:UPC04823	0	Initializing
Initial			MNXM6072	2-Oxoarginine		C6H11N3O3	173.17	0	bigg:oxoarg-L;cas:SE:_NOS;seed:cpd03528	0	Initializing
Initial			MNXM609	2-methylbut-2-enoyl-CoA		C26H38N7O17P3S	845.603	-4	bigg:2mb2coa;biopath:2-Methylbut-2-enoyl-CoA;brenda:BG13938;brenda:BG36450;chebi:11614;chebi:15478;chebi:25293;chebi:57260;chebi:57337;hmdb:HMDB02054;kegg:C03345;metacyc:CPD-1083;reactome:70799;seed:cpd02125	0	Initializing
Initial			MNXM61	L-methionine zwitterion		C5H11NO2S	149.211	0	bigg:met-L;biopath:L-Methionine;brenda:BG20519;chebi:16044;chebi:16643;chebi:32631;chebi:32632;chebi:57844;gmelin:560248;hmdb:HMDB00696;kegg:C00073;kegg:D04984;metacyc:MET;metacyc:Protein-L-methionine;reactome:174390;seed:cpd00060;upa:UPC00073	0	Initializing
Initial			MNXM611	3-Dehydroshikimate		C7H7O5	171.127	-1	bigg:3dhsk;biopath:3-Dehydroshikimate;brenda:BG49176;chebi:16630;chebi:30918;kegg:C02637;kegg:C02652;metacyc:3-DEHYDRO-SHIKIMATE;reactome:964941;seed:cpd01716;seed:cpd01725;upa:UPC02637	0	Initializing
Initial			MNXM617	folate		C19H17N7O6	439.382	-2	bigg:fol;biopath:Folate;brenda:BG9174;chebi:27470;chebi:37445;chebi:62501;chebi:67011;hmdb:HMDB00121;kegg:C00504;metacyc:All-Folates;metacyc:CPD-12826;reactome:197965;seed:cpd00393;upa:UPC00504	0	Initializing
Initial			MNXM6198	C10:0-Medium-chain length Polyhydroxyalkanoate.		C10H18O2R		0	bigg:C100mclPHA;seed:cpd16744	0	Initializing
Initial			MNXM6199	C12:0-Medium-chain length Polyhydroxyalkanoate.		C12H22O2R		0	bigg:C120mclPHA;seed:cpd16745	0	Initializing
Initial			MNXM6200	C6:0-Medium-chain length Polyhydroxyalkanoate		C6H10O2R		0	bigg:C60mclPHA;seed:cpd16749	0	Initializing
Initial			MNXM6201	C8:0-Medium-chain length Polyhydroxyalkanoate.		C8H14O2R		0	bigg:C80mclPHA;seed:cpd16750	0	Initializing
Initial			MNXM622	1-deoxy-D-xylulose 5-phosphate(2-)		C5H9O7P	212.095	-2	beilstein:11127452;bigg:dxyl5p;brenda:BG37157;chebi:16493;chebi:57792;hmdb:HMDB01213;kegg:C11437;metacyc:DEOXYXYLULOSE-5P;seed:cpd08289;upa:UPC11437	0	Initializing
Initial			MNXM6229	cyclopropane phosphatidylethanolamine (dihexadec-9,10-cyclo-anoyl, n-C16:0 cyclo)		C39H74N1O8P1	715.981	0	bigg:cpe160;seed:cpd15433	0	Initializing
Initial			MNXM6230	cyclopropane phosphatidylethanolamine (dioctadec-11,12-cyclo-anoyl, n-C18:0 cyclo)		C43H82N1O8P1	772.087	0	bigg:cpe180;seed:cpd15434	0	Initializing
Initial			MNXM6231	cyclopropane phosphatidylglycerol (dihexadec-9,10-cyclo-anoyl, n-C16:0 cyclo)		C40H74O10P1	745.983	-1	bigg:cpg160;seed:cpd15435	0	Initializing
Initial			MNXM6232	cyclopropane phosphatidylglycerol (dioctadec-11,12-cyclo-anoyl, n-C18:0 cyclo)		C44H82O10P1	802.09	-1	bigg:cpg180;seed:cpd15436	0	Initializing
Initial			MNXM625	2'-deoxyadenosine		C10H13N5O3	251.242	0	beilstein:91015;bigg:dad-2;biopath:2-prime-Deoxyadenosine;brenda:BG66294;brenda:BG836;cas:958-09-8;chebi:17256;gmelin:283189;hmdb:HMDB00101;kegg:C00559;metacyc:DEOXYADENOSINE;pdbechem:3D1;pubmed:14253484;reaxys:91015;seed:cpd00438;wikipedia:Deoxyadenosine	0	Initializing
Initial			MNXM626	4-(trimethylammonio)butanoate		C7H15NO2	145.2	0	beilstein:3538300;bigg:4tmeabutn;bigg:gbbtn;brenda:BG36254;cas:407-64-7;chebi:16244;chebi:1941;hmdb:HMDB01161;hmdb:HMDB06831;kegg:C01181;metacyc:GAMMA-BUTYROBETAINE;reactome:31369;seed:cpd00870	0	Initializing
Initial			MNXM629	adenosylcobinamide		C58H84CoN16O11	1240.321	1	beilstein:9471192;bigg:adocbi;biopath:Adenosyl_cobinamide;chebi:2480;kegg:C06508;metacyc:ADENOSYLCOBINAMIDE;seed:cpd03918;upa:UPC06508	0	Initializing
Initial			MNXM63	CTP(3-)		C9H13N3O14P3	480.133	-3	bigg:ctp;biopath:Cytidine-5-prime-triphosphate;brenda:BG27764;chebi:17677;chebi:37563;chebi:58231;hmdb:HMDB00082;kegg:C00063;metacyc:CTP;reactome:110614;seed:cpd00052;upa:UPC00063	0	Initializing
Initial			MNXM634	DNA					bigg:dna;brenda:BG93096;cas:9007-49-2;chebi:16991;kegg:C00039;metacyc:DNA-Holder;metacyc:DNA-N;reactome:29428;seed:cpd11461	0	Initializing
Initial			MNXM635	histaminium		C5H10N3	112.153	1	bigg:hista;biopath:Histamine;brenda:BG21261;chebi:18295;chebi:51193;chebi:58432;hmdb:HMDB00870;kegg:C00388;metacyc:HISTAMINE;reactome:175992;seed:cpd00312;upa:UPC00388	0	Initializing
Initial			MNXM63693	N-butyryl-L-homoserine lactone		C8H13NO3	171.194	0	beilstein:8833344;brenda:BG59779;chebi:29643;kegg:C11837;lipid:LMFA08030002;lipidmaps:LMFA08030002;metacyc:CPD-10784;seed:cpd08635	0	Initializing
Initial			MNXM6376	Peptidoglycan subunit of P.putida KT2440		C40H62N8O21	990.961	-2	bigg:peptido_kt;seed:cpd16743	0	Initializing
Initial			MNXM639	a peptide		C2H4NO2R(C2H2NOR)n			bigg:pepd;brenda:BG93246;chebi:16670;chebi:60466;kegg:C00012;metacyc:Peptides;seed:cpd11608	0	Initializing
Initial			MNXM6417	(R)-3-Hydroxyoctadecanoyl-[acyl-carrier protein]		C29H55N2O9PRS		-1	bigg:3hoctaACP;seed:cpd15371	0	Initializing
Initial			MNXM642	trans-dodec-2-enoyl-CoA(4-)		C33H52N7O17P3S	943.789	-4	bigg:dd2coa;biopath:trans-2-Dodecenoyl-CoA;brenda:BG16597;brenda:BG16600;chebi:15471;chebi:57330;hmdb:HMDB03712;hmdb:HMDB11689;kegg:C03221;lipidmaps:LMFA07050010;metacyc:CPD-7222;reactome:77255;seed:cpd02060	0	Initializing
Initial			MNXM644	(2S,6S)-2,6-diaminopimelic acid dizwitterion		C7H14N2O4	190.197	0	bigg:26dap-LL;biopath:LL-2,6-Diaminoheptanedioate;brenda:BG24367;chebi:16026;chebi:47031;chebi:57609;hmdb:HMDB01370;kegg:C00666;lipidmaps:LMFA01170102;metacyc:LL-DIAMINOPIMELATE;seed:cpd00504;upa:UPC00666	0	Initializing
Initial			MNXM6465	UDP-N-acetylmuramoyl-L-alanyl-D-alpha-glutamyl-L-lysinate(3-)		C34H52N7O24P2	1004.757	-3	bigg:uAgl;brenda:BG16782;chebi:28289;chebi:58559;chebi:9837;kegg:C04700;seed:cpd02861	0	Initializing
Initial			MNXM6467	Undecaprenyl-diphospho-N-acetylmuramoyl-L-alanyl-D-glutamyl-L-lysyl-D-alanyl-D-alanine		C86H140N7O21P2	1670.014	-3	bigg:uaAgla;seed:cpd03486	0	Initializing
Initial			MNXM647	2'-deoxyguanosine		C10H13N5O4	267.241	0	bigg:dgsn;biopath:2-prime-Deoxyguanosine;brenda:BG842;cas:961-07-9;chebi:17172;hmdb:HMDB00085;kegg:C00330;metacyc:DEOXYGUANOSINE;seed:cpd00277	0	Initializing
Initial			MNXM648	2,5-diamino-4-hydroxy-6-(5-phosphonatoribosylamino)pyrimidine(3-)		C9H14N5O8P	351.21	-2	bigg:25dhpp;bigg:25drapp;brenda:BG27778;brenda:BG51502;chebi:29114;chebi:58614;chebi:59545;chebi:59546;kegg:C01304;metacyc:DIAMINO-OH-PHOSPHORIBOSYLAMINO-PYR;seed:cpd00957;upa:UPC01304	0	Initializing
Initial			MNXM649	2-dehydro-3-deoxy-6-phosphonato-D-gluconate(3-)		C6H8O9P	255.096	-3	beilstein:6714585;bigg:2ddg6p;biopath:2-Dehydro-3-deoxy-6-phospho-D-gluconate;brenda:BG22083;chebi:15925;chebi:57569;hmdb:HMDB01376;kegg:C04442;metacyc:2-KETO-3-DEOXY-6-P-GLUCONATE;seed:cpd02711;upa:UPC04442	0	Initializing
Initial			MNXM652	methanethiol		CH4S	48.107	0	bigg:ch4s;brenda:BG28550;cas:74-93-1;chebi:16007;hmdb:HMDB03227;kegg:C00409;metacyc:CPD-7671;seed:cpd00324;um-bbd:c0238	0	Initializing
Initial			MNXM654	trans-tetradec-2-enoyl-CoA		C35H56N7O17P3S	971.842	-4	bigg:td2coa;biopath:trans-Tetradec-2-enoyl-CoA;chebi:27721;chebi:61405;hmdb:HMDB03946;kegg:C05273;metacyc:CPD0-2120;reactome:77273;seed:cpd03127	0	Initializing
Initial			MNXM6556	(R)-3-hydroxy-cis-palm-9-eoyl-[acyl-carrier protein]		C27H49N2O9PRS		-1	bigg:3hcpalm9eACP;seed:cpd15369	0	Initializing
Initial			MNXM6557	(R)-3-hydroxy-cis-vacc-11-enoyl-[acyl-carrier protein]		C29H53N2O9PRS		-1	bigg:3hcvac11eACP;seed:cpd15370	0	Initializing
Initial			MNXM658	arsenite(1-)		AsH2O3	124.936	-1	bigg:aso3;brenda:BG252;chebi:29242;chebi:29243;chebi:29866;chebi:49900;hmdb:HMDB11620;kegg:C06697;metacyc:CPD-763;metacyc:CPD0-2040;seed:cpd04098	0	Initializing
Initial			MNXM66	sn-glycerol 3-phosphate(2-)		C3H7O6P	170.058	-2	beilstein:6115564;bigg:glyc1p;bigg:glyc3p;biopath:3(3-Phosphatidyl-)glycerol;biopath:sn-Glycerol_3-phosphate;brenda:BG84411;brenda:BG93263;chebi:15978;chebi:16890;chebi:17517;chebi:57597;chebi:60291;chebi:60523;chebi:64716;hmdb:HMDB00126;kegg:C00093;kegg:C00344;lipidmaps:LMGP04010000;metacyc:GLYCEROL-3P;metacyc:L-1-PHOSPHATIDYL-GLYCEROL;reactome:1483256;reactome:188458;seed:cpd00080;seed:cpd11652…	0	Initializing
Initial			MNXM660	phenylethylamine		C8H12N	122.188	1	beilstein:3539103;bigg:peamn;brenda:BG89162;chebi:18397;chebi:225237;hmdb:HMDB12275;kegg:C05332;metacyc:PHENYLETHYLAMINE;pdbechem:PEA;pubmed:10476872;reactome:500605;seed:cpd03161;upa:UPC05332	0	Initializing
Initial			MNXM662	thiamine(1+) monophosphate(2-)		C12H16N4O4PS	343.319	-1	beilstein:7232643;bigg:thmmp;brenda:BG3637;chebi:18338;chebi:37574;chebi:37575;chebi:9533;hmdb:HMDB02666;kegg:C01081;metacyc:THIAMINE-P;seed:cpd00793;upa:UPC01081	0	Initializing
Initial			MNXM66267	P1,P4-Bis(5'-adenosyl) tetraphosphate		C20H24N10O19P4	832.355	-4	hmdb:HMDB06502	0	Initializing
Initial			MNXM663	(R)-3-hydroxybutanoate		C4H7O3	103.097	-1	beilstein:6114857;bigg:bhb;biopath:(R)-3-Hydroxybutanoate;brenda:BG19700;chebi:10983;chebi:17066;hmdb:HMDB00011;kegg:C01089;lipidmaps:LMFA01050243;metacyc:CPD-335;pubmed:19304817;reactome:73911;reaxys:6114857;seed:cpd00797	0	Initializing
Initial			MNXM664	(R)-acetoin		C4H8O2	88.105	0	bigg:actn-R;biopath:(R)-Acetoin;brenda:BG19668;cas:513-86-0;chebi:15686;kegg:C00810;lipidmaps:LMFA12000064;metacyc:CPD-10353;seed:cpd00361;upa:UPC00466;upa:UPC00810	0	Initializing
Initial			MNXM665	3',5'-cyclic GMP(1-)		C10H11N5O7P	344.197	-1	beilstein:4030890;beilstein:7235136;bigg:35cgmp;biopath:Guanosine-3-prime,5-prime-monophosphate_(cyclic);brenda:BG670;chebi:16356;chebi:57746;gmelin:1336501;hmdb:HMDB01314;kegg:C00942;metacyc:CGMP;reactome:30991;seed:cpd00697;upa:UPC00942	0	Initializing
Initial			MNXM669	D-alanyl-D-alanine		C6H12N2O3	160.171	0	bigg:alaala;brenda:BG22134;chebi:16576;chebi:57822;hmdb:HMDB03459;kegg:C00993;metacyc:D-ALA-D-ALA;seed:cpd00731	0	Initializing
Initial			MNXM670	gallate		C7H5O5	169.112	-1	beilstein:3907457;bigg:ga;brenda:BG24982;chebi:16918;chebi:30778;gmelin:328003;hmdb:HMDB05807;kegg:C01424;metacyc:CPD-13085;metacyc:CPD-183;seed:cpd01020;um-bbd:c0006	0	Initializing
Initial			MNXM674	(S)-3-hydroxydecanoyl-CoA		C31H50N7O18P3S	933.751	-4	bigg:3hdcoa;biopath:(S)-Hydroxydecanoyl-CoA;chebi:28325;chebi:62616;kegg:C05264;metacyc:CPD0-2244;reactome:77341;seed:cpd03118	0	Initializing
Initial			MNXM677	3-oxodecanoyl-CoA		C31H48N7O18P3S	931.735	-4	bigg:3odcoa;biopath:3-Oxodecanoyl-CoA;chebi:28528;chebi:62548;hmdb:HMDB03939;kegg:C05265;reactome:77339;seed:cpd03119	0	Initializing
Initial			MNXM682	glycerol 1-phosphate		C3H7O6P	170.058	-2	beilstein:1873731;brenda:BG18111;chebi:14336;chebi:15943;chebi:231935;gmelin:602374;kegg:C03189;metacyc:CPD0-1186;metacyc:Glycerol-1-phosphate;seed:cpd16494	0	Initializing
Initial			MNXM683	L-cysteinylglycine		C5H10N2O3S	178.21	0	bigg:cgly;biopath:L-Cysteinylglycine;brenda:BG20292;chebi:4047;chebi:61694;hmdb:HMDB00078;kegg:C01419;metacyc:CYS-GLY;reactome:1247904;seed:cpd01017	0	Initializing
Initial			MNXM6837	3-oxo-cis-dodec-5-enoyl-[acyl-carrier protein]		C23H39N2O9PRS		-1	bigg:3ocddec5eACP;seed:cpd15373	0	Initializing
Initial			MNXM6838	3-oxo-cis-myristol-7-eoyl-[acyl-carrier protein]		C25H43N2O9PRS		-1	bigg:3ocmrs7eACP;seed:cpd15374	0	Initializing
Initial			MNXM6839	3-oxo-cis-palm-9-eoyl-[acyl-carrier protein]		C27H47N2O9PRS		-1	bigg:3ocpalm9eACP;seed:cpd15375	0	Initializing
Initial			MNXM684	L-pipecolate		C6H11NO2	129.157	0	bigg:Lpipecol;biopath:L-Pipecolate;brenda:BG59615;chebi:17964;chebi:18703;chebi:30633;chebi:30913;chebi:36110;chebi:41582;chebi:61185;hmdb:HMDB00070;hmdb:HMDB00716;hmdb:HMDB05960;kegg:C00408;metacyc:CPD-11619;metacyc:L-PIPECOLATE;seed:cpd00323	0	Initializing
Initial			MNXM6840	3-oxo-cis-vacc-11-enoyl-[acyl-carrier protein]		C29H51N2O9PRS		-1	bigg:3ocvac11eACP;seed:cpd15376	0	Initializing
Initial			MNXM687	xanthosine		C10H12N4O6	284.225	0	bigg:xtsn;biopath:Xanthosine;brenda:BG652;cas:146-80-5;chebi:18107;hmdb:HMDB00299;kegg:C01762;metacyc:XANTHOSINE;pubmed:10879466;pubmed:19176874;pubmed:21071429;pubmed:22698263;pubmed:22731949;pubmed:22770225;pubmed:22932763;reaxys:625906;seed:cpd01217;upa:UPC01762;wikipedia:Xanthosine	0	Initializing
Initial			MNXM69	glyoxylate		C2HO3	73.028	-1	beilstein:3903641;bigg:glx;biopath:Glyoxalate;brenda:BG15375;chebi:16891;chebi:36655;gmelin:323497;hmdb:HMDB00119;kegg:C00048;metacyc:GLYOX;reactome:389678;seed:cpd00040;upa:UPC00048	0	Initializing
Initial			MNXM691	4-maleylacetoacetate		C8H6O6	198.13	-2	bigg:4mlacac;biopath:4-Maleylacetoacetate;chebi:17105;chebi:47904;hmdb:HMDB02052;kegg:C01036;lipidmaps:LMFA01170114;metacyc:4-MALEYL-ACETOACETATE;reactome:31135;seed:cpd00763;um-bbd:c0109;upa:UPC01036	0	Initializing
Initial			MNXM693	D-galacturonate		C6H9O7	193.131	-1	biopath:D-Galacturonate_(openchain);chebi:12952;chebi:47962;hmdb:HMDB02545;metacyc:D-GALACTURONATE	0	Initializing
Initial			MNXM696	L-arogenate(1-)		C10H12NO5	226.206	-1	brenda:BG941;chebi:17530;chebi:21239;chebi:58180;kegg:C00826;metacyc:CPD-659;seed:cpd00616;upa:UPC00826	0	Initializing
Initial			MNXM697	Leu-tRNA(Leu)					bigg:leutrna;chebi:16624;kegg:C02047;metacyc:Charged-LEU-tRNAs;reactome:379757;reactome:379773;seed:cpd12003	0	Initializing
Initial			MNXM699	O-acetyl-L-homoserine zwitterion		C6H11NO4	161.156	0	bigg:achms;brenda:BG22022;chebi:16288;chebi:37034;chebi:57716;chebi:7671;kegg:C01077;metacyc:CPD-667;seed:cpd00790;upa:UPC01077	0	Initializing
Initial			MNXM7	ADP		C10H12N5O10P2	424.177	-3	beilstein:3783669;bigg:adp;biopath:Adenosine-5-prime-diphosphate;bnice:C11;brenda:BG1228;chebi:16761;chebi:456216;gmelin:341336;hmdb:HMDB01341;kegg:C00008;metacyc:ADP;metacyc:ADP-GROUP;reactome:29370;reactome:429153;reactome:429160;reactome:481002;seed:cpd00008;upa:UPC00008	0	Initializing
Initial			MNXM70	L-argininium(1+)		C6H15N4O2	175.209	1	bigg:arg-L;biopath:L-Arginine;biopath:L-Arginine_(protonated);brenda:BG36213;chebi:16467;chebi:29952;chebi:32681;chebi:32682;chebi:32683;gmelin:1345601;hmdb:HMDB00517;kegg:C00062;kegg:C05693;kegg:D02397;kegg:D07574;metacyc:ARG;reactome:2641003;reactome:2641011;reactome:2641012;reactome:29468;reactome:352135;reactome:375468;reactome:375764;reactome:375781;reactome:375794;reactome:375795;reactome:3…	0	Initializing
Initial			MNXM700	trans-urocanate		C6H5N2O2	137.116	-1	beilstein:5735282;bigg:urcan;biopath:Urocanate;brenda:BG23292;chebi:17771;chebi:27247;chebi:27248;chebi:30817;chebi:30818;chebi:30819;hmdb:HMDB00301;kegg:C00785;metacyc:UROCANATE;reactome:30721;seed:cpd00581;upa:UPC00785	0	Initializing
Initial			MNXM701	(2S,3S)-3-hydroxy-2-methylbutanoyl-CoA(4-)		C26H40N7O18P3S	863.618	-4	bigg:3hmbcoa;biopath:(2S,3S)-3-Hydroxy-2-methylbutanoyl-CoA;brenda:BG14008;chebi:15449;chebi:57312;hmdb:HMDB01356;kegg:C04405;reactome:70829;seed:cpd02691	0	Initializing
Initial			MNXM7029	ADP-D-glycero-D-manno-heptose(2-)		C17H25N5O16P2	617.352	-2	bigg:adphep-DD;brenda:BG8038;chebi:16693;chebi:57863;chebi:59966;chebi:59967;kegg:C06397;metacyc:ADP-D-GLYCERO-D-MANNO-HEPTOSE;seed:cpd03830;upa:UPC06397	0	Initializing
Initial			MNXM704	2'-deoxycytidine		C9H13N3O4	227.217	0	beilstein:87567;bigg:dcyt;biopath:2-prime-Deoxycytidine;brenda:BG27466;cas:951-77-9;chebi:15698;drugbank:DB02594;gmelin:1321747;hmdb:HMDB00014;kegg:C00881;kegg:D06196;metacyc:DEOXYCYTIDINE;pdbechem:DCZ;seed:cpd00654	0	Initializing
Initial			MNXM705	3-oxolauroyl-CoA		C33H52N7O18P3S	959.788	-4	bigg:3oddcoa;biopath:3-Oxododecanoyl-CoA;chebi:27868;chebi:62615;hmdb:HMDB03937;kegg:C05263;metacyc:CPD0-2105;reactome:77253;seed:cpd03117	0	Initializing
Initial			MNXM706	3-oxooctanoyl-CoA		C29H44N7O18P3S	903.682	-4	bigg:3oocoa;biopath:3-Oxooctanoyl-CoA;chebi:28264;chebi:62619;hmdb:HMDB03941;kegg:C05267;metacyc:CPD0-2106;reactome:77328;seed:cpd03121	0	Initializing
Initial			MNXM707	3-oxotetradecanoyl-CoA		C35H56N7O18P3S	987.842	-4	bigg:3otdcoa;biopath:3-Oxotetradecanoyl-CoA;chebi:28726;chebi:62543;hmdb:HMDB03935;kegg:C05261;metacyc:CPD-10284;reactome:77269;seed:cpd12689	0	Initializing
Initial			MNXM708	4-fumarylacetoacetate(2-)		C8H6O6	198.13	-2	bigg:4fumacac;biopath:4-Fumarylacetoacetate;chebi:18034;chebi:30907;hmdb:HMDB01268;kegg:C01061;lipidmaps:LMFA01170066;metacyc:4-FUMARYL-ACETOACETATE;pubmed:11532983;reactome:31175;seed:cpd00780;um-bbd:c0110;upa:UPC01061	0	Initializing
Initial			MNXM71	tRNA(Gln)					bigg:trnagln;chebi:29168;kegg:C01640;metacyc:GLN-tRNAs;reactome:379740;reactome:379748;seed:cpd11911	0	Initializing
Initial			MNXM711	Co(2+)		Co	58.933	2	bigg:cobalt2;biopath:Co2+;cas:22541-53-3;chebi:35696;chebi:48828;gmelin:6853;kegg:C00175;metacyc:CO+2;pdbechem:CO;seed:cpd00149;upa:UPC00175	0	Initializing
Initial			MNXM716	3-oxoadipate		C6H6O5	158.109	-2	bigg:3oxoadp;biopath:3-Oxoadipate;brenda:BG23646;chebi:15775;chebi:37440;hmdb:HMDB00398;kegg:C00846;lipidmaps:LMFA01170096;metacyc:3-KETO-ADIPATE;reaxys:11212454;seed:cpd00630;um-bbd:c0100;upa:UPC00846	0	Initializing
Initial			MNXM717	3-oxohexanoyl-CoA		C27H40N7O18P3S	875.629	-4	bigg:3ohcoa;biopath:3-Oxohexanoyl-CoA;chebi:27648;chebi:62418;hmdb:HMDB03943;kegg:C05269;reactome:77320;seed:cpd03123	0	Initializing
Initial			MNXM7186	cis-dec-3-enoyl-[acyl-carrier protein] (n-C10:1)		C21H37N2O8PRS		-1	bigg:cdec3eACP;seed:cpd15416	0	Initializing
Initial			MNXM721	alpha-D-mannose 1-phosphate(2-)		C6H11O9P	258.12	-2	beilstein:3911528;bigg:man1p;brenda:BG56456;chebi:18205;chebi:58409;kegg:C00636;metacyc:MANNOSE-1P;seed:cpd00485;upa:UPC00636	0	Initializing
Initial			MNXM724	dinitrogen		N2	28.013	0	bigg:n2;biopath:Nitrogen;brenda:BG28840;cas:7727-37-9;chebi:17997;chebi:30099;chebi:30102;gmelin:150;hmdb:HMDB01371;kegg:C00697;metacyc:NITROGEN-MOLECULE;pdbechem:HDZ;pubmed:18334638;pubmed:22237545;reaxys:15940095;seed:cpd00528;upa:UPC00697;wikipedia:Nitrogen	0	Initializing
Initial			MNXM727	L-selenocysteine zwitterion		C3H7NO2Se	168.053	0	bigg:selcys;brenda:BG17930;chebi:16633;chebi:30001;chebi:32742;chebi:32744;chebi:32747;chebi:32751;chebi:32752;chebi:32754;chebi:57843;chebi:9093;hmdb:HMDB03288;kegg:C05688;metacyc:CPD0-1561;metacyc:L-SELENOCYSTEINE;seed:cpd03389	0	Initializing
Initial			MNXM73	phosphoenolpyruvate		C3H2O6P	165.018	-3	beilstein:3951723;bigg:pep;biopath:Phosphoenolpyruvate;brenda:BG17779;chebi:18021;chebi:44897;chebi:58702;gmelin:486447;hmdb:HMDB00263;kegg:C00074;metacyc:PHOSPHO-ENOL-PYRUVATE;reactome:29492;seed:cpd00061;upa:UPC00074	0	Initializing
Initial			MNXM730	N-acetyl-L-glutamate(2-)		C7H9NO5	187.15	-2	bigg:acglu;biopath:N-Acetyl-L-glutamate;brenda:BG24046;cas:1188-37-0;chebi:17533;chebi:21549;chebi:44337;kegg:C00624;kegg:D07778;metacyc:ACETYL-GLU;pubmed:19399372;pubmed:19754428;reactome:30471;seed:cpd00477;upa:UPC00624	0	Initializing
Initial			MNXM733	(S)-3-hydroxylauroyl-CoA		C33H54N7O18P3S	961.804	-4	bigg:3hddcoa;biopath:(S)-3-Hydroxydodecanoyl-CoA;chebi:27668;chebi:62558;hmdb:HMDB03936;kegg:C05262;metacyc:CPD0-2107;reactome:77252;seed:cpd03116	0	Initializing
Initial			MNXM734	2,3-dihydroxy-3-methylbutanoate		C5H9O4	133.123	-1	bigg:23dhmb;biopath:2,3-Dihydroxyisovalerate;brenda:BG20392;brenda:BG29125;chebi:11424;chebi:15684;chebi:15689;chebi:49072;hmdb:HMDB12141;kegg:C04039;kegg:C04272;metacyc:CPD-13357;metacyc:DIOH-ISOVALERATE;seed:cpd02498;upa:UPC04272	0	Initializing
Initial			MNXM738	3-oxopalmitoyl-CoA(4-)		C37H60N7O18P3S	1015.895	-4	bigg:3ohdcoa;biopath:3-Oxopalmitoyl-CoA;brenda:BG17266;chebi:15491;chebi:57349;hmdb:HMDB06402;kegg:C05259;metacyc:3-OXOPALMITOYL-COA;reactome:77302;seed:cpd03114	0	Initializing
Initial			MNXM74	D-glyceraldehyde 3-phosphate		C3H5O6P	168.042	-2	beilstein:6139851;biopath:D-Glyceraldehyde_3-phosphate;brenda:BG59;chebi:29052;chebi:59776;kegg:C00118;metacyc:GAP;reactome:29578	0	Initializing
Initial			MNXM742	carbamate		CH2NO2	60.032	-1	beilstein:3903503;biopath:Carbamate;brenda:BG28520;cas:302-11-4;chebi:13941;chebi:28616;gmelin:239604;hmdb:HMDB03551;kegg:C01563;metacyc:CARBAMATE;seed:cpd01101	0	Initializing
Initial			MNXM743	D-fructofuranose 1-phosphate(2-)		C6H11O9P	258.12	-2	bigg:f1p;biopath:beta-D-Fructose_1-phosphate;brenda:BG22630;chebi:37515;chebi:58674;hmdb:HMDB01076;kegg:C01094;metacyc:FRU1P;seed:cpd00802	0	Initializing
Initial			MNXM7437	homoserine lactone					seed:cpd16660	0	Initializing
Initial			MNXM744	D-glucarate		C6H8O8	208.123	-2	beilstein:3909239;bigg:glcr;biopath:D-Glucarate;brenda:BG36282;chebi:16002;chebi:30612;gmelin:407929;hmdb:HMDB00663;kegg:C00818;lipidmaps:LMFA01170108;metacyc:D-GLUCARATE;pdbechem:GKR;seed:cpd00609;upa:UPC00818	0	Initializing
Initial			MNXM748	L-1-piperideine-6-carboxylate		C6H8NO2	126.133	-1	bigg:thp2c;biopath:delta6-Piperidine-2-L-carboxylate;brenda:BG89115;chebi:16987;chebi:49014;chebi:49015;chebi:58769;hmdb:HMDB12130;kegg:C00450;metacyc:CPD-7682;seed:cpd00352	0	Initializing
Initial			MNXM75	acetaldehyde		C2H4O	44.053	0	beilstein:505984;bigg:acald;biopath:Acetaldehyde;brenda:BG15435;brenda:BG89392;cas:75-07-0;chebi:15343;gmelin:779;hmdb:HMDB00990;kegg:C00084;metacyc:ACETALD;pdbechem:ACU;pubmed:15239123;pubmed:18001279;pubmed:2233695;pubmed:4239189;pubmed:5526694;pubmed:6036728;reactome:113532;reactome:113745;reaxys:505984;seed:cpd00071;um-bbd:c0160;upa:UPC00084;wikipedia:Acetaldehyde	0	Initializing
Initial			MNXM750	octanoate		C8H15O2	143.204	-1	beilstein:3588079;bigg:octa;brenda:BG26171;cas:74-81-7;chebi:25646;chebi:28837;gmelin:329219;hmdb:HMDB00482;kegg:C06423;lipidmaps:LMFA01010008;metacyc:CPD-195;pubmed:11983812;seed:cpd03846;um-bbd:c0047	0	Initializing
Initial			MNXM75154	phosphonate					chebi:26066	0	Initializing
Initial			MNXM753	trans-hex-2-enoyl-CoA		C27H40N7O17P3S	859.629	-4	bigg:hx2coa;biopath:trans-Hex-2-enoyl-CoA;brenda:BG14409;brenda:BG14411;chebi:28706;chebi:62077;hmdb:HMDB03944;kegg:C05271;lipidmaps:LMFA07050019;metacyc:CPD0-2121;reactome:77324;seed:cpd03125	0	Initializing
Initial			MNXM754	vanillin		C8H8O3	152.147	0	beilstein:472792;bigg:vanln;brenda:BG26657;cas:121-33-5;chebi:18346;gmelin:3596;hmdb:HMDB12308;kegg:C00755;metacyc:VANILLIN;seed:cpd00561;um-bbd:c0193	0	Initializing
Initial			MNXM757	(S)-3-hydroxyhexanoyl-CoA		C27H42N7O18P3S	877.645	-4	bigg:3hhcoa;biopath:(S)-Hydroxyhexanoyl-CoA;chebi:28276;chebi:62075;hmdb:HMDB03942;kegg:C05268;lipidmaps:LMFA07050017;metacyc:OH-HEXANOYL-COA;reactome:77322;seed:cpd03122	0	Initializing
Initial			MNXM759	4-(phosphonooxy)-L-threonine		C4H8NO7P	213.083	-2	bigg:phthr;brenda:BG36516;chebi:18336;chebi:58452;hmdb:HMDB06802;kegg:C06055;metacyc:4-PHOSPHONOOXY-THREONINE;metacyc:CPD0-1427;seed:cpd03607;upa:UPC06055	0	Initializing
Initial			MNXM76	L-tyrosine zwitterion		C9H11NO3	181.189	0	bigg:tyr-L;biopath:L-Tyrosine;brenda:BG27212;chebi:17895;chebi:32760;chebi:32761;chebi:32762;chebi:46858;chebi:53696;chebi:58315;hmdb:HMDB00158;kegg:C00082;metacyc:TYR;reactome:29506;reactome:379710;seed:cpd00069;upa:UPC00082	0	Initializing
Initial			MNXM761	cytosine		C4H5N3O	111.102	0	beilstein:2637;bigg:csn;biopath:Cytosine;brenda:BG19308;cas:71-30-7;chebi:16040;gmelin:82472;hmdb:HMDB00630;kegg:C00380;metacyc:CYTOSINE;pdbechem:CYT;pubmed:14253484;pubmed:22770225;reaxys:2637;seed:cpd00307;upa:UPC00380;wikipedia:Cytosine	0	Initializing
Initial			MNXM765	pyrroloquinoline quinol(3-)		C14H5N2O8	329.198	-3	bigg:pqqh2;biopath:Pyrrolochinolinochinone_(reduced);brenda:BG5759;chebi:18356;chebi:58459;gmelin:342620;kegg:C01359;metacyc:CPD-104;seed:cpd00986;upa:UPC01359	0	Initializing
Initial			MNXM7659	phosphatidylserine (didodecanoyl, n-C12:0)		C30H57N1O10P1	622.748	-1	bigg:ps120;seed:cpd15552	0	Initializing
Initial			MNXM766	(S)-3-hydroxyoctanoyl-CoA		C29H46N7O18P3S	905.698	-4	bigg:3hocoa;biopath:(S)-Hydroxyoctanoyl-CoA;chebi:28632;chebi:62617;kegg:C05266;metacyc:CPD0-2224;reactome:77330;seed:cpd03120	0	Initializing
Initial			MNXM7660	phosphatidylserine (dihexadec-9-enoyl, n-C16:1)		C38H69N1O10P1	730.929	-1	bigg:ps161;seed:cpd15556	0	Initializing
Initial			MNXM7661	phosphatidylserine (dihexadecanoyl, n-C16:0)		C38H73N1O10P1	734.961	-1	bigg:ps160;seed:cpd15555	0	Initializing
Initial			MNXM7662	phosphatidylserine (dioctadec-11-enoyl, n-C18:1)		C42H77N1O10P1	787.035	-1	bigg:ps181;seed:cpd15558	0	Initializing
Initial			MNXM7663	phosphatidylserine (dioctadecanoyl, n-C18:0)		C42H81N1O10P1	791.067	-1	bigg:ps180;seed:cpd15557	0	Initializing
Initial			MNXM767	(S)-3-hydroxytetradecanoyl-CoA		C35H58N7O18P3S	989.857	-4	bigg:3htdcoa;biopath:(S)-3-Hydroxytetradecanoyl-CoA;chebi:27466;chebi:62614;hmdb:HMDB03934;kegg:C05260;metacyc:CPD0-2171;reactome:77276;seed:cpd03115	0	Initializing
Initial			MNXM77	glycerone phosphate		C3H5O6P	168.042	-2	beilstein:4428349;bigg:dhap;biopath:2-Glycerone_phosphate;brenda:BG89172;chebi:16108;chebi:57642;hmdb:HMDB01473;kegg:C00111;metacyc:DIHYDROXY-ACETONE-PHOSPHATE;reactome:75970;seed:cpd00095;upa:UPC00111	0	Initializing
Initial			MNXM770	2,5-dioxopentanoate		C5H5O4	129.091	-1	biopath:2,5-Dioxopentanoate;brenda:BG20992;chebi:17415;chebi:58136;kegg:C00433;metacyc:CPD-654;seed:cpd00340;upa:UPC00433	0	Initializing
Initial			MNXM773	6-hydroxynicotinate		C6H4NO3	138.101	-1	bigg:6hnac;biopath:6-Hydroxynicotinate;brenda:BG36363;chebi:16168;chebi:57664;gmelin:2457083;hmdb:HMDB02658;kegg:C01020;metacyc:6-HYDROXY-NICOTINATE;seed:cpd00752;upa:UPC01020	0	Initializing
Initial			MNXM776	cellobiose		C12H22O11	342.296	0	beilstein:1292744;biopath:Cellobiose;brenda:BG3991;cas:528-50-7;chebi:17057;drugbank:DB02061;kegg:C00185;seed:cpd00158	0	Initializing
Initial			MNXM78	L-lysinium(1+)		C6H15N2O2	147.196	1	bigg:lys-L;biopath:L-Lysine;brenda:BG22685;chebi:18019;chebi:32550;chebi:32551;chebi:32552;gmelin:1149956;hmdb:HMDB00182;kegg:C00047;kegg:D02278;metacyc:LYS;reactome:29444;seed:cpd00039;upa:UPC00047;upa:UPC16440	0	Initializing
Initial			MNXM78210	propenoyl-CoA					chebi:26302	0	Initializing
Initial			MNXM784	trans-oct-2-enoyl-CoA		C29H44N7O17P3S	887.683	-4	bigg:oc2coa;biopath:trans-Oct-2-enoyl-CoA;brenda:BG15239;chebi:27537;chebi:62242;hmdb:HMDB03949;kegg:C05276;metacyc:CPD0-2108;reactome:77332;seed:cpd03130	0	Initializing
Initial			MNXM785	UDP-N-acetyl-alpha-D-muramate		C20H28N3O19P2	676.393	-3	bigg:uamr;biopath:UDP-N-Acetylmuramate;brenda:BG10536;chebi:17882;chebi:58309;chebi:70757;chebi:70765;hmdb:HMDB11720;kegg:C01050;metacyc:CPD0-1338;metacyc:UDP-N-ACETYLMURAMATE;reaxys:10752674;seed:cpd00773	0	Initializing
Initial			MNXM7864	UDP-N-acetylmuramoyl-L-alanyl-D-gamma-glutamyl-L-lysine(3-)		C34H52N7O24P2	1004.757	-3	bigg:uGgl;brenda:BG16780;chebi:16329;chebi:57736;kegg:C05892;kegg:C19720;metacyc:CPD-209;seed:cpd03490	0	Initializing
Initial			MNXM7865	UDP-N-acetyl-alpha-D-muramoyl-L-alanyl-gamma-D-glutamyl-L-lysyl-D-alanyl-D-alanine		C40H62N9O26P2	1146.913	-3	bigg:uGgla;brenda:BG18328;chebi:17277;chebi:58086;chebi:70758;chebi:70768;kegg:C04702;seed:cpd02862	0	Initializing
Initial			MNXM79	(6S)-5,6,7,8-tetrahydrofolate		C19H21N7O6	443.413	-2	beilstein:10223255;bigg:thf;biopath:Tetrahydrofolate;brenda:BG9334;brenda:BG9336;brenda:BG9337;chebi:15635;chebi:20506;chebi:26907;chebi:57453;chebi:67016;chebi:68437;hmdb:HMDB01846;kegg:C00101;metacyc:THF;reactome:200671;seed:cpd00087;upa:UPC00101;upa:UPX00054	0	Initializing
Initial			MNXM790	4-amino-2-methyl-5-phosphonatomethylpyrimidine(2-)		C6H8N3O4P	217.119	-2	bigg:4ampm;brenda:BG21646;chebi:18032;chebi:58354;kegg:C04556;metacyc:AMINO-HYDROXYMETHYL-METHYL-PYR-P;seed:cpd02775;upa:UPC04556	0	Initializing
Initial			MNXM791	5-amino-6-(D-ribitylamino)uracil		C9H16N4O6	276.247	0	beilstein:33063;bigg:4r5au;brenda:BG27771;cas:17014-74-3;chebi:15934;hmdb:HMDB11106;kegg:C04732;metacyc:AMINO-RIBOSYLAMINO-1H-3H-PYR-DIONE;pubmed:11237620;pubmed:15723519;pubmed:9211334;seed:cpd02882;upa:UPC04732	0	Initializing
Initial			MNXM792	5-aminopentanoate		C5H11NO2	117.146	0	bigg:5aptn;biopath:5-Aminopentanoate;brenda:BG36521;chebi:15887;chebi:356010;gmelin:1042689;hmdb:HMDB03355;kegg:C00431;lipidmaps:LMFA01100040;metacyc:5-AMINOPENTANOATE;seed:cpd00339;upa:UPC00431	0	Initializing
Initial			MNXM795	D-tagatofuranose 6-phosphate(2-)		C6H11O9P	258.12	-2	beilstein:4909408;bigg:tag6p-D;brenda:BG22615;chebi:17837;chebi:4251;chebi:58695;hmdb:HMDB06873;kegg:C01097;metacyc:TAGATOSE-6-PHOSPHATE;seed:cpd00805;upa:UPC01097	0	Initializing
Initial			MNXM79613	Pseudomonas aeruginosa LPS core precursor 1 + KDO2-lipidA		C103H181N2O45P2	2229.473	0	seed:cpd17058	0	Initializing
Initial			MNXM8	NAD(+)		C21H26N7O14P2	662.417	-1	beilstein:3868403;bigg:nad;biopath:NAD;brenda:BG11259;chebi:13389;chebi:15846;chebi:44215;chebi:57540;gmelin:684342;hmdb:HMDB00902;kegg:C00003;metacyc:NAD;reactome:29360;seed:cpd00003;upa:UPC00003	0	Initializing
Initial			MNXM80	UMP(2-)		C9H11N2O9P	322.165	-2	beilstein:3570858;bigg:ump;biopath:Uridine-5-prime-phosphate;brenda:BG27452;chebi:16695;chebi:57865;gmelin:341500;hmdb:HMDB00288;kegg:C00105;metacyc:CPD0-2080;metacyc:UMP;reactome:109402;seed:cpd00091;upa:UPC00105	0	Initializing
Initial			MNXM802	N-carbamoyl-beta-alaninate		C4H7N2O3	131.11	-1	beilstein:3663255;bigg:cala;biopath:3-Ureidopropionate;brenda:BG19613;chebi:11892;chebi:18261;gmelin:675229;hmdb:HMDB00026;kegg:C02642;metacyc:3-UREIDO-PROPIONATE;reactome:73588;reaxys:3663255;seed:cpd01720	0	Initializing
Initial			MNXM803	phosphonoacetaldehyde		C2H4O4P	123.025	-1	brenda:BG15500;chebi:18124;chebi:58383;kegg:C03167;metacyc:CPD-551;seed:cpd02024	0	Initializing
Initial			MNXM80458	quinic acid					chebi:26493	0	Initializing
Initial			MNXM805	trans-4-hydroxy-L-proline zwitterion		C5H9NO3	131.13	0	bigg:4hpro-LT;brenda:BG84264;chebi:18095;chebi:58375;hmdb:HMDB00725;kegg:C01157;metacyc:4-HYDROXY-L-PROLINE;seed:cpd00851	0	Initializing
Initial			MNXM806	tryptaminium		C10H13N2	161.224	1	bigg:trypta;biopath:Tryptamine;brenda:BG596;chebi:16765;chebi:57887;gmelin:533978;hmdb:HMDB00303;kegg:C00398;metacyc:TRYPTAMINE;seed:cpd00318;upa:UPC00398	0	Initializing
Initial			MNXM807	(S)-2,3-dihydrodipicolinate		C7H5NO4	167.119	-2	bigg:23dhdp;biopath:2,3-Dihydrodipicolinate;brenda:BG25158;brenda:BG25159;chebi:11421;chebi:18042;chebi:30620;chebi:48052;hmdb:HMDB12247;kegg:C03340;metacyc:2-3-DIHYDRODIPICOLINATE;seed:cpd02120;upa:UPC03340	0	Initializing
Initial			MNXM81	HSO(3)(-)		HO3S	81.071	-1	bigg:so3;biopath:Hydrogen_sulfite;biopath:Sulfite;brenda:BG28704;brenda:BG91992;brenda:BG93037;cas:15181-46-1;chebi:17137;chebi:17359;chebi:48854;gmelin:1455;kegg:C00094;kegg:C11481;kegg:C20393;kegg:D02059;kegg:D09002;metacyc:H2SO3;metacyc:HSO3;metacyc:SO3;reactome:1614538;seed:cpd00081;upa:UPC00094	0	Initializing
Initial			MNXM811	all-trans-Octaprenyl diphosphate		C40H65O7P2	719.887	-3	bigg:octdp;brenda:BG18256;chebi:16275;chebi:53045;chebi:57711;hmdb:HMDB01094;kegg:C04146;lipidmaps:LMPR01070226;metacyc:OCTAPRENYL-DIPHOSPHATE;seed:cpd02557;upa:UPC04146	0	Initializing
Initial			MNXM813	cis-aconitate(3-)		C6H3O6	171.084	-3	bigg:acon-C;biopath:cis-Aconitate;brenda:BG23413;chebi:16383;chebi:32805;gmelin:329168;hmdb:HMDB00072;kegg:C00417;metacyc:CIS-ACONITATE;seed:cpd00331;upa:UPC00417	0	Initializing
Initial			MNXM817	N(2)-acetyl-L-ornithine zwitterion		C7H14N2O3	174.198	0	bigg:acorn;biopath:N-2-Acetyl-L-ornithine;brenda:BG24348;chebi:16543;chebi:57805;hmdb:HMDB03357;kegg:C00437;metacyc:N-ALPHA-ACETYLORNITHINE;seed:cpd00342;upa:UPC00437	0	Initializing
Initial			MNXM82	GDP-alpha-D-mannose		C16H23N5O16P2	603.325	-2	beilstein:6630718;bigg:gdpmann;biopath:GDP-D-Glucose;brenda:BG36265;brenda:BG7334;chebi:15820;chebi:57527;hmdb:HMDB01163;kegg:C00096;metacyc:GDP-MANNOSE;reactome:162860;seed:cpd00083;upa:UPC00096	0	Initializing
Initial			MNXM820	O-succinyl-L-homoserinate(1-)		C8H12NO6	218.184	-1	bigg:suchms;biopath:O-Succinyl-L-homoserine;brenda:BG25856;chebi:16160;chebi:57661;kegg:C01118;metacyc:O-SUCCINYL-L-HOMOSERINE;seed:cpd00822;upa:UPC01118	0	Initializing
Initial			MNXM821	propanal		C3H6O	58.079	0	bigg:ppal;brenda:BG89190;cas:123-38-6;chebi:17153;hmdb:HMDB03366;kegg:C00479;metacyc:CPD-665;pdbechem:CBG;pubmed:20097366;pubmed:21568340;reaxys:506010;seed:cpd00371;um-bbd:c0207;wikipedia:Propanal	0	Initializing
Initial			MNXM82173	siroheme		C42H36FeN4O16	908.597	-8	bigg:sheme;chebi:28599;chebi:60052;kegg:C00748;metacyc:SIROHEME;seed:cpd00557;upa:UPC00748	0	Initializing
Initial			MNXM825	(S)-3-hydroxypalmitoyl-CoA		C37H62N7O18P3S	1017.911	-4	bigg:3hhdcoa;biopath:(S)-3-Hydroxyhexadecanoyl-CoA;brenda:BG44415;chebi:27402;chebi:62613;hmdb:HMDB03932;kegg:C05258;lipidmaps:LMFA07050032;metacyc:CPD0-2232;reactome:77300;seed:cpd03113	0	Initializing
Initial			MNXM829	5-oxo-4,5-dihydro-2-furylacetate		C6H5O4	141.102	-1	beilstein:6197268;bigg:5odhf2a;biopath:2-Oxo-2,3-dihydrofuran-5-acetate;brenda:BG76995;chebi:18267;chebi:58425;kegg:C03586;metacyc:3-OXOADIPATE-ENOL-LACTONE;seed:cpd02255;upa:UPC03586	0	Initializing
Initial			MNXM83	Isopentenyl diphosphate		C5H9O7P2	243.068	-3	bigg:ipdp;biopath:delta(3)-Isopentenyl-pyrophosphate;brenda:BG89187;chebi:128769;chebi:16584;hmdb:HMDB01347;kegg:C00129;lipidmaps:LMPR01010008;metacyc:DELTA3-ISOPENTENYL-PP;reactome:191362;seed:cpd00113;upa:UPC00129	0	Initializing
Initial			MNXM8355	C12:1-Medium-chain length Polyhydroxyalkanoate.		C12H20O2R		0	bigg:C121mclPHA;seed:cpd16746	0	Initializing
Initial			MNXM8356	C14:0-Medium-chain length Polyhydroxyalkanoate.		C14H26O2R		0	bigg:C140mclPHA;seed:cpd16747	0	Initializing
Initial			MNXM8357	C14:1-Medium-chain length Polyhydroxyalkanoate.		C14H24O2R		0	bigg:C141mclPHA;seed:cpd16748	0	Initializing
Initial			MNXM83932	tetrahydropteroyltri-L-glutamate					chebi:26920	0	Initializing
Initial			MNXM840	L-2,4-diazaniumylbutyrate		C4H11N2O2	119.142	1	bigg:24dab;brenda:BG36300;chebi:16028;chebi:48950;chebi:58761;chebi:64307;hmdb:HMDB02362;hmdb:HMDB06284;kegg:C03283;lipidmaps:LMFA01100052;metacyc:CPD-470;seed:cpd02095;upa:UPC03283	0	Initializing
Initial			MNXM842	naphthalene-1,2-diol		C10H8O2	160.169	0	beilstein:1908498;brenda:BG1979;cas:574-00-5;chebi:17435;drugbank:DB07610;gmelin:241000;kegg:C03012;metacyc:NAPHTHALENE-12-DIOL;seed:cpd01932;um-bbd:c0129	0	Initializing
Initial			MNXM848	1-pyrroline-3-hydroxy-5-carboxylate		C5H6NO3	128.106	-1	bigg:1p3h5c;biopath:L-1-Pyrroline-3-hydroxy-5-carboxylate;brenda:BG21074;chebi:27391;chebi:37005;chebi:58509;chebi:6151;chebi:62612;hmdb:HMDB01369;kegg:C04281;metacyc:PYRROLINE-HYDROXY-CARBOXYLATE;seed:cpd02625	0	Initializing
Initial			MNXM85	alditol		C3H8O3	92.094	0	bigg:glyc;biopath:Glycerol;brenda:BG18046;chebi:17522;chebi:17754;hmdb:HMDB00131;kegg:C00116;metacyc:GLYCEROL;reactome:76116;seed:cpd00100;upa:UPC00116;wikipedia:Glycerin	0	Initializing
Initial			MNXM854	5-dehydro-4-deoxy-D-glucarate(2-)		C6H6O7	190.108	-2	bigg:5dh4dglc;biopath:5-Dehydro-4-deoxy-D-glucarate;brenda:BG85513;chebi:16369;chebi:35453;chebi:42819;drugbank:DB03237;kegg:C00679;metacyc:5-KETO-4-DEOXY-D-GLUCARATE;seed:cpd00515;upa:UPC00679	0	Initializing
Initial			MNXM856	adenosylcobinamide phosphate(1-)		C58H83CoN16O14P	1318.285	-1	bigg:adocbip;chebi:2481;chebi:58502;kegg:C06509;metacyc:ADENOSYLCOBINAMIDE-P;seed:cpd03919;upa:UPC06509	0	Initializing
Initial			MNXM857	ADP-L-glycero-beta-D-manno-heptose		C17H25N5O16P2	617.352	-2	bigg:adphep-LD;brenda:BG8039;chebi:61506;chebi:61530;kegg:C06398;metacyc:ADP-L-GLYCERO-D-MANNO-HEPTOSE;seed:cpd03831;upa:UPC06398	0	Initializing
Initial			MNXM858	coniferyl aldehyde		C10H10O3	178.185	0	bigg:conialdh;brenda:BG403;cas:458-36-6;chebi:16547;kegg:C02666;metacyc:CONIFERYL-ALDEHYDE;seed:cpd01733	0	Initializing
Initial			MNXM86	propionyl-CoA(4-)		C24H36N7O17P3S	819.566	-4	bigg:ppcoa;biopath:Propanoyl-CoA;brenda:BG36287;chebi:15539;chebi:26296;chebi:57392;hmdb:HMDB01275;kegg:C00100;reactome:70843;seed:cpd00086;upa:UPC00100	0	Initializing
Initial			MNXM866	(1S,2R)-1-C-(indol-3-yl)glycerol 3-phosphate(2-)		C11H12NO6P	285.19	-2	bigg:3ig3p;biopath:(3-Indolyl)-glycerol-phosphate;brenda:BG2453;chebi:51793;chebi:58866;kegg:C03506;metacyc:INDOLE-3-GLYCEROL-P;seed:cpd02210;upa:UPC03506	0	Initializing
Initial			MNXM87	UDP-alpha-D-glucuronate(3-)		C15H19N2O18P2	577.261	-3	bigg:udpglcur;brenda:BG36564;chebi:17200;chebi:58052;hmdb:HMDB00935;kegg:C00167;metacyc:UDP-GLUCURONATE;reactome:174384;seed:cpd00144;upa:UPC00167	0	Initializing
Initial			MNXM874	4-amino-5-hydroxymethyl-2-methylpyrimidine		C6H9N3O	139.155	0	bigg:4ahmmp;brenda:BG23725;cas:73-67-6;chebi:16892;drugbank:DB02022;kegg:C01279;metacyc:HMP;seed:cpd00939;upa:UPC01279	0	Initializing
Initial			MNXM877	adenosylcobyrate		C55H76CoN15O11	1182.219	0	bigg:adcobhex;biopath:Adenosyl_cobyrinate_hexaamide;chebi:2483;chebi:58504;kegg:C06507;metacyc:CPD-691;seed:cpd03917;upa:UPC06507	0	Initializing
Initial			MNXM88	palmitoyl-CoA		C37H62N7O17P3S	1001.911	-4	bigg:pmtcoa;biopath:Palmitoyl-CoA;brenda:BG17277;chebi:15525;chebi:24544;chebi:57379;hmdb:HMDB01338;kegg:C00154;lipidmaps:LMFA07050002;metacyc:PALMITYL-COA;reactome:200993;seed:cpd00134	0	Initializing
Initial			MNXM880	coniferol		C10H12O3	180.2	0	beilstein:2048963;bigg:confrl;brenda:BG718;cas:458-35-5;chebi:17745;hmdb:HMDB12915;kegg:C00590;metacyc:CONIFERYL-ALCOHOL;pubmed:11430982;pubmed:11684179;pubmed:20336005;pubmed:6660881;reaxys:2048963;seed:cpd00458;wikipedia:Coniferyl_alcohol	0	Initializing
Initial			MNXM881	alpha-D-ribose 1,5-bisphosphate		C5H8O11P2	306.058	-4	bigg:r15bp;brenda:BG20678;chebi:17994;chebi:58345;chebi:68688;chebi:68819;hmdb:HMDB11688;kegg:C01151;metacyc:RIBOSE-15-BISPHOSPHATE;pubmed:21341651;seed:cpd00847;upa:UPC01151	0	Initializing
Initial			MNXM88204	tRNA(fMet)					chebi:33794	0	Initializing
Initial			MNXM88440	UDP-N-acetyl-D-mannosamine		C17H25N3O17P2	605.338	-2	hmdb:HMDB13112	0	Initializing
Initial			MNXM88503	undecaprenyl phosphate					chebi:27193	0	Initializing
Initial			MNXM888	pyridine-2,5-diol		C5H5NO2	111.099	0	bigg:dhpyr;biopath:2,5-Dihydroxypyridine;brenda:BG20900;cas:5154-01-8;chebi:16364;kegg:C01059;metacyc:2-5-DIHYDROXYPYRIDINE;seed:cpd00778	0	Initializing
Initial			MNXM889	toluene		C7H8	92.138	0	beilstein:635760;bigg:tol;brenda:BG25181;cas:108-88-3;chebi:17578;drugbank:DB01900;gmelin:2456;hmdb:HMDB13799;kegg:C01455;metacyc:TOLUENE;pdbechem:MBN;pubmed:11182169;pubmed:11314682;pubmed:11846266;pubmed:11991009;pubmed:12062755;pubmed:12213539;pubmed:12237258;pubmed:12784113;pubmed:12876426;pubmed:14512097;pubmed:14559343;pubmed:14605898;pubmed:15015825;pubmed:15019953;pubmed:15119846;pubmed:1…	0	Initializing
Initial			MNXM89	sulfur		S	32.065	0	bigg:s;cas:7704-34-9;chebi:26833;chebi:29830;chebi:29831;chebi:29918;chebi:37979;chebi:37980;chebi:37981;chebi:37982;chebi:37983;chebi:37984;chebi:37985;kegg:C00087;seed:cpd00074;upa:UPC00087;webelements:S	0	Initializing
Initial			MNXM890	trans-caffeate		C9H7O4	179.149	-1	beilstein:8986917;bigg:34dhcinm;brenda:BG28330;chebi:16433;chebi:36281;chebi:57770;gmelin:1824843;hmdb:HMDB03501;kegg:C01197;kegg:C01481;metacyc:CAFFEATE;metacyc:CPD-676;seed:cpd00881	0	Initializing
Initial			MNXM891	(2R,3S)-3-isopropylmalate(2-)		C7H10O5	174.151	-2	bigg:3c2hmp;biopath:3-Isopropylmalate;brenda:BG24170;brenda:BG24174;brenda:BG37031;chebi:15592;chebi:35114;chebi:35121;chebi:43468;hmdb:HMDB12156;kegg:C04411;metacyc:2-D-THREO-HYDROXY-3-CARBOXY-ISOCAPROATE;seed:cpd02693;upa:UPC04411	0	Initializing
Initial			MNXM89160	xanthosine 5'-phosphate					chebi:53012	0	Initializing
Initial			MNXM89557	L-glutamate		C5H8NO4	146.121	-1	bigg:glu-L;biopath:L-Glutamate;brenda:BG21361;cas:11070-68-1;chebi:16015;chebi:29972;chebi:29985;chebi:29988;gmelin:936654;hmdb:HMDB00148;kegg:C00025;kegg:D04480;metacyc:GLT;reactome:29404;seed:cpd00023;upa:UPC00025	0	Initializing
Initial			MNXM89576	tRNA(Ala)					bigg:trnaala;brenda:BG92932;chebi:15986;chebi:29170;kegg:C00419;kegg:C01635;metacyc:ALA-tRNAs;seed:cpd11674;seed:cpd11906	0	Initializing
Initial			MNXM89582	hydrogen sulfide		HS	33.073	-1	bigg:h2s;biopath:Hydrogen_sulfide;brenda:BG76383;brenda:BG79324;brenda:BG91991;brenda:BG92016;cas:15035-72-0;chebi:15138;chebi:16136;chebi:16385;chebi:26822;chebi:29919;chebi:30488;chebi:51114;gmelin:24766;hmdb:HMDB03276;kegg:C00283;kegg:C00297;kegg:C20391;metacyc:CPD-7046;metacyc:CPD-846;metacyc:HS;reactome:1614532;reactome:936697;seed:cpd00239;upa:UPC00283	0	Initializing
Initial			MNXM89588	alpha-D-glucose 1-phosphate(2-)		C6H11O9P	258.12	-2	beilstein:3560164;bigg:g1p;brenda:BG22605;chebi:29042;chebi:58601;gmelin:2228361;kegg:C00103;metacyc:GLC-1-P;reaxys:3560164;seed:cpd00089;upa:UPC00103	0	Initializing
Initial			MNXM89621	beta-D-fructofuranose 6-phosphate(2-)		C6H11O9P	258.12	-2	beilstein:6422468;bigg:f6p;bigg:f6p-B;biopath:beta-D-Fructose_6-phosphate;brenda:BG22637;brenda:BG56501;chebi:16084;chebi:45804;chebi:57634;chebi:61527;chebi:61553;hmdb:HMDB03971;kegg:C00085;kegg:C05345;metacyc:FRUCTOSE-6P;seed:cpd00072;upa:UPC00085;upa:UPC05345	0	Initializing
Initial			MNXM89643	D-ribose 5-phosphate		C5H9O8P	228.094	-2	bigg:r5p;biopath:alpha-D-Ribose_5-phosphate;brenda:BG34575;brenda:BG81798;cas:4300-28-1;chebi:18189;chebi:52742;hmdb:HMDB00618;hmdb:HMDB01548;kegg:C00117;kegg:C03736;metacyc:RIBOSE-5P;pubchem:24794349;seed:cpd00101;upa:UPC00117	0	Initializing
Initial			MNXM89661	isocitrate(3-)		C6H5O7	189.1	-3	beilstein:3971277;bigg:icit;brenda:BG23698;chebi:16087;chebi:30887;chebi:36453;chebi:36454;gmelin:329802;hmdb:HMDB00193;kegg:C00311;reaxys:3971277;seed:cpd00260;upa:UPC00311	0	Initializing
Initial			MNXM89676	D-Fructose 1,6-bisphosphate					chebi:16905;reactome:30014	0	Initializing
Initial			MNXM89689	ornithinium(1+)		C5H13N2O2	133.169	1	bigg:orn;brenda:BG20621;chebi:18257;chebi:32964;chebi:44548;chebi:46912;chebi:46913;kegg:C01602;lipidmaps:LMFA01100057;metacyc:25-DIAMINOPENTANOATE;seed:cpd00064;upa:UPC00077	0	Initializing
Initial			MNXM89734	Acyl carrier protein		C14H26R2N3O8PS		0	brenda:BG92948	0	Initializing
Initial			MNXM89752	L-glutamyl-tRNA(Glu)					bigg:glutrna;chebi:29157;chebi:29165;kegg:C02987;kegg:C06112;metacyc:Charged-GLT-tRNAs;metacyc:L-glutamyl-tRNAGln;reactome:379744;reactome:379751;seed:cpd12227;seed:cpd12828;upa:UPC02987	0	Initializing
Initial			MNXM89759	oxidized thioredoxin		C15H21R2N5O5S2		0	brenda:BG93236	0	Initializing
Initial			MNXM89760	reduced thioredoxin		C15H23R2N5O5S2		0	brenda:BG94255	0	Initializing
Initial			MNXM89762	FADH2		C27H32N9O15P2	784.542	-3	brenda:BG14279	0	Initializing
Initial			MNXM89763	glycyl-tRNA(Gly)					bigg:glytrna;chebi:29156;kegg:C02412;metacyc:Charged-GLY-tRNAs;reactome:379781;seed:cpd12100	0	Initializing
Initial			MNXM89795	UDP-alpha-D-galactose		C15H22N2O17P2	564.286	-2	bigg:udpgal;biopath:UDP-D-Galactose;brenda:BG6428;chebi:18307;chebi:58439;chebi:66914;chebi:67119;hmdb:HMDB00302;kegg:C00052;metacyc:CPD-14553;reactome:29452;reaxys:5371022;seed:cpd00043	0	Initializing
Initial			MNXM89802	L-phenylalanyl-tRNA(Phe)					bigg:phetrna;chebi:29153;kegg:C03511;metacyc:Charged-PHE-tRNAs;reactome:379789;seed:cpd12335	0	Initializing
Initial			MNXM89803	L-seryl-tRNA(Ser)					bigg:sertrna;chebi:29162;kegg:C02553;metacyc:Charged-SER-tRNAs;reactome:379777;seed:cpd12132	0	Initializing
Initial			MNXM89804	L-tryptophyl-tRNA(Trp)					bigg:trptrna;chebi:29159;kegg:C03512;metacyc:Charged-TRP-tRNAs;reactome:379765;seed:cpd12336	0	Initializing
Initial			MNXM89810	Gln-tRNA(Gln)					bigg:glntrna;chebi:29166;kegg:C02282;metacyc:Charged-GLN-tRNAs;reactome:379753;reactome:379772;seed:cpd12060	0	Initializing
Initial			MNXM89811	L-aspartyl-tRNA(Asn)					bigg:asptrna;brenda:BL135101;chebi:29151;chebi:29158;kegg:C02984;kegg:C06113;metacyc:Charged-ASP-tRNAs;metacyc:L-aspartyl-tRNAAsn;reactome:379698;reactome:379707;seed:cpd12226;seed:cpd12829	0	Initializing
Initial			MNXM89815	Ala-tRNA(Ala)					bigg:alatrna;chebi:17732;kegg:C00886;metacyc:Charged-ALA-tRNAs;reactome:379729;seed:cpd11770	0	Initializing
Initial			MNXM89822	L-tyrosyl-tRNA(Tyr)		RC9H10NO2			bigg:tyrtrna;brenda:BG93799;chebi:29161;kegg:C02839;metacyc:Charged-TYR-tRNAs;reactome:379755;seed:cpd12194	0	Initializing
Initial			MNXM89831	L-histidyl-tRNA(His)					bigg:histrna;chebi:29155;kegg:C02988;metacyc:Charged-HIS-tRNAs;reactome:379786;seed:cpd12228	0	Initializing
Initial			MNXM89832	L-isoleucyl-tRNA(Ile)					bigg:iletrna;chebi:29160;kegg:C03127;metacyc:Charged-ILE-tRNAs;reactome:379769;reactome:379787;seed:cpd12256	0	Initializing
Initial			MNXM89855	Protoporphyrin		C34H32N4O4	560.642	-2	bigg:ppp9;biopath:Protoporphyrin_IX;brenda:BG16645;cas:553-12-8;chebi:15430;chebi:36159;chebi:57306;hmdb:HMDB00241;kegg:C02191;metacyc:PROTOPORPHYRIN_IX;reactome:189463;seed:cpd01476;upa:UPC02191	0	Initializing
Initial			MNXM89870	Arg-tRNA(Arg)					bigg:argtrna;chebi:18366;kegg:C02163;metacyc:Charged-ARG-tRNAs;reactome:379708;reactome:379720;seed:cpd12036	0	Initializing
Initial			MNXM89895	L-threonyl-tRNA(Thr)					bigg:thrtrna;chebi:29163;kegg:C02992;metacyc:Charged-THR-tRNAs;reactome:379779;seed:cpd12229	0	Initializing
Initial			MNXM899	dTDP-6-deoxy-beta-L-mannose		C16H24N2O15P2	546.314	-2	beilstein:4078636;bigg:dtdprmn;biopath:dTDP-alpha-L-Rhamnose;brenda:BG32829;brenda:BG7350;brenda:BG7352;brenda:BG7353;chebi:15774;chebi:17307;chebi:17510;chebi:35452;chebi:57510;chebi:58099;chebi:58172;chebi:61119;chebi:68576;chebi:68679;hmdb:HMDB06354;kegg:C03187;kegg:C03319;kegg:C07277;kegg:C11912;metacyc:CPD-344;metacyc:DTDP-D-FUCOSE;metacyc:DTDP-RHAMNOSE;seed:cpd02036;seed:cpd02113;seed:cpd04…	0	Initializing
Initial			MNXM89911	Thiamine diphosphate		C12H16N4O7P2S	422.291	-2	bigg:thmpp;biopath:Thiamine_diphosphate;brenda:BG3706;cas:154-87-0;chebi:45931;chebi:58937;chebi:9532;hmdb:HMDB01372;kegg:C00068;metacyc:THIAMINE-PYROPHOSPHATE;reactome:29480;seed:cpd00056;upa:UPC00068	0	Initializing
Initial			MNXM89916	3alpha,7alpha-Dihydroxy-5beta-cholestanate					biopath:3alpha,7alpha-Dihydroxy-5beta-cholestanoate;chebi:16577;hmdb:HMDB00359;lipidmaps:LMST04030066;reactome:193440;reactome:193505	0	Initializing
Initial			MNXM89922	L-lysyl-tRNA(Lys)					bigg:lystrna;biopath:L-Lysyl-tRNA;chebi:16047;kegg:C01931;metacyc:Charged-LYS-tRNAs;reactome:379736;reactome:379795;seed:cpd01326;seed:cpd15249	0	Initializing
Initial			MNXM89939	N-acetyl-D-glucosamine 1-phosphate					bigg:acgam1p;brenda:BG26142;chebi:21519;chebi:7125;hmdb:HMDB01367;kegg:C04256;reactome:532204;seed:cpd02611;upa:UPC04256;upa:UPC04501	0	Initializing
Initial			MNXM89948	carnitine		C7H15NO3	161.199	0	beilstein:1866665;bigg:crn;brenda:BG46143;cas:461-06-3;chebi:17126;chebi:3424;drugbank:DB02648;kegg:C00487;metacyc:DL-CARNITINE;patent:US4255449;patent:US4315944;pubmed:22770225;reactome:30235;reaxys:1866665;seed:cpd00266;upa:UPC00487;wikipedia:Carnitine	0	Initializing
Initial			MNXM89949	cis-hexadec-9-enoyl-[acyl-carrier protein] (n-C16:1)		C27H49N2O8PRS		-1	bigg:hdeACP;seed:cpd15239	0	Initializing
Initial			MNXM9	phosphate		HO4P	95.979	-2	bigg:pi;biopath:Phosphate;biopath:Phosphate_(protonated);bnice:C9;brenda:BG92038;chebi:18367;chebi:24838;chebi:26020;chebi:26078;chebi:32596;chebi:34683;chebi:35433;chebi:37583;chebi:37585;chebi:39745;chebi:43474;chebi:4496;chebi:63036;chebi:63051;chebi:9679;gmelin:1998;hmdb:HMDB02142;kegg:C00009;kegg:C13556;kegg:C13558;metacyc:CPD0-1421;metacyc:PHOSPHATE-GROUP;metacyc:Pi;molbase:1628;pdbechem:IP…	0	Initializing
Initial			MNXM90	choline		C5H14NO	104.171	1	beilstein:1736748;bigg:chol;biopath:Choline;brenda:BG36437;cas:62-49-7;chebi:15354;drugbank:DB00122;gmelin:324597;hmdb:HMDB00097;kegg:C00114;metacyc:CHOLINE;pdbechem:CHT;pubmed:10930630;pubmed:14972364;pubmed:17344490;pubmed:20038853;pubmed:20446114;pubmed:22770225;pubmed:6420466;reactome:264618;reactome:264638;reaxys:1736748;seed:cpd00098;upa:UPC00114;wikipedia:Choline	0	Initializing
Initial			MNXM9001	pentanal		C5H10O	86.132	0	bigg:ptal;cas:110-62-3;seed:cpd15621	0	Initializing
Initial			MNXM90012	L-cysteinyl-tRNA(Cys)					bigg:cystrna;chebi:29152;kegg:C03125;metacyc:Charged-CYS-tRNAs;reactome:379719;seed:cpd12255	0	Initializing
Initial			MNXM90055	D-Fructose 1-phosphate					chebi:18105;reactome:31221	0	Initializing
Initial			MNXM90082	carbon monoxide		CO	28.01	0	biopath:Carbon_monoxide;brenda:BG36567;cas:630-08-0;hmdb:HMDB01361;metacyc:CARBON-MONOXIDE;pubchem:281	0	Initializing
Initial			MNXM90110	L-valyl-tRNA(Val)					bigg:valtrna;brenda:BG93800;chebi:29164;kegg:C02554;metacyc:Charged-VAL-tRNAs;reactome:379790;seed:cpd12133	0	Initializing
Initial			MNXM90163	cob(I)alamin		C62H88CoN13O14P	1329.348	-1	bigg:cbl1;chebi:15982;chebi:30411;chebi:60488;kegg:C00853;metacyc:COB-I-ALAMIN;seed:cpd00635	0	Initializing
Initial			MNXM902	maleamate		C4H4NO3	114.079	-1	bigg:malm;biopath:Maleamate;brenda:BG19320;chebi:16146;chebi:29045;kegg:C01596;metacyc:MALEAMATE;seed:cpd01123	0	Initializing
Initial			MNXM90238	hydrogenobyrinate		C45H54N4O14	874.929	-6	bigg:hgbyr;brenda:BG33971;kegg:C06399;metacyc:CPD-687;pubchem:25244979;seed:cpd03832;upa:UPC06399	0	Initializing
Initial			MNXM90282	3-methylglutaconyl-CoA		C27H37N7O19P3S	888.604	-5	bigg:3mgcoa;biopath:trans-3-Methylglutaconyl-CoA;hmdb:HMDB01057;kegg:C03231;metacyc:TRANS-3-METHYL-GLUTACONYL-COA;pubchem:25244136;seed:cpd02068;upa:UPC03231	0	Initializing
Initial			MNXM90295	hydrogenobyrinate a,c-diamide		C45H58N6O12	874.975	-4	bigg:hgbam;kegg:C06503;metacyc:CPD-688;pubchem:25244717;seed:cpd03913;upa:UPC06503	0	Initializing
Initial			MNXM90303	precorrin-6B		C44H49N4O16	889.877	-7	bigg:pre6b;biopath:Precorrin_6B;kegg:C06319;metacyc:CPD-679;pubchem:25243924;seed:cpd03760;upa:UPC06319	0	Initializing
Initial			MNXM90308	UDP-2-acetamido-2,6-dideoxy-alpha-D-xylo-hex-4-ulose		C17H23N3O16P2	587.323	-2	brenda:BG7961;brenda:BG7962;chebi:62375;chebi:62420;kegg:C04613;metacyc:CPD-13847;pubmed:15778500;seed:cpd02810	0	Initializing
Initial			MNXM90340	tRNA(Gly)					bigg:trnagly;brenda:BG92932;chebi:15986;chebi:29176;kegg:C00419;kegg:C01642;metacyc:GLY-tRNAs;reactome:379770;seed:cpd11674;seed:cpd11913	0	Initializing
Initial			MNXM90341	(S)-3-hydroxyisobutyryl-CoA		C25H38N7O18P3S	849.592	-4	bigg:3hibutcoa;biopath:(S)-3-Hydroxyisobutyryl-CoA;chebi:28259;chebi:62611;kegg:C06000;metacyc:CPD-12174;reactome:71847;seed:cpd03572	0	Initializing
Initial			MNXM90394	4-Imidazolone-5-propanoate		C6H7N2O3	155.131	-1	bigg:4izp;biopath:4-Imidazolone-5-propanoate;brenda:BG23570;brenda:BG88103;chebi:11041;chebi:27384;chebi:57255;kegg:C03680;metacyc:4-IMIDAZOLONE-5-PROPIONATE;reactome:34979;seed:cpd02311;upa:UPC03680	0	Initializing
Initial			MNXM90401	beta-D-glucose 6-phosphate		C6H11O9P	258.12	-2	bigg:g6p-B;seed:cpd00863	0	Initializing
Initial			MNXM90412	Deoxyribose		C5H10O4	134.13	0	3dmet:B01499;bigg:drib;biopath:2-prime-Deoxyribose;brenda:BG20399;cas:533-67-5;hmdb:HMDB03224;kegg:C01801;knapsack:C00001115;nikkaji:J6.332K;pdb-ccd:2DR;pubchem:4927;seed:cpd01242	0	Initializing
Initial			MNXM90440	2-Octaprenyl-3-methyl-6-methoxy-1,4-benzoquinone		C48H72O3	697.083	0	bigg:2ommb;chebi:28636;kegg:C05814;seed:cpd03448	0	Initializing
Initial			MNXM90545	H2		H2	2.016	0	bigg:h2;biopath:Hydrogen;cas:1333-74-0;chebi:18276;chebi:29239;chebi:29293;chebi:29297;chebi:29299;chebi:29300;hmdb:HMDB01362;kegg:C00282;metacyc:HYDROGEN-MOLECULE;reactome:113555;seed:cpd11640;upa:UPC00282	0	Initializing
Initial			MNXM90564	precorrin-6A		C44H47N4O16	887.861	-7	brenda:BG18564;metacyc:CPD-675;pubchem:25245479	0	Initializing
Initial			MNXM90601	4-Carboxy-2-hydroxyhexa-2,4-dienedioate		C7H3O7	199.095	-3	bigg:omaenol;cas:53-42-9;seed:cpd02717	0	Initializing
Initial			MNXM9062	Pseudomonas aeruginosa Lipid A		C80H146N2O25P2	1597.961	0	seed:cpd17066	0	Initializing
Initial			MNXM9063	Pseudomonas aeruginosa Lipid A precursor		C56H102N2O23P2	1233.356	0	seed:cpd17068	0	Initializing
Initial			MNXM90660	S-Succinyldihydrolipoamide		C12H20NO4S2	306.422	-1	bigg:sdhlam;cas:None;chebi:17432;kegg:C01169;seed:cpd00860	0	Initializing
Initial			MNXM90663	trans-octadec-2-enoyl-[acyl-carrier protein]		C29H53N2O8PRS		-1	bigg:toctd2eACP;seed:cpd15572	0	Initializing
Initial			MNXM90665	tRNA(Asn)					bigg:trnaasn;brenda:BG92932;chebi:15986;chebi:29172;kegg:C00419;kegg:C01637;metacyc:ASN-tRNAs;reactome:379699;seed:cpd11674;seed:cpd11908	0	Initializing
Initial			MNXM90666	tRNA(Cys)					bigg:trnacys;chebi:29167;kegg:C01639;metacyc:CYS-tRNAs;reactome:379725;seed:cpd11910	0	Initializing
Initial			MNXM90667	tRNA(Pro)		RH			bigg:trnapro;chebi:29177;kegg:C01649;metacyc:PRO-tRNAs;reactome:379768;reactome:379775;seed:cpd11920	0	Initializing
Initial			MNXM90668	tRNA(Tyr)		RH			bigg:trnatyr;chebi:29182;kegg:C00787;metacyc:TYR-tRNAs;reactome:379756;seed:cpd11751	0	Initializing
Initial			MNXM90682	4-oxalocrotonate		C6H4O5	156.093	-2	bigg:oxalc;cas:59-85-8;seed:cpd02183	0	Initializing
Initial			MNXM90720	glycogen		C6H10O5	162.141	0	bigg:glycogen	0	Initializing
Initial			MNXM90725	hydroxymethylbilane		C40H38N4O17	846.746	-8	cas:73023-76-4;metacyc:HYDROXYMETHYLBILANE;pubchem:25202903	0	Initializing
Initial			MNXM90751	tRNA(Arg)					bigg:trnaarg;chebi:29171;kegg:C01636;metacyc:ARG-tRNAs;reactome:379704;reactome:379727;seed:cpd11907	0	Initializing
Initial			MNXM90752	tRNA(Asp)					bigg:trnaasp;brenda:BG92932;chebi:15986;chebi:29186;kegg:C00419;kegg:C01638;metacyc:ASP-tRNAs;pdb:3TRA;reactome:379711;reactome:379715;seed:cpd11674;seed:cpd11909	0	Initializing
Initial			MNXM90753	tRNA(Phe)					bigg:trnaphe;brenda:BG92932;chebi:15986;chebi:29184;kegg:C00419;kegg:C01648;metacyc:PHE-tRNAs;pdb:1EHZ;reactome:379760;seed:cpd11674;seed:cpd11919	0	Initializing
Initial			MNXM90755	tRNA(Trp)					bigg:trnatrp;chebi:29181;kegg:C01652;metacyc:TRP-tRNAs;reactome:379763;seed:cpd11923	0	Initializing
Initial			MNXM90822	FAD		C27H31N9O15P2	783.534	-2	bigg:fad;biopath:FAD;brenda:BG14245;brenda:BG33700;chebi:16238;chebi:24040;chebi:57692;hmdb:HMDB01248;kegg:C00016;metacyc:FAD;reactome:113596;seed:cpd00015;upa:UPC00016	0	Initializing
Initial			MNXM90833	glutaredoxin (reduced)		R		0	bigg:grxrd;seed:cpd15481	0	Initializing
Initial			MNXM90878	tRNA(His)					bigg:trnahis;brenda:BG92932;chebi:15986;chebi:29178;kegg:C00419;kegg:C01643;metacyc:HIS-tRNAs;reactome:379758;seed:cpd11674;seed:cpd11914	0	Initializing
Initial			MNXM90879	tRNA(Ile)					bigg:trnaile;chebi:29174;kegg:C01644;metacyc:ILE-tRNAs;reactome:379739;reactome:379750;seed:cpd11915	0	Initializing
Initial			MNXM90880	tRNA(Leu)					bigg:trnaleu;chebi:29169;kegg:C01645;metacyc:LEU-tRNAs;reactome:379771;reactome:379788;seed:cpd11916	0	Initializing
Initial			MNXM90882	tRNA(Met)					bigg:trnamet;chebi:29173;kegg:C01647;metacyc:MET-tRNAs;reactome:379741;reactome:379742;seed:cpd11918	0	Initializing
Initial			MNXM90883	tRNA(Thr)					bigg:trnathr;brenda:BG92932;chebi:15986;chebi:29180;kegg:C00419;kegg:C01651;metacyc:THR-tRNAs;reactome:379791;seed:cpd11674;seed:cpd11922	0	Initializing
Initial			MNXM90885	tRNA(Val)					bigg:trnaval;chebi:29183;kegg:C01653;metacyc:VAL-tRNAs;reactome:379793;seed:cpd11924	0	Initializing
Initial			MNXM90886	tRNA(Glu)					bigg:trnaglu;chebi:29175;kegg:C01641;metacyc:GLT-tRNAs;reactome:379754;reactome:379778;seed:cpd11912;upa:UPC01641	0	Initializing
Initial			MNXM90976	dihydrosirohydrochlorin		C42H41N4O16	857.792	-7	bigg:dscl;bigg:pre2;brenda:BG18385;cas:65207-12-7;kegg:C02463;seed:cpd01620;upa:UPC02463	0	Initializing
Initial			MNXM91005	NAD+		C21H28N7O14P2	664.433	0	bnice:C2	0	Initializing
Initial			MNXM91028	tRNA(Ser)					bigg:trnaser;brenda:BG92932;chebi:15986;chebi:29179;kegg:C00419;kegg:C01650;metacyc:SER-tRNAs;reactome:379761;seed:cpd11674;seed:cpd11921	0	Initializing
Initial			MNXM91043	1,2-Dihydroxy-3-methylcyclohexa-3,5-dienecarboxylate		C8H9O4	169.155	-1	bigg:dh3mchc;cas:486-25-9;chebi:17641;kegg:C06720;seed:cpd04108	0	Initializing
Initial			MNXM91066	2-Hexaprenyl-3-methyl-5-hydroxy-6-methoxy-1,4-benzoquinone		C38H55O4	575.841	-1	chebi:28753;kegg:C05805;seed:cpd03442	0	Initializing
Initial			MNXM91067	2-Hydroxy-5-methyl-cis,cis-muconate		C7H6O5	170.12	-2	bigg:hmccm;chebi:28249;kegg:C07478;seed:cpd04651	0	Initializing
Initial			MNXM91093	3-oxoadipyl-CoA		C6H7CoO4S	234.116		upa:UPC02232	0	Initializing
Initial			MNXM91095	3-Oxooctadecanoyl-[acyl-carrier protein]		C29H53N2O9PRS		-1	bigg:3ooctdACP;seed:cpd15377	0	Initializing
Initial			MNXM911	1-piperideine-2-carboxylate		C6H8NO2	126.133	-1	bigg:1pipdn2c;biopath:delta1-Piperidine-2-carboxylate;brenda:BG23761;chebi:16187;chebi:30912;hmdb:HMDB01084;kegg:C04092;metacyc:DELTA1-PIPERIDEINE-2-CARBOXYLATE;seed:cpd00922	0	Initializing
Initial			MNXM91105	2,3-diketo-5-methylthio-1-phosphopentane		C6H9O6PS	240.171	-2	bigg:dkmpp;seed:cpd11295;upa:UPC15650	0	Initializing
Initial			MNXM91123	adenosylcobyric acid		C55H77N15O11Co	1183.227	1	brenda:BG18693	0	Initializing
Initial			MNXM91157	Cytochrome c		C42H52FeN8O6S2	884.887	0	bigg:cytcc;cas:9007-43-6;seed:cpd00410	0	Initializing
Initial			MNXM91192	Ferricytochrome c		C42H54FeN8O6S2	886.903	3	bigg:ficytC;bigg:ficytc;bigg:ficytcc553;seed:cpd00109	0	Initializing
Initial			MNXM91194	Ferrocytochrome C		C42H54FeN8O6S2	886.903	2	bigg:focytC;bigg:focytc;bigg:focytcc553;seed:cpd00110	0	Initializing
Initial			MNXM91300	S-Glutaryldihydrolipoamide		C13H22NO4S2	320.448	-1	bigg:S-gtrdhdlp;cas:551-72-4;seed:cpd03672	0	Initializing
Initial			MNXM91319	tRNA					brenda:BG92932;cas:9014-25-9;chebi:15986;chebi:17843;kegg:C00066;kegg:C00419;metacyc:All-tRNAs;metacyc:Polynucleotide-Holder;metacyc:tRNA-Holder;seed:cpd11615;seed:cpd11674	0	Initializing
Initial			MNXM9145	a trans-2,trans-4-dienoyl-CoA					metacyc:TETRADEHYDROACYL-COA	0	Initializing
Initial			MNXM91527	cobinamide		C48H72N11O8Co	990.087	2	brenda:BG71814	0	Initializing
Initial			MNXM9159	trans,trans,cis-Geranylgeranyl diphosphate		C20H33O7P2	447.419	-3	bigg:ttc-ggdp;biopath:trans-trans-cis-Geranylgeranyl-diphosphate;chebi:10698;chebi:62639;kegg:C11356;lipidmaps:LMPR0104010003;metacyc:CPD0-1028;seed:cpd08211	0	Initializing
Initial			MNXM916	6-amino-2-oxohexanoic acid zwitterion		C6H11NO3	145.156	0	bigg:6a2ohxnt;biopath:6-Amino-2-oxohexanoate;brenda:BG21981;chebi:17534;chebi:58183;hmdb:HMDB12151;kegg:C03239;metacyc:2-KETO-6-AMINO-CAPROATE;seed:cpd02074	0	Initializing
Initial			MNXM91623	L-Asparaginyl-tRNA(Asn)		C14H19RN7O9P		0	brenda:BG94078	0	Initializing
Initial			MNXM91624	L-Aspartyl-tRNA(Asp)		C14H18RN6O10P		0	brenda:BG94069	0	Initializing
Initial			MNXM91627	L-Glutamyl-tRNA(Glu)		C15H20RN6O10P		0	brenda:BG94070	0	Initializing
Initial			MNXM91694	Phosphoribosyl-ATP		C15H20N5O20P4	714.236	-5	brenda:BG89532;hmdb:HMDB03665	0	Initializing
Initial			MNXM91734	sirohydrochlorin		C42H39N4O16	855.776	-7	bigg:scl;brenda:BG18386;chebi:18023;chebi:58351;kegg:C05778;metacyc:SIROHYDROCHLORIN;seed:cpd03426;upa:UPC05778	0	Initializing
Initial			MNXM91971	3-oxododecanoyl-[acyl-carrier protein]		C26H46R2N3O10PS		0	brenda:BG95443	0	Initializing
Initial			MNXM92	succinyl-CoA(5-)		C25H35N7O19P3S	862.567	-5	bigg:succoa;biopath:Succinyl-CoA;brenda:BG55439;chebi:15380;chebi:57292;hmdb:HMDB01022;kegg:C00091;reactome:70958;seed:cpd00078;upa:UPC00091	0	Initializing
Initial			MNXM9203	UDP-2-NH-(3OH-C12:0),3-O-(3OH-C10:0)glucosamine		C37H63N3O20P2	931.852	0	seed:cpd17070	0	Initializing
Initial			MNXM92188	Cob(I)yrinate a,c diamide		C45H56CoN6O12	931.892	-5	bigg:co1dam;hmdb:HMDB06904;kegg:C06505;seed:cpd03915;upa:UPC06505	0	Initializing
Initial			MNXM92192	cobalt-dihydro-precorrin 6		C44H47N4O16Co	946.794	-7	bigg:codhpre6;kegg:C11543;seed:cpd08373;upa:UPC11543	0	Initializing
Initial			MNXM92194	cobalt-precorrin 3		C43H40N4O16Co	927.728	-8	bigg:copre3;kegg:C11539;seed:cpd08369;upa:UPC11539	0	Initializing
Initial			MNXM92195	cobalt-precorrin 4		C44H43N4O16Co	942.763	-7	bigg:copre4;kegg:C11540;seed:cpd08370;upa:UPC11540	0	Initializing
Initial			MNXM92197	cobalt-precorrin 5		C45H45N4O16Co	956.789	-7	bigg:copre5;chebi:52488;chebi:60062;kegg:C16242;seed:cpd08371;upa:UPC11541;upa:UPC16242	0	Initializing
Initial			MNXM92412	L-Glutaminyl-tRNA(Gln)		C15H21RN7O9P		0	brenda:BG94056	0	Initializing
Initial			MNXM92415	L-Glutamyl-tRNA(Gln)		C5H7NO3R		0	bigg:glutrna(gln)	0	Initializing
Initial			MNXM925	holo-[acyl-carrier protein]					bigg:ACP;biopath:ACP-SH;biopath:Thiol;brenda:BG93328;chebi:13534;chebi:18359;chebi:29256;chebi:47908;kegg:C00145;kegg:C00229;kegg:C00812;kegg:C01336;kegg:C04298;kegg:C16736;metacyc:ACP;metacyc:Alkyl-Thiols;metacyc:Malonate-Decarboxylases-Thiol-Form;metacyc:Thiols;seed:cpd11493;seed:cpd11622;seed:cpd11753;seed:cpd11849;seed:cpd12512;upa:UPC00229	0	Initializing
Initial			MNXM92554	phenyl acetate		C8H8O2	136.148	0	beilstein:636458;cas:122-79-2;chebi:8082;kegg:C00548;kegg:C15583;metacyc:Phenyl-Acetates;reactome:177153	0	Initializing
Initial			MNXM926	hydrogen selenide		H2Se	80.976	0	bigg:seln;brenda:BG28731;cas:7783-07-5;chebi:15076;chebi:16503;hmdb:HMDB11110;kegg:C01528;metacyc:CPD-678;metacyc:SE-2;seed:cpd01078;um-bbd:c0745	0	Initializing
Initial			MNXM927	L-cystine zwitterion		C6H12N2O4S2	240.3	0	beilstein:1888247;bigg:Lcystin;biopath:L-Cystine;brenda:BG22166;chebi:16283;chebi:35491;chebi:63163;gmelin:51008;hmdb:HMDB00192;kegg:C00491;seed:cpd00381	0	Initializing
Initial			MNXM92755	(3R)-3-Hydroxybutanoyl-[acyl-carrier protein]		C18H32R2N3O10PS		0	brenda:BG93382	0	Initializing
Initial			MNXM92952	3-oxohexadecanoyl-[acyl-carrier protein]		C30H54R2N3O10PS		0	brenda:BG94732	0	Initializing
Initial			MNXM92953	3-oxooctanoyl-[acyl-carrier protein]		C22H38R2N3O10PS		0	brenda:BG94734	0	Initializing
Initial			MNXM93	fumarate(2-)		C4H2O4	114.056	-2	beilstein:1861276;bigg:fum;biopath:Fumarate;brenda:BG19266;cas:142-42-7;chebi:18012;chebi:22958;chebi:29806;chebi:36180;chebi:37154;chebi:37155;drugbank:DB01677;gmelin:325288;hmdb:HMDB00134;kegg:C00122;metacyc:FUM;pdbechem:FMR;pubmed:15618158;pubmed:16857679;pubmed:17190852;pubmed:22052553;pubmed:22405071;reactome:113588;reactome:29586;reaxys:1861276;seed:cpd00106;um-bbd:c0111;upa:UPC00122	0	Initializing
Initial			MNXM933	(S)-methylmalonate semialdehyde		C4H5O3	101.081	-1	bigg:2mop;bigg:mmtsa;biopath:(S)-Methylmalonate_semialdehyde;brenda:BG19437;chebi:27821;chebi:62413;hmdb:HMDB02217;kegg:C06002;lipidmaps:LMFA01060190;metacyc:CH3-MALONATE-S-ALD;seed:cpd00287	0	Initializing
Initial			MNXM935	2'-deoxyinosine		C10H12N4O4	252.227	0	bigg:din;biopath:2-prime-Deoxyinosine;brenda:BG635;cas:890-38-0;chebi:28997;drugbank:DB02380;hmdb:HMDB00071;kegg:C05512;metacyc:DEOXYINOSINE;seed:cpd03279	0	Initializing
Initial			MNXM93524	L-Lysyl-tRNA(Lys)		C16H25RN7O8P		0	brenda:BG94053	0	Initializing
Initial			MNXM937	2-amino-6-(hydroxymethyl)-7,8-dihydropteridin-4-ol		C7H9N5O2	195.179	0	bigg:2ahhmp;bigg:6hmhpt;biopath:2-Amino-4-hydroxy-6-hydroxymethyl-dihydropteridine;brenda:BG25368;chebi:17083;kegg:C01300;metacyc:AMINO-OH-HYDROXYMETHYL-DIHYDROPTERIDINE;seed:cpd00954;upa:UPC01300	0	Initializing
Initial			MNXM93746	Oxidized rubredoxin		UK	277.127	0	bigg:rbrdxOX	0	Initializing
Initial			MNXM93886	Reduced rubredoxin		UK	277.127	0	bigg:rbrdxRD	0	Initializing
Initial			MNXM94	L-tryptophan zwitterion		C11H12N2O2	204.225	0	bigg:trp-L;biopath:L-Tryptophan;brenda:BG2198;chebi:16828;chebi:29954;chebi:32702;chebi:32704;chebi:57912;gmelin:1896155;hmdb:HMDB00929;kegg:C00078;metacyc:TRP;reactome:29500;seed:cpd00065;upa:UPC00078;upa:UPC00806	0	Initializing
Initial			MNXM940	4-trimethylammoniobutanal		C7H16NO	130.208	1	bigg:4tmeabut;brenda:BG24624;cas:64595-66-0;chebi:18020;hmdb:HMDB01345;kegg:C01149;metacyc:4-TRIMETHYLAMMONIOBUTANAL;reactome:31311;seed:cpd00845	0	Initializing
Initial			MNXM943	cadaverine		C5H16N2	104.194	2	bigg:15dap;biopath:Cadaverine;brenda:BG20764;chebi:18127;chebi:58384;hmdb:HMDB02322;kegg:C01672;metacyc:CADAVERINE;seed:cpd01155	0	Initializing
Initial			MNXM944	cob(II)yrinic acid a,c diamide(4-)		C45H56CoN6O12	931.892	-4	bigg:co2dam;chebi:27937;chebi:58537;kegg:C06504;metacyc:CPD-689;seed:cpd03914;upa:UPC06504	0	Initializing
Initial			MNXM947	methacrylyl-CoA		C25H36N7O17P3S	831.576	-4	bigg:2mp2coa;biopath:2-Methylprop-2-enoyl-CoA;chebi:27754;chebi:62500;hmdb:HMDB01011;kegg:C03460;reactome:70858;seed:cpd02187	0	Initializing
Initial			MNXM951	pimeloyl-CoA(5-)		C28H41N7O19P3S	904.647	-5	bigg:pmcoa;brenda:BG14915;chebi:15504;chebi:57360;kegg:C01063;metacyc:CPD-558;seed:cpd00782;upa:UPC01063	0	Initializing
Initial			MNXM95173	L-methionyl-tRNA(fMet)					chebi:13145;metacyc:L-methionyl-tRNAfmet	0	Initializing
Initial			MNXM95381	N-formylmethionyl-tRNA(fMet)					bigg:fmettrna;chebi:17119;kegg:C03294;metacyc:N-formyl-L-methionyl-tRNAfmet;seed:cpd12285	0	Initializing
Initial			MNXM955	UDP-N-acetylmuramoyl-L-alanyl-D-glutamate(4-)		C28H39N5O23P2	875.576	-4	bigg:uamag;brenda:BG14855;chebi:16970;chebi:46143;chebi:57968;kegg:C00692;metacyc:UDP-AA-GLUTAMATE;seed:cpd00525	0	Initializing
Initial			MNXM959	2-dehydropantoate		C6H9O4	145.133	-1	bigg:2dhp;biopath:2-Dehydropantoate;brenda:BG89120;chebi:11561;chebi:17094;drugbank:DB03795;kegg:C00966;metacyc:2-DEHYDROPANTOATE;seed:cpd00712;upa:UPC00966	0	Initializing
Initial			MNXM95981	Undecaprenol		C56H92	765.33	0	3dmet:B00375;cas:15575-14-1;kegg:C01968;lipidbank:IIP0028;nikkaji:J28.588I;pubchem:5069	0	Initializing
Initial			MNXM960	4-methyl-5-(2-phosphonatooxyethyl)thiazole(2-)		C6H8NO4PS	221.171	-2	bigg:4mpetz;brenda:BG21657;chebi:17857;chebi:58296;kegg:C04327;metacyc:THZ-P;reaxys:4915737;seed:cpd02654;upa:UPC04327	0	Initializing
Initial			MNXM961	4-methylcatechol		C7H8O2	124.137	0	bigg:4mcat;brenda:BG25249;cas:452-86-8;chebi:17254;drugbank:DB04120;hmdb:HMDB00873;kegg:C06730;metacyc:4-METHYLCATECHOL;pubmed:18499097;reaxys:636512;seed:cpd04117;um-bbd:c0126	0	Initializing
Initial			MNXM96383	penicillin		C9H10N2O4SR			brenda:BG93245;chebi:17334;chebi:51356;kegg:C00395;metacyc:PENICILLIN;seed:cpd11668;upa:UPC00395	0	Initializing
Initial			MNXM96384	penicilloic acid		C9H13N2O5SR			chebi:7968;kegg:C06567;pubmed:12569987;seed:cpd12884	0	Initializing
Initial			MNXM965	7,8-dihydropteroate		C14H13N6O3	313.291	-1	bigg:dhpt;biopath:7,8-Dihydropteroate;brenda:BG5107;chebi:17839;chebi:4581;hmdb:HMDB01412;kegg:C00921;metacyc:7-8-DIHYDROPTEROATE;pubmed:9118956;seed:cpd00683;upa:UPC00921	0	Initializing
Initial			MNXM96530	carbonic acid		H2CO3	62.025	0	bigg:h2co3;upa:UPC01353	0	Initializing
Initial			MNXM969	alpha-D-glucosamine 1-phosphate(1-)		C6H13NO8P	258.143	-1	bigg:gam1p;brenda:BG22720;brenda:BG22722;chebi:27625;chebi:28207;chebi:58516;hmdb:HMDB01109;kegg:C06156;metacyc:CPD0-1646;metacyc:GLUCOSAMINE-1P;seed:cpd03671;upa:UPC06156	0	Initializing
Initial			MNXM97	L-phenylalanine		C9H11NO2	165.189	0	bigg:phe-L;biopath:L-Phenylalanine;brenda:BG27187;chebi:17295;chebi:29997;chebi:32486;chebi:32487;chebi:58095;hmdb:HMDB00159;kegg:C00079;metacyc:PHE;pubmed:21956539;reactome:29502;seed:cpd00066;upa:UPC00079	0	Initializing
Initial			MNXM97008	malonyl-CoA		C24H33N7O19P3S	848.541	-5	cas:524-14-1;metacyc:MALONYL-COA;pubchem:25246281	0	Initializing
Initial			MNXM97009	Formaldehyde		CH2O	30.026	0	bigg:fald;cas:50-00-0;seed:cpd00055;upa:UPC00067	0	Initializing
Initial			MNXM97011	beta-D-Ribofuranose		C5H10O5	150.13	0	bigg:rib-D;biopath:beta-D-Ribofuranose;seed:cpd00105;upa:UPC00121	0	Initializing
Initial			MNXM97013	Thiamin		C12H17N4OS	265.355	1	bigg:thm;cas:67-03-8;seed:cpd00305;upa:UPC00378	0	Initializing
Initial			MNXM97014	succinyl-CoA		C25H35N7O19P3S	862.567	-5	cas:604-98-8;metacyc:SUC-COA;pubchem:25245777	0	Initializing
Initial			MNXM97015	propanoyl-CoA		C24H36N7O17P3S	819.566	-4	cas:317-66-8;metacyc:PROPIONYL-COA;pubchem:25245439	0	Initializing
Initial			MNXM97018	D-glucuronate		C6H9O7	193.131	-1	brenda:BG36543;chebi:47953;kegg:C16245;metacyc:GLUCURONATE	0	Initializing
Initial			MNXM97039	4-oxalomesaconate (keto form)		C7H3O7	199.095	-3	bigg:omaketo;brenda:BG25008;brenda:BG25009;brenda:BG37230;cas:302-01-2;chebi:16321;chebi:57732;kegg:C05364;metacyc:CPD-185;metacyc:CPD-186;seed:cpd03178;seed:cpd16739	0	Initializing
Initial			MNXM97048	D-4-hydroxy-2-oxoglutarate		C5H4O6	160.082	-2	biopath:D-4-Hydroxy-2-oxoglutarate;chebi:4083;chebi:62213;kegg:C05946	0	Initializing
Initial			MNXM97091	adenosylcobyrinic acid a,c-diamide		C55H73N11O15Co	1187.166	1	brenda:BG45108;brenda:BG55812;brenda:BG84405;brenda:BG92086	0	Initializing
Initial			MNXM97122	1D-myo-Inositol_3-phosphate		C6H11O9P	258.12	-2	biopath:1D-myo-Inositol_3-phosphate	0	Initializing
Initial			MNXM97129	hexanoyl-CoA		C27H42N7O17P3S	861.645	-4	cas:5060-32-2;metacyc:HEXANOYL-COA;pubchem:25201141	0	Initializing
Initial			MNXM97242	IDP		C10H12N4O11P2	426.17	-2	cas:86-04-4;metacyc:IDP;pubchem:4064322	0	Initializing
Initial			MNXM97280	3-methylcrotonyl-CoA		C26H38N7O17P3S	845.603	-4	metacyc:3-METHYL-CROTONYL-COA;pubchem:25244212	0	Initializing
Initial			MNXM97281	4-Fumarylacetoacetate		C8H6O6	198.13	-2	brenda:BG26744;brenda:BG26745	0	Initializing
Initial			MNXM97305	cobyrinate		C45H59N4O14Co	938.902	2	brenda:BG18784	0	Initializing
Initial			MNXM97397	3-Hydroxypropionyl-CoA		C24H36N7O18P3S	835.565	-4	bnice:C107	0	Initializing
Initial			MNXM97404	3-oxodecanoyl-CoA		C31H48N7O18P3S	931.735	-4	metacyc:CPD0-2123;pubchem:46173346	0	Initializing
Initial			MNXM975	D-lysinium(1+)		C6H15N2O2	147.196	1	bigg:lys-D;brenda:BG22686;chebi:16855;chebi:32556;chebi:32557;chebi:32558;hmdb:HMDB03405;kegg:C00739;metacyc:CPD-219;seed:cpd00549	0	Initializing
Initial			MNXM97571	magnesium protoporphyrin		C34H32N4O4Mg	584.947	0	brenda:BG36464	0	Initializing
Initial			MNXM979	octanoyl-[acyl-carrier protein]		C8H15OSR			bigg:ocACP;chebi:7725;kegg:C05752;lipid:LMFA07060010;seed:cpd11470;upa:UPC05752	0	Initializing
Initial			MNXM98	(S)-malate		C4H4O5	132.072	-2	beilstein:4133558;bigg:mal-L;biopath:(S)-Malate;brenda:BG19469;chebi:15589;chebi:30797;hmdb:HMDB00156;kegg:C00149;metacyc:MAL;reactome:113544;reaxys:4133558;seed:cpd00130;upa:UPC00149	0	Initializing
Initial			MNXM982	vanillate		C8H7O4	167.139	-1	beilstein:6504377;bigg:vanlt;brenda:BG26698;chebi:16632;chebi:30816;drugbank:DB08711;hmdb:HMDB00484;kegg:C06672;metacyc:VANILLATE;pdbechem:VNL;seed:cpd04073;um-bbd:c0194	0	Initializing
Initial			MNXM9829	2-Hydroxy-2,4-pentadienoate		C5H5O3	113.091	-1	bigg:chpd;bigg:op4en;chebi:1113;chebi:11641;chebi:18355;chebi:37318;chebi:37319;chebi:48643;chebi:60886;chebi:67152;kegg:C00596;metacyc:CPD-14447;metacyc:CPD-6761;metacyc:OXOPENTENOATE;seed:cpd00461;upa:UPC00596	0	Initializing
Initial			MNXM985	(2S)-2-isopropylmalate(2-)		C7H10O5	174.151	-2	bigg:3c3hmp;biopath:3-Carboxy-3-hydroxyisocaproate;brenda:BG34535;chebi:1178;chebi:28107;chebi:28635;chebi:35128;hmdb:HMDB00402;kegg:C02504;lipidmaps:LMFA01170083;metacyc:3-CARBOXY-3-HYDROXY-ISOCAPROATE;seed:cpd01646;upa:UPC02504	0	Initializing
Initial			MNXM989	3-deoxy-D-manno-octulosonate		C8H13O8	237.184	-1	bigg:kdo;chebi:11791;chebi:16064;chebi:32817;kegg:C01187;metacyc:KDO;seed:cpd00875;upa:UPC01187	0	Initializing
Initial			MNXM993	7,8-dihydroneopterin		C9H13N5O4	255.231	0	beilstein:2291612;beilstein:7096689;beilstein:8572370;bigg:dhnpt;biopath:Dihydroneopterin;brenda:BG27500;cas:1218-98-0;chebi:17001;drugbank:DB04425;kegg:C04874;metacyc:DIHYDRO-NEO-PTERIN;pdbechem:NPR;pubmed:12804528;pubmed:22770225;reaxys:2291612;seed:cpd02961;upa:UPC04874	0	Initializing
ChangedForm			MNXM639	a peptide					bigg:pepd;brenda:BG93246;chebi:16670;chebi:60466;kegg:C00012;metacyc:Peptides;seed:cpd11608	0	Initializing
Merged	MNXM103953		MNXM711	Co(2+)		Co	58.933	2	bigg:cobalt2;biopath:Co2+;cas:22541-53-3;chebi:35696;chebi:48828;gmelin:6853;kegg:C00175;metacyc:CO+2;pdbechem:CO;seed:cpd00149;upa:UPC00175	4	Similar species
Merged	MNXM104218		MNXM508	beta-D-glucose 6-phosphate(2-)		C6H11O9P	258.12	-2	bigg:g6p;brenda:BG22626;brenda:BG22646;chebi:17719;chebi:4170;chebi:58247;chebi:61548;hmdb:HMDB01401;hmdb:HMDB03498;kegg:C00092;kegg:C01172;metacyc:D-glucose-6-phosphate;metacyc:GLC-6-P;reactome:1629756;reaxys:8573620;seed:cpd00079;upa:UPC00092	4	Similar species
Merged	MNXM105788		MNXM111	Fe(2+)		Fe	55.845	2	bigg:fe2;biopath:Fe2+;brenda:BG65160;brenda:BG91981;cas:15438-31-0;chebi:29033;gmelin:6845;kegg:C14818;metacyc:FE+2;pdbechem:FE2;seed:cpd00021;seed:cpd10515;upa:UPC14818	4	Similar species
Merged	MNXM66267		MNXM1089	P(1),P(4)-bis(5'-adenosyl) tetraphosphate(4-)		C20H24N10O19P4	832.355	-4	bigg:ap4a;brenda:BG10311;chebi:17422;chebi:58141;hmdb:HMDB01211;kegg:C01260;metacyc:ADENOSYL-P4;reaxys:7459962;seed:cpd00924	4	Similar species
Merged	MNXM14529		MNXM1134	3-carboxy-cis,cis-muconate(3-)		C7H3O6	183.095	-3	beilstein:3958330;bigg:CCbuttc;brenda:BG29828;chebi:15749;chebi:57496;kegg:C01163;metacyc:CPD-245;seed:cpd00856;upa:UPC01163	4	Similar species
Merged	MNXM113534		MNXM323	trioxidosulfanidosulfate(1-)		HO3S2	113.136	-1	bigg:tsul;biopath:Thiosulfate;chebi:16094;chebi:26977;chebi:32150;chebi:33539;chebi:33542;chebi:5587;gmelin:239829;kegg:C00320;kegg:C05529;kegg:D01091;metacyc:S2O3;reactome:1614595;seed:cpd00268	4	Similar species
Merged	MNXM90564		MNXM1496	precorrin-6A		C44H46N4O16	886.853	-8	bigg:pre6a;biopath:Precorrin_6X;chebi:27513;chebi:58513;kegg:C06320;seed:cpd03761;upa:UPC06320	4	Similar species
Merged	MNXM90303		MNXM1497	precorrin-6B		C44H50N4O16	890.885	-6	brenda:BG18570;chebi:27858;chebi:58532	4	Similar species
Merged	MNXM50981		MNXM1531	5,6-dimethylbenzimidazole		C9H10N2	146.189	0	beilstein:116595;bigg:dmbzid;brenda:BG26927;cas:582-60-5;chebi:15890;drugbank:DB02591;gmelin:279255;hmdb:HMDB03701;kegg:C03114;metacyc:DIMETHYLBENZIMIDAZOLE;pdbechem:DMD;seed:cpd01997;upa:UPC03114	4	Similar species
Merged	MNXM83932		MNXM22020	Tetrahydropteroyltri-L-glutamate		C24H32N8O12	624.557	-2	bigg:thglu	4	Similar species
Merged	MNXM2378		MNXM74	D-glyceraldehyde 3-phosphate		C3H5O6P	168.042	-2	beilstein:6139851;biopath:D-Glyceraldehyde_3-phosphate;brenda:BG59;chebi:29052;chebi:59776;kegg:C00118;metacyc:GAP;reactome:29578	4	Similar species
Merged	MNXM88503		MNXM251	all-trans-undecaprenyl phosphate		C55H89O4P	845.267	-2	beilstein:4091427;bigg:udcpp;chebi:16141;chebi:57654;kegg:C00348;lipidmaps:LMPR03020006;metacyc:UNDECAPRENYL-P;seed:cpd00286;upa:UPC00348	4	Similar species
Merged	MNXM89676		MNXM417	D-fructofuranose 1,6-bisphosphate(4-)		C6H10O12P2	336.084	-4	bigg:fdp;biopath:beta-D-Fructose_1,6-bisphosphate;brenda:BG22767;chebi:28013;chebi:32966;chebi:32968;chebi:37736;chebi:40595;chebi:49299;kegg:C00354;kegg:C05378;metacyc:FRUCTOSE-16-DIPHOSPHATE;reaxys:4827563;seed:cpd00290;upa:UPC00354	4	Similar species
Merged	MNXM7186		MNXM5086	cis-3-Decenoyl-[acyl-carrier protein]		C10H17OSR			kegg:C04180;pubchem:6857;seed:cpd12489	4	Similar species
Merged	MNXM90725		MNXM547	preuroporphyrinogen(8-)		C40H38N4O17	846.746	-8	bigg:hmbil;biopath:Hydroxymethylbilane;brenda:BG18138;chebi:16645;chebi:57845;hmdb:HMDB01137;kegg:C01024;reactome:189449;seed:cpd00755;upa:UPC01024	4	Similar species
Merged	MNXM97281		MNXM708	4-fumarylacetoacetate(2-)		C8H6O6	198.13	-2	bigg:4fumacac;biopath:4-Fumarylacetoacetate;chebi:18034;chebi:30907;hmdb:HMDB01268;kegg:C01061;lipidmaps:LMFA01170066;metacyc:4-FUMARYL-ACETOACETATE;pubmed:11532983;reactome:31175;seed:cpd00780;um-bbd:c0110;upa:UPC01061	4	Similar species
Merged	MNXM89689		MNXM101	L-ornithinium(1+)		C5H13N2O2	133.169	1	biopath:L-Ornithine;brenda:BG20623;chebi:15729;chebi:44667;chebi:46911;chebi:46914;hmdb:HMDB00214;kegg:C00077;kegg:D08303;metacyc:L-ORNITHINE;reactome:113585	7	Similar species
Merged	MNXM109100		MNXM81	HSO(3)(-)		HO3S	81.071	-1	bigg:so3;biopath:Hydrogen_sulfite;biopath:Sulfite;brenda:BG28704;brenda:BG91992;brenda:BG93037;cas:15181-46-1;chebi:17137;chebi:17359;chebi:48854;gmelin:1455;kegg:C00094;kegg:C11481;kegg:C20393;kegg:D02059;kegg:D09002;metacyc:H2SO3;metacyc:HSO3;metacyc:SO3;reactome:1614538;seed:cpd00081;upa:UPC00094	7	Similar species
Merged	MNXM40046		MNXM133	acetoacetyl-CoA(4-)		C25H36N7O18P3S	847.576	-4	bigg:aacoa;biopath:Acetoacetyl-CoA;brenda:BG13538;chebi:15345;chebi:57286;hmdb:HMDB01484;kegg:C00332;reactome:191293;seed:cpd00279;upa:UPC00332	7	Similar species
Merged	MNXM1981		MNXM582	2-dehydro-D-gluconate		C6H9O7	193.131	-1	beilstein:3907127;bigg:2dhguln;brenda:BG21862;chebi:16808;chebi:27469;kegg:C06473;metacyc:CPD-377;seed:cpd03889;seed:cpd15351	7	Similar species
Merged	MNXM56012		MNXM249	heme b		C34H30FeN4O4	614.471	-2	bigg:pheme;chebi:17627;chebi:30413;chebi:38573;chebi:60344;kegg:C00032;metacyc:PROTOHEME;reactome:189444;seed:cpd00028;upa:UPC00032	7	Similar species
Merged	MNXM682		MNXM66	sn-glycerol 3-phosphate(2-)		C3H7O6P	170.058	-2	beilstein:6115564;bigg:glyc1p;bigg:glyc3p;biopath:3(3-Phosphatidyl-)glycerol;biopath:sn-Glycerol_3-phosphate;brenda:BG84411;brenda:BG93263;chebi:15978;chebi:16890;chebi:17517;chebi:57597;chebi:60291;chebi:60523;chebi:64716;hmdb:HMDB00126;kegg:C00093;kegg:C00344;lipidmaps:LMGP04010000;metacyc:GLYCEROL-3P;metacyc:L-1-PHOSPHATIDYL-GLYCEROL;reactome:1483256;reactome:188458;seed:cpd00080;seed:cpd11652…	7	Similar species
Merged	MNXM89752		MNXM91627	L-Glutamyl-tRNA(Glu)		C15H20RN6O10P		0	brenda:BG94070	7	Similar species
Merged	MNXM10765		MNXM5389	(R)-3-hydroxy-cis-dodec-5-enoyl-[acyl-carrier protein]		C23H41N2O9PRS		-1	bigg:3hcddec5eACP;seed:cpd15366	11	Similar species
Merged	MNXM108377		MNXM11	diphosphate(3-)		HO7P2	174.951	-3	beilstein:185088;bigg:ppi;biopath:Pyrophosphate;biopath:Pyrophosphate_(protonated);brenda:BG28761;chebi:18361;chebi:29888;chebi:32598;chebi:33017;chebi:33019;chebi:35782;chebi:45212;chebi:60614;chebi:71240;kegg:C00013;metacyc:PPI;metacyc:PYROPHOSPHATE-GROUP;reactome:159450;seed:cpd00012;upa:UPC00013	11	Similar species
Merged	MNXM113964		MNXM174	9H-xanthine		C5H4N4O2	152.111	0	beilstein:609330;bigg:xan;biopath:Xanthine;brenda:BG20843;cas:69-89-6;chebi:17712;chebi:48517;gmelin:913730;hmdb:HMDB00292;kegg:C00385;metacyc:XANTHINE;pdbechem:XAN;pubmed:22770225;reactome:30064;reaxys:609330;seed:cpd00309;upa:UPC00385	11	Similar species
Merged	MNXM3106		MNXM1469	cis-tetradec-7-enoyl-[acyl-carrier protein] (n-C14:1)		C25H45N2O8PRS		-1	bigg:tdeACP;seed:cpd15294	11	Similar species
Merged	MNXM1478		MNXM60	bicarbonate		CHO3	61.017	-1	beilstein:3903504;biopath:Hydrogen_carbonate;bnice:C4;brenda:BG28931;cas:71-52-3;chebi:17544;chebi:28976;chebi:29377;chebi:31793;chebi:32139;chebi:3311;chebi:41609;chebi:6504;gmelin:49249;hmdb:HMDB00595;hmdb:HMDB03538;kegg:C00288;kegg:C01353;kegg:C07964;kegg:C08129;kegg:C12893;kegg:C18606;kegg:D02038;kegg:D02821;kegg:D02844;kegg:D02919;kegg:D04667;kegg:D05283;metacyc:CO3;metacyc:H2CO3;metacyc:HCO…	11	Similar species
Merged	MNXM16131		MNXM338	cytidine		C9H13N3O5	243.217	0	beilstein:89173;bigg:cytd;brenda:BG27472;cas:65-46-3;chebi:17562;drugbank:DB02097;gmelin:84763;hmdb:HMDB00089;kegg:C00475;metacyc:CYTIDINE;pdbechem:CTN;pubmed:12591866;pubmed:15621516;pubmed:19194376;reaxys:89173;seed:cpd00367;upa:UPC00475;wikipedia:Cytidine	11	Similar species
Merged	MNXM89160		MNXM298	5'-xanthylate(2-)		C10H11N4O9P	362.19	-2	beilstein:11352170;bigg:xmp;biopath:Xanthosine-5-prime-phosphate;brenda:BG819;chebi:15652;chebi:57464;gmelin:1082168;hmdb:HMDB01554;kegg:C00655;metacyc:XANTHOSINE-5-PHOSPHATE;reactome:111584;seed:cpd00497;upa:UPC00655	11	Similar species
Merged	MNXM31843		MNXM674	(S)-3-hydroxydecanoyl-CoA		C31H50N7O18P3S	933.751	-4	bigg:3hdcoa;biopath:(S)-Hydroxydecanoyl-CoA;chebi:28325;chebi:62616;kegg:C05264;metacyc:CPD0-2244;reactome:77341;seed:cpd03118	11	Similar species
Merged	MNXM31845		MNXM766	(S)-3-hydroxyoctanoyl-CoA		C29H46N7O18P3S	905.698	-4	bigg:3hocoa;biopath:(S)-Hydroxyoctanoyl-CoA;chebi:28632;chebi:62617;kegg:C05266;metacyc:CPD0-2224;reactome:77330;seed:cpd03120	11	Similar species
Merged	MNXM3489		MNXM91971	3-oxododecanoyl-[acyl-carrier protein]		C26H46R2N3O10PS		0	brenda:BG95443	11	Similar species
Merged	MNXM89762		MNXM38	FADH2		C27H33N9O15P2	785.55	-2	bigg:fadh2;biopath:FADH2;chebi:17877;chebi:58307;hmdb:HMDB01197;kegg:C01352;metacyc:FADH2;reactome:31649;seed:cpd00982;upa:UPC01352	11	Similar species
Merged	MNXM4175		MNXM92755	(3R)-3-Hydroxybutanoyl-[acyl-carrier protein]		C18H32R2N3O10PS		0	brenda:BG93382	11	Similar species
Merged	MNXM4344		MNXM92953	3-oxooctanoyl-[acyl-carrier protein]		C22H38R2N3O10PS		0	brenda:BG94734	11	Similar species
Merged	MNXM4345		MNXM92952	3-oxohexadecanoyl-[acyl-carrier protein]		C30H54R2N3O10PS		0	brenda:BG94732	11	Similar species
Merged	MNXM6376		MNXM4770	Peptidoglycan subunit of Escherichia coli		C40H62N8O21	990.961	-2	bigg:peptido_EC;seed:cpd15654	11	Similar species
Merged	MNXM97129		MNXM553	hexanoyl-CoA		C27H42N7O17P3S	861.645	-4	bigg:hxcoa;biopath:Hexanoyl-CoA;brenda:BG14525;chebi:27540;chebi:62620;hmdb:HMDB02845;kegg:C05270;reactome:77326;seed:cpd03124	11	Similar species
Merged	MNXM97009		MNXM56	formaldehyde		CH2O	30.026	0	beilstein:1209228;biopath:Formaldehyde;brenda:BG36227;cas:50-00-0;chebi:16842;drugbank:DB03843;gmelin:445;hmdb:HMDB01426;kegg:C00067;kegg:D06525;metacyc:FORMALDEHYDE;pdbechem:FLH;pubmed:18837732;pubmed:7381846;reactome:143501;um-bbd:c0122;wikipedia:Formaldehyde	11	Similar species
Merged	MNXM97404		MNXM677	3-oxodecanoyl-CoA		C31H48N7O18P3S	931.735	-4	bigg:3odcoa;biopath:3-Oxodecanoyl-CoA;chebi:28528;chebi:62548;hmdb:HMDB03939;kegg:C05265;reactome:77339;seed:cpd03119	11	Similar species
Merged	MNXM90055		MNXM743	D-fructofuranose 1-phosphate(2-)		C6H11O9P	258.12	-2	bigg:f1p;biopath:beta-D-Fructose_1-phosphate;brenda:BG22630;chebi:37515;chebi:58674;hmdb:HMDB01076;kegg:C01094;metacyc:FRU1P;seed:cpd00802	11	Similar species
Merged	MNXM91005		MNXM8	NAD(+)		C21H26N7O14P2	662.417	-1	beilstein:3868403;bigg:nad;biopath:NAD;brenda:BG11259;chebi:13389;chebi:15846;chebi:44215;chebi:57540;gmelin:684342;hmdb:HMDB00902;kegg:C00003;metacyc:NAD;reactome:29360;seed:cpd00003;upa:UPC00003	11	Similar species
Merged	MNXM97015		MNXM86	propionyl-CoA(4-)		C24H36N7O17P3S	819.566	-4	bigg:ppcoa;biopath:Propanoyl-CoA;brenda:BG36287;chebi:15539;chebi:26296;chebi:57392;hmdb:HMDB01275;kegg:C00100;reactome:70843;seed:cpd00086;upa:UPC00100	11	Similar species
Merged	MNXM925		MNXM89734	Acyl carrier protein		C14H26R2N3O8PS		0	brenda:BG92948	11	Similar species
Merged	MNXM97014		MNXM92	succinyl-CoA(5-)		C25H35N7O19P3S	862.567	-5	bigg:succoa;biopath:Succinyl-CoA;brenda:BG55439;chebi:15380;chebi:57292;hmdb:HMDB01022;kegg:C00091;reactome:70958;seed:cpd00078;upa:UPC00091	11	Similar species
Merged	MNXM12509		MNXM90663	trans-octadec-2-enoyl-[acyl-carrier protein]		C29H53N2O8PRS		-1	bigg:toctd2eACP;seed:cpd15572	11	Similar species
Merged	MNXM10766		MNXM6837	3-oxo-cis-dodec-5-enoyl-[acyl-carrier protein]		C23H39N2O9PRS		-1	bigg:3ocddec5eACP;seed:cpd15373	14	Similar species
Merged	MNXM11121		MNXM6840	3-oxo-cis-vacc-11-enoyl-[acyl-carrier protein]		C29H51N2O9PRS		-1	bigg:3ocvac11eACP;seed:cpd15376	14	Similar species
Merged	MNXM1273		MNXM1542	beta-D-fructofuranose		C6H12O6	180.156	0	beilstein:1680732;bigg:fru;biopath:beta-D-Fructofuranose;brenda:BG22357;brenda:BG22370;chebi:28645;chebi:28757;chebi:37720;chebi:37721;chebi:48673;chebi:49089;hmdb:HMDB00660;kegg:C00095;kegg:C02336;metacyc:BETA-D-FRUCTOSE;metacyc:CPD-10723;pdbechem:FRU;seed:cpd00082;upa:UPC00095	14	Similar species
Merged	MNXM91694		MNXM1351	1-(5-phospho-D-ribosyl)-ATP		C15H19N5O20P4	713.228	-6	bigg:prbatp;biopath:Phosphoribosyl-ATP;chebi:18263;chebi:58424;kegg:C02739;metacyc:PHOSPHORIBOSYL-ATP;seed:cpd01775;upa:UPC02739	14	Similar species
Merged	MNXM1597		MNXM441	7,9-dihydro-1H-purine-2,6,8(3H)-trione		C5H4N4O3	168.11	0	beilstein:156158;bigg:urate;biopath:Urate;brenda:BG20848;cas:69-93-2;chebi:17775;chebi:46811;chebi:46814;chebi:46817;chebi:46819;chebi:46820;chebi:46821;chebi:46822;chebi:46823;chebi:46824;chebi:46825;chebi:46826;chebi:49051;chebi:62585;chebi:62589;drugbank:DB01696;gmelin:241332;hmdb:HMDB00289;kegg:C00366;pdbechem:URC;pubmed:22770225;reactome:30034;reaxys:156158;seed:cpd00300;upa:UPC00366;wikiped…	14	Similar species
Merged	MNXM3617		MNXM18360	hexanoyl-[acyl-carrier protein]		C20H36R2N3O9PS		0	brenda:BG92774	14	Similar species
Merged	MNXM97280		MNXM389	3-methylbut-2-enoyl-CoA		C26H38N7O17P3S	845.603	-4	bigg:3mb2coa;biopath:3-Methylcrotonyl-CoA;brenda:BG87316;chebi:15486;chebi:57344;hmdb:HMDB01493;kegg:C03069;reactome:70744;seed:cpd01966;upa:UPC03069	14	Similar species
Merged	MNXM97008		MNXM40	malonyl-CoA(5-)		C24H33N7O19P3S	848.541	-5	bigg:malcoa;biopath:Malonyl-CoA;brenda:BG13046;chebi:15531;chebi:57384;hmdb:HMDB01175;kegg:C00083;reactome:29508;seed:cpd00070;upa:UPC00083	14	Similar species
Merged	MNXM4932		MNXM569	2-methylbutanoyl-CoA(4-)		C26H40N7O17P3S	847.619	-4	bigg:2mbcoa;brenda:BG36385;chebi:15477;chebi:57336;kegg:C01033;reactome:70718;seed:cpd00760	14	Similar species
Merged	MNXM92554		MNXM497	phenylacetate		C8H7O2	135.14	-1	beilstein:3539899;bigg:pac;biopath:Phenylacetate;brenda:BG85306;chebi:18401;chebi:30745;gmelin:327522;hmdb:HMDB00209;kegg:C07086;kegg:D09942;metacyc:PHENYLACETATE;reaxys:3539899;seed:cpd00430;um-bbd:c0211;upa:UPC07086	14	Similar species
Merged	MNXM89811		MNXM91624	L-Aspartyl-tRNA(Asp)		C14H18RN6O10P		0	brenda:BG94069	14	Similar species
Merged	MNXM89922		MNXM93524	L-Lysyl-tRNA(Lys)		C16H25RN7O8P		0	brenda:BG94053	14	Similar species
Merged	MNXM12841		MNXM6557	(R)-3-hydroxy-cis-vacc-11-enoyl-[acyl-carrier protein]		C29H53N2O9PRS		-1	bigg:3hcvac11eACP;seed:cpd15370	17	Similar species
Merged	MNXM11119		MNXM5958	trans-3-cis-11-vacceoyl-[acyl-carrier protein]		C29H51N2O8PRS		-1	bigg:t3c11vaceACP;seed:cpd15568	20	Similar species
Merged	MNXM108859		MNXM27	Na(+)		Na	22.99	1	bigg:na1;brenda:BG28856;cas:17341-25-2;chebi:26710;chebi:29101;chebi:32145;chebi:33167;chebi:63004;gmelin:15196;kegg:C01330;kegg:C08142;kegg:C14042;kegg:D05860;metacyc:CPD0-2422;metacyc:NA+;metacyc:NACL;pdbechem:NA;reactome:74113;reactome:83910;seed:cpd00971;seed:cpd05105	30	Similar species
Merged	MNXM148		MNXM89759	oxidized thioredoxin		C15H21R2N5O5S2		0	brenda:BG93236	39	Similar species pairs
Merged	MNXM155		MNXM89760	reduced thioredoxin		C15H23R2N5O5S2		0	brenda:BG94255	39	Similar species pairs
