# Supplementary material for: Efficient Reconstruction of Predictive Consensus Metabolic Network Models
Source: PLoS Comput Biol. 2016 Aug 26;12(8):e1005085. doi: 10.1371/journal.pcbi.1005085 (PMC5001716; doi:10.1371/journal.pcbi.1005085)
Supplement: S4 Protocol — This file contains two example scripts of how to start with COMMGEN. (ZIP) [file pcbi.1005085.s005.zip › S5-Examples/Pputida/RepeatPutida.m]

%This script loads previously saved choices and reruns the merging procedure.
%The loaded files are found in the folder PreviousChoices

Merged = COMMGEN({'../../S4-Models/Input/Pputida/iJN746_COMMGEN','../../S4-Models/Input/Pputida/iJP962_COMMGEN'},'','PreviousChoices')
        
