# Supplementary material for: Efficient Reconstruction of Predictive Consensus Metabolic Network Models
Source: PLoS Comput Biol. 2016 Aug 26;12(8):e1005085. doi: 10.1371/journal.pcbi.1005085 (PMC5001716; doi:10.1371/journal.pcbi.1005085)
Supplement: S5 Protocol — This file contains the code that was used in order to obtain the ROC curve in Fig 2c. (ZIP) [file pcbi.1005085.s006.zip]

Archive with 11 entries (11 files):
- S6-MetaboliteMatching/.DS_Store
- S6-MetaboliteMatching/boundedline.m
- S6-MetaboliteMatching/boundedline_license.txt
- S6-MetaboliteMatching/driver_script.m
- S6-MetaboliteMatching/MetMatch_Bsubtilis.eps
- S6-MetaboliteMatching/MetMatch_Mtuberculosis.eps
- S6-MetaboliteMatching/MetMatch_Pputida.eps
- S6-MetaboliteMatching/MetMatch_Yeast_iND_iIN.eps
- S6-MetaboliteMatching/MetMatch_Yeast_iND_iMM.eps
- S6-MetaboliteMatching/MetMatch_Yeast3_iMM_iIN.eps
- S6-MetaboliteMatching/SpecCorr.m
