# Supplementary material for: Efficient Reconstruction of Predictive Consensus Metabolic Network Models
Source: PLoS Comput Biol. 2016 Aug 26;12(8):e1005085. doi: 10.1371/journal.pcbi.1005085 (PMC5001716; doi:10.1371/journal.pcbi.1005085)
Supplement: S5 Protocol — This file contains the code that was used in order to obtain the ROC curve in Fig 2c. (ZIP) [file pcbi.1005085.s006.zip › S6-MetaboliteMatching/driver_script.m]

%%% ROC curves for species matching
%This script uses the function SpecCorr.m in order to compare between 
%identical metabolites in different models and different
%metabolites in different models. Different thresholds values for pearson's
%correlation score are used to classify the metabolite pairs into these two
%categories and the results are plotted as a ROC curve. In addition, 30,
%60 or 90 percent of the information is discarded randomly prior to the
%classification.

%%%NOTE
%COMMGEN is required to be in the matlab path for this script to work

%% Settings
%Obtain model names. The corresponding models can be found in Supplementary
%data 3
BasePath = '../S4-Models/Input/';
%We perform the analysis for the three sets of two models:
Organisms = {'Bsubtilis','Pputida','Mtuberculosis','Yeast_iND_iMM','Yeast_iND_iIN','Yeast3_iMM_iIN'};
Models = strcat(BasePath,{
'Bsubtilis/iYO844_COMMGEN','Bsubtilis/iBsu1103_COMMGEN';
'Pputida/iJN746_COMMGEN','Pputida/iJP962_COMMGEN';
'Mtuberculosis/GSMN_TB_in_vivo_COMMGEN','Mtuberculosis/iNJ661_COMMGEN';
'Scerevisiae/iND750_COMMGEN','Scerevisiae/iMM904_COMMGEN';
'Scerevisiae/iND750_COMMGEN','Scerevisiae/iIN800_COMMGEN';
'Scerevisiae/iMM904_COMMGEN','Scerevisiae/iIN800_COMMGEN';
});
%threshold values for Pearson's correlation coefficient to
%discriminate between 'same' and 'not-same'
threshold = (-1:0.02:1)';
%Fractions of the information to be discarded
fractions = 0:0.3:0.9;

%% Obtain input model
for i=1:numel(Organisms)
    %Create .mat files
    tsv2mat('-d',Models{i,1})
    tsv2mat('-d',Models{i,2})
    %Create combined model
    options.AllAuto = 1;
    options.RDPredict = false;
    this = COMMGEN({Models{i,1},Models{i,2}},options,0);
    %Remove .mat files
    delete([Models{i,1} '/model.mat']);
    delete([Models{i,2} '/model.mat']);
    
    %% Obtain specificity and sensitivity scores
    [sensitivity,specificity,MCC] = SpecCorr(this,threshold,fractions);
    
    %% get averages and standard deviations
    %Avg
    meanSens = mean(sensitivity,3);
    meanSpec = mean(specificity,3);
    meanMCC  = mean(MCC,3);
    %Std
    stdSens = std(sensitivity,0,3);
    stdSpec = std(specificity,0,3);
    stdMCC  = std(MCC,0,3);
    
    %%Plot
    colors = {'-k','-r','-g','-b'};
    figure
    hold on
    for j=numel(colors):-1:1
        boundedline(1-meanSpec(j,:),meanSens(j,:),stdSens(j,:),colors{j})
        boundedline(1-meanSpec(j,:),meanSens(j,:),stdSpec(j,:),colors{j},'orientation','horiz')
    end
    plot([0 1],[0 1],'k--')
    
    ylim([0,1]), xlim([0,1])
    xlabel('1 - Specificity')
    ylabel('Sensitivity')
    
    set(gcf, 'PaperPositionMode', 'auto');
    print('-depsc2',['MetMatch_' Organisms{i} '.eps'])
    close

end
