# Supplementary material for: Efficient Reconstruction of Predictive Consensus Metabolic Network Models
Source: PLoS Comput Biol. 2016 Aug 26;12(8):e1005085. doi: 10.1371/journal.pcbi.1005085 (PMC5001716; doi:10.1371/journal.pcbi.1005085)
Supplement: S5 Protocol — This file contains the code that was used in order to obtain the ROC curve in Fig 2c. (ZIP) [file pcbi.1005085.s006.zip › S6-MetaboliteMatching/SpecCorr.m]

function [sensitivities,specificities,MCCvals] = SpecCorr(this,Thresholds,fractions)
%% Initiate - describe each metabolite by a set of attributes 
%The attributes with which a metabolite is described are the other metabolites
%and the genes involved in the same reactions

% Obtain connections between metabolites in different models
MetConn = this.MakeMetAssocMat; %A matrix containing the information on which metabolites occur in the same reactions

% Weigh metabolite connections based on number of reactions
%being connected to a highly connected metabolite is less
%informative than to a lowly connected metabolite.
numRxnsPerMet = full(sum(logical(this.Stoich),2));
numRxnsPerMet = repmat(numRxnsPerMet,[1,size(MetConn,2),size(MetConn,3)]);
MetConn = MetConn ./numRxnsPerMet;

% Obtain connections between metabolites and genes in different models
S = this.Stoich;
S2 = logical(S)*1; % Obtain a 'logical' matrix usable for matrix multiplication
MetToGene = false(this.NumGenes,this.NumMetabolites,this.NumModels);
for i=1:this.NumModels
    rxnlist = this.RxnOrigin(:,i); %Only take reactions corresponding to one of the models
    MetToGene(:,:,i) = logical(S2(:,rxnlist)*this.rxnGeneMat(:,rxnlist)')';
end

% Weigh gene connections based on number of reactions
%being connected to a highly connected gene is less
%informative than to a lowly connected gene.
numRxnsPerGene = full(sum(logical(this.rxnGeneMat),2));
numRxnsPerGene  = repmat(numRxnsPerGene,[1,size(MetToGene,2),size(MetToGene,3)]);
MetToGene = MetToGene ./numRxnsPerGene;

%% Filter for information
%Only keep the attributes which occur in both models. An attribute that is
%only assigned to metabolites from model 1 cannot help to match to
%metabolites from model 2.

% Find genes shared between the models
GeneOrig = this.GeneOrigin;
SharedG = all(GeneOrig,2);
% Discard genes which are not shared, they can't match
MetToGene(~SharedG,:,:) = [];

% Find metabolites shared between the models
Shared = all(this.MetOrigin,2);
% Discard metabolites which are not shared, they can't match
MetConn(~Shared,:,:) = [];

%Combine metabolite and gene attributes into a single matrix
MetConn = cat(1,MetConn,MetToGene);

%% Set test cases
%As the models are only partially in the same namespace, the only
%metabolites we can safely assume to be the same are metabolites with the
%same ID in the two models and the only metabolites we can assume to be
%different are those with different identifiers that occur in both models.
%The remaining metabolites, those only present in one of the two models,
%are discarded as the classification thereof cannot be confirmed or
%rejected.

%Discard metabolites which are not shared
MetConn(:,~Shared,:) = [];

%% initiate variables
numShared = count(Shared);
numAttr = size(MetConn,1);

%Pre-allocate
specificities = zeros(numel(fractions),numel(Thresholds),100);
sensitivities = zeros(numel(fractions),numel(Thresholds),100);
MCCvals = zeros(numel(fractions),numel(Thresholds),100);

%% Obtain matching scores for each set of two metabolites
% Here, we also randomly discard a certain fraction of the attributes at
% random in order to determine how robust the method is against incomplete
% information. This corresponds to having fewer shared metabolites and
% genes between the models to start with and is thus very relevant for the
% matching between other model sets. As the information is randomly
% discarded, the procedure is run 100 times to obtain average scores.

for k=1:numel(fractions)
    % Repeat the procedure with different amounts of information to test
    % robustness
    for n=1:100
        % repeat 100 times to get average score
        
        %Randomly remove information
        corrmat = [MetConn(:,:,1) MetConn(:,:,2)];
        randIDx = randperm(numAttr);
        Selection = 1:round(numAttr*fractions(k));
        corrmat(randIDx(Selection),:) = [];
        
        % Determine correlation scores
        csc = corr(corrmat); % Correlation scores
        
        % Take top-right quarter of matrix
        %The correlation matrix can be divided into four corners, the top
        %left corner the correlation scores of metabolites of model 1 to
        %model 1. Bottom right is model 2 to model 2. The other two corners
        %are both model 1 to model 2. We only need one of the corners as
        %they are mirror images.
        csc = csc(1:numShared,numShared+1:end);
        
        % Isolate correct from incorrect matches
        %The correct matches are on the diagonal, as the metabolites were
        %sorted on their IDs and the same metabolites were used from model
        %1 and model 2.
        True_idx = logical(eye(size(csc,1)));
        True_vals  = csc(True_idx);
        False_vals = csc(~True_idx);
        
        for z=1:numel(Thresholds)
            %Perform the classification for different threshold values for
            %Pearson's correlation score.
            T = Thresholds(z);
            
            TP = sum(True_vals>T);
            FN = sum(True_vals<T);
            TN = sum(False_vals<T);
            FP = sum(False_vals>T);
            
            specificities(k,z,n) = TN/(FP+TN);
            sensitivities(k,z,n) = TP/(TP+FN);
            MCCvals(k,z,n) = (TP*TN-FP*FN)/(sqrt((TP+FP)*(TP+FN)*(TN+FP)*(TN+FN)));
        end
    end
end
