# Supplementary material for: Efficient Reconstruction of Predictive Consensus Metabolic Network Models
Source: PLoS Comput Biol. 2016 Aug 26;12(8):e1005085. doi: 10.1371/journal.pcbi.1005085 (PMC5001716; doi:10.1371/journal.pcbi.1005085)
Supplement: S6 Protocol — This file contains the code for COMMGEN and is recommended to use when running scripts from other additional files. However, we recommend obtaining the current version of COMMGEN from https://gitlab.com/Rubenvanheck/COMMGEN. (ZIP) [file pcbi.1005085.s007.zip]

Archive with 99 entries (86 files):
- S7-COMMGEN/.DS_Store
- S7-COMMGEN/COMMGEN/
- S7-COMMGEN/COMMGEN/.DS_Store
- S7-COMMGEN/COMMGEN/Classes/
- S7-COMMGEN/COMMGEN/Classes/.DS_Store
- S7-COMMGEN/COMMGEN/Classes/COMMGEN.m
- S7-COMMGEN/COMMGEN/Classes/COMMGEN_old.m
- S7-COMMGEN/COMMGEN/Classes/MergedReaction.m
- S7-COMMGEN/COMMGEN/Classes/MergeOptions.m
- S7-COMMGEN/COMMGEN/Classes/tmp/
- S7-COMMGEN/COMMGEN/Classes/tmp/MnXMerge.m
- S7-COMMGEN/COMMGEN/deploy_oo/
- S7-COMMGEN/COMMGEN/deploy_oo/.DS_Store
- S7-COMMGEN/COMMGEN/deploy_oo/mclasses/
- S7-COMMGEN/COMMGEN/deploy_oo/mclasses/MnXBiomass.m
- S7-COMMGEN/COMMGEN/deploy_oo/mclasses/MnXChemicalSpecies.m
- S7-COMMGEN/COMMGEN/deploy_oo/mclasses/MnXCompartment.m
- S7-COMMGEN/COMMGEN/deploy_oo/mclasses/MnXConstraints.m
- S7-COMMGEN/COMMGEN/deploy_oo/mclasses/MnXDeadEnds.m
- S7-COMMGEN/COMMGEN/deploy_oo/mclasses/MnXFBA.m
- S7-COMMGEN/COMMGEN/deploy_oo/mclasses/MnXLocus.m
- S7-COMMGEN/COMMGEN/deploy_oo/mclasses/MnXMetabolicReaction.m
- S7-COMMGEN/COMMGEN/deploy_oo/mclasses/MnXMetabolite.m
- S7-COMMGEN/COMMGEN/deploy_oo/mclasses/MnXModel.m
- S7-COMMGEN/COMMGEN/deploy_oo/mclasses/MnXModelSpecification.m
- S7-COMMGEN/COMMGEN/deploy_oo/mclasses/MnXModelStructuralAnalysis.m
- S7-COMMGEN/COMMGEN/deploy_oo/mclasses/MnXModelTransform.m
- S7-COMMGEN/COMMGEN/deploy_oo/mclasses/MnXParseReaction.m
- S7-COMMGEN/COMMGEN/deploy_oo/mclasses/MnXParseReactionEquation.m
- S7-COMMGEN/COMMGEN/deploy_oo/mclasses/MnXPrint.m
- S7-COMMGEN/COMMGEN/deploy_oo/mclasses/MnXReactant.m
- S7-COMMGEN/COMMGEN/deploy_oo/mclasses/MnXReader.m
- S7-COMMGEN/COMMGEN/deploy_oo/mclasses/MnXRMDatabase.m
- S7-COMMGEN/COMMGEN/deploy_oo/mclasses/MnXRMPredictions.m
- S7-COMMGEN/COMMGEN/deploy_oo/mclasses/MnXRMPredictions_test.m
- S7-COMMGEN/COMMGEN/deploy_oo/mclasses/MnXStoich.m
- S7-COMMGEN/COMMGEN/deploy_oo/mclasses/MnXStoichConcatenate.m
- S7-COMMGEN/COMMGEN/deploy_oo/mclasses/parseReaction.m
- S7-COMMGEN/COMMGEN/deploy_oo/mex/
- S7-COMMGEN/COMMGEN/deploy_oo/mex/.DS_Store
- S7-COMMGEN/COMMGEN/deploy_oo/mex/hmm/
- S7-COMMGEN/COMMGEN/deploy_oo/mex/hmm/hmm.c
- S7-COMMGEN/COMMGEN/deploy_oo/mex/hmm/hmm.mexa64
- S7-COMMGEN/COMMGEN/deploy_oo/mex/hmm/hmm.mexmaci64
- S7-COMMGEN/COMMGEN/deploy_oo/mex/hmm/runHMM.m
- S7-COMMGEN/COMMGEN/deploy_oo/mex/tmatrix/
- S7-COMMGEN/COMMGEN/deploy_oo/mex/tmatrix/runTransitionMatrix.m
- S7-COMMGEN/COMMGEN/deploy_oo/mex/tmatrix/transitionsMatrix.c
- S7-COMMGEN/COMMGEN/deploy_oo/mex/tmatrix/transitionsMatrix.mexa64
- S7-COMMGEN/COMMGEN/deploy_oo/mex/tmatrix/transitionsMatrix.mexmaci64
- S7-COMMGEN/COMMGEN/deploy_oo/mfunctions/
- S7-COMMGEN/COMMGEN/deploy_oo/mfunctions/bin2str.m
- S7-COMMGEN/COMMGEN/deploy_oo/mfunctions/cell2string.m
- S7-COMMGEN/COMMGEN/deploy_oo/mfunctions/correlations.m
- S7-COMMGEN/COMMGEN/deploy_oo/mfunctions/DataHash.m
- S7-COMMGEN/COMMGEN/deploy_oo/mfunctions/dec2binVector.m
- S7-COMMGEN/COMMGEN/deploy_oo/mfunctions/fprintf.m
- S7-COMMGEN/COMMGEN/deploy_oo/mfunctions/fstdrx.m
- S7-COMMGEN/COMMGEN/deploy_oo/mfunctions/luq.m
- S7-COMMGEN/COMMGEN/deploy_oo/mfunctions/mfindstr.m
- S7-COMMGEN/COMMGEN/deploy_oo/mfunctions/spnull.m
- S7-COMMGEN/COMMGEN/deploy_oo/mfunctions/spspaces.m
- S7-COMMGEN/COMMGEN/deploy_oo/mfunctions/srgetargs.m
- S7-COMMGEN/COMMGEN/deploy_oo/mfunctions/str2CNFscreen.m
- S7-COMMGEN/COMMGEN/deploy_oo/mfunctions/str2CNFstr.m
- S7-COMMGEN/COMMGEN/deploy_oo/mfunctions/unique_no_sort.m
- S7-COMMGEN/COMMGEN/deploy_oo/mfunctions/uniqueRowsCA.m
- S7-COMMGEN/COMMGEN/deploy_oo/mscripts/
- S7-COMMGEN/COMMGEN/deploy_oo/mscripts/predictReactionDirections.m
- S7-COMMGEN/COMMGEN/deploy_oo/mscripts/tsv2mat.m
- S7-COMMGEN/COMMGEN/Export/
- S7-COMMGEN/COMMGEN/Export/ModelToCobra.m
- S7-COMMGEN/COMMGEN/Export/TSV2SBML.jar
- S7-COMMGEN/COMMGEN/Functions/
- S7-COMMGEN/COMMGEN/Functions/.DS_Store
- S7-COMMGEN/COMMGEN/Functions/addMediumComponent.m
- S7-COMMGEN/COMMGEN/Functions/allcomb.m
- S7-COMMGEN/COMMGEN/Functions/allcomblicense.txt
- S7-COMMGEN/COMMGEN/Functions/ConvertGeneIDs.m
- S7-COMMGEN/COMMGEN/Functions/count.m
- S7-COMMGEN/COMMGEN/Functions/findER.m
- S7-COMMGEN/COMMGEN/Functions/findInactive.m
- S7-COMMGEN/COMMGEN/Functions/importMapping.m
- S7-COMMGEN/COMMGEN/Functions/loadMatModel.m
- S7-COMMGEN/COMMGEN/Functions/ResolveNaNs.m
- S7-COMMGEN/COMMGEN/Functions/SBMLToCOMMGEN.m
- S7-COMMGEN/COMMGEN/Functions/splitstr.m
- S7-COMMGEN/COMMGEN/Functions/str2CNF.m
- S7-COMMGEN/COMMGEN/Functions/SwitchMedium.m
- S7-COMMGEN/COMMGEN/MechLoc
- S7-COMMGEN/COMMGEN/MetaNetXInteraction/
- S7-COMMGEN/COMMGEN/MetaNetXInteraction/.DS_Store
- S7-COMMGEN/COMMGEN/MetaNetXInteraction/c2m.pl
- S7-COMMGEN/COMMGEN/MetaNetXInteraction/m2c.pl
- S7-COMMGEN/COMMGEN/MetaNetXInteraction/RemIllegalChars.pl
- S7-COMMGEN/COMMGEN/MetaNetXInteraction/upload_model.pl
- S7-COMMGEN/COMMGEN/perlloc
- S7-COMMGEN/COMMGEN_location.m
- S7-COMMGEN/Options.xlsx
