# Supplementary material for: Efficient Reconstruction of Predictive Consensus Metabolic Network Models
Source: PLoS Comput Biol. 2016 Aug 26;12(8):e1005085. doi: 10.1371/journal.pcbi.1005085 (PMC5001716; doi:10.1371/journal.pcbi.1005085)
Supplement: S6 Protocol — This file contains the code for COMMGEN and is recommended to use when running scripts from other additional files. However, we recommend obtaining the current version of COMMGEN from https://gitlab.com/Rubenvanheck/COMMGEN. (ZIP) [file pcbi.1005085.s007.zip › S7-COMMGEN/COMMGEN/deploy_oo/mclasses/MnXBiomass.m]

classdef MnXBiomass
    %MNXBIOMASS 
    % a biomass object
    % holds results for an FBA run
    
    properties
        viable   = false;      % model viable
        fluxes   = [];      % flux distribution
        mue_flux = NaN;   % biomass flux
    end
    
    methods
        function this = MnXBiomass(varargin)
            if nargin == 3
                this.viable   = varargin{1};
                this.fluxes   = varargin{2};
                this.mue_flux = varargin{3};
            end
            
        end
    end
    
end
