# Supplementary material for: Efficient Reconstruction of Predictive Consensus Metabolic Network Models
Source: PLoS Comput Biol. 2016 Aug 26;12(8):e1005085. doi: 10.1371/journal.pcbi.1005085 (PMC5001716; doi:10.1371/journal.pcbi.1005085)
Supplement: S6 Protocol — This file contains the code for COMMGEN and is recommended to use when running scripts from other additional files. However, we recommend obtaining the current version of COMMGEN from https://gitlab.com/Rubenvanheck/COMMGEN. (ZIP) [file pcbi.1005085.s007.zip › S7-COMMGEN/COMMGEN/deploy_oo/mclasses/MnXConstraints.m]

classdef MnXConstraints
    %MNXCONSTRAINTS Summary of this class goes here
    %   Detailed explanation goes here
    
    properties
        id
        lb
        ub
    end
    
    methods
        function this = MnXConstraints(varargin)
            if nargin == 1
                arguments = varargin{1};
                this.id = arguments{1};
                this.lb = str2double(arguments{2});
                this.ub = str2double(arguments{3});
            elseif nargin == 3
                this.id = varargin{1};
                this.lb = str2double(varargin{2});
                this.ub = str2double(varargin{3});
            else
                error('Wrong input format!\n');
            end
        end
    end
    
end
