# Supplementary material for: Efficient Reconstruction of Predictive Consensus Metabolic Network Models
Source: PLoS Comput Biol. 2016 Aug 26;12(8):e1005085. doi: 10.1371/journal.pcbi.1005085 (PMC5001716; doi:10.1371/journal.pcbi.1005085)
Supplement: S6 Protocol — This file contains the code for COMMGEN and is recommended to use when running scripts from other additional files. However, we recommend obtaining the current version of COMMGEN from https://gitlab.com/Rubenvanheck/COMMGEN. (ZIP) [file pcbi.1005085.s007.zip › S7-COMMGEN/COMMGEN/deploy_oo/mclasses/MnXDeadEnds.m]

classdef MnXDeadEnds
    %MNXDEADENDS Summary of this class goes here
    %   Detailed explanation goes here
    
    properties
        iM 
        iR 
        iB
    end
    
    methods
        function this = MnXDeadEnds(iM, iR, iB)
            this.iM     = iM;
            this.iR     = iR;
            this.iB     = iB;
        end
    end
    
end
