# Supplementary material for: Efficient Reconstruction of Predictive Consensus Metabolic Network Models
Source: PLoS Comput Biol. 2016 Aug 26;12(8):e1005085. doi: 10.1371/journal.pcbi.1005085 (PMC5001716; doi:10.1371/journal.pcbi.1005085)
Supplement: S6 Protocol — This file contains the code for COMMGEN and is recommended to use when running scripts from other additional files. However, we recommend obtaining the current version of COMMGEN from https://gitlab.com/Rubenvanheck/COMMGEN. (ZIP) [file pcbi.1005085.s007.zip › S7-COMMGEN/COMMGEN/deploy_oo/mclasses/MnXFBA.m]

classdef MnXFBA
    %MNXFBA Summary of this class goes here
    %   Detailed explanation goes here
    
    properties
        biomass = []; % test for biomass
        fva     = []; % flux variability analysis
        ko      = []; % single gene knockouts
        iko     = []; % individual knockouts
        bioPrecursor = []; % biomass precursor test
        met     = []; % metabolite production test
        gko     = []; % single gene knockouts
        igko    = []; % individual knockouts
    end
    
    methods
        function this = MnXFBA()
            this.biomass = MnXBiomass();
        end
    end
    
end
