# Supplementary material for: Efficient Reconstruction of Predictive Consensus Metabolic Network Models
Source: PLoS Comput Biol. 2016 Aug 26;12(8):e1005085. doi: 10.1371/journal.pcbi.1005085 (PMC5001716; doi:10.1371/journal.pcbi.1005085)
Supplement: S6 Protocol — This file contains the code for COMMGEN and is recommended to use when running scripts from other additional files. However, we recommend obtaining the current version of COMMGEN from https://gitlab.com/Rubenvanheck/COMMGEN. (ZIP) [file pcbi.1005085.s007.zip › S7-COMMGEN/COMMGEN/deploy_oo/mclasses/MnXReactant.m]

classdef MnXReactant < handle
    %MnXReactant Summary of this class goes here
    %   Detailed explanation goes here
    
    properties
        id
        chemical_id
        compartment
        stoichiometry
    end
    
    methods
        function this = MnXReactant(id, stoichiometry)
            this.id            = id;
            res = regexp(id, '@', 'split');
            this.chemical_id   = res{1};
            this.compartment   = res{2};
            this.stoichiometry = stoichiometry;
        end
    end
    
end
