# Supplementary material for: Efficient Reconstruction of Predictive Consensus Metabolic Network Models
Source: PLoS Comput Biol. 2016 Aug 26;12(8):e1005085. doi: 10.1371/journal.pcbi.1005085 (PMC5001716; doi:10.1371/journal.pcbi.1005085)
Supplement: S6 Protocol — This file contains the code for COMMGEN and is recommended to use when running scripts from other additional files. However, we recommend obtaining the current version of COMMGEN from https://gitlab.com/Rubenvanheck/COMMGEN. (ZIP) [file pcbi.1005085.s007.zip › S7-COMMGEN/COMMGEN/deploy_oo/mfunctions/cell2string.m]

function s = cell2string(c,delim)
% Converts a cell array of strings to a single string, (i.e. single-row
% character array). The specified delimiter, delim, is added between each
% entry. Include any spaces you want in delim. If delim is not specified,
% ', ' is used instead. If c is already a string, it is just returned. If c
% is empty, s = ''. 
%
% EXAMPLE:
%
% s = catString({'touch /tmp/foo';'touch /tmp foo2';'mkdir /tmp/test'},' && ')
% s =
% touch /tmp/foo && touch /tmp foo2 && mkdir /tmp/test

   if nargin == 0; s = ''; return; end
   if ischar(c), s=c; 
        if strcmp(s,','),s = '';end
       return; 
   end
   if isempty(c),s=''; return;end
   if nargin < 2, delim = ',  '; end
   s = '';
   for i=1:numel(c)
      s = [s, c{i},delim]; %#ok
   end
    s(end-numel(delim)+1:end) = [];
    if strcmp(s,','),s = '';end
end
