# Supplementary material for: Efficient Reconstruction of Predictive Consensus Metabolic Network Models
Source: PLoS Comput Biol. 2016 Aug 26;12(8):e1005085. doi: 10.1371/journal.pcbi.1005085 (PMC5001716; doi:10.1371/journal.pcbi.1005085)
Supplement: S6 Protocol — This file contains the code for COMMGEN and is recommended to use when running scripts from other additional files. However, we recommend obtaining the current version of COMMGEN from https://gitlab.com/Rubenvanheck/COMMGEN. (ZIP) [file pcbi.1005085.s007.zip › S7-COMMGEN/COMMGEN/deploy_oo/mfunctions/dec2binVector.m]

function [bins] = dec2binVector(decimal, len)
% DEC2BINVECTOR
% Converts a decimal to a bit vector
%
% Input:
%   decimal     decimal to convert to bit vector
%   (len)       length of the bit vector
% Output:
%   bins        bit vector (of length len)

bins = false(1,len);
lim = log2(decimal);
for i = 0:lim;
    t = mod(decimal,2);
    bins(end-i) = (t~=0);
    decimal = floor(decimal/2);
end
end
