# Supplementary material for: Efficient Reconstruction of Predictive Consensus Metabolic Network Models
Source: PLoS Comput Biol. 2016 Aug 26;12(8):e1005085. doi: 10.1371/journal.pcbi.1005085 (PMC5001716; doi:10.1371/journal.pcbi.1005085)
Supplement: S6 Protocol — This file contains the code for COMMGEN and is recommended to use when running scripts from other additional files. However, we recommend obtaining the current version of COMMGEN from https://gitlab.com/Rubenvanheck/COMMGEN. (ZIP) [file pcbi.1005085.s007.zip › S7-COMMGEN/COMMGEN/deploy_oo/mfunctions/fprintf.m]

function varargout = fprintf(varargin)
% adjust input arguments here
for k=1:nargin
    if issparse(varargin{k})
        varargin{k} = full(varargin{k});
    end
end
% call the built-in function
[varargout{1:nargout}] = builtin('fprintf',varargin{:});
end
