# Supplementary material for: Efficient Reconstruction of Predictive Consensus Metabolic Network Models
Source: PLoS Comput Biol. 2016 Aug 26;12(8):e1005085. doi: 10.1371/journal.pcbi.1005085 (PMC5001716; doi:10.1371/journal.pcbi.1005085)
Supplement: S6 Protocol — This file contains the code for COMMGEN and is recommended to use when running scripts from other additional files. However, we recommend obtaining the current version of COMMGEN from https://gitlab.com/Rubenvanheck/COMMGEN. (ZIP) [file pcbi.1005085.s007.zip › S7-COMMGEN/COMMGEN/Functions/addMediumComponent.m]

function model = addMediumComponent(model,Compound,Stoich)

if nargin < 3
    Stoich = -10;
end

er = findER(model);

ExcRxn = intersect(findRxnsFromMets(model,Compound),model.rxns(er));

if ~isempty(ExcRxn)
    model = changeRxnBounds(model,ExcRxn,Stoich,'l');
end
