# Supplementary material for: Efficient Reconstruction of Predictive Consensus Metabolic Network Models
Source: PLoS Comput Biol. 2016 Aug 26;12(8):e1005085. doi: 10.1371/journal.pcbi.1005085 (PMC5001716; doi:10.1371/journal.pcbi.1005085)
Supplement: S6 Protocol — This file contains the code for COMMGEN and is recommended to use when running scripts from other additional files. However, we recommend obtaining the current version of COMMGEN from https://gitlab.com/Rubenvanheck/COMMGEN. (ZIP) [file pcbi.1005085.s007.zip › S7-COMMGEN/COMMGEN/Functions/findER.m]

function ExcRxns = findER(model)
%Finds all boundary reactions in a cobra model.
% The original Cobra findExcRxns does not find all exchange reactions as it 
% requires the stoichiometric value in the S matrix to be 1
% or -1.

ExcRxns = full(sum(logical(model.S))==1);

end
