# Supplementary material for: Efficient Reconstruction of Predictive Consensus Metabolic Network Models
Source: PLoS Comput Biol. 2016 Aug 26;12(8):e1005085. doi: 10.1371/journal.pcbi.1005085 (PMC5001716; doi:10.1371/journal.pcbi.1005085)
Supplement: S6 Protocol — This file contains the code for COMMGEN and is recommended to use when running scripts from other additional files. However, we recommend obtaining the current version of COMMGEN from https://gitlab.com/Rubenvanheck/COMMGEN. (ZIP) [file pcbi.1005085.s007.zip › S7-COMMGEN/COMMGEN/Functions/loadMatModel.m]

function model = loadMatModel(dir)
%%% PURPOSE
% This function loads a model from the COMMGEN tsv file format. This model
% can subsequently be loaded into the cobra toolbox using LoadMatModel
%%% EXAMPLE CALL
%   COMMGEN_model = loadMatModel('Models/Model1')
%%% INPUT
%   dir: name of the directory containing the tsv files in COMMGEN format
%%% OPTIONAL INPUT
%%% OUTPUT

dir = regexprep(dir,'/$','');

if exist([dir '/model.mat'],'file')
    model = load([dir '/model.mat']);
    model = model.model;
else
    tsv2mat('-d',dir);
    model = load([dir '/model.mat']);
    model = model.model;
    delete([dir '/model.mat']);
end
end
