# Supplementary material for: Efficient Reconstruction of Predictive Consensus Metabolic Network Models
Source: PLoS Comput Biol. 2016 Aug 26;12(8):e1005085. doi: 10.1371/journal.pcbi.1005085 (PMC5001716; doi:10.1371/journal.pcbi.1005085)
Supplement: S6 Protocol — This file contains the code for COMMGEN and is recommended to use when running scripts from other additional files. However, we recommend obtaining the current version of COMMGEN from https://gitlab.com/Rubenvanheck/COMMGEN. (ZIP) [file pcbi.1005085.s007.zip › S7-COMMGEN/COMMGEN/MetaNetXInteraction/RemIllegalChars.pl]

#!/usr/bin/perl

use strict;
use warnings;

my $inFile = $ARGV[0];
my $outFile = $ARGV[1];
my $line;

#Open input file in read mode
open(READ,"<", $inFile) or die "Cannot open file $inFile for reading!\n";
#Open output file in write mode
open(OUT,">",$outFile) or die $!;

#Read input file line by line
while($line=<READ>) {
  chomp $line;
    # Replace illegal characters in model ids
    if ($line =~ /<model id=/) {
        $line =~ s/\[|\]|\,|-|:|\(|\)/__/g;
    }
    # Replace illegal characters in species ids
    if ($line =~ /<species id=/) {
        $line =~ s/\[|\]|\,|-|:|\(|\)/__/g;
    }
	# Replace illegal characters in species instances
    if ($line =~ /<speciesReference species=/) {
        $line =~ s/\[|\]|\,|-|:|\(|\)/__/g;
    }
    # Replace illegal characters in reaction ids
    if ($line =~ /<reaction id=/) {
        $line =~ s/\[|\]|\,|-|:|\(|\)/__/g;
    }
    # Print lines to output file
  print OUT $line, "\n";
}
close(OUT);
close(READ);
exit(0);
