# Supplementary material for: Efficient Reconstruction of Predictive Consensus Metabolic Network Models
Source: PLoS Comput Biol. 2016 Aug 26;12(8):e1005085. doi: 10.1371/journal.pcbi.1005085 (PMC5001716; doi:10.1371/journal.pcbi.1005085)
Supplement: S6 Protocol — This file contains the code for COMMGEN and is recommended to use when running scripts from other additional files. However, we recommend obtaining the current version of COMMGEN from https://gitlab.com/Rubenvanheck/COMMGEN. (ZIP) [file pcbi.1005085.s007.zip › S7-COMMGEN/Options.xlsx]

## Sheet: Sheet1
Option name	Syntax	Default	Meaning
ValidExchange	{'id1','id',...}	{'MNXC2'}	The compartments included in ValidExchange are the only compartments from which boundary reactions are allowed. When running the script InvalidExternalReactions this field is checked and any external reactions that do not correspond to these compartments is presented as invalid reaction.
CompartmentNames	{'MNXC2','ext';'MNXC3','cyt';…}	Contains the MNXC compartments 2,3,4,6,9,11,13,15,17,19 and UNK_COMP	This field contains tuples of compartment IDs and names, such that the MnXRef compartment IDs obtained from MetaNetX can be used while printing user-readable names to the screen when comparing reactions. Additional compartments can be added to this list and the existing compartment abbreviations may be modified
CompartmentConnections	{'id1%id2 ; 'id2%id3'}	empty	This field indicates which compartments are connected such that reactions which do not correspond to a compartment connection can be identified. The syntax is to combine compartment abbreviations with a percentage sign in between them. It is possible to use mode than two compartments at once: 'MNXC19%MNXC2%MNXC3
ResolveInvalidTransport	Number [-1,0,1]	0	Either a 0, a -1 or a 1. If invalid transport reactions are found the following happens depending on the setting: 0) the user gets asked whether or not to resolve these reactions automatically
			(-1) resolve manually
			(0) prompt how to resolve
			(1) resolve automatically
InvTransPortSolution	{'id1%id3','id2','id2'}	{}	How invalid transport reactions are resolved. The first string denotes the two compartments between which transport is invalid. The second string indicates a compartment that should be in between. The last string indicates a compartment with which transport should be 'free'. Basically, the transport reaction gets split in two transport reactions, of which one is diffusion.
MergeArrows	Number [-1,0,1,2]	empty	Whether differing directionalities between merged reactions may be resolved automatically.
			(-1) never
			(0) prompt
			(1) always (prefer reversibility --> & --> becomes -->, <-- & --> becomes <==>, and <-- & <==> becomes <==>)
			(2) always (prefer irreversibility --> & --> becomes -->, <-- & --> becomes <==>, and <-- & <==> becomes <--)
GeneOR	Number [0,1]	empty	Whether differing gene rules between merged reactions may be resolved automatically (by placing an OR in between the original rules)
			(1) always
			(0) prompt
GeneORStrict	Number [0,1]	0	Whether gene rule matching should be done on flexible or strict criteria
			(0) flexible: just put an OR in between (A (model1) & B (model2) becomes A OR B, A OR B & B becomes A OR B, A OR B & A AND B Becomes A OR B)
			(1) strict: If two genes correspond to a protein complex according to one model, the individual genes are not sufficient. (A (model1) & B (model2) becomes A OR B, A OR B & B becomes A OR B, A OR B & A AND B Becomes A AND B)
PermanentReject	Number [-1,0,1]		Whether a rejected suggestion may be proposed again later
			(-1) always
			(0) prompt
			(1) never
SameRxnDiffComp_RemoveDead	Number [-1, 0, 1]	0	If the same reaction occurs in multiple compartments, and one of the reactions is dead (dead-end), may this reaction automatically be removed?
			(-1) never
			(0) prompt
			(1) always
SameRxnDiffComp_AutoGPR	Number [-1, 0, 1]	0	If two reactions from different compartments are merged, may the GPR rules be automatically combined (only if GeneOR = 1)
			(-1) manual
			(0) prompt
			(1) automatic
SameRxnDiffComp_AllActSameModel	Number [-1, 0, 1]	0	If the same reaction is found in multiple compartments, but all instances are included in a single model, should they still be presented?
			(1) ignore
			(0) prompt
			(-1) show
SameRxnDiffComp_IgnoreAllInact	Number [-1, 0, 1]	0	If all reactions in a set of identical reactions found in multiple compartments are inactive, should the set be ignored?
			(1) yes
			(0) prompt
			(-1) no
LbUnkownArrow	Number	empty	Default lower bound value for 'unknown' arrow in a reaction equation: <?>
LbUnkownArrow	Number	empty	Default upper bound value for 'unknown' arrow in a reaction equation: <?>
findSpeciesMatches_SameModel	Number [-1, 0, 1]	0	Whether COMMGEN should also search for identical (chemical) species within a single model
			(1) yes
			(0) prompt
			(-1) no
SimilarSpecies_OneReaction	Number [-1, 0, 1]	0	Whether in order for two (chemical) species to be considered identical, they should have at least one shared reaction (one reaction that would be identical if the species were). If not, the pair of species is not presented to the user
			(1) yes
			(0) no
findBaseCorrScore_quantile	Number[0:100]	5	Number between 0 and 100 that indicates the degree of similarity two species need to have in order to be considered identical and presented to the user for confirmation. The numbers correspond to the percentiles of the scores of the species for which this is already known (present in both models).
HubMets	{'id1','id2','id3',…}	empty	A list of the hub metabolites.
HubComplete	boolean [true, false]	FALSE	Whether the list of hub metabolites is complete. If not, COMMGEN will automatically suggest hub metabolites.
HubThreshold	number [0:100]	2	The top 'x' procent of the metabolites - in order of connectivity - will be suggested as hub metabolites.
IgnoredSpec	{'id1','id2','id3',…}	{'MNXM1','MNXM2'}	(Chemical) species that are completely ignored during the matching process as they are inconsistently modeled in the different models. By default, proton (MNXM1) and H2O (MNXM2) are included in this list.
RedoxPairs	{'id11','id12' ; 'id21','id22' ; … }	MNXM ids corresponding to NADP, NAD,ferrodoxin,glutaredoxin,thioredoxin,rubredoxin,fad,fmn,ubiquinol,pyrroloquinoline quinol,ferrocytochrome c, succinate, electron donor and their pairs	Redox pairs to be used when searching for reactions identical but for the used redox pairs.
Lumped_Threshold	Integer number	5	The maximal number of reactions considered for an alternative pathway when searching for lumped reactions. Setting this value larger will make that the procedure takes considerably longer!
Lumed_MinGeneFrac	Number [0:1]	0.3	The minimal fraction of the total genes of a reaction and an alternative pathway in order for the reaction to be considered as a lumped reaction.
